# Supplementary material for: Phylogenetic comparison between Type IX Secretion System (T9SS) protein components suggests evidence of horizontal gene transfer
Source: PeerJ. 2020 Jun 26;8:e9019. doi: 10.7717/peerj.9019 (PMC7323717; doi:10.7717/peerj.9019)
Supplement: Supplemental Information 1 — T9SS components sequences, alignment of each T9SS protein family, NEX files used as input for MrBayes tool, genome annotation (GFF) file for Porphyromonas gingivalis and detailed Bayesian Inference trees with support values. [file peerj-08-9019-s001.zip]

Archive with 103 entries (97 files):
- supplemental/
- supplemental/.DS_Store
- supplemental/Supplemental files/
- supplemental/Supplemental files/.DS_Store
- supplemental/Supplemental files/Supplemental Data S1/
- supplemental/Supplemental files/Supplemental Data S1/.DS_Store
- supplemental/Supplemental files/Supplemental Data S1/16srrna.fasta
- supplemental/Supplemental files/Supplemental Data S1/omp17.fasta
- supplemental/Supplemental files/Supplemental Data S1/pore.fasta
- supplemental/Supplemental files/Supplemental Data S1/porf.fasta
- supplemental/Supplemental files/Supplemental Data S1/porg.fasta
- supplemental/Supplemental files/Supplemental Data S1/porK.fasta
- supplemental/Supplemental files/Supplemental Data S1/porL.fasta
- supplemental/Supplemental files/Supplemental Data S1/porM.fasta
- supplemental/Supplemental files/Supplemental Data S1/porN.fasta
- supplemental/Supplemental files/Supplemental Data S1/porP.fasta
- supplemental/Supplemental files/Supplemental Data S1/porQ.fasta
- supplemental/Supplemental files/Supplemental Data S1/porR.fasta
- supplemental/Supplemental files/Supplemental Data S1/porT.fasta
- supplemental/Supplemental files/Supplemental Data S1/porU.fasta
- supplemental/Supplemental files/Supplemental Data S1/porV.fasta
- supplemental/Supplemental files/Supplemental Data S1/porW.fasta
- supplemental/Supplemental files/Supplemental Data S1/porX.fasta
- supplemental/Supplemental files/Supplemental Data S1/porY.fasta
- supplemental/Supplemental files/Supplemental Data S1/porZ.fasta
- supplemental/Supplemental files/Supplemental Data S1/sigp.fasta
- supplemental/Supplemental files/Supplemental Data S1/Sov.fasta
- supplemental/Supplemental files/Supplemental Data S1/ugda.fasta
- supplemental/Supplemental files/Supplemental Data S2/
- supplemental/Supplemental files/Supplemental Data S2/.DS_Store
- supplemental/Supplemental files/Supplemental Data S2/16srrna.fas
- supplemental/Supplemental files/Supplemental Data S2/omp17.rphylipi
- supplemental/Supplemental files/Supplemental Data S2/pore.rphylipi
- supplemental/Supplemental files/Supplemental Data S2/porf.rphylipi
- supplemental/Supplemental files/Supplemental Data S2/porg.rphylipi
- supplemental/Supplemental files/Supplemental Data S2/pork.rphylipi
- supplemental/Supplemental files/Supplemental Data S2/porl.rphylipi
- supplemental/Supplemental files/Supplemental Data S2/porm.rphylipi
- supplemental/Supplemental files/Supplemental Data S2/porn.rphylipi
- supplemental/Supplemental files/Supplemental Data S2/porp.rphylipi
- supplemental/Supplemental files/Supplemental Data S2/porq.rphylipi
- supplemental/Supplemental files/Supplemental Data S2/porr.rphylipi
- supplemental/Supplemental files/Supplemental Data S2/port.rphylipi
- supplemental/Supplemental files/Supplemental Data S2/poru.rphylipi
- supplemental/Supplemental files/Supplemental Data S2/porv.rphylipi
- supplemental/Supplemental files/Supplemental Data S2/porw.rphylipi
- supplemental/Supplemental files/Supplemental Data S2/porx.rphylipi
- supplemental/Supplemental files/Supplemental Data S2/pory.rphylipi
- supplemental/Supplemental files/Supplemental Data S2/porz.rphylipi
- supplemental/Supplemental files/Supplemental Data S2/sigp.rphylipi
- supplemental/Supplemental files/Supplemental Data S2/sov.rphylipi
- supplemental/Supplemental files/Supplemental Data S2/ugda.fas
- supplemental/Supplemental files/Supplemental Data S3/
- supplemental/Supplemental files/Supplemental Data S3/.DS_Store
- supplemental/Supplemental files/Supplemental Data S3/16srrna.nex
- supplemental/Supplemental files/Supplemental Data S3/omp17.nex
- supplemental/Supplemental files/Supplemental Data S3/pore.nex
- supplemental/Supplemental files/Supplemental Data S3/porf.nex
- supplemental/Supplemental files/Supplemental Data S3/porg.nex
- supplemental/Supplemental files/Supplemental Data S3/pork.nex
- supplemental/Supplemental files/Supplemental Data S3/porl.nex
- supplemental/Supplemental files/Supplemental Data S3/porm.nex
- supplemental/Supplemental files/Supplemental Data S3/porn.nex
- supplemental/Supplemental files/Supplemental Data S3/porp.nex
- supplemental/Supplemental files/Supplemental Data S3/porq.nex
- supplemental/Supplemental files/Supplemental Data S3/porr.nex
- supplemental/Supplemental files/Supplemental Data S3/port.nex
- supplemental/Supplemental files/Supplemental Data S3/poru.nex
- supplemental/Supplemental files/Supplemental Data S3/porv.nex
- supplemental/Supplemental files/Supplemental Data S3/porw.nex
- supplemental/Supplemental files/Supplemental Data S3/porx.nex
- supplemental/Supplemental files/Supplemental Data S3/pory.nex
- supplemental/Supplemental files/Supplemental Data S3/porz.nex
- supplemental/Supplemental files/Supplemental Data S3/sigp.nex
- supplemental/Supplemental files/Supplemental Data S3/sov.nex
- supplemental/Supplemental files/Supplemental Data S3/ugda.nex
- supplemental/Supplemental files/Supplemental Data S4/
- supplemental/Supplemental files/Supplemental Data S4/annotation_file_1.gbff
- supplemental/Supplemental files/Supplemental Data S4/annotation_file_2.gff
- supplemental/Supplemental files/Supplemental Data S4/porphyromonas_gingivalis_ATCC_33277.fna
- supplemental/Supplemental files/Supplemental Figure S1.pdf
- supplemental/Supplemental files/Supplemental Figure S10.pdf
- supplemental/Supplemental files/Supplemental Figure S11.pdf
- supplemental/Supplemental files/Supplemental Figure S12.pdf
- supplemental/Supplemental files/Supplemental Figure S13.pdf
- supplemental/Supplemental files/Supplemental Figure S14.pdf
- supplemental/Supplemental files/Supplemental Figure S15.pdf
- supplemental/Supplemental files/Supplemental Figure S16.pdf
- supplemental/Supplemental files/Supplemental Figure S17.pdf
- supplemental/Supplemental files/Supplemental Figure S18.pdf
- supplemental/Supplemental files/Supplemental Figure S19.pdf
- supplemental/Supplemental files/Supplemental Figure S2.pdf
- supplemental/Supplemental files/Supplemental Figure S20.pdf
- supplemental/Supplemental files/Supplemental Figure S21.pdf
- supplemental/Supplemental files/Supplemental Figure S22.pdf
- supplemental/Supplemental files/Supplemental Figure S3.pdf
- supplemental/Supplemental files/Supplemental Figure S4.pdf
- supplemental/Supplemental files/Supplemental Figure S5.pdf
- supplemental/Supplemental files/Supplemental Figure S6.pdf
- supplemental/Supplemental files/Supplemental Figure S7.pdf
- supplemental/Supplemental files/Supplemental Figure S8.pdf
- supplemental/Supplemental files/Supplemental Figure S9.pdf
- supplemental/Supplemental files/Supplemental Table S1.docx
