# Supplementary material for: Phylogenetic comparison between Type IX Secretion System (T9SS) protein components suggests evidence of horizontal gene transfer
Source: PeerJ. 2020 Jun 26;8:e9019. doi: 10.7717/peerj.9019 (PMC7323717; doi:10.7717/peerj.9019)
Supplement: Supplemental Information 1 — T9SS components sequences, alignment of each T9SS protein family, NEX files used as input for MrBayes tool, genome annotation (GFF) file for Porphyromonas gingivalis and detailed Bayesian Inference trees with support values. [file peerj-08-9019-s001.zip › supplemental/Supplemental files/Supplemental Data S1/16srrna.fasta]

>NR_113086.1 Porphyromonas gingivalis strain JCM 12257 16S ribosomal RNA, partial sequence
AGAGTTTGATCCTGGCTCAGGATGAACGCTAGCGATAGGCTTAACACATGCAAGTCGAGGGGCAGCATGATCTTAGCTTG
CTAAGGTTGATGGCGACCGGCGCACGGGTGCGTAACGCGTATGCAACTTGCCTTACAGAGGGGGATAACCCGTTGAAAGA
CGGACTAAAACCGCATACACTTGTATTATTGCATGATATTACAAGGAAATATTTATAGCTGTAAGATAGGCATGCGTCCC
ATTAGCTAGTTGGTGAGGTAACGGCTCACCAAGGCGACGATGGGTAGGGGAACTGAGAGGTTTATCCCCCACACTGGTAC
TGAGACACGGACCAGACTCCTACGGGAGGCAGCAGTGAGGAATATTGGTCAATGGGCGAGAGCCTGAACCAGCCAAGTCG
CGTGAAGGAAGACTGTCCTAAGGATTGTAAACTTCTTTTATACGGGAATAACGGGCGATACGAGTATTGCATTGAATGTA
CCGTAAGAATAAGCATCGGCTAACTCCGTGCCAGCAGCCGCGGTAATACGGAGGATGCGAGCGTTATCCGGATTTATTGG
GTTTAAAGGGTGCGTAGGTTGTTCGGTAAGTCAGCGGTGAAACCTGAGCGCTCAACGTTCAGCCTGCCGTTGAAACTGCC
GGGCTTGAGTTCAGCGGCGGCAGGCGGAATTCGTGGTGTAGCGGTGAAATGCATAGATATCACGAGGAACTCCGATTGCG
AAGGCAGCTTGCCATACTGCGACTGACACTGAAGCACGAAGGCGTGGGTATCAAACAGGATTAGATACCCTGGTAGTCCA
CGCAGTAAACGATGATTACTAGGAGTTTGCGATATACCGTCAAGCTTCCACAGCGAAAGCGTTAAGTAATCCACCTGGGG
AGTACGCCGGCAACGGTGAAACTCAAAGGAATTGACGGGGGCCCGCACAAGCGGAGGAACATGTGGTTTAATTCGATGAT
ACGCGAGGAACCTTACCCGGGATTGAAATGTAGATGACTGATGGTGAAAACCGTCTTCCCTTCGGGGCTTCTATGTAGGT
GCTGCATGGTTGTCGTCAGCTCGTGCCGTGAGGTGTCGGCTTAAGTGCCATAACGAGCGCAACCCACATCGGTAGTTGCT
AACAGTTTTCGCTGAGGACTCTACCGAGACTGCCGTCGTAAGGCGTGAGGAAGGTGTGGATGACGTCAAATCAGCACGGC
CCTTACATCCGGGGCGACACACGTGTTACAATGGGAGGGACAAAGGGCAGCTACCGGGCGACCGGATGCGAATCTCTAAA
CCCTTCCCCAGTTCGGATCGGAGTCTGCAACTCGACTCCGTGAAGCTGGATTCGCTAGTAATCGCGCATCAGCCATGGCG
CGGTGAATACGTTCCCGGGCCTTGTACACACCGCCCGTCAAGCCATGGGAGTCGGGGGTACCTGAAGGGCGTAACCGCAA
GGGGCGCACTAGGGTAATACCGGTGACTGGGGCTAAGTCGTAACAAGGTAACC
>NR_074464.1 Cellulophaga lytica strain DSM 7489 16S ribosomal RNA, partial sequence
AGAGTTTGATCCTGGCTCAGGATGAACGCTAGCGGCAGGCTTAACACATGCAAGTCGAGGGGTAACAGAGGAGCTTGCTC
TTGCTGACGACCGGCGCACGGGTGCGTAACGCGTATACAATCTGCCTTACACTAAGGGATAGCCCAGAGAAATTTGGATT
AACACCTTATAGTTTATTTTTATGGCATCATTTAAATAATAAAGTTTACGGTGTAAGATGAGTATGCGTCCCATTAGTTT
GTTGGTAAGGTAACGGCTTACCAAGACTACGATGGGTAGGGGCCCTGAGAGGGGGATCCCCCACACTGGTACTGAGACAC
GGACCAGACTCCTACGGGAGGCAGCAGTGAGGAATATTGGACAATGGAGGAGACTCTGATCCAGCCATGCCGCGTGCAGG
AAGACGGTCCTATGGATTGTAAACTGCTTTTATACAGGAAGAATAAGGACTACGTGTAGTCTGGTGACGGTACTGTAAGA
ATAAGGACCGGCTAACTCCGTGCCAGCAGCCGCGGTAATACGGAGGGTCCGAGCGTTATCCGGAATTATTGGGTTTAAAG
GGTCCGTAGGCGGGCTGTTAAGTCAGGGGTGAAAGTTTGCAGCTCAACTGTAGAATTGCCTTTGATACTGATGGTCTTGA
ATTATTGTGAAGTGGTTAGAATATGTAGTGTAGCGGTGAAATGCATAGATATTACATAGAATACCGATTGCGAAGGCAGA
TCACTAACAATTGATTGACGCTGATGGACGAAAGCGTGGGTAGCGAACAGGATTAGATACCCTGGTAGTCCACGCCGTAA
ACGATGGATACTAGCTGTTTGGATTTCGATCTGAGCGGCCAAGCGAAAGTGATAAGTATCCCACCTGGGGAGTACGTTCG
CAAGAATGAAACTCAAAGGAATTGACGGGGGCCCGCACAAGCGGTGGAGCATGTGGTTTAATTCGATGATACGCGAGGAA
CCTTACCAGGGCTTAAATGTAGATTGACAGGTTTAGAGATAGACTTTCCTTCGGGCAATTTACAAGGTGCTGCATGGTTG
TCGTCAGCTCGTGCCGTGAGGTGTCAGGTTAAGTCCTATAACGAGCGCAACCCCTGTTGTTAGTTACCAGCACATTATGG
TGGGGACTCTAGCAAGACTGCCGGTGCAAACCGTGAGGAAGGTGGGGATGACGTCAAATCATCACGGCCCTTACGTCCTG
GGCCACACACGTGCTACAATGGTAGGTACAGAGAGCAGCCACTTAGCGATAAGGAGCGAATCTATAAAACCTATCACAGT
TCGGATCGGAGTCTGCAACTCGACTCCGTGAAGCTGGAATCGCTAGTAATCGGATATCAGCCATGATCCGGTGAATACGT
TCCCGGGCCTTGTACACACCGCCCGTCAAGCCATGGAAGCTGGGGGTACCTGAAGTTCGTCACCGCAAGGAGCGACCTAG
GGTAAAACTGGTAACTAGGGCTAAGTCGTAACAAGGTAGCCGTACCGGAAGGTGCGGCTGGAACACCT
>NR_044738.2 Flavobacterium johnsoniae strain ATCC 23107 16S ribosomal RNA, partial sequence
TACGATGAAGAGTTTGATCCTGGCTCAGGATNAACGCTAGCGGCAGGCTTAACACATGCAAGTCGAGGGGTAGAAGTCTT
CGGACTTTGAGACCGGGCCACGGGTGCGTAACGCGTATGCAATCTGCCNTTCACAGAGGGATAGCCCAGAGAAATTTGGA
TTAATACCTCATAGTATTATAGAGTGGCATCACTTTATAATTAAAGTCACAACGGTGAAAGATGAGCATGCGTCCCATTA
GCTAGTTGGTAAGGTAACGGCTTACCAAGGCAACGATGGGTAGGGGTCCTGAGAGGGAGATCCCCCACACTGGTACTGAG
ACACGGACCNGNCTCCTACGGGAGGCAGCAGTGAGGAATATTGGTCAATGGACGCAAGTCTGAACCAGCCATGCCGCGTG
CAGGATGACGGTCCTATGGATTGTAAACTGCTTTTGTACGAGAAGAAACACTCCTATGTATAGGAGCTTGACGGTATCGT
AAGAATAAGGATCGGCTAACTCCGTGCCAGCAGCCNCGNNNATACGGAGNATCCNAGCGTTATCCGGAATCATTGGGTTT
AAAGGGTCCGTAGGCGGTTTAGTAAGTCAGTGGTGAAAGCCCATCGCTCAACGGTGGAACGGCCATTGATACTGCTGAAC
TTGAATTACTGGGAAGTAACTAGAATATGTAGTGTAGCGGTGAAATGCTTAGATATTACATGGAATACCAATTGCGAAGG
CAGGTTACTACCAGNCTATTGACGCTGATGGACNAAAGCGTGGGGAGCGAACAGGATTAGATACCCTGGTAGTCCACGCC
GTAAACGATGGATACTAGCTGTTGGGCGCAAGTTCAGTGGCTAAGCGAAAGTGATAAGTATCCCACCTGGGGAGTACGAA
CGCAAGTTTGAAACTCAAAGGAATTGACGGGGGCCNGCACAAGCGGTGGAGCATGTGGTTTAATTCGATGNTACGCGAGG
AACCTTACCAAGGCTTAAATGCAGACTGACCGATTTGGAAACAGATCTTTCGCAAGACAGTTTACAAGGTGCTGCATGGT
TGTCGTCAGCTCGTGCCGTGAGGTGTCAGGTTAAGTCCTATAACGAGCGCAACCCCTGTTGTTAGTTGCCAGCGAGTCAT
GTCGGNNACTCTAACAAGACTGCCAGTGCAAACTGTGAGGAAGGTGGGGATGACGTCAAATCATCACGGCCCTTACGCCT
TGGGCTACACACGTGCTACAATGGCCGGTACAGAGAGCAGCCACTGGGTGACCAGGAGCGAATCTATAAAGCCGGTCACA
GTTCGGATCGGAGTCTGCAACTCGACTCCGTGAAGCTGGAATCGCTAGTAATCGGATATCAGCCATGATCCGGTGAATAC
GTTCCCGGGCCTTGTACACACCGCCCGTCAAGNCATGGAAGCTGGGGGTGCCTGAAGTCGGTGACCGCAAGGAGCTGCCT
AGGGTAAAACTGGTAACTAGGGC
>NR_040907.1 Flavobacterium columnare strain IFO 15943 16S ribosomal RNA, partial sequence
GATGAACGCTAGCGGCAGGCTTAACACATGCAAGTCGAGGGGTAGAAGGAGCTTGCTCCTTTGAGACCGGCGCACGGGTG
CGTAACGCGTATGCAATCTACCTTGTACAGGGGGATAGCCCAGAGAAATTTGGATTAATACCCCATAGTATTTTCAGATG
GCCTCATTTGATTATTAAAGTTCCAACGGTACAAGATGAGCATGCGTCCCATTAGCTAGTTGGTGTGGTAACGGCATACC
AAGGCAACGATGGGTAGGGGTCCTGAGAGGGAGATCCCCCACACTGGTACTGAGACACGGACCAGACTCCTACGGGAGGC
AGCAGTGAGGAATATTGGTCAATGGGCGCAAGCCTGAACCAGCCATGCCGCGTGCAGGATGACGGTCCTATGGATTGTAA
ACTGCTTTTGTACAGGAAGAAACCCTCCCTTGTAAGGGAGCTTGACGGTACTGTAAGAATAAGGATCGGCTAACTCCGTG
CCAGCAGCCGCGGTAATACGGAGGATCCAAGCGTTATCCGGAATCATTGGGTTTAAAGGGTCCGTAGGCGGTTTTATAAG
TCAGTGGTGAAATCTGGTCGCTCAACGATCAAACGGCCATTGATACTGTAAGACTTGAATTACTTGGAAGTAACTAGAAT
ATGTAGTGTAGCGGTGAAATGCTTAGAGATTACATGGAATACCGATTGCGAAGGCAGGTTACTACGAGTATATTGACGCT
GATGGACGAAAGCGTGGGGAGCGAACAGGATTAGATACCCTGGTAGTCCACGCCGTAAACGATGGATACTAGCTGTTTGG
AGCAATCTGAGTGGCTAAGCGAAAGTGATAAGTATCCCACCTGGGGAGTACGCTCGCAAGAGTGAAACTCAAAGGAATTG
ACGGGGGCCCGCACAAGCGGAGGAGCATGTGGTTTAATTCGATGATACGCGAGGAACCTTACCAAGGCTTAAATGGGAAA
CGACAGATTTGGAAACAGATCTTTCTTCGGACGTTTTTCAAGGTGCTGCATGGTTGTCGTCAGCTCGTGCCGTGAGGTGT
CAGGTTAAGTCCTATAACGAGCGCAACCCCTGTTGCTAGTTGCCAGCGAGTCATGTCGGGAACTCTAGCAAGACTGCCGG
TGCAAACCGCGAGGAAGGTGGGGATGACGTCAAATCATCACGGCCCTTACGCCTTGGGCTACACACGTGCTACAATGGNC
GGTACAGAGAGCAGCCACTACGCAAGTAGGAGCGAATCTACAAAACCGTTCTCAGTTCGGATCGGAGTCTGCAACTCGAC
TCCGTGAAGCTGGATTCGCTAGTAATCGCAGATCAGCCATGCTGCGGTGAATACGTTCCCGGGCCTTGTACACACCGCCC
GTCAAGCCATGGAAGCTGGGGGTACCTGAAGTCGGTGACCGCAAGGAGCTGCCTAGGGTAAAACTGGTAACTAGGGCTAA
GTCGTAACAAGGTAGCCGTACCGGAAGGTGC
>NR_112940.1 Bacteroides ovatus strain JCM 5824 16S ribosomal RNA, partial sequence
GGCTCAGGATGAACGCTAGCTACAGGCTTAACACATGCAAGTCGAGGGGCAGCATTTTAGTTTGCTTGCAAACTGAAGAT
GGCGACCGGCGCACGGGTGAGTAACACGTATCCAACCTGCCGATAACTCCGGAATAGCCTTTCGAAAGAAAGATTAATAC
CGGATAGCATACGAATATCGCATGATATTTTTATTAAAGAATTTCGGTTATCGATGGGGATGCGTTCCATTAGTTTGTTG
GCGGGGTAACGGCCCACCAAGACTACGATGGATAGGGGTTCTGAGAGGAAGGTCCCCCACATTGGAACTGAGACACGGTC
CAAACTCCTACGGGAGGCAGCAGTGAGGAATATTGGTCAATGGGCGAGAGCCTGAACCAGCCAAGTAGCGTGAAGGATGA
AGGCTCTATGGGTCGTAAACTTCTTTTATATGGGAATAAAGTTTTCCACGTGTGGAATTTTGTATGTACCATATGAATAA
GGATCGGCTAACTCCGTGCCAGCAGCCGCGGTAATACGGAGGATCCGAGCGTTATCCGGATTTATTGGGTTTAAAGGGAG
CGTAGGTGGATTGTTAAGTCAGTTGTGAAAGTTTGCGGCTCAACCGTAAAATTGCAGTTGAAACTGGCAGTCTTGAGTAC
AGTAGAGGTGGGCGGAATTCGTGGTGTAGCGGTGAAATGCTTAGATATCACGAAGAACTCCGATTGCGAAGGCAGCTCAC
TAGACTGTTACTGACACTGATGCTCGAAAGTGTGGGTATCAAACAGGATTAGATACCCTGGTAGTCCACACAGTAAACGA
TGAATACTCGCTGTTTGCGATATACAGTAAGCGGCCAAGCGAAAGCATTAAGTATTCCACCTGGGGAGTACGCCGGCAAC
GGTGAAACTCAAAGGAATTGACGGGGGCCCGCACAAGCGGAGGAACATGTGGTTTAATTCGATGATACGCGAGGAACCTT
ACCCGGGCTTAAATTGCAACAGAATATATTGGAAACAGTATAGCCGTAAGGCTGTTGTGAAGGTGCTGCATGGTTGTCGT
CAGCTCGTGCCGTGAGGTGTCGGCTTAAGTGCCATAACGAGCGCAACCCTTATCTTTAGTTACTAACAGGTTATGCTGAG
GACTCTAGAGAGACTGCCGTCGTAAGATGTGAGGAAGGTGGGGATGACGTCAAATCAGCACGGCCCTTACGTCCGGGGCT
ACACACGTGTTACAATGGGGGGTACAGAAGGCAGCTACCTGGCGACAGGATGCTAATCCCAAAAACCTCTCTCAGTTCGG
ATCGAAGTCTGCAACCCGACTTCGTGAAGCTGGATTCGCTAGTAATCGCGCATCAGCCATGGCGCGGTGAATACGTTCCC
GGGCCTTGTACACACCGCCCGTCAAGCCATGAAAGCCGGGGGTACCTGAAGTACGTAACCGCAAGGAGCGTCCTAGGGTA
AAACTGGTAATTGGGGCTA
>NR_113106.1 Prevotella intermedia strain JCM 12248 16S ribosomal RNA, partial sequence
AGAGTTTGATCCTGGCTCAGGATGAACGCTAGCTATAGGCTTAACACATGCAAGTCGAGGGGAAACGGCATTATGTGCTT
GCACATTCTGGACGTCGACCGGCGCACGGGTGAGTATCGCGTATCCAACCTTCCCTCCACTCGGGGATACCCCGTTGAAA
GACGGCCTAATACCCGATGTTGTCCACATATGGCATCTGACGTGGACCAAAGATTCATCGGTGGAGGATGGGGATGCGTC
TGATTAGCTTGTTGGTGCGGGTAACGGCCCACCAAGGCTACGATCAGTAGGGGTTCTGAGAGGAAGGTCCCCCACATTGG
AACTGAGACACGGTCCAAACTCCTACGGGAGGCAGCAGTGAGGAATATTGGTCAATGGACGTAAGTCTGAACCAGCCAAG
TAGCGTGCAGGATTGACGGCCCTATGGGTTGTAAACTGCTTTTGTTGGGGAGTAAAGCGGGGCACGTGTGCCCCTTTGCA
TTTACCCTTCGAATAAGGACCGGCTAATTCCGTGCCAGCAGCCGCGGTAATACGGAAGGTCCAGGCGTTATCCGGATTTA
TTGGGTTTAAAGGGAGTGTAGGCGGTCTGTTAAGCGTGTTGTGAAATTTAGGTGCTCAACATCTACCTTGCAGCGCGAAC
TGGCGGACTTGAGTGCACGCAACGTATGCGGAATTCATGGTGTAGCGGTGAAATGCTTAGATATCATGACGAACTCCGAT
TGCGAAGGCAGCGTACGGGAGTGTTACTGACGCTTAAGCTCGAAGGTGCGGGTATCGAACAGGATTAGATACCCTGGTAG
TCCGCACGGTAAACGATGGATGCCCGCTGTTAGCGCCTGGCGTTAGCGGCTAAGCGAAAGCATTAAGCATCCCACCTGGG
GAGTACGCCGGCAACGGTGAAACTCAAAGGAATTGACGGGGGCCCGCACAAGCGGAGGAACATGTGGTTTAATTCGATGA
TACGCGAGGAACCTTACCCGGGCTTGAATTGCAGACGCAGGATACAGAGATGTTGACTCCCTTCGGGGCGTCTGTGAAGG
TGCTGCATGGTTGTCGTCAGCTCGTGCCGTGAGGTGTCGGCTTAAGTGCCATAACGAGCGCAACCCCTTTCCTTAGTTGC
CATCAGGTSATGCTGGGCACTCTGGGGACACTGCCACCGCAAGGTGTGAGGAAGGTGGGGATGACGTCAAATCAGCACGG
CCCTTACGTCCGGGGCTACACACGTGTTACAATGGCCGGTACAGAGGGACGGTGNNATGTAAATCGCATCCAATCTTGAA
AGCCGGTCCCAGTTCGGACTGAGGTCTGCAACCCGACCTCACGAAGCTGGATTCGCTAGTAATCGCGCATCAGCCATGGC
GCGGTGAATACGTTCCCGGGCCTTGTACACACCGCCCGTCAAGCCATGAAAGCCGGGGGTGCCTGAAGTTCGTAACCGCG
AGGAGCGACCTAGGGCAAAACTGGTGATTGGGGCTAAGTCGTAACAAGGTAACC
>NR_074429.1 Riemerella anatipestifer strain DSM 15868 16S ribosomal RNA, partial sequence
AGAGTTTGATCCTGGCTCAGGATGAACGCTAGCGGGAGGCCTAACACATGCAAGCCGAGCGGTAGAGTGTCTTCGGATAC
TTGAGAGCGGCGTACGGGTGCGGAACACGTGTGCAACCTGCCTTTATCTGAGGGATAGCCTTTCGAAAGGAAGATTAATA
CCTCATAATATACTGATTGGCATCAATTAGTATTGAAAGCTCCGGCGGATAGAGATGGGCACGCGCAAGATTAGATAGTT
GGTGAGGTAACGGCTCACCAAGTCAATGATCTTTAGGGGGCCTGAGAGGGTGATCCCCCACACTGGTACTGAGACACGGA
CCAGACTCCTACGGGAGGCAGCAGTGAGGAATATTGGACAATGGGTGCAAGCCTGATCCAGCCATCCCGCGTGAAGGACG
ACGGCCCTATGGGTTGTAAACTTCTTTTGTACAGGGATAAACCTACTCTCGTGAGGGTAGCTGAAGGTACTGTACGAATA
AGCACCGGCTAACTCCGTGCCAGCAGCCGCGGTAATACGGAGGGTGCAAGCGTTATCCGGATTTATTGGGTTTAAAGGGT
CCGCAGGCGGGCTAGTAAGTCAGTGGTGAAAGCCTACAGCTTAACTGTAGAACTGCCGTTGATACTGCTAGTCTTGAGTA
TAGTTGAGGTAGCTGGAATGAGTAGTGTAGCGGTGAAATGCATAGATATTACTCAGAACACCGATTGCGAAGGCAGGTTA
CCAAGTTATAACTGACGCTGAGGGACGAAAGCGTGGGGAGCGAACAGGATTAGATACCCTGGTAGTCCACGCCGTAAACG
ATGCTAACTCGTTTTTGGGCTATATGGTTCAGAGACTAAGCGAAAGTGATAAGTTAGCCACCTGGGGAGTACGACCGCAA
GGTTGAAACTCAAAGGAATTGACGGGGGCCCGCACAAGCGGTGGATCATGTGGTTTAATTCGATGATACGCGAGGAACCT
TACCAAGGCTTAAATGGGAATTGATAGCTGTAGAAATACGGTTTTCTTCGGACAATTTTCAAGGTGCTGCATGGTTGTCG
TCAGCTCGTGCCGTGAGGTGTTAGGTTAAGTCCTGCAACGAGCGCAACCCCTGTCACTAGTTGCCATCATTAAGTTGGGG
ACTCTAGTGAGACTGCCTACGCAAGTAGAGAGGAAGGTGGGGATGACGTCAAATCATCACGGCCCTTACGCCTTGGGCCA
CACACGTGATACAATGGCCGGTACAGAGGGCAGCTACACTGCGAAGTGATGCAAATCTCGAAAGCCGGTCTCAGTTCGGA
TTGGAGTCTGCAACTCGACTCTATGAAGCTGGAATCGCTAGTAATCGCGCATCAGCCATGGCGCGGTGAATACGTTCCCG
GGCCTTGTACACACCGCCCGTCAAGCCATGGAAGCTGGGGGTACCTGAAGTCGGTGACCGTAAAAGGAGCTGCCTAGGGT
AAAACTAGTAACTAGGGCTAAGTCGTAACAAGGTAGCCGTACCGGAAGGTGCGGCTGGAACATCT
>NR_113562.1 Capnocytophaga haemolytica strain JCM 8565 16S ribosomal RNA, partial sequence
AGAGTTTGATCCTGGCTCAGGATGAACGCTAGCGGCAGGCCTAACACATGCAAGTCGAGGGGTAAGCGTAGCTTGCTACG
CCTAGACCGGCGCACGGGTGCGTAACGCGTGTACAATCTACCTTTTACTGGGGAATAGCCCGAAGAAATTTGGATTAATG
CCCCATAGTATAGCACTGTGGCATCACAGAGTTATTAAAGCTTCGGTGGTAAGAGATGAGTACGCGTTCTATTAGTTAGT
TGGTGAGGTAACGGCTCACCAAGGCAGCGATAGATAGGGGTTCTGAGAGGGATGTCCCCCACACTGGTACTGAGATACGG
ACCAGACTCCTACGGGAGGCAGCAGTGAGGAATATTGGTCAATGGTCGGAAGACTGAACCAGCCATGCCGCGTGCAGGAT
GACGGCCTTATGGGTTGTAAACTGCTTTTGTATGGGAAGAATAAGGGGTACGTGTACTCTGATGACGGTACTATATGAAT
AAGCATCGGCTAACTCCGTGCCAGCAGCCGCGGTAATACGGAGGATGCGAGCGTTATCCGGAATCATTGGGTTTAAAGGG
TCTGTAGGCGGGCTATTAAGTCAGAGGTGAAAGCACTGAGCTCAACTGAGTAACTGCCTTTGAAACTGATAGTCTTGAAT
ACTTACGAAGTAGCTGGAATGTGTAGTGTAGCGGTGAAATGCTTAGATATTACACAGAACACCGATAGCGAAGGCATGTT
ACTAGTAAGGTTATTGACGCTGAGGGACGAAAGCGTGGGGAGCGAACAGGATTAGATACCCTGGTAGTCCACGCTGTAAA
CGATGGATACTAGCTGTTTGCGAGAAATTGTGAGTGGCTAAGCGAAAGTGATAAGTATCCCACCTGGGGAGTACGCACGC
AAGTGTGAAACTCAAAGGAATTGACGGGGGCCCGCACAAGCGGTGGAGCATGTGGTTTAATTCGATGATACGCGAGGAAC
CTTACCAAGGTTTAAATGGGAAGCGACGTAGGTAGAGATACCTATTTCTTCGGACGCTTTTCAAGGTGCTGCATGGTTGT
CGTCAGCTCGTGCCGTGAGGTGTCAGGTTAAGTCCTATAACGAGCGCAACCCCTGCCATTATTTGCCAGCGATTCGGTCG
GGCACTATAGTGGGACTGCCGGTGCAAACCGTGAGGAAGGTGGGGATGACGTCAAATCATCACGGCCCTTACATCTTGGG
CTACACACGTGCTACAATGGTCGTTACAGAGAGCAGCGAGCGGGTGACCGTGAGCGAATCTTGAAAGACGATCACAGTTC
GGATCGGAGTCTGCAACTCGACTCCGTGAAGCTGGAATCGCTAGTAATCGCGCATCAGCCATGGCGCGGTGAATACGTTC
CCGGGCCTTGTACACACCGCCCGTCAAGCCATGGAAGCTGGGGGTATCTGAAGACGGTAACCGAAAGGAACTGTTTAGGG
TAAAACTAGTGACTGGGGCTAAGTCGTAACAAGGTAACC
>NR_074684.1 Zobellia galactanivorans strain DsiJ 16S ribosomal RNA, partial sequence
CAACGATGAAGAGTTTGATCCTGGCTCAGGATGAACGCTAGCGGCAGGCCTAACACATGCAAGTCGAGGGGTAACATGGT
AGCTTGCTACCGATGACGACCGGCGCACGGGTGCGCAACGCGTATACAATCTGCCCCCTACTGTGGGATAGCCCAGAGAA
ATTTGGATTAATACCACATGGTACCATATTACGGCATCGTATTTATGGTTAAAGGTTACGGTAGGGGATGAGTATGCGTC
CCATTAGTTAGTTGGTGAGGTAACGGCTCACCAAGACCGCGATGGGTAGGGGCCCTGAGAGGGGGATCCCCCACACTGGT
ACTGAGACACGGACCAGACTCCTACGGGAGGCAGCAGTGAGGAATATTGGACAATGGGCGGGAGCCTGATCCAGCCATGC
CGCGTGCAGGAAGAATGCCCTATGGGTAGTAAACTGCTTTTATACGGGAAGAAAAAGGGCTACGTGTAGCCCACTGACGG
TACCGTAAGAATAAGGACCGGCTAACTCCGTGCCAGCAGCCGCGGTAATACGGAGGGTCCGAGCGTTATCCGGAATTATT
GGGTTTAAAGGGTCCGTAGGCGGGCCGATAAGTCAGGGGTGAAAGTTTGCAGCTCAACTGTAAAATTGCCTTTGATACTG
TCGGTCTTGAGTTATAGTGAAGTTGCCGGAATATGTAGTGTAGCGGTGAAATGCATAGATATTACATAGAACACCGATTG
CGAAGGCAGGTGACTAACTATATACTGACGCTGATGGACGAAAGCGTGGGGAGCGAACAGGATTAGATACCCTGGTAGTC
CACGCCGTAAACGATGGATACTAGCTGTCCGGGTCCTTGAGACCTGGGCGGCCAAGCGAAAGTGATAAGTATCCCACCTG
GGGAGTACGTTCGCAAGAATGAAACTCAAAGGAATTGACGGGGGCCCGCACAAGCGGTGGAGCATGTGGTTTAATTCGAT
GATACGCGAGGAACCTTACCAGGGCTTAAATGCATTTTGACAGGGGTAGAGATACCTTTTCCTTCGGGCAATTTGCAAGG
TGCTGCATGGTTGTCGTCAGCTCGTGCCGTGAGGTGTCAGGTTAAGTCCTATAACGAGCGCAACCCCTACCGTTAGTTGC
CAGCGAGTCATGTCGGGGACTCTAACGGGACTGCCGGTGCAAACCGTGAGGAAGGTGGGGACGACGTCAAATCATCACGG
CCCTTACGTCCTGGGCCACACACGTGCTACAATGGCCGGTACAGCGGGAAGCCATGCGGCAACGCAGAGCGGATCCACAA
AACCGGTCACAGTTCGGATCGGGGTCTGCAACTCGACCCCGTGAAGCTGGAATCGCTAGTAATCGGATATCAGCCATGAT
CCGGTGAATACGTTCCCGGGCCTTGTACACACCGCCCGTCAAGCCATGGAAGCCGGGAGTGCCTGAAGTCCGTCACCGCA
AGGAGCGGCCTAGGGCAAGATCGGTAACTAGGGCTAAGTCGTAACAAGGTAGCCGTACCGGAAGGTGCGGCTGGAACACC
TCCTTT
>NR_113104.1 Prevotella enoeca strain JCM 12259 16S ribosomal RNA, partial sequence
CTGGCTCAGGATGAACGCTAGCTACAGGCCTAACACATGCAAGTCGAGGGGCATCATGATGATTGCTTGCAATCGTTGAT
GGCGACCGGCGCACGGGTGAGTAACGCGTATCCAACCTACCCATGACTAAGGGATAACCCGTCGAAAGTCGGCCTAAGAC
CTTATGTAATCCGAAGCAGGCATCTAATTTGGATGAAAGATTAATTGGTGATGGATGGGGATGCGTCTGATTAGCTTGTC
GGTGAGGTAACGGCTCACCGAGGCAACGATCAGTAGGGGTTCTGAGAGGAAGGTCCCCCACATTGGAACTGAGACACGGT
CCAAACTCCTACGGGAGGCAGCAGTGAGGAATATTGGTCAATGGACGATAGTCTGAACCAGCCAAGTAGCGTGCAGGATG
ACGGCCCTATGGGTTGTAAACTGCTTTTATGCGGGGATAAAGTGAGGGACGTGTCCCTCATTGCATGTACCGCATGAATA
AGGACCGGCTAATTCCGTGCCAGCAGCCGCGGTAATACGGAAGGTCCAGGCGTTATCCGGATTTATTGGGTTTAAAGGGA
GCGTAGGCTGCCGTTTAAGCGTGTTGTGAAATGTACCGGCTCAACCGGTGATGTGCAGCGCGAACTGGATGGCTTGAGTA
CGAAGAGGGAATGCGGAACTCGTGGTGTAGCGGTGAAATGCTTAGATATCACGAGGAACTCCGATCGCGAAGGCAGCATT
CCGTTTCGTGACTGACGCTGATGCTCGAAAGTGCGGGTATCGAACAGGATTAGATACCCTGGTAGTCCGCACGGTAAACG
ATGGATGCTCGCTGTTGGATATTTTTATTCAGTGGCTAAGTGAAAGCATTAAGCATCCCACCTGGGGAGTACGCCGGCAA
CGGTGAAACTCAAAGGAATTGACGGGGGCCCGCACAAGCGGAGGAACATGTGGTTTAATTCGATGATACGCGAGGAACCT
TACCCGGGCTTGAATTGCAGAGGAAAGATCCAGAGATGGTGATGCCCTTCGGGGTCTCTGTGAAGGTGCTGCATGGTTGT
CGTCAGCTCGTGCCGTGAGGTGTCGGCTTAAGTGCCATAACGAGCGCAACCCTTTTCCTTAGTTGCCATCGGTTCAAGCC
GGGCACTCTGAGGATACTGCCTCCGCAAGGAGTGAGGAAGGTGGGGATGACGTCAAATCAGCACGGCCCTTACGTCCGGG
GCTACACACGTGTTACAATGGCGCGTACAGAGAGCTGGGTTTGCGCAAGCACTCTCAAATCTTTAAAACGCGTCTCAGTT
CGGACCGGGGTCTGCAACCCGACCCCGCGAAGCTGGATTCGCTAGTAATCGCGCATCAGCCATGGCGCGGTGAATACGTT
CCCGGGCCTTGTACACACCGCCCGTCAAGCCATGAAAGCCGGGGGCGCCTGAAGTCCGTGACCGCAAGGATCGGCCTAGG
GCGAGACCGGTGATTGGGGCTAAGTCGTAACAAGGTAACC
>NR_042354.1 Myroides odoratimimus strain CCUG 39352 16S ribosomal RNA, partial sequence
AGCGGCAGGCCTAACACATGCAAGTCGAGGGGTAGAAAGAGCTTGCTTTTTTGAGACCGGCGCACGGGTGAGTAACGCGT
ATGCAACCTACCTTATACAGGGGAATAGCCCGAAGAAATTCGGATTAATGCTCCATGGTTTATCGATATGGCATCGTATT
GATAATAAAGATTTATCGGTATAAGATGGGCATGCGTATCATTAGCTAGTTGGTGTGGTAACGGCATACCAAGGCAACGA
TGATTAGGGGTCCTGAGAGGGAGATCCCCCACACTGGTACTGAGACACGGACCAGACTCCTACGGGAGGCAGCAGTGAGG
AATATTGGTCAATGGAGGCAACTCTGAACCAGCCATGCCGCGTGCAGGATGACGGTCCTATGGATTGTAAACTGCTTTTG
TACAGGAAGAAACCTCCCTACGAGTAGGGACTTGACGGTACTGTAAGAATAAGGATCGGCTAACTCCGTGCCAGCAGCCG
CGGTAATACGGAGGATCCGAGCGTTATCCGGAATTATTGGGTTTAAAGGGTTCGTAGGCGGCTTTGTAAGTCAGTGGTGA
AATTTCCTAGCTTAACTAGGACACTGCCATTGATACTGCAGAGCTTGAATAATATGGAAGTAACTAGAATATGTAGTGTA
GCGGTGAAATGCTTAGATATTACATGGAATACCAATTGCGAAGGCAGGTTACTACGTATTTATTGACGCTGATGAACGAA
AGCGTGGGGAGCGAACAGGATTAGATACCCTGGTAGTCCACGCCGTAAACGATGGATACTAGCTGTTCGGTTTTCGGACT
GAGTGGCTAAGCGAAAGTGATAAGTATCCCACCTGGGGAGTACGTTCGCAAGAATGAAACTCAAAGGAATTGACGGGGGC
CCGCACAAGCGGTGGAGCATGTGGTTTAATTCGATGATACGCGAGGAACCTTACCAGGGCTTAAATGTAGATTGACAGAT
TTGGAAACAGATTTTTCTTCGGACAATTTACAAGGTGCTGCATGGTTGTCGTCAGCTCGTGCCGTGAGGTGTCAGGTTAA
GTCCTATAACGAGCGCAACCCCTATTGTTAGTTACCAGCGCGTAGAGGCGGGGACTCTAGCAAGACTGCCGGTGCAAACC
GTGAGGAAGGTGGGGATGACGTCAAATCATCACGGCCCTTACGTCCTGGGCTACACACGTGCTACAATGGCAAGTACAGA
AAGCAGCTACCTGGCAACAGGATGCGAATCTCCAAAGCTTGTCTCAGTTCGGATTGGAGTCTGCAACTCGACTCTATGAA
GCTGGAATCGCTAGTAATCGGATATCAGCCATGATCCGGTGAATACGTTCCCGGGCCTTGTACACACCGCCCGTCAAGCC
ATGGAAGCTGGGGGTACCTGAAGTCGGTGACCGCAAGGAGCTGCCTAGGGTAAAACTAGTAACTAGGGCTAAGTCGTAAC
AAGGTAGCCGTACCGGAAGGTGCGGCTGGATCACCTCCTTTCTA
>NR_113883.1 Flavobacterium psychrophilum strain NBRC 100250 16S ribosomal RNA, partial sequence
GATGAACGCTAGCGGCAGGCTTAACACATGCAAGTCGAGGGGTAGAATAGCAATATTTGAGACCGGCGCACGGGTGCGTA
ACGCGTATGCAATCTACCTTTTACAGAGGGATAGCCCAGAGAAATTTGGATTAATACCTCATAGTATAGTGAGTTGGCAT
CAACACACTATTAAAGTCACAACGGTAAAAGATGAGCATGCGTCCCATTAGCTAGTTGGTAAGGTAACGGCTTACCAAGG
CAACGATGGGTAGGGGTCCTGAGAGGGAGATCCCCCACACTGGTACTGAGACACGGACCAGACTCCTACGGGAGGCAGCA
GTGAGGAATATTGGTCAATGGGCGCAAGCCTGAACCAGCCATGCCGCGTGCAGGATGACGGTCCTATGGATTGTAAACTG
CTTTTGCACAGGAAGAAACACTACCTCGTGAGGTAGCTTGACGGTACTGTGAGAATAAGGATCGGCTAACTCCGTGCCAG
CAGCCGCGGTAATACGGAGGATCCAAGCGTTATCCGGAATCATTGGGTTTAAAGGGTCCGTAGGCGGCCAGATAAGTCAG
TGGTGAAAGCCCATCGCTCAACGATGGAACGGCCATTGATACTGTTTGGCTTGAATTATTTGGAAGTAACTAGAATATGT
AGTGTAGCGGTGAAATGCTTAGAGATTACATGGAATACCAATTGCGAAGGCAGGTTACTACAAATTGATTGACGCTGATG
GACGAAAGCGTGGGTAGCGAACAGGATTAGATACCCTGGTAGTCCACGCCGTAAACGATGGATACTAGCTGTTGGGAGCA
ATCTCAGTGGCTAAGCGAAAGTGATAAGTATCCCACCTGGGGAGTACGTTCGCAAGAATGAAACTCAAAGGAATTGACGG
GGGCCCGCACAAGCGGTGGAGCATGTGGTTTAATTCGATGATACGCGAGGAACCTTACCAAGGCTTAAATGTAGATTGAC
CGGTTTGGAAACAGACTTTTCGCAAGACAATTTACAAGGTGCTGCATGGTTGTCGTCAGCTCGTGCCGTGAGGTGTCAGG
TTAAGTCCTATAACGAGCGCAACCCCTGTTGTTAGTTGCCAGCGAGTCATGTCGGGAACTCTAGCAAGACTGCCAGTGTA
AACTGTGAGGAAGGTGGGGATGACGTCAAATCATCACGGCCCTTACGCCTTGGGCTACACACGTGCTACAATGGCCGGTA
CAGAGAGCAGCCACTACGCAAGTAGGAGCGAATCTATAAAACCGGTCTCAGTTCGGATCGGAGTCTGCAACTCGACTCCG
TGAAGCTGGAATCGCTAGTAATCGGATATCAGCCATGATCCGGTGAATACGTTCCCGGGCCTTGTACACACCGCCCGTCA
AGCCATGGAAGCTGGGGGTGCCTGAAGTCGGTGACCGCAAGGAGCTGCCTAGGGTAAAACTGGTAACTAGGGCTAAG
>NR_036862.1 Elizabethkingia miricola strain W3-B1 16S ribosomal RNA, partial sequence
TAACACATGCAAGCCGAGCGGTAGAGATTCTTCGGAATCTTGAGAGCGGCGTACGGGTGCGGAACACGTGTGCAACCTGC
CTTTATCAAGGGGATAGCCTTTCGAAAGGAAGATTAATACCCTATAATATATGATTCGGCATCGGATTATATTGAAAACT
ACGGTGGATAAAGATGGGCACGCGCAAGATTAGCTAGTTGGTGAGGTAACGGCTCACCAAGGCGACGATCTTTAGGGGGC
CTGAGAGGGTGATCCCCCACACTGGTACTGAGACACGGACCAGACTCCTACGGGAGGCAGCAGTGAGGAATATTGGACAA
TGGGTGGAAGCCTGATCCAGCCATCCCGCGTGTAGGAAGACGGCCCTATGGGTTGTAAACTACTTTTATCTGGGGATAAA
CCTACTTACGTGTAAGTAGCTGAAGGTACCAGATGAATAAGCACCGGCTAACTCCGTGCCAGCAGCCGCAGTAATACGGA
GGGTGCAAGCGTTATCCGGATTTATTGGGTTTAAAGGGTCCGTAGGCGGACTGATAAGTCAGTGGTGAAATCCGACAGCT
TAACTGTCGAACTGCCATTGATACTGTTAGTCTTGAGTAAGGTTGAAGTGGCTGGAATAAGTAGTGTAGCGGTGAAATGC
ATAGATATTACTTAGAACACCAATTGCGAAGGCAGGTCACTAAGTCTTAACTGACGCTGATGGACGAAAGCGTGGGGAGC
GAACAGGATTAGATACCCTGGTAGTCCACGCCGTAAACGATGATTACTCGTTTTTGGGTTTTAGGATTCAGAGACTAAGC
GAAAGTGATAAGTAATCCACCTGGGGAGTACGTTCGCAAGAATGAAACTCAAAGGAATCGACGGGGGCCCGCACAAGCGG
TGGAGCATGTGGTTTAATTCGATGATACGNGNGGAACCTTACCAAGACTTAAATGGGAAATGACAGATTTAGAAATAGAT
CCTTCTTCGGACATTTTTCAAGGTGCTGCATGGTTGTCGTCAGCTCGTGCCNTGAGGTGTTAGGTTAAGTCCTGCAACGA
GCGCAACCCCTGTCACTAGTTGCTAACATTAAGTTGAGGACTCTAGTGAGACTGCCTACGCAAGTAGAGAGGAAGGTGGG
GATGACGTCAAATCATCACGGCCCTTACGTCTTGGGCCACACACGTGCTACAATGGCCGGTACAGAGGGCAGCTACCTAG
TGATAGGATGCAAATCTCGAAAGCCGGTCTCAGTTCGGATTGGAGTCTGCAACTCGACTCTATGAAGCTGGAATCGCTAG
TAATCGCGCATCANCCATGCCGTAAACGTCCC
>NR_025534.1 Pedobacter cryoconitis strain A37 16S ribosomal RNA, partial sequence
TGGCTCAGGATGAACGCTAGCGGCAGGCCTAATACATGCAAGTCGAACGATACTCTTTAGCTTGCTAGAGAGGAAAGTGG
CGCACGGGTGCGTAACGCGTATGCAACCTACCTTAATCAGGGGGATAGCCCGAAGAAATTCGGATTAACACCGCATAAAA
TCACAGTACAGCATTGTACAATGATCAAATATTTATAGGATTAAGATGGGCATGCGTGACATTAGTTAGTTGGCGGGGTA
ACGGCCCACCAAGACCACGATGTCTAGGGGATCTGAGAGGATGACCCCCCACACTGGTACTGAGACACGGACCAGACTCC
TACGGGAGGCAGCAGTAAGGAATATTGGTCAATGGAGGCAACTCTGAACCAGCCATGCCGCGTGCAGGAAGACAGCCCTC
TGGGTCGTAAACTGCTTTTATTCGGGAATAAACCTATCTACGTGTAGATAGCTGAATGTACCGAAGGAATAAGGATCGGC
TAACTCCGTGCCAGCAGCCGCGGTAATACGGAGGATCCAAGCGTTATCCGGATTTATTGGGTTTAAAGGGTGCGTAGGCG
GCTTTTTAAGTCAGGGGTGAAAGACGGTGGCTCAACCATCGCAGTGCCCTTGATACTGAAGAGCTTGAATGAACTAGAGG
TAGGCGGAATGTGACAAGTAGCGGTGAAATGCATAGATATGTCACAGAACACCGATTGCGAAGGCAGCTTACTATGGTTA
TATTGACGCTGAGGCACGAAAGCGTGGGGATCAAACAGGATTAGATACCCTGGTAGTCCACGCCCTAAACGATGAATACT
CGCTGTTAGCGATACACAGTTAGCGGCTAAGCGAAAGCGTTAAGTATTCCACCTGGGGAGTACGGTCGCAAGATTGAAAC
TCAAAGGAATTGACGGGGGCCCGCACAAGCGGAGGAGCATGTGGTTTAATTCGATGATACGCGAGGAACCTTACCCGGGC
TTGAAAGTTAGTGAATCATTTAGAGATAGATGAGTCCGCAAGGACACGAAACTAGGTGCTGCATGGCTGTCGTCAGCTCG
TGCCGTGAGGTGTTGGGTTAAGTCCCGCAACGAGCGCAACCCCTATGTTTAGTTGCCAGCACGTTATGGTGGGGACTCTA
AACAGACTGCCTGTGCAAACAGAGAGGAAGGAGGGGACGACGTCAAGTCATCATGGCCCTTACGTCCGGGGCTACACACG
TGCTACAATGGATGGTACAGAGGGCAGCAAGCTGGTAACAGCAAGCAAATCTCCAAAAGCCATTCACAGTTCGGATAGAG
GTCTGCAACTCGACCTCTTGAAGTTGGATTCGCTAGTAATCGTATATCAGCAATGATACGGTGAATACGTTCCCGGGCCT
TGTACACACCGCCCGTCAAGCCATGGAAGTTGGGGGTACCTAAAGTATGTAACCGCAAGGAGCGTCCTAGGGTAAAACCG
ATAACTGGGGCTAAGTCGTAACAAGGTAGCCGTACCGGAAGGTGCGGCTGGATCA
>NR_112933.1 Bacteroides cellulosilyticus strain JCM 15632 16S ribosomal RNA, partial sequence
AGAGTTTGATCCTGGCTCAGGATGAACGCTAGCTACAGGCTTAACACATGCAAGTCGAGGGGCAGCATGACCTAGCAATA
GGTTGATGGCGACCGGCGCACGGGTGAGTAACACGTATCCAACCTACCGGTTATTCCGGGATAGCCTTTCGAAAGAAAGA
TTAATACCGGATAGTATAACGAGAAGGCATCTTTTTGTTATTAAAGAATTTCGATAACCGATGGGGATGCGTTCCATTAG
TTTGTTGGCGGGGTAACGGCCCACCAAGACATCGATGGATAGGGGTTCTGAGAGGAAGGTCCCCCACATTGGAACTGAGA
CACGGTCCAAACTCCTACGGGAGGCAGCAGTGAGGAATATTGGTCAATGGACGAGAGTCTGAACCAGCCAAGTAGCGTGA
AGGATGACTGCCCTATGGGTTGTAAACTTCTTTTATATGGGAATAAAGTGAGCCACGTGTGGCTTTTTGTATGTACCATA
CGAATAAGGATCGGCTAACTCCGTGCCAGCAGCCGCGGTAATACGGAGGATCCGAGCGTTATCCGGATTTATTGGGTTTA
AAGGGAGCGTAGGCGGACTATTAAGTCAGCTGTGAAAGTTTGCGGCTCAACCGTAAAATTGCAGTTGATACTGGTCGTCT
TGAGTGCAGTAGAGGTAGGCGGAATTCGTGGTGTAGCGGTGAAATGCTTAGATATCACGAAGAACTCCGATTGCGAAGGC
AGCTTACTGGACTGTAACTGACGCTGATGCTCGAAAGTGTGGGTATCAAACAGGATTAGATACCCTGGTAGTCCACACAG
TAAACGATGAATACTCGCTGTTTGCGATATACAGCAAGCGGCCAAGCGAAAGCATTAAGTATTCCACCTGGGGAGTACGC
CGGCAACGGTGAAACTCAAAGGAATTGACGGGGGCCCGCACAAGCGGAGGAACATGTGGTTTAATTCGATGATACGCGAG
GAACCTTACCCGGGCTTAAATTGCATCTGAATAATTTGGAAACAGATTAGCCGCAAGGCAGATGTGAAGGTGCTGCATGG
TTGTCGTCAGCTCGTGCCGTGAGGTGTCGGCTTAAGTGCCATAACGAGCGCAACCCTTATCTTTAGTTACTAACAGGTCA
TGCTGAGGACTCTAGAGAGACTGCCGTCGTAAGATGTGAGGAAGGTGGGGATGACGTCAAATCAGCACGGCCCTTACGTC
CGGGGCTACACACGTGTTACAATGGGGGGTACAGAAGGCAGCTACACAGCGATGTGATGCTAATCCCAAAAGCCTCTCTC
AGTTCGGATTGGAGTCTGCAACCCGACTCCATGAAGCTGGATTCGCTAGTAATCGCGCATCAGCCACGGCGCGGTGAATA
CGTTCCCGGGCCTTGTACACACCGCCCGTCAAGCCATGAAAGCCGGGGGTACCTGAAGTCCGTAACCGCAAGGAGCGGCC
TAGGGTAAAACTGGTAATTGGGGCTAAGTCGTA
>NR_102866.1 Cytophaga hutchinsonii ATCC 33406 16S ribosomal RNA, partial sequence
AGAGTTTGATCCTGGCTCAGGATGAACGCTAGCGGCAGGCCTAATACATGCAAGTCGAGGGGCAGCGGGGTAGCAATACT
GCCGGCGACCGGCGCACGGGTGCGTAACACGTATGCAACCTACCTTAAACTGGGAGATAGCCCGGGGAAACTCGGATTAA
TACCCCATAACACATTTGTGTCTCATGACATGATTGTTAAAGATTTATCGGTTTAAGATGGGCATGCGTTCGATTAGCTA
GTTGGTGAGGTAATGGCTCACCAAGGCTACGATCGATAGGGGGTCTGAGAGGATGATCCCCCACACTGGTACTGAGATAC
GGACCAGACTCCTACGGGAGGCAGCAGTAGGGAATATTGGTCAATGGAGGCAACTCTGAACCAGCCATGCCGCGTGTAGG
AAGAAGGCGTTCTGCGTTGTAAACTACTTTTGATTGGGAACAAATGACTCTTGCGAGAGTAGCTGAGTGTACCAATAGAA
TAAGCCACGGCTAACTACGTGCCAGCAGCCGCGGTAATACGTAGGTGGCAAGCGTTGTCCGGATTTATTGGGTTTAAAGG
GTGCGTAGGCGGCTTAATAAGTCAGTGGTGAAAGCCGATCGCTTAACGATCGAACTGCCATTGATACTGCTAGGCTTGAG
TATAGATGAGGTAGGCGGAATTGACAGTGTAGCGGTGAAATGCATAGATATTGTCAAGAACACCAATTGCGAAGGCAGCT
TACTAAGTTATAACTGACGCTGAGGCACGAAAGTGCGGGGATCAAACAGGATTAGATACCCTGGTAGTCCGCACCGTAAA
CGATGATCACTCGCTGTGTGCGATAAACAGTACGCGGCCAAGCGAAAGCGATAAGTGATCCACCTGGGGAGTACGCCCGC
AAGGGTGAAACTCAAAGGAATTGACGGGGGTCCGCACAAGCGGTGGAGCATGTGGTTTAATTCGATGATACGCGAGGAAC
CTTACCTAGGCTAGAATGTGAAGGAATGTATCAGAAATGGTGCAGTCAGCAATGACCTGAAACAAGGTGCTGCATGGCTG
TCGTCAGCTCGTGCCGTGAGGTGTTGGGTTAAGTCCCGCAACGAGCGCAACCCCTATCTTTAGTTGCCAGCGAGTTATGT
CGGGGACTCTAGAGAGACTGCCTGTGTAAACAGAGAGGAAGGAGGGGACGACGTCAAGTCATCATGGCCCTTACGCCTAG
GGCTACACACGTGCTACAATGGCGCATACAGAGTGTTGCAAGCTAGTGATAGCAAGCCAATCACAAAAAGTGCGTCTCAG
TTCGGATTGAAGTCTGCAACTCGACTTCATGAAGCTGGAATCGCTAGTAATCGCGTATCAGCAATGACGCGGTGAATACG
TTCCCGGACCTTGTACACACCGCCCGTCAAGCCATGAAAGTCTGGTGGACCTGAAGGCCGTAACCGCAAGGAGCGGCTCA
GGGTAAAACAGGTAATTAGGGCTAAGTCGTAACAAGGTAGCCGTACCGGAAGGTGCGGCTGGAACACCT
>NR_074895.2 Salinibacter ruber DSM 13855 strain M31 16S ribosomal RNA, complete sequence
ACTACGGAGAGTTTGATCCTAGCTCAGGACGAACGCTGGCGGCAGGCTTAACACATGCAAGTCGCACGAGAACGTTCTGG
CTTTGCCAGGACAAGTACAGTGGCGGACGGGTGCGTATCGCGTAGATAACCTGCCCTCAGGCGCGGGACAATCACGGGAA
ACCGTGGCTAATACCGCACGTCGTCTGGATCCCGCATGGGGACCAGATGAAAGCCTTCGGGCGCCTTTGGATGGGTCTGC
GTTGGATTAGCTTGTTGGTGAGGTAACGGCTCACCAAGGCAACGATCCATAGCTGGTCTGAGAGGACGATCAGCCACACT
GGGACTGAGACACGGCCCAGACTCCTACGGGAGGCAGCAGTGGGGAATCTTGCACAATGGGGTCACCCCTGATGCAGCCA
TGCCGCGTGGAGGAAGACACCCCTATGGGGCGTAAACTCCTTTTCTGAATGAAGAAACCCCTGTAGCTTCAGGGCGCGAC
GGTAGTTCAGGAATAAGCACCGGCTAACTCCGTGCCAGCAGCCGCGGTAATACGGAGGGTGCAAGCGTTGTCCGGAATCA
CTGGGTGTAAAGGGTGTGCAGGCGGGGCAGCAAGTCGGATGTGAAACCCCATGGCTTAACCATGGAGGTGCATTCGAAAC
TGTTGCTCTTGAGTCCCGGAGAGGCTGTCGGAATTCGTGGTGTAGCGGTGAAATGCGTAGATATCACGAGGAACACCAGA
GGCGAAAGCGGACAGCTGGACGGGTACTGACGCTCAGGCACGAAAGCGTGGGGAGCAAACAGGATTAGATACCCTGGTAG
TCCACGCCGTAAACGATGAATGCTCGCCGTTGCCTCGTTAGGGGGCAGTGGCTAAGCTAACGCGTTAAGCATTCCACCTG
GGGAGTACGATCGCAAGGTTGAAACTCAAAGGAATTGACGGGGGCCCGCACAAGCGGTGGAGCATGTGGCTCAATTCGAT
GCAACGCGAAGAACCTTACCTAGGCTCGAACGCTAAAGGACCGCTCCTGAAAGGGAGCTTCCCCTTTGGGGCCTTTAGCG
AGGTACTGCATGGCTGTCGTCAGCTCGTGTCGTGAGATGTTGGGTTAAGTCCCGCAACGAGCGTAACCCCTGTTGCTAGT
TACCAGCGGATAATGCCGGGGACTCTAGCGAAACTGCCTGCGCAAGCAGTGAGGAAGGTGGGGATGACGTCAAGTCATCA
TGGTCCTTACGCCTAGGGCTGCACACGTGCTACAATGGCCGGTACAACGAGCAGCCACCTCGCGAGAGGGAGCGAATCTC
TGAAAACCGGTCCCAGTTCGGATTGGAGTCTGCAACTCGACTCCATGAAGCAGGAATCGCTAGTAATCGCGGATCAGCAA
TGCCGCGGTGAATCCGTTCCCGGGCCTTGTACACACCGCCCGTCAAGCCATGGAAGCTGAGAGCACCCGAAGTCCGTGAC
CCAACCTTTTGGGAGGGAGCGGCCGAAGGTGAGCTCAGTGACTGGGGCTAAGTCGTAACAAGGTAGCCGTAGGGGAACCT
GCGGCTGGATCACCTCCTAA
>NR_074147.1 Psychroflexus torquis ATCC 700755 16S ribosomal RNA, partial sequence
GCTAGCGGCAGGCTTAACACATGCAAGTCGAGGGGTAACATTGTAGCTTGCTACAGATGACGACCGGCGCACGGGTGCGT
AACGCGTATACAATCTACCTATTACTAAGAGATAGCCCAGAGAAATTTGGATTAATATTTTATAGTATTATCGATTGGCA
TCAATTGATAATTAAAGATTACGGTAATAGATGAGTATGCGTCCTATTAGCTTGATGGTAAGGTAACGGCTTACCATGGC
TACGATAGGTAGGGGTCCTGAGAGGGAGATCCCCCACACTGGTACTGAGACACGGACCAGACTCCTACGGGAGGCAGCAG
TGAGGAATATTGGACAATGGGAGCAATCCTGATCCAGCCATGCCGCGTGCAGGAAGACTGCCCTATGGGTTGTAAACTGC
TTTTATACAGGAAGAAAAAGGTTCACGTGTGAACTGTTGACGGTACTGTAGGAATAAGGATCGGCTAACTCCGTGCCAGC
AGCCGCGGTAATACGGAGGATCCAAGCGTTATCCGGAATCATTGGGTTTAAAGGGTCCGTAGGCGGGACAATCAGTCAGT
GGTGAAAGTTTGCGGCTCAACCGTAAAATTGCCATTGATACTGTTGTTCTTGAGTGCTTGTGAAGTGGTTAGAATGAGTA
GTGTAGCGGTGAAATGCATAGATATTACTCAGAATACCGATTGCGAAGGCAGATCACTAACAATTCACTGACGCTGATGG
ACGAAAGCGTAGGTAGCGAACAGGATTAGATACCCTGGTAGTCTACGCCGTAAACGATGGTTACTAGCTGTTCGGACTAA
TTGCGGTCTGAGTGGCTAAGCGAAAGTGATAAGTAACCCACCTGGGGAGTACGTTCGCAAGAATGAAACTCAAAGGAATT
GACGGGGGCCCGCACAAGCGGTGGAGCATGTGGTTTAATTCGATGATACGCGAGGAACCTTACCAGGGCTTAAATGCAGT
TTGACAGGGGTGGAAACATCTTTTTCTTCGGACAAATTGCAAGGTGCTGCATGGTTGTCGTCAGCTCGTGCCGTGAGGTG
TCAGGTTAAGTCCTATAACGAGCGCAACCCCTTTGTTTAGTTACCAGCATGTAAAGATGGGGACTCTAGACATACTGCCA
GTGTAAACTGTGAGGAAGGTGGGGATGACGTCAAATCATCACGGCCCTTACGTCCTGGGCTACACACGTGCTACAATGGT
AGGGACAGAGAGCAGCCACTGGGTGACCAGGAGCGAATCTACAAACCCTATCACAGTTCGGATCGCAGTCTGCAACTCGA
CTGCGTGAAGCTGGAATCGCTAGTAATCGCATATCAGCCATGATGCGGTGAATACGTTCCCGGGCCTTGTACACACCGCC
CGTCAAGCCATGGAAGCTGGGGGTACCTGAAGTCGGTCGCCGCAAGGAGCCGCCTAGGGTAAAACTAGTAACTGGGGCTA
AGTCGTAACAAGGTA
>NR_074601.1 Robiginitalea biformata HTCC2501 16S ribosomal RNA, partial sequence
GAGTTTGATCCTGGCTCAGGATGAACGCTAGCGGCAGGCCTAACACATGCAAGTCGAACGGTAACAGGGATTGCTTGCAA
TCCGCTGACGAGTGGCGCACGGGTGCGTAACGCGTATGGAACCTACCCTTTACTGGGGGATAGCCCGGAGAAATTCGGAT
TAATACCCCGTAGTATTGCTTAGTGGCATCACTTGAGCAATTAAAGCTTCGGCGGTAGAGGATGGCCATGCGTCCTATTA
GCTTGATGGTGAGGTAACGGCTCACCATTGCTACGATAGGTAGGGGCCCTGAGAGGGGGATCCCCCACACTGGTACTGAG
ACACGGACCAGACTCCTACGGGAGGCAGCAGTGAGGAATATTGGACAATGGTCGAAAGACTGATCCAGCCATGCCGCGTG
CAGGAAGACGGCCCTACGGGTTGTAAACTGCTTTTTTACGGGAAGAATAATGCCCACGTGTGGGCAGATGACGGTACCGT
ACGAATAAGGACCGGCTAACTCCGTGCCAGCAGCCGCGGTAATACGGAGGGTCCGAGCGTTATCCGGAATCATTGGGTTT
AAAGGGTCCGCAGGCGGGCCAGTAAGTCAGGGGTGAAAGTTTGCGGCTCAACCGTAAAATGCCTTTGATACTGCTGGTCT
TGAGTTGTGGTGAAGTGGCCGGAATATGTGGTGTAGCGGTGAAATGCATAGATATCACATAGAACACCGATTGCGAAGGC
AGGTCACTAACCACACACTGACGCTGATGGACGAAAGCGTGGGGAGCGAACGGGATTAGATACCCCGGTAGTCCACGCCG
TAAACGATGGACACTAGCTGTTGGGGCTCACGCCTCAGCGGCCAAGCGAAAGTGATAAGTGTCCCACCTGGGGAGTACGT
TCGCAAGAATGAAACTCAAAGGAATTGACGGGGGCCCGCACAAGCGGTGGAGCATGTGGTTTAATTCGATGATACGCGAG
GAACCTTACCAGGGCTTAAATGTAGTGGGACAGGCTTAGAGATAGGCTTTTCTTCGGACTCATTACAAGGTGCTGCATGG
TTGTCGTCAGCTCGTGCCGTGAGGTGTCAGGTTAAGTCCTATAACGAGCGCAACCCCTACCGTTAGTTGCCAGCGAGTAA
TGTCGGGGACTCTAACGGAACTGCCGGTGCAAACCGCGAGGAAGGTGGGGATGACGTCAAATCATCACGGCCCTTACGTC
CTGGGCTACACACGTGCTACAATGGCCGGTACAATGAGCAGCCACTGCGCGAGCAGGAGCGAATCTAAAAAACCGGTCAC
AGTTCGGATCGGGGTCTGCAACTCGACCCCGTGAAGCTGGAATCGCTAGTAATCGGATATCAGCCATGATCCGGTGAATA
CGTTCCCGGGCCTTGTACACACCGCCCGTCAAGCCATGGAAGCCGGGAGTGCCTGAAGTCCGTCACCGCAAGGAGCGGCC
TAGGGCAAGATCGGTAACTAGGGCTAAGTCGTAACAAGGTAGCCGTACCGGAAGGTGCGGCTGGAACACCTCCTTTCT
>NR_043296.1 Cyclobacterium amurskyense strain KMM 6143 16S ribosomal RNA, partial sequence
GTGGCGCACGGGTGCGTAACGCGTATGCAACCTACCTGTTACAGGGAGATAGCCCGGGGAAACTCGGATTAATATCCCAT
AGTATTATTTTACTGCATGGTAGAATGATTAAAGCCTTCGGGTGGTAACAGACGGGCATGCGTAGGATTAGCTAGTTGGT
GAGGTAACGGCCCACCAAGGCGACGATCCTTAGGGGTTCTGAGAGGAAGGTCCCCCACACTGGCACTGAGATACGGGCCA
GACTCCTACGGGAGGCAGCAGTAGGGAATATTGGTCAATGGGCGAGAGCCTGAACCAGCCATGCCGCGTGCAGGAAGACG
GCGTTCTGCGTTGTAAACTGCTTTTATCTGGGAAGAAAAAGCCCTTGCGAGGGAAATTGCCGGTACCAGAGGAATAAGCA
CCGGCTAACTCCGTGCCAGCAGCCGCGGTAATACGGAGGGTGCAAGCGTTGTCCGGATTTATTGGGTTTAAAGGGTGCGT
AGGCGGCTGATTAAGTCAGCGGTGAAAGTTTTCGGCTCAACCGAGAGACTGCCGTTGATACTGGTCAGCTTGATTTATGG
AGGGGTACATGGAATTTATGGTGTAGCGGTGAAATGCATAGATACCATAAGGAACACCGATAGCGAAGGCATTGTACTGG
CCATAAACTGACGCTGAGGCACGAAAGCGTGGGTAGCGAACAGGATTAGATACCCTGGTAGTCCACGCCGTAAACGATGA
TCACTCGCTTTAAAGTACGTAGTACTGTGAGGCCAAGCGAAAGCGTTAAGTGATCCACCTGGGGAGTACGGTCGCAAGAT
TGAAACTCAAAGGAATTGACGGGGGTCCGCACAAGCGGTGGAGCATGTGGTTTAATTCGATGATACGCGAGGAACCTTAC
CCGGGCTAGAATGTGAAGGAATGATACAGAGATGTGTCAAGTAAGCAATGACCTGAAACAAGGTGCTGCATGGCTGTCGT
CAGCTCGTGCCGTGAGGTGTTGGGTTAAGTCCCGCAACGAGCGCAACCCCTGTTGTCAGTTGCCATCAGGTAATGCTGGG
GACTCTGACAAGACTGCCCGCGCAAGCGGAGAGGAAGGAGGGGACGACGTCAAGTCATCATGGCCCTTACGCCCGGGGCG
ACACACGTGCTACAATGGCGCATACAGCGGGTAGCGACACGGCAACGTGAAGCCAACCTCTAAAAGTGCGTCTCAGTTCG
GATCGGGGCCTGCAACCCGGCCCCGTGAAGCTGGAATCGCTAGTAATCGCGCATCAGCCACGGCGCGGTGAATACGTTCC
CGGACCTTGTACACACCGCCCGTCAAGCCATGGAAGTCAGGGAGACCTGAAGCCGGTGACCTCAAAGGAGCCGTCTAGGG
TAAAACTGGTAACNAGGCTA
>NR_041351.1 Bacteroides dorei strain 175 16S ribosomal RNA, partial sequence
AGAGTTTGATCCTGGCTCAGGATGAACGCTAGCTACAGGCTTAACACATGCAAGTCGAGGGGCAGCATGGTCTTAGCTTG
CTAAGGCTGATGGCGACCGGCGCACGGGTGAGTAACACGTATCCAACCTGCCGTCTACTCTTGGCCAGCCTTCTGAAAGG
AAGATTAATCCAGGATGGGATCATGAGTTCACATGTCCGCATGATTAAAGGTATTTTCCGGTAGACGATGGGGATGCGTT
CCATTAGATAGTAGGCGGGGTAACGGCCCACCTAGTCAACGATGGATAGGGGTTCTGAGAGGAAGGTCCCCCACATTGGA
ACTGAGACACGGTCCAAACTCCTACGGGAGGCAGCAGTGAGGAATATTGGTCAATGGGCGATGGCCTGAACCAGCCAAGT
AGCGTGAAGGATGACTGCCCTATGGGTTGTAAACTTCTTTTATAAAGGAATAAAGTCGGGTATGCATACCCGTTTGCATG
TACTTTATGAATAAGGATCGGCTAACTCCGTGCCAGCAGCCGCGGTAATACGGAGGATCCGAGCGTTATCCGGATTTATT
GGGTTTAAAGGGAGCGTAGATGGATGTTTAAGTCAGTTGTGAAAGTTTGCGGCTCAACCGTAAAATTGCAGTTGATACTG
GATGTCTTGAGTGCAGTTGAGGCAGGCGGAATTCGTGGTGTAGCGGTGAAATGCTTAGATATCACGAAGAACTCCGATTG
CGAAGGCAGCCTGCTAAGCTGCAACTGACATTGAGGCTCGAAAGTGTGGGTATCAAACAGGATTAGATACCCTGGTAGTC
CACACGGTAAACGATGAATACTCGCTGTTTGCGATATACGGCAAGCGGCCAAGCGAAAGCGTTAAGTATTCCACCTGGGG
AGTACGCCGGCAACGGTGAAACTCAAAGGAATTGACGGGGGCCCGCACAAGCGGAGGAACATGTGGTTTAATTCGATGAT
ACGCGAGGAACCTTACCCGGGCTTAAATTGCACTCGAATGATCCGGAAACGGTTCAGCTAGCAATAGCGAGTGTGAAGGT
GCTGCATGGTTGTCGTCAGCTCGTGCCGTGAGGTGTCGGCTTAAGTGCCATAACGAGCGCAACCCTTGTTGTCAGTTACT
AACAGGTGATGCTGAGGACTCTGACAAGACTGCCATCGTAAGATGTGAGGAAGGTGGGGATGACGTCAAATCAGCACGGC
CCTTACGTCCGGGGCTACACACGTGTTACAATGGGGGGTACAGAGGGCCGCTACCACGCGAGTGGATGCCAATCCCTAAA
ACCCCTCTCAGTTCGGACTGGAGTCTGCAACCCGACTCCACGAAGCTGGATTCGCTAGTAATCGCGCATCAGCCACGGCG
CGGTGAATACGTTCCCGGGCCTTGTACACACCGCCCGTCAAGCCATGGGAGCCGGGGGTACCTGAAGTGCGTAACCGCGA
GGATCGCCCTAGGGTAAAACTGGTGACTGGGGCTAAGTCTAACCAAGGTAACC
>NR_044004.1 Pontibacter korlensis strain X14-1 16S ribosomal RNA, partial sequence
ATACATGCAAGTCGAACGGATCAGAGGGCTTCGGTTCTCTGGTTAGTGGCGCACGGGTGCGTAACGCGTATGCAACCTAC
CTTCCACTGGGGGATAGCCCGGGGAAACCCGGATTAATACCGCATGTGACCACTGAGAGGGCATCCGATCGTGGTAAAAG
CTGAGGCGGTGGAAGATGGGCATGCGTGCCATTAGCTAGTTGGCGGGGTAACGGCCCACCAAGGCTACGATGGCTAGGGG
TTCTGAGAGGATGGTCCCCCACACTGGTACTGAGACACGGACCAGACTCCTACGGGAGGCAGCAGTAGGGAATATTGGGC
AATGGCCGAGAGGCTGACCCAGCCATGCCGCGTGCAGGAAGAAGGCCTTCTGGGTTGTAAACTGCTTTTATCTGGGAAGA
AAACGCCCCTGCGGGGGTAACTGACGGTACCAGATGAATAAGCACCGGCTAACTCCGTGCCAGCAGCCGCGGTAATACGG
AGGGTGCAAGCGTTGTCCGGATTTATTGGGTTTAAAGGGTGCGTAGGCGGCCCGTTAAGTCAGCGGTGAAATCCCACGGC
TCAACCGTGGAACTGCCGTTGATACTGGCGGGCTTGAGTTCGGTCGAGGCGGGCGGAACTGGTGGTGTAGCGGTGAAATG
CTTAGATACCACCAAGAACCCCGATTGCGTAGGCAGCTCGCTGGGCCGAAACTGACGCTGAGGCACGAAAGCGTGGGGAG
CGAACAGGATTAGATACCCTGGTAGTCCACGCCGTAAACGATGATGACTCGATGTTGGCGATACACTGTCAGCGTCCAAG
CGAAAGCGTTAAGTCATCCACCTGGGGAGTACGCCCGCAAGGGTGAAACTCAAAGGAATTGACGGGGGCCCGCACAAGCG
GTGGAGCATGTGGTTTAATTCGATGATACGCGAGGAACCTTACCTAGGCTAGAATGCGCGTGACCGCACCAGAGATGGTG
CTTCCCTTCGGGGCACAAAGCAAGGTGCTGCATGGCTGTCGTCAGCTCGTGCCGTGAGGTGTTGGGTTAAGTCCCGCAAC
GAGCGCAACCCCTACCTTTAGTTGCCAGCGCGTCATGGCGGGGACTCTAAAGGGACTGCCTTCGCAAGAAGCGAGGAAGG
CGGGGACGACGTCAAGTCATCATGGCCCTTACGCCTAGGGCTACACACGTGCTACAATGGCCGGTACAGAGGGTTGCCAC
CCAGCGATGGGGCGCCAATCTCAAAAAGCCGGTCTCAGTTCGGATCGGAGTCTGCAACTCGACTCCGTGAAGCCGGAATC
GCTAGTAATCGCGTATCAGCAACGACGCGGTGAATACGTTCCCGGGCCTTGTACACACCGCCCGTCAAGCCATGGAAGTC
AGGGAGACCTGAAGCCGGTGACCGTCATAGGAGCCGTCTAGGGTAAAACTGGTAACTGGGGCTAAGTCGTAACAA
>NR_042605.1 Pedobacter steynii strain WB 2.3-45 16S ribosomal RNA, partial sequence
ATCCTGGCTCAGGATGAACGCTAGCGGCAGGCCTAATACATGCAAGTCGAACGATACCATTTAGCTTGCTAGATGGGAAA
GTGGCGCACGGGTGCGTAACGCGTATGCAACCTACCTTAATCAGGGGGATAGCCCGAAGAAATTCGGATTAACACCGCAT
AAAATCACAGTACAGCATTGTACAATGATCAAATATTTATAGGATTAAGATGGGCATGCGTGTCATTAGTTAGTTGGCGA
GGTAACGGCTCACCAAGACCACGATGACTAGGGGATCTGAGAGGATGACCCCCCACACTGGTACTGAGACACGGACCAGA
CTCCTACGGGAGGCAGCAGTAAGGAATATTGGTCAATGGAGGCAACTCTGAACCAGCCATGCCGCGTGCAGGAAGACAGC
CCTCTGGGTCGTAAACTGCTTTTATTCGGGAATAAACCTACTTACGTGTAAGTAGCTGAATGTACCGAAGGAATAAGGAT
CGGCTAACTCCGTGCCAGCAGCCGCGGTAATACGGAGGATCCAAGCGTTATCCGGATTTATTGGGTTTAAAGGGTGCGTA
GGCGGCTTATTAAGTCAGGGGTGAAAGACGGTGGCTCAACCATCGCAGTGCCCTTGATACTGATGAGCTTGAATACACTA
GAGGTAGGCGGAATGTGACAAGTAGCGGTGAAATGCATAGATATGTCACAGAACACCGATTGCGAAGGCAGCTTACTATG
GTGTTATTGACGCTGAGGCACGAAAGCGTGGGGATCAAACAGGATTAGATACCCTGGTAGTCCACGCCCTAAACGATGAA
TACTCGCTGTTAGCGATACACAGTTAGCGGCTAAGCGAAAGCGTTAAGTATTCCACCTGGGGAGTACGCCCGCAAGGGTG
AAACTCAAAGGAATTGACGGGGGCCCGCACAAGCGGAGGAGCATGTGGTTTAATTCGATGATACGCGAGGAACCTTACCC
GGGCTTGAAAGTTAGTGAATGATCTAGAGATAGATCAGTGAGCAATCACACGAAACTAGGTGCTGCATGGCTGTCGTCAG
CTCGTGCCGTGAGGTGTTGGGTTAAGTCCCGCAACGAGCGCAACCCCTATGTTTAGTTGCCAGCACGTTAAGGTGGGGAC
TCTAAACAGACTGCCTGTGCAAACAGAGAGGAAGGAGGGGACGACGTCAAGTCATCATGGCCCTTACGTCCGGGGCTACA
CACGTGCTACAATGGATGGTACAGAGGGCAGCAAGCTGGCAACAGCAAGCAAATCTCAAAAAGCCATTCACAGTTCGGAT
AGAGGTCTGCAACTCGACCTCTTGAAGTTGGATTCGCTAGTAATCGCGTATCAGCAATGACGCGGTGAATACGTTCCCGG
GCCTTGTACACACCGCCCGTCAAGCCATGGAAGTTGGGGGTACCTAAAGTATGTAACCGCAAGGAGCGTCCTAGGGTAAA
ACCGATAACTGGGGCTAAGTCGTAACAAGGTAGCCGTACCGGAAGGTGCGGCTGGATCACCTCCT
>NR_040838.1 Porphyromonas gingivalis ATCC 33277 16S ribosomal RNA, partial sequence
ATGGAGAGTTTGATCCTTGCTCAGGATGAACGCTAGCGATAGGCATAACACATGCAAGTCGAGGGGCAGCATGATCTTAG
CTTGCTAAGGTTGATGGCGACCGGCGCACGGGTGCGTAACGCGTATGCAACTTGCCTTACAGAGGGGGATAACCCGTTGA
AAGACGGACTAAAACCGCATACACTTGTATTATTGCATGATATTACAAGGAAATATTTATAGCTGTAAGATAGGCATGCG
TCCCATTAGCTAGTTGGTGAGGTAACGGCTCACCAAGGCGACGATGGGTAGGGGAACTGAGAGGTTTATCCCCCACACTG
GTACTGAGACACGGACCAGACTCCTACGGGAGGCAGCAGTGAGGAATATTGGTCAATGGGCGAGAGCCTGAACCAGCCAA
GTCGCGTGAAGGAAGACTGTCCTAAGGATTGTAAACTTCTTTTATACGGGAATAACGGGCGATACGAGTATTGCATTGAA
TGTACCGTAAGAATAAGCATCGGCTAACTCCGTGCCAGCAGCCGCGGTAATACGGAGGATGCGAGCGTTATCCGGATTTA
TTGGGTTTAAAGGGTGCGTAGGTTGTTCGGTAAGTCAGCGGTGAAACCTGAGCGCTCAACGTTCAGCCTGCCGTTGAAAC
TGCCGGGCTTGAGTTCAGCGGCGGCAGGCGGAATTCGTGGTGTAGCGGTGAAATGCATAGATATCACGAGGAACTCCGAT
TGCGAAGGCAGCTTGCCATACTGCGACTGACACTGAAGCACGAAGGCGTGGGTATCAAACAGGATTAGATACCCTGGTAG
TCCACGCAGTAAACGATGATTACTAGGAGTTTGCGATATACCGTCAAGCTTCCACAGCGAAAGCGTTAAGTAATCCACCT
GGGGAGTACGCCGGCAACGGTGAAACTCAAAGGAATTGACGGGGGCCCGCACAAGCGGAGGAACATGTGGTTTAATTCGA
TGATACGCGAGGAACCTTACCCGGGATTGAAATGTAGATGACTGATGGTGAAAACCGTCTTCCCTTCGGGGCTTCTATGT
AGGTGCTGCATGGTTGTCGTCAGCTCGTGCCGTGAGGTGTCGGCTTAAGTGCCATAACGAGCGCAACCCACATCGGTAGT
TGCTAACAGTTTTCGCTGAGGACTCTACCGAGACTGCCGTCGTAAGGCGTGAGGAAGGTGTGGATGACGTCAATTCAACA
CGGCCCTTACATCCGGGGCGACACACGTGTTACATTGGGAGGGACAATGGGCAGCTACCGGGCGACCGGATGCGAATCTC
TAAACCCTTCCCCAGTTCGGATCGGAGTCTGCAACTCGACTCCGTGAAGCTGGATTCGCTAGTAATCGCGCATCAGCCAT
GGCGCGGTGAATACGTTCCCGGGCCTTGTACACACCGCCCGTCAAGCCATGGGAGTCGGGGGTACCTGAAGGGCGTAACC
GCAAGGGGCGCACTAGGGTAATACCGGTGACT
>NR_074376.1 Parabacteroides distasonis ATCC 8503 16S ribosomal RNA, partial sequence
CAATTTAAACAACGAAGAGTTTGATCCTGGCTCAGGATGAACGCTAGCGACAGGCTTAACACATGCAAGTCGAGGGGCAG
CGGGGTGTAGCAATACACCGCCGGCGACCGGCGCACGGGTGAGTAACGCGTATGCAACTTGCCTATCAGAGGGGGATAAC
CCGGCGAAAGTCGGACTAATACCGCATGAAGCAGGGATCCCGCATGGGAATATTTGCTAAAGATTCATCGCTGATAGATA
GGCATGCGTTCCATTAGGCAGTTGGCGGGGTAACGGCCCACCAAACCGACGATGGATAGGGGTTCTGAGAGGAAGGTCCC
CCACATTGGTACTGAGACACGGACCAAACTCCTACGGGAGGCAGCAGTGAGGAATATTGGTCAATGGCCGAGAGGCTGAA
CCAGCCAAGTCGCGTGAGGGATGAAGGTTCTATGGATCGTAAACCTCTTTTATAAGGGAATAAAGTGCGGGACGTGTCCC
GTTTTGTATGTACCTTATGAATAAGGATCGGCTAACTCCGTGCCAGCAGCCGCGGTAATACGGAGGATCCGAGCGTTATC
CGGATTTATTGGGTTTAAAGGGTGCGTAGGCGGCCTTTTAAGTCAGCGGTGAAAGTCTGTGGCTCAACCATAGAATTGCC
GTTGAAACTGGGGGGCTTGAGTATGTTTGAGGCAGGCGGAATGCGTGGTGTAGCGGTGAAATGCATAGATATCACGCAGA
ACCCCGATTGCGAAGGCAGCCTGCCAAGCCATTACTGACGCTGATGCACGAAAGCGTGGGGATCAAACAGGATTAGATAC
CCTGGTAGTCCACGCAGTAAACGATGATCACTAGCTGTTTGCGATACACTGTAAGCGGCACAGCGAAAGCGTTAAGTGAT
CCACCTGGGGAGTACGCCGGCAACGGTGAAACTCAAAGGAATTGACGGGGGCCCGCACAAGCGGAGGAACATGTGGTTTA
ATTCGATGATACGCGAGGAACCTTACCCGGGTTTGAACGCATTCGGACCGAGGTGGAAACACCTTTTCTAGCAATAGCCG
TTTGCGAGGTGCTGCATGGTTGTCGTCAGCTCGTGCCGTGAGGTGTCGGCTTAAGTGCCATAACGAGCGCAACCCTTGCC
ACTAGTTACTAACAGGTTAGGCTGAGGACTCTGGTGGGACTGCCAGCGTAAGCTGCGAGGAAGGCGGGGATGACGTCAAA
TCAGCACGGCCCTTACATCCGGGGCGACACACGTGTTACAATGGCGTGGACAAAGGGAGGCCACCTGGCGACAGGGAGCG
AATCCCCAAACCACGTCTCAGTTCGGATCGGAGTCTGCAACCCGACTCCGTGAAGCTGGATTCGCTAGTAATCGCGCATC
AGCCATGGCGCGGTGAATACGTTCCCGGGCCTTGTACACACCGCCCGTCAAGCCATGGGAGCCGGGGGTACCTGAAGTCC
GTAACCGAAAGGATCGGCCTAGGGTAAAACTGGTGACTGGGGCTAAGTCGTAACAAG
>NR_074368.1 Dyadobacter fermentans DSM 18053 strain NS114 16S ribosomal RNA, partial sequence
AGAGTTTGATCCTGGCTCAGGATGAACGCTAGCGGCAGGCTTAATACATGCAAGGCGAAGGGGCAGCAATGTCACTGTCG
TACGGGTGCGTAACGCGTATGCAACCTACCTATCACTGGGGGATAGCCCGGGGAAACCCGGATTAATACCGCATAAAACA
GGGGCACCGCATGGTGATATTTGTTAAAGATTTATTGGTGATAGATGGGCATGCGTTCGATTAGCTAGTTGGCGGGGTAA
CGGCCCACCAAGGCGACGATCGATAGGGGAGCTGAGAGGTTGATCCCCCACACGGGCACTGAGATACGGGCCCGACTCCT
ACGGGAGGCAGCAGTAGGGAATATTGGGCAATGGATGCAAGTCTGACCCAGCCATGCCGCGTGCCGGATGAAGGCCCTCA
GGGTTGTAAACGGCTTTTATTCGGGAAGAAGAGCAGGGATGCGTCCTTGTGTGACGGTACCGAATGAATAAGCACCGGCT
AACTCCGTGCCAGCAGCCGCGGTAATACGGAGGGTGCGAGCGTTGTCCGGATTTATTGGGTTTAAAGGGTGCGTAGGTGG
CCTTATAAGTCAGTGGTGAAATACGGTTGCTCAACAATCGAGGTGCCATTGATACTGTGAGGCTTGAAATAATTGGAGGC
TGCCGGAATGGATGGTGTAGCGGTGAAATGCATAGATATCATCCAGAACACCGATTGCGAAGGCAGGTGGCTACGATTTG
TTTGACACTGAGGCACGAAAGCATGGGGAGCAAACAGGATTAGATACCCTGGTAGTCCATGCTGTAAACGATGAGGACTC
GTTGTTTGACGGTAACGTTGAGCGACTTAGGGAAACCGTTAAGTCCTCCACCTGGGGAGTACGCCGGCAACGGTGAAACT
CAAAGGAATTGACGGGGGTCCGCACAAGCGGTGGAGCATGTGGTTTAATTCGATGATACGCGAGGAACCTTACCTGGGCT
AAATCAGACAGGAATTATGCAGAAATGTGTAAGCCAGCAATGGCCTGTTTGAAGGTGCTGCATGGCTGTCGTCAGCTCGT
GTCGTGAGATGTTGGGTTAAGTCCCGCAACGAGCGCAACCCCTATGGTTAGTTGCCAGCACGTAATGGTGGGGACTCTAG
CCAGACTGCCTGTGCAAACAGAGAGGAAGGAGGGGACGACGTCAAGTCATCATGGCCCTTACGTCCAGGGCAACACACGT
GCTACAATGGGCGGTACAGAGGGTTGCTACACAGCGATGTGATGCCAATCCCAAAAAGCCGTTCTCAGTTCGGATTGGAG
TCTGCAACTCGACTCTATGAAGCTGGAATCGCTAGTAATCGCGTATCAGCTATGACGCGGTGAATACGTTCCCGGACCTT
GTACACACCGCCCGTCAAGCCATGGGAGTCGGGGAGACCTGAAGCGGTAGGTTAAAGACACCGTTAGGGTAAAATCGGCG
ACTGGGGCTAAGTCGTAACAAGGTAGCCGTACCGGAAGGTGCGGCTGGAACACCT
>NR_044435.1 Myroides profundi strain D25 16S ribosomal RNA, partial sequence
AGAGTTTGATCCTGGCTCAGGATGAACGCTAGCGGCAGGCCTAACACATGCAAGTCGAGGGGTAGAAGAAGCTTGCTTTT
TTGAGACCGGCGCACGGGTGAGTAACGCGTATGCAACCTACCTTATACAGGGGAATAGCCCGAAGAAATTCGGATTAATG
CTCCATGGTTTATCGATATGGCATCGTATTGATAATAAAGATTTATCGGTATAAGATGGGCATGCGTATCATTAGCTAGT
TGGTGTGGTAACGGCATACCAAGGCGACGATGATTAGGGGTCCTGAGAGGGAGATCCCCCACACTGGTACTGAGACACGG
ACCAGACTCCTACGGGAGGCAGCAGTGAGGAATATTGGTCAATGGAGGCAACTCTGAACCAGCCATGCCGCGTGCAGGAT
GACAGTCCTATGGATTGTAAACTGCTTTTGTACAGGAAGAAACCTCCCTACGTGTAGGGACTTGACGGTACTGTAAGAAT
AAGGATCGGCTAACTCCGTGCCAGCAGCCGCGGTAATACGGAGGATCCGAGCGTTATCCGGAATTATTGGGTTTAAAGGG
TTCGTAGGCGGCTTTGTAAGTCAGTGGTGAAATTTCCTAGCTTAACTAGGACACGGCCATTGATACTGCAGAGCTTGAAT
AATATGGAAGTAACTAGAATATGTAGTGTAGCGGTGAAATGCTTAGATATTACATGGAATACCAATTGCGAAGGCAGGTT
ACTACGTATTTATTGACGCTGATGAACGAAAGCGTGGGGAGCGAACAGGATTAGATACCCTGGTAGTCCACGCCGTAAAC
GATGGATACTAGCTGTTCGGACTTCGGTCTGAGTGGCTAAGCGAAAGTGATAAGTATCCCACCTGGGGAGTACGTTCGCA
AGAATGAAACTCAAAGGAATTGACGGGGGCCCGCACAAGCGGTGGAGCATGTGGTTTAATTCGATGATACGCGAGGAACC
TTACCAGGGCTTAAATGTAGATTGACAGATTTGGAAACAGATTTTTCTTCGGACAATTTACAAGGTGCTGCATGGTTGTC
GTCAGCTCGTGCCGTGAGGTGTCAGGTTAAGTCCTATAACGAGCGCAACCCCTATTGTTAGTTACCAGCGCGTTAAGGCG
GGGACTCTAGCAAGACTGCCGGTGCAAACCGTGAGGAAGGTGGGGATGACGTCAAATCATCACGGCCCTTACGTCCTGGG
CTACACACGTGCTACAATGGCAAGTACAGAAAGCAGCTACCTGGCAACAGGATGCGAATCTCCAAAGCTTGTCTCAGTTC
GGATTGGAGTCTGCAACTCGACTCTATGAAGCTGGAATCGCTAGTAATCGGATATCAGCCATGATCCGGTGAATACGTTC
CCGGGCCTTGTACACACCGCCCGTCAAGCCATGGAAGCTGGGGGTACCTGAAGTCGGTGACCGCAAGGAGCTGCCTAGGG
TAAAACTAGTAACTAGGGCTAAGTCGTAACAAGGTAACC
>NR_074566.1 Chitinophaga pinensis DSM 2588 16S ribosomal RNA, partial sequence
AGAGTTTGATCCTGGCTCAGGATGAACGCTAGCGGCAGGCCTAATACATGCAAGTCGAGGGGCAGCGCAGGTAGCAATAC
TGGGCGGCGACCGGCAAACGGGTGCGGAACACGTACGTAACCTTCCTCTAAATGGAGCATAGCCCGAAGAAATTCGGATT
AATACTCCATAAGATTGTGGAGTGGCATCACTCAGCAATTAAAGAATTTCGTTTAGAGATGGGCGTGCGGCTGATTAGGT
AGTTGGTGAGGTAACGGCTCACCAAGCCGACGATCAGTAACTGGCGTGAGAGCGCGACCAGTCACACGGGCACTGAGACA
CGGGCCCGACTCCTACGGGAGGCAGCAGTAAGGAATATTGGTCAATGGACGCAAGTCTGAACCAGCCATGCCGCGTGAAG
GATGAAGGTCCTCTGGATTGTAAACTTCTTTTATGTGGGAAGAAACCACTCCTTTCTAGGGGTGTTGACGGTACCATAGG
AATAAGCACCGGCTAACTCCGTGCCAGCAGCCGCGGTAATACGGAGGGTGCAAGCGTTATCCGGATTCACTGGGTTTAAA
GGGTGCGTAGGCGGGTCAGTAAGTCCGTGGTGAAATCTCCAAGCTTAACTTGGAAACTGCCGTGGATACTATTGACCTTG
AATGTTGTGGAGGTTAGCGGAATATGTCATGTAGCGGTGAAATGCTTAGATATGACATAGAACACCAATTGCGAAGGCAG
CTGGCTACACAAATATTGACGCTGAGGCACGAAAGCGTGGGGATCAAACAGGATTAGATACCCTGGTAGTCCACGCCCTA
AACGATGATTACTCGACATTTGCGATATACAGTAAGTGTCTGAGCGAAAGCATTAAGTAATCCACCTGGGAAGTACGACC
GCAAGGTTGAAACTCAAAGGAATTGACGGGGGTCCGCACAAGCGGTGGAGCATGTGGTTTAATTCGATGATACGCGAGGA
ACCTTACCTGGGCTAGAATGCTGGTGGCCCGATCCTGAAAGGGATCTTTGTAGCAATACACCGCCAGTAAGGTGCTGCAT
GGCTGTCGTCAGCTCGTGCCGTGAGGTGTTGGGTTAAGTCCCGCAACGAGCGCAACCCCTATCTTTAGTTGCCAACAGGT
TAAGCTGGGAACTCTAAAGAAACTGCCGTCGTAAGACGCGAGGAAGGAGGGGATGATGTCAAGTCATCATGGCCTTTATG
CCCAGGGCTACACACGTGCTACAATGGTAGGAACAAAGGGCTGCTACCTGGTAACAGGATGCTAATCTCAAAAATCCTAT
CTCAGTTCGAATTGAGGGCTGCAACTCGCCCTCATGAAGCTGGAATCGCTAGTAATCGTATATCAGCAATGATACGGTGA
ATACGTTCCCGGACCTTGTACACACCGCCCGTCAAGCCATGAAAGCCGGGGGGACCTGAAGTCGGTAACCGTAAGGAACC
GCCTAGGGTAAAATCGGTAATTGGGGCTAAGTCGTAACAAGGTAGCCGTATCGGAAGGTGCGGCTGGAATACCT
>NR_116350.1 Rufibacter tibetensis strain 1351 16S ribosomal RNA, partial sequence
TGCAAGTCGAACGGCGTCCCTCGGGGCGCAGTGGCGCACGGGTGCGTAACGCGTATGCAACCTACCTTGAACTGGGGGAT
AGCCCGGAGAAATCCGGATTAATACCGCATAACACCATGTGAGGGCATCTGAGTATGGTTAAAGATTCATTGGTTCAAGA
TGGGCATGCGTGCCATTAGCTAGTTGGTGGTGTAACGGACCACCAAGGCTACGATGGCTAGGGGTTCTGAGAGGACGGTC
CCCCACACTGGCACTGAGATACGGGCCAGACTCCTACGGGAGGCAGCAGTAGGGAATATTGGGCAATGGGCGGAAGCCTG
ACCCAGCCATGCCGCGTGCAGGATGAAGGCCTTCTGGGTTGTAAACTGCTTTTATCAGGGAAGAAAACACCCATGCGTGG
GGAACTGACGGTACCTGAGGAATAAGCACCGGCTAACTCCGTGCCAGCAGCCGCGGTAATACGGAGGGTGCAAGCGTTGT
CCGGATTTATTGGGTTTAAAGGGTGCGTAGGCGGCCCATTAAGTCAGTGGTGAAAGCCCGGGGCTCAACCCCGGAACCGC
CATTGATACTGGTGGGCTTGAGTATGGACGAGGTTGGCGGAATTGAGGGTGTAGCGGTGAAATGCTTAGATACCCTCAAG
AACACCGATTGCGTAGGCAGCTAACTAGGCCATAACTGACGCTGAGGCACGAAAGCGTGGGGAGCGAACAGGATTAGATA
CCCTGGTAGTCCACGCCGTAAACGATGATTACTCGATGTCGGCGACAGACTGTCGGCGTCTTAGCGAAAGCGTTAAGTAA
TCCACCTGGGGAGTACGCCCGCAAGGGTGAAACTCAAAGGAATTGACGGGGGCCCGCACAAGCGGTGGAGCATGTGGTTT
AATTCGATGATACGCGAGGAACCTTACCTAGGCTAGAATGCGCGTGACGGGCTCAGAAATGGGCCTTCCCTTCGGGGCAC
AAAGCAAGGTGCTGCATGGCTGTCGTCAGCTCGTGCCGTGAGGTGTTGGGTTAAGTCCCGCAACGAGCGCAACCCCTATC
CCTAGTTGCCAGCACGTCAAGGTGGGGACTCTAGGGAGACTGCCTTCGCAAGAAGTGAGGAAGGCGGGGACGACGTCAAG
TCATCATGGCCCTTACGCCTAGGGCTACACACGTGCTACAATGGCGCATACAGAGGGTCGCTACCTGGTGACAGGATGCC
AATCTCAAAAAGTGCGTCTCAGTTCGGATCGGAGTCTGCAACTCGACTCCGTGAAGCTGGAATCGCTAGTAATCGCGTAT
CAGCAACGACGCGGTGAATACGTTCCCGGGCCTTGTACACACCGCCCGTCAAGCCATGGAAGTCAGGGAGACCTGAAGGC
GGTAACCACCTAGGAGCCGCTTAGGGTAAAACTGGTAACTGGGGCTAAGTC
>NR_116363.1 Muricauda lutaonensis strain CC-HSB-11 16S ribosomal RNA, partial sequence
ACACATGCAAGTCGAGGGGTAACAGGGAGAAGCTTGCTTTTCCGCTGACGACCGGCGCACGGGTGCGGAACGCGTATGGA
ACCTGCCCCTGTCAGGGGAATAGCCCGGGGAAACCCGGATTAATGCCCCATGGCATCCCGTCACCGCATGGTGTCGGGAT
TAAAGATTTATCGGACAGGGATGGCCATGCGTACCATTAGCTTGTTGGTGGGGTAACGGCCCACCAAGGCAGCGATGGTT
AGGGGCCCTGAGAGGGGGATCCCCCACACTGGTACTGAGACACGGACCAGACTCCTACGGGAGGCAGCAGTGAGGAATAT
TGGACAATGGCCGGAAGGTTGATCCAGCCATGCCGCGTGCAGGATGACGGCCCTATGGGTTGTAAACTGCTTTTTTACGG
GAAGAAACCCACCTACGTGTAGGTGGCTGACGGTACCGTACGAATAAGGACCGGCTAACTCCGTGCCAGCAGCCGCGGTA
ATACGGAGGGTCCGAGCGTTATCCGGAATCATTGGGTTTAAAGGGTCCGTAGGCGGGCCTGTAAGTCAGGGGTGAAAGGC
CACGGCTCAACCGTGGGACTGCCCTTGATACTGCAGGTCTTGAGTCATGGTGGGGTTGCCGGAACATGTGGTGTAGCGGT
GAAATGCATAGATATCACATAGAACACCGATCGCGAAGGCAGGTGGCCAACCATGTACTGACGCTGATGGACGAAAGCGT
GGGTAGCGAACGGGATTAGATACCCCGGTAGTCCACGCCGTAAACGATGGACACTAGCTGTGGGGCCTTAGGGCTCCGTG
GCCAAGCGAAAGTGATAAGTGTCCCACCTGGGGAGTACGTTCGCAAGAATGAAACTCAAAGGAATTGACGGGGGCCCGCA
CAAGCGGTGGAGCATGTGGTTTAATTCGATGATACGCGAGGAACCTTACCAGGGCTTAAATGCAGTCTGCATAAGCTAGA
GATAGCTTTTTCTTCGGACCGATTGCAAGGTGCTGCATGGTTGTCGTCAGCTCGTGCCGTGAGGTGTCAGGTTAAGTCCT
ATAACGAGCGCAACCCCTGCCGTTAGTTGCCAGCATGTAAAGATGGGGACTCTAACGGGACTGCCGGTGCAAACCGCGAG
GAAGGTGGGGATGACGTCAAATCATCACGGCCCTTACGTCCTGGGCCACACACGTGCTACAATGGCCGGCACAGAGGGAA
GCCACCCCGTGAGGGGGCGCGGATCTTGAAAACCGGTCACAGTTCGGATCGGGGCCTGCAACTCGGCCCCGTGAAGCTGG
AATCGCTAGTAATCGCGCATCAGCCATGGCGCGGTGAATACGTTCCCGGGCCTTGTACACACCGCCCGTCAAGCCATGGA
AGCCGGGAGTGCCTGAAGTCCGTCGCCGCAAGGAGCGGCCTAGGGCAAGACCGGTAACTAGGGCTAAGTCGTAACAAG
>NR_029282.2 Rhodothermus marinus DSM 4252 strain R-10 16S ribosomal RNA, complete sequence
ACTACGGAGAGTTTGATCCTGGCTCAGGGCGAACGCTGGCGGCGGGCCTAACACATGCAAGTCGTACGCGGGTTCTCCTT
TCGGGAGAACTGCCGAGTGGCGAACGGGTGCGTAACGCGTAGGTAACCTGCCCTCGAGTGGGGGATAACTCCGGGAAACC
GGGGCTAATACCGCATATTGTCCCGGGACCGCATGGCTCCGGGATGAAAGCCCTCTGGGCGCTCGAGGATGGGCCTGCGT
CGGATTAGCTAGTTGGTGGGGTAACGGCCCACCAAGGCGACGATCCGTAGCTGGTCTGAGAGGACGACCAGCCACACTGG
CACTGAGACACGGGCCAGACTCCTACGGGAGGCAGCAGTGGGGAATCTTGGGCAATGGGCGAAAGCCTGACCCAGCCACG
CCGCGTGGAGGATGAAGCTCTTCGGGGTGTAAACTCCTTTTCTGGGGGAAGAAATCCCGGCTCTGGTCGGGACTGACGGT
ACCCCAGGAATAAGCGCCGGCTAACTCCGTGCCAGCAGCCGCGGTAATACGGAGGGCGCAAGCGTTGCCCGGAATCACTG
GGTGTAAAGGGTGCGTAGGCGGGGCTGTAAGTCAGAGGTGAAAGCCTCCGGCTCAACCGGAGAATTGCCTCTGATACTGC
AGCTCTTGAGTCCCGGAGAGGCCGCTGGAATTCCTGGTGTAGCGGTGAAATGCGTAGATATCAGGAGGAACACCGGAGGC
GAAGGCGGGCGGCTGGACGGGGACTGACGCTGAGGCACGAAAGCGTGGGGAGCAAACAGGATTAGATACCCTGGTAGTCC
ACGCCGTAAACGATGGATGCTCGGCGTTGCCGCCTTCGGGCGGCAGTGCCTAAGCTAACGCGGTAAGCATCCCACCTGGG
GAGTACGGCCGCAAGGTTGAAACTCAAAGGAATTGACGGGGGCCCGCACAAGCGGTGGAGCATGTGGCTTAATTCGATGC
TACGCGAGGAACCTTACCTGGGCTCGAACACCACCGGACAGCCCCCGAAAGGGGGTCTCCCGCAAGGGCTGGTGGTGAGG
TGCTGCATGGCTGTCGTCAGCTCGTGCCGTGAGGTGTTGGGTTAAGTCCCGCAACGAGCGCAACCCCTACCGCCAGTTAC
CAGCGGGTAATGCCGGGGACTCTGGCGGGACTGCCTGCGCAAGCAGGAGGAAGGTGGGGATGACGTCAAGTCATCATGGC
CCTTACGCCCAGGGCTGCACACGTGCTACAATGGCCGGTACAATGGGCAGCCACCCCGCGAGGGGGAGCGAATCCCTAAA
GCCGGTCTCAGTTCGGATTGGAGTCTGCAACTCGACTCCATGAAGCCGGAATCGCTAGTAATCGCGCATCAGCTACGGCG
CGGTGAATACGTTCCCGGGCCTTGTACACACCGCCCGTCAACCCATGGGAGCCGGGGGCGCCCGAAGTCCGTGACCCAAC
CTGCTTCGGCGGGAGGGAGCGGCCTAAGGCGAACCCGGTGACTGGGGGTAAGTCGTAACAAGGTAGCCGTACGGGAACGT
GCGGCTGGATCACCTCCTAA
>NR_102895.1 Prevotella melaninogenica ATCC 25845 16S ribosomal RNA, partial sequence
TACAATGGAGAGTTTGATCCTGGCTCAGGATGAACGCTAGCTACAGGCTTAACACATGCAAGTCGAGGGGAAACGGCATT
GAGTGCTTGCACTCTTTGGACGTCGACCGGCGCACGGGTGAGTAACGCGTATCCAACCTTCCCATTACTGTGGGATAACC
TGCCGAAAGGCAGACTAATACCGCATAGTCTTCGATGACGGCATCAGATTTGAAGTAAAGATTTATCGGTAATGGATGGG
GATGCGTCTGATTAGCTTGTTGGCGGGGTAACGGCCCACCAAGGCAACGATCAGTAGGGGTTCTGAGAGGAAGGTCCCCC
ACATTGGAACTGAGACACGGTCCAAACTCCTACGGGAGGCAGCAGTGAGGAATATTGGTCAATGGACGGAAGTCTGAACC
AGCCAAGTAGCGTGCAGGATGACGGCCCTATGGGTTGTAAACTGCTTTTGTATGGGGATAAAGTTAGGGACGTGTCCCTA
TTTGCAGGTACCATACGAATAAGGACCGGCTAATTCCGTGCCAGCAGCCGCGGTAATACGGAAGGTCCAGGCGTTATCCG
GATTTATTGGGTTTAAAGGGAGCGTAGGCTGGAGATTAAGTGTGTTGTGAAATGTAGACGCTCAACGTCTGAATTGCAGC
GCATACTGGTTTCCTTGAGTACGCACAACGTTGGCGGAATTCGTCGTGTAGCGGTGAAATGCTTAGATATGACGAAGAAC
TCCGATTGCGAAGGCAGCTGACGGGAGCGCAACTGACGCTTAAGCTCGAAGGTGCGGGTATCAAACAGGATTAGATACCC
TGGTAGTCCGCACAGTAAACGATGGATGCCCGCTGTTGGTACCTGGTATCAGCGGCTAAGCGAAAGCATTAAGCATCCCA
CCTGGGGAGTACGCCGGCAACGGTGAAACTCAAAGGAATTGACGGGGGCCCGCACAAGCGGAGGAACATGTGGTTTAATT
CGATGATACGCGAGGAACCTTACCCGGGCTTGAATTGCAGAGGAAGGATTTAGAGATAATGACGCCCTTCGGGGTCTCTG
TGAAGGTGCTGCATGGTTGTCGTCAGCTCGTGCCGTGAGGTGTCGGCTTAAGTGCCATAACGAGCGCAACCCCTCTCTTC
AGTTGCCATCAGGTTAAGCTGGGCACTCTGGAGACACTGCCACCGTAAGGTGTGAGGAAGGTGGGGATGACGTCAAATCA
GCACGGCCCTTACGTCCGGGGCTACACACGTGTTACAATGGCCGGTACAGAGGGACGGTGTAATGCAAATTGCATCCAAT
CTTGAAAGCCGGTCCCAGTTCGGACTGGGGTCTGCAACCCGACCCCACGAAGCTGGATTCGCTAGTAATCGCGCATCAGC
CATGGCGCGGTGAATACGTTCCCGGGCCTTGTACACACCGCCCGTCAAGCCATGAAAGCCGGGGGTGCCTGAAGTCCGTG
ACCGCAAGGATCGGCCTAGGGCAAAACTGGTGATTGGGGCTAAGTCGTAACAAGGTAGCCGTACCGGAAGGTGCGGCTGG
AACACCTCCTT
>NR_043471.1 Nonlabens dokdonensis DSW-6 16S ribosomal RNA, partial sequence
GATGAACGCTAGCGGCAGGCCTAACACATGCAAGTCGAGGGGCAGCATATCTAGCTTGCTAGATGATGGCGACCGGCGCA
CGGGTGCGTAACGCGTATACAATCTGCCTATCACTGAGGGATAGCCCGAAGAAATTTGGATTAACACCTCATAGTATTAT
TGAATCGCATGGTTTAATAATTAAAGGTTACGGTGATAGATGAGTATGCGTCCTATTAGCTAGATGGTAAGGTAAAGGCT
TACCATGGCTACGATAGGTAGGGGTCCTGAGAGGGAGATCCCCCACACTGGTACTGAGACACGGACCAGACTCCTACGGG
AGGCAGCAGTGAGGAATATTGGACAATGGGCGCAAGCCTGATCCAGCCATGCCGCGTGTAGGAAGACGGCCCTATGGGTT
GTAAACTACTTTTGTACAGGAAGAAATCTTTTTACGTGTAAGAAGTTGACGGTACTGTAAGAATAAGCACCGGCTAACTC
CGTGCCAGCAGCCGCGGTAATACGGAGGGTGCAAGCGTTATCCGGAATCATTGGGTTTAAAGGGTCCGTAGGCGGGCTGA
TAAGTCAGTGGTGAAATGCAGGGGCTTAACTCCGGCACTGCCATTGATACTGTTAGTCTTGAATTATTGTGAAGTGGTTA
GAATATGTAGTGTAGCGGTGAAATGCTTAGATATTACATAGAATACCAATTGCGAAGGCAGATCACTAACAATATATTGA
CGCTGATGGACGAAAGCGTGGGTAGCGAACAGGATTAGATACCCTGGTAGTCCACGCCGTAAACGATGGTTACTAGCTGT
TTGGTACGATTGAGTACTGAGTGGCCAAGCGAAAGTGATAAGTAACCCACCTGGGGAGTACGTTCGCAAGAATGAAACTC
AAAGGAATTGACGGGGGCCCGCACAAGCGGTGGAGCATGTGGTTTAATTCGATGATACGCGAGGAACCTTACCAGGGCTT
AAATGCAGATTGACAGGTTTAGAAATAGACTTTTCTTCGGACAATTTGCAAGGTGCTGCATGGTTGTCGTCAGCTCGTGC
CGTGAGGTGTCAGGTTAAGTCCTATAACGAGCGCAACCCCTATTACTAGTTGCCAGCGAGTCAAGTCGGGGACTCTAGTG
AGACTGCCGGTGCAAACCGTGAGGAAGGTGGGGATGACGTCAAATCATCACGGCCCTTACGTCCTGGGCCACACACGTGC
TACAATGGTAGGGACAGAGAGCAGCCACTTCGTGAGAAGGAGCAAATCTTCAAACCCTATCTCAGTTCGGATCGTAGTCT
GCAACTCGACTACGTGAAGCTGGAATCGCTAGTAATCGCATATCAGCCATGATGCGGTGAATACGTTCCCGGGCCTTGTA
CACACCGCCCGTCAAGCCATGGAAGCTGGGGGTGCCTGAAGTCGGTGACCGTAAGGAGCTGCCTAGGGTAAAACCGGTAA
CTGGGGCTAAGTCGTAACAAGGTAGCCGTACCGGAAGGTGC
>NR_074493.1 Marivirga tractuosa DSM 4126 16S ribosomal RNA, partial sequence
AGAGTTTGATCCTGGCTCAGGATGAACGCTAGCGGCAGGCCTAATACATGCAAGTCGAACGGGATTCTAGACTTCGGTTT
AGATGAGAGTGGCGCACGGGTGCGTAACGCGTATGCAACCTACCTTTTACAGGGGGATAGCTCGGGGAAACTCGAATTAA
TACCCCATGGTATCATAAGATCGCATGGTCTAATGATTAAAGATTTATCGGTAAAAGATGGGCATGCGTCTGATTAGCTA
GATGGCGGGGTAACGGCCCACCATGGCGATGATCAGTAGGGGTTCTGAGAGGATGATCCCCCACACTGGTACTGAGACAC
GGACCAGACTCCTACGGGAGGCAGCAGTAGGGAATATTGGACAATGGGCGAGAGCCTGATCCAGCCATGCCGCGTGTAGG
ATGACGGCCTTCTGGGTTGTAAACTACTTTTCTACAGGAAGAAAAAGCTTATGCGTAAGCAATTGACGGTACTGTAGGAA
TAAGCACCGGCTAACTCCGTGCCAGCAGCCGCGGTAATACGGAGGGTGCGAGCGTTGTCCGGATTTATTGGGTTTAAAGG
GTGCGTAGGCGGCTCTTTAAGTCAGTGGTGAAAGCCCGCAGCTTAACTGTGGAACTGCCATTGATACTGGAGAGCTTGAG
TACGGTTGAAGTAGGCGGAATTTATGGTGTAGCGGTGAAATGCATAGATACCATAAAGAACACCGATAGCGTAGGCAGCT
TACTAAGCCGTAACTGACGCTGAGGCACGAAAGCATGGGGAGCGAACAGGATTAGATACCCTGGTAGTCCATGCCGTAAA
CGATGATCACTCGCTGTTAGCGATATACTGTTAGCGGCCAAGCGAAAGCGTTAAGTGATCCACCTGGGGAGTACGTCCGC
AAGGATGAAACTCAAAGGAATTGACGGGGGTCCGCACAAGCGGTGGAGCATGTGGTTTAATTCGATGATACGCGAGGAAC
CTTACCTGGGCTAGAATGCCCTTGACAGCTTTAGAGATAGAGTTTTCCTTCGGGACAAGGTGCAAGGTGCTGCATGGCTG
TCGTCAGCTCGTGCCGTGAGGTGTTGGGTTAAGTCCCGCAACGAGCGCAACCCCTATTCTTAGTTGCCAGCATGTAATGA
TGGGGACTCTAAGGAGACTGCCTGCGCAAGCAGAGAGGAAGGAGGGGACGACGTCAAGTCATCATGGCCCTTACGTCCAG
GGCTACACACGTGCTACAATGGTGCATACAGAGGGTAGCGAGCCGGCAACGGCAAGCCAATCTCAAAAAGTGCATCTCAG
TTCGGATTGGGGTCTGCAACTCGACCCTATGAAGTTGGAATCGCTAGTAATCGCGTATCAGCAATGACGCGGTGAATACG
TTCCCGGACCTTGTACACACCGCCCGTCAAGCCATGGGAGTTGGGAGGACCTGAAGATGGTTGCCGCAAGGCGCTGTTTA
GGGTTAAACCAGCGACTAGGGCTAAGTCGTAACAAGGTAGCCGTACCGGAAGGTGTGGCTGGAACACCT
>NR_074303.1 Leadbetterella byssophila DSM 17132 16S ribosomal RNA, partial sequence
AGAGTTTGATCCTGGCTCAGGATGAACGCTAGCGGCAGGCTTAATACATGCAAGTCGAGGGGGCAGCAATGTCACCGGCG
AACGGGTGCGTAACGCGTATGCAACCTACCCATATCAGGGGGATAGCCCTAGGAAACTGGGATTAATACCGCATAACATA
GAGAACGGCATCGTTTTTTATTAAAAGATTTATCGGATATGGATGGGCATGCGTAGGATTAGCTAGTTGGTAGGGTAACG
GCTTACCAAGGCTATGATCCTTAGGGGCTCTGAGAGGAGTATCCCCCACACTGGCACTGAGATACGGGCCAGACTCCTAC
GGGAGGCAGCAGTAGGGAATATTGGGCAATGGAGGCAACTCTGACCCAGCCATGCCGCGTGCAGGAAGAAGGTCCTCTGG
ATTGTAAACTGCTTTTGAATGGGAAGAAACGTAGTCTTGCGAGGCTATTTGACGGTACTATTAGAATAAGCACCGGCTAA
CTCCGTGCCAGCAGCCGCGGTAATACGGAGGGTGCAAGCGTTATCCGGATTTATTGGGTTTAAAGGGTGCGTAGGCGGCT
TTATAAGTCGATGGTTAAAGGCAGCAGCTTAACTGTATGCATGCCCTCGATACTGTAGAGCTTGAGTGATTTGGAGGTGG
CTAGAATTCCCTGTGTAGCGGTGAAATGCATAGATACGGGGAGGAATACCGATTGCGAAGGCATGTCACTACGAATTAAC
TGACGCTGAGGCACGAAAGCGTGGGGATCAAACAGGATTAGATACCCTGGTAGTCCACGCCGTAAACGATGATTACTAGT
TGTTGGCCGATGGGTCAGTGACCAAGGGAAACCGATAAGTAATCCACCTGGGGAGTACGCCGGCAACGGTGAAACTCAAA
GGAATTGACGGGGGTCCGCACAAGCGGTGGAGCATGTGGTTTAATTCGATGATACGCGAGGAACCTTACCTAGGCTAGAA
TGTGAGCGAATAATTCAGAGATGGATTAGTCAGCAATGACGCGAAACAAGGTGCTGCATGGCCGTCGTCAGTTCGTGCCG
TGAGGTGTTGGGTTAAGTCCCGCAACGAACGCAACCCCTATGATCTGTTGCCATCATTAAGTTGGGGACTCAGATCAGAC
TGCCTACGCAAGTAGAGAGGAAGGAGGGGACGACGTCAGGTCATCATGGCCCTTACGCCTAGGGCGACACACGTGCTACA
ATGGCATGAACAGAGTGCAGCGAGCTTGTAAGAGTAAGCGAATCACAAAAATCATGTCACAGTTCGGATTGGGGTCTGCA
ACTCGACCCTATGAAGCTGGAATCGCTAGTAATCGCATATCAGCCATGATGCGGTGAATACGTTCCCGGACCTTGTACAC
ACCGCCCGTCAAGCCATGGGAGTTGGGTAGACCTGAAGCGGAAGGTAACAGACTTCGTTAGGGTAGAACCAGTGACTGGG
GCTAAGTCGTAACAAGGTAGCCGTACCGGAAGGTGTGGCTGGAACACCT
>NR_074656.1 Zunongwangia profunda SM-A87 strain SMA-87 16S ribosomal RNA, partial sequence
GAAGAGTTTGATCCTGGCTCAGGATGAACGCTAGCGGCAGGCCTAACACATGCAAGTCGAGGGGTAACAGGGAGTGCTTG
CACTCTGCTGACGACCGGCGCACGGGTGCGTAACGCGTATGCAATCTACCTCTTACTGAGGGATAGCCCATGGAAACGTG
GATTAATACCTCATAGTATTATAGACTGGCCTCAGTTTATGATTAAAGGTTACGGTAAGAGATGAGCATGCGTCCTATTA
GCTAGATGGTAAGGTAACGGCTTACCATGGCTACGATAGGTAGGGGTCCTGAGAGGGAGATCCCCCACACTGGTACTGAG
ACACGGACCAGACTCCTACGGGAGGCAGCAGTGAGGAATATTGGACAATGGGCGAGAGCCTGATCCAGCCATGCCGCGTG
CAGGAAGACGGCCCTATGGGTTGTAAACTGCTTTTACAGAGGAAGAACCCTCCTTACGTGTAAGGAGCTGACGGTACTCT
ATGAATAAGGATCGGCTAACTCCGTGCCAGCAGCCGCGGTAATACGGAGGATCCAAGCGTTATCCGGAATCATTGGGTTT
AAAGGGTCCGTAGGCGGGTCTATAAGTCAGTGGTGAAAGTCTGCAGCTTAACTGTAGAACTGCCATTGATACTGTAGACC
TTGAATTAGTATGAAGTGGTTAGAATGTGTAGTGTAGCGGTGAAATGCATAGATATTACACAGAATACCGATTGCGAAGG
CAGATCACTAATACTATATTGACGCTGATGGACGAAAGCGTAGGTAGCGAACAGGATTAGATACCCTGGTAGTCTACGCC
GTAAACGATGGTTACTAGCTGTCCGGCCTAATTGAGGGCTGGGTGGTTAAGCGAAAGTGATAAGTAACCCACCTGGGGAG
TACGTTCGCAAGAATGAAACTCAAAGGAATTGACGGGGGCCCGCACAAGCGGTGGAGCATGTGGTTTAATTCGATGATAC
GCGAGGAACCTTACCAGGGCTTAAATGCAGTCTGACGTATTTGGAAACAGATATTTCTTCGGACAGATTGCAAGGTGCTG
CATGGTTGTCGTCAGCTCGTGCCGTGAGGTGTCAGGTTAAGTCCTATAACGAGCGCAACCCCTGTGGTTAGTTGCCAGCA
CGTAATGGTGGGAACTCTAGCCAGACTGCCGGTGCAAACCGTGAGGAAGGTGGGGATGACGTCAAATCATCACGGCCCTT
ACGTCCTGGGCCACACACGTGCTACAATGGTAGGGACAGAGAGCAGCCACTTCGCGAGAAGGAGCGAATCTATAAACCCT
ATCACAGTTCGGATCGTAGTCTGCAACTCGACTACGTGAAGCTGGAATCGCTAGTAATCGCATATCAGCCATGATGCGGT
GAATACGTTCCCGGGCCTTGTACACACCGCCCGTCAAGCCATGGAAGCCGGGGGTACCTGAAGTCCGTTACCGCAAGGAG
CGGCCTAGGGTAAAACTGGTAACTGGGGCTAAGTCGTAACAAGGTAGCCGTACCGGAAGGTGCGGCTGGAACACCTCCTT
TCT
>NR_108475.1 Tenacibaculum dicentrarchi strain 35/09 16S ribosomal RNA, partial sequence
GTTTGATCCTGGCTCAGGATGAACGCTAGCGGCAGGCTTAACACATGCAAGTCGAGGGGTAACATTATGCTTGCATAGAT
GACGACCGGCGAACGGGTGCGTAACGCGTATAGAATCTGCCTTGTACAGGAGGATAGCCTTTAGAAATGAAGATTAATAC
TCCATAATGTAGTGCTTCGGCATCGGAACACTATTAAACATTTATGGGTACAAGATGACTATGCGTCCTATTAGCTAGAT
GGTAAGGTAACGGCTTACCATGGCAACGATAGGTAGGGGGTCTGAGAGGATTATCCCCCACACTGGTACTGAGACACGGA
CCAGACTCCTACGGGAGGCAGCAGTGAGGAATATTGGTCAATGGAGGCAACTCTGAACCAGCCATGCCGCGTGCAGGATG
ACTGCCCTATGGGTTGTAAACTGCTTTTATACAGGAAGAAACCGATCTACGTGTAGATCCTTGACGGTACTGTAAGAATA
AGGACCGGCTAACTCCGTGCCAGCAGCCGCGGTAATACGGAGGGTCCGAGCGTTATCCGGAATCATTGGGTTTAAAGGGT
CCGCACGCGGTCAATTAAGTCAGAGGTGAAATCCCATCGCTCAACGATGGAACTGCCTTTGATACTGATTGACTTGAGTT
ATATGGAAGTAGATAGAATAAGTAGTGTAGCGGTGAAATGCATAGATATTACTTAGAATACCGATTGCGAAGGCAGTCTA
CTACGTATATACTGACGCTGAGGGACGAAAGCGTGGGGAGCGAACAGGATTAGATACCCTGGTAGTCCACGCCGTAAACG
ATGGATACTAGTTGTTGGACTTCGGTTCAGTGACTAAGCGAAAGTGATAAGTATCCCACCTGGGGAGTACGGTCGCAAGA
CTGAAACTCAAAGGAATTGACGGGGGCCCGCACAAGCGGTGGAGCATGTGGTTTAATTCGATGATACGCGAGGAACCTTA
CCAGGGCTTAAATGTGGTCTGACAGCTTTAGAGATAGAGTTTTCTTCGGACAGATCACAAGGTGCTGCATGGTTGTCGTC
AGCTCGTGCCGTGAGGTGTCAGGTTAAGTCCTATAACGAGCGCAACCCCTATTKTTAGTTGCTAACAGGTYAWGCTGAGG
ACTCTAGAGAGACTGCCGGTGCAAACCGTGAGGAAGGTGGGGATGACGTCAAATCATCACGGCCCTTACGTCCTGGGCTA
CACACGTGCTACAATGGTATGGACAATGAGCAGCCACTATGCGAATAGGAGCGAATCTATAAACCATATCACAGTTCGGA
TCGGAGTCTGCAACTCGACTCCGTGAAGCTGGAATCGCTAGTAATCGGATATCAGCCATGATCCGGTGAATACGTTCCCG
GGCCTTGTACACACCGCCCGTCAAGCCATGGAAGCTGGGGGTGCCTGAAGTTCGTTACCGCGAGGAGCGACCTAGGGTAA
AACTGGTAACTAGGGCTAAGTCGTAACAACGTAGCCGTACCGGAAGGTGCGGCTGGATCACCTCCTT
>NR_115300.1 Alistipes finegoldii DSM 17242 strain CIP 107999 16S ribosomal RNA, partial sequence
GATGAACGCTAGCGGCAGGCTTAACACATGCAAGTCGAGGGGCAGCGGGGAGTAGCAATACTCCGCCGGCGACCGGCGCA
CGGGTGCGTAACGCGTATGCAACCTACCTTTAACAGGGGCATAACACTGAGAAATTGGTACTAATTCCCCATAACATTCG
AGAAGGCATCTTCTTGGGTTAAAAACTCCGGTGGTTAAAGATGGGCATGCGTTGTATTAGCTAGTTGGTGAGGTAACGGC
TCACCAAGGCAACGATACATAGGGGGACTGAGAGGTTAACCCCCCACATTGGTACTGAGACACGGACCAAACTCCTACGG
GAGGCAGCAGTGAGGAATATTGGTCAATGGACGCAAGTCTGAACCAGCCATGCCGCGTGCAGGAAGACGGCTCTATGAGT
TGTAAACTGCTTTTGTACTAGGGTAAACGCTTCTACGTGTAGGAGCCTGAAAGTATAGTACGAATAAGGATCGGCTAACT
CCGTGCCAGCAGCCGCGGTAATACGGAGGATCCAAGCGTTATCCGGATTTATTGGGTTTAAAGGGTGCGTAGGCGGTTTG
ATAAGTTAGAGGTGAAATACCGGGGCTCAACTCCGGAACTGCCTCTAATACTGTTGAACTAGAGAGTAGTTGCGGTAGGC
GGAATGTATGGTGTAGCGGTGAAATGCTTAGAGATCATACAGAACACCGATTGCGAAGGCAGCTTACCAAACTATATCTG
ACGTTGAGGCACGAAAGCGTGGGGAGCAAACAGGATTAGATACCCTGGTAGTCCACGCAGTAAACGATGATAACTCGTTG
TCGGCGATACACAGTCGGTGACTAAGCGAAAGCGATAAGTTATCCACCTGGGGAGTACGTTCGCAAGAATGAAACTCAAA
GGAATTGACGGGGGCCCGCACAAGCGGAGGAACATGTGGTTTAATTCGATGATACGCGAGGAACCTTACCCGGGCTTGAA
AGTTAGTGACGATTCTGGAAACAGGATTTCCCTTCGGGGCACGAAACTAGGTGCTGCATGGTTGTTGTCAGCTCGTGCCG
TGAGGTGTCGGGTTAAGTCCCATAACGAGCGCAACCCCTACCGTTAGTTGCCATCAGGTCAAGCTGGGCACTCTGGCGGG
ACTGCCGGTGTAAGCCGAGAGGAAGGTGGGGATGACGTCAAATCAGCACGGCCCTTACGTCCGGGGCTACACACGTGTTA
CAATGGTAGGTACAGAGGGCCGCTACCCCGCGAGGGGATGCCAATCTCGAAGGCCTATCTCAGTTCGGATCGGAGGCTGA
AACCCGCCTCCGTGAAGTTGGATTCGCTAGTAATCGCGCATCAGCCATGGCGCGGTGAATACGTTCCCGGGCCTTGTACA
CACCGCCCGTCAAGCCATGGAAGCTGGGGGTGCCTGAAGTTCGTGACCGCAAGGAGCGACCTAGGGCAAAACCGGTGACT
GGGGCT
>NR_026025.1 Riemerella anatipestifer ATCC 11845 = DSM 15868 16S ribosomal RNA, partial sequence
AGAGTTTGATCATGGCTCAGGATGAACGCTAGCGGGAGGCCTAACACATGCAAGCCGAGCGGTAGAGTGTCTTCGGATAC
TTGAGAGCGGCGTACGGGTGCGGAACACGTGTGCAACCTGCCTTTATCTGAGGGATAGCCTTTCGAAAGGAAGATTAATA
CCTCATAATATACTGATTGGCATCAATTAGTATTGAAAGCTCCGGCGGATAGAGATGGGCACGCGCAAGATTAGATAGTT
GGTGAGGTAACGGCTCACCAAGTCAATGATCTTTAGGGGGCCTGAGAGGGTGATCCCCCACACTGGTACTGAGACACGGA
CCAGACTCCTACGGGAGGCAGCAGTGAGGAATATTGGACAATGGGTGCAAGCCTGATCCAGCCATCCCGCGTGAAGGACG
ACGGCCCTATGGGTTGTAAACTTCTTTTGTACAGGGATAAACCTACTCTCGTGAGGGTAGCTGAAGGTACTGTACGAATA
AGCACCGGCTAACTCCGTGCCAGCAGCCGCGGTAATACGGAGGGTGCAAGCGTTATCCGGATTTATTGGGTTTAAAGGGT
CCGCAGGCGGGCTAGTAAGTCAGTGGTGAAAGCCTACAGCTTAACTGTAGAACTGCCGTTGATACTGCTAGTCTTGAGTA
TAGTTGAGGTAGCTGGAATGAGTAGTGTAGCGGTGAAATGCATAGATATTACTCAGAACACCGATTGCGAAGGCAGGTTA
CCAAGTTATAACTGACGCTGAGGGACGAAAGCGTGGGGAGCGAACAGGATTAGATACCCTGGTAGTCCACGCCGTAAACG
ATGCTAACTCGTTTTTGGGCTATATGGTTCAGAGACTAAGCGAAAGTGATAAGTTAGCCACCTGGGGAGTACGACCGCAA
GGTTGAAACTCAAAGGAATTGACGGGGGCCCGCACAAGCGGTGGATCATGTGGTTTAATTCGATGATACGCGAGGAACCT
TACCAAGGCTTAAATGGGAATTGATAGCTGTAGAAATACGGTTTTCTTCGGACAATTTTCAAGGTGCTGCATGGTTGTCG
TCAGCTCGTGCCGTGAGGTGTTAGGTTAAGTCCTGCAACGAGCGCAACCCCTGTCACTAGTTGCCATCATTAAGTTGGGG
ACTCTAGTGAGACTGCCTACGCAAGTAGAGAGGAAGGTGGGGATGACGTCAAATCATCACGGCCCTTACGCCTTGGGCCA
CACACGTGATACAATGGCCGGTACAGAGGGCAGCTACACTGCGAAGTGATGCAAATCTCGAAAGCCGGTCTCAGTTCGGA
TTGGAGTCTGCAACTCGACTCTATGAAGCTGGAATCGCTAGTAATCGCGCATCAGCCATGGCGCGGTGAATACGTTCCCG
GGCCTTGTACACACCGCCCGTCACAC
>NR_074577.1 Paludibacter propionicigenes WB4 16S ribosomal RNA, partial sequence
AGAGTTTGATCCTGGCTCAGGATGAACGCTAGCGACAGGCCTAACACATGCAAGTCGAGGGGCAGCATAAAGGTAGCAAT
ACTTTGGTGGCGACCGGCGCACGGGTGAGTAACACGTATGCAACCTACCTGTAAGAGGGGAATAACCCGGAGAAATTCGG
ACTAATACCGCATAATACCACTGAACTGCATGGTTTAGTGGTTAAACATTTATGGCTTACAGATGGGCATGCGTATGATT
AGCTAGTTGGTGAGGTAACGGCTCACCAAGGCAACGATCATTAGGGGTTCTGAGAGGAAGGTCCCCCACACTGGTACTGA
GACACGGACCAGACTCCTACGGGAGGCAGCAGTGAGGAATATTGGTCAATGGGCGAGAGCCTGAACCAGCCAAGTCGCGT
GAAGGAAGAAGGTTCTATGGATTGTAAACTTCTTTTGTAAGGGAATAAAAAAGAGTACGTGTACTCTATTGTATGTACTT
TACGAATAAGGATCGGCTAACTCCGTGCCAGCAGCCGCGGTAATACGGAGGATCCGAGCGTTATCCGGATTTATTGGGTT
TAAAGGGTGCGTAGGCGGACCCTTAAGTCAGTGGTGAAAGTTTGCGGCTCAACCGTAAAATTGCCATTGAAACTGAGGGT
CTTGAGTGTAAATGAGGTAGGCGGAATGTGTTGTGTAGCGGTGAAATGCTTAGATATAACACAGAACACCAATTGCGAAG
GCAGCTTACTGGGATACAACTGACGCTGAGGCACGAAAGCGTGGGGATCAAACAGGATTAGATACCCTGGTAGTCCACGC
AGTAAACGATGAATACTAGCTGTATGCGATATACTGTATGTGGCAAAGCGAAAGCGTTAAGTATTCCACCTGGGGAGTAC
GTTCGCAAGAATGAAACTCAAAGGAATTGACGGGGGCCCGCACAAGCGGAGGAACATGTGGTTTAATTCGATGATACGCG
AGGAACCTTACCCGGGCTTGAAATGCATCTGACCGACTTGGAAACAGGTCTTCTAGCAATAGCAGATGTGTAGGTGCTGC
ATGGTTGTCGTCAGCTCGTGCCGTGAGGTGTCGGCTTAAGTGCCATAACGAGCGCAACCCCTATTGATAGTTACTAACAG
GTTAAGCTGAGGACTCTATTGAGACTGCCACCGTAAGGTGTGAGGAAGGTGGGGATGACGTCAAATCAGCACGGCCCTTA
CGTCCGGGGCGACACACGTGTTACAATGGGGGGTACAGAGGGTTGCTACTTGGTGACAAGATGCTAATCTCTTAAAGCCT
CTCTCAGTTCGGATCGGAGTCTGCAACTCGACTCCGTGAAGCTGGATTCGCTAGTAATCGCGCATCAGCCATGGCGCGGT
GAATACGTTCCCGGGCCTTGTACACACCGCCCGTCAAGCCATGGAAGCTGGGGGGACCTGAAGTACGTAACCGCAAGGAG
CGTCCTAGGGTAAAACTAGTAACTGGGGCTAAGTCGTAACAAGGTAGCCGTACCGGAAGGTGCGGCTGGAACACCT
>NR_074595.1 Niastella koreensis GR20-10 16S ribosomal RNA, partial sequence
AGAGTTTGATCCTGGCTCAGGATGAACGCTAGCGGCAGGCTTAATACATGCAAGTCGAGGGGCAGCGCAGTGTAGCAATA
CATGGGCGGCGACCGGCAAACGGGTGCGGAACACGTACGCAACCTTCCTTCAAGCGGGGGATAGCTTTCGGAAACGAAAA
TTAATACCCCATAGCAATGTCTGATGGCATCTGAGGACATTTAAAGATTTATCACTTGAAGATGGGCGTGCGCCTGATTA
GGTAGTTGGCGGGGTAACGGCCCACCAAGCCTACGATCAGTAACTGGTGTGAGAGCACGACCAGTCACACGGGCACTGAG
ACACGGGCCCGACTCCCTACGGGAGGCAGCAGTAAGGAATATTGGTCAATGGACGCAAGTCTGAACCAGCCATGCCGCGT
GGAGGATGAAGGTCCTCTGGATTGTAAACTTCTTTTATCGGAGAAGAAACCCACGAAATCTTTTGTGGTTGACGGTACCC
GATGAATAAGCACCGGCTAACTCCGTGCCAGCAGCCGCGGTAATACGGAGGGTGCAAGCGTTATCCGGATTCACTGGGTT
TAAAGGGAGCGTAGGTGGGCTGGTAAGTCAGTGGTGAAATCTCCGGGCTTAACTCGGAAACTGCCGTTGATACTATCAGT
CTTGAATGTTGTGGAGGTAAGCGGAATATGTCATGTAGCGGTGAAATGCTTAGATATGACATAGAACACCGATAGCGAAG
GCAGCTTGCTACACAATTATTGACACTGAGGCTCGAAAGCGTGGGGATCAAACAGGATTAGATACCCTGGTAGTCCACGC
CCTAAACGATGGATACTCGACATACGCGATACACAGTGTGTGTCTGAGCGAAAGCATTAAGTATCCCACCTGGGAAGTAC
GACCGCAAGGTTGAAACTCAAAGGAATTGGCGGGGGTCCGCACAAGCGGTGGAGCATGTGGTTTAATTCGATGATACGCG
AGGAACCTTACCTGGGCTAGAATGCAATTTGACCGTGGGTGAAAGCTCATTTTGTAGCAATACACAGATTGTAAGGTGCT
GCATGGCTGTCGTCAGCTCGTGCCGTGAGGTGTTGGGTTAAGTCCCGCAACGAGCGCAACCCCCATCATTAGTTGCCATC
AGGTAAAGCTGGGAACTCTAATGAAACTGCCGTCGTAAGACGCGAGGAAGGAGGGGATGATGTCAAGTCATCATGGCCTT
TATGCCCAGGGCTACACACGTGCTACAATGGAAGGGACAAAGAGCTGCCACTTGGCAACAAGGCGCTAATCTCAAAAACC
CTTTCTCAGTTCAGATTGGAGTCTGCAACTCGACTCCATGAAGCTGGAATCGCTAGTAATCGTATATCAGCAATGATACG
GTGAATACGTTCCCGGACCTTGCACACACCGCCCGTCAAGCCATGGAAGCTGGGTGTACCTAAAGTCGGTAACCGCAAGG
AGCCGCCTAGGGTAAAACTAGTGACTGGGGCTAAGTCGTAACAAGGTAGCCGTATCGGAAGGTGCGGCTGGAATACCT
>NR_025031.1 Aequorivita sublithincola DSM 14238 strain QSSC9-3 16S ribosomal RNA, partial sequence
GAACGCTAGCGGCAGGCCTAACACATGCAAGTCGAGGGGTAGAAAGTGCTTGCACTTTTGAGACCGGCGCACGGGTGAGT
AACGCGTATGCAATCTACCTTATACAGGGGAATAGCCCAGGGAAACTTGGATTAATGCCCCATAGTCTATATTGAGAGCA
TTTGATATATAGTAAAGATTTATCGGTATAAGATGAGCATGCGTACCATTAGCTAGTTGGTGTGGTAACGGCACACCAAG
GCAACGATGGTTAGGGGCCCTGAGAGGGGGATCCCCCACACTGGTACTGAGACACGGACCAGACTCCTACGGGAGGCAGC
AGTGAGGAATATTGGACAATGGGCGAGAGCCTGATCCAGCCATGCCGCGTGCAGGAAGACTGCCCTATGGGTTGTAAACT
GCTTTTTTACCGGAAGAAACACCCCTACGTGTAGCGGCTGACGTTACCGTACGAATAAGGATCGGCTAACTCCGTGCCAG
CAGCCGCCGTAATACGGAGGGTGCAAGCGTTATCCGGAATTATTGGGTTTAAAGGGTCCGTAGGCGGGCCGTTAAGTCAG
GGGTGAAAGTCTGCGGCTCAACCGTAGAAATGCCCTTGATACTGGCGGTCTTGAATCGTTGTGAAGTGGCTAGAATATGT
GGTGTAGCGGTGAAATGCTTAGATATCACATAGAATACCGATTGCGAAGGCAGGTCACTAACAACGTATTGACGCTGATG
GACGAAAGCGTGGGGAGCGAACAGGATTAGATACCCTGGTAGTCCACGCCGTAAACGATGGATACTAGCTGTCCGGCACA
CATTGGTGTGCTGGGTGGCCAAGCGAAAGTGATAAGTATCCCACCTGGGGAGTACGTTCGCAAGAATGAAACTCAAAGGA
ATTGACGGGGGCCCGCACAAGCGGTTGAGCATGTGGTTTAATTCGATGATACGCGAGGAACCTTACCAGGGCTTAAATTT
GGTCTGACAGGATTGGAAACAGTCTTTTCTTCGGACAGATTACAAGGTGCTGCATGGTTGTCGTCAGCTCGTGCCGTGAG
GTGTCAGGTTAAGTCCTATAACGAGCGCAACCCCTGTTGTTAGTTGCCAGCGAGTCATGTCGGGAACTCTAACAAGACTG
CCAGTGCAAACTGTGAGGAAGGTGGGGATGACGTCAAATCATCACGGCCCTTACGTCCTGGGCCACACACGTGCTACAAT
GGCAGGTACAATGGGCAGCCACTGCGTGAGCAGGAGCGAATCCACAAAACCTGTCTCAGTTCGGATCGGAGTCTGCAACT
CGACTCCGTGAAGCTGGAATCGCTAGTAATCGGATATCAGCCATGATCCGGTGAATACGTTCCCGGGCCTTGTACACACC
GCCCGTCAAGCCATGGAAGCTGGAAGCACCTGAAGTCCGTCACCGCAAGGAGCGGCCTAGGGTGAAGCTGGCAACTAGG
>NR_041911.1 Fluviicola taffensis DSM 16823 strain RW262 16S ribosomal RNA, partial sequence
AGAGTTTGATCATGGCTCAGGATGAACGCTAGGGGCAGGCCTTAACACATGCAAGTCGAGGGGTAGCAGGATAAAGCTTG
CTTTATTGCTGACGACCGGCGCACGGGTGCGTAACGCGTATGCAACCTACCTTATACTGGGGTATAGCCCGGAGAAATTC
GGATTAATCCCCCATAGTATTATTGAATCGCATGGTTTGATAATTAAAGGTTACGGTATAAGATGGGCATGCGTCCCATT
AGCTAGATGGTGAGGTAACGGCTCACCATGGCGACGATGGGTAGGGGGCCTGAGAGGGTGGTCCCCCACACTGGTACTGA
GACACGGACCAGACTCCTACGGGAGGCAGCAGTGAGGAATATTGGTCAATGGGCGCAAGCCTGAACCAGCCATGCCGCGT
GCAGGAAGACGGTCCTATGGATTGTAAACTGCTTTTATTAGGGAATAAACCTCTTTACGTGTAGAGAGCTGAAGGTACCT
AATGAATAAGCACCGGCTAACTCCGTGCCAGCAGCCGCGGTAATACGGAGGGTGCAAGCGTTATCCGGAATCATTGGGTT
TAAAGGGTCCGCAGGCGGTCTTATAAGTCAGTGGTGAAATCCTACAGCTCAACTGTAGAACTGCCATTGATACTGTAAGA
CTTGAATTCGATCGAAGTGGGCGGAATATGACATGTAGCGGTGAAATGCTTAGATATGTCATAGAACACCGATAGCGAAG
GCAGCTCACTAGGTCTGGATTGACGCTCAGGGACGAAAGCGTGGGGAGCAAACAGGATTAGATACCCTGGTAGTCCACGC
CGTAAACTATCAATACTCGTTCTCAGCCCTTTAGGGGTTGGGGACCAAGCGAAAGTGATAAGTATTGCACCTGGGGAGTA
CGATCGCAAGGTTGAAACTCAAAGGAATTGACGGGGGCCGCACAAGCGGTGGAGCATGTGGTTTAATTCGATGATACGCG
AGGACCTTACCAGGGCTTAAATGTAGAGGGAATATAGTGGAAACATTATAGTCTTCGGACCGTCTACAAGGTGCTGCATG
GCTGTCGTCAGCTCGTGCCGTGAGGTGTTGGGTTAAGTCCCGCAACGAGCGCAACCCCTATCTTTAGTTGCCAGCGAGTC
ATGTCGGGGACTCTAAAGAAACTGCCTACGCAAGTAGTGAGGAAGGCGGGGACGACGTCAAGTCATCACGGCCCTTACGT
CCTGGGCCACACACGTGCTACAATGGTCGGTACAGAGGGCAGCTACCTAGCGATAGGATGCGAATCTCGAAAGCCGATCT
CAGTTCGGATTGGAGTCTGCAACTCGACTCTATAAGCTGGAATCGCTAGTAATCGCGCATCAGCCATGGCGCGGTGAATA
CGTTCCCGGGCCTTGTACACACCGCCCGTCAAACAATGGAAGCTGGGGGTGCCTGAAGTCGGTAACCGTAAGGAGCTGCC
TAGRGTAAAACTAGTAACTGGTGTTAAGTCGTAACAAGGTAGCC
>NR_074339.1 Runella slithyformis DSM 19594 16S ribosomal RNA, partial sequence
AGAGTTTGATCCTGGCTCAGGATGAACGCTAGCGGCAGGCCTAATACATGCAAGGCGAAGGGGCAGCAATGTCACTGTCG
TACGGGTGCGTAACGCGTATGCAACCTACCTATCACAGGGGAATAGCCTTTGGAAACAGGGATTAATACCGCATAAAGCA
GGGGCTCCGCATGGAGATATTGCTAAAGATTTATCGGTGATAGATGGGCATGCGTCTGATTAGTTAGTTGGCAGGGTAAC
GGCCTACCAAGACGATGATCAGTAGGGGGCGTCAGAGCGTGGTCCCCCACACTGGCACTGAGATACGGGCCAGACTCCTA
CGGGAGGCAGCAGTAGGGAATATTGGGCAATGGATGCAAGTCTGACCCAGCCATGCCGCGTGCAGGAAGAAGGTCCTCTG
GATTGTAAACTGCTTTTATCGGGGAAGAATAGGTCTCTTGCGAGGGATTGTGACGGTACCCGATGAATAAGCCACGGCTA
ACTACGTGCCAGCAGCCGCGGTAATACGTAGGTGGCAAGCGTTGTCCGGATTTATTGGGTTTAAAGGGTGCGTAGGTGGT
TTTATAAGTCAGTGGTGAAAGCTGGTTGCTCAACAATCAAGTTGCCATTGATACTGTTAGACTTGAGAGAAGTGGAGGTT
CATGGAATGGATGGTGTAGCGGTGAAATGCATAGATATCATCCAGAACGTCGATTGCGAAGGCAGTGGGCTGTACTTTTT
CTGACACTGAGGCACGAAAGCGTGGGGATCAAACAGGATTAGATACCCTGGTAGTCCACGCTGTAAACGATGCGAACTAG
CTTTCGGGTTTAAGATTCGGGGGCTAAGGGAAACCGATAAGTTCGCCACCTGGGGAGTACGCCGGCAACGGTGAAACTCA
AAGGAATTGACGGGGGTCCGCACAAGCGGTGGAGCATGTGGTTTAATTCGATGATACGCGAGGAACCTTACCTGGGCTAA
ATCATACACGAGTCATTCAGAGATGAGTGAGCCAGCAATGGCGGGTATGAAGGTGCTGCATGGCTGTCGTCAGCTCGTGC
CGTGAGGTGTTGGGTTAAGTCCCGCAACGAGCGCAACCCCTGGGAATAGTTGCTAACAGGTTAAGCTGAGGACTCTATTT
CAACTGCCTGCGCAAGCAGAGAGGAAGGGGGGGACGACGTCAAGTCATCATGGCCCTTACGTCCAGGGCTACACACGTGC
TACAATGGCGTGTACAGAGTGTTGCGAGGCAGCGATGCCAAGCCAATCACTAAAAGCACGTCACAGTTCGGATTGCAGGC
TGCAACTCGCCTGTATGAAGCTGGAATCGCTAGTAATCGCGTATCAGCAATGACGCGGTGAATACGTTCCCGGACCTTGT
ACACACCGCCCGTCAAGCCATGGAAGTCGGGGAGACCTAAAGCGGAAGGTTAAAGACTTCGTTAGGGTAAATCTGGTAAC
TGGGGCTAAGTCGTAACAAGGTAGCCGTACCGGAAGGTGTGGCTGGAACACCT
>NR_074586.1 Pseudopedobacter saltans DSM 12145 16S ribosomal RNA, partial sequence
AGAGTTTGATCCTGGCTCAGGATGAACGCTAGCGGCAGGCCTAATACATGCAAGTCGAACGGGATTCAGTTTAAAGCTTG
CTTTAGGCTGATGAGAGTGGCGAACGGGTGCGTAACGCGTATGCAACCTACCTATCACAGGGGGATAGCTCGGCGAAAGT
CGGATTAACACCGCATGACATCATGATATGGCATCATATTATGATCAAATCTGAGGAGGTGATAGATGGGCATGCGTGCC
ATTAGCTAGTTGGCGGGGTAACGGCCCACCAAGGCGACGATGGCTAGGGGATCTGAGAGGATTGCCCCCCACACTGGTAC
TGAGACACGGACCAGACTCCTACGGGAGGCAGCAGTAAGGAATATTGGTCAATGGAGGGAACTCTGAACCAGCCATGCCG
CGTGCAGGAAGACTGCCCTATGGGTTGTAAACTGCTTTTGTTAGGGAATAAACCTTCTTACGAGTAGGAAGCTGAATGTA
CCTAAAGAATAAGGATCGGCTAACTCCGTGCCAGCAGCCGCGGTAATACGGAGGATCCGAGCGTTATCCGGATTTATTGG
GTTTAAAGGGAGCGTAGGCGGCTGGATAAGTCAGGGGTGAAAGACGGCAGCTCAACTGTCGCAGTGCCCTTGATACTGTT
TGGCTTGAATATAGTTGAGGTAGGCGGAATGTGACAAGTAGCGGTGAAATGCATAGATATGTCACAGAACACCGATTGCG
AAGGCAGCTTGCTAAGCTATAATTGACGCTGAGGCTCGAAAGCGTGGGTATCGAACAGGATTAGATACCCTGGTAGTCCA
CGCCCTAAACGATGATGACTCGATGTTAGCGATATACCGTTAGCGTCCAAGCGAAAGCGTTAAGTCATCCACCTGGGGAG
TACGTCCGCAAGGGTGAAACTCAAAGGAATTGACGGGGGCCCGCACAAGCGGAGGAGCATGTGGTTTAATTCGATGATAC
GCGAGGAACCTTACCCGGGCTTGAAAGTTACTGAATGATTTAGAGATAGATCAGTCCTTCGGGACAGGAAACTAGGTGCT
GCATGGCTGTCGTCAGCTCGTGCCGTGAGGTGTTGGGTTAAGTCCCGCAACGAGCGCAACCCCTATGTTTAGTTGCCAGC
ATTTAAGGTGGGGACTCTAAACAGACTGCCTGCGCAAGCAGTGAGGAAGGATGGGACGACGTCAAGTCATCATGGCCCTT
ACGTCCGGGGCTACACACGTGCTACAATGGTCGGTACAGAGGGCTGCTACCTGGCAACAGGATGCCAATCTCAAAAAGCC
GATCACAGTTCGGATCGGAGCCTGCAACTCGGCTCCGTGAAGTTGGATTCGCTAGTAATCGCGTATCAGCAATGACGCGG
TGAATACGTTCCCGGGCCTTGTACACACCGCCCGTCAAGCCATGGAAATTGGGGGTGCCTAAAGTCCGTAACCGCAAGGA
GCGGCCTAGGGTAAAACCGATAACTGGGGCTAAGTCGTAACAAGGTAGCCGTACCGGAAGGTGCGGCTGGAATACCT
>NR_102864.1 Belliella baltica DSM 15883 16S ribosomal RNA, partial sequence
AGAGTTTGATCCTGGCTCAGGATGAACGCTAGCGGCAGGCCTAATACATGCAAGTCGAACGGGATTTGAGACTTCGGTTT
TGATGAGAGTGGCGCACGGGTGCGTAACGCGTATGCAACCTACCTATTACAGGGGGATAGCCCGGGGAAACCCGGATTAA
TACCCCATGGTATTATGAGCAGGCATCTGTTTATAATTAAAGATTTATCGGTAATAGATGGGCATGCGTAGGATTAGCTA
GTTGGTAAGGTAACGGCTTACCAAGGCTATGATCCTTAGGGGTTCTGAGAGGAAGGTCCCCCACACTGGTACTGAGATAC
GGACCAGACTCCTACGGGAGGCAGCAGTAGGGAATATTGGGCAATGGACGAGAGTCTGACCCAGCCATGCCGCGTGCAGG
AAGACGGCGTTATGCGTTGTAAACTGCTTTTATACGGGAAGAAAAGGCCCATGCGTGGGACATTGCCGGTACCGTATGAA
TAAGCACCGGCTAACTCCGTGCCAGCAGCCGCGGTAATACGGAGGGTGCAAGCGTTGTCCGGATTTATTGGGTTTAAAGG
GTGCGTAGGCGGGAATTTAAGTCAGCGGTGAAAGTTCAGGGCTCAACCCTGAAATTGCCATTGATACTGGATTTCTTGAG
TGTCGATGGGGTACATGGAATTTATGGTGTAGCGGTGAAATGCATAGATACCATAAGGAACACCGATAGCGAAGGCATTG
TACTTATCGATAACTGACGCTGAGGCACGAAAGCGTGGGTAGCGAACAGGATTAGATACCCTGGTAGTCCACGCCGTAAA
CGATGATTACTCGCTGTTATGCCCTTGAGGTGTAGTGGCCAAGCGAAAGCGTTAAGTAATCCACCTGGGGAGTACGCCCG
CAAGGGTGAAACTCAAAGGAATTGACGGGGGTCCGCACAAGCGGTGGAGCATGTGGTTTAATTCGATGATACGCGAGGAA
CCTTACCCGGGCTAGAATGTGAAGGAATGATTTAGAGATAGATCAGTCAGCAATGACCTGAAACAAGGTGCTGCATGGCT
GTCGTCAGCTCGTGCCGTGAGGTGTTGGGTTAAGTCCCGCAACGAGCGCAACCCCTATTGTTAGTTGCCATCAGGTTAAG
CTGGGGACTCTAACAAGACTGCCTGCGCAAGCAGAGAGGAAGGAGGGGACGACGTCAAGTCATCATGGCCCTTACGCCCG
GGGCGACACACGTGCTACAATGGCGCATACAGCGGGTAGCTACCTGGCAACAGGATGCCAACCTCTAAAAGTGCGTCTCA
GTTCGGATCGGGGTCTGCAACTCGACCCCGTGAAGCTGGAATCGCTAGTAATCGCGCATCAGCCATGGCGCGGTGAATAC
GTTCCCGGACCTTGTACACACCGCCCGTCAAGCCATGGAAGTCGGGTAGACCTGAAGCCGGTAACCGCAAGGAGCCGTTT
AGGGTAGAACCGGTAACTGGGGCTAAGTCGTAACAAGGTAGCCGTACCGGAAGGTGCGGCTGGAACACCT
>NR_115475.1 Cellulophaga lytica DSM 7489 strain ATCC 23178 16S ribosomal RNA, partial sequence
GGGTGCGTAACGCGTATACAATCTGCCTTACACTAAGGGATAGCCCTGTGAAATTTGGATTNACACCTTATNGTTTATTT
TTATGGCATCATTTAAATAATAAAGTTTNCGGTGTAAGATGAGTATGCNTCCCATTAGTTTGTTGGTAAGGTAACGGCTT
ACCAAGACTACGATGGGTAGGGNCCCTGAGAGGGGGANCCCCCACACTGGTACTGAGACACGGACCAGACTCCTACGGGA
GGCATCNTTGAGGAATATTGGACAATGGAGGAGACTCTGATCCAGCCATGCCGCGTGCAGGAAGACGGTCCTATGGATTG
TAAACTNCTTTTATACAGGAAGAATAAGGACTACGTGTAGTCTGGTGACGGTACTGTAAGAATAAGGACCGGCTAACTCC
GTGCCAGCANCNNCGGTAATACGGAGGGTCCAAGCGTTATCCGGAATTATTGGGTTTAAAGGGTCCGTAGGCGGGCTGTT
AAGTCAGGGGTGAAAGTTTGCAGCTCAACTGTAGAATTGCCTTTGATACTGATGGTCTTGAATTATTGTGAAGTGGTTAG
AATATGTAGTGTAGCGGTGAAATGCATAGATATTACATAGAATACCGATTGCGAAGGCAGATCACTAACAATTGATTGAC
GCTGATGGACGAAAGCGTGGGTAGCGAACAGGATTAGATACCCTGGTAGTCCTCGCCGTAAACGATGGATACTAGCTNTT
TGGATTTCGATCTGAGCGGCCAAGCGAAAGTGATAAGTATCCCACCTGGGGAGTACGTTCACAAGAATGAAACTCAAAGG
AATTGACGGGNNCCCGCACAATCGGTGGAGCATGTGGTTTAATTCGATGATACGCGAGGAACCTTACCAGGGCTTAAATG
TAGATTGACAGGTTTAGAGATAGACNNTCCTTCGGGCAATTTACAAGGTGCTNCATGGTTGTCGTCAGCTCGTGCCGTGA
GGTGTTATGTTAAGTCCTATAACGAGCGCAACCCCTGTTGTTAGTTACCAGCTCATTATGGTGGGGTCTCTAGCAAGACT
GCCGGTGCAAACCGTGAGGAAGGTGGGGATGACGTCAAATCATCACGGCCCTTACGTCCTGGGCCACACACGTGCTACAA
TGGTAGGTACAGAGAGCAGCCTCTTAGCGATAAGGAGCGAATCTATAAAACCTATCACAGTTCGGATCGGAGTCTGCNNC
TCGACTCCGTGAAGCTGGAATCGCTAGTAATCGGATATCAGCCATGATCCGGTGAA
>NR_102940.1 Ornithobacterium rhinotracheale DSM 15997 16S ribosomal RNA, partial sequence
AGAGTTTGATCCTGGCTCAGGATGAACGCTAGCGGGAGGCTTAACACATGCAAGTCGAGGGAGAATTAATTTTCGGATTA
AGGAAACCGGCGCACGGGTGCGTAACGCGTATGCAACTTGCCCTTATCAGGAGGATAGCCCGGGGAAACTCGGATTAATA
CTCCATAAGATTTTGATTGGCATCGATTAAAATTGAAAGATTTATTGGATAAGGATAGGCATGCGTCAGATTAGTTAGTT
GGTAGTGTAACGGACTACCAAGGCGATGATCTGTAGGGGTCCTGAGAGGGTGAACCCCCACACTGGTACTGAGACACGGA
CCAGACTCCTACGGGAGGCAGCAGTGAGGAATATTGGACAATGGAGGGAACTCTGATCCAGCCATCCCGCGTGCAGGAAG
ACGGCCCTATGGGTTGTAAACTGCTTTTGTATGGGGATAAATCTACCTACGTGTAGGTAGTTGAAGGTACCATACGAATA
AGCATCGGCTAACTCCGTGCCAGCAGCCGCGGTAATACGGAGGATGCAAGCGTTATCCGGATTCATTGGGTTTAAAGGGT
CCGTAGGCGGGCTGATAAGTCAGTGGTGAAATTTTGTCGCTCAACGATAAAACTGCCATTGATACTGTTAGTCTTGAGTG
ATATTGAAGTAGCTGGAATGTGTAGTGTAGCGGTGAAATGCATAGATATTACACAGAACACCGATTGCGAAGGCAGGTTA
CTAAGTATTAACTGACGCTGAAGGACGAAAGCGTGGGGAGCGAACAGGATTAGATACCCTGGTAGTCCACGCAGTAAACG
ATGCTAACTCGTTTTCGGGGAGTGATCTTCGGAGACCAAGCGAAAGTGATAAGTTAGCCACCTGGGGAGTACGTTCGCAA
GAATGAAACTCAAAGGAATTGACGGGGGCCCGCACAAGCGGTGGAGCATGTGGTTTAATTCGATGATACGCGAGGAACCT
TACCAAGGCTTAAATGCATAATGACAGGAGTGGAAACACTTTTTTCTTCGGACAGAATGCAAGGTGCTGCATGGCTGTCG
TCAGCTCGTGCCGTGAGGTGTTAGGTTAAGTCCTGCAACGAGCGCAACCCCTATCATTAGTTGCCAGCGTATAAAGACGG
GGACTCTAATGAGACTGCCAACGCAAGTTGAGAGGAAGGTGGGGACGACGTCAAGTCATCACGGCCCTTACGTCTTGGGC
CACACACGTGCTACAATGGTCGGTACAGAGGGCAGCTACCAGGCGACTGGATGCGAATCTCTAAAGCCGATCTCAGTTCG
GATTGGAGTCTGCAACTCGACTCTATGAAGCTGGAATCGCTAGTAATCGCAAATCAGCCATGTTGCGGTGAATACGTTCC
CGGGCCTTGTACACACCGCCCGTCAAGCCATGGAAGCTGGGGGTACCTGAAGTCGGTGACCGAAAGGAGCTGCCTAGGGT
AAAACTAGTAACTGGGGCTAAGTCGTAACAAGGTAGCCGTACCGGAAGGTGCGGCTGGAACATCT
>NR_044635.1 Porphyromonas asaccharolytica DSM 20707 16S ribosomal RNA, partial sequence
TAACAATGGAGAGTTTGACTCTGGCTCAGGATGAACGCTAGCGATAGGCTTAACACATGCAAGTCGAGGGGCAGCGAGAY
GTAGCAATACGTCGTCGGCGACCGGCGAATGGGTGAGTAACACGTATGCAACTTACCTCTTAGTGGTGAATAACCCGATG
AAAGTCGGACTAATACACCATATACTCCTTAGATCCCATGAGAAGAGGAGGAAAGATTAATCGCTAAGAGATGGGCCTGC
GTTCCATTAGCTAGTTGGTAAGGTAACGGCTTACCAAGGCAACGATGGATAGGGGGACTGAGAGGTTGACCCCCCACATT
GACACTGAGATACGGGTCNAACTCCTACGGGAGGCAGCAGTGAGGAATATTGGTCAATGGGCGAGAGCCTGAACCAGCCA
AGTCGCGTGAAGGAAGACTGCCCGCAAGGGTTGTAAACTNCTTTTGTATGGGATTAAAGTCACCTACGTGTAGGTNTTTG
CAGTTACCATACGAATAAGCATCGGCTAACTCCGTGCCAGCAGCCGCGGTAATACGGAGGATGCGAGCGTTATCCGGAAT
TATTGGGTTTAAAGGGTGCGTAGGTTGCAAGGGAAGTCAGGGGTGAAAAGCTGTAGCTCAACTATGGTCTTGCCTTTGAA
ACTCTCTAGCTAGAGTGTACTGGAGGTACGTGGAACGTGTGGTGTAGCGGTGAAATGCATAGATATCACACAGAACTCCG
ATTGCGCAGGCAGCGTACTACATTACAACTGACACTGAAGCACGAAAGCGTGGGTATCCAACAGGATTAGATACCCTGGT
AGTCCACGCAGTAAACGATGAATACTAGATCTATGCGATATACAGTATGGGTCTAAGCGAAAGCGATAAGTATTCCACCT
GGGGAGTACGCCGGCAACGGTNAAACTCAAAGAGATTGGCGGGGGTCCGCACAAGCGGAGGAACATGTGGTTTAATTCGA
TGATACGCGAGGAACCTTACCCGGGATTGAAATGTAGATGCATGAGGCTGAGAGGTCTNTTCCTTCGGGGNNTCTATGTA
GGTGCTGCATGGTTGTCGTCAGCTCGTGCCGTGAGGTGTCGGCTTAAGTGCCATAACGAGCGCAACCCGCGTCGATAGTT
ACTAACGAGTCAAGTCGAGGACTCTATCGAGACAGCCGTCGTAAGACGTGAGGAAGGAGCGGATGACGTCAAATCAGCAC
GGCCCTTACATCCGGGGCGACACACGTGTTACAATGGTAGGGACAGCGAGCAGCCATCTGGTGACAGAGAGCTAATCTAT
AAACCCTATCCCAGTTCGGATCGGAGTCTGCAACTCGACTCTGTGAAGCTGGATTCGCTAGTAATCGCGCATCAGCCATG
GCGCGGTGAATACGTTCCCGGACCTTGCACACACCGCCCGTCAAGCCATGGGAGTCGGGGGTACCTGAAGAGCGTGACCG
TCACAGGAGCGCTTGAGGGTAAAACTGGTGACTGGGGC
>NR_074538.1 Cyclobacterium marinum DSM 745 16S ribosomal RNA, partial sequence
AGAGTTTGATCCTGGCTCAGGATGAACGCTAGCGGCAGGCCTAATACATGCAAGTCGTACGGGATTTCATCTTTCGGGAT
GAATGAGAGTGGCGCACGGGTGCGTAACGCGTATGCAACCTACCTGTTACAGGGAGATAGCCCGGGGAAACTCGGATTAA
TATTCCATAGTATATAATCGTTGCATGGTGATTATATTAAAGCCTTCGGGTGGTAACAGATGGGCATGCGTAGGATTAGC
TAGTTGGCGAGGTAACGGCTCACCAAGGCGACGATCCTTAGGGGTTCTGAGAGGAAGGTCCCCCACACTGGCACTGAGAT
ACGGGCCAGACTCCTACGGGAGGCAGCAGTAGGGAATATTGGTCAATGGGCGAGAGCCTGAACCAGCCATGCCGCGTGCA
GGAAGACGGCGTTCTGCGTTGTAAACTGCTTTTATCTGGGAAGAAAAAGCCCTTGCGAGGGAAATTGCCGGTACCAGAAG
AATAAGCACCGGCTAACTCCGTGCCAGCAGCCGCGGTAATACGGAGGGTGCAAGCGTTGTCCGGATTTATTGGGTTTAAA
GGGTGCGTAGGCGGCTGATTAAGTCAGCGGTGAAAGTTCTCGGCTCAACCGAGAGACTGCCGTTGATACTGGTTAGCTTG
AGTTATGGAGGGGTACATGGAATTTATGGTGTAGCGGTGAAATGCATAGATACCATAAGGAACACCGATAGCGAAGGCAT
TGTACTGGCCATAAACTGACGCTGAGGCACGAAAGCGTGGGTAGCGAACAGGATTAGATACCCTGGTAGTCCACGCCGTA
AACGATGATCACTCGCTTTACATTACGTAGTAATTTGAGGCCAAGCGAAAGCGTTAAGTGATCCACCTGGGGAGTACGCC
GGCAACGGTGAAACTCAAAGGAATTGACGGGGGTCCGCACAAGCGGTGGAGCATGTGGTTTAATTCGATGATACGCGAGG
AACCTTACCCGGGCTAGAATGTGAAGGAATGATACAGAGATGTGTCAGTCAGCAATGACCTGAAACAAGGTGCTGCATGG
CTGTCGTCAGCTCGTGCCGTGAGGTGTTGGGTTAAGTCCCGCAACGAGCGCAACCCCTGTTGTCAGTTGCCATCAAGTAA
TGTTGGGGACTCTGACAAGACTGCCCGCGCAAGCGGAGAGGAAGGAGGGGACGACGTCAAGTCATCATGGCCCTTACGCC
CGGGGCGACACACGTGCTACAATGGCGCATACAGCGGGTAGCGACACGGCAACGTGAAGCCAACCTCTAAAAGTGCGTCT
CAGTTCGGATCGGGGTCTGCAACCCGACCCCGTGAAGCTGGAATCGCTAGTAATCGCGCATCAGCCATGGCGCGGTGAAT
ACGTTCCCGGACCTTGTACACACCGCCCGTCAAGCCATGGAAGTCGGGTAGACCTGAAGACGGTAACCGCAAGGAGCCGT
TTAGGGTAGAACCGGTAACTGGGGCTAAGTCGTAACAAGGTAGCCGTACCGGAAGGTGCGGCTGGAACACCT
>NR_102950.1 Bernardetia litoralis DSM 6794 16S ribosomal RNA, partial sequence
AGAGTTTGATCCTGGCTCAGGATGAACGCTAGCGGTAGGCTTAATACATGCAAGTCGTACGGGATTTAAGACTTCGGTTT
TAATGAGAGTGGCGCACGGGTGCGTAACACGTATGTAACCTACCTTGTAGAGAGGGATAGCCCGAAGAAATTTGGATTAA
TACCTCGTGGTCTTATAGAAAGGCATCTTTTTATAAGTAAATGGAGCAATTTGCTACAAGATGGACATGCGCATGATTAG
ATTGTTGGTGAGGTAACGGCTCACCAAGTCCTTGATCATTAGGGGTTCTGAGAGGAAGGTCCCCCACACTGGCACTGAGA
TACGGGCCAGACTCCTACGGGAGGCAGCAGTAGGGAATATTGGACAATGGAGGCAACTCTGATCCAGCCATACCGCGTGA
AGGAAGACGGTCCTCTGGATTGTAAACTTCTTTTATACAGGAAGAAATGCAGACTTGCGAGTTTGTTTTGACGGTACTGT
ATGAATAAGCACCGGCTAACTACGTGCCAGCAGCCGCGGTAATACGTAGGGTGCAAGCGTTGTCCGGAATTACTGGGTTT
AAAGGGTACGTAGGTGGGCGTCTAAGTCTGGAGTGAAAGTTTGAGGCTCAACCTCGAAAGTGCTTTGGATACTGGGCGTC
TAGAATTAGATATAGGTAGCTGGAATTTGTGGTGTAGCGGTGAAATGCATAGATACCACGAGGAACACCAATTGCGAAGG
CAGGCTACTGGGTCTATATTGACACTGATGTACGAAAGTGTGGGTAGCGAACAGGATTAGATACCCTGGTAGTCCACACC
GTAAACGATGATTACTCGGTGCTTGTACTTACGTATGAGTGCCTTAGGGAAACCGTTAAGTAATCCACCTGGGGAGTACG
TTGGCAACAATGAAACTCAAAGGAATTGACGGGGGTCCGCACAAGCGGTGGAGCATGTGGTTTAATTCGATGATACGCGA
GGAACCTTACCTGGGCTAGAATGCGCGTGACGATTTCAGAGATGATTTTTTCTCGCAAGAGACACAAAGCAAGGTGCTGC
ATGGCTGTCGTCAGCTCGTGCCGTGAGGTGTTGGGTTAAGTCCCGCAACGAGCGCAACCCCTATTTGTAGTTACCATCAG
GTTAAGCTGGGGACTCTACAAAGACTGCCTACGCAAGTAGTGAGGAAGGTGGGGACGACGTCAAGTCATCATGGCCCTTA
CGTCCAGGGCTACACACGTGCTACAATGGTCGGTACAGCGTGCAGTAAGCTAGCGATAGTTAACGAATCACGAAAAGCCG
GTCACAGTTCGGATTGGAGTCTGCAACTCGACTCCATGAAGTTGGAATCGCTAGTAATCGCATATCAGCAACGATGCGGT
GAATACGTTCCCGGACCTTGTACACACCGCCCGTCAAGCCATGGGAGTTGGGTGTGCCTGAAGGCAGTGCTCGCAAGAAG
CTGCTTAGGGCAAAACTAGCGACTGGGGCTAAGTCGTAACAAGGTAGCCGTACCGGAAGGTGCGGCTGGAACACCT
>NR_074562.1 Muricauda ruestringensis DSM 13258 16S ribosomal RNA, partial sequence
AGAGTTTGATCCTGGCTCAGGATGAACGCTAGCGGCAGGCCTAACACATGCAAGTCGAGGGGTAACATAGGAAAGCTTGC
TTTCTTGATGACGACCGGCGCACGGGTGCGGAACGCGTATGGAACCTGCCCCTGTCAGGGGAATAGCCCAGGGAAACTTG
GATTAATGCCCCATGGTACCGCGATATCGCATGATATTGCGGTTAAAGATTTATCGGACAGGGATGGCCATGCGTACCAT
TAGTTAGTTGGTGGGGTAACGGCCCACCAAGGCAGCGATGGTTAGGGGCCCTGAGAGGGGGATCCCCCACACTGGTACTG
AGACACGGACCAGACTCCTACGGGAGGCAGCAGTGAGGAATATTGGACAATGGGCGGGAGCCTGATCCAGCCATGCCGCG
TGCAGGATGACGGCCCTATGGGTTGTAAACTGCTTTTATACGGGAAGAAACGCACCTACGTGTAGGTGTCTGACGGTACC
GTAAGAATAAGGACCGGCTAACTCCGTGCCAGCAGCCGCGGTAATACGGAGGGTCCGAGCGTTATCCGGAATCATTGGGT
TTAAAGGGTCCGTAGGCGGGCCTGTAAGTCAGGGGTGAAAGTTTGTGGCTCAACCATAAAATTGCCTTTGATACTGCAGG
TCTTGAGTCATGGTGGGGTCGCCGGAACATGTGGTGTAGCGGTGAAATGCATAGATATCACATAGAACACCGATCGCGAA
GGCAGGTGGCCAACCATGTACTGACGCTGATGGACGAAAGCGTGGGTAGCGAACGGGATTAGATACCCCGGTAGTCCACG
CCGTAAACGATGGATACTAGCTGTGGGGACTTCGGTCTCCGTGGCCAAGCGAAAGTGATAAGTATCCCACCTGGGGAGTA
CGTTCGCAAGAATGAAACTCAAAGGAATTGACGGGGGCCCGCACAAGCGGTGGAGCATGTGGTTTAATTCGATGATACGC
GAGGAACCTTACCAGGGCTTAAATGCAGGCTGCATGGGGTGGAGACACCCCTTTCTTCGGACTGCCTGCAAGGTGCTGCA
TGGTTGTCGTCAGCTCGTGCCGTGAGGTGTCAGGTTAAGTCCTATAACGAGCGCAACCCCTACCGTTAGTTGCCAGCATG
TAAAGATGGGGACTCTAACGGGACTGCCGGTGCAAACCGTGAGGAAGGTGGGGACGACGTCAAATCATCACGGCCCTTAC
GTCCTGGGCTACACACGTGCTACAATGGCCGGTACAGAGGGAAGCCACCCCGCAAGGGGGCGCGGATCTACAAAACCGGT
CACAGTTCGGATCGGGGTCTGCAACTCGACCCCGTGAAGCTGGAATCGCTAGTAATCGGATATCAGCCATGATCCGGTGA
ATACGTTCCCGGGCCTTGTACACACCGCCCGTCAAGCCATGGAAGCCGGGAGTGCCTGAAGTCCGTCACCGAGAGGAGCG
GCCTAGGGCAAAATCGGTAACTAGGGCTAAGTCGTAACAAGGTAGCCGTACCGGAAGGTGCGGCTGGAACACCT
>NR_102481.1 Prevotella dentalis DSM 3688 16S ribosomal RNA, partial sequence
GTTTGATCCTGGCTCAGGATGAACGCTGGCTACAGGCTTAACACATGCAAGTCGAGGGGCAGCATGGCGGATGCTTGCAT
CTGCCGATGGCGACCGGCGCACGGGTGAGTAACGCGTATCCAACCTACCTTCAAGCAGGGGACAATCCGTAGAAATGCGG
TCTGATACCCTATGTATTCCAACGAGGTCCTCCGTGTTGGAAGAAAGGTTTATCCGCTTGTTGATGGGGATGCGTCCGAT
TAGCTTGTTGGCGGGGCAACGGCCCACCAAGGCAACGATCGGTAGGGGTTCTGAGAGGAAGGTCCCCCACACTGGAACTG
AGACACGGTCCAGACTCCTACGGGAGGCAGCAGTGAGGAATATTGGTCAATGGGCGTAAGCCTGAACCAGCCAAGTAGCG
TGCAGGATGACGGCCCTATGGGTTGTAAACTGCTTTTATACGGGGATAAAGTGCGCCACGTGTGGTGTTTTGCAGGTACC
GTATGAATAAGGACCGGCTAATTCCGTGCCAGCAGCCGCGGTAATACGGAAGGTCCGGGCGTTATCCGGATTTATTGGGT
TTAAAGGGAGCGTAGGCCGCATGTCAAGCGTGTTGTGAAATGCAGGTGCTCAACACCTGGATTGCAGCGCGAACTGTCGT
GCTTGAGTGTGCGCAACGTTGGCGGAATTCGTCGTGTAGCGGTGAAATGCTTAGATATGACGAGGAACCCCGATTGCGAA
GGCAGCTGACGGGAGCATAACTGACGCTGAAGCTCGAAGGTGCGGGTATCGAACAGGATTAGATACCCTGGTAGTCCGCA
CGGTAAACGATGGATGCCCGCCGTCCGCCCTTTTATTGGGCGTGTGGCCAAGCGAAAGCATTAAGCATCCCACCTGGGGA
GTACGCCGGCAACGGTGAAACTCAAAGGAATTGACGGGGGCCCGCACAAGCGGAGGAACATGTGGTTTAATTCGATGATA
CGCGAGGAACCTTACCCGGGCTTGAATTGCAGAGGAACGATCCAGAGATGGTGAGGCCCTTCGGGGCTTCTGCGAAGGTG
CTGCATGGTTGTCGTCAGCTCGTGCCGTGAGGTGTCGGCTCAAGTGCCATAACGAGCGCAACCCCTCTCCGCAGTTGCCA
TCGGGTCATGCCGGGCACTCTGTGGACACTGCCGCCGCAAGGTGTGAGGAAGGTGGGGATGACGTCAAATCAGCACGGCC
CTTACGTCCGGGGCTACACACGTGTTACAATGGGGGGCACAGCAAGCCGGCCGCGTGCAAACGCGGTCCAATCCTGAAAT
CCCCCCTCAGTTCGGACTGGGGTCTGCAACCCGACCCCACGAAGCTGGATTCGCTAGTAATCGCGCATCAGCCATGGCGC
GGTGAATACGTTCCCGGGCCTTGTACACACCGCCCGTCAAGCCATGAAAGCCGGGGGTGCCTGAAGTCCGTGACCGGAAG
GATCGGCCTAGGGCAAAACTGGTGATTGGGGCTAAGTCGTAACAAGGTAGCCGTACCGGAAGGTGCGGCTGGAACACCTC
CTTTCTGGAGCTG
>NR_040990.1 Owenweeksia hongkongensis DSM 17368 strain UST20020801 16S ribosomal RNA, partial sequence
GCTCAGGATGAACGCTAGCGGCAGGCTTAACACATGCAAGTCGAACGGTAACAGGTCCTTCGGGATGCTGACGAGTGGCG
CACGGGTGCGTAACGCGTATGCAATCTACCCCTATCAGGAGGATAGCCCAGAGAAATTTGGATTAATACTCCATAATATT
ATGAGATCACATGTTCTTATAATTAAAGCTTCGGTGGATAGGGATGAGCATGCGTCCTATTAGCTAGTTGGTAGTGTAAC
GGACTACCAAGGCAACGATAGGTAGGGGGCCTGAGAGGGTGATCCCCCACACTGGTACTGAGACACGGACCAGACTCCTA
CGGGAGGCAGCAGTGAGGAATATTGGTCAATGGACGAAAGTCTGAACCAGCCATGCCGCGTGCAGGATGACGGCCCTATG
GGTTGTAAACTGCTTTTATATGGGAATAAACCCTCGGACGTGTCCGAGGCTGAAGGTACCATAAGAATAAGGACCGGCTA
ACTCCGTGCCAGCAGCCGCGGTAATACGGAGGGTCCAAGCGTTATCCGGATTTATTGGGTTTAAAGGGTCCGTAGGCGGG
ATATTAAGTCAGTGGTGAAAGCCTGCAGCTTAACTGTAGCACTGCCATTGATACTGGTATTCTTGAGTATAGTTGAAGTG
GGCGGAATATGTCATGTAGCGGTGAAATGCATAGATATGACATAGAACACCTATTGCGAAGGCAGCTCACTAAGCTATCA
CTGACGCTAAGGGACGAAAGCGTGGGTAGCAAACAGGATTAGATACCCTGGTAGTCCACGCCGTAAACGATGATCACTCG
CTGTTGGCGATATACAGTCAGCGGCCAAGCGAAAGCATTAAGTGATCCACCTGGGGAGTACGCTCGCAAGAGTGAAACTC
AAAGGAATTGACGGGGGCCCGCACAAGCGGTGGAGCATGTGGTTTAATTCGATGATACGCGAGGAACCTTACCTGGGCTT
AAATGTAGATTGACAGGCTGAGAATCAGTTTTTCTTCGGACAATTTACAAGGTGCTGCATGGTTGTCGTCAGCTCGTGCC
GTGAGGTGTCGGGTTAAGTCCCATAACGAGCGCAACCCCTATTCTTAGTTGCCAGCGAGTAATGTCGGGGACTCTAGGAA
AACTGCCCGCGCAAGCGGTGAGGAAGGTGGGGATGACGTCAAATCATCACGGCCCTTACGTCCAGGGCCACACACGTGCT
ACAATGGTAGTGACAAAGGGCAGCTACACAGCGATGTGATGCTAATCTCTAAACACTATCTCAGTTCGGATCGCAGTCTG
CAACTCGACTGCGTGAAGCTGGAATCGCTAGTAATCGCGCATCAGCCATGGCGCGGTGAATACGTTCCCGGGCCTTGTAC
ACACCGCCCGTCAAGCCATGGAAGCTGGGGGTGCCTGAAGTCGGTCACCGAAAGGAGCTGCCTAGGGTAAAACTAGTGAC
TGGGGCTAAGTCGTAACAAGGTAGCCGTACCGGAAGGTGCGG
>NR_074099.1 Solitalea canadensis DSM 3403 16S ribosomal RNA, partial sequence
GAGTTTGATCCTGGCTCAGGATGAACGCTAGCGGCAGGCCTAATACATGCAAGTCGAACGAGATTAGAGACTTCGGTTTC
TATGAAAGTGGCGCACGGGTGCGTAACACGTATGCAACCTACCTTCAATTGGGGGATAGCCTTCCGAAAGGGAGATTAAT
ACCGCATAAGATATCAGAATGGCATCATTTAGATATTAAAACTTTGGTGATTGAAGATGGGCATGCGTTGCATTAGCTAG
TTGGTAAGGTAACGGCTTACCAAGGCTACGATGCATAGGGGATCTGAGAGGATGGTCCCCCACACTGGTACTGAGATACG
GACCAGACTCCTACGGGAGGCAGCAGTAAGGAATATTGGTCAATGGACGGAAGTCTGAACCAGCCATGCCGCGTGCAGGA
AGACGGCCCTATGGGTTGTAAACTGCTTTTGTCGGGGAATAAACCTAGATACGTGTATTTAGTTGAAGGTACCCGAAGAA
TAAGGATCGGCTAACTCCGTGCCAGCAGCCGCGGTAATACGGAGGATCCAAGCGTTATCCGGATTTATTGGGTTTAAAGG
GTGCGTAGGCGGTAAATTAAGTCAGAGGTGAAAGCCTGCAGCTCAACTGTAGAACTGCCTTTGATACTGGTTTACTTGAG
TACAGATGAAGTGGGCGGAATGTGACAAGTAGCGGTGAAATGCATAGATATGTCACAGAACACCGATTGCGAAGGCAGCT
CACTAAAGTGTAACTGACGCTGAGGCACGAAAGCGTGGGGATCAAACAGGATTAGATACCCTGGTAGTCCACGCCCTAAA
CGATGATTACTCGCTGTCGGCGATATACAGTCGGCGGCTAAGCGAAAGCGTTAAGTAATCCACCTGGGGAGTACGGTCGC
AAGATTGAAACTCAAAGGAATTGACGGGGGCCCGCACAAGCGGAGGAGCATGTGGTTTAATTCGATGATACGCGAGGAAC
CTTACCCGGGCTTGAAAGTTAGTGAATGATTTAGAAATAGATCAGTCAGCAATGACACGAAACTAGGTGCTGCATGGCTG
TCGTCAGCTCGTGCCGTGAGGTGTTGGGTTAAGTCCCGCAACGAGCGCAACCCCTATGATTAGTTGCCAGCATTAAGATG
GGGACTCTAATCAGACTGCCTACGCAAGTAGAGAGGAAGGCGGGGACGACGTCAAGTCATCATGGCCCTTACGTCCGGGG
CTACACACGTGCTACAATGGATGGTACAGAGGGCTGCGACCTAGTAATAGGAAGCCAATCTCAAAAAGCCATTCACAGTT
CGGATTGAGGTCTGCAACTCGACCTCATGAAGTTGGATTCGCTAGTAATCGCGTATCAGCAATGACGCGGTGAATACGTT
CCCGGGCCTTGTACACACCGCCCGTCAAGCCATGAAAGCCGGGGGTGCCTAAAGACTGTAGCCGCAAGGAGCGGTTTAGG
GCAAAACTGGTAATTAGGGCTAAGTCGTAACAAGGTAGCCGTACCGGAAGGTGCGGCTGGAATACCTCCTTT
>NR_074305.1 Emticicia oligotrophica DSM 17448 strain GPTSA100-15 16S ribosomal RNA, partial sequence
AGAGTTTGATCCTGGCTCAGGATGAACGCTAGCGGCGGGCTTAATACATGCAAGTCAAGGGGTAGCAATACACCGGCGTA
CGGGTGCGTAACGCGTATGGAACCTGCCCTTATCTGGGGGATAACTCGGGGAAACTCGAGCTAATACCGCATAAGATAGT
AGAATGGCATCATTCAGCTATTAAAGATTTATCGGATAAGGATGGCCATGCGTAAGATTAGATAGTTGGTGGGGTAACGG
CTCACCAAGTCTACGATCTTTAGGGGCTCTGAGAGGAGAATCCCCCACACTGGCACTGAGATACGGGCCAGACTCCTACG
GGAGGCAGCAGTAGGGAATATTGGGCAATGGGCGGAAGCCTGACCCAGCCACGCCGCGTGCAGGAAGAAGGCCCTCTGGG
TTGTAAACTGCTTTTGATTGGGAAGAAAGCATCTCATGCGTGAGATTTTGACGGTACCAATCGAATAAGCCACGGCTAAC
TACGTGCCAGCAGCCGCGGTAATACGTAGGTGGCGAGCGTTATCCGGATTTATTGGGTTTAAAGGGTGCGTAGGCGGCTG
ATTAAGTCAGCGGTGAAAGGTAGCAGCTTAACTGTTTTACATGCCGTTGATACTGGTTAGCTTGAGTTGACAGAAGGCAG
ATAGAATTTCTGGTGTAGCGGTGAAATGCTTAGATACCAGGAGGAATACCGATTGCGAAGGCAGTCTGCTGCAGTCACAC
TGACGCTGAGGCACGAAGGTGCGGGGATCAAACAGGATTAGATACCCTGGTAGTCCGCACAGTAAACGATGATTACTAGA
TGTTGGCGTAAGCCAGTGTCCAAGGGAAACCGATAAGTAATCCACCTGGGGAGTACGCCGGCAACGGTGAAACTCAAAGG
AATTGACGGGGGTCCGCACAAGCGGTGGAGCATGTGGTTTAATTCGATGATACGCGAGGAACCTTACCTGGACTAGAATG
TGAGGGAATTATTCAGAAATGGATAAGTCAGCAATGACCCAAAACAAGGTGCTGCATGGCTGTCGTCAGTTCGTGCCGTG
AGGTGTTGGGTTAAGTCCCGCAACGAACGCAACCCCTGTTATCTGTTGCCAGCGAGTTAAGTCGGGGACTCAGATAAGAC
TGCCTACGCAAGTAGAGAGGAAGGAGGGGACGACGTCAAGTCATCATGGCCCTTACGTCCAGGGCAACACACGTGCTACA
ATGGACAATACAGAGTGTTGCGAGCTAGCAATAGTAAGCCAATCACAAAAAGTTGTTCACAGTTCGGATTGGGGTCTGCA
ACTCGACCCTATGAAGCTGGAATCGCTAGTAATCGAATATCAGCTATGATTCGGTGAATACGTTCCCGGACCTTGTACAC
ACCGCCCGTCAAGCCATGGAAGTTGGGTAGACCTGAAGCGGAAGGTAAAAGATTTCGTTAGGGTAGAATCAGTAACTGGG
GCTAAGTCGTAACAAGGTAGCCGTACCGGAAGGTGTGGCTGGAACACCT
>NR_044301.1 Niabella soli DSM 19437 strain JS13-8 16S ribosomal RNA, partial sequence
GAGGGGCAGCGCGGGTAGCAATACCTGGCGGCGACCGGCAAACGGGTGAGGAACACGTACACRACCTTMCTTTAAGTGGA
GGATAGCCCAGGGAAACTTGGATTAATACTTCGTAACATGTTGTTGAGGCATCTCAATAATATTATAGTGGCAACACGCT
TAAAGACGGGTGTGCGTATGATTAGATAGTTGGTGTGGTAACGGCGCACCAAGTCAACGATCATTAACTGGTGTGAGAGC
ACGACCAGTCACACGGGCACTGAGACACGGGCCCGACTCCTACGGGAGGCAGCAGTAAGGAATATTGGTCAATGGAGGGA
ACTCTGAACCAGCCATGCCGCGTGGAGGATGAAGGTCCTCTGGATTGTAAACTTCTTTTATCTGGGGCGAAAAAGGGGCT
TTCTAGCTCAACTGACGGTACCAGATGAATAAGCACCGGCTAACTCCGTGCCAGCAGCCGCGGTAATACGGAGGGTGCAA
GCGTTATCCGGATTCACTGGGTTTAAAGGGAGCGTAGGTGGGTTGGTAAGTCAGTGGTGAAATCTCCGGGCTTAACTCGG
AAACTGCCATTGATACTATCAGTCTTGAATATTGTGGAGGTTAGCGGAATATGTCATGTAGCGGTGAAATGCATAGATAT
GACATAGAACACCAATTGCGAAGGCAGCTGGCTACACATATATTGACACTGAGGCTCGAAAGCGTGGGGATCAAACAGGA
TTAGATACCCTGGTAGTCCACGCCCTAAACTATGGATACTCGACATTTGTGATACACAATAAGTGTCTGAGCGAAAGCAT
TAAGTATCCCACCTGGGAAGTACGATCGCAAGATTGAAACTCAAAGGAATTGGCGGGGGTCCGCACAAGCGGTGGAGCAT
GTGGTTTAATTCGATGATACGCGAGGAACCTTACCTGGGCTAGAATGCGAGTGCCGTACCGTGAAAGCGGTATTTCTAGC
AATAGACACAAAGCAAGGTGCTGCATGGCTGTCGTCAGCTCGTGCCGTGAGGTGTTGGGTTAAGTCCCGCAACGAGCGCA
ACCCCCATCACTAGTTGCCATCAGGTAACGCTGGGAACTCTAGTGAAACTGCCGTCGTAAGACGCGAGGAAGGAGGGGAT
GATGTCAAGTCATCATGGCCTTTATGCCCAGGGCTACACACGTGCTACAATGGGAAGGACAAAGGGTTGCCACCTGGTGA
CAGGGAGCTAATCCCAAAAACCTTCTCTCAGTTCGGATCGCAGTCTGCAACTCGACTGCGTGAAGCTGGAATCGCTAGTA
ATCGTATATCAGCAATGATACGGTGAATACNTTCCCGGACCTTGCACACACCGCCCGTCAAGCCATGAAAGCCGGGTGTA
CCTGAAGTCGGTAACCGTAAGGAGCTGCCT
>NR_118097.1 Polaribacter reichenbachii strain KMM 6386 16S ribosomal RNA, partial sequence
GGGGTAACATTGTAGCTTGCTACAGATGACGACCGGCGCACGGGTGCGTAACGCGTATAGAACTTACCTTTTACAGAGGG
ATAGCCTTTAGAAATGAAGATTAATACCTCATAGTATTGAGAACTGGCATCGGTTTTTAATTAAAGATTTATCGGTAAAA
GATGGCTATGCGTCCTATTAGCTAGATGGTAAGGTAACGGCTTACCATGGCTACGATAGGTAGGGGCCCTGAGAGGGGGA
TCCCCCACACTGGTACTGAGACACGGACCAGACTCCTACGGGAGGCAGCAGTGAGGAATATTGGGCAATGGAGGAGACTC
TGACCCAGCCATGCCGCGTGCAGGAAGACTGCCCTATGGGTTGTAAACTGCTTTTATACAGGAAGAAACACTGCTACGTG
TAGCAGCTTGACGGTACTGTAAGAATAAGGACCGGCTAACTCCGTGCCAGCAGCCGCGGTAATACGGAGGGTCCGAGCGT
TATCCGGAATCATTGGGTTTAAAGGGTCCGCAGGCGGTCGATTAAGTCAGAGGTGAAATCCCATAGCTTAACTATGGAAC
TGCCTTTGATACTGGTTGACTTGAGTCATATGGAAGTAGATAGAATGTGTAGTGTAGCGGTGAAATGCATAGATATTACA
CAGAATACCGATTGCGAAGGCAGTCTACTACGTATGTACTGACGCTCATGGACGAAAGCGTGGGGAGCGAACAGGATTAG
ATACCCTGGTAGTCCACGCCGTAAACGATGGACACTAGTTGTTGGGCATTAGCTCAGTGACTAAGCGAAAGTGATAAGTG
TCCCACCTGGGGAGTACGATCGCAAGATTGAAACTCAAAGGAATTGACGGGGGCCCGCACAAGCGGTGGAGCATGTGGTT
TAATTCGATGATACGCGAGGAACCTTACCAGGGCTTAAATGTAGTATGACAGGTTTAGAGATAGACTTTTCTTCGGACAT
ATTACAAGGTGCTGCATGGTTGTCGTCAGCTCGTGCCGTGAGGTGTCAGGTTAAGTCCTATAACGAGCGCAACCCTTGTC
GTTAGTTGCCAGCATGTAAAGATGGGGACTCTAACGAGACTGCCGGTGCAAACCGCGAGGAAGGTGGGGATGACGTCAAA
TCATCACGGCCCTTACGTCCTGGGCCACACACGTGCTACAATGGTATGGACAATGAGCAGCCATCTGGCAACAGAGAGCG
AATCTATAAACCATATCACAGTTCGGATCGGAGTCTGCAACTCGACTCCGTGAAGCTGGAATCGCTAGTAATCGGATATC
AGCCATGATCCGGTGAATACGTTCCCGGGCCTTGTACACACCGCCCGTCAAGCCATGGAAGCTGGGAGTGCCTGAAGTCG
GTCACCGCAAGGAGCCGCCTAGGGTAAAACTGG
>NR_074422.1 Flavobacterium indicum GPTSA100-9 = DSM 17447 16S ribosomal RNA, partial sequence
AGAGTTTGATCCTGGCTCAGGATGAACGCTAGCGGCAGGCCTAACACATGCAAGTCGAGGGGTAGAGTTAGCTTGCTAAC
TTGAGACCGGCGCACGGGTGCGTAACGCGTATGCAATCTACCTTGTACAGGGGGATAGCCCAGAGAAATTTGGATTAATA
CCCCATGGTGTTTAGAAGTGGCATCACTTTTTTACTAAAGTTCCAACGGTACAAGATGAGCATGCGTCCCATTAGCTAGT
TGGTATGGTAACGGCATACCAAGGCTATGATGGGTAGGGGTCCTGAGAGGGAGATCCCCCACACTGGTACTGAGACACGG
ACCAGACTCCTACGGGAGGCAGCAGTGAGGAATATTGGTCAATGGTCGCAAGACTGAACCAGCCATGCCGCGTGCAGGAA
GACGGTCCTATGGATTGTAAACTGCTTTTATACAGGAAGAAACCCTCTCACGTGTGGGAGCTTGACGGTACTGTATGAAT
AAGCATCGGCTAACTCCGTGCCAGCAGCCGCGGTAATACGGAGGATGCGAGCGTTATCCGGAATCATTGGGTTTAAAGGG
TCCGTAGGCGGTTTAATAAGTCAGTGGTGAAATCTGGTCGCTCAACGATCAAACTGCCATTGATACTGTTAGACTTGAAT
AATTGTGAAGTAACTAGAATATGTAGTGTAGCGGTGAAATGCTTAGATATTACATGGAATACCAATTGCGAAGGCAGGTT
ACTAACAATTTATTGACGCTGATGGACGAAAGCGTGGGGAGCGAACAGGATTAGATACCCTGGTAGTCCACGCCGTAAAC
GATGGATACTAGCTGTTCGGAGCAATCTGAGTGGCTAAGCGAAAGTGATAAGTATCCCACCTGGGGAGTACGCACGCAAG
TGTGAAACTCAAAGGAATTGACGGGGGCCCGCACAAGCGGTGGAGCATGTGGTTTAATTCGATGATACGCGAGGAACCTT
ACCAGGGCTTAAATGGGAGTGGACAGCTTAGGAAACTAGGCCTTCTTCGGACCACTTTCAAGGTGCTGCATGGTTGTCGT
CAGCTCGTGCCGTGAGGTGTCAGGTTAAGTCCTATAACGAGCGCAACCCCTGTCGTTAGTTGCCAGCGAGTCATGTCGGG
AACTCTAACGAGACTGCCGGTGTAAACCGTGAGGAAGGTGGGGATGACGTCAAATCATCACGGCCCTTACGTCCTGGGCC
ACACACGTGCTACAATGGCCAGTACAGAGAGCAGCCACTTAGCGATAAGGAGCGAATCTTCAAAACTGGTCTCAGTTCGG
ATTGGAGTCTGCAACTCGACTCTATGAAGCTGGAATCGCTAGTAATCGGATATCAGCCATGATCCGGTGAATACGTTCCC
GGGCCTTGTACACACCGCCCGTCAAGCCATGGAAGCTGGGGGTACCTGAAGTCGGTGACCGTAAGGAGCTGCCTAGGGTA
AAACTAGTAACTGGGGCTAAGTCGTAACAAGGTAGCCGTACCGGAAGGTGCGGCTGGAACACCT
>NR_116021.1 Elizabethkingia anophelis strain R26 16S ribosomal RNA, partial sequence
AGAGTTTGATCATGGCTCAGGATGAACGCTAGCGGGAGGCCTAACACATGCAAGCCGAGCGGTAGATTACTTTCGGGTAA
TTGAGAGCGGCGTACGGGTGCGGAACACGTGTGCAACCTGCCTTTATCAGGGGGATAGCCTTTCGAAAGGAAGATTAATA
CCCCATAATATATTATTCGGCATCGGGTGATATTGAAAACTACGGTGGATAGAGATGGGCACGCGCAAGATTAGCTAGTT
GGTGAGGTAACGGCTCACCAAGGCGACGATCTTTAGGGGGCCTGAGAGGGTGATCCCCCACACTGGTACTGAGACACGGA
CCAGACTCCTACGGGAGGCAGCAGTGAGGAATATTGGACAATGGGTGGAAGCCTGATCCAGCCATCCCGCGTGCAGGAAG
ACGGCCCTATGGGTTGTAAACTGCTTTTATCTGGGGATAAACCTACTTACGTGTAAGTAGCTGAAGGTACCAGAAGAATA
AGCACCGGCTAACTCCGTGCCAGCAGCCGCGGTAATACGGAGGGTGCAAGCGTTATCCGGATTTATTGGGTTTAAAGGGT
CCGTAGGCGGACTGATAAGTCAGTGGTGAAATCCGACAGCTTAACTGTCGAACTGCCATTGATACTGTTAGCCTTGAGTA
AGGTTGAAGTGGCTGGAATAAGTAGTGTAGCGGTGAAATGCATAGATATTACTTAGAACACCAATTGCGAAGGCAGGTCA
CTAAGTCTTAACTGACGCTGATGGACGAAAGCGTGGGGAGCGAACAGGATTAGATACCCTGGTAGTCCACGCCGTAAACG
ATGATTACTCGTTTTTGGGTTTAATGATTCAGAGACTAAGCGAAAGTGATAAGTAATCCACCTGGGGAGTACGTTCGCAA
GAATGAAACTCAAAGGAATTGACGGGGGCCCGCACAAGCGGTGGAGCATGTGGTTTAATTCGATGATACGCGAGGAACCT
TACCAAGACTTAAATGGGAAATGACAGATTTAGAAATAGATCCTTCTTCGGACATTTTTCAAGGTGCTGCATGGTTGTCG
TCAGCTCGTGCCGTGAGGTGTTAGGTTAAGTCCTGCAACGAGCGCAACCCCTGTCACTAGTTGCTAACATTAAGTTGAGG
ACTCTAGTGAGACTGCCTACGCAAGTAGAGAGGAAGGTGGGGATGACGTCAAATCATCACGGCCCTTACGTCTTGGGCCA
CACACGTGCTACAATGGCCGGTACAGAGGGCAGCTACCTAGTGATAGGATGCAAATCTCGAAAGCCGGTCTCAGTTCGGA
TTGGAGTCTGCAACTCGACTCTATGAAGCTGGAATCGCTAGTAATCGCGCATCAGCCATGGCGCGGTGAATACGTTCCCG
GGCCTTGTACACACCGCCCGTCAAGCCATGGAAGCTGGGGGTACCTGAAGTCGGTGACCGTAAAAGGAGCTGCCTAGGGT
AAAACTAGTAACTAGGGCTAAGTCGTAACAAGGTAACCG
>NR_116809.1 Prevotella intermedia ATCC 25611 = DSM 20706 16S ribosomal RNA, partial sequence
TAGGTTTAACACATGCAAGTCGAGGGGAAACGGCATTATGTGCTTGCACATTCTGGACGTCGACCGGCGCACGGGTGAGT
ATCGCGTATCCAACCTTCCCTCCACTCGGGGATACCCCGTTGAAAGACGGCCTAATACCCGATGTTGTCCACATATGGCA
TCTGACGTGGACCAAAGATTCATCGGTGGAGGATGGGGATGCGTCTGATTAGCTTGTTGGTGCGGGTAACGGCCCACCAA
GGCTACGATCAGTAGGGGTTCTGAGAGGAAGGTCCCCCACATTGGAACTGAGACACGGTCCAAACTCCTACGGGAGGCAG
CAGTGAGGAATATTGGTCAATGGACGTAAGTCTGAACCAGCCAAGTAGCGTGCAGGATTGACGGCCCTATGGGTTGTAAA
CTGCTTTTGTTGGGGAGTAAAGCGGGGCACGTGTGCCCCTTTGCATTTACCCTTCGAATAAGGACCGGCTAATTCCGTGC
CAGCAGCCGCGGTAATACGGAAGGTCCAGGCGTTATCCGGATTTATTGGGTTTAAAGGGAGTGTAGGCGGTCTGTTAAGC
GTGTTGTGAAATTTAGGTGCTCAACATCTACCTTGCAGCGCGAACTGGCGGACTTGAGTGCACGCAACGTATGCGGAATT
CATGGTGTAGCGGTGAAATGCTTAGATATCATGACGAACTCCGATTGCGAAGGCAGCGTACGGGAGTGTTACTGACGCTT
AAGCTCGAAGGTGCGGGTATCGAACAGGATTAGATACCCTGGTAGTCCGCACGGTAAACGATGGATGCCCGCTGTTAGCG
CCTGGCGTTAGCGGCTAAGCGAAAGCATTAAGCATCCCACCTGGGGAGTACGCCGGCAACGGTGAAACTCAAAGGAATTG
ACGGGGGCCCGCACAAGCGGAGGAACATGTGGTTTAATTCGATGATACGCGAGGAACCTTACCCGGGCTTGAATTGCAGA
CGCAGGATACAGAGATGTTGACTCCCTTCGGGGCGTCTGTGAAGGTGCTGCATGGTTGTCGTCAGCTCGTGCCGTGAGGT
GTCGGCTTAAGTGCCATAACGAGCGCAACCCCTTTCCTTAGTTGCCATCAGGTSATGCTGGGCACTCTGGGGAYACTGCC
ACCGCAAGGTGTGAGGAAGGTGGGGATGACGTCAAATCAGCACGGCCCTTACGTCCGGGGCTACACACGTGTTACAATGG
CCGGTACAGAGGGACGGTGYRATGYAAATMGCATCCAATCTTGAAAGCCGGTCCCAGTTCGGACTGAGGTCTGCAACCCG
ACCTCACGAAGCTGGATTCGCTAGTAATCGCGCATCAGCCATGGCGCGGTGAATACGTTCCCGGGCCTTGTACACACCGC
CCGTCAAAGC
>NR_121783.2 Draconibacterium orientale strain FH5 16S ribosomal RNA, complete sequence
ACAACGGAGAGTTTGATCCTGGCTCAGGATGAACGCTAGCGGGAGGCCTAACACATGCAAGTCGAGGGGCAGCATTACTT
TCGGGTAGATGGCGACCGGCGCACGGGTGCGTAACGCGTATGCAACCTTCCTTGTACAGAGGGATAGCCCATGGAAACGT
GGATTAATATCTCATAGTATCACAATTTCGCATGTTATTGTGATTAAAGTTTCGGCGGTACAAGATGGGCATGCGTAAGA
TTAGCTAGTTGGTGAGGTAACAGCTCACCAAGGCAACGATCTTTAGGGGTTCTGAGAGGATTATCCCCCACACTGGTACT
GAGACACGGACCAGACTCCTACGGGAGGCAGCAGTGAGGAATATTGGTCAATGGGCGCAAGCCTGAACCAGCCATCCCGC
GTGCAGGATGACGGCCCTATGGGTTGTAAACTGCTTTTGTTTGCCAAGAATGGTTACTACGTGTAGTAATTTGACGGTAG
CAAATGAATAAGGACCGGCTAACTCCGTGCCAGCAGCCGCGGTAATACGGAGGGTCCAAGCGTTATCCGGATTTATTGGG
TTTAAAGGGTGCGCAGGCGGAACTTTAAGTCAGTGGTGAAATCTTGCCGCTTAACGGTAAAATTGCCATTGATACTGAAG
TTCTTGAATGTAGTTGAGGTAGGCGGAATGTGTTGTGTAGCGGTGAAATGCATAGATATGACACAGAACGCCAATTGCGA
AGGCAGCTTACTAAGCTACTATTGACGCTGAGGCACGAAAGCGTGGGGAGCGAACAGGATTAGATACCCTGGTAGTCCAC
GCCGTAAACGATGATCACTCGCTGTTTGCGATACACAGTAAGCGGCTGAGCGAAAGCATTAAGTGATCCACCTGGGGAGT
ACGATCGCAAGGTTGAAACTCAAAGGAATTGACGGGGGCCCGCACAAGCGGAGGAACATGTGGTTTAATTCGATGATACG
CGAGGAACCTTACCTGGGCTTAAATGTAGATTGCATAAGGTGGAAACATCTTTTCTCTTCGGAGCTATTTACAAGGTGCT
GCATGGTTGTCGTCAGCTCGTGCCGTGAGGTGTCGGGTTAAGTCCCATAACGAGCGCAACCCCTATCGTTAGTTGCTAGC
AGGTAATGCTGAGGACTCTAGCGAGACTGCCACCGTAAGGTGAGAGGAAGGTGGGGATGACGTCAAATCAGCACGGCCCT
TATGTCCAGGGCTACACACGTGTTACAATGGTCGGTACAAAGGGCAGCTACCAGGCAACTGGATGCCAATCCCTAAAGCC
GATCCCAGTTCGGATTGGAGTCTGCAACCCGACTCCATGAAGTTGGATTCGCTAGTAATCGGATATCAGCCATGATCCGG
TGAATACGTTCCCGGGCCTTGTACACACCGCCCGTCAAACCATGGAAGCTGGGGGTACCTGAAGTATGTGACCGCAAGGA
GCGTCCTAGGGTAAAACTGGTAACTGGGGTTAAGTCGTAACAAGGTAGCCGTACCGGAAGGTGTGGCTGGAACACCTCCT
TT
>NR_121786.1 Hymenobacter swuensis DY53 16S ribosomal RNA, partial sequence
AGAGTTTGATCCTGGCTCAGGATGAACGCTAGCGGCAGGCCTAATACATGCAAGTCGAACGGGTGTAGCAATACACTAGT
GGCGCACGGGTGCGTAACGCGTAACCAACCTGCCCTTGACTGGGGGATAGCCCGCCGAAAGGCGGATTAATACCGCATAA
ACCAACAGTGTGGCATCACACAATTGGTAAAGATTTATTGGTCAAGGATGGGGTTGCGTGACATTAGCTAGTTGGCGGGG
TAACGGCCCACCAAGGCGACGATGTCTAGGGGACCTGAGAGGGTGATCCCCCACACTGGCACTGAGATACGGGCCAGACT
CCTACGGGAGGCAGCAGTAGGGAATATTGGGCAATGGGCGAGAGCCTGACCCAGCCATGCCGCGTGCCGGATGAAGGCCT
TCTGGGTTGTAAACGGCTTTTCTCAGGGAAGAAAAAGAGGATGCGTCCTAAACTGACGGTACCTGAGGAATAAGCACCGG
CTAACTCCGTGCCAGCAGCCGCGGTAATACGGAGGGTGCAAGCGTTGTCCGGATTTATTGGGTTTAAAGGGTGCGTAGGC
GGCCCGTTAAGTCCGGGGTGAAAGCCCACAGCTCAACTGTGGAACTGCCCTGGATACTGGCGGGCTTGAGTCCAGACGAG
GTTGGCGGAATGGAAGGTGTAGCGGTGAAATGCATAGATACCTTCCAGAACCCCGATTGCGTAGGCAGCTGACTAGGCTG
GTACTGACGCTGAGGCACGAAAGCGTGGGGAGCGAACAGGATTAGATACCCTGGTAGTCCACGCCGTAAACGATGGATAC
TCGCTGGTGGCGATAGACAGTCACTGGCTTAGCGAAAGCGGTAAGTATCCCACCTGGGGAGTACGCTCGCAAGAGTGAAA
CTCAAAGGAATTGACGGGGGCCCGCACAAGTGGTGGAGCATGTGGTTTAATTCGATGATACGCGAGGAACCTTACCTAGG
CTAGAATGCGCGTGACCGGTTCAGAGATGAACTTTTCCTTCGGGACACAAAGCAAGGTGCTGCATGGCCGTCGTCAGCTC
GTGCCGTGAGGTGTTGGGTTAAGTCCCGCAACGAGCGCAACCCCTACATTTAGTTGCCATCAGGTTAAGCTGGGGACTCT
AGATGGACTGCCTGCGCAAGCAGTGAGGAAGGCGGGGACGACGTCAGGTCATCATGGCCCTTACGCCTAGGGCTACACAC
GTGCTACAATGGACGGTACAGAGGGTCGCTACACAGTGATGTGATGCCAATCTCACAAAGCCGTTCTCAGTTCGGATCGA
AGTCTGCAACTCGACTTCGTGAAGCTGGAATCACTAGTAATCGCGTATCAGCAATGACGCGGTGAATACGTTCCCGGGCC
TTGTACACACCGCCCGTCAAGCCATGGAAGTCTGGTAGACCTGAAGCTGGTGCTCCGCAACGAAGCCAGTTAGGGTAGAA
CAGGTAACTGGGGCTAAGTCGTAACAAGGTAGCCGTACCGGAAGGTGCGGCTGGATCACCTCCTTT
>NR_125633.1 Gramella flava JLT2011 16S ribosomal RNA, partial sequence
AGAGTTTGATCCTGGCTCAGGATGAACGCTAGCGGCAGGCCTAACACATGCAAGTCGAACGGTAACAGGAATTAGCTTGC
TAATTTGCTGACGAGTGGCGCACGGGTGCGTAACGCGTATACAATCTGCCTTTAAGCGGGAAATAGCCCATGGAAACGTG
GATTAATGTCCCATAGTATTATGGATTCACCTGGATTTATAATTAAACATTTATGGCTTAAAGATGAGTATGCGTCCTAT
TAGCTAGATGGTAAGGTAACGGCTTACCATGGCAACGATAGGTAGGGGTCCTGAGAGGGAGATCCCCCACACTGGTACTG
AGACACGGACCAGACTCCTACGGGAGGCAGCAGTGAGGAATATTGGACAATGGAGGCAACTCTGATCCAGCCATGCCGCG
TGCAGGAAGACTGCCCTATGGGTTGTAAACTGCTTTTATACAGGAAGAACCACACCTACGTGTAGGTGCTTGACGGTACT
GTATGAATAAGGATCGGCTAACTCCGTGCCAGCAGCCGCGGTAATACGGAGGATCCAAGCGTTATCCGGAATCATTGGGT
TTAAAGGGTCCGTAGGCGGGACAATAAGTCAGTGGTGAAAGTCTTCCGCTCAACGGGAGAATTGCCATTGATACTGTTGT
TCTTGAATTAGTATGAAGTGGTTGGAATGAGTAGTGTAGCGGTGAAATGCATAGATATTACTCAGAACACCTATTGCGAA
GGCAGATCACTAATACTATATTGACGCTGATGGACGAAAGCGTAGGTAGCGAACAGGATTAGATACCCTGGTAGTCTACG
CCGTAAACGATGGTCACTAGCTGTCCGGCCTAATTGAGGGCTGGGTGGCTAAGCGAAAGTGATAAGTGACCCACCTGGGG
AGTACGTTCGCAAGAATGAAACTCAAAGGAATTGACGGGGGCCCGCACAAGCGGTGGAGCATGTGGTTTAATTCGATGAT
ACGCGAGGAACCTTACCAGGGCTTAAATGCAGTCTGACAGGAGTGGAAACACTCCCTTCTTCGGACAGATTGCAAGGTGC
TGCATGGTTGTCGTCAGCTCGTGCCGTGAGGTGTCAGGTTAAGTCCTATAACGAGCGCAACCCCTTTCGTTAGTTGCCAG
CGAGTCATGTCGGGAACTCTAGCGAGACTGCCGGTGCAAACCGTGAGGAAGGTGGGGATGACGTCAAATCATCACGGCCC
TTACGTCCTGGGCCACACACGTGCTACAATGGTAGGGACAGAGGGCAGCTACCCCGCGAGGGGATGCGAATCTTCAAACC
CTATCACAGTTCGGATCGCAGTCTGCAACTCGACTGCGTGAAGCTGGAATCGCTAGTAATCGCACATCAGCCATGGTGCG
GTGAATACGTTCCCGGGCCTTGTACACACCGCCCGTCAAGCCATGGAAGCCGGGGGTACCTGAAGTCCGTCACCGTAAGG
AGCGGCCTAGGGTAAAACTGGTAACTGGGGCTAAGTCGTAACAAGGTAACCA
>NR_114304.1 Prevotella fusca JCM 17724 16S ribosomal RNA, partial sequence
AGAGTTTGATCCTGGCTCAGGATGAACGCTAGCTACAGGCTTAACACATGCAAGTCGAGGGGAAACGGCGAAGGGTGCTT
GCACTCTTCGGACGTCGACCGGCGCACGGGTGAGTAACGCGTATCCAACCTTCCCATGACCGGGGGATAACCTGCCGAAA
GGCAGACTAATACCCCATGGCCTTCACTGACGGCATCATATGTGAAGTAAAGATTCATCGGTCATGGATGGGGATGCGTC
TGATTAGCTTGTTGGCGGGGTAACGGCCCACCAAGGCTACGATCAGTAGGGGTTCTGAGAGGAAGGTCCCCCACATTGGA
ACTGAGACACGGTCCAAACTCCTACGGGAGGCAGCAGTGAGGAATATTGGTCAATGGGCGCAAGCCTGAACCAGCCAAGT
AGCGTGCAGGACGACGGCCCTATGGGTTGTAAACTGCTTTTGTACGGGGATAAAACGGCGGACGTGTCCGTCCTTGCAGG
TACCGTACGAATAAGGACCGGCTAATTCCGTGCCAGCAGCCGCGGTAATACGGAAGGTCCGGGCGTTATCCGGATTTATT
GGGTTTAAAGGGAGCGTAGGCCGGGGATTAAGTGTGTTGTGAAATGTAGACGCTCAACGTCTGACTTGCAGCGCATACTG
GTTCCCTTGAGTACGCACAACGTTGGCGGAATTCGTCGTGTAGCGGTGAAATGCTTAGATATGACGAAGAACTCCGATTG
CGAAGGCAGCTGACGGGAGCGCAACTGACGCTTAAGCTCGAAGGTGCGGGTATCGAACAGGATTAGATACCCTGGTAGTC
CGCACGGTAAACGATGGATGCCCGCTGTTGGTACCTGGTATCAGCGGCTAAGCGAAAGCATTAAGCATCCCACCTGGGGA
GTACGCCGGCAACGGTGAAACTCAAAGGAATTGACGGGGGCCCGCACAAGCGGAGGAACATGTGGTTTAATTCGATGATA
CGCGAGGAACCTTACCCGGGCTTGAATTGCAGGAGAACGATACAGAGATGTTGAGGTCCTTCGGGACTCCTGTGAAGGTG
CTGCATGGTTGTCGTCAGCTCGTGCCGTGAGGTGTCGGCTTAAGTGCCATAACGAGCGCAACCCCTCTCTTCAGTTGCCA
TCAGGTAGTGCTGGGCACTCTGGAGACACTGCCACCGTAAGGTGTGAGGAAGGTGGGGATGACGTCAAATCAGCACGGCC
CTTACGTCCGGGGCTACACACGTGTTACAATGGCCGGTACAGAGGGACGGTGCAACGCAAGTTGCATCCAATCTTGAAAG
CCGGTCCCAGTTCGGACTGGGGTCTGCAACCCGACCCCACGAAGCTGGATTCGCTAGTAATCGCGCATCAGCCATGGCGC
GGTGAATACGTTCCCGGGCCTTGTACACACCGCCCGTCAAGCCATGAAAGCCGGGGGTGCCTGAAGTCCGTGACCGGAAG
GATCGGCCTAGGGCAAAACTGGTGATTGGGGCTAAGTCGTAACAAGGTAACC
>NR_159275.1 Flavobacterium commune strain PK15 16S ribosomal RNA, complete sequence
ACGATGAAGAGTTTGATCCTGGCTCAGGATGAACGCTAGCGGCAGGCTTAACACATGCAAGTCGAGGGGTATAGTTTTTC
GGAACTAGAGACCGGCGCACGGGTGCGTAACGCGTATGCAATCTACCTTTCACAGAGGGATAGCCCAGAGAAATTTGGAT
TAATACCTCATAGTATAGCAGTTTCGCATGAAACCACTATTAAAGTCACAACGGTGAAAGATGAGCATGCGTCCCATTAG
CTTGTTGGTAAGGTAACGGCTTACCAAGGCTACGATGGGTAGGGGTCCTGAGAGGGAGATCCCCCACACTGGTACTGAGA
CACGGACCAGACTCCTACGGGAGGCAGCAGTGAGGAATATTGGTCAATGGACGCAAGTCTGAACCAGCCATGCCGCGTGC
AGGATGACGGTCCTATGGATTGTAAACTGCTTTTGTACAGGAAGAAACACTCCTTCGTGAAGGAACTTGACGGTACTGTA
AGAATAAGGATCGGCTAACTCCGTGCCAGCAGCCGCGGTAATACGGAGGATCCAAGCGTTATCCGGAATCATTGGGTTTA
AAGGGTCCGTAGGCGGTTTAGTAAGTCAGTGGTGAAAGCCCATCGCTCAACGGTGGAACGGCCATTGATACTGCTAGACT
TGAATTACTAGGAAGTAACTAGAATATGTAGTGTAGCGGTGAAATGCTTAGAGATTACATGGAATACCAATTGCGAAGGC
AGGTTACTACTAGTTTATTGACGCTGATGGACGAAAGCGTGGGTAGCGAACAGGATTAGATACCCTGGTAGTCCACGCCG
TAAACGATGGATACTAGCTGTTGGGAGCAATTTCAGTGGCTAAGCGAAAGTGATAAGTATCCCACCTGGGGAGTACGGGC
GCAAGCCTGAAACTCAAAGGAATTGACGGGGGCCCGCACAAGCGGTGGAGCATGTGGTTTAATTCGATGATACGCGAGGA
ACCTTACCAAGGCTTAAATGTAGATTGACCGGTTTGGAAACAGACTTTTCGCAAGACAATTTACAAGGTGCTGCATGGTT
GTCGTCAGCTCGTGCCGTGAGGTGTCAGGTTAAGTCCTATAACGAGCGCAACCCCTGTTGTTAGTTGCCATCGAGTCATG
TCGGGAACTCTAACGAGACTGCCAGTGCAAACTGTGAGGAAGGTGGGGATGACGTCAAATCATCACGGCCCTTACGCCTT
GGGCTACACACGTGCTACAATGGCCGGTACAGAGAGCAGCCACTGGGTGACCAGGAGCGAATCTACAAAGCCGGTCACAG
TTCGGATCGGAGTCTGCAACTCGACTCCGTGAAGCTGGAATCGCTAGTAATCGGATATCAGCCATGATCCGGTGAATACG
TTCCCGGGCCTTGTACACACCGCCCGTCAAGCCATGGAAGCTGGGGGTGCCTGAAGTCGGTGACCGCAAGGAGCTGCCTA
GGGTAAAACTGGTAACTAGGGCTAAGTCGTAACAAGGTAGCCGTACCGGAAGGTGCGGCTGGAACACCTCCTTT
>NR_149761.1 Salinivirga cyanobacteriivorans strain L21-Spi-D4 16S ribosomal RNA, partial sequence
ACAACGAAGAGTTTGATCCTGGCTCAGGATGAACGCTAGCGGCAGGCTTAACACATGCAAGTCGAGGGGTAACAGGTTCC
TTCGGGAATGCTGACGACCGGCGCACGGGTGAGTAACGCGTATGCAACCTTCCTGTATCAGGAGGATAGGCCTTGGAAAC
GAGGATTAATACTGCGTAAAATTATTGTATCGCATGGTATAATAATCAAATCTACGGAGGATACAGATGGGCATGCGTGC
CATTAGCTAGATGGTAAGGTAACGGCTTACCATGGCCATGATGGCTAGGGGTTCTGCAAGGAAGATCCCCCACACTGGTA
CTGAGACACGGACCAGACTCCTACGGGAGGCAGCAGTGAGGAATATTGGTCAATGGAGGCAACTCTGAACCAGCCAAGCC
GCGTGAAGGAAGACTGTTCTATGAATTGTAAACTTCTTTTGTGACAGAGTAAAGATAGCTACGAGTAGTTATTTGCAAGT
ATGTCATGAATAAGCATCGGCTAACTCCGTGCCAGCAGCCGCGGTAATACGGAGGATGCAGGCGTTATCCGGATTTATTA
GGTTTAAAGGGTGTTCAGGCTGTCTGGTAAGTCAGAGGTGAAAGTCGGTTGCTTAACGATCGAATTGCCTTTGAAACTGT
CAGACTTGAGTATGGATGTGGTAGGCGGAATGTGTAGTGTAGCGGTGAAATGCATAGATATTACACAGAACTCCAATTGC
GAAAGCAGCTTACCAAACCAGCACTGACGCTGAAGCACGAAAGCGTGGGTAGCGAACAGGATTAGATACCCTGGTAGTCC
ACGCAGTAAACGATGCTCACTCGCTGTTGGCAATACACCGTCAGCGGCTAAGGGAAACCGATAAGTGAGCCACCTGGGGA
GTACGATCGCAAGATTGAAACTCAAAGGAATTGACGGGGGCCCGCACAAGCGGTGGAACATGTGGTTTAATTCGATGATA
CGCGAGGAACCTTACCTGGGCTTAAATGTGAAGTGCATTGTTTGGAAACAGACATTTCCTTCGGGACTCTTTACAAGGTG
CTGCATGGTTGTCGTCAGCTCGTGCCGTGAGGTGTCGGGTTAAGTCCCATAACGAGCGCAACCCCTATTGTTAGTTACCA
GCGCGTGATGGCGGGGACTCTAACGAGACTGCCGGTGTAAACCGCGAGGAAGGTGGGGATGACGTCAAATCAGCACGGCC
CTTATGTCCAGGGCTACACACGTGTTACAATGGTCGGTACAGAGGGCAGCTAGGCAGCGATGTCAAGCGAATCTCGAAAG
CCGATCCCAGTTCGGATTGGAGTCTGCAACCCGACTCCATGAAGGTGGAATCGCTAGTAATCGCGCATCAGCCATGGCGC
GGTGAATACGTTCCCGGGCCTTGTACACACCGCCCGTCAAGCCATGGAAGTCTGGGGTGCCTGAAGGCCGTAACCGCAAG
GAGCGGTCTAGGGTAAAACAGATGACTGGGGCTAAGTCGTAACAAGGTAGCCGTACCGGAAGGTGTGGCTGGAACACCTC
CTTT
>NR_133726.1 Chryseobacterium gallinarum strain 100 16S ribosomal RNA, partial sequence
AGGCTCAGGATGAACGCTAGCGGGAGGCCTAACACATGCAAGCCGAGCGGTAGATTGCTTTCGGGCAATTGAGAGCGGCG
TACGGGTGCTGGAACACGTGTGCAACCTGCCTTTATCTGGGGGATAGCCTTTCGAAAGGAAGATTAATACCCCATAATAT
AAGAGACGGCATCGTTTTTTATTGAAAACTCCGGTGGATAGAGATGGGCACGCGCAAGATTAGATAGTTGGTGAGGTAAC
GGCTCACCAAGTCGACGATCTTTAGGGGGCCTGAGAGGGTGATCCCCCACACTGGTACTGAGACACGGACCAGACTCCTA
CGGGAGGCAGCAGTGAGGAATATTGGACAATGGGTGAAAGCCTGATCCAGCCATCCCGCGTGAAGGACGACGGCCCTATG
GGTTGTAAACTTCTTTTGTATAGGGATAAACCTTTCCACGAGTGGAAAGCTGAAGGTACTATACGAATAAGCACCGGCTA
ACTCCGTGCCAGCAGCCGCGGTAATACGGAGGGTGCAAGCGTTATCCGGATTTATTGGGTTTAAAGGGTCCGTAGGCTGA
TTTGTAAGTCAGTGGTGAAATCTCACAGCTTAACTGTGAAACTGCCATTGATACTGCAAGTCTTGAGTGTTGTTGAAGTA
GCTGGAATAAGTAGTGTAGCGGTGAAATGCATAGATWTTACTTAGAACMCCAATTGCGAAGGCAGGTTACTAAGCAACAA
CTGACGCTGATGGACGAAAGCGTGGGGAGCGAACAGGATTAGATACCCTGGTAGTCCACGCCGTAAACGATGCTAACTCG
TTTTTGGGATGTAAGTTTCAGAGACTAAGCGAAAGTGATAAGTTAGCCACCTGGGGAGTACGAACGCAAGTTTGAAACTC
AAAGGAATTGACGGGGGCCCGCACAAGCGGTGGATTATGTGGTTTAATTCGATGATACGCGAGGAACCTTACCAAGGCTT
AAATGGGAAATGACAGGCTTAGAAATAGGCTTTTCTTCGGACATTTTTCAAGGTGCTGCATGGTTGTCGTCAGCTCGTGC
CGTGAGGTGTTAGGTTAAGTCCTGCAACGAGCGCAACCCCTGTCACTAGTTGCCATCATTAAGTTGGGGACTCTAGTGAG
ACTGCCTACGCAAGTAGAGAGGAAGGTGGGGATGACGTCAAATCATCACGGCCCTTACGCCTTGGGCCACACACGTAATA
CAATGGCCGGTACAGAGGGCAGCTACACAGCGATGTGATGCAAATCTCGAAAGCCGGTCTCAGTTCGGATTGGAGTCTGC
AACTCGACTCTATGAAGCTGGAATCGCTAGTAATCGCGCATCAGCCATGGCGCGGTGAATACGTTCCCGGGCCTTGTACA
CACCGCCCGTCAAGCCATGGAAGTCTGGGGTAC
>NR_149196.1 Spirosoma radiotolerans strain DG5A 16S ribosomal RNA, partial sequence
GGCTCAGGATGAACGCTAGCGGCAGGCCTAATACATGCAAGTCGAACGGGTCGCAAGGCCAGTGGCAAACGGGTGCGTAA
CGCGTAAGCAACCTGCCTCATACTGGGGGATAGCCCGGCGAAAGCTGGGGTAAACCCGCACGGTCCATTTTTATCACCTG
GTAAGCTTGGTAAACATTTATGGGTATGAGAGGGGCTTGCGTCTGATTAGTTAGTTGGCAGGGTAACGGCCTACCAAGAC
GATGATCAGTAGGGGTTCTGAGAGGATTGGCCCCCACATGGGTACTGAGATACGGACCCAACTCCTACGGGAGGCAGCAG
TAGGGAATATTGGGCAATGGAGGCAACTCTGACCCAGCCATGCCGCGTGCAGGATGAAGGCGCTCAGCGTTGTAAACTGC
TTTTACTCATGAAGAACTCTGGTCCTGCGGGGTCAGTTGACGGTAATGAGGGAATAAGCACCGGCTAACTCCGTGCCAGC
AGCCGCGGTAATACGGAGGGTGCAAGCGTTGTCCGGATTTATTGGGTTTAAAGGGTGCGTAGGTGGGACAGTAAGTCTGA
TTTGAAAGCAGGCGGCTTAACCGTCTGATGTGGTTGGAAACTGCGGTTCTTGAATGGGTTGGCGGTAGCCGGAATGGGTC
ATGTAGCGGTGAAATGCATAGATATGACCCGGAACACCGATTGCGAAGGCAGGCTACTACGACTTGATTGACACTGAGGC
ACGAGAGCATGGGTAGCGAACAGGATTAGATACCCTGGTAGTCCATGCCGTAAACGATGATTACTGGCTGTTTGCCCAAC
AGGGTGAGTGGCTGAGCGAAAGCGTTAAGTAATCCACCTGGGGAGTACGCTGGCAACAGTGAAACTCAAAGGAATTGACG
GGGGTCCGCACAAGCGGTGGAGCATGTGGTTTAATTCGATGATACGCGAGGAACCTTACCTGGGCTAGAATGTGCGTGAA
GGTATCAGAAATGGTGCCGTGTCGCAAGACACACAAAACAAGGTGCTGCATGGCTGTCGTCAGCTCGTGCCGTGAGGTGT
TGGGTTAAGTCCCGCAACGAGCGCAACCCCTGTACTTAGTTGCCAGCGAGTAATGTCGGGAACTCTAAGTAGACTGCCTG
CGCAAGCAGAGAGGAAGGGGGGGACGACGTCAAGTCATCATGGCCCTTACGCCCAGGGCGACACACGTGCTACAATGGTC
GGTACAGCGGGTAGCTACAGGGTAACCTGATGCCAATCTTGTAAAGCCGGTCACAGTTCGGATTGGGGTCTGCAACCCGA
CCCCATGAAGCTGGAATCGCTAGTAATCGCGCATCAGCCATGGCGCGGTGAATACGTTCCCGGACCTTGTACACACCGCC
CGTCAAGCCATGGGAGTTGGGGGGACCTGAAGGTCGGTTTAAGCGCCGGGCAAGGGTAAACTCGGTAACTAGGGCTAAGT
CGTAACAAG
>NR_146696.1 Hymenobacter sedentarius strain DG5B 16S ribosomal RNA, partial sequence
GCTCAGGATGAACGCTAGCGGCAGGCCTAATACATGCAAGTCGAACGGTCTCTAGCAATGGAGATAGTGGCGCACGGGTG
CGTAACGCGTAACCAACCTACCCAGTTCTGGGGGATAGCCCGCCGAAAGGCGGATTAATACCGCATAAGACCATAGAGTG
GCATCGCTCAGTGGTTAAAGATTTATTGGAATTGGATGGGGTTGCGTGCCATTAGCTAGTTGGGGGGGTAACGGCCCACC
AAGGCGACGATGGCTAGGGGAGCTGAGAGGCTGGTCCCCCACACGGGCACTGAGATACGGGCCCGACTCCTACGGGAGGC
AGCAGTAGGGAATATTGGGCAATGGGCGAGAGCCTGACCCAGCCATGCCGCGTGCAGGATGAAGGCTTTCTGAGTCGTAA
ACTGCTTTTGCCAGGGAAGAAAAAGGGGGATGCGTCCTCCACTGACGGTACCTGGTGAATAAGCACCGGCTAACTCCGTG
CCAGCAGCCGCGGTAATACGGAGGGTGCAAGCGTTGTCCGGATTTATTGGGTTTAAAGGGTGCGTAGGCGGCCGATTAAG
TCTGGGGTGAAAGCCCACTGCTCAACAGTGGAACTGCCCTGGAAACTGGTCGGCTTGAGTACAGACGAGGGCGGCGGAAT
GGAGGGTGTAGCGGTGAAATGCATAGATACCCTCCAGAACCCCGATTGCGAAGGCAGCTGCCTAGACTGTAACTGACGCT
GAGGCACGAAAGCGTGGGGAGCGAACAGGATTAGATACCCTGGTAGTCCACGCCGTAAACGATGGATACTCGCTGCCGGC
GATACAAGGTCGGTGGCTTAGCGAAAGCGTTAAGTATCCCACCTGGGGAGTACGCCCGCAAGGGTGAAACTCAAAAGAAT
TGACGGGGGCCCGCACAAGTGGTGGAGCATGTGGTTTAATTCGATGATACGCGAGGAACCTTACCTAGGCTAGAATGCGC
GTGACCGCCTCAGAGATGAGGCTTTCCTTCGGGACACAAAGCAAGGTGCTGCATGGCCGTCGTCAGCTCGTGCCGTGAGG
TGTTGGGTTAAGTCCCGCAACGAGCGCAACCCCTATGTTTAGTTGCCAGCGGATCATGCCGGGGACTCTAGACAGACTGC
CTGCGCAAGCAGTGAGGAAGGCGGGGACGACGTCAGGTCATCATGGCCCTTACGCCTAGGGCTACACACGTGCTACAATG
GACGGTACAGCGGGTTGCCAACCAGCGATGGTGCGCCAATCCCGAAAAGCCGTTCTCAGTTCGGATCGGAGTCTGCAACT
CGACTCCGTGAAGCTGGAATCACTAGTAATCGCGTATCAGCAATGACGCGGTGAATACGTTCCCGGGCCTTGTACACACC
GCCCGTCAAGCCATGGAAGTTTGGTAGACCTGAAGCCGGTGCTCGTCACAGAAGCCGGTTAGGGTAGAACAGGTAACTAG
GGCTAAGTCGTA
>NR_134840.1 Mucinivorans hirudinis strain M3 16S ribosomal RNA, partial sequence >NR_134841.1 Mucinivorans hirudinis strain M3 16S ribosomal RNA, partial sequence
AGAGTTTGATCCTGGCTCAGGATGAACGCTAGCGGCAGGCTTAACACATGCAAGTCGAGGGGCATCACGTCTTCGGATGG
TGGCGACCGGCGCACGGGTGCGTAACACGTATACAACTTGCCCGTCATAGGGGAATAACCCGGAGAAATTCGGACTAATA
CCCCGTAAGTATAGAGGGGGCATCCTCTTTATATTATAGATTTATTGATGACGGATAGGTATGCGCAGCATTAGGTAGTT
GGTGAGGTAACGGCTCACCAAGCCGACGATGCTTAGGGGAACTGAGAGGTTTATCCCCCACACTGGTACTGAGACACGGA
CCAGACTCCTACGGGAGGCAGCAGTGAGGAATATTGGTCAATGGACGAAAGTCTGAACCAGCCATGCCGCGTGCAGGATG
ACGGCTCTATGAGTTGTAAACTGCTTTTGTATGAGGGTAAAGTTGGGTACGTGTACCCATTTGAAAGTATCATACGAATA
AGGATCGGCTAACTCCGTGCCAGCAGCCGCGGTAATACGGAGGATTCAAGCGTTATCCGGATTTATTGGGTTTAAAGGGT
GCGTAGGCGGTTTTTTAAGTTAGTCGTTAAATCTCTGAGCTCAACTCAGACATGGCGATTAATACTGGAGAACTAGAGAT
TAGTTGCAGAGGGCGGAATGTGTAGTGTAGCGGTGAAATGCTTAGATATTACACAGAACACCGATTGCGAAGGCAGCTCT
CTAAGCTACATCTGACGCTGAGGCACGAAAGCGTGGGGATCAAACAGGATTAGATACCCTGGTAGTCCACGCTGTAAACG
ATGATAACTCGTTGTCGGCGATACACAGTCGGTGACCAAGCGAAAGCGATAAGTTATCCACCTGGGGAGTACGACCGCAA
GGTTGAAACTCAAAGGAATTGACGGGGGCCCGCACAAGCGGAGGAACATGTGGTTTAATTCGATGATACGCGAGGAACCT
TACCCGGGCTTGAAAGTTAGTGACCGCCGATGAAAGTTGGCTTTCCTTCGGGACACGAAACTAGGTGCTGCATGGTTGTC
GTCAGCTCGTGCCGTGAGGTGTCGGGTTAAGTCCCATAACGAGCGCAACCCCTATTCTTAGTTGCTAACAGGTAATGCTG
AGGACTCTAGGGAGACTGCCGGTGTAAACCGAGAGGAAGGTGGGGATGACGTCAAATCAGCACGGCCCTTACGTCCGGGG
CGACACACGTGTTACAATGGACGGTACAGAGGGTTGCAACACAGCGATGTGAAGCTAATCTCTAAAAGCCGTTCTCAGTT
CGGATCGCAGGCTGCAACTCGCCTGCGTGAAGTTGGATTCGCTAGTAATCGCGCATCAGCCATGGCGCGGTGAATACGTT
CCCGGGCCTTGTACACACCGCCCGTCAAGCCATGGGAGTTGGGGGTGCCTGAAGTACGTGACCGCAAGGAGCGTCCTAGG
GCAAAACCGATGACTGGGGCTAAGTCGTAACAAGGTAGCCGTACCGGAAGGTGCGGCTGGAACACCT
>NR_117818.1 Siansivirga zeaxanthinifaciens CC-SAMT-1 16S ribosomal RNA, partial sequence
GCAGGCCTAACACATGCAAGTCGAGGGGTAACAGGGAGCTTGCTCCGCTGACGACCGGCGCACGGGTGCGTAACGCGTAT
ACAATCTACCTCTTACTGCGGGATAGCCCAGAGAAATTTGGATTAATATCGCATAGTATAATATTTTGGCATCGAGATAT
TATTAAAGGTTACGGTAAGAGATGAGTATGCGTTCTATTAGCTAGATGGAGTGGTAACGGCACACCATGGCAACGATAGA
TAGGGGTCCTGAGAGGGAGATCCCCCACACTGGTACTGAGACACGGACCAGACTCCTACGGGAGGCAGCAGTGAGGAATA
TTGGACAATGGAGGCAACTCTGATCCAGCCATGCCGCGTGCAGGAAGACTGCCCTATGGGTTGTAAACTGCTTTTATACA
GGAAGAAACACTCCCTCGTGAGGGAACTTGACGGTACTGTAAGAATAAGGATCGGCTAACTCCGTGCCAGCAGCCGCGGT
AATACGGAGGATCCAAGCGTTATCCGGAATCATTGGGTTTAAAGGGTCCGTAGGTGGATGATTAAGTCAGAGGTGAAATC
CTGCCGCTTAACGGTAGAATTGCCTTTGATACTGGTTATCTTGAATCATTGTGAAGTAGTTAGAATATGTAGTGTAGCGG
TGAAATGCATAGATATTACATAGAATACCAATTGCGAAGGCAGATTACTAACAATGTATTGACACTGATGGACGAAAGCG
TGGGGAGCGAACAGGATTAGATACCCTGGTAGTCCACGCCGTAAACGATGGATACTAGCTGTTCGGTGTAAACTGAGTGG
CTAAGCGAAAGTGATAAGTATCCCACCTGGGGAGTACGTTCGCAAGAATGAAACTCAAAGGAATTGACGGGGGCCCGCAC
AAGCGGTGGAGCATGTGGTTTAATTCGATGATACGCGAGGAACCTTACCAGGGCTTAAATGTAAGTTGCATGATTTAGAG
ATAGATCTTTCTTCGGACTACTTACAAGGTGCTGCATGGTTGTCGTCAGCTCGTGCCGTGAGGTGTCAGGTTAAGTCCTA
TAACGAGCGCAACCCCTGTTGTTAGTTGCCAGCGAGTGATGTCGGGAACTCTAGCAAGACTGCCAGTGCAAACTGTGAGG
AAGGTGGGGATGACGTCAAATCATCACGGCCCTTACGTCCTGGGCTACACACGTGCTACAATGGTAGGGACAGAGAGCAG
CCACTTCGCGAGAAGGAGCGAATCTATAAACCCTATCACAGTTCGGATCGGAGTCTGCAACTCGACTCCGTGAAGCTGGA
ATCGCTAGTAATCGCATATCAGCCATGATGCGGTGAATACGTTCCCGGGCCTTGTACACACCGCCCGTCAAGCCATGGAA
GCTGGGAGTGCCTGAAGTCCGTCACCGCAAGGAGCGGCCTAGGGTAAAATCGGTAACTAGGGCTAAGTCGTAACAAGGTA
>NR_145942.1 Lacinutrix venerupis strain Cmf 20.8 16S ribosomal RNA, partial sequence
AGCTTGCTTCTGCTGACGACCGGCGCACGGGTGCGTAACGCGTATAGAATCTACCTTGTACTGAGGAATAGCCTTTGGAA
ACGAAGATTAATGCCTCATGGTATATCGGTTCGGCATCGAGTTGATATTAAAGATTACGGTATAAGATGACTATGCGTTC
TATTAGCTAGATGGTGTGGTAACGGCACACCATGGCGACGATAGATAGGGGCCCTGAGAGGGGGATCCCCCACACTGGTA
CTGAGACACGGACCAGACTCCTACGGGAGGCAGCAGTGAGGAATATTGGACAATGGAGGCAACTCTGATCCAGCCATGCC
GCGTGCAGGAAGACTGCCCTATGGGTTGTAAACTGCTTTTATACAGGAAGAAACACCTCTACGTGTAGAGACTTGACGGT
ACTGTAAGAATAAGGATCGGCTAACTCCGTGCCAGCAGCCGCGGTAATACGGAGGATCCAAGCGTTATCCGGAATCATTG
GGTTTAAAGGGTCCGTAGGTGGATAATTAAGTCAGAGGTGAAATCCTGCAGCTCAACTGTAGAATTGCCTTTGATACTGG
TTATCTTGAGTTATTATGAAGTAGTTAGAATATGTAGTGTAGCGGTGAAATGCATAGATATTACATAGAATACCAATTGC
GAAGGCAGATTACTAATAATCAACTGACACTGATGGACGAAAGCGTGGGGAGCGAACAGGATTAGATACCCTGGTAGTCC
ACGCCGTAAACGATGGTCACTAGCTGTTCGAACTTCGGTTTGAGTGGCTAAGCGAAAGTGATAAGTGACCCACCTGGGGA
GTACGTTCGCAAGAATGAAACTCAAAGGAATTGACGGGGGCCCGCACAAGCGGTGGAGCATGTGGTTTAATTCGATGATA
CGCGAGGAACCTTACCAGGGCTTAAATGTAAATTGACAGGTTTAGAGATAGACTTTTCTTCGGACAATTTACAAGGTGCT
GCATGGTTGTCGTCAGCTCGTGCCGTGAGGTGTCAGGTTAAGTCCTATAACGAGCGCAACCCCTGTTGTTAGTTGCCAGC
GAGTCATGTCGGGAACTCTAACAAGACTGCCGGTGCAAACCGTGAGGAAGGTGGGGATGACGTCAAATCATCACGGCCCT
TACGTCCTGGGCTACACACGTGCTACAATGGTAGGGACAGAGAGCAGCCACTGCGCGAGCAGGAGCGAATCTATAAACCC
TATCACAGTTCGGATCGGAGTCTGCAACTCGACTCCGTGAAGCTGGAATCGCTAGTAATCGCATATCAGCCATGATGCGG
TGAATACGTTCCCGGGCCTTGTACACACCGCCCGTCAAGCCATGGAAGCTGGGAGTG
>NR_156053.1 Flavobacterium gilvum strain EM1308 16S ribosomal RNA, partial sequence
AGTTTGATCCTGGCTCAGGATGAACGCTAGCGGCAGGCTTAACACATGCAAGTCGAGGGGTATAGTTTTTCGGAACTAGA
GACCGGCGCACGGGTGCGTAACGCGTATGCAATCTACCTTTTACAGGGGGATAGCCCAGAGAAATTTGGATTAATACCCC
ATGGTATATGGACTTCGCATGAAGTTTATATTAAAGTTCCAACGGTAAAAGATGAGCATGCGTCCCATTAGCTAGATGGT
AAGGTAACGGCTTACCATGGCGACGATGGGTAGGGGTCCTGAGAGGGAGATCCCCCACACTGGTACTGAGACACGGACCA
GACTCCTACGGGAGGCAGCAGTGAGGAATATTGGTCAATGGGCGCAAGCCTGAACCAGCCATGCCGCGTGCAGGATGACG
GTCCTATGGATTGTAAACTGCTTTTGTACGAGAAGAAACACTCCTTCGTGAAGGAGCTTGACGGTATCGTAAGAATAAGG
ATCGGCTAACTCCGTGCCAGCAGCCGCGGTAATACGGAGGATCCAAGCGTTATCCGGAATCATTGGGTTTAAAGGGTCCG
TAGGCGGTTTAGTAAGTCAGTGGTGAAAGCCCATCGCTCAACGGTGGAACGGCCATTGATACTGCTGAACTTGAATTACT
GGGAAGTAACTAGAATATGTAGTGTAGCGGTGAAATGCTTAGAGATTACATGGAATACCAATTGCGAAGGCAGGTTACTA
CCAGTGGATTGACGCTGATGGACGAAAGCGTGGGTAGCGAACAGGATTAGATACCCTGGTAGTCCACGCCGTAAACGATG
GATACTAGCTGTTGGGAGCAATTTCAGTGGCTAAGCGAAAGTGATAAGTATCCCACCTGGGGAGTACGGGCGCAAGCCTG
AAACTCAAAGGAATTGACGGGGGCCCGCACAAGCGGTGGAGCATGTGGTTTAATTCGATGATACGCGAGGAACCTTACCA
AGGCTTAAATGTAGATTGACCGATTTGGAAACAGATCTTTCGCAAGACAATTTACAAGGTGCTGCATGGTTGTCGTCAGC
TCGTGCCGTGAGGTGTCAGGTTAAGTCCTATAACGAGCGCAACCCCTGTTGTTAGTTGCCAGCGAGTCATGTCGGGAACT
CTAACGAGACTGCCAGTGCAAACTGTGAGGAAGGTGGGGATGACGTCAAATCATCACGGCCCTTACGCCTTGGGCTACAC
ACGTGCTACAATGGCCGGTACAGAGAGCAGCCACTTCGTGAGGAGGAGCGAATCTATAAAACCGGTCACAGTTCGGATCG
GAGTCTGCAACTCGACTCCGTGAAGCTGGAATCGCTAGTAATCGGATATCAGCCATGATCCGGTGAATACGTTCCCGGGC
CTTGTACACACCGCCCGTCAAGCCATGGAAGCTGGGGGTGCCTGAAGTCGGTGACCGCAAGGAGCTGCCTAGGGTAAAAC
TGGTAACTAGGGCTAAGTCGTAACAAGGTA
>NR_151969.1 Flavisolibacter tropicus strain LCS9 16S ribosomal RNA, partial sequence
GGCTCAGGATGAACGCTAGCGGCAGGCTTAATACATGCAAGTCGAGGGGCAGCAGGGTGGTAGCAATACCATTGCTGGCG
ACCGGCAAACGGGTGCGGAACACGTACGCAATCTACCCATAACTGGGGCATAGCCCTCCGAAAGGAGGATTAATACCTCG
TAACCTCTGGGGGTGGCATCACCTCTTTAGTATAGCTCCGGCGGTTATGGATGAGCGTGCGGCTGATTAGGTAGTTGGCG
GGGTAACGGCCCACCAAGCCTGCGATCAGTAACTGGTGTGAGAGCACGACCAGTCACACGGGCACTGAGACACGGGCCCG
ACTCCTACGGGAGGCAGCAGTAAGGAATATTGGTCAATGGAGGCAACTCTGAACCAGCCATGCCGCGTGAAGGATGAAGG
TCCTCTGGATTGTAAACTTCTTTTACAGGGGAAGAAACCACTTTTTTCCAAGAGTGTTGACGGTACCCTGGGAATAAGCA
CCGGCTAACTCCGTGCCAGCAGCCGCGGTAATACGGAGGGTGCAAGCGTTATCCGGATTCACTGGGTTTAAAGGGTGCGT
AGGAGGGCAGGGAAGTCCGTGGTGAAATCCTAGAGCTTAACTCTAGAACTGCCGTGGATACTCTCTGTCTTGAATCCCGT
GGAGATGAGCGGAATATGTCATGTAGCGGTGAAATGCTTAGATATGACATAGAACACCAATTGCGAAGGCAGCTCGTTAC
ACGAAGATTGACTCTGAGGCACGAAAGCGTGGGGATCAAACAGGATTAGATACCCTGGTAGTCCACGCCCTAAACTATGG
ATACTCGACATACGCGATACACTGTGTGTGTCTGAGCGAAAGCATTAAGTATCCCACCTGGGAAGTACGACCGCAAGGTT
GAAACTCAAAGGAATTGGCGGGGGTCCGCACAAGCGGTGGAGCATGTGGTTTAATTCGATGATACGCGAGGAACCTTACC
TGGGCTAGAATGCTGGTGGACCGTGGGTGAAAGCTCACTTTGTAGCAATACACCGCCAGTAAGGTGCTGCATGGCTGTCG
TCAGCTCGTGCCGTGAGGTGTTGGGTTAAGTCCCGCAACGAGCGCAACCCCCATCACTAGTTGCCATCAGGTAACGCTGG
GAACTCTAGTGAAACTGCCGTCGTAAGACGCGAGGAAGGAGGGGATGATGTCAAGTCATCATGGCCTTTATGCCCAGGGC
TACACACGTGCTACAATGGGGCGTACAAAGGGCTGCCACTTAGCGATAAGGAGCCAATCCCAAAAAACGCCTCTCAGTTC
AGATTGGAGTCTGCAACTCGACTCCATGAAGCTGGAATCGCTAGTAATCGTATATCAGCAATGATACGGTGAATACGTTC
CCGGACCTTGCACACACCGCCCGTCAAGCCATGGAAGCCGGGTGTACCTAAAGTCGGTAACCGCAAGGAGCCGCCTAGG
>NR_148809.1 Fermentimonas caenicola strain ING2-E5B 16S ribosomal RNA, partial sequence
AGAGTTTGATCCTGGCTCAGGATGAACGCTAGCGATAGGCCTAACACATGCAAGTCGAGGGGCAGCACATGAAGTAGCAA
TACAGATGGTGGCGACCGGCGCACGGGTGAGTAACACGTATGCAACCTACCTTCCACAGGAGAATAACCCGTTGAAAAAC
GGACTAATACTCCATAATACAGGGGTCCCGCATGGGAATATTTGTTAAAGATTTTTTTCGGTAGAAGATGGGCATGCGTT
CCATTAGCTAGTTGGTTGAGGTAACGGCTCACCAAGGCAACGATGGATAGGGGAACTGAGAGGTTTATCCCCCACACTGG
TACTGAGACACGGACCAGACTCCTACGGGAGGCAGCAGTGAGGAATATTGGTCAATGGAGGCAACTCTGAACCAGCCACG
TCGCGTGAAGGATGACGGCCCTACGGGTTGTAAACTTCTTTTATACAGGAATAAAGTGAGTCACGTGTGACTTTTTGCAT
GTACTGTATGAATAAGGATCGGCTAACTCCGTGCCAGCAGCCGCGGTAATACGGAGGATCCAAGCGTTATCCGGATTTAT
TGGGTTTAAAGGGTGCGCAGGCGGAAGATTAAGTCGGCGGTGAAATTTTGCAGCTCAACTGTAAAAGTGCCATCGATACT
GGTTTTCTTGAGTGTGGATGAAGTAGGCGGAATTTGTGGTGTAGCGGTGAAATGCATAGATATCACGAGGAACTCCGATT
GCGCAGGCAGCTTACTAGGCCATAACTGACGCTCAGGCACGAAGGCGTGGGGATCAAACAGGATTAGATACCCTGGTAGT
CCACGCAGTAAACGATGATTACTCGCTGTTTGCGATACACAGTAAGCGGCTTAGCGAAAGCGTTAAGTAATCCACCTGGG
GAGTACGTTCGCAAGAATGAAACTCAAAGGAATTGACGGGGGCCCGCACAAGCGGAGGAACATGTGGTTTAATTCGATGA
TACGCGAGGAACCTTACCCGGGCTTGAAATGCATCTGACAGGAGCAGAGACGCTCTCTCCCTTCGGGGCAGATGTGTAGG
TGCTGCATGGTTGTCGTCAGCTCGTGCCGTGAGGTGTCGGCTTAAGTGCCATAACGAGCGCAACCCTCATCATTAGTTAC
CATCAGGTTAAGCTGGGGACTCTAATGAGACTGCCATCGTAAGATGTGAGGAAGGTGGGGATGACGTCAAATCAGCACGG
CCCTTACGTCCGGGGCGACACACGTGTTACAATGGATGGTACAAAGGGCAGCTACATGGCGACATGATGCTAATCTCCAA
AACCATTCTCAGTTCGGATCGAAGTCTGCAACTCGACTTCGTGAAGCTGGATTCGCTAGTAATCGCGCATCAGCCACGGC
GCGGTGAATACGTTCCCGGGCCTTGTACACACCGCCCGTCAAGCCATGGAAGCCGGGGGTACCTGAAGTTCGTAACCGTC
AAAGGAGCGACCTAGGGTAAAACTGGTGACTGGGGCTAAGTCGTAACAAGGTAGCCGTACCGGAAGGTGCGGCTGGAACA
CCT
>NR_149758.1 Lutibacter profundi strain LP1 16S ribosomal RNA, partial sequence >NR_151859.1 Lutibacter profundi strain LP1 16S ribosomal RNA, complete sequence
ACGATGGAGAGTTTGATCCTGGCTCAGGATGAACGCTAGCGGCAGGCTTAACACATGCAAGTCGAGGGGTAACAGGGAAG
CTTGCTTCCGCTGACGACCGGCGCACGGGTGCGTAACGCGTATACAATCTACCTTTTACATAGGGATAGCCCAGAGAAAT
TTGGATTAATACCTTATAGTATTATAAAATGGCATCATTTAATAATTAAAGTTTCGGCGGTAAAAGATGAGTATGCGTTC
TATTAGCTAGATGGTAAGGTAACGGCTTACCATGGCGACGATAGATAGGGGTCCTGAGAGGGAGATCCCCCACACTGGTA
CTGAGACACGGACCAGACTCCTACGGGAGGCAGCAGTGAGGAATATTGGACAATGGAGGCAACTCTGATCCAGCCATGCC
GCGTGCAGGAAGACTGCCCTATGGGTTGTAAACTGCTTTTATATAGGAAGAAACCTTTCCACGTGTGGGAAGCTGACGGT
ACTATAAGAATAAGCACCGGCTAACTCCGTGCCAGCAGCCGCGGTAATACGGAGGGTGCAAGCGTTATCCGGAATCATTG
GGTTTAAAGGGTCCGTAGGCGGGCTAATAAGTCAGGGGTGAAATCCCACAGCTTAACTGTGGAACTGCCTTTGATACTGT
TAGTCTTGAATTATATGGAAGTAGATAGAATGTGTAGTGTAGCGGTGAAATGCTTAGAGATTACACAGAATACCGATTGC
GAAGGCAGTCTACTACGTATATATTGACGCTAATGGACGAAAGCGTGGGGAGCGAACAGGATTAGATACCCTGGTAGTCC
ACGCCGTAAACGATGGACACTAGTTGTTGGATTATTTCAGTGACTAAGCGAAAGTGATAAGTGTCCCACCTGGGGAGTAC
GGTCGCAAGATTGAAACTCAAAGGAATTGACGGGGGCCCGCACAAGCGGTGGAGCATGTGGTTTAATTCGATGATACGCG
AGGAACCTTACCAGGGCTTAAATGTAGGTTGCATTAGGTAGAGATACTTATTTCTTCGGACTACTTACAAGGTGCTGCAT
GGTTGTCGTCAGCTCGTGCCGTGAGGTGTCAGGTTAAGTCCTATAACGAGCGCAACCCCTGTCGTTAGTTGCCAGCAAGT
AAAGTTGGGGACTCTAACGAGACTGCCGGTGCAAACCGAGAGGAAGGTGGGGATGACGTCAAATCATCACGGCCCTTACG
TCCTGGGCTACACACGTGCTACAATGGTATGGACAGAGAGCAGCCACTGGGTGACCAGGAGCGAATCTACAAACCATATC
ACAGTTCGGATCGGAGTCTGCAACTCGACTCCGTGAAGCTGGAATCGCTAGTAATCGCATATCAGCCATGATGCGGTGAA
TACGTTCCCGGGCCTTGTACACACCGCCCGTCAAGCCATGGAAGCTGGGGGTACCTGAAGTCGGTCACCGCAAGGAGCCG
CCTAGGGTAAAACTAGTAACTAGGGCTAAGTCGTAACAAGGTAGCCGTACCGGAAGGTGCGGCTGGAACACCTCCTTT
>NR_148808.1 Petrimonas mucosa strain ING2-E5A 16S ribosomal RNA, partial sequence
CTCAGGATGAACGCTAGCGATAGGCCTAACACATGCAAGTCGAGGGGCAGCACATGAGTAGCAATACGATGGTGGCGACC
GGCGCACGGGTGAGTAACACGTATGCAACCTACCTCTAACAGGGGGATAACCCGTTGAAAGACGGACTAATACCCCATAA
TACAGGGGCTCCGCATGGAGATATTTGTTAAAGATTTTATCGGTTAGAGATGGGCATGCGTTCCATTAGCTAGTTGGTGA
GGTAACGGCTCACCAAGGCGACGATGGATAGGGGAACTGAGAGGTTTATCCCCCACACTGGAACTGAGACACGGTCCAGA
CTCCTACGGGAGGCAGCAGTGAGGAATATTGGTCAATGGAGGCAACTYTGAACCAGCCAAGTCGCGTGAAGGATGAAGGT
CTTATGGATTGTAAACTTCTTTTGCAGGGGAATAAATAGCGGTACGTGTACCGTTTTGCATGTACCCTGCGAATAAGGAT
CGGCTAACTCCGTGCCAGCAGCCGCGGTAATACGGAGGATCCGAGCGTTATCCGGATTTATTGGGTTTAAAGGGTGCGCA
GGCGGGAGATTAAGTCGGCGGTGAAATTTTGCAGCTCAACTGTAAAAGTGCCTTCGATACTGGTTTCCTTGAGTGTGGAT
GAAGTAGGCGGAATTTGTGGTGTAGCGGTGAAATGCTTAGATATCACGAGGAACTCCGATTGCGCAGGCAGCTTACTAAA
CCACTACTGACGCTCAGGCACGAAGGCGTGGGGATCAAACAGGATTAGATACCCTGGTAGTCCACGCAGTAAACGATGAT
TACTGGCTGTTTGCGATACAATGTAAGCGGCTGAGCGAAAGCGTTAAGTAATCCACCTGGGGAGTACGTTCGCAAGAATG
AAACTCAAAGGAATTGACGGGGGCCCGCACAAGCGGAGGAACATGTGGTTTAATTCGATGATACGCGAGGAACCTTACCC
GGGCTTGAAATGCGGTGGACCGGCGGAGAGATCCGCCTTCCCTTCGGGGCCACCGTGTAGGTGCTGCATGGTTGTCGTCA
GCTCGTGCCGTGAGGTGTCGGCTTAAGTGCCATAACGAGCGCAACCCTCATCATTAGTTACTAACAGGTAAAGCTGAGGA
CTCTAATGAGACTGCCATCGTAAGATGCGAGGAAGGTGGGGATGACGTCAAATCAGCACGGCCCTTACGTCCGGGGCGAC
ACACGTGTTACAATGGGTGGTACAAAGGGCAGCTACCTGGCGACAGGATGCCAATCCCCAAAACCACTCTCAGTTCGGAT
CGGAGTCTGCAACTCGACTCCGTGAAGCTGGATTCGCTAGTAATCGCGCATCAGCCACGGCGCGGTGAATACGTTCCCGG
GCCTTGTACACACCGCCCGTCAAGCCATGGAAGCCGGGGGTACCTGAAGTCCGTAACCGCAAGGAGCGGCCTAGG
>NR_148807.1 Proteiniphilum saccharofermentans strain M3/6 16S ribosomal RNA, partial sequence
CTCAGGATGAACGCTAGCGATAGGCCTAACACATGCAAGTCGAGGGGCATCACATGAAGTAGCAATACGGATGGTGGCGA
CCGGCGCACGGGTGAGTAACACGTATGCAACCTGCCTTCAACAAGGGGATAACCCGTTGAAAGACGGACTAATACCCTAT
AACACAGGGGTCCCGCATGGGAATATTTGTTAAAGGACAACCGGTTGAAGATGGGCATGCGTTCCATTAGCTAGTTGGCG
GGGTAACGGCCCACCAAGGCAACGATGGATAGGGGAACTGAGAGGTTTATCCCCCACACTGGTACTGAGACACGGACCAG
ACTCCTACGGGAGGCAGCAGTGAGGAATATTGGTCAATGGGCGCAAGCCTGAACCAGCCACGTCGCGTGAAGGAAGACGG
CCCTACGGGTTGTAAACTTCTTTTGCAAGGGAATAAAGTGGGCCACGTGTGGCCTTTTGCAAGTACCTTGCGAATAAGGA
TCGGCTAACTCCGTGCCAGCAGCCGCGGTAATACGGAGGATCCGAGCGTTATCCGGATTTATTGGGTTTAAAGGGTGCTC
AGGCGGGACATTAAGTCGGCGGTGAAATTTTGCGGCTCAACCGTAAAAGTGCCTTCGAAACTGGTATCCTTGAGTGTGGA
TGAGGTAGGCGGAATTTGTGGTGTAGCGGTGAAATGCATAGATATCACGAGGAACTCCGATTGCGCAGGCAGCTTACTAA
GCCATAACTGACGCTCAAGCACGAAGGCGTGGGGATCAAACAGGATTAGATACCCTGGTAGTCCACGCAGTAAACGATGA
TTACTGGCTGTTTGCGATATAATGTAAGCGGCTGAGCGAAAGCGTTAAGTAATCCACCTGGGGAGTACGTTCGCAAGAAT
GAAACTCAAAGGAATTGACGGGGGCCCGCACAAGCGGAGGAACATGTGGTTTAATTCGATGATACGCGAGGAACCTTACC
CGGGCTTGAAATGCGTCTGACAGTCGGAGAGATCCGATCTCCCTTCGGGGCAGACGTGTAGGTGCTGCATGGTTGTCGTC
AGCTCGTGCCGTGAGGTGTCGGCTTAAGTGCCATAACGAGCGCAACCCTCATCGTTAGTTGCCATCAGGTAGTGCTGGGG
ACTCTAACGAGACTGCCATCGTAAGATGCGAGGAAGGTGGGGATGACGTCAAATCAGCACGGCCCTTACGTCCGGGGCGA
CACACGTGTTACAATGGGTGGTACAAAGGGCAGCTACATGGCGACATGATGCCAATCCCCAAAACCACTCTCAGTTCGGA
TCGGAGTCTGCAACTCGACTCCGTGAAGCTGGATTCGCTAGTAATCGCGCATCAGCCACGGCGCGGTGAATACGTTCCCG
GGCCTTGTACACACCGCCCGTCAAGCCATGGAAGCTGGGGGTGCCTGAAGTCCGTA
>NR_159892.1 Chryseobacterium glaciei strain IHBB 10212 16S ribosomal RNA, partial sequence
AGAGTTTGAACCTGGCTCAGGATGAACGCTAGCGGGAGGCCTAACACATGCAAGCCGAGCGGTAGAGATCTTTCGGGATC
TTGAGAGCGGCGTACGGGTGCGGAACACGTGTGCAACCTGCCTTTATCTGGGGGATAGCCTTTCGAAAGGAAGATTAATA
CCCCATAACATATTTGATGGCATCATTAAATATTGAAAACTCCGGTGGATAGAGATGGGCACGCGCAAGATTAGATAGTT
GGTGAGGTAACGGCTCACCAAGTCAGTGATCTTTAGGGGGCCTGAGAGGGTGATCCCCCACACTGGTACTGAGACACGGA
CCAGACTCCTACGGGAGGCAGCAGTGAGGAATATTGGACAATGGGTTAGCGCCTGATCCAGCCATCCCGCGTGAAGGACG
ACGGCCCTATGGGTTGTAAACTTCTTTTTATACTGGGATAAACCTACTTACGTGTAAGTAGCTGAAGGTACAGTATGAAT
AAGCACCGGCTAACTCCGTGCCAGCAGCCGCGGTAATACGGAGGGTGCAAGCGTTATCCGGATTTATTGGGTTTAAAGGG
TCCGTAGGCGGGCTCGTAAGTCAGTGGTGAAATCTCATAGCTTAACTATGAAACTGCCATTGATACTGCGAGCCTTGAGT
AAGGTAGAGGTAGCTGGAATAAGTAGTGTAGCGGTGAAATGCATAGATATTACTTAGAACACCAATTGCGAAGGCAGGTT
ACCATGTCTTAACTGACGCTGATGGACGAAAGCGTGGGGAGCGAACAGGATTAGATACCCTGGTAGTCCACGCCGTAAAC
GATGCTAACTCGTTTTTGGGCTTTAGGGTTCAGAGACTAAGCGAAAGTGATAAGTTAGCCACCTGGGGAGTACGTTCGCA
AGAATGAAACTCAAAGGAATTGACGGGGGCCCGCACAAGCGGTGGATTATGTGGTTTAATTCGATGATACGCGAGGAACC
TTACCAAGGCTTAAATGGGAATTGACAGGTTTAGAAATAGACTTTTCTTCGGACAATTTTCAAGGTGCTGCATGGTTGTC
GTCAGCTCGTGCCGTGAGGTGTTAGGTTAAGTCCTGCAACGAGCGCAACCCCTGTCACTAGTTGCTAGCATTAAGTTGAG
GACTCTAGTGAGACTGCCTACGCAAGTAGAGAGGAAGGTGGGGATGACGTCAAATCATCACGGCCCTTACGCCTTGGGCC
ACACACGTAATACAATGGCCGGTACAGAGGGCAGCTACACAGCGATGTGATGCAAATCTCGAAAGCCGGTCTCAGTTCGG
ATTGGAGTCTGCAACTCGACTCTATGAAGCTGGAATCGCTAGTAATCGCGCATCAGCCATGGCGCGGTGAATACGTTCCC
GGGCCTTGTACACACCGCCCGTCAAGCCATGGAAGTCTGGGGTACCTGAAGTCGGTGACCGTAACAGGAGCTGCCTAGGG
TAAAACAGGTAACTAGGGCTAAGTCGTAACAAGGTTAACCGTAA
>NR_136880.1 Algibacter alginicilyticus strain HZ22 16S ribosomal RNA, partial sequence
AGAGTTTGATCCTGGCTCAGGATGAACGCTAGCGGCAGGCCTAACACATGCAAGTCGAGGGGTAACAGGGAGCTTGCTCC
GCTGACGACCGGCGCACGGGTGCGTAACGCGTATACAATCTACCTTTTGCTACGGGATAGCCCAGAGAAATTTGGATTAA
TACCGCATAGTATATATAGTCCGCATGGGCTTTATATTAAAGGTTACGGCAGAAGATGAGTATGCGTCCTATTAGCTAGT
TGGTAAGGTAACGGCTTACCAAGGCAACGATAGGTAGGGGCCCTGAGAGGGGGATCCCCCACACTGGTACTGAGACACGG
ACCAGACTCCTACGGGAGGCAGCAGTGAGGAATATTGGACAATGGAGGCAACTCTGATCCAGCCATGCCGCGTGCAGGAA
GACTGCCCTATGGGTTGTAAACTGCTTTTATACAGGAAGAAACACCTCTACGTGTAGAGACTTGACGGTACTGTAAGAAT
AAGGATCGGCTAACTCCGTGCCAGCAGCCGCGGTAATACGGAGGATCCAAGCGTTATCCGGAATCATTGGGTTTAAAGGG
TCCGTAGGTGGATGATTAAGTCAGGGGTGAAAGTCTGCAGCTCAACTGTAGAATTGCCCTTGATACTGGTTATCTTGAAT
CATTATGAAGTGGTTAGAATATGTAGTGTAGCGGTGAAATGCATAGATATTACATAGAATACCAATTGCGAAGGCAGATC
ACTAATAATGTATTGACACTGATGGACGAAAGCGTAGGTAGCGAACGGGATTAGATACCCCGGTAGTCTACGCCGTAAAC
GATGGATACTAGCTGTTCGGATTTATCTGAGTGGCTAAGCGAAAGTGATAAGTATCCCACCTGGGGAGTACGTTCGCAAG
AATGAAACTCAAAGGAATTGACGGGGGCCCGCACAAGCGGTGGAGCATGTGGTTTAATTCGATGATACGCGAGGAACCTT
ACCAGGGCTTAAATGTAGATTGACAGGTTTAGAGATAGACTTTTCTTCGGACAATTTACAAGGTGCTGCATGGTTGTCGT
CAGCTCGTGCCGTGAGGTGTCAGGTTAAGTCCTATAACGAGCGCAACCCCTGTTGTTAGTTGCCAGCGAGTCAAGTCGGG
AACTCTAGCAAGACTGCCAGTGCAAACTGTGAGGAAGGTGGGGATGACGTCAAATCATCACGGCCCTTACGTCCTGGGCT
ACACACGTGCTACAATGGTAGGGACAGAGAGCAGCCACTGGGCGACCAGGAGCGAATCTATAAACCCTATCACAGTTCGG
ATCGGAGTCTGCAACTCGACTCCGTGAAGCTGGAATCGCTAGTAATCGCATATCAGCCATGATGCGGTGAATACGTTCCC
GGGCCTTGTACACACCGCCCGTCAAGCCATGGAAGCTGGGAGTGCCTGAAGTCCGTCACCGCAAGGAGCGGCCTAGGGTA
AAATCGGTAACTAGGGCTAAGTCGTAACAAGGTAACCGT
>NR_156039.1 Polaribacter vadi strain LPB0003 16S ribosomal RNA, partial sequence
AGGATGAACGCTAGCGGCAGGCTTAACACATGCAAGTCGAGGGGTAACATTGTGCTTGCACAGATGACGACCGGCGCACG
GGTGCGTAACGCGTATAGAATCTACCTTTTACAGGGGGATAGCCTTTAGAAATGAAGATTAATATCCCATAGTATTGAGA
CTTGGCATCAAGACTTAATTAAAGATTTATCGGTAAAAGATGACTATGCGTCCTATTAGCTAGATGGTAAGGTAATGGCT
TACCATGGCTACGATAGGTAGGGGTCCTGAGAGGGAGATCCCCCACACTGGTACTGAGACACGGACCAGACTCCTACGGG
AGGCAGCAGTGAGGAATATTGGGCAATGGAGGTAACTCTGACCCAGCCATGCCGCGTGCAGGAAGACTGCCCTATGGGTT
GTAAACTGCTTTTATACAGGAAGAAACACTGGTATGTATACCAGCTTGACGGTACTGTAAGAATAAGGACCGGCTAACTC
CGTGCCAGCAGCCGCGGTAATACGGAGGGTCCGAGCGTTATCCGGAATCATTGGGTTTAAAGGGTCCGCAGGCGGTCAAT
TAAGTCAGAGGTGAAATCCCATAGCTTAACTATGGAACTGCCTTTGATACTGGTTGACTTGAGTCATATGGAAGTAGATA
GAATGTGTAGTGTAGCGGTGAAATGCATAGATATTACACAGAATACCGATTGCGAAGGCAGTCTACTACGTATGTACTGA
CGCTCATGGACGAAAGCGTGGGGAGCGAACAGGATTAGATACCCTGGTAGTCCACGCCGTAAACGATGGATACTAGTTGT
TGGGCATAAGCTCAGTGACTAAGCGAAAGTGATAAGTATCCCACCTGGGGAGTACGGTCGCAAGACTGAAACTCAAAGGA
ATTGACGGGGGCCCGCACAAGCGGTGGAGCATGTGGTTTAATTCGATGATACGCGAGGAACCTTACCAGGGCTTAAATGT
AGTATGACAGGTTTAGAGATAGACTTTTCTTCGGACATATTACAAGGTGCTGCATGGTTGTCGTCAGCTCGTGCCGTGAG
GTGTCAGGTTAAGTCCTATAACGAGCGCAACCCTTGTCATTAGTTGCCAGCATGTAAAGATGGGGACTCTAATGAGACTG
CCGGTGCAAACCGCGAGGAAGGTGGGGATGACGTCAAATCATCACGGCCCTTACGTCCTGGGCCACACACGTGCTACAAT
GGTATGGACAATGAGCAGCCATCTGGCAACAGAGAGCGAATCTATAAACCATATCACAGTTCGGATCGGAGTCTGCAACT
CGACTCCGTGAAGCTGGAATCGCTAGTAATCGGATATCAGCCATGATCCGGTGAATACGTTCCCGGGCCTTGTACACACC
GCCCGTCAAGCCATGGAAGCTGGGAGTGCCTGAAGTCGGTTACCGCAAGGAGCCGCCTAGGGTAAAACTGGTAACTAGG
>NR_151962.1 Wenyingzhuangia fucanilytica strain CZ1127 16S ribosomal RNA, partial sequence
AGAGTTTGATTTTGGCTCAGGATGAACGCTAGCGGCAGGCTTAACACATGCAAGTCGAGGGGTAACAGGAATTGCTTGCA
ATTTGCTGACGACCGGCGCACGGGTGCGTAACGCGTATAGAACCTACCTTAAACAGGGGGATACCCCATGGAAACGTGGA
CTAATATCCCATAGTGTTGTAGAATGGCATCATTTTACAATTAAAGATTTATCGGTTTAAGATGGCTATGCGTCCTATTA
GTTAGTTGGTAAGGTAACGGCTTACCAAGACATCGATAGGTAGGGGTCCTGAGAGGGAGATCCCCCACACTGGTACTGAG
ACACGGACCAGACTCCTACGGGAGGCAGCAGTGAGGAATATTGGTCAATGGAGGCAACTCTGAACCAGCCATGCCGCGTG
AAGGATGACTGCCCTATGGGTTGTAAACTTCTTTTATAGAGGAAGAACTGCAGATACGTGTATTTGTTTGACGGTACTCT
ACGAATAAGGACCGGCTAACTCCGTGCCAGCAGCCGCGGTAATACGGAGGGTCCAAGCGTTATCCGGAATCATTGGGTTT
AAAGGGTTCGTAGGCGGGCTGATCAGTCAGAGGTGAAATCCAGCAGCTTAACTGTGAACTGCCTTTGATACTGTCAGTCT
TGAGTCATATGGAAGTAGATAGAATATGTAGTGTAGCGGTGAAATGCATAGATATTACATAGAATACCGATTGCGAAGGC
AGTCTACTACGTATGTACTGACGCTGATGAACGAAAGCGTGGGGAGCGAACGGGATTAGATACCCCGGTAGTCCACGCCG
TAAACGATGGACACTAGTTGTTGGATTTAGGTTCAGTGACTAAGCGAAAGTGATAAGTGTCCCACCTGGGGAGTACGGTC
GCAAGATTGAAACTCAAAGGAATTGACGGGGGCCCGCACAAGCGGTGGAGCATGTGGTTTAATTCGATGATACGCGAGGA
ACCTTACCAGGGCTTAAATGTAGGATGCATTATTTAGAGATAGATATTTCTTCGGACTTCTTACAAGGTGCTGCATGGTT
GTCGTCAGCTCGTGCCGTGAGGTGTCAGGTTAAGTCCTATAACGAGCGCAACCCCTATCTTTAGTTGCTAACAGGTTAAG
CTGAGGACTCTAGAGAGACTGCCGGTGCAAACCGTGAGGAAGGTGGGGATGACGTCAAATCATCACGGCCCTTACGTCCT
GGGCTACACACGTGCTACAATGGTAATGACAGAGGGCAGCTACTAGGCGACTAGATGCAAATCTTTAAACATTATCACAG
TTCGGATTGGAGTCTGCAACTCGACTCCATGAAGCTGGAATCGCTAGTAATCGGATATCAGCCATGATCCGGTGAATACG
TTCCCGGGCCTTGTACACACCGCCCGTCAAGCCATGGAAGCTGGGGGTGCCTGAAGTCGGTCACCGCAAGGAGCCGCCTA
GGGTAAAACTGGTAACTAGGGCTAAGTCGTAACAAGGTAACCGTA
>NR_144606.1 Bacteroides caecimuris strain I48 16S ribosomal RNA, partial sequence
AGAGTTTGATCCTGGCTCAGGATGAACGCTAGCTACAGGCTTAACACATGCAAGTCGAGGGGCAGCATGGGAGTTTGCTT
GCAAACTTCCGATGGCGACCGGCGCACGGGTGAGTAACACGTATCCAACCTGCCGATAACTCGGGGATAGCCTTTCGAAA
GAAAGATTAATATCCGATAGGATATCAAGGTCGCATGATCTTGATATTAAAGAATTTCGGTTATCGATGGGGATGCGTTC
CATTAGTTAGTTGGCGGGGTAACGGCCCACCAAGACGACGATGGATAGGGGTTCTGAGAGGAAGGTCCCCCACATTGGAA
CTGAGACACGGTCCAAACTCCTACGGGAGGCAGCAGTGAGGAATATTGGTCAATGGACGAGAGTCTGAACCAGCCAAGTA
GCGTGAAGGATGACTGCCCTATGGGTTGTAAACTTCTTTTATATGGGAATAAAACAGGGTATGCATACCCTCTTGTATGT
ACCATATGAATAAGGATCGGCTAACTCCGTGCCAGCAGCCGCGGTAATACGGAGGATCCGAGCGTTATCCGGATTTATTG
GGTTTAAAGGGAGCGTAGGTGGATTGTTAAGTCAGTTGTGAAAGTTTGCGGCTCAACCGTAAAATTGCAGTTGAAACTGG
CAGTCTTGAGTACAGTAGAGGTGGGCGGAATTCGTGGTGTAGCGGTGAAATGCTTAGATATCACGAAGAACTCCGATTGC
GAAGGCAGCTCACTGGACTGCAACTGACACTGATGCTCGAAAGTGTGGGTATCAAACAGGATTAGATACCCTGGTAGTCC
ACACAGTAAACGATGAATACTCGCTGTTTGCGATATACGGTAAGCGGCCAAGCGAAAGCATTAAGTATTCCACCTGGGGA
GTACGCCGGCAACGGTGAAACTCAAAGGAATTGACGGGGGCCCGCACAAGCGGAGGAACATGTGGTTTAATTCGATGATA
CGCGAGGAACCTTACCCGGGCTTAAATTGCACCTGAATAACGTGGAGACATGTTAGCCGCAAGGCAGGTGTGAAGGTGCT
GCATGGTTGTCGTCAGCTCGTGCCGTGAGGTGTCGGCTTAAGTGCCATAACGAGCGCAACCCTTATCTTTAGTTACTAAC
AGGTTCTGCTGAGGACTCTAGAGAGACTGCCGTCGTAAGATGTGAGGAAGGTGGGGATGACGTCAAATCAGCACGGCCCT
TACGTCCGGGGCTACACACGTGTTACAATGGGGGGTACAGAAGGCAGCTACCTGGCGACAGGATGCTAATCCCCAAAACC
TCTCTCAGTTCGGATCGAAGTCTGCAACCCGACTTCGTGAAGCTGGATTCGCTAGTAATCGCGCATCAGCCATGGCGCGG
TGAATACGTTCCCGGGCCTTGTACACACCGCCCGTCAAGCCATGAAAGCCGGGGGTACCTGAAGTACGTAACCGCGAGGA
GCGTCCTAGGGTAAAACTGGTAATTGGGGCTAAGTCGTAACAAGGTAGCCGTACCGGAAGGTGCGGCTGGAACACCT
>NC_016610.1:c3363341-3361809 Tannerella forsythia 92A2, complete genome
AACAACGGAGAGTTTGATCCTGGCTCAGGATGAACGCTAGCGATAGGCTTAACACATGCAAGTCGAGGGG
CATCGAGGGTAGCAATACCTGTCGGCGACCGGCGCACGGGTGAGTAACGCGTATGTAACCTGCCCGCAAC
AGAGGGATAACCCGGCGAAAGTCGGACTAATACCTCATAAAACAGGGGTTCCGCATGGGGCTATTTGTTA
AAGATTTATTGGTTGCGGATGGGCATGCGTACCATTAGGTAGTTGGTGAGGTAACGGCTCACCAAGCCAT
CGATGGTTAGGGGTTCTGAGAGGAAGGTCCCCCACACTGGTACTGAGACACGGACCAGACTCCTACGGGA
GGCAGCAGTGAGGAATATTGGTCAATGGGCGAGAGCCTGAACCAGCCAAGTCGCGTGAAGGATGACTGCC
CTATGGGTTGTAAACTTCTTTTACAGGGGAATAAAATGAGATACGTGTATTTTATTGCATGTACCTTGTG
AATAAGCATCGGCTAACTCCGTGCCAGCAGCCGCGGTAATACGGAGGATGCGAGCGTTATCCGGATTTAT
TGGGTTTAAAGGGTGCGTAGGTGGGCTGTTAAGTCCGCGGTGAAAGTTTGTCGCTTAACGATAAAATTGC
CGTTGAAACTGGTAGTCTTGAGTATAGATGAAGTAGGCGGAATGCGTGGTGTAGCGGTGAAATGCATAGA
GATCACGCAGAACTCCGATTGCGAAGGCAGCTTACTAAGGTATAACTGACACTGAAGCACGAAAGCGTGG
GTATCAAACAGGATTAGATACCCTGGTAGTCCACGCAGTAAACGATGATTACTAGGAGTTTGCGATATAG
TGTAAGCTCTACAGCGAAAGCGTTAAGTAATCCACCTGGGGAGTACGCCGGCAACGGTGAAACTCAAAGG
AATTGACGGGGGCCCGCACAAGCGGAGGAACATGTGGTTTAATTCGATGATACGCGAGGAACCTTACCCG
GGATTGAAATGTAGACGACGGAGAGTGAGAGCTTTCTTCCCTTCGGGGCGTCTATGTAGGTGCTGCATGG
TTGTCGTCAGCTCGTGCCGTGAGGTGTCGGCTTAAGTGCCATAACGAGCGCAACCCTGACTGTCAGTTGC
TAACAGGTAAAGCTGAGGACTCTGGCGGGACTGCCGGCGTAAGCTGTGAGGAAGGTTGGGATGACGTCAA
ATCAGCACGGCCCTTACATCCGGGGCGACACACGTGTTACAATGGCAGGGACAAAGGGCAGCTACCGGGC
GACCGGATGCCAATCTCCAAACCCTGTCTCAGTTCGGATCGGAGTCTGCAACTCGACTCCGTGAAGCTGG
ATTCGCTAGTAATCGCGCATCAGCCATGGCGCGGTGAATACGTTCCCGGGCCTTGTACACACCGCCCGTC
AAGCCATGGGAGCCGGGGGTACCTGAAGTCCGTAACCGCGAGGATCGGCCTAGGGTAAAACTGGTGACTG
GGGCTAAGTCGTAACAAGGTAGCCGTACCGGAAGGTGCGGCTGGAACACCTCCTTTCTGGAGC
>NC_014230.1:2125341-2126861 Croceibacter atlanticus HTCC2559, complete genome
AGAGTTTGATCCTGGCTCAGGATGAACGCTAGCGGCAGGCCTAACACATGCAAGTCGAACGGCAGCGGGA
AGGAGCTTGCTCCTTTGCCGGCGAGTGGCGCACGGGTGCGTAACGCGTATACAACCTACCTTATACAGGG
GTATAGCCCAGGGAAACTTGGATTAACACCCCATAGTAATATGTTTTGGCATCATTACATATTTAAAACT
ACGGTGGTATAAGATGGGTATGCGTCCCATTAGCTTGTTGGTGTGGTAACGGCACACCAAGGCAACGATG
GGTAGGGGCCCTGAGAGGGGGATCCCCCACACTGGTACTGAGACACGGACCAGACTCCTACGGGAGGCAG
CAGTGAGGAATATTGGACAATGGGCGGGAGCCTGATCCAGCCATGCCGCGTGCAGGAAGACTGCCCTATG
GGTTGTAAACTGCTTTTATACGGGAAGAAACCCACCTACGTGTAGGTGGCTGACGGTACCGTAAGAATAA
GGACCGGCTAACTCCGTGCCAGCAGCCGCGGTAATACGGAGGGTCCGAGCGTTATCCGGAATCATTGGGT
TTAAAGGGTCCGCAGGCGGCCAGATAAGTCAGTGGTGAAATTCCGTGGCTCAACCACGGAACTGCCATTG
ATACTGTTTGGCTTGAATCAGTTCGAGGATGCCGGAATGTGTGGTGTAGCGGTGAAATGCATAGATATCA
CACAGAACACCAATTGCGAAGGCAGGTGTCCAGAACTGTATTGACGCTGATGGACGAAAGCGTGGGTAGC
GAACAGGATTAGATACCCTGGTAGTCCACGCCGTAAACGATGGTCACTAGCTGTCCGGACTTAGGTCTGG
GTGGCCAAGCGAAAGTGATAAGTGACCCACCTGGGGAGTACGTTCGCAAGAATGAAACTCAAAGGAATTG
ACGGGGGCCCGCACAAGCGGTGGAGCATGTGGTTTAATTCGATGATACGCGAGGAACCTTACCAGGGCTT
AAATGCATTATGACAGGGGTGGAGACACCCTTTTCTTCGGACATTTTGCAAGGTGCTGCATGGTTGTCGT
CAGCTCGTGCCGTGAGGTGTCAGGTTAAGTCCTATAACGAGCGCAACCCCTGTTGTTAGTTGCCAGCGAG
TAATGTCGGGAACTCTAGCAAGACTGCCGGTGCAAACCGCGAGGAAGGTGGGGATGACGTCAAATCATCA
CGGCCCTTACGCCCTGGGCCACACACGTGCTACAATGGCAGGTACAGCAAGCAGCCACTGGGCGACCAGG
AGCGAATCTGTAAAGCCTGTCACAGTTCGGATCGGAGTCTGCAACTCGACTCCGTGAAGCTGGAATCGCT
AGTAATCGCATATCAGCCATGATGCGGTGAATACGTTCCCGGGCCTTGTACACACCGCCCGTCAAGCCAT
GGAAGCTGGGAGTGCCTGAAGTCCGTCGCCGTAAGGAGCGGCCTAGGGTAAGACCGGTAACTGGGGCTAA
GTCGTAACAAGGTAGCCGTACCGGAAGGTGCGGCTGGAACACCTCCTTTCT
>NC_002950.2:c1346863-1345322 Porphyromonas gingivalis W83, complete genome
TATGACAGTGGAGAGTTTGATCCTGGCTCAGGATGAACGCTAGCGATAGGCTTAACACATGCAAGTCGAG
GGGCAGCATGATCTTAGCTTGCTAAGGTTGATGGCGACCGGCGCACGGGTGCGTAACGCGTATGCAACTT
GCCTTACAGAGGGGGATAACCCGTTGAAAGACGGACTAAAACCGCATACACTTGTATTATTGCATGATAT
TACAAGGAAATATTTATAGCTGTAAGATAGGCATGCGTCCCATTAGCTTGTTGGTGAGGTAACGGCTCAC
CAAGGCGACGATGGGTAGGGGAACTGAGAGGTTTATCCCCCACACTGGTACTGAGACACGGACCAGACTC
CTACGGGAGGCAGCAGTGAGGAATATTGGTCAATGGGCGAGAGCCTGAACCAGCCAAGTCGCGTGAAGGA
AGACAGTCCTAAGGATTGTAAACTTCTTTTATACGGGAATAACGGGCGATACGAGTATTGCATTGAATGT
ACCGTAAGAATAAGCATCGGCTAACTCCGTGCCAGCAGCCGCGGTAATACGGAGGATGCGAGCGTTATCC
GGATTTATTGGGTTTAAAGGGTGCGTAGGTTGTTCGGTAAGTCAGCGGTGAAACCTGAGCGCTCAACGTT
CAGCCTGCCGTTGAAACTGCCGGGCTTGAGTTCAGTGGCGGCAGGCGGAATTCGTGGTGTAGCGGTGAAA
TGCATAGATATCACGAGGAACTCCGATTGCGAAGGCAGCTTGCCATACTGCGACTGACACTGAAGCACGA
AGGCGTGGGTATCAAACAGGATTAGATACCCTGGTAGTCCACGCAGTAAACGATGATTACTAGGAGTTTG
CGATATACCGTCAAGCTTCCACAGCGAAAGCGTTAAGTAATCCACCTGGGGAGTACGCCGGCAACGGTGA
AACTCAAAGGAATTGACGGGGGCCCGCACAAGCGGAGGAACATGTGGTTTAATTCGATGATACGCGAGGA
ACCTTACCCGGGATTGAAATGTAGATGACGGATGGTGAAAACCGTCTTCCCTTCGGGGCTTCTATGTAGG
TGCTGCATGGTTGTCGTCAGCTCGTGCCGTGAGGTGTCGGCTTAAGTGCCATAACGAGCGCAACCCACAT
CGGTAGTTACTAACAGTTTTCGCTGAGGACTCTACCGAGACTGCCGTCGTAAGGCGTGAGGAAGGTGTGG
ATGACGTCAAATCAGCACGGCCCTTACATCCGGGGCGACACACGTGTTACAATGGGAGGGACAAAGGGCA
GCTACCGGGCGACCGGATGCGAATCTCTAAACCCTTCCCCAGTTCGGATCGGAGTCTGCAACTCGACTCC
GTGAAGCTGGATTCGCTAGTAATCGCGCATCAGCCATGGCGCGGTGAATACGTTCCCGGGCCTTGTACAC
ACCGCCCGTCAAGCCATGGGAGTCGGGGGTACCTGAAGGGCGTAACCGCAAGGGGCGCACTAGGGTAATA
CCGGTGACTGGGGCTAAGTCGTAACAAGGTAGCCGTACCGGAAGGTGCGGCTGGAACACCTCCTTTCTGG
AG
>NC_017861.1:855790-857247 Prevotella intermedia 17 chromosome II, complete sequence
AGCTATAGGCTTAACACATGCAAGTCGAGGGGAAACGGCATTATGTGCTTGCACATTCTGGACGTCGACC
GGCGCACGGGTGAGTATCGCGTATCCAACCTTCCCTCCACTCGGGGATACCCCGTTGAAAGACGGCCTAA
TACCCGATGTTGTCCACATATGGCATCTGACGTGGACCAAAGATTCATCGGTGGAGGATGGGGATGCGTC
TGATTAGCTTGTTGGTGCGGGTAACGGCCCACCAAGGCAACGATCAGTAGGGGTTCTGAGAGGAAGGTCC
CCCACATTGGAACTGAGACACGGTCCAAACTCCTACGGGAGGCAGCAGTGAGGAATATTGGTCAATGGAC
GTAAGTCTGAACCAGCCAAGTAGCGTGCAGGATTGACGGCCCTATGGGTTGTAAACTGCTTTTGTTGGGG
AGTAAAGTGAGGCACGCGTGCCTTTTTGCATTTACCCTTCGAATAAGGACCGGCTAATTCCGTGCCAGCA
GCCGCGGTAATACGGAAGGTCCAGGCGTTATCCGGATTTATTGGGTTTAAAGGGAGTGTAGGCGGTCTGT
TAAGCGTGTTGTGAAATTTAGGTGCTCAACATCTACCTTGCAGCGCGAACTGGCGGACTTGAGTGCACGC
AACGTATGCGGAATTCATGGTGTAGCGGTGAAATGCTTAGATATCATGACGAACTCCGATTGCGAAGGCA
GCGTACGGGAGTGTTACTGACGCTTAAGCTCGAAGGTGCGGGTATCGAACAGGATTAGATACCCTGGTAG
TCCGCACGGTAAACGATGGATGCCCGCTGTTAGCGCCTGGCGTTAGCGGCTAAGCGAAAGCATTAAGCAT
CCCACCTGGGGAGTACGCCGGCAACGGTGAAACTCAAAGGAATTGACGGGGGCCCGCACAAGCGGAGGAA
CATGTGGTTTAATTCGATGATACGCGAGGAACCTTACCCGGGCTTGAATTGCAGACGCAGGATACAGAGA
TGTTGACTCCCTTCGGGGCGTCTGTGAAGGTGCTGCATGGTTGTCGTCAGCTCGTGCCGTGAGGTGTCGG
CTTAAGTGCCATAACGAGCGCAACCCCTTTCCTTAGTTGCCATCAGGTTATGCTGGGCACTCTGGGGATA
CTGCCACCGCAAGGTGTGAGGAAGGTGGGGATGACGTCAAATCAGCACGGCCCTTACGTCCGGGGCTACA
CACGTGTTACAATGGCCGGTACAGAGGGACGGTGCGATGCAAATCGCATCCAATCTTGAAAGCCGGTCCC
AGTTCGGACTGAGGTCTGCAACCCGACCTCACGAAGCTGGATTCGCTAGTAATCGCGCATCAGCCATGGC
GCGGTGAATACGTTCCCGGGCCTTGTACACACCGCCCGTCAAGCCATGAAAGCCGGGGGTGCCTGAAGTT
CGTAACCGCGAGGAGCGACCTAGGGCAAAACTGGTGATTGGGGCTAAGTCGTAACAAG
>NC_014033.1:3605760-3607292 Prevotella ruminicola 23, complete genome
TACAGTGAAGAGTTTGATCCTGGCTCAGGATGAACGCTAGCTACAGGCTTAACACATGCAAGTCGAGGGG
CAGCATGATCGAAGCTTGCTTTGATTGATGGCGACCGGCGCACGGGTGAGTAACGCGTATCCAACCTTCC
CTATAGTAGAGAATAGCCCGGCGAAAGTCGGATTAATGCTCTATGTTGTATTTAGAGGACATCTGAAGAA
TACCAAAGGTTTACCGCTATAGGATGGGGATGCGTCTGATTAGGTAGTAGGCGGGGTAACGGCCCACCTA
GCCGACGATCAGTAGGGGTTCTGAGAGGAAGGTCCCCCACATTGGAACTGAGACACGGTCCAAACTCCTA
CGGGAGGCAGCAGTGAGGAATATTGGTCAATGGACGGAAGTCTGAACCAGCCAAGTAGCGTGCAGGATGA
CGGCCCTATGGGTTGTAAACTGCTTTTATATAGGGATAAAGTCGGGGACGTGTCCCCGTTTGTAGGTACT
ATATGAATAAGGACCGGCTAATTCCGTGCCAGCAGCCGCGGTAATACGGAAGGTCCAGGCGTTATCCGGA
TTTATTGGGTTTAAAGGGAGCGCAGGCTGATGATTAAGCGTGACGTGAAATGTAGCCGCTCAACGGCTGA
ACTGCGTCGCGAACTGGTTATCTTGAGTGAGTTCGATGTTGGCGGAATTCGTGGTGTAGCGGTGAAATGC
TTAGATATCACGAAGAACTCCGATTGCGAAGGCAGCCAACAAGGCCTTTACTGACGCTAAAGCTCGAAGG
TGCGGGTATCGAACAGGATTAGATACCCTGGTAGTCCGCACGGTAAACGATGGATGCCCGCTGTTTGCGA
TATACTGTGAGCGGCCAAGAGAAATCGTTAAGCATCCCACCTGGGGAGTACGCCGGCAACGGTGAAACTC
AAAGGAATTGACGGGGGCCCGCACAAGCGGAGGAACATGTGGTTTAATTCGATGATACGCGAGGAACCTT
ACCCGGGCTTGAACTGCCAGCGAACGATTCAGAGATGATGAGGTCCTTCGGGACGCTGGTGGAGGTGCTG
CATGGTTGTCGTCAGCTCGTGCCGTGAGGTGTCGGCTTAAGTGCCATAACGAGCGCAACCCTTTTCTTTA
GTTGCCATCAGGTAATGCTGGGCACTCTGGAGATACTGCCACCGTAAGGTGTGAGGAAGGTGGGGATGAC
GTCAAATCAGCACGGCCCTTACGTCCGGGGCTACACACGTGTTACAATGGGGGGTACAGAGAGTCGGATA
TACGCAAGTATGTTCTAATCCTTAAAGCCTTCCTCAGTTCGGATTGGGGTCTGCAACCCGACCCCATGAA
GCTGGATTCGCTAGTAATCGCGCATCAGCCATGGCGCGGTGAATACGTTCCCGGGCCTTGTACACACCGC
CCGTCAAGCCATGAAAGCCGGGGGCGCTTGAAGTCCGTGACCGCAAGGATCGGCCTAGAGCGAAACTGGT
AATTGGGGCTAAGTCGTAACAAGGTAGCCGTACCGGAAGGTGCGGCTGGAACACCTCCTTTCT
>NC_020830.1:2956208-2957715 Polaribacter sp. MED152, complete genome
AGAGTTTGATCCTGGCTCAGGATGAACGCTAGCGGCAGGCTTAACACATGCAAGTCGAGGGGTAACATTA
GTGCTTGCACTAGATGACGACCGGCGCACGGGTGCGTAACGCGTATAGAATCTACCTTTTACAGGGGGAT
AGCCTTTAGAAATGAAGATTAATATCCCATAGTATTGCGAAGTGGCATCACTTTGTAATTAAAGATTTAT
CGGTAAAAGATGACTATGCGTCCTATTAGTTAGTTGGTAAGGTAACGGCTTACCAAGACTTCGATAGGTA
GGGGTCCTGAGAGGGAGATCCCCCACACTGGTACTGAGACACGGACCAGACTCCTACGGGAGGCAGCAGT
GAGGAATATTGGGCAATGGAGGTAACTCTGACCCAGCCATGCCGCGTGCAGGAAGACTGCCCTATGGGTT
GTAAACTGCTTTTATACAGGAAGAAACACTGCTACGTGTAGCAGCTTGACGGTACTGTAAGAATAAGGAC
CGGCTAACTCCGTGCCAGCAGCCGCGGTAATACGGAGGGTCCGAGCGTTATCCGGAATCATTGGGTTTAA
AGGGTCCGCAGGCGGTCAATTAAGTCAGAGGTGAAATCCCATAGCTTAACTATGGAACTGCCTTTGATAC
TGGTTGACTTGAGTCATATGGAAGTAGATAGAATGTGTAGTGTAGCGGTGAAATGCATAGATATTACACA
GAATACCGATTGCGAAGGCAGTCTACTACGTATGTACTGACGCTCATGGACGAAAGCGTGGGGAGCGAAC
AGGATTAGATACCCTGGTAGTCCACGCCGTAAACGATGGACACTAGTTGTTGGGCATTAGCTCAGTGACT
AAGCGAAAGTGATAAGTGTCCCACCTGGGGAGTACGATCGCAAGATTGAAACTCAAAGGAATTGACGGGG
GCCCGCACAAGCGGTGGAGCATGTGGTTTAATTCGATGATACGCGAGGAACCTTACCAGGGCTTAAATGT
AGTATGACAGGTTTAGAGATAGACTTTTCTTCGGACATATTACAAGGTGCTGCATGGTTGTCGTCAGCTC
GTGCCGTGAGGTGTCAGGTTAAGTCCTATAACGAGCGCAACCCTTGTCGTTAGTTGCCAGCATGTAAAGA
TGGGGACTCTAACGAGACTGCCGGTGCAAACCGAGAGGAAGGTGGGGATGACGTCAAATCATCACGGCCC
TTACGTCCTGGGCCACACACGTGCTACAATGGTATGGACAATGAGCAGCCATCTGGCAACAGAGAGCGAA
TCTATAAACCATATCACAGTTCGGATCGGAGTCTGCAACTCGACTCCGTGAAGCTGGAATCGCTAGTAAT
CGGATATCAGCCATGATCCGGTGAATACGTTCCCGGGCCTTGTACACACCGCCCGTCAAGCCATGGAAGC
TGGGGGTGCCTGAAGTCGGTCACCGCAAGGAGCCGCCTAGGGTAAAACTGGTAACTAGGGCTAAGTCGTA
ACAAGGTAGCCGTACCGGAAGGTGCGGCTGGAACACCT
>NC_014472.1:2282568-2284121 Maribacter sp. HTCC2170, complete genome
ATAAGAATCAACGATGAAGAGTTTGATCCTGGCTCAGGATGAACGCTAGCGGCAGGCCTAACACATGCAA
GTCGAGGGGTAACAGGGAGTGCTTGCACTCTGCTGACGACCGGCGCACGGGTGCGCACCGCGTATGGAAT
CTGCCTTTTGCAGGGGAATAGCCCAGGGAAACTTGGATTAATGCCCCGTGGTACCTTTATATAGCATTAT
ATTAAGGTTAAAGTCTTCGGGCGGCAAAAGATGACCATGCGTCCCATTAGCTGGATGGTAAGGTAACGGC
TTACCATGGCTACGATGGGTAGGGGCCCTGAGAGGGGGATCCCCCACACTGGTACTGAGACACGGACCAG
ACTCCTACGGGAGGCAGCAGTGAGGAATATTGGACAATGGAGGAGACTCTGATCCAGCCATGCCGCGTGC
AGGAAGACGGCCCTATGGGTTGTAAACTGCTTTTATACGGGAAGAAAAAAGGGTACGTGTACCCTACTGA
CGGTACCGTAAGAATAAGGACCGGCTAACTCCGTGCCAGCAGCCGCGGTAATACGGAGGGTCCGAGCGTT
ATCCGGAATTATTGGGTTTAAAGGGTCCGTAGGCGGGCCATTAAGTCAGAGGTGAAAGTCTGCGGCTCAA
CCGTAGAATTGCCTTTGATACTGGTGGTCTTGAGTTATGGTGAAGTGGCTGGAATATGTAGTGTAGCGGT
GAAATGCATAGATATTACATAGAACACCGATTGCGAAGGCAGGTCACTAACCATATACTGACGCTGATGG
ACGAAAGCGTGGGGAGCGAACAGGATTAGATACCCTGGTAGTCCACGCCGTAAACGATGGATACTAGCTG
TCCGGGACTTTAAGTTCTGGGCGGCCAAGCGAAAGTGATAAGTATCCCACCTGGGGAGTACGTTCGCAAG
AATGAAACTCAAAGGAATTGACGGGGGCCCGCACAAGCGGTGGAGCATGTGGTTTAATTCGATGATACGC
GAGGAACCTTACCAGGGCTTAAATGCATATTGACAGGGGTAGAGATACCTTTTCCTTCGGGCAATTTGCA
AGGTGCTGCATGGTTGTCGTCAGCTCGTGCCGTGAGGTGTCAGGTTAAGTCCTATAACGAGCGCAACCCC
TACCGTTAGTTGCCAGCGAGTCATGTCGGGGACTCTAACGGGACTGCCGGTGCAAACCGTGAGGAAGGTG
GGGATGACGTCAAATCATCACGGCCCTTACGTCCTGGGCCACACACGTGCTACAATGGCCGGTACAGAGA
GCAGCCATCTGGTAACAGAGAGCGAATCTATAAAACCGGTCACAGTTCGGATCGGGGTCTGCAACTCGAC
CCCGTGAAGCTGGAATCGCTAGTAATCGGATATCAGCCATGATCCGGTGAATACGTTCCCGGGCCTTGTA
CACACCGCCCGTCAAGCCATGGAAGCCGGGAGTGCCTGAAGTCCGTCACCGTAAGGAGCGGCCTAGGGCA
AGATCGGTAACTAGGGCTAAGTCGTAACAAGGTAGCCGTACCGGAAGGTGCGGCTGGAACACCTCCTTTC
TAGAGTACCGACGA
>NC_009441.1:c5123816-5122299 Flavobacterium johnsoniae UW101, complete genome
TACGATGAAGAGTTTGATCCTGGCTCAGGATGAACGCTAGCGGCAGGCTTAACACATGCAAGTCGAGGGG
TAGAAGTCTTCGGGCTTTGAGACCGGCGCACGGGTGCGTAACGCGTATGCAATCTGCCTTTCACAGAGGG
ATAGCCCAGAGAAATTTGGATTAATACCTCATAGTATTATAGAGTGGCATCACTTTGTAATTAAAGTCAC
AACGGTGAAAGATGAGCATGCGTCCCATTAGCTAGTTGGTAAGGTAACGGCTTACCAAGGCCACGATGGG
TAGGGGTCCTGAGAGGGAGATCCCCCACACTGGTACTGAGACACGGACCAGACTCCTACGGGAGGCAGCA
GTGAGGAATATTGGTCAATGGACGCAAGTCTGAACCAGCCATGCCGCGTGCAGGATGACGGTCCTATGGA
TTGTAAACTGCTTTTGTACGAGAAGAAACACTCCTATGTATAGGAGCTTGACGGTATCGTAAGAATAAGG
ATCGGCTAACTCCGTGCCAGCAGCCGCGGTAATACGGAGGATCCAAGCGTTATCCGGAATCATTGGGTTT
AAAGGGTCCGTAGGCGGTTTAGTAAGTCAGTGGTGAAAGCCCATCGCTCAACGGTGGAACGGCCATTGAT
ACTGCTGAACTTGAATTACTGGGAAGTAACTAGAATATGTAGTGTAGCGGTGAAATGCTTAGATATTACA
TGGAATACCAATTGCGAAGGCAGGTTACTACCAGTTTATTGACGCTGATGGACGAAAGCGTGGGGAGCGA
ACAGGATTAGATACCCTGGTAGTCCACGCCGTAAACGATGGATACTAGCTGTTGGGCGCAAGTTCAGTGG
CTAAGCGAAAGTGATAAGTATCCCACCTGGGGAGTACGAACGCAAGTTTGAAACTCAAAGGAATTGACGG
GGGCCCGCACAAGCGGTGGAGCATGTGGTTTAATTCGATGATACGCGAGGAACCTTACCAAGGCTTAAAT
GCAGACTGACCGATTTGGAAACAGATCTTTCGCAAGACAGTTTACAAGGTGCTGCATGGTTGTCGTCAGC
TCGTGCCGTGAGGTGTCAGGTTAAGTCCTATAACGAGCGCAACCCCTGTTGTTAGTTGCCAGCGAGTAGT
GTCGGGAACTCTAACAAGACTGCCAGTGCAAACTGTGAGGAAGGTGGGGATGACGTCAAATCATCACGGC
CCTTACGCCTTGGGCTACACACGTGCTACAATGGCCGGTACAGAGAGCAGCCACTGGGTGACCAGGAGCG
AATCTATAAAGCCGGTCACAGTTCGGATCGGAGTCTGCAACTCGACTCCGTGAAGCTGGAATCGCTAGTA
ATCGGATATCAGCCATGATCCGGTGAATACGTTCCCGGGCCTTGTACACACCGCCCGTCAAGCCATGGAA
GCTGGGGGTGCCTGAAGTCGGTGACCGCAAGGAGCTGCCTAGGGTAAAACTGGTAACTAGGGCTAAGTCG
TAACAAGGTAGCCGTACCGGAAGGTGCGGCTGGAACACCTCCTTTCTA
>NC_009613.3:1113689-1115188 Flavobacterium psychrophilum JIP02/86 complete genome
AGAGTTTGATCCTGGCTCAGGATGAACGCTAGCGGCAGGCTTAACACATGCAAGTCGAGGGGTAGAATAG
CAATATTTGAGACCGGCGCACGGGTGCGTAACGCGTATGCAATCTACCTTTTACAGAGGGATAGCCCAGA
GAAATTTGGATTAATACCTCATAGTATAGTGAGTTGGCATCAACACACTATTAAAGTCACAACGGTAAAA
GATGAGCATGCGTCCCATTAGCTAGTTGGTAAGGTAACGGCTTACCAAGGCAACGATGGGTAGGGGTCCT
AAGAGGGAGATCCCCCACACTGGTACTGAGACACGGACCAGACTCCTACGGGAGGCAGCAGTGAGGAATA
TTGGTCAATGGGCGCAAGCCTGAACCAGCCATGCCGCGTGCAGGATGACGGTCCTATGGATTGTAAACTG
CTTTTGCACAGGAAGAAACACTCGGTCGTGACCGAGCTTGACGGTACTGTGAGAATAAGGATCGGCTAAC
TCCGTGCCAGCAGCCGCGGTAATACGGAGGATCCAAGCGTTATCCGGAATCATTGGGTTTAAAGGGTCCG
TAGGCGGCCAGATAAGTCAGTGGTGAAAGCCCATCGCTCAACGATGGAACGGCCATTGATACTGTTTGGC
TTGAATTATTTGGAAGTAACTAGAATATGTAGTGTAGCGGTGAAATGCTTAGAGATTACATGGAATACCA
ATTGCGAAGGCAGGTTACTACAAATTGATTGACGCTGATGGACGAAAGCGTGGGTAGCGAACAGGATTAG
ATACCCTGGTAGTCCACGCCGTAAACGATGGATACTAGCTGTTGGGAGCAATCTCAGTGGCTAAGCGAAA
GTGATAAGTATCCCACCTGGGGAGTACGTTCGCAAGAATGAAACTCAAAGGAATTGACGGGGGCCCGCAC
AAGCGGTGGAGCATGTGGTTTAATTCGATGATACGCGAGGAACCTTACCAAGGCTTAAATGTAGATTGAC
CGGTTTGGAAACAGACTTTTCGCAAGACAATTTACAAGGTGCTGCATGGTTGTCGTCAGCTCGTGCCGTG
AGGTGTCAGGTTAAGTCCTATAACGAGCGCAACCCCTGTTGTTAGTTGCCAGCGAGTCATGTCGGGAACT
CTAGCAAGACTGCCAGTGTAAACTGTGAGGAAGGTGGGGATGACGTCAAATCATCACGGCCCTTACGCCT
TGGGCTACACACGTGCTACAATGGCCGGTACAGAGAGCAGCCACTACGCAAGTAGGAGCGAATCTATAAA
ACCGGTCTCAGTTCGGATCGGAGTCTGCAACTCGACTCCGTGAAGCTGGAATCGCTAGTAATCGGATATC
AGCCATGATCCGGTGAATACGTTCCCGGGCCTTGTACACACCGCCCGTCAAGCCATGGAAGCTGGGGGTG
CCTGAAGTCGGTGACCGCAAGGAGCTGCCTAGGGTAAAACTGGTAACTAGGGCTAAGTCGTAACAAGGTA
GCCGTACCGGAAGGTGCGGCTGGAACACCT
>AF235117.1 Gramella forsetii KT0803 16S ribosomal RNA gene, partial sequence
GAACGCTAGCGGCAGGCCTAACACATGCAAGTCGAACGGTAACAGGGATTGCTTGCAATCCGCTGACGAG
TGGCGCACGGGTGCGTAACGCGTATACAATCTGCCTTTAAGCGGGGAATAGCCCATGGAAACGTGGATTA
ATACCCCATAGTATTATGATTTCACCTGGGATTATAATTAAACATTTATGGCTTAAAGATGAGTATGCGT
CCTATTAGTTAGTTGGTAAGGTAACGGCTTACCAAGACAGCGATAGGTAGGGGTCCTGAGAGGGAGATCC
CCCACACTGGTACTGAGACACGGACCAGACTCCTACGGGAGGCAGCAGTGAGGAATATTGGACAATGGAG
GCAACTCTGATCCAGCCATGCCGCGTGCAGGAAGACGGCCCTATGGGTTGTAAACTGCTTTTATACGGGA
AGAACCACATCTACGTGTAGATGCTTGACGGTACCGTATGAATAAGGACCGGCTAACTCCGTGCCAGCAG
CCGCGGTAATACGGAGGGTCCAAGCGTTATCCGGAATCATTGGGTTTAAAGGGTCCGTAGGCGGAATAAT
AAGTCAGTGGTGAAAGTCTGCAGCTCAACTGTAGAATTGCCATTGATACTGTTGTTCTTGAATTATTATG
AAGTGGTTGGAATAAGTAGTGTAGCGGTGAAATGCATAGATATTACTTAGAACACCTATTGCGAAGGCAG
ATCACTAATAATATATTGACGCTGAGGGACGAAAGCGTAGGTAGCGAACAGGATTAGATACCCTGGTAGT
CTACGCCGTAAACGATGGTTACTAGCTGTCCGGCCTAATTGAGGGCTGGGTGGTTAAGCGAAAGTGATAA
GTAACCCACCTGGGGAGTACGTTCGCAAGAATGAAACTCAAAGGAATTGACGGGGGCCCGCACAAGCGGT
GGAGCATGTGGTTTAATTCGATGATACGCGAGGAACCTTACCAGGGCTTAAATGCAGTCTGACAGGTCTG
GAAACAGACTTTTCTTCGGACAGATTGCAAGGTGCTGCATGGTTGTCGTCAGCTCGTGCCGTGAGGTGTC
AGGTTAAGTCCTATAACGAGCGCCANCCCCTGTGGTTAGTTGCCAGCGAGTAATGTCGGGAACTCTAGCC
AGACTGCCGGTGCAAACCGCGAGGAAGGTGGGGATGACGTCAAATCATCACGGCCCTTACGTCCTGGGCC
ACACACGTGCTACAATGGTAGGGACAGAGGGCAGCTACCCCGCGAGGGGATGCGAATCTTCAAACCCTAT
CACAGTTCGGATCGCAGTCTGCAACTCGACTGCGTGAAGCTGGAATCGCTAGTAATCGCATATCAGCCAT
GATGCGGTGAATACGTTCCCGGGCCTTGTACACACCGCCCGTCAAGCCATGGAAGCTGGGGGTACCTGAA
GTCCGTCACCGTAAGGAGCGGCCTAGGGTAAAACTG
>NC_013061.1:c4307551-4306042 Pedobacter heparinus DSM 2366, complete genome
AGAGTTTGATCCTGGCTCAGGATGAACGCTAGCGGCAGGCCTAATACATGCAAGTCGAACGAGATTAAGG
GGCTTGCTCCTTATGAAAGTGGCGCACGGGTGCGTAACGCGTATGCAACCTACCTTAATCAGGGGGATAG
CCCGAAGAAATTCGGATTAACACCGCATAAAAACACAGGATAGCATTATCCAATGTTCAAATATTTATAG
GATTAAGATGGGCATGCGTGTCATTAGCTAGTTGGCGGGGTAACGGCCCACCAAGGCGACGATGACTAGG
GGATCTGAGAGGATGACCCCCCACACTGGTACTGAGACACGGACCAGACTCCTACGGGAGGCAGCAGTAA
GGAATATTGGTCAATGGAGGGAACTCTGAACCAGCCATGCCGCGTGCAGGAAGACAGCCCTCTGGGTCGT
AAACTGCTTTTATTCGGGAATAAACCTACTTACGTGTAAGTAGCTGAATGTACCGAAGGAATAAGGATCG
GCTAACTCCGTGCCAGCAGCCGCGGTAATACGGAGGATCCAAGCGTTATCCGGATTTATTGGGTTTAAAG
GGTGCGTAGGCGGCCTGTTAAGTCAGGGGTGAAAGACGGTAGCTCAACTATCGCAGTGCCCTTGATACTG
ACGGGCTTGAATACACTAGAGGTAGGCGGAATGTGACAAGTAGCGGTGAAATGCATAGATATGTCACAGA
ACACCGATTGCGAAGGCAGCTTACTATGGTGTGATTGACGCTGAGGCACGAAAGCGTGGGGATCAAACAG
GATTAGATACCCTGGTAGTCCACGCCCTAAACGATGAATACTCGCTGTTAGCGATATACAGTTAGCGGCT
AAGCGAAAGCGTTAAGTATTCCACCTGGGGAGTACGCCCGCAAGGGTGAAACTCAAAGGAATTGACGGGG
GCCCGCACAAGCGGAGGAGCATGTGGTTTAATTCGATGATACGCGAGGAACCTTACCCGGGCTTGAAAGT
TAGTGAATTAGATAGAGATATTTAAGTGAGCAATCACACGAAACTAGGTGCTGCATGGCTGTCGTCAGCT
CGTGCCGTGAGGTGTTGGGTTAAGTCCCGCAACGAGCGCAACCCCTATGTTTAGTTGCCAGCACGTTAAG
GTGGGGACTCTAAACAGACTGCCTGTGCAAACAGAGAGGAAGGAGGGGACGACGTCAAGTCATCATGGCC
CTTACGTCCGGGGCTACACACGTGCTACAATGGATGGTACAGAGGGCAGCAAGCTGGCAACAGCAAGCGA
ATCTCAAAAAGCCATTCACAGTTCGGATAGAGGTCTGCAACTCGACCTCTTGAAGTTGGATTCGCTAGTA
ATCGCGTATCAGCAATGACGCGGTGAATACGTTCCCGGGCCTTGTACACACCGCCCGTCAAGCCATGGAA
GTTGGGGGTACCTAAAGTACGTAACCGCAAGGAGCGTCCTAGGGTAAAACCGATAACTGGGGCTAAGTCG
TAACAAGGTAGCCGTACCGGAAGGTGCGGCTGGAATACCT
>NC_013730.1:7141933-7143427 Spirosoma linguale DSM 74, complete genome
AGAGTTTGATCCTGGCTCAGGATGAACGCTAGCGGCAGGCCTAATACATGCAAGTCGAACGGGTCGCAAG
GCCAGTGGCAAACGGGTGCGTAACGCGTAAGCAACCTGCCTCATACTGGGGGATAGCCCGGCGAAAGCTG
GGGTAAACCCGCACGGTCCAGTTTCATCACCTGGTGAGATTGGTAAACATTTATGGGTATGAGAGGGGCT
TGCGTCTGATTAGTTAGTTGGCAGGGTAACGGCCTACCAAGACGATGATCAGTAGGGGTTCTGAGAGGAT
TGGCCCCCACATGGGTACTGAGATACGGACCCAACTCCTACGGGAGGCAGCAGTAGGGAATATTGGGCAA
TGGACGGAAGTCTGACCCAGCCATGCCGCGTGCAGGATGAAGGCGCTCAGCGTTGTAAACTGCTTTTATT
GGTGAAGAACAGCAGTCCTGCGGGATTGTGTGACGGTAGCCAAGGAATAAGCACCGGCTAACTCCGTGCC
AGCAGCCGCGGTAATACGGAGGGTGCAAGCGTTGTCCGGATTTATTGGGTTTAAAGGGTGCGTAGGTGGT
CATTTAAGTCTGGTTTGAAAGCAGGCGGCTTAACCGTCTGATGTGGCTGGAAACTGAATGACTTGAATGG
GTTGGCGGTAGCCGGAATGGGTCATGTAGCGGTGAAATGCATAGATATGACCCGGAACACCGATTGCGAA
GGCAGGCTACTACGACTTGATTGACACTGAGGCACGAGAGCATGGGTAGCGAACAGGATTAGATACCCTG
GTAGTCCATGCCGTAAACGATGATTACTGGCTGTATGTGTTCTAACATGTGTGGCTGAGCGAAAGCGTTA
AGTAATCCACCTGGGGAGTACGCTGGCAACAGTGAAACTCAAAGGAATTGACGGGGGTCCGCACAAGCGG
TGGAGCATGTGGTTTAATTCGATGATACGCGAGGAACCTTACCTGGGCTAGAATGTGCGTGAAGGGTTCA
GAAATGGGTCCGTGTAGCAATACACACAAAACAAGGTGCTGCATGGCTGTCGTCAGCTCGTGCCGTGAGG
TGTTGGGTTAAGTCCCGCAACGAGCGCAACCCCTGTACTTAGTTGCCAGCGAGTAATGTCGGGAACTCTA
AGTAGACTGCCTGCGCAAGCAGAGAGGAAGGGGGGGACGACGTCAAGTCATCATGGCCCTTACGTCCAGG
GCGACACACGTGCTACAATGGTCGGTACAGCGGGTAGCGAGGGGGTAACCCGGAGCCAATCTTGTAAAGC
CGGTCACAGTTCGGATTGGGGTCTGCAACCCGACCCCATGAAGCTGGAATCGCTAGTAATCGCGCATCAG
CCATGGCGCGGTGAATACGTTCCCGGACCTTGTACACACCGCCCGTCAAGCCATGGGAATTGGGGGGACC
TGAAGGTCGGTATGATAGCCGGGCAAGGGTAAACTCGGTGACTAGGGCTAAGTCGTAACAAGGTAGCCGT
ACCGGAAGGTGCGGCTGGAACACCT
>NC_011565.1:61786-63306 Candidatus Azobacteroides pseudotrichonymphae genomovar. CFP2 DNA, complete genome
ACAAAGAAGAGTTTGATCCTGGCTCAGGATGAACGCTAGCGATAGGCTTAACACATGCAAGTCGAGGGGT
AACAGATCTTCGGATGCTGACGACCGGCGAACGGGTGAGTAACACGTATGCAACTTACCCATAACTCGGG
AATAGCCCAAAGAAATTTGGATTAATACCCAATAATACAGGCGTACCGCATGGTATTCTTCGTTAAAGAA
TAATCGGTTATGGATAGGCATGCGTTCTATTAGGTAGTTGGTGAGGTAACGGCTCACCAAGCCGACGATG
GATAGGGGAACTGAGAGGTTGTCCCCCCACACTGGTACTGAGACACGGACCAGACTCCTACGGGAGGCAG
CAGTGAGGAATATTGGTCAATGGACGAAAGTCTGAACCAGCCAAATCGCGTGAAGGAAGAAGGTATTATG
TATCGTAAACTTCTTTTGTAAGAGAGTAAAGTGCACTACGTGTAGTGTATTGCAAGTACCTTACGAATAA
GCATCGGCTAATTCCGTGCCAGCAGCCGCGGTAATACGGAAGATGCAAGTGTTATCCGGATTTATTGGGT
TTAAAGGGTGCGTAGGTGGTCTAATAAGTCAGTGGTGAAATCTCTTTGCTTAACAAGGAAATTGCCATTG
AAACTGTTAGACTTGAGAATGGACGAGGTAGGCGGAATTCGTAGTGTAGCGGTGAAATGCATAGATATTA
CGAAGAACTCCAATAGTGTAGACTGCTTACCAGACCATATCTGACACTAAGGCACGAAAGTGTGGGTATC
AAACAGGATTAGATACCCTGGTAGTCCACACAGTAAACGATGAATACTAACTGTTTGCGATATACAGCAA
GTGGTCGAGCGAAAGCGTTAAGTATTCCACCTGGGAAGTATGCCGGCAACGGTGAAACTCAAAGGAATTG
ACGGGGGCCCGCACAAGCGGAGGAACATGTGGTTTAATTCGATAATACGCGAGGAACCTTACCCGGGCTC
GAACGATATTTGAATACATCCGAAAAGATGTAGCTAGCAATAGCAAATACCGAGGTGCTGCATGGTTGTC
GTCAGCTCGTGCCGTGAGGTGTCGACTTAAGTGTCATAACGAGCGCAACCCTTACCGATAGTTACCATCA
GATAATGCTGGGGACTCTATTGGGACTGCCACCGTAAGGTGTGAGGAAGGAGAGGATGACGTCAAATCAG
CACGGCCCTTATGTCCGGGGCGACACACGTGTTACAATGGGAGAAACAAAGGGTCGCTACCTGGCAACAG
GATGCTAATCTCGAAAATCTCTCTCAGTTCGGATTGGAGTCTGCAACTCGACTCCATGAAGCTGGATTCG
CTAGTAATCGCACATCAGCCATGGTGCGGTGAATACGTTCCCGGGCCTTGTACACACCGCCCGTCAAGCC
ATGGAAGCTGGAAGTACCTGAAGTATGTAACTGAAAAGAGCGTCCTAAGGTAAAATCAGTAACTGGGGCT
AAGTCGTAACAAGGTAGCCGTACCGGAAGGTGTGGCTGGAACACCTCCTTT
>NC_013162.1:c723242-721720 Capnocytophaga ochracea DSM 7271, complete genome
TAACGATGAAGAGTTTGATCCTGGCTCAGGATGAACGCTAGCGGCAGGCCTAACACATGCAAGTCGAGGG
GGAAGTTACTTTCGGGTAACTGAGACCGGCGTACGGGTGCGTAACGCGTATACAATCTGCCTTTCACTGG
GGGATAGCCCGAAGAAATTTGGATTAATACCCCATAGTATAGTAGTGTGGCATCACACAACTATTAAAGC
TTAGGTGGTGAAAGATGAGTATGCGTTCTATTAGCTAGTTGGAGAGGTAACGGCTCCCCAAGGCGATGAT
AGATAGGGGTTCTGAGAGGGATGTCCCCCACACTGGTACTGAGATACGGACCAGACTCCTACGGGAGGCA
GCAGTGAGGAATATTGGACAATGGTCGGAAGACTGATCCAGCCATGCCGCGTGCAGGATGACGGCCTTAT
GGGTTGTAAACTGCTTTTGTAAGGGAAGAATAAGGACTACGTGTAGTTTGATGACGGTACCTTATGAATA
AGCATCGGCTAACTCCGTGCCAGCAGCCGCGGTAATACGGAGGATGCGAGCGTTATCCGGAATCATTGGG
TTTAAAGGGTCTGTAGGCGGGCTGGTAAGTCAGAGGTGAAAGCGCTCAGCTCAACTGAGCAACTGCCTTT
GAAACTGTTGGTCTTGAATGGTTGTGAAGTAGTTGGAATGTGTAGTGTAGCGGTGAAATGCTTAGATATT
ACACAGAACACCGATAGCGAAGGCATATTACTAACAATTAATTGACGCTGATGGACGAAAGCGTGGGGAG
CGAACAGGATTAGATACCCTGGTAGTCCACGCTGTAAACGATGGATACTAGCTGTTTGGAGTAATCTGAG
TGGCTAAGCGAAAGTGATAAGTATCCCACCTGGGGAGTACGTTCGCAAGAATGAAACTCAAAGGAATTGA
CGGGGGCCCGCACAAGCGGTGGAGCATGTGGTTTAATTCGATGATACGCGAGGAACCTTACCAAGGTTTA
AATGGAGACTGACAGGCGTAGAGATATGCCCTTCTTCGGACAGTTTTCAAGGTGCTGCATGGTTGTCGTC
AGCTCGTGCCGTGAGGTGTCAGGTTAAGTCCTATAACGAGCGCAACCCCTGCCATTAGTTGCTAACGAGT
CGAGTCGAGCCCTCTAGTGGGACTGCCGGTGCAAACCGTGAGGAAGGTGGGGATGACGTCAAATCATCAC
GGCCCTTACATCTTGGGCTACACACGTGCTACAATGGCCGTTACAGAGAGCAGCCACTGCGTGAGCAGGC
GCGAATCTATAAAGACGGTCACAGTTCGGATCGGAGTCTGCAACTCGACTCCGTGAAGCTGGAATCGCTA
GTAATCGGATATCAGCCATGATCCGGTGAATACGTTCCCGGGCCTTGTACACACCGCCCGTCAAGCCATG
GAAGCTGGGGGTACCTGAAGACGGTCACCGCGAGGAACTGTTTAGGGTAAAACTAGTGACTGGGGCTAAG
TCGTAACAAGGTAGCCGTACCGGAAGGTGCGGCTGGAACACCTCCTTTCTAGA
>NC_013062.1:c2238105-2236594 Flavobacteriaceae bacterium 3519-10, complete genome
ATACAATGGAGAGTTTGATCCTGGCTCAGGATGAACGCTAGCGGGAGGCCTAACACATGCAAGCCGAGCG
GTATTTCTTCTTCGGAAGAGAGAGAGCGGCGTACGGGTGCGTAACACGTGTGCAACCTACCTTTATCTGG
GGAATAGCCTTTCGAAAGGAAGATTAATACCCTATAATATATTGAATGGCATCATTTGATATTGAAAACT
CCGGTGGATAGAGATGGGCACGCGCAAGATTAGATAGTTGGTGAGGTAACGGCTCACCAAGTCAATGATC
TTTAGGGGTCCTGAGAGGGAGATCCCCCACACTGGTACTGAGACACGGACCAGACTCCTACGGGAGGCAG
CAGTGAGGAATATTGGACAATGGGTGAAAGCCTGATCCAGCCATCCCGCGTGAAGGATGACGGTCCTATG
GATTGTAAACTTCTTTTGTACAGGAATAAACCTACTCTCGTGAGAGTAGCTGAAGGTACTGTACGAATAA
GCACCGGCTAACTCCGTGCCAGCAGCCGCGGTAATACGGAGGGTGCAAGCGTTATCCGGATTTATTGGGT
TTAAAGGGTCCGTAGGCGGACCCGTAAGTCAGTGGTGAAATCTCATAGCTCAACTATGAAACTGCCATTG
ATACTGCGGGTCTTGAGTAAATTTGAAGTGGCTGGAATAAGTAGTGTAGCGGTGAAATGCATAGATATTA
CTTAGAACACCAATTGCGAAGGCAGGTCACTAAGATTTAACTGACGCTGAGGGACGAAAGCGTGGGTAGC
GAACAGGATTAGATACCCTGGTAGTCCACGCCGTAAACGATGCTAACTCGTTTTTGGATCTTCGGATTCA
GAGACCAAGCGAAAGTGATAAGTTAGCCACCTGGGGAGTACGATCGCAAGATTGAAACTCAAAGGAATTG
ACGGGGGCCCGCACAAGCGGTGGATTATGTGGTTTAATTCGATGATACGCGAGGAACCTTACCAAGACTT
AAATGGGAAATGACAGGTTTAGAAATAGACCCTTCTTCGGACATTTTTCAAGGTGCTGCATGGTTGTCGT
CAGCTCGTGCCGTGAGGTGTTAGGTTAAGTCCTGCAACGAGCGCAACCCCTGTCACTAGTTGCTAACATT
AAGTTGAGGACTCTAGTGAGACTGCCTACGCAAGTAGAGAGGAAGGTGGGGATGACGTCAAATCATCACG
GCCCTTACGTCTTGGGCCACACACGTAATACAATGGCCGGTACAGAGGGCAGCTACACAGCGATGTGATG
CAAATCTCGAAAGCCGGTCTCAGTTCGGATTGGAGTCTGCAACTCGACTCTATGAAGCTGGAATCGCTAG
TAATCGCGCATCAGCCATGGCGCGGTGAATACGTTCCCGGGCCTTGTACACACCGCCCGTCAAGCCATGG
AAGTTTGGGGTACCTGAAGTCGGTGACCGTAAAAGGAGCTGCCTAGGGTAAAACAAGTAACTAGGGCTAA
GTCGTAACAAGGTAGCCGTACCGGAAGGTGCGGCTGGAACAT
>NC_022124.1:348540-350056 Prevotella sp. oral taxon 299 str. F0039, complete genome
AGAGTTTGATCCTGGCTCAGGATGAACGCTAGCTACAGGCTTAACACATGCAAGTCGAGGGGCAGCATGT
TGGTTGCTTGCAACCAATGATGGCGACCGGCGCACGGGTGAGTAACGCGTATCCAACCTACCCAATACTC
AGGCATAACCCGTTGAAAGACGGACTAATTCCTGATGGTATGTATTTTTCTCATGATTTATACATTAAAG
AACTTCGGTATTGGATGGGGATGCGTCTGATTAGTTTGTTGGTGAGGTAACGGCTCACCAAGGCATCGAT
CAGTAGGGGTTCTGAGAGGAAGGTCCCCCACATTGGAACTGAGACACGGTCCAAACTCCTACGGGAGGCA
GCAGTGAGGAATATTGGTCAATGGATGAAAATCTGAACCAGCCAAGTAGCGTGCAGGATGACGGCCCTAT
GGGTTGTAAACTGCTTTTATGTGAGAATAAAGTTAGGTATGTATACTTATTTGCATGTATCACATGAATA
AGGACCGGCTAATTCCGTGCCAGCAGCCGCGGTAATACGGAAGGTCCAGGCGTTATCCGGATTTATTGGG
TTTAAAGGGTGCGTAGGCCGTTTGATAAGCGTGCTGTGAAATATAGTGGCTCAACCTCTATCGTGCAGCG
CGAACTGTCGAACTTGAGTGCGTAGTAGGTAGGCGGAATTCGTGGTGTAGCGGTGAAATGCTTAGATATC
ACGAAGAACTCCGATTGCGAAGGCAGCTTACCGTAACGTTACTGACGCTTAAGCACGAAGGTGCGGGTAT
CGAACAGGATTAGATACCCTGGTAGTCCGCACAGTAAACGATGGATGCTCGCTGTTGGCCTTTTATGGTC
AGTGGCTTAGCGAAAGCGTTAAGCATCCCACCTGGGGAGTACGCCGGCAACGGTGAAACTCAAAGGAATT
GACGGGGGCCCGCACAAGCGGAGGAACATGTGGTTTAATTCGATGATACGCGAGGAACCTTACCCGGGCT
TGAACTGCAGCTGAACGATTCAGAGATGATGAGGCCCTTCGGGGCAGCTGTGGAGGTGCTGCATGGTTGT
CGTCAGCTCGTGCCGTGAGGTGTCGGCTTAAGTGCCATAACGAGCGCAACCCCTTTTCTTAGTTGCCATC
AGGTAATGCTGGGCACTCTGGGAATACTGCCACCGTAAGGTGTGAGGAAGGTGGGGATGACGTCAAATCA
GCACGGCCCTTACGTCCGGGGCTACACACGTGTTACAATGGCGCATACAGAATGTTGGTTTCATGCAAAT
GAGATCTAATCTTCAAAGTGCGTCTCAGTTCGGACTGGGGTCTGCAACCCGACCCCACGAAGCTGGATTC
GCTAGTAATCGCGCATCAGCCATGGCGCGGTGAATACGTTCCCGGGCCTTGTACACACCGCCCGTCAAGC
CATGAAAGCCGGGGGCGCCTAAAGTCCGTGACCGCAAGGGTCGGCCTAGGGTGAAACTGGTGATTGGGGC
TAAGTCGTAACAAGGTAGCCGTACCGGAAGGTGCGGCTGGAACACCT
>NC_015164.1:4225341-4226859 Bacteroides salanitronis DSM 18170, complete genome
AGAGTTTGATCCTGGCTCAGGATGAACGCTAGCTACAGGCTTAACACATGCAAGTCGCGGGGCAGCGGAA
GCTTAGCTTGCTAGGCTTGCCGGCGACCGGCGCACGGGTGAGTAACGCGTATCCGACCTTCCGCACACTC
CGGGCCAGCCTTCCGAAAGGAAGATTAATCCCGGATGGCATGGCGTGGCTGCATGGCAGCGCCATTAAAG
GAGCGATCCGGTGTGCGATGGGGGTGCGTTCCATTAGCTTGTTGGCGGGGTAACGGCCCACCAAGGCGAC
GATGGATAGGGGTTCTGAGAGGAAGGCCCCCCCACATTGGGACTGAGACACGGCCCAAACTCCTACGGGA
GGCAGCAGTGAGGAATATTGGTCAATGGGCGAGAGCCTGAACCAGCCAAGTAGCGTGGAGGATGACTGCC
CTACGGGTTGTAAACTCCTTTTATAAGGGAATAAAGCCTCCCACGTGTGGGAGCTTGTATGTACCTTATG
AATAAGCATCGGCTAACTCCGTGCCAGCAGCCGCGGTAATACGGAGGATGCGAGCGTTATCCGGATTTAT
TGGGTTTAAAGGGAGCGTAGACGGGATGTCAAGTCAGCTGTGAAAGTTTGCGGCTCAACCGTAAAATTGC
AGTTGAAACTGGCTTTCTTGAGTGCGTTCGAGGCAGGCGGAATTCGTGGTGTAGCGGTGAAATGCATAGA
TATCACGAAGAACCCCGATTGCGAAGGCAGCCTGCTAGGCCGCAACTGACGTTGATGCTCGAAAGTGCGG
GTATCAAACAGGATTAGATACCCTGGTAGTCCGCACGGTAAACGATGGGCACTCGCTGCCGGCGATATAC
AGCCGGCGGCTTAGCGAAAGCGTTAAGTGCCCCACCTGGGGAGTACGCCGGCAACGGTGAAACTCAAAGG
AATTGACGGGGGCCCGCACAAGCGGAGGAACATGTGGTTTAATTCGATGATACGCGAGGAACCTTACCCG
GGCTTGAACTGCGCCTGAATGTGCCGGAAACGGCACAGCCGCAAGGCAGGCGTGGAGGTGCTGCATGGTT
GTCGTCAGCTCGTGCCGTGAGGTGTCGGCTTAAGTGCCATAACGAGCGCAACCCCTTCCGCCAGTTGCCA
TCAGGCAATGCTGGGGACTCTGGCGGTACTGCCATCGTAAGATGCGAGGAAGGTGGGGATGACGTCAAAT
CAGCACGGCCCTTACGTCCGGGGCTACACACGTGTTACAATGGGGGGTACAGAGGGCCGCCATCCGGCGA
CGGAGCGCCAATCCCAAAAGCCCCTCCCAGTTCGGACTGGAGCCTGCAACCCGGCTCCACGAAGCTGGAT
TCGCTAGTAATCGCGCATCAGCCACGGCGCGGTGAATACGTTCCCGGGCCTTGTACACACCGCCCGTCAA
GCCATGAAAGCCGGGGGTGCCTGAAGTGCGTAACCGAAAGGGGCGCCCTAGGGTAAAACCGGTGATTGGG
GCTAAGTCGTAACAAGGTAGCCGTACCGGAAGGTGCGGCTGGAACACCT
>NC_014934.1:3001367-3002873 Cellulophaga algicola DSM 14237, complete sequence
AGAGTTTGATCCTGGCTCAGGATGAACGCTAGCGGCAGGCCTAACACATGCAAGTCGAGGGGTAACAGGG
AGCTTGCTCCGCTGACGACCGGCGCACGGGTGCGCAACGCGTATGCAATCTACCTCTTACTAAGGGATAG
CCCAGAGAAATTTGGATTAATATCTTATGTGGTATATGACTGGCATCAGTTATATATTAAAGGTTACGGT
AAGAGATGAGCATGCGTCCCATTAGTTAGTTGGTGTGGTAACGGCACACCAAGACTTCGATGGGTAGGGG
TCCTGAGAGGGAGATCCCCCACACTGGTACTGAGACACGGACCAGACTCCTACGGGAGGCAGCAGTGAGG
AATATTGGACAATGGACGGAAGTCTGATCCAGCCATGCCGCGTGTAGGAAGACTGCCCTATGGGTTGTAA
ACTACTTTTATACAGGAAGAATAAGATCTACGTGTAGATTGATGACGGTACTGTAAGAATAAGGACCGGC
TAACTCCGTGCCAGCAGCCGCGGTAATACGGAGGGTCCGAGCGTTATCCGGAATTATTGGGTTTAAAGGG
TCCGTAGGCGGGCTGTTAAGTCAGAGGTGAAATGCTGCGGCTCAACCGTATGCACTGCCTTTGATACTGG
CGGTCTTGAGTTATAGTGAAGTGGCTAGAATAAGTAGTGTAGCGGTGAAATGCATAGATATTACTTAGAA
TACCGATTGCGAAGGCAGGTCACTAACTATACACTGACGCTGATGGACGAAAGCGTGGGTAGCGAACAGG
ATTAGATACCCTGGTAGTCCACGCCGTAAACGATGGATACTAGCTGTTCGGTTTTCGGACTGAGCGGCCA
AGCGAAAGTGATAAGTATCCCACCTGGGGAGTACGTTCGCAAGAATGAAACTCAAAGGAATTGACGGGGG
CCCGCACAAGCGGTGGAGCATGTGGTTTAATTCGATGATACGCGAGGAACCTTACCAGGGCTTAAATGTA
GATTGACAGGTTTAGAGATAGACTTTTCTTCGGACAATTTACAAGGTGCTGCATGGTTGTCGTCAGCTCG
TGCCGTGAGGTGTCAGGTTAAGTCCTATAACGAGCGCAACCCCTGTCGTTAGTTGCCAGCATGTTATGAT
GGGGACTCTAGCGAGACTGCCGGTGCAAACCGTGAGGAAGGTGGGGATGACGTCAAATCATCACGGCCCT
TACGTCCTGGGCCACACACGTGCTACAATGGCCGGTACAGAGAGCAGCCATCTGGCAACAGAGAGCGAAT
CTATAAAACCGGTCACAGTTCGGATCGGGGTCTGCAACTCGACCCCGTGAAGCTGGAATCGCTAGTAATC
GGATATCAGCCATGATCCGGTGAATACGTTCCCGGGCCTTGTACACACCGCCCGTCAAGCCATGGAAGCC
GGGAGTGCCTGAAGTCCGTCACCGTAAGGAGCGGCCTAGGGCAAGATCGGTAACTAGGGCTAAGTCGTAA
CAAGGTAGCCGTACCGGAAGGTGCGGCTGGAACACCT
>NC_014933.1:c3767577-3766041 Bacteroides helcogenes P 36-108, complete genome
CTTTTACAATGAAGAGTTTGATCCTGGCTCAGGATGAACGCTAGCTACAGGCTTAACACATGCAAGTCGA
GGGGCAGCATTGTCATAGCAATATGACAGATGGCGACCGGCGCACGGGTGAGTAACACGTATCCAACCTG
CCTTCCACTCGGGAATAGCCTTTCGAAAGAAAGATTAATGCCCGATGGCACTGAAAGAGGTCATCCTTTT
TCAGTTAAAGAATTTCGGTGGAAGATGGGGATGCGTTCCATTAGCTTGTTGGCGGGGTAACGGCCCACCA
AGGCATCGATGGATAGGGGTTCTGAGAGGAAGGTCCCCCACATTGGAACTGAGACACGGTCCAAACTCCT
ACGGGAGGCAGCAGTGAGGAATATTGGTCAATGGGCGGGAGCCTGAACCAGCCAAGTAGCGTGAAGGATG
ACTGCCCTATGGGTTGTAAACTTCTTTTATAAGGGAATAAAACGGGCCACGTGTGGCCTTTTGCATGTAC
CTTATGAATAAGGATCGGCTAACTCCGTGCCAGCAGCCGCGGTAATACGGAGGATCCGAGCGTTATCCGG
ATTTATTGGGTTTAAAGGGAGCGCAGACGGGGTCTTAAGTCAGTTGTGAAAGTTTGCGGCTCAACCGTAA
AATTGCAGTTGATACTGGGGCTCTTGAGTGCAGTATAGGCAGGCGGAATTCGTGGTGTAGCGGTGAAATG
CTTAGATATCACGAAGAACTCCGATTGCGAAGGCAGCCTGCTGGACTGTAACTGACGTTCATGCTCGAAA
GTGCGGGTATCAAACAGGATTAGATACCCTGGTAGTCCGCACAGTAAACGATGAATACTCGCTGTTGGCG
ATACACAGTCAGCGGCCAAGCGAAAGCGTTAAGTATTCCACCTGGGGAGTACGCCGGCAACGGTGAAACT
CAAAGGAATTGACGGGGGCCCGCACAAGCGGAGGAACATGTGGTTTAATTCGATGATACGCGAGGAACCT
TACCCGGGCTTGAATTGCTAATGAATATGGCGGAAACGTCATAGCCGCAAGGCATTAGTGAAGGTGCTGC
ATGGTTGTCGTCAGCTCGTGCCGTGAGGTGTCGGCTTAAGTGCCATAACGAGCGCAACCCTTATCTATAG
TTACCATCAGGCAATGCTGGGGACTCTATGGAGACTGCCGTCGTAAGATGTGAGGAAGGTTGGGATGACG
TCAAATCAGCACGGCCCTTACGTCCGGGGCTACACACGTGTTACAATGGGGGGTACAGAAGGCAGCTACA
CAGCGATGTGATGCTAATCCCAAAAACCTCTCTCAGTTCGGACTGGAGTCTGCAACCCGACTCCACGAAG
CTGGATTCGCTAGTAATCGCGCATCAGCCACGGCGCGGTGAATACGTTCCCGGGCCTTGTACACACCGCC
CGTCAAGCCATGAAAGCCGGGGGTACCTGAAGTGCGTAACCGCGAGGAGCGCCCTAGGGTAAAACTGGTG
ATTGGGGCTAAGTCGTAACAAGGTAGCCGTACCGGAAGGTGCGGCTGGAACACCTCCTTTCTGGAGC
>NC_015160.1:c2532779-2531244 Odoribacter splanchnicus DSM 20712, complete genome
TTTATTACTATGAAGAGTTTGATCCTGGCTCAGGATGAACGCTAGCGACAGGCTTAACACATGCAAGTCG
AGGGGCAGCATGAGGTAGCAATACCTTGATGGCGACCGGCGCACGGGTGAGTAACGCGTATGCAACCTGC
CCGATACCGGGGTATAGCCCATGGAAACGTGGATTAACACCCCATAGTACTTTTATCCTGCCTGGGATGT
GAGTTAAATTTTTAAGGTATCGGATGGGCATGCGTCCTATTAGTTAGTTGGCGGGGTAACAGCCCACCAA
GACGATGATAGGTAGGGGTTCTGAGAGGAAGGTCCCCCACATTGGAACTGAGACACGGTCCAAACTCCTA
CGGGAGGCAGCAGTGAGGAATATTGGTCAATGGACGTAAGTCTGAACCAGCCAAGTCGCGTGAGGGAAGA
CTGCCCTATGGGTTGTAAACCTCTTTTATAAGGGAAGAATAAGTTCTACGTGTAGAATGATGCCTGTACC
TTATGAATAAGCATCGGCTAACTCCGTGCCAGCAGCCGCGGTAATACGGAGGATGCGAGCGTTATCCGGA
TTTATTGGGTTTAAAGGGTGCGTAGGCGGTTTATTAAGTTAGTGGTTAAATATTTGAGCTAAACTCAATT
GTGCCATTAATACTGGTAAACTGGAGTACAGACGAGGTAGGCGGAATAAGTTAAGTAGCGGTGAAATGCA
TAGATATAACTTAGAACTCCGATAGCGAAGGCAGCTTACCAGACTGTAACTGACGCTGATGCACGAGAGC
GTGGGTAGCGAACAGGATTAGATACCCTGGTAGTCCACGCCGTAAACGATGCTCACTGGTTCTGTGCGAT
ATATTGTACGGGATTAAGCGAAAGTATTAAGTGAGCCACCTGGGGAGTACGTCGGCAACGATGAAACTCA
AAGGAATTGACGGGGGCCCGCACAAGCGGAGGAACATGTGGTTTAATTCGATGATACGCGAGGAACCTTA
CCTGGGTTTAAATGGGAAATGCCGTATTTGGAAACAGATATTCTCTTCGGAGCGTTTTCAAGGTGCTGCA
TGGTTGTCGTCAGCTCGTGCCGTGAGGTGTCGGGTTAAGTCCCATAACGAGCGCAACCCTTACCGTTAGT
TGCTAGACATGTAATGATGAGCACTCTAACGGGACTGCCACCGTAAGGTGAGAGGAAGGCGGGGATGACG
TCAAATCAGCACGGCCCTTACACCCAGGGCTACACACGTGTTACAATGGCCGGTACAGAGGGCCGCTACC
AGGTGACTGGATGCCAATCTCAAAAGCCGGTCGTAGTTCGGATTGGAGTCTGTAACCCGACTCCATGAAG
TTGGATTCGCTAGTAATCGCGCATCAGCCATGGCGCGGTGAATACGTTCCCGGGCCTTGTACACACCGCC
CGTCAAGCCATGGAAGCCGGGGGTGCCTGAAGTCCGTAACCGCGAGGATCGGCCTAGGGCAAAACTGGTA
ACTGGGGCTAAGTCGTAACAAGGTAGCCGTACCGGAAGGTGCGGCTGGGACACCTCCTTTCTGGAG
>NC_015277.1:c6225220-6223711 Sphingobacterium sp. 21, complete genome
AGAGTTTGATCCTGGCTCAGGATGAACGCTAGCGGCAGGCCTAATACATGCAAGTCGAACGGGATCGGGG
GCTTCGGTCCCCGTGAGAGTGGCGCACGGGTGCGTAACGCGTGAGCAACCTGCCCGTCCCAGGGGGATAG
CCCGGAGAAATCCGGATTAATACCGCATGAGAATGCAGGTCCGCATGGGCCTTCATTTAAATATTCATAG
GGGACGGATGGGCTCGCGTGACATTAGCTGGTTGGCGGGGTAACGGCCCACCAAGGCGACGATGTCTAGG
GGCTCTGAGAGGAGAAACCCCCACACTGGTACTGAGACACGGACCAGACTCCTACGGGAGGCAGCAGTAA
GGAATATTGGTCAATGGGGGGAACCCTGAACCAGCCATGCCGCGTGCAGGAAGACGGCCCTACGGGTTGT
AAACTGCTTTTGCACGGGAATAACCCCCGGTATGTATACCGGGCTGAATGTACCGTGAGAATAAGGATCG
GCTAACTCCGTGCCAGCAGCCGCGGTAATACGGAGGATCCGAGCGTTATCCGGAATTATTGGGTTTAAAG
GGTGCGTAGGCGGCGCGCTAAGTCAGGGGTGAAAGACGGTGGCTCAACCATCGCAGTGCCTTTGATACTG
GCGCGCTTGAATGTACCTGAGGTAGGCGGAATGTGGCAAGTAGCGGTGAAATGCATAGATATGCCACAGA
ACACCGATTGCGAAGGCAGCTTACCAAAGTACGATTGACGCTGAGGCACGAAAGCGTGGGGATCGAACAG
GATTAGATACCCTGGTAGTCCACGCCCTAAACGATGAACACTCGATGTCGGCGATAGACAGTCGGCGTCC
AAGCGAAAGCGTTAAGTGTTCCACCTGGGGAGTACGCCCGCAAGGGTGAAACTCAAAGGAATTGACGGGG
GCCCGCACAAGCGGAGGAGCATGTGGTTTAATTCGATGATACGCGAGGAACCTTACCCGGGCTTGAAAGT
TACTGAATTGTCCAGAGATGGACAAGTCCTTCGGGACAGGAAACTAGGTGCTGCATGGCTGTCGTCAGCT
CGTGCCGTGAGGTGTTGGGTTAAGTCCCGCAACGAGCGCAACCCCTATGTTTAGTTGCCAGCACGTCAAG
GTGGGGACTCTAAACAGACTGCCTGTGCAAACAGAGAGGAAGGCGGGGACGACGTCAAGTCATCATGGCC
CTTACGTCCGGGGCTACACACGTGCTACAATGGGGGGTACAGAGGGCAGCGACACCGCGAGGTGAAGCCA
ATCTCAGAAAGCCCCTCACAGTTCGGATCGGGGTCTGCAACTCGACCCCGTGAAGTTGGATTCGCTAGTA
ATCGCGTATCAGCAATGACGCGGTGAATACGTTCCCGGGCCTTGTACACACCGCCCGTCAAGCCATGAAA
GCCGGGGGTACCTAAAGCATGTAACCGCAAGGAGCGTGTCAGGGTAAAACCGGTAATTGGGGCTAAGTCG
TAACAAGGTAGCCGTACCGGAAGGTGCGGCTGGAATACCT
>NC_015510.1:3841917-3843420 Haliscomenobacter hydrossis DSM 1100, complete sequence
AGAGTTTGATCCTGGCTCAGGATGAACGCTAGCGGGAGGCTTAATACATGCAAGTCGAGCGGCAAGGTCT
TCGGACCCTAGAGCGGCGCACGGGTGAGTAACGCGTACGCAATCTGCCCTTCAGTGAGGAATAGCCCTGG
GAAACTGGGATTAATACCTCATAATATTGTTTGATCGCATGGTTAGACAATTAAAGTTCTGGCGCTGAAG
GATGAGCGTGCGTCTGATTAGCTTGTTGGTAGGGTAACGGCCTACCAAGGCTACGATCAGTAGGGGGCGT
GAGAGCGTGACCCCCCACACGGGTACTGAGACACGGACCCGACTCCTACGGGAGGCAGCAGTAAGGAATA
TTGGGCAATGGAGGCAACTCTGACCCAGCCATCCCGCGTGAAGGATTAAGGCCCTATGGGTTGTAAACTT
CTTTTGCTTGGGAAGAAATCTGGACATTTATGTGCAGTTGACGGTACCTTGCGAATAAGCACCGGCTAAC
TCCGTGCCAGCAGCCGCGGTAATACGGAGGGTGCAAGCGTTATCCGGAATCACTGGGTTTAAAGGGTGCG
TAGGCGGTTTGATAAGTCAGAGGTGAAAGCTAGCAGCTTAACTGTTAAATTGCCTTTGATACTGTCAGAC
TTGAATCAGGTTGAGGTAGGCGGAATGTGACATGTAGCGGTGAAATGCATAGATATGTCATAGAACACCA
ATTGCGTAGGCAGCTTGCTGGGCTTGAATTGACGCTGAGGCACGAAAGCGTGGGGATCAAACAGGATTAG
ATACCCTGGTAGTCCACGCCCTAAACGATGTTAACTCGATATTTATTCTTCGGAGTGAGTGTCCAAGCGA
AAGCGTTAAGTTAACCACCTGGGGAGTACGTTCGCAAGAATGAAACTCAAAGGAATTGACGGGGGTCCGC
ACAAGCGGTGGAGCATGTGGTTTAATTCGATGATACGCGAGGAACCTTACCTAGGCTAGAATGCGAGTGC
CGATTCCTGAAAGGGAATTTTCCTTCGGGACACAAAGCAAGGTGCTGCATGGCTGTCGTCAGCTCGTGCC
GTGAGGTGTTGGGTTAAGTCCCGCAACGAGCGCAACCCCTATATTCAGTTGCCAGCATTAAGATGGGGAC
TCTGAATAGACTGCCGGCGTAAGCCGCGAGGAAGGTGGGGATGACGTCAAGTCATCATGGCCTTTATGCC
TAGGGCTACACACGTGCTACAATGGACGGTACAGAGGGTCGCTAAGCCGCGAGGTGGAGCCAATCCCAGA
AAGCCGTTCTCAGTTCGGATTGGAGTCTGGAACTCGACTCCATGAAGGTGGAATCGCTAGTAATCGCGCA
TCAGCCATGGCGCGGTGAATACGTTCCCGGACCTTGTACACACCGCCCGTCAAGCCATGGGAGTTGGGGG
TGCCTGAAGATGGTGACTTTACAGGGAGCTATCTAAGGTAAAACCAGTAACTGGGGCTAAGTCGTAACAA
GGTAGCCGTACCGGAAGGTGTGGCTGGAATACCT
>AF323501.1 Salinibacter ruber strain M8 16S ribosomal RNA gene, partial sequence
AGAGTTTGATCATGGCTCAGGACGAACGCTGGCGGCAGGCTTAACACATGCAAGTCGCACGAGAACGTTC
TGGCTTTGCCAGGACAAGTACAGTGGCGGACGGGTGCGTATCGCGTAGATAACCTGCCCTCAGGCGCGGG
ACAATCACGGGAAACCGTGGCTAATACCGCACGTCGTCTGGACCCCGCATGGGGACCAGATGAAAGCCTT
CGGGCGCCTTTGGATGGGTCTGCGTTGGATTAGCTTGTTGGTGAGGTAACGGCTCACCAAGGCAACGATC
CATAGCTGGTCTGAGAGGACGATCAGCCACACTGGGACTGAGACACGGCCCAGACTCCTACGGGAGGCAG
CAGTGGGGAATCTTGCACAATGGGGTCACCCCTGATGCAGCCATGCCGCGTGGAGGAAGACACCCCTATG
GGGCGTAAACTCCTTTTCTGAATGAAGAAACCCCTGTAGCTTCAGGGCGCGACGGTAGTTCAGGAATAAG
CACCGGCTAACTCCGTGCCAGCAGCCGCGGTAATACGGAGGGTGCAAGCGTTGTCCGGAATCACTGGGTG
TAAAGGGTGTGCAGGCGGGGCAGCAAGTCGGATGTGAAACCCCATGGCTTAACCATGGAGGTGCATTCGA
AACTGTTGCTCTTGAGTCCCGGAGAGGCTGTCGGAATTCGTGGTGTAGCGGTGAAATGCGTAGATATCAC
GAGGAACACCAGAGGCGAAAGCGGACAGCTGGACGGGTACTGACGCTCAGGCACGAAAGCGTGGGGAGCA
AACAGGATTAGATACCCTGGTAGTCCACGCCGTAAACGATGAATGCTCGCCGTTGCCTCGTTAGGGGGCA
GTGGCTAAGCTAACGCGTTAAGCATTCCACCTGGGGAGTACGATCGCAAGGTTGAAACTCAAAGGAATTG
ACGGGGGCCCGCACAAGCGGTGGAGCATGTGGCTCAATTCGATGCAACGCGAAGAACCTTACCTAGGCTC
GAACGCTAAAGGACCGCTCCTGAAAGGGAGCTTCCCCTTTGGGGCCTTTAGCGAGGTACTGCATGGCTGT
CGTCAGCTCGTGTCGTGAGATGTTGGGTTAAGTCCCGCAACGAGCGTAACCCCTGTTGCTAGTTACCAGC
GGATAATGCCGGGGACTCTAGCGAAACTGCCTGCGCAAGCAGTGAGGAAGGTGGGGATGACGTCAAGTCA
TCATGGTCCTTACGCCTAGGGCTGCACACGTGCTACAATGGCTGGTACAACGAGCAGCCACCTCGCGAGA
GGGAGCGAATCTCTGAAAACCGGTCCCAGTTCGGATTGGAGTCTGCAACTCGACTCCATGAAGCAGGAAT
CGCTAGTAATCGCGGATCAGCAATGCCGCGGTGAATCCGTTCCCGGGCCTTGTACACACCGCCCGTCAAG
CCATGGAAGCTGAGAGCACCCGAAGTCCGTGACCCAACCTTTTGGGAGGGAGCGGCCGAAGGTGAGCTCA
GTGACTGGGGCTAAGTCGTAA
>NC_015966.1:166073-167600 Rhodothermus marinus SG0.5JP17-172, complete genome
AGAGTTTGATCCTGGCTCAGGGCGAACGCTGGCGGCGGGCCTAACACATGCAAGTCGTACGCGGGGTTCT
CCTTCGGGAGAACTGCCGAGTGGCGAACGGGTGCGTAACGCGTAGGTAACCTGCCCTCGAGTGGGGGATA
ACTCCGGGAAACCGGGGCTAATACCGCATATTGTCCCGGGACCGCATGGCTCCGGGATGAAAGCCCTCTG
GGCGCTCGAGGATGGGCCTGCGTCGGATTAGCTAGTTGGTGGGGTAACGGCCCACCAAGGCGACGATCCG
TAGCTGGTCTGAGAGGACGACCAGCCACACTGGCACTGAGACACGGGCCAGACTCCTACGGGAGGCAGCA
GTGGGGAATCTTGGGCAATGGGCGAAAGCCTGACCCAGCCACGCCGCGTGGAGGATGAAGCCCTTCGGGG
TGTAAACTCCTTTTCTGGGGGAAGAAATCCCGACGCTGGTCGGGACTGACGGTACCCCAGGAATAAGCGC
CGGCTAACTCCGTGCCAGCAGCCGCGGTAATACGGAGGGCGCAAGCGTTGCCCGGAATCACTGGGTGTAA
AGGGTGCGTAGGCGGGGCTGTAAGTCAGAGGTGAAAGCCCCCGGCTCAACCGGGGAATTGCCTCTGATAC
TGCAGCTCTTGAGTCCCGGAGAGGCCGCTGGAATTCCTGGTGTAGCGGTGAAATGCGTAGATATCAGGAG
GAACACCAGAGGCGAAGGCGGGCGGCTGGACGGGGACTGACGCTGAGGCACGAAAGCGTGGGGAGCAAAC
AGGATTAGATACCCTGGTAGTCCACGCCGTAAACGATGGATGCTCGGCGTTGTCGCCTTCGGGTGGCAGT
GCCTAAGCTAACGCGTTAAGCATCCCACCTGGGGAGTACGGCCGCAAGGCTGAAACTCAAAGGAATTGAC
GGGGGCCCGCACAAGCGGTGGAGCATGTGGCTTAATTCGATGCTACGCGAGGAACCTTACCTGGGCTCGA
ACACCACCGGACAGCCCCCGAAAGGGGGTCTCCCGCAAGGGCTGGTGGTGAGGTGCTGCATGGCTGTCGT
CAGCTCGTGCCGTGAGGTGTTGGGTTAAGTCCCGCAACGAGCGCAACCCCTACCGCCAGTTACCAGCGGG
TAATGCCGGGGACTCTGGCGGGACTGCCTGCGCAAGCAGGAGGAAGGTGGGGATGACGTCAAGTCATCAT
GGCCCTTACGCCCAGGGCTGCACACGTGCTACAATGGCCGGTACAATGGGCAGCCACCCCGCGAGGGGGA
GCGAATCCCTAAAGCCGGTCTCAGTTCGGATTGGAGTCTGCAACTCGACTCCATGAAGCCGGAATCGCTA
GTAATCGCGCATCAGCTACGGCGCGGTGAATACGTTCCCGGGCCTTGTACACACCGCCCGTCAACCCATG
GGAGCCGGGGGCGCCCGAAGTCCGTGACCCAACCCGCTTCGGCGGGAGGGAGCGGCCTAAGGCGAACCCG
GTGACTGGGGGTAAGTCGTAACAAGGTAGCCGTACGGGAACGTGCGGCTGGATCACCT
>NC_015311.1:2480776-2482250 Prevotella denticola F0289, complete genome
GTGGAGAGTTTGATCCTGGCTCAGGATGAACGCTGGCTACAGGCTTAACACATGCAAGTCGAGGGGAAAC
GGCATTGAGTGCTTGCACTGAATGGACGTCGACCGGCGCACGGGTGAGTAACGCGTATCCAACCTTCCCG
TTACTGCGGGATAACCTGCCGAAAGGCAGACTAATACCGCATGTTCTTCGATGACGGCATCAGATTCGAA
GCAAAGATCCGTCGGTAACGGAGGGGGATGCGTCTGATTAGCTAGTTGGCGGGGCGACGGCCCACCAAGG
CGACGATCAGTAGGGGTTCTGAGAGGAAGGTCCCCCACATTGGAACTGAGACACGGTCCAAACTCCTACG
GGAGGCAGCAGTGAGGAATATTGGTCAATGGGCGGAAGCCTGAACCAGCCAAGTAGCGTGCAGGATGACG
GCCCTACGGGTTGTAAACTGCTTTTATGCGGGGATAAAGTGAGGGACGCGTCCCTTTTTGCAGGTACCGC
ATGAATAAGGACCGGCTAATTCCGTGCCAGCAGCCGCGGTAATACGGAAGGTCCGGGCGTTATCCGGATT
TATTGGGTTTAAAGGGAGCGTAGGCCGGGGATTAAGTGTGTTGTGAAATGTAGGCGCCCAACGTCTGACT
TGCAGCGCATACTGGTTCCCTTGAGTACGCGCAACGCCGGCGGAATTCGTCGTGTAGCGGTGAAATGCTT
AGATATGACGAAGAACCCCGATTGCGAAGGCAGCCGGCGGGAGCGCAACTGACGCTGAAGCTCGAAGGTG
CGGGTATCGAACAGGATTAGATACCCTGGTAGTCCGCACGGTAAACGATGGATGCCCGCTGTCGGCGCCT
TGCGCCGGCGGCCAAGCGAAAGCGTTAAGCATCCCACCTGGGGAGTACGCCGGCAACGGTGAAACTCAAA
GGAATTGACGGGGGCCCGCACAAGCGGAGGAACATGTGGTTTAATTCGATGATACGCGAGGAACCTTACC
CGGGCTTGAATCGCAGGAGAACGATACAGAGATGTTGAGGTCCTTCGGGACTCCTGCGAAGGTGCTGCAT
GGTTGTCGTCAGCTCGTGCCGTGAGGTGTCGGCTTAAGTGCCATAACGAGCGCAACCCCTCTCCCCAGTT
GCCATCGGGTGATGCCGGGCACTCCGGGGACACTGCCGCCGCAAGGTGCGAGGAAGGCGGGGATGACGTC
AAATCAGCACGGCCCTTACGTCCGGGGCTACACACGTGTTACAATGGCCGGCACAGAGTGCCGGTGCGGC
GCGAGCCGCATCCAATCTTGAAAACCGGTCTCAGTTCGGACTGGGGTCTGCAACCCGACCCCACGAAGCT
GGATTCGCTAGTAATCGCGCATCAGCCACGGCGCGGTGAATACGTTCCCGGGCCTTGTACACACCGCCCG
TCAAGCCATGAAAGCCGGGAGTGCCTGAAGTCCGTGACCGCGAGGATCGGCCTAGGGCAAAACTGGTGAT
TGGGG
>NC_015846.1:1076536-1078056 Capnocytophaga canimorsus Cc5, complete genome
TAACGATGAAGAGTTTGATCCTGGCTCAGGATGAACGCTAGCGGCAGGCCTAACACATGCAAGTCGAGGG
GTAGGGTGCTTCGGCACTTGAGACCGGCGCACGGGTGCGTAACACGTGTACAATCTACCTTTTGCTAAGG
GATAGCCTGAAGAAATTTGGATTAATACCTTATAGTATTGTTTGGTGGCATCACTGAATAATTAAAGCTC
TGGTGGCAAAAGATGAGTACGCGTCCCATTAGCTAGTTGGTGTGGTAACGGCATACCAAGGCTACGATGG
GTAGGGGTCCTGAGAGGGAGGTCCCCCACACTGGTACTGAGACACGGACCAGACTCCTACGGGAGGCAGC
AGTGAGGAATATTGGACAATGGTCGGAAGACTGATCCAGCCATGCCGCGTGCAGGATGACGGCCTTATGG
GTTGTAAACTGCTTTTATACAGGAAGAATAAGGTCTACGAGTAGATTGATGACGGTACTGTATGAATAAG
CATCGGCTAACTCCGTGCCAGCAGCCGCGGTAATACGGAGGATGCGAGCGTTATCCGGAATCATTGGGTT
TAAAGGGTCCGTAGGCGGGCTTATAAGTCAGAGGTGAAAGCACTGAGCTCAACTGAGTAACTGCCTTTGA
AACTGTAGGTCTTGAATGTTTGTGAAGTAGCTGGAATGTGTAGTGTAGCGGTGAAATGCATAGATATTAC
ACAGAACACCGATTGCGAAGGCATGTTACTAACAAATTATTGACGCTGATGGACGAAAGCGTGGGGAGCG
AACAGGATTAGATACCCTGGTAGTCCACGCTGTAAACGATGGATACTAGCTGTTTGGAAGTAATTTTGAG
TGGCTAAGCGAAAGTGATAAGTATCCCACCTGGGGAGTACGCACGCAAGTGTGAAACTCAAAGGAATTGA
CGGGGGCCCGCACAAGCGGTGGAGCATGTGGTTTAATTCGATGATACGCGAGGAACCTTACCAAGGTTTA
AATGGGAAACGACGTATCTAGAGATAGATATTTCTTCGGACGTTTTTCAAGGTGCTGCATGGTTGTCGTC
AGCTCGTGCCGTGAGGTGTCAGGTTAAGTCCTATAACGAGCGCAACCCCTGCGAATAGTTGCCATCATTA
AGTTGGGCACTCTATTTGGACTGCCGGTGCAAACCGTGAGGAAGGTGGGGATGACGTCAAATCATCACGG
CCCTTACATCTTGGGCTACACACGTGCTACAATGGCCGGTACAGCGAGCAGCCACTGCGTGAGCAGGAGC
GAATCTATAAAGCCGGTCACAGTTCGGATCGGAGTCTGCAACTCGACTCCGTGAAGCTGGAATCGCTAGT
AATCGGATATCAGCCATGATCCGGTGAATACGTTCCCGGGCCTTGTACACACCGCCCGTCAAGCCATGGA
AGCTGGGGGTACCTGAAGTCGGTTGCCGCAAGGAGCTGCCTAGGGTAAAACTAGTGACTGGGGCTAAGTC
GTAACAAGGTAGCCGTACCGGAAGGTGCGGCTGGAACACCTCCTTTCTAGA
>NC_015144.1:2060318-2061826 Weeksella virosa DSM 16922, complete genome
AGAGTTTGATCCTGGCTCAGGATGAACGCTAGCGGGAGGCCTAACACATGCAAGCCGAGCGGTAGATTAT
CTTCGGATAATTGAGAGCGGCGTACGGGTGAGTATCGCGTATGTAACTTGCCTTATAGAATGGGATAGCC
CGGAGAAATTCGGATTAATACCGTATATAAAGCTAGGTGGCATCATTTAGTTTTGAAAGATTTATCGCTA
TAAGATAGACATGCGTAAGATTAGATAGTTGGTGAGGTAACGGCTCACCAAGTCGATGATCTTTAGGGGT
CCTGAGAGGGAGATCCCCCACACTGGGACTGAGACACGGCCCAGACTCCTACGGGAGGCAGCAGTGAGGA
ATATTGGACAATGGGTTAGCGCCTGATCCAGCCATCCCGCGTGCAGGATGACGGCCTTATGGGTTGTAAA
CTGCTTTTATATGTGAATAAACCTATTCACGAGCTGGATAGTTGAAGGTAGCATATGAATAAGCACCGGC
TAACTCCGTGCCAGCAGCCGCGGTAATACGGAGGGTGCGAGCGTTATCCGGATTTATTGGGTTTAAAGGG
TCCGTAGGCGGATCAATAAGTCAGTGGTGAAATCCTATCGCTTAACGATAGAACTGCCATTGATACTGTT
GATCTAGAATTAGTTTGAAGTAGCTAGAATGTGTAGTGTAGCGGTGAAATGCATAGATATTACGCAGAAT
ACCAATTGCGAAGGCAGGTTACTAAGTCTATATTGACGCTGATGGACGAAAGCGTGGGGAGCGAACAGGA
TTAGATACCCTGGTAGTCCACGCCGTAAACGATGGATACTTGCTGTTGGGTTTTCGGGCTCAGTGGTTAA
GCGAAGTAATAAGTATCCCACCTGGGGAGGTACGATCGCAAGATTGAAACTCAAAGGAATTGACGGGGGC
CCGCACAAGCGGTGGAGCATGTGGTTTAATTCGATGATACGCGAGGAACCTTACCAAGGCTTAAATGCAT
AATGACAGATTTAGAAATAGATTTTTCTTCGGACAGAATGCAAGGTGCTGCATGGCTGTCGTCAGCTCGT
GCCGTGAGGTGTTAGGTTAAGTCCTGCAACGAGCGCAACCCTTATCATTAGTTGCCAGCGTTTAAAGACG
GGGACTCTAAATGAGACTGCCGGCGTAAGCCGCGAGGAAGGTGGGGACGACGTCAAGTCATCACGGCCCT
TACGTCTTGGGCTACACACGTGCTACAATGGCTGGTACAGAGGGCAGCTACCAGGTGACTGGATGCGAAT
CTCTAAAGCCGGTCTCAGTTCGGATTGGAGTCTGCAACTCGACTCTATGAAGCTGGAATCGCTAGTAATC
GCATATCAGCCATGATGCGGTGAATACGTTCCCGGGCCTTGTACACACCGCCCGTCAAGCCATGGAAGCT
GGGGGTACCTGAAGTTGGTGACCGTAACAGGAGCTACCTAGGGTAAAACTGGTAACTAGGGCTAAGTCGT
AACAAGGTAGCCGTACCGGAAGGTGCGGCTGGAACATCT
>AB267809.1 Barnesiella viscericola gene for 16S ribosomal RNA, partial sequence
TCAGGATGAACGCTAGCGACAGGCCTAACACATGCAAGTCGAGGGGCAGCGCGGAGGTAGCAATACTTCT
GGCGGCGACCGGCGCACGGGTGAGTAACACGTATGCAATCTGCCTGTAACAGGGGGATAACCCGGAGAAA
TCCGGCCTAATACCCCATAACGACATATCTTCGCATGGGGAGATGTCTAAAGAGAGCAATCTTGGTTACA
GATGAGCATGCGGTCCATTAGCCAGTTGGCGGGGTAACGGCCCACCAAAGCGACGATGGATAGGGGTTCT
GAGAGGAAGGTCCCCCACATTGGAACTGAGACACGGTCCAAACTCCTACGGGAGGCAGCAGTGAGGAATA
TTGGTCAATGGTCGGCAGACTGAACCAGCCAAGTCGCGTGAAGGAAGACGGCCCTACGGGTTGTAAACTT
CTTTTGTCGGAGAGTAAAGTGCGCTACGCGTAGCGTATTGCAAGTATCCGAAGAAAAAGCATCGGCTAAC
TCCGTGCCAGCAGCCGCGGTAATACGGAGGATGCGAGCGTTATCCGGATTTATTGGGTTTAAAGGGTGCG
TAGGCGGCACGCCAAGTCAGCGGTGAAATGCCCGGGCTTAACCCGGGAGCTGCCGTTGAAACTGCGAGCT
AGCGTGCACAAGAGGCAGGCGGAATGCGTGGTGTAGCGGTGAAATGCATAGATATCACGCAGAACCCCGA
TTGCGAAGGCAGCCTGCTAGGGTGCAACGGACGCTGAGGCACGAAAGCGTGGGGATCGAACAGGATTAGA
TACCCTGGTAGTCCACGCAGTAAACGATGAATACTAACTGTTTGCGATATAATGTAAGCGGTACAGCGAA
AGCGTTAAGTATTCCACCTGGGGAGTACGCCGGCAACGGTGAAACTCAAAGGAATTGACGGGGGCCCGCA
CAAGCGGAGGAACATGTGGTTTAATTCGATGATACGCGAGGAACCTTACCCGGGCTCAAACGCAGGGGGA
ATATGGGTGAAAGTCCATAGCCAGCAATGGTCGCCTGCGAGGTGCTGCATGGTTGTCGTCAGCTCGTGCC
GTGAGGTGTCGGCTTAAGTGCCATAACGAGCGCAACCCTATTGACAGTTACTAACGGGTCAAGCCGAGGA
CTCTGTCGAGACTGCCGGCGCAAGCCGCGAGGAAGGTGGGGATGACGTCAAATCAGCACGGCCCTTACGT
CCGGGGCGACACACGTGTTACAATGGCAGGTACAGAAGGCAGCCAGTCAGCAATGACGCGCGAATCCCGA
AAACCTGTCTCAGTTCGGATTGGAGTCTGCAACTCGACTCCATGAAGCTGGATTCGCTAGTAATCGCGCA
TCAGCCATGGCGCGGTGAATACGTTCCCGGGCCTTGTACACACCGCCCGTCAAGCCATGGAAGCCGGGAG
TACCTGAAGCATGCAACCGCAAGGAGCGTACGAAGGTAATACCGGTAACTGGGGCTAAGTC
>NC_019904.1:c5537179-5535768 Echinicola vietnamensis DSM 17526, complete genome
CTGGCTCAGGATGAACGCTAGCGGCAGGCCTAATACATGCAAGTCGAACGGTATCCCGGACTTGTTTCGG
GAGAGAGTGGCGCACGGGTGCGTAACGCGTATGCAACCTACCTTCCACAGGGGGATAGCCCGGGGAAACC
CGGATTAATACCCCATGGCATATTGGACCGGCATCGGTACTATATTAAAGATTCATCGGTGGAAGATGGG
CATGCGTAGGATTAGCTGGTTGGTGCGGTAACGGCGCACCAAGGCGACGATCCTTAGGGGTTCTGAGAGG
AAGGTCCCCCACACTGGCACTGAGATACGGGCCAGACTCCTACGGGAGGCAGCAGTAGGGAATATTGGTC
AATGGGCGGGAGCCTGAACCAGCCATGCCGCGTGCAGGAAGACGGCCTTACGGGTTGTAAACTGCTTTTG
TACGGGAAGAAAAGGCCCATGCGTGGGACATTGCCGGTACCGTACGAATAAGCACCGGCTAACTCCGTGC
CAGCAGCCGCGGTAATACGGAGGGTGCAAGCGTTGTCCGGATTTATTGGGTTTAAAGGGTGCGTAGGCGG
CCCGGTAAGTCAGCGGTGAAAGTTTCCGGCTCAACCGGGAAACTGCCGTTGATACTGTCGGGCTTGAGTG
CCGATGGGGTACATGGAATTTATGGTGTAGCGGTGAAATGCATAGATACCATAAGGAACACCGATAGCGA
AGGCATTGTACTGATCGGCAACTGACGCTGAGGCACGAAAGCGTGGGTAGCGAACAGGATTAGATACCCT
GGTAGTCCACGCCGTAAACGATGATCACTCGCTGTTATGCCGATAAGGTGTAGTGGCCAAGCGAAAGCGT
TAAGTGATCCACCTGGGGAGTACGCCGGCAACGGTGAAACTCAAAGGAATTGACGGGGGTCCGCACAAGC
GGTGGAGCATGTGGTTTAATTCGATGATACGCGAGGAACCTTACCTGGGCTAGAATGCGAGTGCCGCATC
GGGAGACCGATGTTTTCTTCGGAACACGAAGCAAGGTGCTGCATGGCTGTCGTCAGCTCGTGCCGTGAGG
TGTTGGGTTAAGTCCCGCAACGAGCGCAACCCCTGTGTCCAGTTGCCATCAGGTTAAGCTGGGGACTCTG
GACAGACTGCCTGCGCAAGCAGAGAGGAAGGAGGGGACGACGTCAAGTCATCATGGCCCTTACGCCCAGG
GCGACACACGTGCTACAATGGCGCATACAACGGGTAGCGGTCCGGCAACGGTAAGCCAACCTCTAAAAGT
GCGTCTCAGTTCGGATCGGGGCCTGCAACTCGGCCCCGTGAAGCTGGAATCGCTAGTAATCGCGCATCAG
CCATGGCGCGGTGAATACGTTCCCGGACCTTGTACACACCGCCCGTCAAGCCATGGAAGTCGGGTAGACC
TGAAGGCAGTAA
>NC_015638.1:1891816-1893323 Lacinutrix sp. 5H-3-7-4, complete genome
AGAGTTTGATCCTGGCTCAGGATGAACGCTAGCGGCAGGCTTAACACATGCAAGTCGAGGGGTAACAGGG
GAGCTTGCTTCTGCTGACGACCGGCGCACGGGTGCGTAACGCGTATAGAATCTACCTTGTACTAAGGGAT
AGCCTTTGGAAACGAAGATTAATACCTTATAGTATATCGACTCGGCATCGGGATGATATTAAAGATTACG
GTACAAGATGACTATGCGTTCTATTAGCTAGATGGTGTGGTAACGGCACACCATGGCAACGATAGATAGG
GGCCCTGAGAGGGGGATCCCCCACACTGGTACTGAGACACGGACCAGACTCCTACGGGAGGCAGCAGTGA
GGAATATTGGACAATGGAGGCAACTCTGATCCAGCCATGCCGCGTGCAGGAAGACTGCCCTATGGGTTGT
AAACTGCTTTTATACAGGAAGAAACACCTCTACGTGTAGAGGCTTGACGGTACTGTAAGAATAAGGATCG
GCTAACTCCGTGCCAGCAGCCGCGGTAATACGGAGGATCCAAGCGTTATCCGGAATCATTGGGTTTAAAG
GGTCCGTAGGTGGATAATTAAGTCAGAGGTGAAATCCTGCAGCTCAACTGTAGAATTGCCTTTGATACTG
GTTATCTTGAGTTATTATGAAGTAGTTAGAATATGTAGTGTAGCGGTGAAATGCATAGATATTACATAGA
ATACCAATTGCGAAGGCAGATTACTAATAATCAACTGACACTGATGGACGAAAGCGTGGGGAGCGAACAG
GATTAGATACCCTGGTAGTCCACGCCGTAAACGATGGTCACTAGCTGTTCGAACTTCGGTTTGAGTGGCT
AAGCGAAAGTGATAAGTGACCCACCTGGGGAGTACGTTCGCAAGAATGAAACTCAAAGGAATTGACGGGG
GCCCGCACAAGCGGTGGAGCATGTGGTTTAATTCGATGATACGCGAGGAACCTTACCAGGGCTTAAATGT
AAATTGACAGGTTTAGAGATAGACTTTTCTTCGGACAATTTACAAGGTGCTGCATGGTTGTCGTCAGCTC
GTGCCGTGAGGTGTCAGGTTAAGTCCTATAACGAGCGCAACCCCTGTTGTTAGTTGCCAGCGATTCAAGT
CGGGAACTCTAACAAGACTGCCAGTGCAAACTGTGAGGAAGGTGGGGATGACGTCAAATCATCACGGCCC
TTACGTCCTGGGCTACACACGTGCTACAATGGTAGGGACAGAGAGCAGCCACTGGGCGATCAGGAGCGAA
TCTATAAACCCTATCACAGTTCGGATCGGAGTCTGCAACTCGACTCCGTGAAGCTGGAATCGCTAGTAAT
CGCATATCAGCCATGATGCGGTGAATACGTTCCCGGGCCTTGTACACACCGCCCGTCAAGCCATGGAAGC
TGGGAGTGCCTGAAGTCCGTCACCGTAAGGAGCGGCCTAGGGTAAAATCGGTAACTAGGGCTAAGTCGTA
ACAAGGTAGCCGTACCGGAAGGTGCGGCTGGAACACCT
>NC_016940.1:2849575-2851094 Saprospira grandis str. Lewin, complete genome
GGAGAGTTTGATCCTGGCTCAGGATGAACGCTAGCGGCAGGCTTAATACATGCAAGTCGAACGGTAACAG
GTCCTTCGGGATGCTGACGAGTGGCGCACGGGTGAGTAACGCGTACACAATCTGCCTTCATCAGGGGGAA
AGTCACTGGAAACGGTGAATAATCCCGCATACAACTCTTAGATGGCATCATCATAGAGTAAAAGCTCCGG
CGGATGAAGATGAGTGTGCGTCTGATTAGCTAGATGGTGAGGTAACGGCTCACCATGGCAACGATCAGTA
GGGGGCGTGAGAGCGTGATCCCCCACACGGGTACTGAGACACGGACCCGACTCCTACGGGAGGCAGCAGT
AAGGAATATTGGGCAATGGACGGAAGTCTGACCCAGCCATGCCGCGTGCGGGAAGACGGCCCTTTGGGTT
GTAAACCGCTTTTATCTAGGAAGAATGGCCCTGATTCATCAGGGAAGAGACGGTACTAGATGAATAAGCA
CCGGCTAACTCCGTGCCAGCAGCCGCGGTAATACGGAGGGTGCAAGCGTTATCCGGAATCACTGGGTTTA
AAGGGTACGTAGGCGGTTCAGTAAGTCAGATGTGAAATGTCGGAGCTCAACTTCGAACTTGCATTTGAAA
CTGTTGAACTTGAATTAGGTGGAAGTGTGCGGAATGTATCATGTAGCGGTGAAATGCATAGATATGATAT
AGAACACCAATAGCGAAGGCAGCACACTACGCTTTGATTGACGCTGAGGTACGAAAGCGTGGGGAGCGAA
CAGGATTAGATACCCTGGTAGTCCACGCCCTAAACGATGCTAACTGGATATTTTCACGAGTGAGTGGGAG
TGTCTGAGGGAAACCATTAAGTTAGCCACCTGGGGAGTACGTTCGCAAGAATGAAACTCAAAGGAATTGA
CGGGGGTCCGCACAAGCGGTGGAGCATGTGGTTTAATTCGATGATACGCGAGGAACCTTACCTGGGCTCG
AACGCTAGATGAATATTGGGGAAACTTAATAGACCTTCGGGACATCTAGTGAGGTGCTGCATGGCTGTCG
TCAGCTCGTGCCGTGAGGTGTTGGGTTAAGTCCCGCAACGAGCGCAACCCCTATCTTTAGTTGCCAGCGA
TTCGGTCGGGGACTCTAGAGAGACTGCCTCCGTAAGGAGAGAGGAAGGAAGGGACGACGTCAAGTCATCA
TGGCCTTTATGCCCAGGGCTACACACGTGCTACAATGGCGCCTACAGAGGGCAGCGAACCTGCGAAGGTA
AGCGAATCTCAGAAAGGGCGTCCCAGTTCGGATTGGAGTCTGCAACTCGACTCCATGAAGTTGGAATCGC
TAGTAATCGCGCATCAGCCATGGCGCGGTGAATACGTTCCCGGACCTTGTACACACCGCCCGTCAAGCCA
TGGGAGTCAGGGGTGCCTGAAGATGGTGACCTTACGAGGAGCTATCTAGGGTAAACCTGGTGACTAGGGC
TAAGTCGTAACAAGGTAGCCGTACCGGAAGGTGCGGCTGGAATACCTCCT
>NC_017569.1:1415650-1417154 Riemerella anatipestifer RA-GD, complete genome
AGAGTTTGATCCTGGCTCAGGATGAACGCTAGCGGGAGGCCTAACACATGCAAGCCGAGCGGTAGAGTGT
CTTCGGATACTTGAGAGCGGCGTACGGGTGCGGAACACGTGTGCAACCTGCCTTTATCTGAGGGATAGCC
TTTCGAAAGGAAGATTAATACCTCATAATATACTGATTGGCATCAATTAGTATTGAAAGCTCCGGCGGAT
AGAGATGGGCACGCGCAAGATTAGATAGTTGGTGAGGTAACGGCTCACCAAGTCAATGATCTTTAGGGGG
CCTGAGAGGGTGATCCCCCACACTGGTACTGAGACACGGACCAGACTCCTACGGGAGGCAGCAGTGAGGA
ATATTGGACAATGGGTGCAAGCCTGATCCAGCCATCCCGCGTGAAGGACGACGGCCCTATGGGTTGTAAA
CTTCTTTTGTACAGGGATAAACCTACTCTCGTGAGGGTAGCTGAAGGTACTGTACGAATAAGCACCGGCT
AACTCCGTGCCAGCAGCCGCGGTAATACGGAGGGTGCAAGCGTTATCCGGATTTATTGGGTTTAAAGGGT
CCGCAGGCGGGCTAGTAAGTCAGTGGTGAAAGCCTACAGCTTAACTGTAGAACTGCCGTTGATACTGCTA
GTCTTGAGTATAGTTGAGGTAGCTGGAATGAGTAGTGTAGCGGTGAAATGCATAGATATTACTCAGAACA
CCGATTGCGAAGGCAGGTTACCAAGTTATAACTGACGCTGAGGGACGAAAGCGTGGGGAGCGAACAGGAT
TAGATACCCTGGTAGTCCACGCCGTAAACGATGCTAACTCGTTTTTGGGCTATATGGTTCAGAGACTAAG
CGAAAGTGATAAGTTAGCCACCTGGGGAGTACGACCGCAAGGTTGAAACTCAAAGGAATTGACGGGGGCC
CGCACAAGCGGTGGATCATGTGGTTTAATTCGATGATACGCGAGGAACCTTACCAAGGCTTAAATGGGAA
TTGATAGCTGTAGAAATACGGTTTTCTTCGGACAATTTTCAAGGTGCTGCATGGTTGTCGTCAGCTCGTG
CCGTGAGGTGTTAGGTTAAGTCCTGCAACGAGCGCAACCCCTGTCACTAGTTGCCATCATTAAGTTGGGG
ACTCTAGTGAGACTGCCTACGCAAGTAGCGAGGAAGGTGGGGATGACGTCAAATCATCACGGCCCTTACG
CCTTGGGCCACACACGTGATACAATGGCCGGTACAGAGGGCAGCTACACTGCGAAGTGATGCAAATCTCG
AAAGCCGGTCTCAGTTCGGATTGGAGTCTGCAACTCGACTCTATGAAGCTGGAATCGCTAGTAATCGCGC
ATCAGCCATGGCGCGGTGAATACGTTCCCGGGCCTTGTACACACCGCCCGTCAAGCCATGGAAGCTGGGG
GTACCTGAAGTCGGTGACCGTAAAAGGAGCTGCCTAGGGTAAAACTAGTAACTAGGGCTAAGTCGTAACA
AGGTAGCCGTACCGGAAGGTGCGGCTGGAACATCT
>NC_015571.1:2280282-2281801 Porphyromonas gingivalis TDC60 DNA, complete genome
AGAGTTTGATCCTGGCTCAGGATGAACGCTAGCGATAGGCTTAACACATGCAAGTCGAGGGGCAGCATGA
TCTTAGCTTGCTAAGGTTGATGGCGACCGGCGCACGGGTGCGTAACGCGTATGCAACTTGCCTTACAGAG
GGGGATAACCCGTTGAAAGACGGACTAAAACCGCATACACTTGTATTATTGCATGATATTACAAGGAAAT
ATTTATAGCTGTAAGATAGGCATGCGTCCCATTAGCTTGTTGGTGAGGTAACGGCTCACCAAGGCGACGA
TGGGTAGGGGAACTGAGAGGTTTATCCCCCACACTGGTACTGAGACACGGACCAGACTCCTACGGGAGGC
AGCAGTGAGGAATATTGGTCAATGGGCGAGAGCCTGAACCAGCCAAGTCGCGTGAAGGAAGACAGTCCTA
AGGATTGTAAACTTCTTTTATACGGGAATAACGGGCGATACGAGTATTGCATTGAATGTACCGTAAGAAT
AAGCATCGGCTAACTCCGTGCCAGCAGCCGCGGTAATACGGAGGATGCGAGCGTTATCCGGATTTATTGG
GTTTAAAGGGTGCGTAGGTTGTTCGGTAAGTCAGCGGTGAAACCTGAGCGCTCAACGTTCAGCCTGCCGT
TGAAACTACCGGGCTTGAGTTCAGTGGCGGCAGGCGGAATTCGTGGTGTAGCGGTGAAATGCATAGATAT
CACGAGGAACTCCGATTGCGAAGGCAGCTTGCCATACTGCGACTGACACTGAAGCACGAAGGCGTGGGTA
TCAAACAGGATTAGATACCCTGGTAGTCCACGCAGTAAACGATGATTACTAGGAGTTTGCGATATACCGT
CAAGCTTCCACAGCGAAAGCGTTAAGTAATCCACCTGGGGAGTACGCCGGCAACGGTGAAACTCAAAGGA
ATTGACGGGGGCCCGCACAAGCGGAGGAACATGTGGTTTAATTCGATGATACGCGAGGAACCTTACCCGG
GATTGAAATGTAGATGACGGATGGTGAAAACCGTCTTCCCTTCGGGGCTTCTATGTAGGTGCTGCATGGT
TGTCGTCAGCTCGTGCCGTGAGGTGTCGGCTTAAGTGCCATAACGAGCGCAACCCACATCGGTAGTTGCT
AACAGTTTTCGCTGAGGACTCTACCGAGACTGCCGTCGTAAGGCGCGAGGAAGGTGTGGATGACGTCAAA
TCAGCACGGCCCTTACATCCGGGGCGACACACGTGTTACAATGGGAGGGACAAAGGGCAGCTACCGGGCG
ACCGGATGCGAATCTCTAAACCCTTCCCCAGTTCGGATCGGAGTCTGCAACTCGACTCCGTGAAGCTGGA
TTCGCTAGTAATCGCGCATCAGCCATGGCGCGGTGAATACGTTCCCGGGCCTTGTACACACCGCCCGTCA
AGCCATGGGAGTCGGGGGTACCTGAAGGGCGTAACCGCAAGGGGCGCACTAGGGTAATACCGGTGACTGG
GGCTAAGTCGTAACAAGGTAGCCGTACCGGAAGGTGCGGCTGGAACACCT
>NC_016001.1:c2933996-2932498 Flavobacterium branchiophilum FL-15, complete genome
AGAGTTTGATCCTGGCTCAGGATGAACGCTAGCGGCAGGCTTAACACATGCAAGTCGAGGGGTATAGTAG
CAATACTAGAGACCGGCGCACGGGTGCGTAACGCGTATGCAATCTACCTTTTACATAGGGATAGCCCAGA
GAAATTTGGATTAATACCTGATAGTATGTGATGATCGCATGGTTTTCACATTAAAGTACCAACGGTAAAA
GATGAGCATGCGTCCCATTAGCTAGATGGTAAGGTAACGGCTTACCATGGCTACGATGGGTAGGGGTCCT
GAGAGGGAGATCCCCCACACTGGTACTGAGACACGGACCAGACTCCTACGGGAGGCAGCAGTGAGGAATA
TTGGACAATGGGCGCAAGCCTGATCCAGCCATGCCGCGTGCAGGATGACGGTCCTATGGATTGTAAACTG
CTTTTGTACAGGAAGAAACACTTCTACGAGTAGAAGCTTGACGGTACTGTAAGAATAAGGATCGGCTAAC
TCCGTGCCAGCAGCCGCGGTAATACGGAGGATCCAAGCGTTATCCGGAATCATTGGGTTTAAAGGGTCCG
TAGGCGGTTTGATAAGTCAGTGGTGAAAGCCCATCGCTCAACGATGGAACGGCCATTGATACTGTTAGAC
TTGAATTATTAGGAAGTAACTAGAATATGTAGTGTAGCGGTGAAATGCTTAGAGATTACATGGAATACCA
ATTGCGAAGGCAGGTTACTACTAATGGATTGACGCTGATGGACGAAAGCGTGGGTAGCGAACAGGATTAG
ATACCCTGGTAGTCCACGCTGTAAACGATGGATACTAGCTGTTGGGGGCAACTTCAGTGGCTAAGCGAAA
GTGATAAGTATCCCACCTGGGGAGTACGTTCGCAAGAATGAAACTCAAAGGAATTGACGGGGCCCGCACA
AGCGGTGGAGCATGTGGTTTAATTCGATGATACGCGAGGAACCTTACCAAGGCTTAAATGTAGTTTGACC
GATTTGGAAACAGATCTTTCGCAAGACAAATTACAAGGTGCTGCATGGTTGTCGTCAGCTCGTGCCGTGA
GGTGTCAGGTTAAGTCCTATAACGAGCGCAACCCCTGTTGTTAGTTGCCATCGAGTGAAGTCGGGAACTC
TAACAAGACTGCCAGTGTAAACTGTGAGGAAGGTGGGGATGACGTCAAATCATCACGGCCCTTACGCCTT
GGGCTACACACGTGCTACAATGGACGGTACAGAGAGCAGCCACTACGTGAGTAGGAGCGAATCTACAAAA
CCGTTCTCAGTTCGGATCGGAGTCTGCAACTCGACTCCGTGAAGCTGGAATCGCTAGTAATCGGATATCA
GCCATGATCCGGTGAATACGTTCCCGGGCCTTGTACACACCGCCCGTCAAGCCATGGAAGCTGGGGGTGC
CTGAAGTCGGTGACCGCAAGGAGCTGCCTAGGGTAAAACTGGTAACTAGGGCTAAGTCGTAACAAGGTAG
CCGTACCGGAAGGTGCGGCTGGAACACCT
>NC_016510.2:c1803380-1801861 Flavobacterium columnare ATCC 49512, complete genome
TACGATGAAGAGTTTGATCCTGGCTCAGGATGAACGCTAGCGGCAGGCTTAACACATGCAAGTCGAGGGG
TAGAAGGAGCTTGCTCCTTTGAGACCGGCGCACGGGTGCGTAACGCGTATGCAATCTACCTTGTACAGGG
GGATAGCCCAGAGAAATTTGGATTAATACCCCATAGTATTTTCAGATGGCCTCATTTGATTATTAAAGTT
CCAACGGTACAAGATGAGCATGCGTCCCATTAGCTAGTTGGTGTGGTAACGGCATACCAAGGCAACGATG
GGTAGGGGTCCTGAGAGGGAGATCCCCCACACTGGTACTGAGACACGGACCAGACTCCTACGGGAGGCAG
CAGTGAGGAATATTGGTCAATGGGCGCAAGCCTGAACCAGCCATGCCGCGTGCAGGATGACGGTCCTATG
GATTGTAAACTGCTTTTGTACAGGAAGAAACCCTCCCTTGTAAGGGAGCTTGACGGTACTGTAAGAATAA
GGATCGGCTAACTCCGTGCCAGCAGCCGCGGTAATACGGAGGATCCAAGCGTTATCCGGAATCATTGGGT
TTAAAGGGTCCGTAGGCGGTTTTATAAGTCAGTGGTGAAATCTGGTCGCTCAACGATCAAACGGCCATTG
ATACTGTAAGACTTGAATTACTTGGAAGTAACTAGAATATGTAGTGTAGCGGTGAAATGCTTAGAGATTA
CATGGAATACCGATTGCGAAGGCAGGTTACTACGAGTATATTGACGCTGATGGACGAAAGCGTGGGGAGC
GAACAGGATTAGATACCCTGGTAGTCCACGCCGTAAACGATGGATACTAGCTGTTTGGAGCAATCTGAGT
GGCTAAGCGAAAGTGATAAGTATCCCACCTGGGGAGTACGCTCGCAAGAGTGAAACTCAAAGGAATTGAC
GGGGGCCCGCACAAGCGGAGGAGCATGTGGTTTAATTCGATGATACGCGAGGAACCTTACCAAGGCTTAA
ATGGGAAACGACAGATTTGGAAACAGATCTTTCTTCGGACGTTTTTCAAGGTGCTGCATGGTTGTCGTCA
GCTCGTGCCGTGAGGTGTCAGGTTAAGTCCTATAACGAGCGCAACCCCTGTTGCTAGTTGCCAGCGAGTC
ATGTCGGGAACTCTAGCAAGACTGCCGGTGCAAACCGCGAGGAAGGTGGGGATGACGTCAAATCATCACG
GCCCTTACGCCTTGGGCTACACACGTGCTACAATGGACGGTACAGAGAGCAGCCACTACGCAAGTAGGAG
CGAATCTACAAAACCGTTCTCAGTTCGGATCGGAGTCTGCAACTCGACTCCGTGAAGCTGGATTCGCTAG
TAATCGCAGATCAGCCATGCTGCGGTGAATACGTTCCCGGGCCTTGTACACACCGCCCGTCAAGCCATGG
AAGCTGGGGGTACCTGAAGTCGGTGACCGCAAGGAGCTGCCTAGGGTAAAACTGGTAACTAGGGCTAAGT
CGTAACAAGGTAGCCGTACCGGAAGGTGCGGCTGGAACACCTCCTTTCTA
>JQ352756.1 Flavobacteriaceae bacterium UJ101 16S ribosomal RNA gene, partial sequence
TGCAAGTCGAGGGGCAGCATATCTAGCTTGCTAGATGATGGCGACCGGCGGACGGGTGCGTAACGCGTAT
ACAACTTGCCTATCACTAGGGGATAGCCATTGGAAACGATGAATAATACCCTATGGTCTATGGTATTGCA
TGATACTAATAGTAAAGGTTACGGTGATAGATGGGTATGCGTCCAATTAGCTAGTTGGTGCGGTAACGGC
GTACCAAGGCGATGATTGGTAGGGGGCCTGAGAGGGTGAACCCCCACACTGGTACTGAGACACGGACCAG
ACTCCTACGGGAGGCAGCAGTGAGGAATATTGGTCAATGGAGGGAACTCTGAACCAGCCATCCCGCGTGT
AGGAAGACGGCCTTATGGGTTGTAAACTACTTTTATACAGGAAGAAACGTACCCTCGTGAGGGTGCCTGA
CGGTACTGTAGGAATAAGCACCGGCTAACTCCGTGCCAGCAGCCGCGGTAATACGGAGGGTGCGAGCGTT
ATCCGGATTTATTGGGTTTAAAGGGTCCGTAGGCGGGCTAATAAGTCAGTGGTGAAATCCCATCGCTTAA
CGATGGAACTGCCATTGATACTGTTAGTCTTGAATAAGGTTGCAGTGGTTGGAATGTGTAGTGTAGCGGT
GAAATGCATAGATATTACACAGAACACCGATTGCGAAGGCAGATCACTAAGCCTTTATTGACGCTGAGGG
ACGAAAGCGTGGGGAGCGAACAGGATTAGATACCCTGGTAGTCCACGCCGTAAACGATGATTACTCGGTG
TTGGGGTCGACTTGACTTCAGTGCCTAAGCGAAAGTGATAAGTAATCCACCTGGGGAGTACGTTCGCAAG
AATGAAACTCAAAGGAATTGACGGGGGCCCGCACAAGCGGTGGAGCATGTGGTTTAATTCGATGATACGC
GAGGAACCTTACCAAGGCTTAAATGCAATACGAATATGGGCGAAAGTTCATAGTCTTCGGACGGATTGCA
AGGTGCTGCATGGTTGTCGTCAGCTCGTGCCGTGAGGTGTCAGGTTAAGTCCTATAACGAGCGCAACCCC
TATCGTTAGTTGCCATCATTTAGTTGGGGACTCTAGCGAGACTGCCTACGCAAGTAGAGAGGAAGGTGGG
GATGACGTCAAATCATCACGGCCCTTACGTTTTGGGCTACACACGTGCTACAATGGTAGGTACAGAGGGC
AGCTACCCTGTGAAGGGATGCGAATCTTTAAAACCTATCTCAGTTCGGATCGGAGTCTGCAACTCGACTC
CGTGAAGCTGGAATCGCTAGTAATCGCGCATCAGCCATGGCGCGGTGAATACGTTCCCGGGCCTTGTACA
CACCGCCCGTCAAGCCATGGAAGCTGGGGGTACCTGAAGTCGGTGATCCGTAAGGAAGC
>JQ349050.1 Niabella ginsenosidivorans 16S ribosomal RNA gene, partial sequence
GATGAACGCTAGCGGCAGGCTTAATACATGCAAGTCGAGGGGCAGCGGGGGCTTCGGTCCGCCGGCGACC
GGCAAACGGGTGAGGAACACGTACACAACCTACCTTTAAGCGGGGGATAGCCCAGAGAAATTTGGATTAA
TACCCCATAGGATGGTTAGTAGGCATCTACTGGCTATTAAAGATTTATCACTTAAGGACGGGTGTGCGCA
TGATTAGGTAGTTGGCGGGGTAACGGCCCACCAAGCCTACGATCATTAACTGGTGTGAGAGCACGACCAG
TCACACGGGCACTGAGACACGGGCCCGACTCCTACGGGAGGCAGCAGTAAGGAATATTGGTCAATGGAGG
GAACTCTGAACCAGCCATGCCGCGTGGAGGATGAAGGTCCTCTGGATTGTAAACTTCTTTTATCTGGGGC
GAAAAAGGGTTTTTTTAGGCCAACTGACGGTACCAGATGAATAAGCACCGGCTAACTCCGTGCCAGCAGC
CGCGGTAATACGGAGGGTGCAAGCGTTATCCGGATTTACTGGGTTTAAAGGGAGCGTAGGTGGGCTAGTA
AGTCAGTGGTGAAATCTCCGGGCTTAACCCGGAAACTGCCATTGATACTATTGGTCTTGAATACTGTGGA
GGTCAGCGGAATATGTCATGTAGCGGTGAAATGCATAGATATGACATAGAACACCAATTGCGAAGGCAGC
TGGCTACACAAGCATTGACACTGAGGCTCGAAAGCGTGGGGATCAAACAGGATTAGATACCCTGGTAGTC
CACGCCCTAAACGATGGATACTCGACATACGCGATACACAGTGTGTGTCTGAGCGAAAGCATTAAGTATC
CCACCTGGGAAGTACGATCGCAAGATTGAAACTCAAAGGAATTGGCGGGGGTCCGCACAAGCGGTGGAGC
ATGTGGTTTAATTCGATGATACGCGAGGAACCTTACCTGGGCTAGAATGCGAGTGCCGTACCCTGAAAGG
GGTATTTCTAGCAATAGACACAAAGCAAGGTGCTGCATGGCTGTCGTCAGCTCGTGCCGTGAGGTGTTGG
GTTAAGTCCCGCAACGAGCGCAACCCCCATCACTAGTTGCCATCAGGTAACGCTGGGAACTCTAGTGAAA
CTGCCGTCGTAAGACGAGAGGAAGGAGGGGATGATGTCAAGTCATCATGGCCTTTATGCCCAGGGCTACA
CACGTGCTACAATGGGGCGCACAAAGGGTTGCGACCTGGTGACAGGAAGCCAATCCCAAAAAACGTCTCT
CAGTTCAGATCGCAGTCTGCAACTCGACTGCGTGAAGCTGGAATCGCTAGTAATCGTATATCAGCAATGA
TACGGTGAATACGTTCCCGGACCTTGCACACACCGCCCGTCAAGCCATGAAAGCCGGGTGTACCTGAAGT
CGGTAACCGCAAGGAGCTGCCTAGGGTAAAACTGGTAATTGGGGCT
>NC_018609.1:1129753-1131274 Riemerella anatipestifer RA-CH-1, complete genome
TACAATGGAGAGTTTGATCCTGGCTCAGGATGAACGCTAGCGGGAGGCCTAACACATGCAAGCCGAGCGG
TAGAGTATCTTCGGATACTTGAGAGCGGCGTACGGGTGCGGAACACGTGTGCAACCTGCCTTTATCTGAG
GGATAGCCTTTCGAAAGGAAGATTAATACCTCATAACATACTGATTGGCATCAATTAGTATTGAAAGCTC
CGGCGGATAGAGATGGGCACGCGCAAGATTAGATAGTTGGTGAGGTAACGGCTCACCAAGTCAATGATCT
TTAGGGGGCCTGAGAGGGTGATCCCCCACACTGGTACTGAGACACGGACCAGACTCCTACGGGAGGCAGC
AGTGAGGAATATTGGACAATGGGTGGAAGCCTGATCCAGCCATCCCGCGTGAAGGACGACGGCCCTATGG
GTTGTAAACTTCTTTTGTACAGGGATAAACCTACTCTCGTGAGGGTAGCTGAAGGTACTGTACGAATAAG
CACCGGCTAACTCCGTGCCAGCAGCCGCGGTAATACGGAGGGTGCGAGCGTTATCCGGATTTATTGGGTT
TAAAGGGTCCGCAGGCGGGCTAGTAAGTCAGTGGTGAAAGCCTACAGCTTAACTGTAGAACTGCCGTTGA
TACTGCTAGTCTTGAGTATAGTTGAGGTAGCTGGAATGAGTAGTGTAGCGGTGAAATGCATAGATATTAC
TCAGAACACCGATTGCGAAGGCAGGTTACCAAGTTATAACTGACGCTGAGGGACGAAAGCGTGGGGAGCG
AACAGGATTAGATACCCTGGTAGTCCACGCCGTAAACGATGCTAACTCGTTTTTGGGCTTTAGGGTTCAG
AGACTAAGCGAAAGTGATAAGTTAGCCACCTGGGGAGTACGACCGCAAGGTTGAAACTCAAAGGAATTGA
CGGGGGCCCGCACAAGCGGTGGATCATGTGGTTTAATTCGATGATACGCGAGGAACCTTACCAAGGCTTA
AATGGGAATTGACAGCTGTAGAAATACGGTTTTCTTCGGACAATTTTCAAGGTGCTGCATGGTTGTCGTC
AGCTCGTGCCGTGAGGTGTTAGGTTAAGTCCTGCAACGAGCGCAACCCCTGTCACTAGTTGCCATCATTA
AGTTGGGGACTCTAGTGAGACTGCCTACGCAAGTAGAGAGGAAGGTGGGGATGACGTCAAATCATCACGG
CCCTTACGCCTTGGGCCACACACGTGATACAATGGCCGGTACAGAGGGCAGCTACACTGCGAAGTGATGC
AAATCTCGAAAGCCGGTCTCAGTTCGGATTGGAGTCTGCAACTCGACTCTATGAAGCTGGAATCGCTAGT
AATCGCGCATCAGCCATGGCGCGGTGAATACGTTCCCGGGCCTTGTACACACCGCCCGTCAAGCCATGGA
AGCTGGGGGTACCTGAAGTCGGTGACCGTAACAGGAGCTGCCTAGGGTAAAACTAGTAACTAGGGCTAAG
TCGTAACAAGGTAGCCGTACCGGAAGGTGCGGCTGGAACATCTCATTTTAGA
>NC_020125.1:c15184-13680 Riemerella anatipestifer RA-CH-2, complete genome
AGAGTTTGATCCTGGCTCAGGATGAACGCTAGCGGGAGGCCTAACACATGCAAGCCGAGCGGTAGAGTGT
CTTCGGATACTTGAGAGCGGCGTACGGGTGCGGAACACGTGTGCAACCTGCCTTTATCTGAGGGATAGCC
TTTCGAAAGGAAGATTAATACCTCATAATATACTGATTGGCATCAATTAGTATTGAAAGCTCCGGCGGAT
AGAGATGGGCACGCGCAAGATTAGATAGTTGGTGAGGTAACGGCTCACCAAGTCAATGATCTTTAGGGGG
CCTGAGAGGGTGATCCCCCACACTGGTACTGAGACACGGACCAGACTCCTACGGGAGGCAGCAGTGAGGA
ATATTGGACAATGGGTGCAAGCCTGATCCAGCCATCCCGCGTGAAGGACGACGGCCCTATGGGTTGTAAA
CTTCTTTTGTACAGGGATAAACCTACTCTCGTGAGGGTAGCTGAAGGTACTGTACGAATAAGCACCGGCT
AACTCCGTGCCAGCAGCCGCGGTAATACGGAGGGTGCAAGCGTTATCCGGATTTATTGGGTTTAAAGGGT
CCGCAGGCGGGCTAGTAAGTCAGTGGTGAAAGCCTACAGCTTAACTGTAGAACTGCCGTTGATACTGCTA
GTCTTGAGTATAGTTGAGGTAGCTGGAATGAGTAGTGTAGCGGTGAAATGCATAGATATTACTCAGAACA
CCGATTGCGAAGGCAGGTTACCAAGTTATAACTGACGCTGAGGGACGAAAGCGTGGGGAGCGAACAGGAT
TAGATACCCTGGTAGTCCACGCCGTAAACGATGCTAACTCGTTTTTGGGCTTTAGGGTTCAGAGACTAAG
CGAAAGTGATAAGTTAGCCACCTGGGGAGTACGACCGCAAGGTTGAAACTCAAAGGAATTGACGGGGGCC
CGCACAAGCGGTGGATCATGTGGTTTAATTCGATGATACGCGAGGAACCTTACCAAGGCTTAAATGGGAA
TTGACAGCTGTAGAAATACGGTTTTCTTCGGACAATTTTCAAGGTGCTGCATGGTTGTCGTCAGCTCGTG
CCGTGAGGTGTTAGGTTAAGTCCTGCAACGAGCGCAACCCCTGTCACTAGTTGCCATCATTAAGTTGGGG
ACTCTAGTGAGACTGCCTACGCAAGTAGCGAGGAAGGTGGGGATGACGTCAAATCATCACGGCCCTTACG
CCTTGGGCCACACACGTGATACAATGGCCGGTACAGAGGGCAGCTACACTGCGAAGTGATGCAAATCTCG
AAAGCCGGTCTCAGTTCGGATTGGAGTCTGCAACTCGACTCTATGAAGCTGGAATCGCTAGTAATCGCGC
ATCAGCCATGGCGCGGTGAATACGTTCCCGGGCCTTGTACACACCGCCCGTCAAGCCATGGAAGCTGGGG
GTACCTGAAGTCGGTGACCGTAAAAGGAGCTGCCTAGGGTAAAACTAGTAACTAGGGCTAAGTCGTAACA
AGGTAGCCGTACCGGAAGGTGCGGCTGGAACATCT
>JX847597.1 Mucilaginibacter sp. PAMC 26640 16S ribosomal RNA gene, partial sequence
GCTAGCGGCAGGCGTAATACATGCAAGTCGGACGGGATTTGGGAGCTTGCTCCTGATGAGAGTGGCGCAC
GGGTGCGTAACACGTATGTAACCTACCTTAATCTGGGGGATAGCCTCTCGAAAGAGAGATTAACACCGCA
TAACATCACATTGCGGCATTGCAGAGTGATCAAATATTTATAGGATTAAGATGGGCATGCGGAACATTAG
CTAGTTGGTAAGGTAATGGCTTACCAAGGCTACGATGTTTAGGGGATCTGAGAGGATGACCCCCCACACT
GGTACTGAGACACGGACCAGACTCCTACGGGAGGCAGCAGTAAGGAATATTGGTCAATGGGCGGAAGCCT
GAACCAGCCATGCCGCGTGCAGGAAGACGGCCCTACGGGTTGTAAACTGCTTTTGTACCGGAATAAACCT
TTCTTCGTGAAGAGAGCTGAATGTACGGTAAGAATAAGGATCGGCTAACTCCGTGCCAGCAGCCGCGGTA
ATACGGAGGATCCGAGCGTTATCCGGATTTATTGGGTTTAAAGGGTGCGTAGGCGGCCAGTTAAGTCAGG
GGTGAAAGACGGTAGCTCAACTATCGCAGTGCCTTTGATACTGACGGGCTTGAATACACTTGAGGTAGGC
GGAATGTGACAAGTAGCGGTGAAATGCATAGATATGTCACAGAACACCAATTGCGAAGGCAGCTTACTAA
AGTGTGATTGACGCTGAGGCACGAAAGCGTGGGGATCAAACAGGATTAGATACCCTGGTAGTCCACGCCC
TAAACGATGAATACTCGATGTTGGCGATATACGGTCAGCGTCTAAGCGAAAGCGTTAAGTATTCCACCTG
GGGAGTACGCCCGCAAGGGTGAAACTCAAAGGAATTGACGGGGGCCCGCACAAGCGGAGGAGCATGTGGT
TTAATTCGATGATACGCGAGGAACCTTACCCGGGCTTGAAAGTTAGTGAATGATCCAGAGACGGATCAGC
TCTTCGGAGCACGAAACTAGGTGCTGCATGGCTGTCGTCAGCTCGTGCCGTGAGGTGTTGGGTTAAGTCC
CGCAACGAGCGCAACCCCTATGTTTAGTTGCCAGCACGTTAAGGTGGGGACTCTAAACAGACTGCCTATG
CAAATAGAGAGGAAGGAGGGGACGACGTCAAGTCATCATGGCCCTTACGTCCGGGGCTACACACGTGCTA
CAATGGATGGTACAGCGGGCAGCTACCTGGCAACAGGATGCCAATCTCGTAAAGCCATTCACAGTTCGGA
TCGGGGTCTGCAACTCGACCCCGTGAAGTTGGATTCGCTAGTAATCGCGTATCAGCAATGACGCGGTGAA
TACGTTCCCGGGCCTTGTACACACCGCCCGTCAAGCCATGGAAGCTGGAAGTGCCTGAAGTGCGTAACCG
TAAGGAGCGTCCTAGGGTAAAGTCGGTAACTGGGGCTAAGTCGTAACAGGTA
>KF023502.1 Formosa sp. Hel1_33_131 16S ribosomal RNA gene, partial sequence
GTCGAGGGGTAACAGAGTAGCTTGCTACTGCTGACGACCGGCGCACGGGTGCGTAACGCGTATACAATCT
ACCTTATACTGGGGTATAGCCTTTAGAAATGAAGATTAACCCCCCATAGTCTCTAAGAGTGGCATCACAT
TTAGAGTAAAGGTTACGGTATAAGATGAGTATGCGTTCTATTAGTTTGTTGGTGAGGTAACGGCTTACCA
AGACTACGATAGATAGGGGCCCTGAGAGGGGGATCCCCCACACTGGTACTGAGACACGGACCAGACTCCT
ACGGGAGGCAGCAGTGAGGAATATTGGACAATGGAGGCAACTCTGATCCAGCCATGCCGCGTGTAGGATG
ACTGCCCTATGGGTTGTAAACTACTTTTATACAGGAAGAAACACCTCTACGTGTAGAGGCTTGACGGTAC
TGTAAGAATAAGGATCGGCTAACTCCGTGCCAGCAGCCGCGGTAATACGGAGGATCCAAGCGTTATCCGG
AATCATTGGGTTTAAAGGGTCCGTAGGTGGATAATTAAGTCAGAGGTGAAATCTTGCAGCTCAACTGTAA
AATTGCCTTTGAAACTGGTTATCTTGAGTTATTATGAAGTAGTTAGAATATGTAGTGTAGCGGTGAAATG
CATAGATATTACATAGAATACCAATTGCGAAGGCAGATTACTAATAATCAACTGACACTGATGGACGAAA
GCGTGGGTAGCGAACAGGATTAGATACCCTGGTAGTCCACGCCGTAAACGATGGTTACTAGCTGTTTGGA
CTTCGGTCTGAGTGGCTAAGCGAAAGTGATAAGTAACCCACCTGGGGAGTACGTTCGCAAGAATGAAACT
CAAAGGAATTGACGGGGGCCCGCACAAGCGGTGGAGCATGTGGTTTAATTCGATGATACGCGAGGAACCT
TACCAGGGCTTAAATGTAAGTTGCATTAGTTAGAGATAGCTATTTCTTCGGACCACTTACAAGGTGCTGC
ATGGTTGTCGTCAGCTCGTGCCGTGAGGTGTCAGGTTAAGTCCTATAACGAGCGCAACCCCTGTTGTTAG
TTGCCAGCGAGTCATGTCGGGAACTCTAACAAGACTGCCAGTGCAAACTGTGAGGAAGGTGGGGATGACG
TCAAATCATCACGGCCCTTACGTCCTGGGCTACACACGTGCTACAATGGTAGGGACAGAGAGCAGCCACT
GGGCGACCAGGAGCGAATCTATAAACCCTATCACAGTTCGGATCGGAGTCTGCAACTCGACTCCGTGAAG
CTGGAATCGCTAGTAATCGGATATCAGCCATGATCCGGTGAATACGTTCCCGGGCCTTGTACACACCGCC
CGTCAAGCCATGGAAGTTGGAAGTGCCTGAAGTCCGTCACCGCAAGGAGCG
>KF023501.1 Formosa sp. Hel3_A1_48 16S ribosomal RNA gene, partial sequence
TGCAAGTCGAGGGGTAACAGGGAGAAGCTTGCTTTTCCGCTGACGACCGGCGCACGGGTGCGTAACGCGT
ATACAATCTGCCTTATACTGGGGTATAGCCTTTAGAAATGAAGATTAATCCCCCATAGTCTCTTAGAGTG
GCATCATTTTAGGAGTAAAGGTTACGGTATAAGATGAGTATGCGTTCTATTAGTTTGTTGGTGAGGTAAC
GGCTCACCAAGGCTACGATAGATAGGGGCCCTGAGAGGGGGATCCCCCACACTGGTACTGAGACACGGAC
CAGACTCCTACGGGAGGCAGCAGTGAGGAATATTGGACAATGGAGGCAACTCTGATCCAGCCATGCCGCG
TGCAGGAAGACTGCCCTATGGGTTGTAAACTGCTTTTATATAGGAAGAAACCTACTTACGTGTAAGTAGC
TGACGGTACTATAAGAATAAGGATCGGCTAACTCCGTGCCAGCAGCCGCGGTAATACGGAGGATCCAAGC
GTTATCCGGAATCATTGGGTTTAAAGGGTCCGTAGGTGGATAATTAAGTCAGAGGTGAAATCTTGCAGCT
CAACTGTAAAATTGCCTTTGATACTGGTTATCTTGAGTTATTATGAAGTAGTTAGAATATGTAGTGTAGC
GGTGAAATGCATAGATATTACATAGAATACCAATTGCGAAGGCAGATTACTAATAATCAACTGACACTGA
TGGACGAAAGCGTGGGTAGCGAACAGGATTAGATACCCTGGTAGTCCACGCCGTAAACGATGGTTACTAG
CTGTTTGGACCTTGTGTCTGAGTGGCTAAGCGAAAGTGATAAGTAACCCACCTGGGGAGTACGTTCGCAA
GAATGAAACTCAAAGGAATTGACGGGGGCCCGCACAAGCGGTGGAGCATGTGGTTTAATTCGATGATACG
CGAGGAACCTTACCAGGGCTTAAATGTAAGTTGCATTAGTTAGAGATAGCTATTTCTTCGGACCACTTAC
AAGGTGCTGCATGGTTGTCGTCAGCTCGTGCCGTGAGGTGTCAGGTTAAGTCCTATAACGAGCGCAACCC
CTGTTGTTAGTTGCCAGCGAGTCATGTCGGGAACTCTAACAAGACTGCCGGTGCAAACCGTGAGGAAGGT
GGGGATGACGTCAAATCATCACGGCCCTTACGTCCTGGGCTACACACGTGCTACAATGGTCGGTACAGAG
AGCAGCCACTACGCGAGTAGGAGCGAATCTTCAAAGCCGATCACAGTTCGGATCGGAGTCTGCAACTCGA
CTCCGTGAAGCTGGAATCGCTAGTAATCGGATATCAGCCATGATCCGGTGAATACGTTCCCGGGCCTTGT
ACACACCGCCCGTCAAGCCATGGAAGTTGGGAGTGCCTGAAGTCCGTTACCGCAAGGAGCG
>NZ_CP007547.1:c3804765-3803245 Elizabethkingia anophelis NUHP1, complete genome
ACAATGGAGAGTTTGATCCTGGCTCAGGATGAACGCTAGCGGGAGGCCTAACACATGCAAGCCGAGCGGT
AGATTACTTTCGGGTAATTGAGAGCGGCGTACGGGTGCGGAACACGTGTGCAACCTGCCTTTATCAGGGG
GATAGCCTTTCGAAAGGAAGATTAATACCCCATAATATATTATTCGGCATCGGGTGATATTGAAAACTAC
GGTGGATAGAGATGGGCACGCGCAAGATTAGCTAGTTGGTGAGGTAACGGCTCACCAAGGCGACGATCTT
TAGGGGGCCTGAGAGGGTGATCCCCCACACTGGTACTGAGACACGGACCAGACTCCTACGGGAGGCAGCA
GTGAGGAATATTGGACAATGGGTGGAAGCCTGATCCAGCCATCCCGCGTGCAGGAAGACGGCCCTATGGG
TTGTAAACTGCTTTTATCTGGGGATAAACCTACTTACGTGTAAGTAGCTGAAGGTACCAGAAGAATAAGC
ACCGGCTAACTCCGTGCCAGCAGCCGCGGTAATACGGAGGGTGCAAGCGTTATCCGGATTTATTGGGTTT
AAAGGGTCCGTAGGCGGACTGATAAGTCAGTGGTGAAATCCGACAGCTTAACTGTCGAACTGCCATTGAT
ACTGTTAGTCTTGAGTAAGGTTGAAGTGGCTGGAATAAGTAGTGTAGCGGTGAAATGCATAGATATTACT
TAGAACACCAATTGCGAAGGCAGGTCACTAAGTCTTAACTGACGCTGATGGACGAAAGCGTGGGGAGCGA
ACAGGATTAGATACCCTGGTAGTCCACGCCGTAAACGATGATTACTCGTTTTTGGGTTTTATGATTCAGA
GACTAAGCGAAAGTGATAAGTAATCCACCTGGGGAGTACGTTCGCAAGAATGAAACTCAAAGGAATTGAC
GGGGGCCCGCACAAGCGGTGGAGCATGTGGTTTAATTCGATGATACGCGAGGAACCTTACCAAGACTTAA
ATGGGAAATGACAGATTTAGAAATAGATCCTTCTTCGGACATTTTTCAAGGTGCTGCATGGTTGTCGTCA
GCTCGTGCCGTGAGGTGTTAGGTTAAGTCCTGCAACGAGCGCAACCCCTGTCACTAGTTGCTAACATTAA
GTTGAGGACTCTAGTGAGACTGCCTACGCAAGTAGAGAGGAAGGTGGGGATGACGTCAAATCATCACGGC
CCTTACGTCTTGGGCCACACACGTGCTACAATGGCCGGTACAGAGGGCAGCTACCTAGTGATAGGATGCA
AATCTCGAAAGCCGGTCTCAGTTCGGATTGGAGTCTGCAACTCGACTCTATGAAGCTGGAATCGCTAGTA
ATCGCGCATCAGCCATGGCGCGGTGAATACGTTCCCGGGCCTTGTACACACCGCCCGTCAAGCCATGGAA
GCTGGGGGTACCTGAAGTCGGTGACCGTAAAAGGAGCTGCCTAGGGTAAAACTAGTAACTAGGGCTAAGT
CGTAACAAGGTAGCCGTACCGGAAGGTGCGGCTGGAACATCTCATTTTAGA
>KM198970.1 Hymenobacter sp. APR13 16S ribosomal RNA gene, complete sequence
AGAGTTTGATCCTGGCTCAGGATGAACGCTAGCGGCAGGCCTAATACATGCAAGTCGAACGGGTATAGCA
ATATACTAGTGGCGCACGGGTGCGTAACGCGTAACCAACCTGCCCTGAACTGGGGGATAGCCCGCCGAAA
GGCGGATTAATACCGCATAACACTTCTCACTGGCATCAGTGGTTAGTTAAAGATTTATTGGTTCAGGATG
GGGTTGCGTGACATTAGCTAGTTGGCGGGGTAACGGCCCACCAAGGCGACGATGTCTAGGGGACCTGAGA
GGGTGATCCCCCACACTGGCACTGAGATACGGGCCAGACTCCTACGGGAGGCAGCAGTAGGGAATATTGG
GCAATGGGCGAGAGCCTGACCCAGCCATGCCGCGTGCCGGATGAAGGCCTTCTGGGTTGTAAACGGCTTT
TCTCAGGGAAGAAAAAGGTGATGCGTCACAAACTGACGGTACCTGAGGAATAAGCACCGGCTAACTCCGT
GCCAGCAGCCGCGGTAATACGGAGGGTGCAAGCGTTGTCCGGATTTATTGGGTTTAAAGGGTGCGTAGGT
GGCCCGTTAAGTCCGGGGTGAAAGCCCACAGCTCAACTGTGGAACTGCCCTGGATACTGGCGGGCTTGAG
TCCAGACGAGGTTGGCGGAATGGAAGATGTAGCGGTGAAATGCATAGATATCTTCCAGAACCCCGATTGC
GTAGGCAGCTGACTAGGCTGGTACTGACACTGAGGCACGAAAGCGTGGGGAGCGAACAGGATTAGATACC
CTGGTAGTCCACGCCGTAAACGATGGATACTCGCTGGTGGCGATAGACAGTCACTGGCTTAGCGAAAGCG
GTAAGTATCCCACCTGGGGAGTACGCTCGCAAGAGTGAAACTCAAAGGAATTGACGGGGGCCCGCACAAG
TGGTGGAGCATGTGGTTTAATTCGATGATACGCGAGGAACCTTACCTAGGCTAGAATGCGCGTGACCGGT
TCAGAGATGGACCTTTCCTTCGGGACACAAAGCAAGGTGCTGCATGGCCGTCGTCAGCTCGTGCCGTGAG
GTGTTGGGTTAAGTCCCGCAACGAGCGCAACCCCTACATTTAGTTGCCATCAGGTTAAGCTGGGGACTCT
AGATGGACTGCCTGCGCAAGCAGTGAGGAAGGCGGGGACGACGTCAGGTCATCATGGCCCTTACGCCTAG
GGCTACACACGTGCTACAATGGACGGTACAGAGGGTCGCTACCTGGTGACAGGATGCCAATCTCACAAAG
CCGTTCTCAGTTCGGATCGAAGTCTGCAACTCGACTTCGTGAAGCTGGAATCACTAGTAATCGCGTATCA
GCAATGACGCGGTGAATACGTTCCCGGGCCTTGTACACACCGCCCGTCAAGCCATGGAAGTCTGGTAGAC
CTGAAGCTGGTGCTCCGCAACGAAGCCAGTTAGGGTAGAACAGGTAACTGGGGCTAAGTCGTAACAAGGT
AGCCGTACCGGAAGGTGCGGCTGGATCACCTCCTTT
>KF303586.1 Rufibacter sp. DG15C 16S ribosomal RNA gene, partial sequence
GGCTCAGGATGAACGCTAGCGGCAGGCCTAATACATGCAAGTCGAACGGGTGCAGCAATGCACCAGTGGC
GCACGGGTGCGTAACGCGTATGCAACCTACCTTCAACTGGGGGATAGCCCGGAGAAATCCGGATTAATAC
CGCATAACACCCTTCGATGGCATCTGAAGAGGGTTAAAGATTTATCGGTTGGAGATGGGCATGCGTGCCA
TTAGCTAGTTGGCGGGGTAACGGCCCACCAAGGCTACGATGGCTAGGGGTTCTGAGAGGACGGTCCCCCA
CACTGGCACTGAGATACGGGCCAGACTCCTACGGGAGGCAGCAGTAGGGAATATTGGGCAATGGGCGGAA
GCCTGACCCAGCCATGCCGCGTGCAGGATGAAGGCCTTCTGGGTTGTAAACTGCTTTTACCAGGGAAGAA
AACACCCATGCGTGGGGAACTGACGGTACCTGGGGAATAAGCACCGGCTAACTCCGTGCCAGCAGCCGCG
GTAATACGGAGGGTGCAAGCGTTGTCCGGATTTATTGGGTTTAAAGGGTGCGTAGGCGGCCCCTTAAGTC
AGTGGTGAAAGCCCGCGGCTCAACCGCGGAACTGCCATTGATACTGGGGGGCTTGAGTACAGACGAGGTA
GGCGGAATTGAAGATGTAGCGGTGAAATGCTTAGATATCTTCAAGAACACCGATTGCGTAGGCAGCTTAC
TAGGCTGTAACTGACGCTGAGGCACGAAAGCGTGGGGAGCGAACAGGATTAGATACCCTGGTAGTCCACG
CCGTAAACGATGATTACTCGATGTCGGCGATAGACCGTCGGCGTCTTAGCGAAAGCGTTAAGTAATCCAC
CTGGGGAGTACGCCCGCAAGGGTGAAACTCAAAGGAATTGACGGGGGCCCGCACAAGCGGTGGAGCATGT
GGTTTAATTCGATGATACGCGAGGAACCTTACCTAGGCTAGAATGCGCGTGACGGTACCGGAGACGGTAC
TTCCCTTCGGGGCACAAAGCAAGGTGCTGCATGGCTGTCGTCAGCTCGTGCCGTGAGGTGTTGGGTTAAG
TCCCGCAACGAGCGCAACCCCTACCTTTAGTTGCCAGCACGTAACGGTGGGGACTCTAAAGGGACTGCCT
CCGCAAGGAGTGAGGAAGGCGGGGACGACGTCAAGTCATCATGGCCCTTACGCCTAGGGCTACACACGTG
CTACAATGGGCGGTACAGAGGGTCGCTACCTGGTGACAGGATGCCAATCTCAAAAAGCCGCTCTCAGTTC
GGATCGAAGTCTGCAACTCGACTTCGTGAAGCTGGAATCGCTAGTAATCGCGTATCAGCAATGACGCGGT
GAATACGTTCCCGGGCCTTGTACACACCGCCCGTCAAGCCATGGAAGTCAGGGAGACCTGAAGGCGGTAA
CCGTCAAAGGAGCCGCTTAGGGTAAAACTGGTAACTGGGGCTAAGTCGTAACAAG
>KF303587.1 Rufibacter sp. DG31D 16S ribosomal RNA gene, partial sequence
TCTGGCTCAGGATGAACGCTAGCGGCAGGCCTAATACATGCAAGTCGAACGGGGTAGCAATACCCAGTGG
CGCACGGGTGCGTAACGCGTATGCAACCTACCTTGAACTGGGGGATAGCCTTCCGAAAGGGAGATTAATA
CCGCATAAGACAACTTGAGGGCATCTGAGGGTTGTTAAAGATTTATCGGTTCAAGATGGGCATGCGTGCC
ATTAGCTAGTTGGCGGGGTAAGGGCCCACCAAGGCGACGATGGCTAGGGGGTCTGAGAGGATGGTCCCCC
ACACTGGCACTGAGATACGGGCCAGACTCCTACGGGAGGCAGCAGTAGGGAATATTGGGCAATGGGCGGA
AGCCTGACCCAGCCATGCCGCGTGCAGGATGAAGGCCTTCTGGGTTGTAAACTGCTTTTATCAGGGAAGA
AAACACCCATGCGTGGGGAACTGACGGTACCTGAGGAATAAGCACCGGCTAACTCCGTGCCAGCAGCCGC
GGTAATACGGAGGGTGCAAGCGTTGTCCGGATTTATTGGGTTTAAAGGGTGCGTAGGCGGCCCATTAAGT
CAGTGGTGAAAGCCCGGGGCTCAACCCCGGAACCGCCATTGATACTGGTGGGCTTGAGTATGGACGAGGT
TGGCGGAATTGAGGGTGTAGCGGTGAAATGCTTAGATACCCTCAAGAACACCGATTGCGTAGGCAGCTAA
CTAGGCCATAACTGACGCTGAGGCACGAAAGCGTGGGGAGCGAACAGGATTAGATACCCTGGTAGTCCAC
GCCGTAAACGATGATTACTCGATGTCGGCGACAGACTGTCGGCGTCTTAGCGAAAGCGTTAAGTAATCCA
CCTGGGGAGTACGCCCGCAAGGGTGAAACTCAAAGGAATTGACGGGGGCCCGCACAAGCGGTGGAGCATG
TGGTTTAATTCGATGATACGCGAGGAACCTTACCTAGGCTAGAATGCGCGTGACGGTACCGGAGACGGTA
CTTCCCTTCGGGGCACAAAGCAAGGTGCTGCATGGCTGTCGTCAGCTCGTGCCGTGAGGTGTTGGGTTAA
GTCCCGCAACGAGCGCAACCCCTATCCCTAGTTGCCAGCACGTCAAGGTGGGGACTCTAGGGAGACTGCC
TCCGCAAGGAGTGAGGAAGGCGGGGACGACGTCAAGTCATCATGGCCCTTACGCCTAGGGCTACACACGT
GCTACAATGGCGCATACAGAGGGTCGCTACCTGGTGACAGGATGCCAATCTCAGAAAGTGCGTCTCAGTT
CGGATCGGAGTCTGCAACTCGACTCCGTGAAGCTGGAATCGCTAGTAATCGCGTATCAGCAATGACGCGG
TGAATACGTTCCCGGGCCTTGTACACACCGCCCGTCAAGCCATGGAAGTCAGGGAGACCTGAAGGCCGTC
ACCCACAAGGAGCGGCTTAGGGTAAAACTGGTAACTGGGGCTAAGTCGTAACAAG
>KF360083.1 Hymenobacter sp. DG25A 16S ribosomal RNA gene, partial sequence
GGCTCATGATGAACGCTAGCGGCAGGCCTAATACATGCAAGTCGAACGGGTGGTAGCAATACCACTAGTG
GCGCACGGGTGCGTAACGCGTAACCAACCTGCCCTTGACTGGGGGATAGCCCGCCGAAAGGCGGATTAAT
ACCGCATAAACCAACAGCCTGGCATCAGGCAATTGGTAAAGATTTATTGGTCAAGGATGGGGTTGCGTGA
CATTAGCTTGTTGGCGGGGTAACGGCCCACCAAGGCGACGATGTCTAGGGGACCTGAGAGGGTGATCCCC
CACACTGGCACTGAGATACGGGCCAGACTCCTACGGGAGGCAGCAGTAGGGAATATTGGGCAATGGGCGA
GAGCCTGACCCAGCCATGCCGCGTGCCGGATGAAGGCCTTCTGGGTTGTAAACGGCTTTTCTCAGGGAAG
AAAAAGACCATGCGTGGTACACTGACGGTACCTGAGGAATAAGCACCGGCTAACTCCGTGCCAGCAGCCG
CGGTAATACGGAGGGTGCAAGCGTTGTCCGGATTTATTGGGTTTAAAGGGTGCGTAGGTGGCCTTGTAAG
TCCGTGGTGAAAGCCTCTCGCTTAACGAGAGAACTGCCATGGATACTGCAAGGCTTGAGTCCAGACGAGG
TTGGCGGAATGGATGGTGTAGCGGTGAAATGCATAGATACCATCCAGAACCCCGATTGCGTAGGCAGCTG
ACTAGGCTGGTACTGACACTGAGGCACGAAAGCGTGGGGAGCGAACAGGATTAGATACCCTGGTAGTCCA
CGCCGTAAACGATGGATACTCGTTGCTAGCGATATACAGTTAGTGACTTAGCGAAAGCGTTAAGTATCCC
ACCTGGGGAGTACGCCCGCAAGGGTGAAACTCAAAGGAATTGACGGGGGCCCGCACAAGTGGTGGAGCAT
GTGGTTTAATTCGATGATACGCGAGGAACCTTACCTAGGCTAGAATGCGCGTGACCGGTTCAGAGATGAA
CCTTTCCTTCGGGACACAAAGCAAGGTGCTGCATGGCCGTCGTCAGCTCGTGCCGTGAGGTGTTGGGTTA
AGTCCCGCAACGAGCGCAACCCCTACATTTAGTTGCCAGCGGATTATGCCGGGGACTCTAGATGGACTGC
CTGCGCAAGCAGTGAGGAAGGCGGGGACGACGTCAGGTCATCATGGCCCTTACGCCTAGGGCTACACACG
TGCTACAATGGACGGTACAGAGGGTCGCTACACAGTGATGTGACGCCAATCTCAAAAAACCGTTCTCAGT
TCGGATCGAAGTCTGCAACTCGACTTCGTGAAGCTGGAATCACTAGTAATCGCGTATCAGCAATGACGCG
GTGAATACGTTCCCGGGCCTTGTACACACCGCCCGTCAAGCCATGGAAGTCTGGTAGACCTGAAGCTGGT
GCTCGTAATAGAAGCCAGTTAGGGTAGAACAGGTAACTGGGGCTAAGTCGTAACAAG
>KF360084.1 Hymenobacter sp. DG25B 16S ribosomal RNA gene, partial sequence
AGGCTCAGGATGAACGCTAGCGGCAGGCCTAATACATGCAAGTCGAACGGGTGTAGCAATACACTAGTGG
CGCACGGGTGCGTAACGCGTAACCAACCTGCCCTTGACTGGGGGATAGCCCGCCGAAAGGCGGATTAATA
CCGCATAAACCAACAGCCTGGCATCAGGCAATTGGTAAAGATTTATTGGTCAAGGATGGGGTTGCGTGAC
ATTAGCTAGTTGGCGGGGTAACGGCCCACCAAGGCGACGATGTCTAGGGGACCTGAGAGGGTGATCCCCC
ACACTGGCACTGAGATACGGGCCAGACTCCTACGGGAGGCAGCAGTAGGGAATATTGGGCAATGGGCGAG
AGCCTGACCCAGCCATGCCGCGTGCCGGATGAAGGCCTTCTGGGTTGTAAACGGCTTTTCTCAGGGAAGA
AAAAGACCATGCGTGGTACACTGACGGTACCTGAGGAATAAGCACCGGCTAACTCCGTGCCAGCAGCCGC
GGTAATACGGAGGGTGCAAGCGTTGTCCGGATTTATTGGGTTTAAAGGGTGCGTAGGTGGCCTTGTAAGT
CCGTGGTGAAAGCCTCTCGCTTAACGAGAGAACTGCCATGGATACTGCAAGGCTTGAGTCCAGACGAGGT
TGGCGGAATGGATGGTGTAGCGGTGAAATGCATAGATACCATCCAGAACCCCGATTGCGTAGGCAGCTGA
CTAGGCTGGTACTGACACTGAGGCACGAAAGCGTGGGGAGCGAACAGGATTAGATACCCTGGTAGTCCAC
GCCGTAAACGATGGATACTCGTTGCTAGCGATATACAGTTAGTGACTTAGCGAAAGCGTTAAGTATCCCA
CCTGGGGAGTACGCCCGCAAGGGTGAAACTCAAAGGAATTGACGGGGGCCCGCACAAGTGGTGGAGCATG
TGGTTTAATTCGATGATACGCGAGGAACCTTACCTAGGCTAGAATGCGCGTGACCGGTTCAGAGATGAAC
CTTTCCTTCGGGACACAAAGCAAGGTGCTGCATGGCCGTCGTCAGCTCGTGCCGTGAGGTGTTGGGTTAA
GTCCCGCAACGAGCGCAACCCCTACATTTAGTTGCCAGCGGATTATGCCGGGGACTCTAGATGGACTGCC
TGCGCAAGCAGTGAGGAAGGCGGGGACGACGTCAGGTCATCATGGCCCTTACGCCTAGGGCTACACACGT
GCTACAATGGACGGTACAGAGGGTCGCTACACAGTGATGTGACGCCAATCTCAAAAAACCGTTCTCAGTT
CGGATCGAAGTCTGCAACTCGACTTCGTGAAGCTGGAATCACTAGTAATCGCGTATCAGCAATGACGCGG
TGAATACGTTCCCGGGCCTTGTACACACCGCCCGTCAAGCCATGGAAGTCTGGTAGACCTGAAGCTGGTG
CTCGTCACAGAAGCCAGTTAGGGTAGAACAGGTAACTGGGGCTAAGTCGTAAAAG
>KF874659.1 Myroides sp. ZB35 16S ribosomal RNA gene, partial sequence
GTATGCAACCTACCTTATACAGGGGAATAGCCCGAAGAAATTCGGATTAATGCTCCATGGTTTATCGATA
TGGCATCGTATTGATAATAAAGATTTATCGGTATAAGATGGGCATGCGTATCATTAGCTAGTTGGTGTGG
TAACGGCATACCAAGGCAACGATGATTAGGGGTCCTGAGAGGGAGATCCCCCACACTGGTACTGAGACAC
GGACCAGACTCCTACGGGAGGCAGCAGTGAGGAATATTGGTCAATGGAGGCAACTCTGAACCAGCCATGC
CGCGTGCAGGATGACGGTCCTATGGATTGTAAACTGCTTTTGTACAGGAAGAAACCTCCCTACGAGTAGG
GACTTGACGGTACTGTAAGAATAAGGATCGGCTAACTCCGTGCCAGCAGCCGCGGTAATACGGAGGATCC
GAGCGTTATCCGGAATTATTGGGTTTAAAGGGTTCGTAGGCGGCTTTATAAGTCAGTGGTGAAATTTCCT
AGCTTAACTAAGACACTGCCATTGATACTGCTTAACTTGAATAGTATGGAAGTAACTAGAATATGTAGTG
TAGCGGTGAAATGCTTAGATATTACATGGAATACCAATTGCGAAGGCAGGTTACTACGTATTTATTGACG
CTGATGAACGAAAGCGTGGGGAGCGAACAGGATTAGATACCCTGGTAGTCCACGCCGTAAACGATGGATA
CTAGCTGTTCGGTTTTCGGACTGAGTGGCTAAGCGAAAGTGATAAGTATCCCACCTGGGGAGTACGTTCG
CAAGAATGAAACTCAAAGGAATTGACGGGGGCCCGCACAAGCGGTGGAGCATGTGGTTTAATTCGATGAT
ACGCGAGGAACCTTACCAGGGCTTAAATGTAGATTGACAGATTTGGAAACAGATTTTTCTTCGGACAATT
TACAAGGTGCTGCATGGTTGTCGTCAGCTCGTGCCGTGAGGTGTCAGGTTAAGTCCTATAACGAGCGCAA
CCCCTATTGTTAGTTACCAGCGCGTTAAGGCGGGGACTCTAGCAAGACTGCCGGTGCAAACCGTGAGGAA
GGTGGGGATGACGTCAAATCATCACGGCCCTTACGTCCTGGGCTACACACGTGCTACAATGGCAAGTACA
GAAAGCAGCTACCTGGCAACAGGATGCGAATCTCCAAAGCTTGTCTCAGTTCGGATTGGAGTCTGCAACT
CGACTCTATGAAGCTGGAATCGCTAGTAATCGGATATCAGCCATGATCCGGTGAATACGTTCCCGGGCCT
TGTACACACCGCCCGTCAAGCCATGG
>KJ019870.1 Nonlabens sp. MIC269 16S ribosomal RNA gene, partial sequence
CAGGATGAACGCTAGCGGCAGGCCTAACACATGCAAGTCGAGGGGCGCATAGATAGCTTGCTATCTGATG
GCGACCGGCGCACGGGTGCGTAACGCGTATACAACCTACCTATTACTGAGGGATAGCCCGAAGAAATTTG
GATTAATACCTCATAGAATTATAAGATGGCATCATTTAATAATTAAAGGTTACGGTAATAGATGGGTATG
CGTCCTATTAGCTAGATGGTGAGGTAACGGCTCACCATGGCGACGATAGGTAGGGGTCCTGAGAGGGAGA
TCCCCCACACTGGTACTGAGACACGGACCAGACTCCTACGGGAGGCAGCAGTGAGGAATATTGGACAATG
GAGGCAACTCTGATCCAGCCATGCCGCGTGTAGGAAGACGGCCCTATGGGTTGTAAACTACTTTTGTACG
GGAAGAAATACAGTCACGTGTGATTGTTTGACGGTACCGTAAGAATAAGCACCGGCTAACTCCGTGCCAG
CAGCCGCGGTAATACGGAGGGTGCAAGCGTTATCCGGAATCATTGGGTTTAAAGGGTCCGTAGGCGGGTA
ATTAAGTCAGTGGTGAAATGCAGGGGCTCAACTCCGGCACTGCCATTGATACTGGTTATCTTGAATTATT
GTGAAGTGGTTAGAATATGTAGTGTAGCGGTGAAATGCTTAGATATTACATAGAATACCGATTGCGAAGG
CAGATCACTAACAATATATTGACGCTGATGGACGAAAGCGTGGGGAGCGAACAGGATTAGATACCCTGGT
AGTCCACGCCGTAAACGATGGTTACTAGCTGTTTGGATCGATTGAGATCTGAGTGGCCAAGCGAAAGTGA
TAAGTAACCCACCTGGGGAGTACGTTCGCAAGAATGAAACTCAAAGGAATTGACGGGGGCCCGCACAAGC
GGTGGAGCATGTGGTTTAATTCGATGATACGCGAGGAACCTTACCAGGGCTTAAATGCAGTATGACAGAT
TTGGAAACAGATTTTTCTTCGGACATATTGCAAGGTGCTGCATGGTTGTCGTCAGCTCGTGCCGTGAGGT
GTCAGGTTAAGTCCTATAACGAGCGCAACCCCTATTTCTAGTTGCCAGCACATAATGGTGGGGACTCTAG
AGAGACTGCCGGTGCAAACCGTGAGGAAGGTGGGGATGACGTCAAATCATCACGGCCCTTACGTCCTGGG
CTACACACGTGCTACAATGGTAGGGACAGAGAGCAGCCACTTCGCGAGAAGGAGCGAATCTACAAACCCT
ATCTCAGTTCGGATCGCAGTCTGCAACTCGACTGCGTGAAGCTGGAATCGCTAGTAATCGCATATCAGCC
ATGATGCGGTGAATACGTTCCCGGGCCTTGTACACACCGCCCGTCAAGCCATGGAAGCTGGGGGTGCCTG
AAGTCGGTGACCGAAAGGAGCTGCCTAGGGTAAAACTAGAAACTGGGGCTAAGTC
>KJ606781.1 Hymenobacter sp. PAMC26554 16S ribosomal RNA gene, partial sequence
AATACATGCAAGTCGAACGGATAGTAGCAATACTATTAGTGGCGCACGGGTGCGTAACACGTAACTAACC
TACCTACACCTGGGGGATAGCCCGCCGAAAGGCGGATTAATACCGCATAAGGCTTGGAACCGGCATCGGT
TTTTAGTTAAAGATTTATTGGGTATAGATGGGGTTGCGGGTCATTAGCTAGTTGGTTGGGTAACGGCTGA
CCAAGGCGACGATGACTAGGGGAGCTGAGAGGCTGGTCCCCCACACGGGCACTGAGATACGGGCCCGACT
CCTACGGGAGGCAGCAGTAGGGAATATTGGGCAATGGGCGAGAGCCTGACCCAGCCATGCCGCGTGCAGG
AAGAAGGCTTTCTGAGTCGTAAACTGCTTTTGATAGGGAAGAATAAGCTTCACGTGTGGAGTGATGACGG
TACCTACAGAATAAGCACCGGCTAACTCCGTGCCAGCAGCCGCGGTAATACGGAGGGTGCGAGCGTTGTC
CGGATTTATTGGGTTTAAAGGGTGCGTAGGCGGCTTTGTAAGTCCGGGGTGAAAGCCCGCTGCTCAACAG
CGGAACTGCCCTGGATACTGCGGAGCTTGAGTACAGACGAGGTTGGCGGAATGGACCGAGTAGCGGTGAA
ATGCATAGATACGGTCCAGAACCCCGATTGCGAAGGCAGCTGACTAGGCTGATACTGACGCTGAGGCACG
ACAGCGTGGGAGCGAACAGGATTAGATACCCTGGTAGTCCACGCCGTAAACGATGGATACTCGCTGCGGG
CTAAAGATTGTCCGTGGCTTAGGGAAACCGATAAGTATCCCACCTGGGGAGTACGCCGGCAACGGTGAAA
CTCAAAGGAATTGACGGGGGCCCGCACAAGTGGTGGAGCATGTGGTTTAATTCGATGATACGCGAGGAAC
CTTACCTAGGCTAGAATGCGCGTGACCGGCTCAGAGATGGGTCTTTCCTTCGGGACACAAAGCAAGGTGC
TGCATGGCCGTCGTCAGCTCGTGCCGTGAGGTGTTGGGTTAAGTCCCGCAACGAGCGCAACCCCTATAGT
TAGTTGCCAGCACGTAATGGTGGGGACTCTAGCTAGACTGCCTGCGCAAGCAGTGAGGAAGGCGGGGACG
ACGTCAGGTCATCATGGCCCTTACGCCTAGGGCGACACACGTGCTACAATGGACGGTACAGCGGGTAGCT
ACTGGGCGACCAGATGCCAATCTCGAAAAGCCGTTCTCAGTTCGGATCGGAGTCTGCAACTCGACTCCGT
GAAGCTGGAATCACTAGTAATCGCGCATCAGCCATGGCGCGGTGAATACGTTCCCGGGCCTTGTACACAC
CGCCCGTCAAGCCATGGAAGTTTGGTAGACCTGAAGCTGGTGCTCCGCAACGAAGCCAGTTAGG
>KJ606783.1 Hymenobacter sp. PAMC26628 16S ribosomal RNA gene, partial sequence
AATACATGCAAGTCGAACGGTGGCAGCAATGCCATAGTGGCGCACGGGTGCGTAACGCGTAGCCAACCTA
CCCGAATCTGGGGGATAGCCCGCCGAAAGGCGGATTAATACCGCATAAGACTTTGGTCCGGCATCGGGCA
GAAGTTAAAGATTTATTGGATTCGGATGGGGCTGCGTGCCATTAGCTAGTTGGGGGGGTAACGGCCCACC
AAGGCGACGATGGCTAGGGGAGCTGAGAGGCTGGTCCCCCACACGGGCACTGAGATACGGGCCCGACTCC
TACGGGAGGCAGCAGTAGGGAATATTGGGCAATGGAGGAGACTCTGACCCAGCCATGCCGCGTGCCGGAT
GAAGGCCTTCTGGGTCGTAAACGGCTTTTTTCCGGGAAGAACCGGTCCTGTGCGCAGGGCCCTGACGGTA
CCGGGAGAATAAGCACCGGCTAACTCCGTGCCAGCAGCCGCGGTAATACGGAGGGTGCGAGCGTTGTCCG
GATTTATTGGGTTTAAAGGGTGCGTAGGCGGCCGCGTAAGTCTGGGGTGAAAGCCCGTTGCTCAACAACG
GAACTGCCCTGGAAACTGCGCGGCTTGAGTCCAGACGAGGTTGGCGGAATGGGCGGTGTAGCGGTGAAAT
GCATAGATACCGTCCAGAACCCCGATTGCGAAGGCAGCTGACTAGGCTGGTACTGACGCTGAGGCACGAA
AGCGTGGGGAGCGAACAGGATTAGATACCCTGGTAGTCCACGCCGTAAACGATGGATACTCGCTGGTGGC
GATAGACGGTCACTGGCTTAGCGAAAGCGTTAAGTATCCCACCTGGGGAGTACGCCCGCAAGGGTGAAAC
TCAAAGGAATTGACGGGGGCCCGCACAAGTGGTGGAGCATGTGGTTTAATTCGATGATACGCGAGGAACC
TTACCTAGGCTAGAATGCGCGTGACCGGTTCGGAGACGAACCTTTCCTTCGGGACACAAAGCAAGGTGCT
GCATGGCCGTCGTCAGCTCGTGCCGTGAGGTGTTGGGTTAAGTCCCGCAACGAGCGCAACCCCTACATTT
AGTTGCCAGCGGGTCGTGCCGGGGACTCTAGATGGACTGCCTGCGCAAGCAGTGAGGAAGGCGGGGACGA
CGTCAGGTCATCATGGCCCTTACGCCTAGGGCTACACACGTGCTACAATGGACGGTACAGCGGGTTGCCA
ACCAGCGATGGTGCGCCAATCCCGAAAAGCCGTTCTCAGTTCGGATCGGAGTCTGCAACTCGACTCCGTG
AAGCTGGAATCACTAGTAATCGCGCATCAGCAATGGCGCGGTGAATACGTTCCCGGGCCTTGTACACACC
GCCCGTCAAGCCATGGAAGTTTGGTAGACCTGAAGCCGGTGCTCCGCAACGAAGCC
>KT951691.1 Sphingobacterium sp. ML3W 16S ribosomal RNA gene, partial sequence
GGGTGCGTAGGCGGTCCTATAAGTCAGTGGTGAAAGACGGCAGCTTAACTGTCGCAGTGCCTTTGATACT
GTAGGACTTGAATCTATTTGAAGTGGGCGGAATAAGACAAGTAGCGGTGAAATGCATAGATATGTCTTAG
AACTCCGATTGCGAAGGCAGCTCACTAAGTTAGCATTGACGCTGATGCACGAAAGCGTGGGGATCAAACA
GGATTAGATACCCTGGTAGTCCACGCCCTAAACGATGATAACTCGATGTTTGCGATACACAGTAAGCGTC
CAAGCGAAAGCGTTAAGTTATCCACCTGGGGAGTACGGTCGCAAGATTGAAACTCAAAGGAATTGACGGG
GGCCCGCACAAGCGGAGGAGCATGTGGTTTAATTCGATGATACGCGAGGAACCTTACCCGGGCTTGAAAG
TTAGTGAATGATCCAGAGACGGATCAGTCCTTCGGGACACGAAACTAGGTGCTGCATGGCTGTCGTCAGC
TCGTGCCGTGAGGTGTTGGGTTAAGTCCCGCAACGAGCGCAACCCCTATGTTTAGTTGCCAGCGAGTTAT
GTCGGGGACTCTAAACAGACTGCCTGTGCAAACAGTGAGGAAGGTGGGGACGACGTCAAGTCATCATGGC
CCTTACGTCCGGGGCTACACACGTGCTACAATGGATGGTACAGCGGGCAGCTACATAGCAATATGATGCT
AATCTCTAAAAGCCATTCACAGTTCGGATTGAGGTCTGCAACTCGACCTCATGAAGTTGGATTCGCTAGT
AATCGCGTATCAGCAATGACGCGGTGAATACG
>KP208630.1 Chryseobacterium sp. IHB B 17019 16S ribosomal RNA gene, partial sequence
TGGTAGAGTTTTGGAACCTGGCTCAGGATGAACGCTAGCGGGAGGCCTAACACATGCAAGCCGAGCGGTA
GAGTCTCTTCGGAGACTTGAGAGCGGCGCACGGGTGCGGAACACGTGTGCAACCTGCCTTTATCAGGGAG
ATAGCCTTTCGAAAGGAAGATTAATACCCCATAATATATTGAGTGGCATCACTTGATATTGAAAACTACG
GTGGATAGAGATGGGCACGCGCAAGATTAGATAGTTGGTAGGGTAACGGCCTACCAAGTCAATGATCTTT
AGGGGGCCTGAGAGGGTGATCCCCCACACTGGTACTGAGACACGGACCAGACTCCTACGGGAGGCAGCAG
TGAGGAATATTGGACAATGGGTGAGAGCCTGATCCAGCCATCCCGCGTGAAGGACGACGGCCCTATGGGT
TGTAAACTTCTTTTGTATAGGGATAAACCTTTCCTCGTGAGGAAAGCTGAAGGTACTATACGAATAAGCA
CCGGCTAACTCCGTGCCAGCAGCCGCGGTAATACGGAGGGTGCAAGCGTTATCCGGATTTATTGGGTTTA
AAGGGTCCGTAGGCGGATCTGTAAGTCAGTGGTGAAATCTCATAGCTCAACTATGAAACTGCCATTGATA
CTGCAGGTCTTGAGTAAGGTAGAAGTAGCTGGAATAAGTAGTGTAGCGGTGAAATGCATAGATATTACTT
AGAACACCAATTGCGAAGGCAGGTTACTATGTCTTAACTGACGCTGATGGACGAAAGCGTGGGGAGCGAA
CAGGATTAGATACCCTGGTAGTCCACGCCGTAAACGATGCTAACTCGTTTTTGGGCTTTCGGGTTCAGAG
ACTAAGCGAAAGTGATAAGTTAGCCACCTGGGGAGTACGTTCGCAAGAATGAAACTCAAAGGAATTGACG
GGGGCCCGCACAAGCGGTGGATTATGTGGTTTAATTCGATGATACGCGAGGAACCTTACCAAGGCTTAAA
TGGGAATTGATCGGTTTAGAAATAGACCTTCCTTCGGGCAATTTTCAAGGTGCTGCATGGTTGTCGTCAG
CTCGTGCCGTGAGGTGTTAGGTTAAGTCCTGCAACGAGCGCAACCCCTGTCACTAGTTGCCATCATTCAG
TTGGGGACTCTAGTGAGACTGCCTACGCAAGTAGAGAGGAAGGTGGGGATGACGTCAAATCATCACGGCC
CTTACGCCTTGGGCCACACACGTAATACAATGGCCAGTACAGAGGGCTGCTACCAGGCGACTGGATGCTA
ATCTCGAAAGCTGGTCTCAGTTCGGATTGGAGTCTGCAACTCGACTCTATGAAGCTGGAATCGCTAGTAA
TCGCGCATCAGCCATGGCGCGGTGAATACGTTCCCGGGCCTTGTACACACCGCCCGTCAAGCCATGGAAG
TCTGGGGTACCTGAAGTCGGTGACCGTAACAGGAGCTGCCTAGGGTAAAACAGGTAACTAGGGCTAAGTC
GTAACAAGGTTAACCGTAA
>KX022625.1 Maribacter sp. T28 16S ribosomal RNA gene, partial sequence
CGGAGATGGGAGCTACACATGCAGTCGAGGGGTACAGTGGAGCTTGCTCCGCTGACGACCGGCGCACGGG
TGCGCACCGCGTATGGAACCTACCTTCTACAGGGGAATAGCCCAGGGAAACTTGGATTAATGCCCCGTGG
TACCGTTGATCGGCATCGACCAACGGTTAAAGCCTTCGGGCGGTAGAAGATGGCCATGCGTCCCATTAGT
TTGTTGGTAAGGTAACGGCTTACCAAGACTACGATGGGTAGGGGCCCTGAGAGGGGGATCCCCCACACTG
GTACTGAGACACGGACCAGACTCCTACGGGAGGCAGCAGTGAGGAATATTGGACAATGGAGGAGACTCTG
ATCCAGCCATGCCGCGTGCAGGAAGAATGCCCTATGGGTAGTAAACTGCTTTTATACGGGAAGAAAAAAG
GGTACGTGTACCTTACTGACGGTACCGTAAGAATAAGGACCGGCTAACTCCGTGCCAGCAGCCGCGGTAA
TACGGAGGGTCCGAGCGTTATCCGGAATTATTGGGTTTAAAGGGTCCGTAGGCGGGCAGTTAAGTCAGTG
GTGAAAGTCTGTAGCTCAACTATAGAATTGCCTTTGATACTGATTGTCTTGAGTTATAGTGAAGTTGCCG
GAATATGTAGTGTAGCGGTGAAATGCATAGATATTACATAGAACACCGATTGCGAAGGCAGGTGACTAAC
TATATACTGACGCTGATGGACGAAAGCGTGGGGAGCGAACAGGATTAGATACCCTGGTAGTCCACGCCGT
AAACGATGGATACTAGCTGTCCGGGTCCTTGAGACCTGGGCGGCCAAGCGAAAGTGATAAGTATCCCACC
TGGGGAGTACGTTCGCAAGAATGAAACTCAAAGGAATTGACGGGGGCCCGCACAAGCGGTGGAGCATGTG
GTTTAATTCGATGATACGCGAGGAACCTTACCAGGGCTTAAATGCATATTGACAGGGGTAGAGATACCTT
TTCCTTCGGGCAATTTGCAAGGTGCTGCATGGTTGTCGTCAGCTCGTGCCGTGAGGTGTCAGGTTAAGTC
CTATAACGAGCGCAACCCCTACCGTTAGTTGCCAGCATGTCATGATGGGGACTCTAACGGGACTGCCGGT
GCAAACCGTGAGGAAGGTGGGGATGACGTCAAATCATCACGGCCCTTACGTCCTGGGCCACACACGTGCT
ACAATGGCAGGTACAGAGAGCAGCCACGTCGCAAGGCGGAGCGAATCTATAAAACCTGTCACAGTTCGGA
TCGGGGTCTGCAACTCGACCCCGTGAAGCTGGAATCGCTAGTAATCGGATATCAGCCATGATCCGGTGAA
TACGTTCCCGGGCCTTGTACACACCGCCCGTCAAGCCATGGAAGCCGGGAGTGCCTGAAGTCCGTCACCG
TAAGGAGCGGCCTATGTCAAGATTCGGGTA
>KX066850.2 Lutibacter sp. LPB0138 16S ribosomal RNA gene, partial sequence
AGAGTTTGATCCTGGCTCAGGATGAACGCTAGCGGCAGGCTTAACACATGCAAGTCGAGGGGTAACATTG
ATTGCTTGCAATCAGATGACGACCGGCGCACGGGTGCGTAACGCGTATGCAACCTACCTTTTACAGGGGG
ATAGCCCGAAGAAATTCGGATTAATACCCCATAATATTGATTTATTGCATAATAGATTAATTAAAGTTTC
GGCGGTAAAAGATGGGCATGCGTTCTATTAGTTAGTTGGTGAGGTAACGGCTCACCAAGACAGCGATAGA
TAGGGGTCCTGAGAGGGAGATCCCCCACACTGGTACTGAGACACGGACCAGACTCCTACGGGAGGCAGCA
GTGAGGAATATTGGACAATGGGCGAGAGCCTGATCCAGCCATGCCGCGTGCAGGAAGACGGCCCTATGGG
TTGTAAACTGCTTTTATATAGGAAGAAACCTTTTCACGTGTGGAAAGTTGACGGTACTATAAGAATAAGC
ACCGGCTAACTCCGTGCCAGCAGCCGCGGTAATACGGAGGGTGCAAGCGTTATCCGGAATCATTGGGTTT
AAAGGGTCCGTAGGCGGGCTATTAAGTCAGAGGTGAAATCCCACAGCTTAACTGTGGAACTGCCTTTGAT
ACTGGTAGTCTTGAGTTATATGGAAGTAGATAGAATGTGTAGTGTAGCGGTGAAATGCATAGATATTACA
CAGAATACCGATTGCGAAGGCAGTCTACTACATATATACTGACGCTAATGGACGAAAGCGTGGGGAGCGA
ACAGGATTAGATACCCTGGTAGTCCACGCCGTAAACGATGGACACTAGTTGTTGGGCGTAAGTTCAGTGA
CTAAGCGAAAGTGATAAGTGTCCCACCTGGGGAGTACGATCGCAAGATTGAAACTCAAAGGAATTGACGG
GGGCCCGCACAAGCGGTGGAGCATGTGGTTTAATTCGATGATACGCGAGGAACCTTACCAGGGCTTAAAT
GTAGGTTGCATTAGTTAGAGATAGCTATTTCTTCGGACTACTTACAAGGTGCTGCATGGTTGTCGTCAGC
TCGTGCCGTGAGGTGTCAGGTTAAGTCCTATAACGAGCGCAACCCCTATCGTTAGTTGCTAGCAGGTCAA
GCTGAGGACTCTAACGAGACTGCCGGTGCAAACCGAGAGGAAGGTGGGGATGACGTCAAATCATCACGGC
CCTTACGTCCTGGGCTACACACGTGCTACAATGGTATAGACAATGAGCAGCCACTTCGCAAGGAGGAGCG
AATCTATAAACTATATCACAGTTCGGATCGGAGTCTGCAACTCGACTCCGTGAAGCTGGAATCGCTAGTA
ATCGGATATCAGCCATGATCCGGTGAATACGTTCCCGGGCCTTGTACACACCGCCCGTCAAGCCATGGAA
GCTGGGAGTGCCTGAAGTCGGTCACCGCAAGGAGCCGCCTAGGGTAAAACTAGTAACTAGGGCTAAGTCG
TAACAAGGTA
>KX066858.2 Tenacibaculum sp. LPB0136 16S ribosomal RNA gene, partial sequence
AGAGTTTGATCCTGGCTCAGGATGAACGCTAGCGGCAGGCTTAACACATGCAAGTCGAGGGGTAACAGGA
AAAAGCTTGCTTTTTTGCTGACGACCGGCGCACGGGTGCGTAACGCGTATAGAATCTGCCTTGTACAGGA
GGATAGCCTTTAGAAATGAAGATTAATACTCCATAATGTTGAGAAGTGGCATCACTTTTTAATTAAAGAT
TTATCGGTACAAGATGACTATGCGTCCTATTAGCTAGATGGTGAGGTAACGGCTTACCATGGCAACGATA
GGTAGGGGTCCTGAGAGGGAGATCCCCCACACTGGTACTGAGACACGGACCAGACTCCTACGGGAGGCAG
CAGTGAGGAATATTGGGCAATGGAGGCAACTCTGACCCAGCCATGCCGCGTGCAGGAAGACGGCCCTATG
GGTTGTAAACTGCTTTTATACAGGAAGAAACAGTCGTACGTGTACGGCCTTGACGGTACTGTAAGAATAA
GCACCGGCTAACTCCGTGCCAGCAGCCGCGGTAATACGGAGGGTGCAAGCGTTATCCGGAATCATTGGGT
TTAAAGGGTCCGCAGGCGGTCAATTAAGTCAGAGGTGAAATCCCGTCGCTCAACGACGGAACTGCCTTTG
ATACTGGTTGACTTGAATTATACGGAAGTAGATAGAATAAGTAGTGTAGCGGTGAAATGCATAGAGATTA
CTTAGAATACCGATTGCGAAGGCAGTCTACTACGTATATATTGACGCTCATGGACGAAAGCGTGGGGAGC
GAACAGGATTAGATACCCTGGTAGTCCACGCCGTAAACGATGGATACTAGTTGTTGGGCATTAGCTCAGT
GACTAAGCGAAAGTGATAAGTATCCCACCTGGGGAGTACGGTCGCAAGACTGAAACTCAAAGGAATTGAC
GGGGGCCCGCACAAGCGGTGGAGCATGTGGTTTAATTCGATGATACGCGAGGAACCTTACCAGGGCTTAA
ATGTAGTATGACAGGTTTAGAGATAGACTTTTCTTCGGACATATTACAAGGTGCTGCATGGTTGTCGTCA
GCTCGTGCCGTGAGGTGTCAGGTTAAGTCCTATAACGAGCGCAACCCCTATTGTTAGTTGCTAACAGGTC
ATGCTGAGGACTCTAGCGAGACTGCCTACGCAAGTAGTGAGGAAGGTGGGGATGACGTCAAATCATCACG
GCCCTTACGTCCTGGGCCACACACGTGCTACAATGGTATGGACAATGAGCAGCCACTGGGCGACCAGGAG
CGAATCTATAAACCATATCACAGTTCGGATCGGAGTCTGCAACTCGACTCCGTGAAGCTGGAATCGCTAG
TAATCGGATATCAGCCATGATCCGGTGAATACGTTCCCGGGCCTTGTACACACCGCCCGTCAAGCCATGG
AAGCTGGGAGTGCCTGAAGTCGGTCACCGCAAGGAGCCGCCTAGGGTAAAACTGGTAACTAGGGCTAAGT
CGTAACAAGGTA
>KX066854.3 Gramella sp. LPB0144 16S ribosomal RNA gene, partial sequence
AGAGTTTGATCCTGGCTCAGGATGAACGCTAGCGGCAGGCCTAACACATGCAAGTCGAACGGTAACAGGG
AAAAGCTTGCTTTTCCGCTGACGAGTGGCGCACGGGTGCGTAACGCGTATACAATCTGCCTTCAAGCGGG
GAATAGCCCATGGAAACGTGGATTAATACCCCATAGTATATAGACATCACCTGATGATTATATTAAACAT
TTATGGCTTGAAGATGAGTATGCGTCCTATTAGCTAGATGGTGTGGTAACGGCACACCATGGCTACGATA
GGTAGGGGTCCTGAGAGGGAGATCCCCCACACTGGTACTGAGACACGGACCAGACTCCTACGGGAGGCAG
CAGTGAGGAATATTGGACAATGGAGGCAACTCTGATCCAGCCATGCCGCGTGCAGGAAGACGGCCCTATG
GGTTGTAAACTGCTTTTATACGGGAAGAACCACATCTACGTGTAGATGCTTGACGGTACCGTATGAATAA
GGACCGGCTAACTCCGTGCCAGCAGCCGCGGTAATACGGAGGGTCCGAGCGTTATCCGGAATCATTGGGT
TTAAAGGGTCCGTAGGCGGAATAATAAGTCAGTGGTGAAAGTCTGCAGCTTAACTGTAGAATTGCCATTG
ATACTGTTGTTCTTGAGTCATTATGAAGTGGTTGGAATGTGTAGTGTAGCGGTGAAATGCATAGATATTA
CACAGAACACCTATTGCGAAGGCAGATCACTAATAATGTACTGACGCTGATGGACGAAAGCGTAGGTAGC
GAACAGGATTAGATACCCTGGTAGTCTACGCCGTAAACGATGGTTACTAGCTGTCCGGCCTAATTGAGGG
CTGGGTGGTTAAGCGAAAGTGATAAGTAACCCACCTGGGGAGTACGTTCGCAAGAATGAAACTCAAAGGA
ATTGACGGGGGCCCGCACAAGCGGTGGAGCATGTGGTTTAATTCGATGATACGCGAGGAACCTTACCAGG
GCTTAAATGCAGTCTGACAGGTCTGGAAACAGACTTTTCTTCGGACAGATTGCAAGGTGCTGCATGGTTG
TCGTCAGCTCGTGCCGTGAGGTGTCAGGTTAAGTCCTATAACGAGCGCAACCCCTGTGGTTAGTTGCCAG
CGAGTCATGTCGGGAACTCTAGCCAGACTGCCGGTGCAAACCGCGAGGAAGGTGGGGATGACGTCAAATC
ATCACGGCCCTTACGTCCTGGGCCACACACGTGCTACAATGGTAGGGACAGAGGGCAGCTACCCCGCGAG
GGGATGCGAATCTTCAAACCCTATCACAGTTCGGATCGCAGTCTGCAACTCGACTGCGTGAAGCTGGAAT
CGCTAGTAATCGCATATCAGCCATGATGCGGTGAATACGTTCCCGGGCCTTGTACACACCGCCCGTCAAG
CCATGGAAGCCGGGGGTACCTGAAGTCCGTTACCGCAAGGAGCGGCCTAGGGTAAAACTGGTAACTGGGG
CTAAGTCGTAACAAGGTA
>NC_010830.1:596541-598055 Candidatus Amoebophilus asiaticus 5a2, complete genome
AGAGTTTGATCCTGGCTCAGGATGAACGCTAGCGGCAGGCCTCATACATGCAAGTCGAGGGGCAGCAGGA
CACTTCGGTGTTGCTGGCGACCGGCGCACGGGTGCGTAACACGTATGCAATCTACCTTGTACTGGAGCAT
AGCTCTCGGAAACGAGAATTAATACTCCATATGATCTCATTAACACATGTTAGAGAGATGAAAGCTCCGG
CGGTACAAGATGAGCATGCGTCCCATTAGCTAGTTGGTGAGGTAACGGCTCACCAAGGCGACGATGGGTA
GGGGTTCTGAGAGGAAGATCCCCCACACTGGCACTGAGATACGGGCCAGACTCCTACGGGAGGCAGCAGT
AGGGAATATTGGTCAATGGGCGCAAGCCTGAACCAGCCATGCCGCGTGCAGGATGAAGGCCCTCAGGGTT
GTAAACTGCTTTTATATGGAAATAAAAAGCCCTTGCGAGGGTTATTGAAGGTACCATAAGAATAAGCACC
GGCTAACTCCGTGCCAGCAGCCGCGGTAATACGGAGGGTGCAAGCGTTATCCGGATTTACTGGGTTTAAA
GGGTGCGTAGGCGGCTCTTTAAGTCAGTGGTGAAAGCCTAGTGCTTAACACTAGAATTGCCATTGAAACT
GAAGAGCTTGAGTCAAGGAGAGGTAAGCAGAATTTATGGTGTAGCAGTGAAATGCTTAGATACCATAAGG
AATACCAATAGCGAAGGCAGCTTACTGGCCTTGCACTGACGCTGAGGCACGAAAGCGTGGGGAGCAAACA
GGATTAGAGACCCTGGTAGTCCACGCTGTAAACGATGATCACTCGATATACATACTTGATATGTGTGTCT
GAGCGAAAGCATTAAGTGATCCACCTGGGGAGTACGCCCGCAAGAGTGAAACTCAAAGGAATTGACGGGG
GTCCGCACAAGCGGTGGAGCATGTGGTTTAATTCGATAGTACGCGAGGAACCTTACCTGGGCTAGAATGC
TTCTGCAACCTTGAGAAATCGAGGGTTCCTTCGGGACAGAATGCAAGGTGCTGCATGGCCGTCGTCAGCT
CGTGCCGTGAGGTGTTGGGTTAAGTCCCATAACGAGCGCAACCCTTTTACTTAGTTGCCAGCATGTAATG
ATGGGGACTCTAAGTAGACTGCCTGCGTAAGCAGGAGGAAGGAGGGGATGAGGTCAGGTCATCATGGCTC
TTACGCCCAGGGCTACACACGTGCTACAATGGCGTGTACAGAAGGATGCTACTTGGTAACAAGCGGCCAA
TCCCAAAAGCACGTCTCAGTTCGGATTGAGGTCTGCAACTCGACCTCATGAAGTTGGAATCGCTAGTAAT
CGCGTATCAGCAACGACGCGGTGAATACGTTCTCGGACCTTGTACACACCGCCCGTCAAGCCATGGGAGT
TGGTAGGACCTGAAGACAGTGACCGTAAAAGGAGCTGTTTAGGGTTAGATCAGCGACTGGGGCTAAGTCG
TAACAAGGTAGCCGTACCGGAAGGTGCGGCTGGAATACCTCCTTT
>NC_018605.1:c188981-187470 Cardinium endosymbiont cEper1 of Encarsia pergandiella complete genome
AGAGTTTGATCCTGGCTCAGGATGAACGCTAGCGGCAGGCCTCATACATGCAAGTCGAGGGGCAGCGAAA
CACTTCGGTGTTGTCGGCGACCGGCGAACGGGTGCGTAATGCGCATGCAATCTACTTTACACTGGGGAAT
AGCCTCCGGAAACGGGAATTAATACCCCATATAATCTTATTAACCCATGTTAAAAAGATAAAAGCTCCGG
CGGTGTAAAATGAGCGTGCGTCCTATTAGCTAGTTGGTGAGGCAATGGCTCACCAAGGCTACGATGGGTA
GGGGTTCTTAGTGGAAGATCCCCCACACTGGCACTGAGATACGGGCCAGACTCCTACGGGAGGCAGCAGT
AGGGAATATTGGTCAATGGGCGCAAGCCTGAACCAGCCATGCCGCGTGCAGGATGAAAGCTCTCTGAGTT
GTAAACTGCTTTTGTACAGGAGCAAAACAATCCCTGCGGGGATTCTTGAGAGTACTGTAAGAATAAGCAC
CGGCTAATTCCGTGCCAGCAGCCGCGGTAATACGGAAGGTGCAAGCGTTATCCGGTTTTATTGGGTTTAA
AGGGTGCGTAGGCGGCTTATTAAGTCAGTTGTGAAATCCTAGTGCTTAACGCTAGAACTGCAATTGATAC
TATTAGGCTTGAGTTAAGAATAGGTAAGTAGAATTTATGGTGTAGTAGTGAAATGCTTAGATATCATAAG
GAATACCAATAGCGTAGGCAGCTTACTGGTCTTTAACTGACGCTGAGGCACGAAAGCGTGGGGAGCAAAC
AGGATTAGATACCCTGGTAGTCCACGCCGTAAACGATGATCACTCGATATACATAAACTTTATGTGTGTC
TAAGCGAAAGCGTTAAGTGATCCACCTGGGGAGTATACTCGCAAGGGTGAAACTCAAAGGAATTGACGGG
GGTCCGCACAAGCGGTGGAGTATGTGGTTTAATTCGATAATACGCGAGGAACCTTACCTGGGCTAGAATG
TATTTTGCTACTTTGAGAAATTAAAGGTTCCTTTGGGACAAAATACAAGGTGCTGCATGGCTGTCGTCAG
CTCGTGCCGTGAGGTGTTGGGTTAAGTCCTATAACGAGCGAAACCCTTTTACTTAATTGCCAGCACGTAA
TGGTGGGAACTTTAAGTAGACTGCCCGTGTAAGCGGGAGGAAGGAGAGGATGAGGTCAAGTCATCATGGC
CTTTATGCCCAGGGCTACACACGTACTACAATGGCATGTACAAAAGGAAGCTACTTGGTAACAAGATGCA
AATCTCAAAAGCATGTCTCAGTTCGGATTGAGGTCTGCAATTCGACCTCATGAAGTTGGAATCGCTAGTA
ATCGCGTATCAGCAATGACGCGGTGAATACGTTCTCGGACCTTGTACACACCGCCCATCAAGCCATGGGA
GTTGGTAGAGCTTGAAGACAGTGGCCGTAACAGGAGCTGTTTAGTGTTAGACCAGCGACTGGGGCTAAGT
TGTAACAAGGTAGCCGTACCGGAAGGTGTGGCTGGAATATCT
