# Supplementary material for: Phylogenetic comparison between Type IX Secretion System (T9SS) protein components suggests evidence of horizontal gene transfer
Source: PeerJ. 2020 Jun 26;8:e9019. doi: 10.7717/peerj.9019 (PMC7323717; doi:10.7717/peerj.9019)
Supplement: Supplemental Information 1 — T9SS components sequences, alignment of each T9SS protein family, NEX files used as input for MrBayes tool, genome annotation (GFF) file for Porphyromonas gingivalis and detailed Bayesian Inference trees with support values. [file peerj-08-9019-s001.zip › supplemental/Supplemental files/Supplemental Data S1/omp17.fasta]

>BAG32819.1 conserved hypothetical protein [Porphyromonas gingivalis ATCC 33277]
MNGDMKRFLILIGFALAIAFSGFSQKFALVDMEYILKNIPDYEMMNEQLEQVSKKWQNEIEALENEAQSMYKKYQSDLVF
LSAAQKKAQEEAIVKKEQQASELKRKYFGPEGELYKKRSDLMKPIQDEIWNAIKEIAKRNNYQMVLDRGTSGIIFASPSI
DISDLVLSKMGFSK
>BAK24632.1 cationic outer membrane protein OmpH [Porphyromonas gingivalis TDC60]
MNGDMKRFLILIGFALAIAFSGFSQKFALVDMEYILKNIPDYEMMNEQLEQVSKKWQNEIEALENEAQSMYKKYQSDLVF
LSAAQKKAQEEAIVKKEQQASELKRKYFGPEGELYKKRSDLMKPIQDEIWNAIKEIAKRNNYQMVLDRGTSGIIFASPSI
DISDLVLSKMGFSK
>AAQ65426.1 cationic outer membrane protein OmpH [Porphyromonas gingivalis W83]
MNGDMKRFLILIGFALAVAFSGFSQKFALVDMEYILRNIPDYEMMNEQLEQVSKKWQNEIEALENEAQSMYKKYQSDLVF
LSAAQKKTQEEAIVKKEQQASELKRKYFGPEGELYKKRSDLMKPIQDEIWNAIKEIAKRNNYQMVLDRGTSGIIFASPSI
DISDLVLSKMGFSK
>AMQ00236.1 Membrane protein [Pedobacter cryoconitis]
MLSNWVVLINREMRKIILIGVLVFAGFGAFAQKFAYVDTEYILKNLPEYKSSQNQLNVLSQQWQKEVDANFTAIDKMYKA
YQADQVLLTDDMRKRRENDIIEKEKAAKEFQRQKFGPEGELFQTRAKLLKPIQDKVTGVIADLAKTKFLDFIFDKSSEAT
MMIYASSNYDLSNDVIIRLGYKPNTVK
>ADY33150.1 outer membrane chaperone Skp (OmpH) [Odoribacter splanchnicus DSM 20712]
MIGHFKLKNGFILLFLSCIWSTAQAQSGTRYAFVNMEYIFSCIPDYAKAQQELDDYSQKLQADIDAVYAEIAEMQSRYNA
DKVFLTPSMREDREKEIAAKENKARLLQQQYFGTDGYLFAKREELVKPLQDEVLAVIKDVAKEGNFGMIIDVAADNSVVY
FDPKLDKSNVVLRKLGYSVKKKEE
>ALJ24775.1 outer membrane protein [Porphyromonas gingivalis 381]
MKRFLILIGFALAIAFSGFSQKFALVDMEYILKNIPDYEMMNEQLEQVSKKWQNEIEALENEAQSMYKKYQSDLVFLSAA
QKKAQEEAIVKKEQQASELKRKYFGPEGELYKKRSDLMKPIQDEIWNAIKEIAKRNNYQMVLDRGTSGIIFASPSIDISD
LVLSKMGFSK
>ALA92819.1 outer membrane protein [Porphyromonas gingivalis AJW4]
MKRFLILIGFALAIAFSGFSQKFALVDMEYILKNIPDYEMMNEQLEQVSKKWQNEIEALENEAQSMYKKYQSDLVFLSAA
QKKAQEEAIVKKEQQASELKRKYFGPEGELYKKRSDLMKPIQDEIWNAIKEIAKRNNYQMVLDRGTSGIIFASPSIDISD
LVLSKMGFSK
>ALO29055.1 outer membrane protein [Porphyromonas gingivalis A7A1-28]
MKRFLILIGFALAIAFSGFSQKFALVDMEYILKNIPDYEMMNEQLEQVSKKWQNEIEALENEAQSMYKKYQSDLVFLSAA
QKKAQEEAIVKKEQQASELKRKYFGPEGELYKKRSDLMKPIQDEIWNAIKEIAKRNNYQMVLDRGTSGIIFASPSIDISD
LVLSKMGFSK
>AKV63425.1 outer membrane protein [Porphyromonas gingivalis]
MKRFLILIGFALAVAFSGFSQKFALVDMEYILRNIPDYEMMNEQLEQVSKKWQNEIEALENEAQSMYKKYQSDLVFLSAA
QKKTQEEAIVKKEQQASELKRKYFGPEGELYKKRSDLMKPIQDEIWNAIKEIAKRNNYQMVLDRGTSGIIFASPSIDISD
LVLSKMGFSK
>ABR45392.1 cationic outer membrane protein OmpH [Parabacteroides distasonis ATCC 8503]
MKKIITLSCLMLLCSFAGMAQKFALIDMEYILKNIPAYEMTNEQLSQVSKKWQNEVEAIQQEAQNMYKNYQSDLVFLSAE
MKTKREEEIVKKEQEAQDLKRKYFGPEGELYKKRESLMKPIQDEVYNAVKEISEDKGYQIVWDRASAMSIIFASPKIDIS
NEVLIKLGYSK
>ANU64620.1 hypothetical protein A4V02_13410 [Parabacteroides sp. YL27]
MKRLAIALMLCVACCCGAFAQKFALIDMEYILKNVPSYEMANEQLNQISQRWQKEVEAKATEAQTMYKNYQADMVFLTDE
QKTKKEAEIVAKEKEATELRYKYFGPEGELYKKRQSLMQPIQDEVYNAVKKVSEERGYQCIFDRASSANIIFASPRIDVS
NEVLAKMGYAR
>ADQ79591.1 outer membrane chaperone Skp (OmpH) [Paludibacter propionicigenes WB4]
MKKLIIALCLLAGVTFTGNAQKFAMVDMEYIMKNIPAYETANDQLNQISKKWQSEVEEKLQEVQKLYKNYQTELVFLSDE
MKTKREEEIVAKEKAAQELKRTYFGPEGELFKKRQSLMKPIQDEVYSAIQQISKDQGLELVFDKSSSMNVIFTSPKLDVS
DAVLKKLGYSK
>AHF13181.1 membrane protein [Barnesiella viscericola DSM 18177]
MKRIALLAIAAIAFAASSVAQKYALVDMEYILKNIPSYEMANEQLNQVSQRWQKECDDKAAEAKTMYQNYQSDLVFLTEE
MKVKREEEIRNKETEVVELRRKYFGPEGELFKKREILMKPIQDDIYNAIKKISEDKGYSMVIDRASSPNIIFASPKIDIS
NEVLTKLGYSK
>ACU58551.1 outer membrane chaperone Skp (OmpH) [Chitinophaga pinensis DSM 2588]
MKKISLIAAVLFCCTFTAFAQRYCVIDTKYILENVPDYKEAQGKLDAVAEQWQKEIDAKFLEVDKMYKSYQAEQVMLTEE
LKHKREEEIIAKEKEAKDLQKKRFGYEGDLFKKREELVKPIQDKVYNAVQKLAAQRMYDFILDKSGGVTVIFSDPKLDKS
DDILRSLGIKKDAPATGE
>AIZ41523.1 membrane protein [Cellulophaga baltica 18]
MKTKVLLVISTILLAINGFSQTRGVRIAYIDMEYILENVEEYREANDQLDTKVQKWKLEIEQEKSAVDQMKKDLMAEKVL
LTAELIEEREEEISLLEKEMFDYQQDRFGPGGDLFLSKQRLIQPIQDQVFTEVQKIGQSKNYDMIFDKSADVVMLYAEKR
LDISDLVLKAISRTRKVSAAREKMNKRDEEPVEREMSDALKERKEQALDAQETREKLASDKREEQLKLREERKKAYEARR
KKLLEEREAKKKAAQEAEEKENN
>AIY13155.1 membrane protein [Cellulophaga baltica NN016038]
MKTKVLLVISTILLAINGFSQTRGVRIAYIDMEYILENVEEYREANDQLDTKVQKWKLEIEQEKSAVDQMKKDLMAEKVL
LTAELIEEREEEISLLEKEMFDYQQDRFGPGGDLFLSKQRLIQPIQDQVFTEVQKIGQSKNYDMIFDKSADVVMLYAEKR
LDISDLVLKAISRTRKVSAAREKMNKRDEEPVEREMSDALKERKEQALDAQETREKLASDKREEQLKLREERKKAYEARR
KKLLEEREAKKKAAQEAEEKENN
>ADV49432.1 outer membrane chaperone Skp (OmpH) [Cellulophaga algicola DSM 14237]
MKTKVLLVISAILWSINGFSQTRGVRIAYIDMEYILENVEEYREANEQLDSKVQKWKLEIEQEKSAVDQMKKDLMAEKVL
LTAELIEEREEEISLLEKEMFDYQQDRFGPGGDLFLSKQRLIQPIQDQVFTEVQKIGQSKNYDMIFDKSADVVMLYAEKR
LDISDLVLKAISRTRKVSAAREKINQRDLEPVEREMTDAYKERLEQSKDAEETREKLATDKREEQLKLREDRKKAYEARR
KKLLEEREAKKKATQEEEKENN
>AMC10938.1 hypothetical protein Lupro_06615 [Lutibacter sp. LP1]
MIKKVLFFAFIILSVASNAQKAQRIGYIDMEYILENIPEYKEAQEKINNKAVIWQQNIEKQQKEIEKLKAELNNEKALLT
DELIVEKEEDIQILEFDLKKLQATYFGVNGNLFFLRQQLVKPIQDLVFNAVQDIATKRRYDFVLDKSSSLIMLYTNKKFD
ISDLVIKSITRSKKTIAAKEKQKKRNKDKTEPKVLNEESQKKISVRDSKKAALKKKIEDKRAAQLKKREELKAAIEAKRQ
KRIKEIEAAKKAKEKKNNN
>ALM08966.1 membrane protein [Sediminicola sp. YIK13]
MKTKVLLIITAVFFSTAIFAQRGVRIGYVDMEYILENVEEYRDANEQLEIKVQKWKVEIEQKQSVVEQMKKDLMAEKVLL
TNELIAEREEEIQVLENEMFQYQQDRFGPQGDLVLQKRRLIQPIQDQVFNEVQKIGANKRYDFIFDSSADVVMLYSEKRH
DISDLVLRGIARTRKISKPLKGNNIDSRLDAFDGDNEPDEEVISEELQERIDKAGAAQEAREKSAEEKRAEQLKLREERK
KAYEARRKKLLEEREAQRKAKLEERKEGEVKKDTVN
>EAR14410.1 outer membrane protein OmpH, putative [Robiginitalea biformata HTCC2501]
MRSKFICAALTLCISGMALAQRGVRIGYVDMEYILENVEEYREASDQLDNKVLQWKSEVEERQRAIDQQKKDLQAERVLL
TDELIAEREEEIAILENELLDYQQDRFGPNGDLVLQKQRLIQPIQDQVFNEVQKIGANKSYDFIFDKSADVVMLYSEKRH
DISDLVLRSIARTRRVSSPPQQRNDRLEDFEAEEAEEPVSEALIERQQRAEEAAEARAREAEDYRAQQLKLREERKKAYE
ARRQKLLEEREARRKAREEERQNATEQAKDTITDN
>AJH13775.1 hypothetical protein MPR_0566 [Myroides profundi]
MKTYLTLLFSIFGLVSVVAQGGSARVAYIDMEYILSQTPEYLQATTQLDERANTWKGDVDKKKAEIKKLKDNLAAERILL
TRDLIEEKEEEISILEEELFQYQQKRFGTSGDLITQKIMLAKPIQDQVFAVVEDIAEARKFDYVLDKNSEATMVIATKKH
DISDLVLRRLATARRKQGMTKSEAQAVEEEEQKEDAMSLRQSRREEQQRRKEEAERIMRIEEKKRKEELANDVNYQKEQE
LQRRKEEQIKEQIERQEKLKQEKADKIEAQKKLIQERQQQAEDKRLQNEKNREQATQERLKMMEEQQAESDRRKAERDKL
IQDELERRKQQALDHQSKKSSVDIEKLQEERRLAQEKREADQKRKQEEAMKRRQELIDESLRKQEERRQRILKEQEDRKL
LILQKQEEARKKAEEANKK
>AJA68901.1 Outer membrane protein (OmpH-like) [Myroides sp. A21]
MKTYLTLLFSIFGLVSVVAQGGSARVAYIDMEYILSQTPEYLQATTQLDERANTWKGDVDKKKAEIKKLKDNLAAERILL
TRDLIEEKEEEISILEEELFQYQQKRFGTSGDLITQKIMLAKPIQDQVFAVVEDIAEARKFDYVLDKNSEATMVIATKKH
DISDLVLRRLATARRKQGMTKSEAQAVEEEEQKEDAMSLRQSRREEQQRRKEEAERIMRIEEKKRKEELANDVNYQKEQE
LKRRKEEQIKQQIEKQEKLKQEKADKIEAQKKLIQERQQQAEDKRLQNEKNREQVTQERLKMMEEQQAESDRRKAERDRL
IQEELERRKQQALDQQSKKSSVDIEKLQEERRIAQEKREAEQKRKQEEALKRRQELIDESLRKQEERRQRILKEQEDRKL
LILQKQEEARKKAEEANKK
>ALU26162.1 outer membrane chaperone Skp [Myroides odoratimimus]
MKTYLTLLFSIFGIVSVVAQGGSARVAYIDMEYILSQTPEYLQATTQLDERANTWKGDVDKKKAEIKKLKDNLAAERILL
TRDLIEEKEEEISILEEELFQYQQKRFGTSGDLITQKIMLAKPIQDQVFAVVEDIAEARKFDYVLDKNSEATMVIATKKH
DISDLVLRRLATARRKQGMTKSEAQAVEEEEQKEDAMSLRQSRREEQQRRKEEAERIMRIEEKKRKEELANDVNYQREQE
LQRRKEEQIKQQIEKQEKLKQEKADKIEAQKKLIQERQQQAEDKRLQNEKNREQATQERLKMMEEQQAESDRRKAERDRL
IQEELERRKQQALDQQSKKSSVDIEKLQEERRIAQEKREAEQKRKQEEALKRRQELIDESLRKQEERRQRILKEQEDRKL
LILQKQEEARKKAEEANKK
>APA92204.1 outer membrane chaperone Skp [Myroides sp. ZB35]
MKTYLTLLFSIFGIVSVVAQGGSARVAYIDMEYILSQTPEYLQATTQLDERANTWKGDVDKKKAEIKKLKDNLAAERILL
TRDLIEEKEEEISILEEELFQYQQKRFGTSGDLITQKIMLAKPIQDQVFAVVEDIAEARKFDYVLDKNSEATMVIATKKH
DISDLVLRRLATARRKQGMTKSEAQAVEEEEQKEDAMSLRQSRREEQQRRKEEAERIMRIEEKKRKEELANDVNYQREQE
LQRRKEEQIKQQIEKQEKLKQEKADKIEAQKKLIQERQQQAEDKRLQNEKNREQATQERLKMMEEQQAESDRRKAERDRL
IQEELERRKQQALDQQSKKSSVDIEKLQEERRIAQEKREAEQKRKQEEALKRRQELIDESLRKQEERRQRILKEQEDRKL
LILQKQEEARKKAEEANKK
>AEW22277.1 outer membrane protein [Tannerella forsythia 92A2]
MKRKSILLISMALLCSVASMAQKFALVDMEYILKNIPAYEMTNEQLSQLSKKWQNEIEAIQQEAQNMYKTYQSDLVFLSA
EMKTKREEEIVKKEQQAQELKRKYFGADGELYKKRESLMKPIQDEIYNAVKEIASNKGYQMVVDRASAGSVIFASPQIDI
SNEVLTKLGYSK
>BAR48850.1 outer membrane protein [Tannerella forsythia 3313]
MKRKSILLISMALLCSVASMAQKFALVDMEYILKNIPAYEMTNEQLSQLSKKWQNEIEAIQQEAQNMYKTYQSDLVFLSA
EMKTKREEEIVKKEQQAQELKRKYFGADGELYKKRESLMKPIQDEIYNAVKEIASNKGYQMVVDRASAGSVIFASPQIDI
SNEVLTKLGYSK
>BAR51093.1 outer membrane protein [Tannerella forsythia KS16]
MKRKSILLISMALLCSVASMAQKFALVDMEYILKNIPAYEMTNEQLSQLSKKWQNEIEAIQQEAQNMYKTYQSDLVFLSA
EMKTKREEEIVKKEQQAQELKRKYFGADGELYKKRESLMKPIQDEIYNAVKEIASNKGYQMVVDRASAGSVIFASPQIDI
SNEVLTKLGYSK
>AOH40890.1 hypothetical protein BCB71_06960 [Tannerella sp. oral taxon HOT-286]
MKRKSILMIGMVLLFSVASMAQKFALVDMEYILKNIPAYEMTNEQLSQLSKKWQNEVEAIQQEAQNMYKKYQSDLVFLSA
EMKTKREEEIVKKEQAAQDLKRKYFGAEGELYKKRESLMKPIQDEIYNAVKEIANDKGYQMVIDRASAGSMIFASPRIDI
SNEVLTKLGYAK
>ALJ59393.1 periplasmic chaperone [Bacteroides cellulosilyticus]
MRKSVLLMILLFAVGMTASAQKFALIDMEYILKNIPAYEHANEQLNQVSKKWQSEVEKVAEEAKTLYKNYQSEAVFLSEE
QKGKKEEAIVAKEKEAAELRRTYFGPEGELFKKRESLMQPIQDEIYNAVKEISEQKGYSVVVDRASATSIIFASPRIDIS
NEVLAKLGYSN
>EFC71018.1 hypothetical protein HMPREF0669_00723 (plasmid) [Prevotella sp. oral taxon 299 str. F0039]
MKKILLSLTLLVMAISASAQKFALIDMEYILKNVPAYERANEQLNQVSKKWQAEVEALNTEAATMYKNYQNEVVFLSEEQ
KKTKQDAIMKKEKEASELKRKYFGPEGELFKKRTALIAPLQEEIYNVVKDISELRGYSLVLDRASDTGIIFASPKIDISN
EVLQKLGY
>AGB28609.1 outer membrane protein [Prevotella dentalis DSM 3688]
MKTIRHFKTTAWVRTFLLIAVFTVTPFAVSAQKFALVDMEYVMKNIPAYERANEQLNQVSKKWQAEVEALNTEAATMYKN
YQNEVVFLSQEQKKTKQEQIMTKEKEAADLKKKYFGPEGELFKKRESLMTPIQEEVYNAVKEISDLRGYSLVLDRASDTA
IIFGSPRIDISNEVLEKLGYGK
>ADE81180.1 OmpH/HlpA family protein [Prevotella ruminicola 23]
MKKLIICAICAICGFTSINAQKVAVIDMEYILKNIPAYERANEQLGQVSKQWQAEVDALNAEAQTLYKNYQNEVVFLSKE
QKKAKQDAIVDKEKQAAELKKHYFGPEGELFKKRTALMNPIQEEVYNVIKDIAELRGYQLVLDRASDAGIIFSSPKIDIS
SEVLRKLGYAN
>ALA73328.1 membrane protein [Bacteroides dorei]
MKKAILLSLLFVACVFTASAQKFALIDMEYILKNIPAYEQANTQLNQASQQYQSEVEAKAKEAETLYKEYQKASASLSAA
QKTQREEAIVAKEKEAAELRKKYFGPEGEMAKKQEALIAPIQDKIYEAVKQISEQKGYAAVVDRGSAQSIIFASPSIDIS
NEVLSRLGYSN
>AND19226.1 membrane protein [Bacteroides dorei CL03T12C01]
MKKAILLSLLFVACVFTASAQKFALIDMEYILKNIPAYEQANTQLNQASQQYQSEVEAKAKEAETLYKEYQKASASLSAA
QKTQREEAIVAKEKEAAELRKKYFGPEGEMAKKQEALIAPIQDKIYEAVKQISEQKGYAAVVDRGSAQSIIFASPSIDIS
NEVLSRLGYSN
>ALJ48435.1 Chaperone protein Skp precursor [Bacteroides ovatus]
MRKSVLLIMMLFAVSMAANAQKFALIDTEYIMKNIPAAQSANEQMQEATKKYQSEVEALAKEAQKMFQDYQAKSSTFSAA
QKTKTEDAIVAKEKEAAELKRNYFGPEGELAKMRDKLITPIQDDIYEAVKAISQQHGYDMVIDRASATGIIFANPRIDIS
DEILRKLGYSN
>SCV07845.1 Chaperone protein Skp2 (OmpH2) [Bacteroides ovatus V975]
MYHQKLNVMRKSVLLIMMLFAVSMAANAQKFALIDTEYIMKNIPAAQSANEQMQEATKKYQSEVEALAKEAQKMFQDYQA
KSSTFSAAQKTKTEDAIVAKEKEAAELKRNYFGPEGELAKMRDKLITPIQDDIYEAVKAISQQHGYDMVIDRASATGIIF
ANPRIDISDEILRKLGYSN
>ADY36643.1 outer membrane chaperone Skp (OmpH) [Bacteroides salanitronis DSM 18170]
MKRLIFSAALLVISLCTAQAQKFALIDMEFILKHIPAYEQANQQMESLSRQWQSEIEAKSNEAKALYEAYQKEAASLSDA
QRTQKEEAVVAKEKEAAELRQKYFGPQGEMMKKQQELIAPIQDQIYNAVKEIAMAQNYDAVIDRASAQSMIFASPRIDIS
NEVLSRLGYSN
>ANU59611.1 hypothetical protein A4V03_00730 [Bacteroides caecimuris]
MRKSVLLIMVLFAVSMAANAQKFALIDTEYIMKNIPAAQSANEQMQEATKKYQSEVEALAKEAQKMFQDYQAKSSTLSAT
QKTKTEDAIVAKEKAAAELKRNYFGPEGELAKMRDKLITPIQDDIYEAVKAISQQHGYDLIIDRASATGIIFANPRIDIS
DEILRKLGYSN
>CEA16766.1 hypothetical protein ING2E5B_2037 [Fermentimonas caenicola]
MKKIVLFIGLFLALGISSSMAQQYALIDMEYILKRIPAYENANEQLEALSKQWQAVIDEEVQEVNAMYKKYQADLTFLAG
EEKTKRENQIVAKENAIQELRNQYFGPEGELFKNQEKLIKPIQDNIYEAVKSISIDNGYAVVLDRASATSIIFATPDIDI
SDEVLSRLGY
>SCD22135.1 Outer membrane protein (OmpH-like) [Proteiniphilum saccharofermentans]
MKKIFFLIGIFMALAVGNTYAQKYALIDMEYILKRIPSYESANKQLESFSTQWQSEIDKEVETVDAMYKKYQADLATLRG
NEKTKRENEIVAKENAIQELRNKYFGPQGELFKKQEELIKPIQDDIYEAVKAVSTESGYTIVVDRASATSIIFASPSIDI
SDQVLSRLGY
>AHW61378.1 membrane protein [Draconibacterium orientale]
MKKIILSIAILFSVTLFASAQKYAFIDSEYIMENIPSFNAAQEQLNQLSSQYQKELESMHAEIEQMYQDFQAESVLLSED
MKRKREDVIITKEKDYKTLQRKYFGPSGDLFKKRQGLIKPIQDDIFNAVQEIATDGSYAVIFDKAGDATLFYTNPRYDLS
DEVLRKLGYK
>ADZ81689.1 outer membrane chaperone Skp (OmpH) [Sphingobacterium sp. 21]
MNTKKIFLTLAFIFIAGASAFAQRFAYVDSEYILKHIPEYVSAQKQLEDMSEKWQKEVDARYSSIERMYKAYQQDQVMLS
DEMRKKREDEIVQKERETKEFQKKIFGFEGDLYKERLKLIKPIQERVSKAIQAVAESQNLDVVLDKGSEVTFLYSNPRLD
KSNDVITRLGYKPEALAK
>AFD05693.1 outer membrane protein [Solitalea canadensis DSM 3403]
MKRLLLTIVLIVSFGVFAAHAQKIGYVDTEYVLKHMPEYSAAQKQINSLSEQWQKEIDQKFDEVDALYKAYQSEQMLLTD
AMRKKREEEIVKQEKDAKDLQKAKFGPEGELFSKQKSLVKPIQDKVYKAIEQIAEEGMYAIIFDKSNGMLYSSPRFDKSN
DVLAKLGLKPGEFAK
>ACU03209.1 outer membrane chaperone Skp (OmpH) [Pedobacter heparinus DSM 2366]
MKKYILICILLFTGMGAFAQKFAYVDTEYILKHLPDYKSSLNQLNVLSQQWQRQVDNNFTEIDKMYKAYQADQVLLTDDM
RKRRENDIIEKEKQAKEFQRKIFGPEGELFQARAKLLRPIQDGVTKAVAEVAKAKLLDFIFDKSSEATMMIYASSGYDVS
NDVIKRLGYKPDSTIK
>AEV33738.1 outer membrane protein [Owenweeksia hongkongensis DSM 17368]
MNKTLFLIVGLVFGLQVSAQRFGIVDSEMILNKIPEYGQAQQQLNQLSTNWQGEVEALYSELDALKQAYNAEKVLLTEEM
QKEKLKEIADKEKEAKELQRKYFGPEGDVFKKRQELIRPIQDQIYSAVQDVARRRKLDVVFDKSSALITLYNNGKSDISD
EVLEKMGYN
>AOM78188.1 hypothetical protein BFS30_14025 [Pedobacter steynii]
MKKYLLICFLTFTCMGAFAQKFAYVDTEYILKHLPEYKSALSQLNVLSQQWQGQVDQNFVEIDKMYKAYQADQVLLTADM
RKRRENDIIEKEKEAKDFQRKIFGPDGELFQSRTKLLNPIQDKVTKTISEVAKAKLFDFIFDKSSESTMMIYASSNYDVS
NDVIRLLGFKPGSILK
>APU96599.1 hypothetical protein BV902_09775 [Sphingobacterium sp. B29]
MKKILLVIAFVVVSATATFAQQLAYADSEYILKHIPEYTTAQKQLDDLSKQWQEEVDQKYAEIEKLYQAYQKDQVLLNED
MRRRREDEIVTREKEVKDYQKQKFGFEGDLFKRRTQLMKPIQDRVAKAIQDVASAQGIDFIMDKGNESTFLYANPKLNKS
NDVITKLGYKPNPSLAN
>ALL08005.1 hypothetical protein AQ505_22485 [Pedobacter sp. PACM 27299]
MKKYLLICFLSFTCMGAFAQKFAYVDTEYILKHLPEYKSSLNELNVASQQWQGQVDQNFVEIDKMYKAYQADQVLLTADM
RKRRENDIIEKEKEAKDFQRRIFGPDGELFQKRTKLLGPIQDKVTKTITEVAKGKQLDFIFDKSSEATMMIYASSNYDVS
NDVIRLLGFKPGTILK
>AIM36244.1 membrane protein [Sphingobacterium sp. ML3W]
MKKIVLAIAFVVVTVSATFAQNFAYVNSEYILKHIPEYTSAQKQLDDLSQKWQLEVDQQYAEIEKLYKAYQNDQVLLSED
MRRRREDEIVKKEKDVKDFQKQKFGFEGELFKQRQQLVEPIQLRVSKAIQDLAKAQGLDIVMDKGQETTFLYANPKLDKS
NDVIIKLGLKPNAALAN
>ADY52507.1 outer membrane chaperone Skp (OmpH) [Pseudopedobacter saltans DSM 12145]
MKKSIILFALIVIANVALAQRLAYVDSEYILKHIPEYASAQKQLNELSIQWQKDIEQKFKDVEGMQKAYQADKVLLTDDM
RKRREEEIGQKQTEANELQQKKFGYEGDLFKEKVRLIKPVQERIAKAIQEYAARESLDVILDKATVTFLYARPNYDRSND
IITRMGYKPGTFAK
>AMR33903.1 hypothetical protein A0256_21885 [Mucilaginibacter sp. PAMC 26640]
MKKIILVLFFTFTAFTAAFAQRFAYVDSDYILKHVPEYASSQKQLAALSEQWQKEVDGRFQEIDRLYKAYQADQVLLTPD
MRKRREAEIVDKEKIAKDFQREKFGPDGELAKKSTSLIKPIQEKVSKAVQAVAEGDNLDMIFDKNSEVIMLYASPRYDKS
NDVITRLGLKPGVFAK
>AGA76930.1 outer membrane protein [Echinicola vietnamensis DSM 17526]
MLKCLKIVFFLLMLASAAQAQKIGFVDSEYILNKHPDYKIVQEELKKQAAAWKKEAQNLENKIKEMYSALKAEEVLLTED
MYKERMEAIRQKEKAASNYNTRVFGINGEYYQKQDELMKPLQSKIFDAIDRVSKRNGIAIMFDKAADLSMIYTDPVHDYS
DFVIEELGIDESLETEEAKQDQ
>AII51566.1 hypothetical protein N008_06165 [Hymenobacter sp. APR13]
MKKLLSALAATLVLLCATGTTVSAQKFGYVDSEFIMGKMPAYAQAQTEINTLSGNWQKEIEAQKKDLDKLYRTYQAEEVL
LTEPMKKKRQDEILKKEQDIKTYQNRIFGYEGQLFKKRQELTKPVQDQVFEAIEKVAKKKQLAIVFDKSGDLTMLYTNPV
HDYTEFVLEELGLASEDRNQTPQRGAVKTVATPQTPAGDEAEADTEKPAAKPATRPARPAGRKN
>ABG60649.1 outer membrane protein, ompH family [Cytophaga hutchinsonii ATCC 33406]
MIRFLVIQILPTNRTLRSQLVNKSVRYMKKICLALFLTLASLMAWSQKFGYIDSEYIISQMPEYKKAQTELNQFSLKWQK
ELEEKQSKIDKMKEEFQAEEILLTDDMRKERLDTIAAHEGKLRDLQRNYFGFKGMLYLKRQELVKPAQDKLFAAVEKVAK
KEKYAIIFDKAGELVMVYTDPAHDCSDKVLEALGLGDKNDVVPTNK
>AMM51091.1 membrane protein [Rufibacter sp. DG15C]
MKRTLGFLLVVTLFLVSSQTSHAQRFGYIDSEFILQKMPAYSNAQAEVDKLSAAWQKEIENMRAEVEKLKKAYQAEEILL
TSEMKTKRLEEITKKENEVREYQRKMFGFEGSLFKKREEMIRPAQDQLFEAVEKVVRQKGLSFIFDKSSRDVVMLYTDPR
HDYTEYVLEELGLASKEANSQGARPADALIDKPEDIPPLPEAATENSPSKNTKPASGTKKPPVKKKNN
>AKD02520.1 membrane protein [Pontibacter korlensis]
MKKFLFIFLAGFLLASVSQAQKIGYIDSNFILSKMPAFNQVQQEMDKYAEAWQREIEQLQQQADKLKQDYKAEEVLLTEQ
MKQKRQAEITKKENELRDYQRKVFGYEGMMFKRRQELMRPIQDEVFEAVEKVSKSRGIQIMFDKSGDLVMIYTNPVHDYT
EYVLEELGLASDRKNSTGKQPADAIVDDPENLPEVGEEPQEQQQPPAQKATKKKSNN
>AEA43115.1 outer membrane chaperone Skp (OmpH) [Fluviicola taffensis DSM 16823]
MKTVLITLLMVFGMTFASSAQKYGYIDSEFILGKIPEYKESKDRLDKLAERWTKEIEERYEMIKKKKENFLREESLLPSE
EKTKREEEIKTLESEAMQMQQTRFGVAGDYFQKRQELIKPIQDRIYEAMQTVASKRNYSFIFDKANQSNLVYADSKFDIS
DEVLREMGVSTK
>AHM61745.1 outer membrane chaperone skp (omph) [Flammeovirgaceae bacterium 311]
MNRKIYFLLFFIFLAVPNVFGQKFGYVDTQYILNKMPEYKEAQQEIQKVSLGWQDEIKDKQKEIEALYSALKTEEVLLTD
AMKQERLADIKKREQTLKDYQTKVFGYEGLFFLKQKELLQTVQEKVFEAVEKVAVKQKLQVVFDKSGELVIIYTNPVHDY
TDYVLEELGLGDKNDTIK
>APG65456.1 hypothetical protein LPB136_08850 [Tenacibaculum sp. LPB0136]
MKKYILSIVLLITVTFVSAQKYQRIAYIDMEYILENVPAYTEAQNSLNAKVEKWRNRLDKDARSIEVLKTDLSNEKAILT
KDLIEEREEDITVQQQELRRLESLYFGPNGEMYQLRKQLIQPVQDQVYNAVQNIASRKKYDFVFDKSGDLVMLFSNKKHD
ISDLVLKAINVDIKKQNKKEQIEAKKNAVVNKELTEEQQKRLDAKQTLKDKKEQDREAKRKEIEAKRLARIKERDKKRKL
LLEKKEALRKAREEAKKKKEAEKENGNE
>CCB70241.1 Outer membrane chaperone precursor Skp (OmpH) [Flavobacterium branchiophilum FL-15]
MKKQILILATIFLSLMANSQSKGIKIGYIDMEYILENVPDYKDAKNQLEQRAQVWQQEIEAKKNEITKLKESLATEKVLL
TKELIDERNEEIKFQETALNDYQQKRFGPTGDLIVQKKLLVQPIQDQVFTAVQDIAESKKYDFVFDKSSDLTMLFASKRY
DISDKIVSIINRSTKKTEMTKKQIQEEEEKERKKELIEDNPALSERQKVMEEKKLAREKMMEDKKLAAAEKKKAQEEAKA
KLKADHEAKKLGTISDNSNNEKEKDAINLEKTTSDDSKKEIVLEKQEIKNRAFEERKKAIEERKQKVMAEREAAKKAKEA
EVERKKEQKNQIKENN
>ADQ18833.1 outer membrane chaperone Skp (OmpH) [Leadbetterella byssophila DSM 17132]
MKKLGSLIILLMLALPGFSQKFGYIDSEYILSRMPEYKKAEETMNALTEQWTKEVSKKYEDVAQMKLKYQQEEILLTQDM
RVERQKAIEKAEEDLKSYNNSIFGLNGMLFQKKKELLKPIVEQIYKTSEKIAKNHKLSFIFDKASDLSMFYADPRHDYTD
FMLEELGLVNK
>APA64876.1 membrane protein [Maribacter sp. 1_2014MBL_MicDiv]
MSTKRKVLLVVSVICMTIQGFAQRGVRMAYVDMEYILQNVEEYREATEQLETKVQRWKVEVEQKQSIVEQMKKDLMAEKV
LLTPELIEEREEEIQILEREMIEYQQDRFGPQGDLVLQKRRLIQPIQDQVFNEVQKIGANKKYDFIFDKSADVVMLYSEK
RHDISDLVLRGIARTRKISKPAKKSNDRSRLDEFEGEEEEEISEALQERLDKAAQAAETREKSAADAKAEQLKLREERKK
AYEERRKKLLEEREAKRQEKLKERNDNKEEENSDTEKDDNGTI
>AKA35615.1 Outer membrane chaperone Skp (OmpH) [Muricauda lutaonensis]
MNTKVLFLVACLSTSFLGFSQRGVRIGYVDMEYILENVEEYREASEQLNAKAAKWKQEIELKQSTIEQMKKDLMAEKVLL
TDELIAEREEEIQILEKEMLDYQQDRFGPQGDLVLQKQLLIQPIQDQVFNEVQKIGANKRYDFIFDKSADVVMLYSEKRH
DISDLVLREIARTRKVSKSNKDKKLKNRLEEFQAEEAEADQEISEALQERQQKAADAKDTKKKAAEEKRAEALRLREERK
KAYEERRKKLLEEREAKRKAKLEERKKDQEKEKDSTNQ
>EAR02161.1 cationic outer membrane protein precursor [Maribacter sp. HTCC2170]
MKPKTKVLLVVSLILCSAYSLAQRGVRIAYVDMEYILENVEEYRDASEQLETKVQKWKVEIEQKQSAVEQMKKDLMAEKV
LLTSELIEEREEEIQILEKEMIEYQQDRFGPQGDLVLQKRQLIQPIQDQVFNEVQKIGANKKYDFIFDKSADVVMLYSEK
RHDISELILRGIARTRKISKPKKKAARNRLDNFEGEEPVEEMSEALKERKTLAKQAEEARTKTAEEKRAEQLKIRDERKK
AYDARRKKLLEEREAKKKAKTEERKKESETDKDTKD
>AMD85894.1 hypothetical protein AXF12_10450 [Capnocytophaga haemolytica]
MMRNIRTMMIAVALFFGAMSAATAQVKIAHIDVQKLLEEMPERKSVEAQLKKVEQSYMNDIQAAVKELQARAEKYQKEAA
ALSEAELKKREAEFLKKSEEIQTMEANIRQSQQTAAQKLQEKQKELVEPLLKKVKSSIEKIAKSKGFQYVLDSSAGSSVI
VATGDDLYSAVKKDLGF
>AMX55947.1 molecular chaperone Skp [Elizabethkingia anophelis]
MKRLSVLFAAVLMMVSFTVIKAQKLAHADIAGILTAMPEMKKANEQLEALGKMKQAELGKLQQALQTKAQGYQQEAAKQT
AQVNQQREAEIQKEAENIQKMNQAAQKDVADKQEALYAPIDKKLNDAISAVAKAKGLEYVFDANGQGLVYKGGLDVTADI
KKQLGL
>AIL43974.1 Outer membrane protein H precursor [Elizabethkingia anophelis NUHP1]
MKRLSVLFAAVLMMVSFTVIKAQKLAHADIAGILTAMPEMKKANEQLEALGKMKQAELGKLQQALQTKAQGYQQEAAKQT
AQVNQQREAEIQKEAENIQKMNQAAQKDVADKQEALYAPIDKKLNDAISAVAKAKGLEYVFDANGQGLVYKGGLDVTADI
KKQLGL
>AKH96507.1 molecular chaperone Skp [Elizabethkingia anophelis FMS-007]
MKRLSVLFAAVLMMVSFTVIKAQKLAHADIAGILTAMPEMKKANEQLEALGKMKQAELGKLQQALQTKAQGYQQEAAKQT
AQVNQQREAEIQKEAENIQKMNQAAQKDVADKQEALYAPIDKKLNDAISAVAKAKGLEYVFDANGQGLVYKGGLDVTADI
KKQLGL
>AJW63861.1 Chaperone protein Skp precursor [Elizabethkingia miricola]
MKRLSVLFAVVLMMVSFTVIKAQKLAHADIAGILTAMPEMKKANEQLEALGKMKQAELGKLQQAFQEKVQVYQKAGKQDA
AKEAELQKEGDNIQKMGQAAQKDVADKQETLYAPIDKKLNDAISAVAKAKGLEYVFDANGQGLVYKGGLDVTADIKKQLG
L
>AMR29799.1 outer membrane chaperone Skp [Hymenobacter sp. PAMC 26554]
MKNLHLTFAAALLIAGSFFAPSAQAQAPLKIGYTSVEYVLSQMPESKQIESDLKAYGTQLEAQIKSKQTEYQTKLEAYQK
AQATMTPVIKADKEKELTTLGQSIQEFGQSAQQSMQQKQQALLRPVLDKIQKTIDAVAEESGYTYVLNSDSGSNPVLLHG
PKDGDVSDIILKKMGITPTANAPVPSTQAPRAPSTGIPAAPTRTKTRK
>AKU69456.1 hypothetical protein ADJ77_06615 [Prevotella fusca JCM 17724]
MKKNIFKSVLRYVLPLYLFTLLPLTASAQKFALIDMEYILKNVPAYERANEQLNQVSKKWQAEVEALNTEASTMYKNYQN
EVVFLSQEQKKKKQEAILAKEKQASDLKRKYFGPEGELFKKRTSLITPIQDEIYNAVKDISDQRGYSLVIDRSSNATGII
YGSPKVDISNEVLQKLGYSYQ
>AEA21022.1 outer membrane protein [Prevotella denticola F0289]
MNKKKILKTVLRFVLPLYLFSLLPLTASAQKFALIDMEYILKNVPAYERANEQLNQVSKKWQAEVEALNTEASTMYKNYQ
NEVVFLSQDQKKKRQEAIMAKEKQASDLKRKYFGPEGELFKKRTSLITPIQDEIYNAVKDISDQRGYSLVIDRSSNATGI
IYGSPKVDISNEVLQKLGYSYQ
>ADK96435.1 outer membrane protein [Prevotella melaninogenica ATCC 25845]
MNFELKEMKKNIFKSVLRYVLPLYLFTLLPLTASAQKFALIDMEYILKNVPAYERANEQLNQVSKKWQAEVEALNTEAST
MYKNYQNEVVFLSQDQKKKRQEAIMAKEKQASDLKRKYFGPEGELFKKRTSLITPIQDEIYNAVKDISDQRGYSLVIDRS
SNAAGIIYGSPKVDISNEVLQKLGYSYQ
>ANE51636.1 membrane protein [Flavisolibacter sp. LCS9]
MKKLLLLATFSLCLAAGSYAQRYAVIDTKYILDKMPDYKSAQKNLDEIAAGWQKEIDNKQQELDKMYKNFEGEQVMLSDD
LRKKREDQLFYKEKELRDLQRQRFGFEGDLFKKRQELIKPIQDKVYNAVQKLAVQRGYDFILDKSEGITVIFADPKLEKS
DDVLKELGVR
>AEW02819.1 outer membrane chaperone Skp (OmpH) [Niastella koreensis GR20-10]
MKKILFIVCLVTLTLASQAQYGRYAIVDTKYILDKLPEYKDAQKALDQFSELWQKEVDAKQAALDKMYKDFDAEQVMLSP
ELKKKREDELFVREKEVRDLQRKRFGFEGDLFKKRQELVKPIQDKVYNAIQKLAVNRQLDFILDKSEGITVIFADPKLDR
SEDILKELGVK
>APS38437.1 hypothetical protein AO058_05845 [Salegentibacter sp. T436]
MLKRTFLFTLFIFIGLGASAQKPINIGFVDMEYILENVPEYQQASSQLDERVKEWRNEIEQKRNEISEMKTRLQNERALL
TPQLIEEREEEIAYQQEQATNYEQKRFGPKGDYMIQKRQLIKPIQDQVFNALQEIGENRDFDFIFDRNAESGMLFAKKRF
DLSDQVLRSINRASNRKQIETKQEERELERAEARTAEEDEELSQREQAIEDRKSEREALIEERRKKQDSIKEARQKAFEE
RRERILKERKQKRDSIEAARNRKDTIN
>ANI90490.1 hypothetical protein A9P82_15055 [Arachidicoccus sp. BS20]
MKKAIVLSIFCFVSFTSFAQRYAVVDLQYILNKLPEYANADTTLQLMQMKWQKEVDSSKHYADSLSNRFDAEKYMLADEL
KSKRQIEVDNAEKRVMYLQTKYFGYKGELFQQREKLVQPIQNKIYSVIQQMALKNGWDLVFYKNADTGLLYSDPKLDKSD
AVLEALGVKTK
>APU68721.1 Outer membrane protein H precursor [Gramella flava JLT2011]
MNKNIFKILIILLSVSALHAQKSIRVGYIDMEYILENVPEYQEAQNQLDNRVQDWKKEAEQKLQKVTDMRQKLDNERALL
TAELIEDREEEISYMEQQARDYQQKRFGPNGDYIIQKKQLVRPVQDQVFAAVQEIAKLRNFDFIFDRTSEIGMIYADQQY
DVSDLVLRTIKRTANRKQLEGKEEIQEMEKKEELSIEQEEQLTEREQMIEQRKKERDSLAAARKKEYDSIRSAKQAEFEA
RRKRILEERQRKRDSIVQARQQKNDTIN
>ALM21273.1 membrane protein [Nonlabens sp. MIC269]
MKIKFLVVVFVGLSFAFAKAQRAGARVAYVNMEYILESVPEYQEASRQLDTKMQKWKREIDAMQREINQMKESLENEKVL
LTKELIEEKEEDIRLKEQDLADYQNKRFNAENGDFILQKQQLIQPVQDQVFNEVQKIGLSKKYDYIIDSSDTPLLFSAER
HDISDLVLKAIGRTGKKKEREKKAKELEKRREEPYLNVQEAEEIEEREEAKEKLIEQKEMERAERLRERDSIKAAKAAAF
QKRRDSLLALRKQKRDSVMAARAAAREKRQEELRKKREEAQKKKEGGE
>APZ46235.1 hypothetical protein BW723_07965 [Polaribacter reichenbachii]
MKKIFLLVVLLFSVTTFWSQRNQMIAYIDMEYILENVPEYIQAQNTLDAKISKWRKKLDTQARHIEVLKTDLANEKAILT
KDLIEEKEEEITIKQEELRRLESLYFGPKGDMFLVRKQLVKPIQDQVYNAIQSIAKRKKYDFVFEKSTDLVMLYSNKKYD
ISDLVLSTIDRTRLSDQKKEERKKKSAPKSKELTSTQKEILAKKEQAQTDKEAALAKKNAEKEAKKLEIAEKRKALQAQR
EAKRKLLREKKEAARKKKEEEQKAKEEENN
>ACT95591.1 outer membrane chaperone Skp (OmpH) [Dyadobacter fermentans DSM 18053]
MKKIFILLVLSILCNSALYAQKIGYTDMEFITSKMPEYQAAQTEMKKFSDKWAKEIQDKFSEIDRMQRAYMAEEILLTDE
LKRKRQGEIKEKELEAGEYNSKIFGVEGLMFQKKKELMKPVLEKVQRAVTKVCSQRRLDFMFDKSSDIGMLYTNPKHDYS
DYVMEELGIDPKANKAGSNDKTGKADPAAQQQSAAPAANSPKQKSTNSKLK
>CAZ96609.1 Outer membrane chaperone Skp (OmpH) family [Zobellia galactanivorans]
MKTKSNVLFVLVLTLCSVYTFAQRGVRIAYVDMEYILENVEEYRDANKQLADKVQKWKIDIEQKQSEVEQMKKDLMAERV
LLTDELIAEREEEIQILEKEMVEYQQDRFGPQGDLVLQKRRLIQPIQDQVFNEVQKIGANKKYDFIFDKSADVVMLYSEK
RHDISDLVLRGISRTRKISKPKKDSRSKFEDGEEAEEEMSEALKERKENAEKAQEAREKSVEEKRAEQLKLREERKKAYE
ARRKKLLEEREAKRKEKLEERKEGGQDEEETEE
>EAQ42491.2 outer membrane protein (OmpH-like) [Polaribacter sp. MED152]
MKKIFLLVVLLFSVSSIWSQRNQIIAYMDMEYILENVPEYIQAQNTLDAKVAKWRKKLDDQARHIEVLKSDLANEKAILT
KELIEEKEEEISIKQVELRRLESLYFGPNGDLFLVRKQLVKPIQDQVYNAVQSIAKRKNYDFVFEKSSDLVMLYSNKKYD
ISELVLSTIDRTRLQEQKKEERNKKKAAPKKEVTKVQQEKIEQKEALQNKKIEAVAKKIAEQEAKKKEIADKRKALMKQR
EEKRKLLRQKKEEARKKKEEEKKEKEKEKNKEDN
>APY11285.1 hypothetical protein BWZ22_08525 [Seonamhaeicola sp. S2-3]
MQNKVLFLLTLVLISISSYAQRGVRVAYIDTEYILENVPEYQEAIAQLNQKADKWKNEIAEKLSAIEQKRKDLSNEKALL
TKELIAEREEDIYFEEKEILDYQQKRFGPNGDLFIQQKQLMQPVQDQIFAAVQDIATNRKYDFILDKSSNATILFSAKQY
DISETVIRSITRTAKRTQAQSKAERKAAKEEELVPEINLEQEARAKALEEKKKARESAIEEARQKKLAAREAKVKAAEER
RQKILEEREKAKQAKLNARNKVSETDDNEEDDKTDDDVKEEAETETDTTETKTRAQLIEENRQKKLAEREARKKALEEKK
KKILEERQKALEERQKIRDSINNINQNK
>AOW18333.1 hypothetical protein LPB03_13120 [Polaribacter sp. LPB0003]
MKNLFLFIVLLFTVSTSWSQRGQIIAYIDMEYILENVPEYIQAQNTLDSKVAKWRKNLDEQARFIEVLKTDLANEKAILT
KDLIEEKEEEITIKQEELRRLESLYFGPNGDMFLVRKQLVKPIQDQVYNAIQSIAARKKYDFVFEKSSDLVMLYSNKKYD
ISDLVLSTIDRTRLSEEKKQAQEERRNQTTNAPTKQLSEEQKELLAKKTADKEAQVEESKNRQIEAVKKKVAAQEAQKKQ
LEEKKKARLKQREEKRELLRKKKEEARKKKEEEQKKKEQKQEDN
>APQ17894.1 hypothetical protein BTR34_11400 [Maribacter sp. T28]
MSLKTKVLLLVSVIFMTIGSYAQRGVRMAYVDMEYILENVDEYRDATEQLETKVQRWKVEVEQKQSVVAQMKKDLMAEKV
LLTPELIAEREEEIQILEKEMIEYQQDRFGPQGDLVLQKRRLIQPIQDQVFNEVQKIGANKKYDFIFDKSADVVMLYSEK
RHDISDLVLRDIARTRKVSKPSKKAEDRSRLDDFEGDDEPEEVSEALQERLDKATEAAEAREKTAADTKAEQLKLREERK
KAYEERRKKLLEEREAKKQEKLKERNSDTEKDNNGTI
>APX99364.1 hypothetical protein BWR22_03250 [Lacinutrix venerupis]
MKFKVLFLLTIVSILSFQANAQRGVRIGYIDTEYILQNVPEYSAATTQLESKVQKWKSEIDQKLKTVEQKRTDLNNEKAL
LTKELIEEREEDIAFEEKEILDYQQKRFGPNGDLMIQKRQLMQPVQDQIFQAVQDIAKNKKYDFVFDKSADVVMLYSAER
FDISEQVLRTITRSSKRQQLKSKKDKKAAEEEDVTVEIDHSKDARQEALDKKKAEREALVEARKKQIAEKRAAAIAAREK
AKQEKLDARNKAKQDNEGEEEEEGAIENNVEEKQENSASAPKTREEILEERRQKKLADRAARKKLLEEKRQKILEDRRKA
KEEKESAKEDENQDD
>AEE51044.1 outer membrane chaperone Skp (OmpH) [Haliscomenobacter hydrossis DSM 1100]
MKEQTFNLIKKALLVLALVPAFAMAVQAQRIASVDVSRILESVGEYKAAEEELDKMASRWRQEIAQEYDKIKSLYNRFQA
EQVLLSDEARRQREDEIMNKEKEVREMQRKRFSPDGDLFLRRKELVQPIQDRVYAAIEAYAKERGYDFIFDKGGSAGMIF
SNPQYDKTEDIINRLK
>CCG52372.1 Outer membrane chaperone precursor Skp (OmpH) [Flavobacterium indicum GPTSA100-9 = DSM 17447]
MKRYFVLIFALSCIVTTAQKTTKIGYIDMDYILEKVPEYAEAKNQLEQKANTWKQEVETKKAEINKLKESLASDRVLLTK
ELVNEKEEEIKTLEKDLFDYQQKRFGPQGDLIIQKAALVKPIQDQVFNIVQDIAAKRNYDFIFDKSSDLTMLYTAERFDI
SDFVLRELERAGKKVELSKKQQKLQDQKDKKEFDDTENPEAVKKEKEKEEKLIASKEEREKKLQERKDLVAAKKKEADEK
RAALIKEREEKRQKLIEEQKARKEALKNKITEEKKKEEPKKE
>AFL84082.1 outer membrane protein [Belliella baltica DSM 15883]
MKKVINLLLLSGIFFLTIGTHQVSAQKWGYIDSEYILNKHPDYKLVQNELEALKTEWQKEAQNLEREVREMLTTLKAEEV
LLTEEMYQERMAAIEAKQKSAVAFNNQVFGINGQYYQKQTELLQPLQSKIFDAIDRVAKRNGLAALHDKAATMGLIYTDP
RHDYSEFVLEELGIENK
>AGC76754.1 putative outer membrane protein [Nonlabens dokdonensis DSW-6]
MKNKILILSIVAVFSFAFAKAQRGIRVAYIDMEYILESVPEYQEASKQLDQKMQKWKQEIDQMANEISQMKAALQNEKVL
LTKELIEEKEEDIALKQQELAEYQQKRFGAQGDFLLQKQQLIQPVQDQVFNEIQKIGSQKKYDYVVDSSEMAMLYSAERH
DISDQVLRAIGRTGKQKSRERKQAEKDGVAEKDEPYLSVVEAEEKEAKEQAKEDKKEEIQQAISERDAARNEAKRKRDSA
RAAKAAAYKERRDKLMADRKRKKDSIQAVRDAAREKRKAEIEAKKAAREKKNDPDGE
>ABC44454.1 outer membrane protein OmpH, putative [Salinibacter ruber DSM 13855]
MQDQRCGGGGTVRNALAPPTRHLARVVVMAAALCVLWGGEARAQQKIGYIDSQAILEKLPEYASVEQKLDQLEDEWRAEI
EAQEEQVQALRDEYRAWELLYTDEERRQKQAAIQKAREKVDRLRQRYFGPDGRLYTRQQELMRPIQERILDATEEVATEE
GYDYVFDKSEKVLFMYARQDHNLNRRVLRALGITPGQQTEGQ
>CBH24974.1 Outer membrane chaperone Skp (OmpH) [Salinibacter ruber M8]
MEKGRSLAYTEPVADPSAMQDQRCGGGGATVRNAFAPPTRHLARVVVMATALCVLWGGEARAQQKIGYIDSQAILEKLPE
YASVEQKLDQLEDEWRAEIEAQEEQVQALRDEYRAWELLYTDEERRQKQAAIQKAREKVDRLRQRYFGPDGRLYTRQQEL
MRPIQERILDATEEVATEEGYDYVFDKSEKVLFMYARQDHNLNRRVLRALGITPGQQTEGQ
>AEM70966.1 outer membrane chaperone Skp (OmpH) [Muricauda ruestringensis DSM 13258]
MNTKVLLSLVVLMSSLYGFSQRGVRIGYVDMEYILENVEEYRDATEQLNAKAQKWKQEIELKQSVIDQMKKDLMAEKVLL
TDELILEREEEIQILEKEMLDYQQDRFGPQGDLVLQKQLLIQPIQDQVFNEVQKIGANKRYDFIFDKSADVVMLYSEKRH
DISDLVLREIGRTRKISASNKKQEDQSRLEQFQEEEDQISDALKERQEQAAEAQNEREKAAEERRAEKLKEREERKKAYE
ARRKKLLEEREAQRKAKLEERKKAQEQQKDSIG
>AKD57498.1 outer membrane chaperone Skp [Spirosoma radiotolerans]
MKKSLFFVLLCAVWLATPAQAQKFGYVDSEFIFGKMPEYQKALSEIDKFADKWSKDIQDKYVEIDKLQKAYQAEEILLTE
DMKRDRQRAISDKEREAREYNNKVFGYQGLLFEKKKELMKVPMELINRAVEKVCIQKKLDFMFDKASDFVMLYTNPRHDY
SDYVMEELGLDIKPTATNTNPINKTITKPK
>AOR28096.1 chaperone protein Skp [Formosa sp. Hel1_33_131]
MNLLTLKLLKLTSFKKACILFFLCLIGTSIYAQKRSVRIGYIDTEYILENVTEYSNANAQLDSKIQQWKSEIEKRLTELE
DQKKQLNNERILLTNELISEREEDLQIIENEIIEYQQNRFGPNGDLMIQKQQLIQPIQDQIFAAVQEIAASKKYDFIFDK
SADVVMLYSADRYDISEQVLRTINRSSKRTQVDSRKERKEAEEEEMIVEVDGTKDDRQRLLDERKAEREALLEEKRQKKL
DAREARRKEVQAKKQKALDKRAKAKSGKTSTTPETATEAKEDTEKSLTTESTEKVDPREARKKELAAKKQKALDKRANAK
AEKTTPKTTAAKASEVLNDREVRKKALQEKKKQALAERKARLEAQKKKRDSIRNNK
>ADB40416.1 outer membrane chaperone Skp (OmpH) [Spirosoma linguale DSM 74]
MKKALFFVLLCAVWASTPAKAQKFGYVDTEFIFSKMPEYQKALGEIDKFADKWSKDIQDKYVEIDKLQKAYQAEEILLTE
DMKRERLRAISDKEREARDYNNKVFGYQGLLFEKKKELMKSPMELVNRAVEKVCLQKKLDFMFDKASDFVMLYTNPRHDY
SDYVMEELGLDIKPTATNSNPTNNTTTKPK
>AOR26181.1 outer membrane protein H precursor [Formosa sp. Hel3_A1_48]
MYCFLPCLFVFLVLRGVRIGYIDTEYILENVNEYQNAQNQLEAKVQQWKIEVEQRLAELETQKIQLNNERVLLTNELIVE
REEELQIIENEIIDYQQKRFGPNGDLMIQKKQLIQPIQDQIFAAVQEIATSKKYDFIFDKSADVVMLYSADRYDISEQVL
RTINRTAKREQIKSKKERKAAEEEDNIVEVDSDKDERQRLIDERNAKRAETLAKRKAELDAKREARKKEIEEKKRIAKEK
RESARTKKQNRNSKQESESSQDKENSNDVDSAVDKRQQLLDERNAKRAEALAKRKAELEDKREAREKEIEEKKRKAKEKR
EKARDKIERKKAGEEDATTKDETTSDEKKDTKSNEKANKTLSDREARKKALEEKKKRILAERKAKLEAQKRKRDSIKNNK
K
>ACE06161.1 hypothetical protein Aasi_0783 [Candidatus Amoebophilus asiaticus 5a2]
MKNRIVLILTFFSAISYLQAAEKPLKIGYVKLDYVMESMPETKQMEIDLKAFEIQLRNQLQQKAVVLQEKIQAFQKGHAT
MTDPVKNQKEAELQQLHGEFENLQMESQSSLANKQLELYKPIYERIQKTIELVAKENKYTHVLNADTVGLHIVLYGDQEY
DISNLILKKLGIDPTKLATKKLAQATDKKVQEPKTQAANKNSQDKTNKAQNKK
>BAR94814.1 outer membrane protein H precursor [Prevotella intermedia]
MTMKKLIASCLVAVFAITAHAQKFALLDMEYVLSNVPAYERANEQLNQVSKKWQAEVEALNTEAATMYKNYQNEVVFLSQ
EQKKKKQEAIMTKEKQAADLKRKYFGPEGELFKKRTSLITPIQDEIYNAVKDIADQRGYSLIIDRSSSTAGIIYGSPKVD
ISNEVLQKLGYGNQ
>AFJ09617.1 outer membrane protein, OmpH-like protein [Prevotella intermedia 17]
MTMKKLIASCLVAVFAITAHAQKFALLDMEYVLSNVPAYERANEQLNQVSKKWQAEVEALNTEAATMYKNYQNEVVFLSQ
EQKKKKQEAIMTKEKQAADLKRKYFGPEGELFKKRTSLITPIQDEIYNAVKDIADQRGYSLIIDRSSSTAGIIYGSPKVD
ISNEVLQKLGYGNQ
>APW31286.1 hypothetical protein BWX39_00675 [Prevotella intermedia ATCC 25611 = DSM 20706]
MKKLIASCLVAVFAITAHAQKFALLDMEYVLSNVPAYERANEQLNQVSKKWQAEVEALNTEAATMYKNYQNEVVFLSQEQ
KKKKQEAIMTKEKQAADLKRKYFGPEGELFKKRTSLITPIQDEIYNAVKDIADQRGYSLIIDRSSSTAGIIYGSPKVDIS
NEVLQKLGYGNQ
>ALR32415.1 molecular chaperone Skp [Chryseobacterium sp. IHB B 17019]
MKNFKIVFSFVLFLLFGISNAQKIGVVDTDYILNKLPQYQEAEARLNSQIDTWESELQNLQSEYERKRSAFESEKVLLIG
DQLKLREKEVMDLEKNIKTTTSLRFGATGEIKKLRTNLVQPFQDQIWGAIKTMAEKNGLGMVLDKTSNNVIFLQKRFDYS
DKVLDILLKGNDKKEKTNSKK
>AKP71328.1 outer membrane chaperone skp (omph) [Riemerella anatipestifer]
MINFLKKIVFIFSLLFLSFGIKAQKIGVVDTRYILEKYPQYKEAEKRLETQVQTWQTEISQMQTNYEAKKALFENEKVLL
VGEQLKSREKEVLDLEKELKGLISKRFGTDGEVNKLRTSLTKPFQDQIWNAIKQVSDKNGLGIVLDKGNDANILFTDKKY
DYTDKVLDILLKNQKK
>AFD56223.1 outer membrane chaperone skp (omph) [Riemerella anatipestifer ATCC 11845 = DSM 15868]
MINFLKKIVFIFSLLFLSFGIKAQKIGVVDTRYILEKYPQYKEAEKRLETQVQTWQTEISQMQTNYEAKKALFENEKVLL
VGEQLKSREKEVLDLEKELKGLISKRFGTDGEVNKLRTSLTKPFQDQIWNAIKQVSDKNGLGIVLDKGNDANILFTDKKY
DYTDKVLDILLKNQKK
>ADZ12276.1 OmpH1 [Riemerella anatipestifer RA-GD]
MINFLKKIVFIFSLLFLSFGIKAQKIGVVDTRYILEKYPQYKEAEKRLETQVQTWQTEISQMQTNYEAKKALFENEKVLL
VGEQLKSREKEVLDLEKELKGLISKRFGTDGEVNKLRTSLTKPFQDQIWNAIKQVSDKNGLGIVLDKGNDANILFTDKKY
DYTDKVLDILLKNQKK
>AGC39856.1 hypothetical protein G148_0552 [Riemerella anatipestifer RA-CH-2]
MINFLKKIVFIFSLLFLSFGIKAQKIGVVDTRYILEKYPQYKEAEKRLETQVQTWQTEISQMQTNYEAKKALFENEKVLL
VGEQLKSREKEVLDLEKELKGLISKRFGTDGEVNKLRTSLTKPFQDQIWNAIKQVSDKNGLGIVLDKGNDANILFTDKKY
DYTDKVLDILLKNQKK
>AKQ40051.1 molecular chaperone Skp [Riemerella anatipestifer Yb2]
MINFLKKIVFIFSLLFLSFGIKAQKIGVVDTRYILEKYPQYKEAEKRLETQVQTWQTEISQMQTNYEAKKALFENEKVLL
VGEQLKSREKEVLDLEKELKGLISKRFGTDGEVNKLRTSLTKPFQDQIWNAIKQVSDKNGLGIVLDKGNDANILFTDKKY
DYTDKVLDILLKNQKK
>AEW85734.1 OmpH family outer membrane protein [Flavobacterium columnare ATCC 49512]
MKRFLLILSLFTITNTIGQSKTGLKIGYIDMEYILENTPDYKEASSQLEEKAQKWKQDIETKKNTINKLKETLKSESALL
TRELIKEREEEIKFQENQLLDYQQKRFGSRGDLALQKEAILKPVQDQVFNAVQDLAEKKQYDYIFDKSSAQMTMLFSAKR
FDISDLIVRVITRAEKREELSKKQQKALEAKEAKEDEVAENVNLAERKKILDEKKSRREQILETKRLETEKKRKDYEEKR
KKQLEEQEAKKNGTTIDSGPSNSLSQKSTTNPQSVNFNKREDKKINQDSIRIVREAARQELIEKNKKNLEERKKALEEKK
KKILEEKEAQRKAQEDKKSTN
>AOW20642.1 hypothetical protein LPB138_08120 [Lutibacter sp. LPB0138]
MTKKVLLIVVVIFISITSFAQRNTQKIGYVDMEYILENIPDYAEAQSQLNEKAKKWQQNLDKLKGEIESMKADLSNEKAL
LTEDLIAEKEEDIEIKVEEFKKLESDYFSSNGDLFFYRKQLVKPIQDQVYNAAQEIGKARGFDVIFDKSSDLIMLYTNSK
LDISELVLKSIVRTEKTEQAKEKRSKKDETTVQPKEVNEEVQKKIDAREAKRKELLERAEKLKAAKLKKREEQKAAIEKK
RLERLKKQEEVRNKLKQNKKDSQSKKEDEEE
>AFR35432.1 hypothetical protein B739_0831 [Riemerella anatipestifer RA-CH-1]
MISFFKKIAFVLSLLFISFGIKAQKIGVVDTRYILEKFPQYKEAEKRLETQVQTWQTEISQMQTNYEAKKTSFENEKVLL
VGEQLKTREKEVLELEKELKGLISKRFGTDGEVNKLRTSLTKPFQDQIWNAIKQVSDKNGLGIVLDKGNDANILFTDKKY
DYTDKVLDILLKNQKK
>AIH02462.1 outer membrane chaperone skp (omph) [Riemerella anatipestifer CH3]
MISFFKKIAFVLSLLFISFGIKAQKIGVVDTRYILEKFPQYKEAEKRLETQVQTWQTEISQMQTNYEAKKTSFENEKVLL
VGEQLKTREKEVLELEKELKGLISKRFGTDGEVNKLRTSLTKPFQDQIWNAIKQVSDKNGLGIVLDKGNDANILFTDKKY
DYTDKVLDILLKNQKNKYNCREK
>APT22013.1 hypothetical protein BU993_04805 [Flavobacterium columnare]
MKRFLLILSLFTITNTIGQSKTGLKIGYIDMEYILENTPDYKEASSQLEEKAQKWKQDIETKKNTINKLKETLKSESALL
TRELIKEREEEIKFQENQLLDYQQKRFGSRGDLALQKEAILKPVQDQVFNAVQDLAEKKQYDYIFDKSSAQMTMLFSAKR
FDISDLIVRVITRAEKREELSKKQQKALEAKEAKEDEVAENVNLAERKKILDEKKSRREQILETKRLETEKKRKDYEEKR
KKQLEEQEAKKNGTTIDSSPSNSLSQKSTTNPQSVNFNKREDKKINQDSIRIVREAARQELIEKNKKNLEERKKALEEKK
KKILEEKEAQRKAQEDKKSTN
>AGY54183.1 Outer Membrane Chaperone Skp [Bacteroidales bacterium CF]
MRRIFLLSLVILASSTIIKAQSFGYINTETILKAVPEYATAQQQIQRVKAQYDAEIEGELKKVEQLYNTYQAQKANLSQS
ERSLRENEIITKERAVKELQKKYFGQEGVMAAKSKEIMEPIMTKLKSAIEKVAQTEGFIIIFDIATAQGVVYNNPANDMS
QKVIKLLN
>AOC94055.1 Outer membrane protein (OmpH-like) [Flavobacterium johnsoniae]
MRKQFLFIFLALIVANTSQAQGKTTRIGYIDMEYILENVSDYKEAKSQLEQKAQKWKQEVEAKKLNINNLKESLKTEKAL
LTKELIEERETEIKFLEQEMMDYQQKQFGSDGNLMRQKAALAKPIQDQVFTAVQDIAEAKNYDFVFDKSSDLTMLFSNKR
FDISDQVLRILNRTEKREQLTKKQLKEQEAKENMENAIDENPAMADRQKALDEKRAAREKLIQDRKLEQEAKRKEYDDRR
KALQEEREAKKNGTVSGTAPAVVPASAADAAKTNSTAKTATPTATGETPAAQQPAMTKAEERQLLYEQRKKELEERRKKI
LEEREAAKKAKEAESQKTNTTNN
>ANF53146.1 molecular chaperone Skp [Chryseobacterium sp. IHB B 10212]
MKNFKFAFTFVLFLLFGLSNAQKVGVVDTEYILDKLPQYKEAEARLNSQIDTWQSELQTLQSEFEKKRSAFENEKVLLVG
DQLKLREKEVTDLDKNIKTTTSLRFGANGEITKLRTSLVVPFQDQIWTAIKTMSEKNGLGIVLDKANNVNVIFLQKRFDY
TDKVLDVLLKGSSGSDKKEKTNTKGKK
>BAP33660.1 outer membrane chaperone skp [Chryseobacterium sp. StRB126]
MKNFKITITFVLLLIFGFGNAQKIGVVDTNEILNKLPQYKEAEARLNSQIDTWQSELQNMQSEYERKKAAFESEKVLLIG
DQLKLREKEVVDLDKNIKTTTSLRFGANGEITKLRTNLVLPFQDQIWEAIKTMSEKNGLGIVLDKSNNISVIFLQGKYDY
TEKVLAVLLKGDKKEKTTSKSKK
>ANQ47561.1 Outer membrane protein, ompH family [Flammeovirga sp. MY04]
MKKLLFVGLCILVNLSNAYAQRFGYIDSQVIIEQLPEYQEAEASLQKLTDKWLGQLDKMKAEIADLERAYAHEEILLTPE
MKQEKLDKIAGLKEAMREFQTNHFGYEGLLYSKRMEFMKPLQDKISKACETVARQKKLNFIFDKASDLTLIYSDPKYNYT
DFVLDELGEGDPEDSPR
>ABQ04721.1 outer membrane chaperone Skp (OmpH) [Flavobacterium johnsoniae UW101]
MRKQFLFIFLALIVANTSQAQGKTTRIGYIDMEYILENVSDYKEAKSQLELKAQKWKQEIEAKKLNINSLKEGLKTEKAL
LTKELIEERETEIKFQENEMLDYQQKQFGADGNLMRQKAALAKPIQDQVFTAVQDIAEAKNYDFIFDKSSDLTMLFSNKR
FDISDQVIRILNRTDKREQLNKKQLKEQEAKENRENEIDENPAMADRQKALDERRAAREKLIEDRRLEQEAKKKEYDDRR
KAMQAERDAKKNGTVSETAKTTEAAKTTEAVKTDATAKPASTTETTTTPAETAASKAEERQKLYEQRKKELEERRKKILE
EREAAKKAKEAETQKTNTTNN
>AKK74803.1 molecular chaperone Skp [Chryseobacterium gallinarum]
MKNFKVTFTLVFLLFFGLSNAQKIGVVDTNEILNKLPQYKEAEARLNAQIDTWQSELQNLQSEYERKKAAFESEKVLLIG
DQLKLREKEVVDLEKNIKTTTSLRFGANGEITKLRTNLVQPFQDQIWEAIKTMSEKNGLGIVLDKSNNISVIFLQGKYDY
TEKVLSILLKGTDKKEKTNNKSKK
>AFM03968.1 outer membrane protein [Bernardetia litoralis DSM 6794]
MMKISLKKNITFVFSTLFFVGIMALSTLNTVSAQRFGYIDSQKILERLPEYSQANTELEEMTKQWKAELAKKAQEILDNR
TKLEAERVLLTEEMYAEKQKEIQQQESDLITYRESIFGANGMLFKKRRELIRPIQDKIMEAVRIVSLQKKLHFMFDKASD
LHMLFYDETYNFTDFVLEELGIQDPNISIDKKG
>EAP87951.1 cationic outer membrane protein precursor [Croceibacter atlanticus HTCC2559]
MKTRVLLVVTALLFFGLHQSQAQGRSLRVGYIDMDYILENVPEYKEAETQLNGRVQKWKSEIEQKMAAIEDMQRNLDNER
ALLTKELIEEREEDIKYEREAIYSYQQDRFGPEGDLMIQKRRLVQPVQDQVFAAVQEISEAKKYDFVFEKSNDLVMLFAA
ERHDISDQILRSINRAAKRKQVSSKKEKEEVLEEEYKSVEEAAADEAKEQEIQEKKNERETLIEERKRQRDSIRDARKTE
YEARRAKLLEERQRRKDSILEAREKAKEERENGGQ
>AEK23026.1 Outer membrane protein, ompH family [Capnocytophaga canimorsus Cc5]
MKKQVIHSVVFLLLATTGLFAQKNMRIGYVDMDFILENVEEYKIASAQFAQQVEQWEAEIEKRKTKIEAEKNKLEAEKPL
LTPELIKDREQEIAILEHNLRVYQQEKFGAENGEYVKQKFMLAKPIQDQVFNAVQEIGKLKKYDFIFEKSDVSMLYSNNQ
HNLSRLILRVINKKESAEDRNKSMAELLKENYDFEVVDEKAQRKAEIEQARQQRAQEREKQREAARQQRLQEREQKKKEA
EERKKKLEEQKINK
>ALC98020.1 hypothetical protein AM608_10435 [Capnocytophaga sp. oral taxon 323]
MMRNIRTLMIALALFLGATTMLTAQVKIAHIDVQKLLEEMPERKSIESQLKKMEQGYMNDIQAAIKELQAKAQKYQNEAA
ALTEAQLKAREAEFLKKSEEIKTMEENIRKTQQTAAENLQKKQQELVEPLLKKVKSSIEKIAKQRGLQYVLDSSAGSSVI
VATGDDLYSTVKKDLGF
>BAG83837.1 OmpH-like outer membrane protein [Candidatus Azobacteroides pseudotrichonymphae genomovar. CFP2]
MRTICKSNVFKWFFILLDNRIKWKRIVVTSILLLFIIIGVSAQEKVAYLNYSEIIKIMPEYIQMQDSIKKIQTELQNEMN
ILKEEYEKKYKAFISDADSLVESIKMRRMQEIKNIEERAVAFQEQSQKQLQQMYEKLFAPIQWKVKEAIRVVGEENDFVY
IFEGTELLYTSSSAINVTPFVKRKLGLK
>AFU68543.1 outer membrane periplasmic chaperone, OmpH family [Psychroflexus torquis ATCC 700755]
MRFINSVFFICFCAVTSFAQGGLKIAYVDMDYILDNVPEYRQASSQLDSKAQQWRTEIESKQNEIDKLKNELESERPLLT
ADLIQDLDDEIEYLENQLLEYRNKRFGVSGDFIVQKRQLIQPIQDQVFNAIQEIGDNRDYDFIFENSADALLLFSAKRHD
LSEVILKLINRNSRGAKKESSDVLEEIGDYKSVEKAEEEDVKKEEKAQEEEARKNEREVLIDERQRKRDSLRDARQIEFE
ERRARILKEREEREKERDSIRKARENN
>AFL80346.1 outer membrane protein [Aequorivita sublithincola DSM 14238]
MKTKKILFFTIAVFCFTFMAEAQRGVRIGYIDMEYILESVPEYKEASIQLEGKVQRWKQDIEKKQKEIDQMKLNLANERV
LLTKELIDEREEEVKIKEDEMLQYQQDRFGPNGDLMIQRRQLVQPIQDQVFNIVQEVAENKKYDFIFDKSADVVMLFAAK
RNDISDLVLRSIERAGRRVQAADKKEKREIEQRDKLSLEEEGVVTEKEKAVQEKQEEREKIVEAKKSEREDMMAQRQIER
DSLRAVKKAEFDLRRQKIIEEREQRKDSILNARQNQNNTPKGDG
>AOZ99548.1 hypothetical protein BIW12_08885 [Flavobacterium sp. PK15]
MRKHFLFLFLAAIAANSLHSQTRGNRVGFIDMEYILQNVKSYNESNSLLEEKAEKWKQEIETKKLEINKIKEALTAEKAL
LTKSLIEERETEISFLENELLELQQKRFGPNGLLMSQKTLLVKPIQDQVFTAVQDIAEAKKYDFIFDKSSDLTMIFADKR
FDISDQVLRIITRTEKREQLSKKELAAEEEKENKEDAIDENPNLAQRQKILDERKAARDKILEDRKLAQEQKKLEYEQRR
QKILDDRAAKKNGTVSETAKTEVQKVATNDSPSEAELAKQKAADAKAKTLEERNKIIEDRKKELEERRQKVLDDRAAAAA
AKKANTVPETAKAEVTKDTTVQTQTEAELAKQKAEEAKTKTLEERKKIIEDRKKALEERRLQIIKQRDSIKAAREEKLKQ
>AEH01257.1 outer membrane chaperone Skp (OmpH) [Lacinutrix sp. 5H-3-7-4]
MKFKVLFLLTILSVTAWNANAQRGVRIGYIDTEYILQNVPEYAEATSQLETKVQKWKSEIDGRLNTIKDKREALNTEKAL
LTKELIEEREEDITFEEKEILDYQQKRFGPNGDLMIQKRQLMQPVQDQIFQAVQDIAKAKKYDFVFDKSADVVMLYSAER
FDMSEQVLRTITRASKRKQLKSRKDKKEAKDEDVVVEINEGKDERQRLLDEKKAARKKLVEERKAAAAEKRAKILAEREA
ARQAKLDERNNKAKNTEEETPNEGELNKSTQEEEPKTREQILEERRQKKLADRAARKKELEEKRKKILEDRKKAKEEKES
ATDDENQDENN
>BAO75088.1 outer membrane protein H precursor [Winogradskyella sp. PG-2]
MKYKVLFLLAIISLMSFNASAQRGVRIGYIDTEYILQNVPEYQEASTQLDKKVLKWKSEVEQKLSVIEQKKKELENESVL
LTKELYEERLEDISFEEAEILDYQQKRFGPNGDLMIQKRQLIEPIQDQIFAAVQDIASTGKYDFVLDKSADVVMLYSAER
YDLSERVLKTITRTSKRAQAKNKKERKALEDEAVVPVVSEEKDARQKALEERKATREAELAAKRAEREKAAEDRRKKQQE
LRDAKKREAEERRQKALDARKKKTSESNDKPEDTTAKAKTSVKIDSTKAKGTVKKDSTSAKKPLTAAEIKAKDRAERRKA
LEARKQKILDQRKKAREEREKQTKKNDSIAKARKKNKDN
>ANH82658.1 hypothetical protein A8C56_18255 [Niabella ginsenosidivorans]
MKQLFALAIGLLITAASVSAQKYIIIDTRYIFDKLPEYKQVQDAVNKAAADWQKEIDDKQAILDKAYDDYDSQQSMLSAE
ARKKKEEDLFNKEKELRDLQKKRFGFEGDLFKKRQELMQPLQEKVNRAVQKLVIDNGYDLVLDKSEGKSIIFADPKLDKS
DAVLKVLTGK
>AHF16561.1 membrane protein [Niabella soli DSM 19437]
MKQLFTLLIALAAFATSATAQKYIIIDTRYIFDKMPEYKQVQTAVNAAAADWQKEIDSKQAILDKAYDEYDSQQSMLSAD
ARKKKEADLFNKEKELRDLQKKRFGFEGDLFKKRQEAMQPLQEKVNRAVQKLVMDNGYDLVLDKSEGKSIIFADPKLDKS
DAVLKLLTGK
>APG60373.1 hypothetical protein LPB144_08120 [Gramella sp. LPB0144]
MKKIIFSILMIFALGVTSASAQKGIRVGYIDMEYILENVPEYQEASRQLENRVQEWKAESESRMRKVQNMRTQLENEKAL
LTPELIEEKQAEIAYMEKQALEYQQGRFGPKGDYINQKKQLVRPIQDQVFAAVQEIAKIRNLDFIFDRTADIGMIYADQQ
YDVSELVLRTIKRTANREQLQGKDEVAKMEKDESLTLEQEKEKTEREQVIEERKSEREALIEKRNKERDSIRAAKQKEFE
ERRAKILEERERKRDSILQSRQKKNDTIN
>AOW09194.1 hypothetical protein EM308_06555 [Flavobacterium sp. EM1308]
MRKEFLFIILSLFAATIVDAQTRGNKVGYIDMEYILENVPNYVEAKAQLEQKAQQWKQEIEAKKIEINKLSEALKAEKPL
LTAELIEERETEIKFLETEKLDYQQKRFGPNGDLIIQKAGLVKPIQDQVFTAVQDIAEAKKYDFIFDKSSHLTILFAAKR
FDVSDQVIRMLNRTDKREQLTKKQLKEEEAKENLQDEMDENPALAEKEKALLDKKAAREKLVTDKKAAQDEARRQYEERR
KKLLAEREAKKNGTVVAPANSEDNKNFTPSTIGNTDTSKGAKTTTTAEDQKRIYEERKKALEEKRKKTLEEREAKKSGTA
VAPSTPSKIEETKDFTPSTVANPDTSKKTTEETKTTTTAEDQKKAYEERKKALEEKRKKILEDREAAKKAAEEKRLKEIQ
EKEALKKANEVK
>CAL65199.1 OmpH family outer membrane protein [Gramella forsetii KT0803]
MKKRIFSILAITVFSLSSVMAQKTIRLGYIDMEYILENVPEYQEASKQLDNRVQEWKAEAEVKMRKVDDMKTRLDNERAL
LTKELIEEREGEISYMEQQAIEYQQNRFGPNGDYMIQKKQLVRPIQDQVFTAVQQIAENRNLDFVFDRTADIGMIYADQQ
YDVSETVLRTIKRTANREQLENRSEIKEFEQEENRTVEQDREITEREEQAEEKKSEREALIEQRRNERDSLKAVRQNEFE
ERRAKILAERERKKDSILRSREKKNDTIN
>EAQ39337.1 outer membrane protein (OmpH-like) [Dokdonia sp. MED134]
MKTNVFILLIATFLISLSAQGQRASGVRIGYIDMEYILENVPEYQEASSQLDEKVARWKGEIETKLEEVSAMKKQLDNER
ALLTKELIEERDEEIAFERDQILEYQQKRFGPGGDLAIQRRQLVEPVQDQVFNAVQEISAAKKFDLVFDKSSDLMMLYTA
DRLNISDQVLRSITRAAKRNQINNKKEERDFDIDEAKTVEQDKATQERQRAIEAKKSEREAALEARNKERNAQKAERQAA
FEERRKKLLEERKRKKDSITAVREAKAASRNSGTPTLDKKTGDALSAKEAALEARKRRKDSIIAVRKAKRDSIIQARKRK
ANPSQADGEDGGGI
>ANH59239.1 Outer membrane protein (OmpH-like) [Dokdonia donghaensis DSW-1]
MKTNVFILLIATFLISLSAQGQRASGVRIGYIDMEYILENVPEYQEASSQLDEKVARWKGEIETKLEEVSAMKKQLDNER
ALLTKELIEERDEEIAFERDQILEYQQKRFGPGGDLAIQRRQLVEPVQDQVFNAVQEISAAKKFDLVFDKSSDLMMLYTA
DRLNISDQVLRSITRAAKRNQINNKKEERDFDIDEAKTVEQDKATQERQRAIEAKKSEREAALEARNKERNAQKAERQAA
FEERRKKLLEERKRKKDSITAVREAKAASRNSGTPTLDKKTGDALSAKEAALEARKRRKDSIIAVRKAKRDSIIEARKRK
ANPSQADGEDGGGI
>AEE18820.1 outer membrane chaperone Skp (OmpH) [Dokdonia sp. 4H-3-7-5]
MKTPVFLLLIATMLLSTSLEAQRASGVRIGYIDMDYILENVPEYQEASTQLDDKVGKWKGEIETRLEEVAAMKKQLDNER
ALLTKELIEERDEEITFERDQILEYQQKRFGPGGDLAIQRRQLVEPVQDQVFNAVQEISAAKKFDLVFDKSSDLMMLYTA
DRLNISDQVLRSITRAAKRNQINSKKDEKDFDIDEAKTVEQDKASQERQRAINAKTAERDAALEARNKDRETQKAERQAA
FQERRRLLLEERQRKKDSIQAVREARTTTPSGRGTPTLGTDPANAKAAKEAAIADRKRKKDSIIAVRKAKRDSILEARKK
KTTPPAQNGNDGDGR
>AIN74155.1 membrane protein [Flavobacterium psychrophilum FPG3]
MKNFFAFLLIFGTTLTSNAQAKGAKIGYIDMDYILENVPDYKEANIQLEQKAQKWKQDIQVKKNEINKLENILKSERALL
TKELIEEREEEIKFLEKDLIDYQQKRFGSNGDFIIQKTAIAKPVQDQVFTAVQDIAEARGYDFIFDKSSDLTMLFSKKSF
DISDRVVRMITQSEKREQISKKQLKANEEKEEQKDKIEDNPALAERQKILEEKKALREKIIKERKESAAQNKKEYEEKHK
KILENKTGAIIDSAATSKPNATINKIEKRKLAQDSIKKAKEAVRLKTIENNKKTIEDRNKALEEKKKKIAADKEAAKTKK
>ALU74121.1 hypothetical protein AUW17_02020 [Tenacibaculum dicentrarchi]
MKKNILFIVLLLISTSSIVAQKSQRLAYIDTGYILQNIPAYLTAQNSLDAKVEHWKTTLDKQARAIEILKTDLTNEKVIL
TKDLVLEREEDITLKQEALRRLESLYFGPKGDMYNLRKQLIKPIQDQVYSAVQTIASRKKYDFVFDKSGDLVMLYSNKKH
DISELVIKMINIDQKKQVKRDKVAAKKELLKNESLSDVQKEKITKKEALKKKKQADLLAKIKRIEEKRAAKLKKRAQTKA
LLKEKKAAAKKLLEEAKKK
>AIG30842.1 membrane protein [Flavobacterium psychrophilum]
MKKFFVFLLIFGTTLTSNAQAKGAKIGYIDMDYILENVPDYKEANIQLEQKAQKWKQDIQVKKNEINKLENILKSERALL
TKELIEEREEEIKFLEKDLIDYQQKRFGSNGDFIIQKTAIAKPVQDQVFTAVQDIAEARGYDFIFDKSSDLTMLFSKKSF
DISDRVVRMITQSEKREQISKKQLKANEEKEEQKDKIEDNPALAERQKILEEKKALREKIIKERKESAAQNKKEYEEKHK
KILENKTGAIIDSAATSKPNANINKIEKRKLAQDSIKKAKEAVRLKTIENNKKTIEDRNKALEEKKKKIAADKEAAKTKK
>AIN71047.1 membrane protein [Flavobacterium psychrophilum FPG101]
MKKFFVFLLIFGTTLTSNAQAKGAKIGYIDMDYILENVPDYKEANIQLEQKAQKWKQDIQVKKNEINKLENILKSERALL
TKELIEEREEEIKFLEKDLIDYQQKRFGSNGDFIIQKTAIAKPVQDQVFTAVQDIAEARGYDFIFDKSSDLTMLFSKKSF
DISDRVVRMITQSEKREQISKKQLKANEEKEEQKDKIEDNPALAERQKILEEKKALREKIIKERKESAAQNKKEYEEKHK
KILENKTGAIIDSAATSKPNANINKIEKRKLAQDSIKKAKEAVRLKTIENNKKTIEDRNKALEEKKKKIAADKEAAKTKK
>CAL44159.1 Outer membrane chaperone precursor Skp (OmpH) [Flavobacterium psychrophilum JIP02/86]
MKKFFAFLLIFGTTLTSNAQAKGAKIGYIDMDYILENVPDYKEANIQLEQKAQKWKQDIQVKKNEINKLENILKSERALL
TKELIEEREEEIKFLEKDLIDYQQKRFGSNGDFIIQKTAIAKPVQDQVFTAVQDIAEARGYDFIFDKSSDLTMLFSKKSF
DISDRVVRMITQSEKREQISKKQLKANEEKEEQKDKIEDNPALAERQKILEEKKALREKIIKERKESAAQNKKEYEEKHK
KILENKTGAIIDSAATSKPNANINKIEKRKLAQDSIKKAKEAVRLKTIENNKKTIEDRNKALEEKKKKIAADKEAAKTKK
>APY08778.1 hypothetical protein BWZ20_10885 [Winogradskyella sp. J14-2]
MKFKVLFLLAVIGLMSFSSNAQRGVRIGYIDTEYILQNVPEYQEASTQLDKKVLQWKTEIEKKLSDIEQKKKELENESVL
LTKELYDERMEDISFEEAEILDYQQKRFGPSGDLMIQKRQLIEPIQDQIFAAVQQIAETKKFDFIFDKSADVVMLYSAER
YDISEQVLRTITRTSKRNQAKSKKERKELEEEEVVPEVSEEKDERQKALEERKAAREAELAAKRAEREKALEARRVRQDS
IRAAKKREADERRQKILDARNKTEDDEKTTENDSISTEENEAKTIVDKKRDSTTIKKDSVSAKKPLTAAEIKAKDRERRR
KELEERKQRILEQRKKAREEREKQLKRRDSIAKAKKEEGNN
>APD06459.1 hypothetical protein UJ101_00928 [Flavobacteriaceae bacterium UJ101]
MVSTKKIQFIFLALFAGLSFVFSQKVHYVDTQYILKQMPKYQQAQKQLETMVEQWETELNAEKEKVDQLEMKFESQKVLF
TENQIKEKQKEIQEAKEKLQELKIKRFGTAGDIIRTRQSLVRPIQDQIWNAINKVAKKKSIGIVLDKSSDLIMVYTNPKF
DISNLVINELKGKSTSSSSKKKTSSKRRR
>AMJ67983.1 hypothetical protein AXW84_02445 [Hymenobacter sp. PAMC 26628]
MLLAAPGAQAQKFGWVDSEFIMAKMPDFAKAQQELNALSTTWQKEIEAQKKDLERLQRTYHDEEVVLTEQMKKKRQDEIL
LKEQEVKAYQNKQFGYEGQLFKKRQELNKPVQDKVFEACEKVAKKKQLAMIIDKAGDLTLLYTNPTYDYTEFVLEELGLA
AEDRNQPGVKGPVKTVTPPKTAATDPTFESDSSTPDTPAKAKPSRAARKSPK
>AFL78271.1 outer membrane protein [Alistipes finegoldii DSM 17242]
MKRLILIAAFILTAGTLAAQNYIIVNSEKVFKSVAAYNKAISDLDELAKQYQEQVDAKFAEVEALYNAYMNQKASLSATT
RQTRENAILAREKEAQTFQESLFGNDGALMKKRIEMIEPIQKKVFAAIEAYAKQAGADVVLDSANNPTLLYTNPCVERTQ
QLIDILKK
>ALW84029.1 hypothetical protein AUC43_02290 [Hymenobacter sp. DG5B]
MKNLRYLLLALLLLMVASGVRAQKFGWVDSEYIMAKMPEYAKAQAELNAISETWQKEIEAQKKDLDKLYHNYQAEEVVLT
EPMKKKRQDEILKKEQDIKAYQNKQFGYEGQLFKKRQELNKPVQDKVFEAVEKVAKKKQLAVVFDKASDLTMLYTNPAHD
YTEFVLEELGLGAEDRNQPGPKGAVKTVAPPKTPVDPNFESDSGTPEPASGNKPAPKPTRSTKKSRK
>AFC23244.1 outer membrane chaperone Skp (OmpH) [Saprospira grandis str. Lewin]
MSFSFAQRAAYVDMTKIMDAVPEYKTAQAELDQLAERWRQEIAKEYEQIEQLYREYQAREVLMSEEMKTQKQNEIIEKEK
AVRALQDQRFGPEGELFSKRQSLVKPIQEKVYKTIELLAKERNYDFIFTAPDGSQMIYAKADKDLTAEVVKRLGK
>AEI48772.1 outer membrane chaperone Skp (OmpH) [Runella slithyformis DSM 19594]
MKTRRLLLLLQFVLVTYSLSAQKLGYIDMEYVTAKMPDYQKAQTELDKFSDRWAKEIQDKYTEIDKLQRLYQAEEVLLTD
EMKRKRQQEINDKEREAREYNNKIFGFQGLLFQKKKELIKPITDQVYKASERVCRQRRLDMLLDKSSDFVIIYSNPVHDY
TDYVMEELGLVTDTKNTKTSTPGVNTPAAKPNATDPPNKTTKPKQ
>ANW97144.1 hypothetical protein AXE80_12985 [Wenyingzhuangia fucanilytica]
MKNQVGKLISSLDNNFKNGMIISNNIYKFIQKIFLFSLFFGFNAHAQQQLQRIGFVDIEYVLSKIPSYAEAQSKLDSETT
TWKKNLDKMYLELSTMKEEFLNEKPLLTEDLIKERELEIKTYENEITKVENTYFGTEGKLFELRKQLVTPYQDLVYNAVQ
TIAELRKYDMIFEKSSSIVMLYTNNNYDISELVLKYIQKSKKEIEEEEAAIKREIARKAREKRIEEQRKKREEDRLKREE
ERKKRND
>APU10643.1 hypothetical protein A5M85_10235 [Cellulophaga lytica]
MKTKVLLIVTTLLLSTSIFAQRGVRIAYVDMEYILENVEEYREATEQLASKVEKWKLEIEGEKKEIFDMRQTLLAEKVLL
TNELIEEREEEIALLEKEMLQYQQDRFGPQGDLVMQKLRLVQPIQDQVFSEVQKIGKNKNYDFIFDKSADVVMLYAEKRN
DISELVLRAISRTRKISAPKKSARSRFEDEEEEKPITEALRIRQEQAKEADAARAKSAEEKRAEQLKLREERKKAYEARR
KKLLEEKAAKQKKTKEEKDDN
>ADY29769.1 outer membrane chaperone Skp (OmpH) [Cellulophaga lytica DSM 7489]
MKTKVLLILTTLLLSTSIFAQRGVRVAYVDMEYILENVEEYREATEQLASKVEKWKLEIEGEKKQIYDMRQTLLAEKVLL
TNELIEEREEEIALLEKEMLQYQQDRFGPQGDLVMQKLRLVQPIQDQVFSEVQKIGKNKNYDFIFDKSADVVMLYAEKRN
DISELVLRAISRTRKISAPKKSARSRFEDEEEEKPITEALRIRQEQAKEADAARAKSAEEKRAEQLKLREERKKAYEARR
KKLLEEKAAKQKKTKEEKDDN
>ALO16572.1 Cationic 19 kDa outer membrane protein [bacterium L21-Spi-D4]
MKRTSLILLMLLLFAGISSAQRFAYVDTRYVLDNIPEYESAQEQLDIIAQEWQDEIEAMYSEIEKLYKEYEVEKVLLSDE
LKRKREEEILQKEREVKELQKKHFGQEGDLFQKRQELIKPIQDEVFNAIKEIGEKGNYAVIFDVASGMGILYNDPKYDKS
DEVLEKLGYQN
>ACU06672.1 Outer membrane protein H precursor [Flavobacteriaceae bacterium 3519-10]
MKHIRLIAALLIIFSGTLSAQKIGVVDTDYILSKLPQYKDAQDRLNAQITNWQTEIQTLQSEFDKKRTLLENERVLLIGD
QLKLREKEVDDLDKKIKTMINNRFGTLGEINNARSNLTKPFQDQIWNAIRTVSDKNALGIVLDKSNNISVIFLEKRYDYT
DKVLDLLLKNSGSNKNSGAETNPRNQTEGRNEKIRQMNDRATTTPSQQRKAIK
>AEE13107.1 outer membrane chaperone Skp (OmpH) [Porphyromonas asaccharolytica DSM 20707]
MRKHLYLLTLLLALTLGASAQKFALVDMQYILKNIPNYEMMNEQLETVSKRWQQEVKTLQDKAETLYKKYQSDLVFLTAE
QKRQREEEIVKTEQQATELQGKYFGPEGELFERRSKMVKPLQDEIWQAIKEIASQSGFQLVLDRSTAGIVFANPSIDISD
QVLEKLGYGRAH
>SCM55622.1 Chaperone protein Skp [Petrimonas mucosa]
MKRRLFLVGLLLALTIGTSYAQKYAFIDMEYILGKIPAYEEGNKQLETLSKQWQEELDQAGREVEAMYKKYQADLVFLAG
EEKTKRENEIVAKENEINTLRNKYFGQQGELFKRREAIMKPIQDSIYNAVKEIATANSYQAVVDRASATSVIFASPEIDI
SDQVLARLGY
>ALD21874.1 hypothetical protein AM218_12495 [Hymenobacter sp. DG25A]
MKKLVCLLPLLLLLAVPAAWAQKFGYVDSEYIMSKMPEYGAAQQELNTLSQNWQKDIESMRKDLDKMYRAYQAEEVLLTE
PMKKKRQDEILKKEQDIKAYQNKIFGFEGTLFKKRQELTKPVQDKVFEAIEKVAKKKQLAIVFDKAGDLTMLYTNPTHDY
TEFVLEELGLGSEERNQPGQKGAVRTVTTPATPASDEPGSEQDNAKPATPAPKTTKPAPRSSGRKN
>AIZ63017.1 membrane protein [Hymenobacter sp. DG25B]
MKKLVCLLPLLLLLAVPAAWAQKFGYVDSEYIMSKMPAYGAAQQELNTLSQNWQKDIESMRKDLDKMYRAYQAEEVLLTE
PMKKKRQDEILKKEQDIKTYQNKIFGYEGTLFKKRQELTKPVQDKVFEAIEKVAKKKQLAIVFDKAGDLTMLYTNPTHDY
TEFVLEELGLGSEERNQPGQKGAVRTVTTPTTPASDEPGSEQDNVKPATSAPKTTKPAPRSSGRKN
>ACY48841.1 outer membrane chaperone Skp (OmpH) [Rhodothermus marinus DSM 4252]
MPRKLGILLLGTLCLTGVGLAQHRIGYVDTEYILSKLPEYQAVQQKLDQMVRDWQAELDRRRQEIDRMFEEYQTRELLYT
PEERQRRREEIVRAEEELERLRQQYFGPEGELFRQQEALLRPIQERVLEAIETVARDEGYDYVLDKAAAPMLLYAPPEHD
LSDRVLAELNVNLESQN
>ALJ01284.1 hypothetical protein DC20_07000 [Rufibacter tibetensis]
MKKVGCFLVLGLFLLFGRDAYAQRFGYIDSGFILQKMPAYANAQSEVEKLSQTWQKEIEGMRAELEKLQKSYQAEEILLT
PDMKKKRQEELNRKDTELREFQRKMFGFEGALFKRRQELIRPAQDQLFEAVEKIVRARGLNFMFDKSGDVVMLYTDPRHD
YTEFVLEELGLASKEQNIAGARPADALKEDPADVPPLPAEVTPATPTTKKVTPKRQAAPVKKKNN
>AEN72839.1 outer membrane chaperone Skp (OmpH) [Rhodothermus marinus SG0.5JP17-172]
MPRKLGILLLGTLCLTGVGLAQHRIGYVDTEYILSRLPEYQAVQQRLDQMVRDWQAELDRRRQEIDRMFEEYRARELLYT
PEERQRRREEIVRVEEELDRLRQQYFGPEGELFRQQEALLRPIQERVLEAIETVARDEGYDYVLDKAAAPMLLYAPPEHD
LSDRVLAELNVNLESQN
>AFK02933.1 outer membrane chaperone Skp (OmpH) [Emticicia oligotrophica DSM 17448]
MKKTIFLLFLALLSAQSFAQKFGYIDSEFITSKMPAYKKAQEDMDKYSEKWVNDIQGKYAEIEKMRQQFQQEEILLTAEM
KRERQKIIDEKEAELKELNNKVFGMNGMIFTKKKEIMKPILDDINKACEKVARQKQLMFIFDKASDMSMIYTDPRHDYTD
YVMEALGISLKEEKTQNNQVTKPKK
>AMS25836.1 hypothetical protein AEM51_01265 [Bacteroidetes bacterium UKL13-3]
MKHTAKFILGAALILCMGLGSAKAQKFAYIDFQELMQQMPEYKKANTDMEAFGKTLQDELKKMSEELEKKYNDFQKNEAK
MADAIKDLKQKELRDMQSRIQEFQESAQENVRKKETELLKPIIEKAKTTIAATAKEGGYTYVFDSSPGTPLLYKPEGDNL
MGAVKKKLGIL
>ALO49755.1 hypothetical protein AS203_00270 [Prevotella enoeca]
MKKLMILLLLALTATAANAQKFALIDMEYVLNNIPAYERANEQLNRISKKWQAEVEALNTAAATLYKNYQNESVFLSQEQ
KKAKQDAIMKKEKAAADLKKKYFGPEGELFKKRTSLITPIQEEIYNVVKEISERHGYALVIDRSSDNGIIFGSPKVDISN
EVLQKLGYSN
>ADV42353.1 outer membrane chaperone Skp (OmpH) [Bacteroides helcogenes P 36-108]
MKKSLLILFLLFAAGMAANAQKFALIDMEYILKNIPAYERANELLDKSSKVWQSEVEKISEEAKKMYKDYQAQIATLSEE
QRGKREEAIVAKEKSASELRRQYFGPEGELYKKREGLMRPIQNEIYNAVKEISTQKGYSMVVDRASATSIIFASPSIDIS
NEVLAKLGYSN
>AHJ95942.1 hypothetical protein Hsw_0347 [Hymenobacter swuensis DY53]
MNKLFLWTAALLGLLCGVMGPQTAQAQKFGYVDSEFILSKLPDYTQAQQELNTLSANWQKDIETQKKDLDKLYRNYQAEE
VVLTEAMKKKRQDEILKKEQDIKAYQNRIFGFEGQLFKKRQELTKPVQDKVFEAVEKVAKKKQLAIMFDKSGDLTMLYTN
PVHDYTEFVLEELGLASEDRNQPAQKGTVKTVATPQTPAGDTVAEEEPVPGRQPARTTTRPATRKK
>AMQ55063.1 hypothetical protein AO498_01575 [Algoriphagus sp. M8-2]
MDKSLKIVLLLLLVLGSNTVFAQKLGYIDSEYILNKHPDYKVIQQELSKVSAEWKKEAQTLDQEIKELYSQLKAEEVLLT
EEMYQKKLAEIKIKEKTAQEFNSRVFGIEGLYYQKQAELLQPLQSKIYDAIERVTRRNNLAMLFDKAAGPSAIIWTDPRH
DYSEFVLEELGIEENN
>AEL25607.1 outer membrane chaperone Skp (OmpH) [Cyclobacterium marinum DSM 745]
MEKSLKLLFLLTFLPIVLMGQKLGYVDTEYILNKHPDYKKIQGEMEALSSEWQKEAQNLEEEIQQMYSDLQGEQVLLTEE
MYQERLELIREKQKEARAFNNRIFGENGQLYQKQAELLQPLQSTIYDAIDRVSKRNGIAILFDKASSPTSIIYTDPRHDY
SDFIIEELGLEENN
>AKP51200.1 Outer membrane chaperone Skp (OmpH) [Cyclobacterium amurskyense]
MEKSLKLLFLLTFLPIVLMGQKLGYVDTEYILNKHPDYKKIQGEMEALSAEWKKEAQNLEEAIQQMYSDLQGEQVLLTEE
MYQERLALIREKQKEARAFNNRIFGDNGQLYQKQAELLQPLQSTIYDAIDRVSKRNGIAILFDKASSPTSIIYTDPRHDY
SDFILEELGLEENN
>AFL96872.1 outer membrane protein [Ornithobacterium rhinotracheale DSM 15997]
MLKIKFFFLLIFFSVFTFAQRFGYVDTDYVLSNLPAYGNAQKQLETQANNWAKEIGNLQSVLEQMQQELETERILLTKEK
IKEKEDKIQEKKEEIKKLQIKRYGPDGDMINTRKKLVKPIQDQVYNAVNKVAKRRNYSFVFDKANGDLIMIYSDPKFDIS
EEVLKTLAPDLKSSKGQRQNNYNKEKNNNSINEKINLKK
>AIP99041.1 molecular chaperone Skp [Ornithobacterium rhinotracheale ORT-UMN 88]
MLKIKFFFLLIFFSVFTFAQRFGYVDTDYVLSNLPAYGNAQKQLETQANNWAKEIGNLQSVLEQMQQELETERILLTKEK
IKEKEDKIQEKKEEIKKLQIKRYGPDGDMINTRKKLVKPIQDQVYNAVNKVAKRRNYSFVFDKANGDLIMIYSDPKFDIS
EEVLKTLAPDLKSSKGQRQNNYNKEKNNNSINEKINLKK
>AKQ46854.1 membrane protein [Rufibacter sp. DG31D]
MRKLASLLFISLFLLCGIEVNAQRFGYIDSGFILQKMPAYKNAQEEAEKLSQGWQKEIENMRAELEKLQKSYQAEEILLT
PDMKVKRQEELTRKDAELREFQRKMFGFEGALFKRRQELVRPAQDQLFEAIEKVVRARGLNFMFDKSGDVVMLYTDPRHD
YTEFVLEELGLASKEQNAAGPKPADALKDNPADVPPLPESAEPTVNPAKKPVPSRKATPVKKKNN
>ADR21761.1 outer membrane chaperone Skp (OmpH) [Marivirga tractuosa DSM 4126]
MRFVNVIITIVILSLVSQIAAAQKFGYVDSKFILSKMPEYKEAKEEINALTSAWQNEIKTMRKEIESMYAELKAEEVLLT
KELKDERLAEIEKKEKEVEEYQNKVFGFDGLLFLKKKELVKPVQDKVFEAVEVVAKKERLQIVFDKAGELIMIYTDPVHD
YTDLVLEELGLIDENDLNKN
>AJR03197.1 membrane protein [Siansivirga zeaxanthinifaciens CC-SAMT-1]
MKKNVLFLLTLISLISLTSHAQRGVRIGYIDTEYILENVPEYQEATAQLNAKAVKWKNEIDSKLSAIEQKRKDLSNEKAL
LTKELIDERDEDIAFEEKEILDYQQKRFGPNGDLFLQKKQLMQPIQDQIFAAVQDIASKKQYDFIFDKSSDAVMLYSEKR
FDLSEQIIRSISRTSKRTQVTNKAERKAAEAEELIPEINYELEEREKALEAKKAERESAIEKRRQEILDAREAKKQEAEA
RRLKILEEREKAKQAKLDARNSVTQGETEAGTVENTATQTSKTDAEPTKTRAQLIEENRLKKLAEREARKKELEARKQAI
LDARQKAKDTINN
>ADX67815.1 outer membrane chaperone Skp (OmpH) [Weeksella virosa DSM 16922]
MKKWIFLLLIFLGLTKESFAQRFCYVDTEFILNNFPAYTNAQTNLQRQTDAWQKEIELKKEAVAKLQAEFEAEKILLTDE
QVKAEQKKIDDELAAIRSLQDKRYGPTGDLINLRKSLVKPIQDQIYNATKQVADRLNYSFVFDKGSDLIMIYTDPKFDIS
REVLKILVPEVYNVKTQQNTTTNPKNNNNNRSGKRR
>ACU92905.1 outer membrane chaperone Skp (OmpH) [Capnocytophaga ochracea DSM 7271]
MIALALFLGATTMLTAQVKIAHIDVQKLLEEMPERKSIESQLKKMEQGYMNDIQAAIKELQAKAQKYQNEAAALTEAQLK
AREAEFLKKSEEIKTMEENIRKTQQTAAENLQKKQQELVEPLLKKVKSSIEKIAKQRGLQYVLDSSAGSSVIVATGDDLY
STVKKDLGF
>CCM09964.1 Putative uncharacterized protein [Cardinium endosymbiont cEper1 of Encarsia pergandiella]
MNYRFLFAWVLMACMYTGVKANPSQEDGQSQVAPPSLKIGYVDVGYIFGQLPEAIKNGEELQTFQEQLKNQIQLKANELE
RKFSDYQKQVDTFTEAQQKQKQAELNALHQSFRTLEQQMPVDIEKKYQAVIEPIHQKIKQVIHKIAKEQGYAFVLAKDTP
GGPIVFFAQPAFDLSELVLEQLKAMAPKEMEPPVVGPKVQTPAQSSTRSAKTVKKK
>ALJ06846.1 hypothetical protein APS56_13120 [Algibacter alginolytica]
MKHNVLFLLTLAFTLSLSVSAQRGVRIGYIDTEYILQNVPEYQEATSQLEGKVQKWKVEIESKLTEIAQKRQDLSIEKPL
LTKELIDEREEDINFEEKEILDYQQKRFGPNGDLMIQKKQLMQPIQDQIFAAVQDIADGRAYDFIFDKSADAVMLYSAKQ
FDLSEQIIRSITRASKRTQVSSKAERKALEEEELVPEVNLEKEAREKELEDKKNERANAEEQRRQEILDAREAKKKEAEA
RRQQILEDREKARQEKLAERAGNIKSTTETEKETTGEEPSTENSETTEEPTETKTRAQLIEENRQKKLLERQARQKELEE
RKQRILEERQRVRDSLNNNK
>ADF50974.1 OmpH family outer membrane protein [Zunongwangia profunda SM-A87]
MDYILQNIPEYQEASSQLDNRVQEWKNEIDAKRREISEIQTQLENERALLTKELLEEREEDIKYLQDQLTEYQQKRFGPG
GDFILQKKQLIKPIQDQVFTAVQEIADRRNFDFIFDRTSEIGMIYAKSNYDMSDQVLRIITRAANREQIETRQDRRELRQ
AENRTVAQDSVVQARAQASENAKTERELYIEQRRRERDSLRAAKKAEFEARRERILKERKAAQDSIQAAREAAKQTKDTI
N
