# Supplementary material for: Phylogenetic comparison between Type IX Secretion System (T9SS) protein components suggests evidence of horizontal gene transfer
Source: PeerJ. 2020 Jun 26;8:e9019. doi: 10.7717/peerj.9019 (PMC7323717; doi:10.7717/peerj.9019)
Supplement: Supplemental Information 1 — T9SS components sequences, alignment of each T9SS protein family, NEX files used as input for MrBayes tool, genome annotation (GFF) file for Porphyromonas gingivalis and detailed Bayesian Inference trees with support values. [file peerj-08-9019-s001.zip › supplemental/Supplemental files/Supplemental Data S1/pore.fasta]

>AKV64131.1 outer membrane protein/peptidoglycan-associated (lipo)protein [Porphyromonas gingivalis]
MYSGHHKIHYPFLILLVCLAFAACKSVKLKDAEKAHDRQEYTKAADMYNTLYRRTRRKQVEMKAYTAFRSGENYRAAGRQ
AKALRGYLNARRYGYPDSVVLLRLAQTYQQGGNYKEAEVLFRGYLEAYPKSYFAAIGLEGCLFARQQKEYPTRYRIRRAA
EWNSARGDFGPAYAPDASALYFTSSRSKDDGLDNSSITGLKPNDIYIIKRDAQGRWGRPDSVSGGINTPWDEGVPTITPD
GSTIYYTLAQQGADYDRTVQIYSAARSGEGGWSNGSLVDIMRDSLRMAAHPSMSASGDYLYFVSNIGGSYGGKDIYRVKV
SDRSYGSPENLGPDINTPGDEMFPFIDGDSTLFFASDGHAGLGGLDIFKATLDSTGQWHVVNMGQPVNSSADDFGLAVEP
KGKNKEEALPDNGVKGVFCSNRGDARGWPHLFHFELPAIYTEIQGYVMDREENPIAGATVRIVGERGPVGQGFVTTRDDG
SYKMSVQGDTRYVMLAGASGYLNQYVELKTDTAKQSETYYVDFFLASREKAEGLQNIFYDFDKATLRPESMKSLDELIRI
LTDNPDIRIELGSHADRKGPDAYNLGLSDRRAKSVVDYLTSRGIAADRLTWKGYGKSVPKTVTAKIAERHDFLKEGDVLT
EEFVAPLTEEQQSVCDQLNRRTEFRVIEEELR
>AAQ66173.1 OmpA family protein [Porphyromonas gingivalis W83]
MYSGHHKIHYPFLILLVCLAFAACKSVKLKDAEKAHDRQEYTKAADMYNTLYRRTRRKQVEMKAYTAFRSGENYRAAGRQ
AKALRGYLNARRYGYPDSVVLLRLAQTYQQGGNYKEAEVLFRGYLEAYPKSYFAAIGLEGCLFARQQKEYPTRYRIRRAA
EWNSARGDFGPAYAPDASALYFTSSRSKDDGLDNSSITGLKPNDIYIIKRDAQGRWGRPDSVSGGINTPWDEGVPTITPD
GSTIYYTLAQQGADYDRTVQIYSAARSGEGGWSNGSLVDIMRDSLRMAAHPSMSASGDYLYFVSNIGGSYGGKDIYRVKV
SDRSYGSPENLGPDINTPGDEMFPFIDGDSTLFFASDGHAGLGGLDIFKATLDSTGQWHVVNMGQPVNSSADDFGLAVEP
KGKNKEEALPDNGVKGVFCSNRGDARGWPHLFHFELPAIYTEIQGYVMDREENPIAGATVRIVGERGPVGQGFVTTRDDG
SYKMSVQGDTRYVMLAGASGYLNQYVELKTDTAKQSETYYVDFFLASREKAEGLQNIFYDFDKATLRPESMKSLDELIRI
LTDNPDIRIELGSHADRKGPDAYNLGLSDRRAKSVVDYLTSRGIAADRLTWKGYGKSVPKTVTAKIAERHDFLKEGDVLT
EEFVAPLTEEQQSVCDQLNRRTEFRVIEEELR
>BAG33815.1 putative OmpA family protein [Porphyromonas gingivalis ATCC 33277]
MYSGHHKIHYPFLILLVCLAFAACKSVKLKDAEKAHDRQEYTKAADMYNTLYRRTRRKQVEMKAYTAFRSGENYRAAGRQ
AKALRGYLNARRYGYPDSVVLLRLAQTYQQGGNYKEAEALFRGYLEAYPKSYFAAIGLEGCLFARQQKEYPTRYRIRRAA
EWNSARGDFGPAYAPDASALYFTSSRSKDDGLDNSSITGLKPNDIYIIKRDAQGRWGRPDSVSGGINTPWDEGVPTITPD
GSTIYYTLAQQGADYDRTVQIYSAARSGEGGWSNGSLVDIMRDSLRMAAHPSMSASGDYLYFVSNIGGSYGGKDIYRVKV
SDRSYGSPENLGPDINTPGDEMFPFIDGDSTLFFASDGHAGLGGLDIFKATLDSTGRWHVVNMGQPVNSSADDFGLAVEP
KGKNKEGALPDNGVKGVFCSNRGDARGWSHLFHFELPAIYTEIQGYVMDREENPIAGATVRIVGERGPVGQGFVTTRDDG
SYKMSVQGDTRYVMLAGASGYLNQYVELKTDTAKQSETYYVDFFLASREKAEGLQNILYDFDKATLRPESMKSLDELIRI
LTDNPDIRIELGSHADRKGPDAYNLGLSDRRAKSVVDYLTSRGIAADRLTWKGYGKSVPKTVTAKIAERHDFLKEGDVLT
EEFVAPLTEEQQSVCDQLNRRTEFRVIEEELR
>BAK25137.1 putative OmpA family protein [Porphyromonas gingivalis TDC60]
MYSGHHKIHYPFLILLVCLAFAACKSVKLKDAEKAHDRQEYTKAADMYNTLYRRTRRKQVEMKAYTAFRSGENYRAAGRQ
AKALRGYLNARRYGYPDSVVLLRLAQTYQQGGNYKEAEALFRGYLEAYPKSYFAAIGLEGCLFARQQKEYPTRYRIRRAA
EWNSARGDFGPAYAPDASALYFTSSRSKDDGLDNSSITGLKPNDIYIIKRDAQGRWGRPDSVSGGINTPWDEGVPTITPD
GSTIYYTLAQQGADYDRTVQIYSAARSGEGGWSNGSLVDIMRDSLRMAAHPSMSASGDYLYFVSNIGGSYGGKDIYRVKV
SDRSYGSPENLGPDINTPGDEMFPFIDGDSTLFFASDGHAGLGGLDIFKATLDSTGRWHVVNMGQPVNSSADDFGLAVEP
KGKNKEGALPDNGVKGVFCSNRGDARGWPHLFHFELPAIYTEIQGYVMDREENPIAGATVRIVGERGPVGQGFVTTRDDG
SYKMSVQGDTRYVMLAGASGYLNQYVELKTDTAKQSETYYVDFFLASREKAEGLQNIFYDFDKATLRPESMKSLDELIRI
LTDNPDIRIELGSHADRKGPDAYNLGLSDRRAKSVVDYLTSRGIAADRLTWKGYGKSVPKTVTAKIAERHDFLKEGDVLT
EEFIAPLTEEQQSVCDQLNRRTEFRVIEEELR
>ALJ25739.1 outer membrane protein/peptidoglycan-associated (lipo)protein [Porphyromonas gingivalis 381]
MYSGHHKIHYPFLILLVCLAFAACKSVKLKDAEKAHDRQEYTKAADMYNTLYRRTRRKQVEMKAYTAFRSGENYRAAGRQ
AKALRGYLNARRYGYPDSVVLLRLAQTYQQGGNYKEAEALFRGYLEAYPKSYFAAIGLEGCLFARQQKEYPTRYRIRRAA
EWNSARGDFGPAYAPDASALYFTSSRSKDDGLDNSSITGLKPNDIYIIKRDAQGRWGRPDSVSGGINTPWDEGVPTITPD
GSTIYYTLAQQGADYDRTVQIYSAARSGEGGWSNGSLVDIMRDSLRMAAHPSMSASGDYLYFVSNIGGSYGGKDIYRVKV
SDRSYGSPENLGPDINTPGDEMFPFIDGDSTLFFASDGHAGLGGLDIFKATLDSTGRWHVVNMGQPVNSSADDFGLAVEP
KGKNKEGALPDNGVKGVFCSNRGDARGWSHLFHFELPAIYTEIQGYVMDREENPIAGATVRIVGERGPVGQGFVTTRDDG
SYKMSVQGDTRYVMLAGASGYLNQYVELKTDTAKQSETYYVDFFLASREKAEGLQNILYDFDKATLRPESMKSLDELIRI
LTDNPDIRIELGSHADRKGPDAYNLGLSDRRAKSVVDYLTSRGIAADRLTWKGYGKSVPKTVTAKIAERHDFLKEGDVLT
EEFVAPLTEEQQSVCDQLNRRTEFRVIEEELR
>ALA93449.1 outer membrane protein/peptidoglycan-associated (lipo)protein [Porphyromonas gingivalis AJW4]
MYSGHHKIHYPFLILLVCLAFAACKSVKLKDAEKAHDRQEYTKAADMYNTLYRRTRRKQVEMKAYTAFRSGENYRAAGRQ
AKALRGYLNARRYGYPDSVVLLRLAQTYQQGGNYKEAEALFRGYLEAYPKSYFAAIGLEGCLFARQQKEYPTRYRIRRAA
EWNSARGDFGPAYAPDASALYFTSSRSKDDGLDNSSITGLKPNDIYIIKRDAQGRWGRPDSVSGGINTPWDEGVPTITPD
GSTIYYTLAQQGADYDRTVQIYSAARSGEGGWSNGSLVDIMRDSLRMAAHPSMSASGDYLYFVSNIGGSYGGKDIYRVKV
SDRSYGSPENLGPDINTPGDEMFPFIDGDSTLFFASDGHAGLGGLDIFKATLDSTGRWHVVNMGQPVNSSADDFGLAVEP
KGKNKEGALPDNGVKGVFCSNRGDARGWSHLFHFELPAIYTEIQGYVMDREENPIAGATVRIVGERGPVGQGFVTTRDDG
SYKMSVQGDTRYVMLAGASGYLNQYVELKTDTAKQSETYYVDFFLASREKAEGLQNIFYDFDKATLRPESMKSLDELIRI
LTDNPDIRIELGSHADRKGPDAYNLGLSDRRAKSVVDYLTSRGIAADRLTWKGYGKSVPKTVTAKIAERHDFLKEGDVLT
EEFVAPLTEEQQSVCDQLNRRTEFRVIEEELR
>ALO29605.1 outer membrane protein/peptidoglycan-associated (lipo)protein [Porphyromonas gingivalis A7A1-28]
MYSGHHKIHYPFLILLVCLAFAACKSVKLKDAEKAHDRQEYTKAADMYNTLYRRTRRKQVEMKAYTAFRSGENYRAAGRQ
AKALRGYLNARRYGYPDSVVLLRLAQTYQQGGNYKEAEALFRGYLEAYPKSYFAAIGLEGCLFARQQKEYPTRYRIRRAA
EWNSARGDFGPAYAPDASALYFTSSRSKDDGLDNSSITGLKPNDIYIIKRDAQGRWGRPDSVSGGINTPWDEGVPTITPD
GSTIYYTLAQQGADYDRTVQIYSAARSGEGGWSNGSLVDIMRDSLRMAAHPSMSASGDYLYFVSNIGGSYGGKDIYRVKV
SDRSYGSPENLGPDINTPEDEMFPFIDGDSTLFFASDGHAGLGGLDIFKATLDSTGRWHVVNMGQPVNSSADDFGLVVEP
KGKNKEGALPGNGVKGVFCSNRGDARGWPHLFHFELPAIYTEIQGYVMDREENPIAGATVRIVGERGPVGQGFVTTRDDG
SYKMSVQGDTRYVMLAGASGYLNQYVELKTDTAKQSETYYVDFFLASREKAEGLQNILYDFDKATLRPESMKSLDELIRI
LTDNPDIRIELGSHADRKGPDAYNLGLSDRRAKSVVDYLTSRGIAADRLTWKGYGKSVPKTVTAKIAERHDFLKEGDVLT
EEFIAPLTEEQQSVCDQLNRRTEFRVIEEELR
>SCD21712.1 hypothetical protein PSM36_2918 [Proteiniphilum saccharofermentans]
MGYRNTGFHTIFFSKKRFTAKTTGLKLRILYMLLAVIWLLLSCDQAKLSVAREQYLRGEYYAASETYRKLYRNISREERA
QRGIIAFEMAENYRKLNQSSRALAAYSNAIRYGYPDTIMYFHYARMLHREGNYAGAAEAYRRFLTFRPEDRLALTGLQGV
ELAVEWSENPTRYVVGRMELFNSNRGEFSPMLSADGGRLYFTSSREEVLGEEKSAITGMKYNDLFRSVKNVHGEWQRPER
ISSGVNTGYDEGTPSFSPDGEWMYYTFSDINPNRGTTAKIYLSRWVNGRWSEGRPLEIVKDDSLSVFAHPAISPSGRWLY
FVSDMPGGHGGKDIWRASVTNNHEILLVENLGPDINTAGDELFPYLRNDITLYFSSDGHPGMGGLDMFVAVDLEWERGKV
GRWEGDGLERLVERKTGGQKGQVTGERVDGETWKRGSEVKGRWRVNNLGAPLNSSADDFGITFEPKGEKGFFSSNRNDVR
GYDHIYSFVYPEVTAWIEGFVVDPDDEFIPGAVVSVVGSEGSQLRFVTGKEGEYRFKANRDTDYLLMASADGFLNQKQRL
SPSSEEKDTLYYVDFEMIPYNKPVILDNIFYDFDSATLRPESKDELGLLIDLLNEHPSVAIELAAHTDRKGSDEYNSDLS
LRRAQSVVNYLSAHGINPQRLSAQGFGKTRPVKVSKKMAEQFDFLKEGDLLTEEFIETLTLDQQEIADQINRRTSFEVID
LEFGFH
>ANU64491.1 hypothetical protein A4V02_12680 [Parabacteroides sp. YL27]
MRHNSIYMRYTAAILCALMLWSCGGAKLAVADEQMERGEYYDASRTYRGVYNKLKKREERPLRGEVAYKMGLCYRKLNMS
ARASAAFQNALRYSYPDSLTHLYLAQSLQSEGRYRDAINAYQDYLATEPRDAAVAETGIAGCRKGMGAKASPTRYVVKQA
KLFNSRRADFSPMFAGDDHDVLYFTTTNEKVTGSNRSEITGMKKGDIWVARKNEQGQWQRPEAVEGELNTEHDEGIISFS
PDGSTMYLTRARREPNAHTGVEIFTSQRGDAKWSAPVKFEITADTLSSYGHPAVSPDGNWLIFASDMPGGMGGLDLWRIN
LKERAGTLENLGEFINTPGDECFPYMRADSLLYFASDGHAGLGGLDLFRAEQTPSGGWNITNMGYPVNSASDDFGITFGE
GESGYFSSNRGDGRGYDHLYSFVLPDLKITISGMVLDKDEEPVPNSVIRIVGDDGSNQKAAGKADGSFSFPLQRGVRYVM
LAGAKGYLNAKQEFRADTAEVDAEYGVDFILASINKPNVVDNIFYDFDKATLRPESKTALDSIVQVLRDNPNVTIEMASH
TDRWGSEEYNQKLSQRRAQSVIDYLVAAGIRPERLSPQGYGKSRPKTITKRLARRYPQFKEGDVLNEEFILSLPEEGQEV
ADQINRRTEFQVLSIDYHMY
>CAL66808.1 OmpA/MotB family outer membrane protein [Gramella forsetii KT0803]
MKNIYSLFLILLSCSLSMQAQSGKQKKADRLYKDFAYLEATDVYKELIENEYNVTYNSKKLGDTYMMLRSPENAVFYYGD
IIEDTTVSSEYYYKYAQALRGVKRYDESRQWLRKYLESGKQSDEIQTMLNKDEYKSKATYKLKSSDFNSEFSDFGVFVKD
DQVYFVSARAQHVNVKDKTYSWNGEPFLDIYVLDKASGNVSPIGGDVNTKLHDGPAVVSPDGNTIYFTRNNYLGNKEGKR
DKEKTNHLKLYSATNSGNGWAEVKELVFNSNEYSVGHPSLSSDGKTLYFTSDMPNGFGGTDIYMVSVDENGNFGTPENLG
EPVNTEFDETFPFMDTDGTLYFSSNGHAGLGLFDIFRMTEEDGIENLGEPVNSNMDDFAYFQVSDSKEGYISTNREGGSD
DIFVFNKLNPLILKGQVTDAVNGSPIAAATVRLMDENKKEIAFLETDEEGNYETEIARDKKFPVEAKEIEYETFEGEIST
MDSDEKEEMIYDIELSPVKDVEYLAEIDNIYFDFDKSNIRPDAATELDKLVALMKDEYPELVIEIGSHTDRRGTNSYNEK
LAERRAKSTYDYLVSKGISEDRIVEFKGYGETKPAIDCDRCSEKDHQLNRRSMFSVVKME
>APS39982.1 flagellar motor protein MotB [Salegentibacter sp. T436]
MKKQYYLILLFLVFSINLQAQYGKQKKADKLYNNFAYTEAVDVYKELIANEYNLKKNRLKLADTYMKLRSPENAVFYYED
VLEDSTNISEEYYYEYAQALRGAKRYEESREWLQKYLESRGEASAEANKIQNRTNSAIQTTYKLQKSDFNSEFSDFGAVK
YKGETYLISARNSKNSEKEYSWNEEPFLDIYKLNSNGEVSPISGEINTKLHDGPISFSPNGETLYFTRNNYFNNKEGKRD
KEATNHLKIYSAQKSGNSWINIQELPFNSDNYSVGHPTVSQDGKTLFFASNMPGGQGRTDLFKVSIKGNNTFGIPENLGS
KINTPEDETFPFIDEENVLYFSSTGHGGYGLADIFKTDLDTENIEVQNLGETINSNLDDFSYFRETNRNAGFIASNREGS
DNIYSFNQLLPLVLKGKVTDAVNGNPIPRATIRLFNKNNEEIAFLESNEDGDYQTTVNRNIDIPLEAKQIEYQNFSDTLD
TRNMEDSEELIYNIALQPVADVEYLAEINNIYFDFDKSNIRADAAKELDKLVKLMKEEYPDLVIEIGSHTDKRGSDIYND
ALAERRAKATRDYLIAEGVSGERLQKQAFGERKPAIDCDRCSSEQHQLNRRSMFSVVKMD
>AEE19880.1 OmpA/MotB domain protein [Dokdonia sp. 4H-3-7-5]
MKGFMRCAFVLVIIFSAATSANAQQGKLARASKKFNQLAYIDAIEIYKDLVAEGFKSYQVFNKIAEAYYYNGKYSQAQEW
YGKLTESYADSVSDEHYFRYAQTLRAIKEYDKSDEMMQIFADRSGNDFRAKLFKENPDYTKVEGYRESYYTVNMIREMNS
RYSDFGPSYYNGQVIFASARDTGSITRRIHKWNNQPFLDLYKSTMKEDGSMSPPSRFHRKVNTIFHESTPTFTKDGKTMY
FTRNNFTDGDFVKSSDGINKLKIYKSRLLDKEKGSWSEAVEVSFNEEEYATAHPALSADGKTLYFSSDRPGSVGLSDIWK
VAISGDGSFGEPVNLGKPINTEGRDAFPFMSSTGNLYYASDGYPGLGGLDIFVTNPSSEEITVASLGEPINSSADDFAYI
VNDTLKTGFFSSSRNQGMGSDDIYRFKQKEKPEPRCDVDVLGFITDAVTKQPITDAKVQLMNADNEVVKEVDVNARGLYR
FSLVCSENYVIRATSKLYYAKEVIVITPAEPETLQKDIELELRLTEVGVGDDLAKLLNLNPIYFDYNKSDIRPDAALELT
KVISAMKQVPDMVISVRSHTDSRGKDDYNLSLSDRRAKSTVAYIISRGIDANRISGQGYGETQLVNSCNNNADCTEEQHQ
LNRRSEFIVITQ
>ADR23296.1 OmpA/MotB domain protein [Marivirga tractuosa DSM 4126]
MKIKYILFTSALLFLVSCSTFKRAEKKFEKGEFDSAIDLYQQALKKNDNAAQALFSIAESYRLSNRLEIAEPYYKASIDS
GYTEDEVFYNYSLSLKANSNYDKAREVLESYLLDANNPEIKKLAEFQLKNLYNIDEILEDQTFYTVKNLEEINTPAAEYA
PFFHDNELYFTSTRDDDGKVYKATGDNFSDIYKVKSRGANVDTATIEKLPPIINWSDANEGSVAIDSRGRTMVFARGNTG
KRKGLNDVNLYITRYRNGKWSEPELMKINDPEAWNSTPAFSEDGRTLYFSSTREGGFGGVDLYSATVNSRGQWGNVRNLG
NKINTPEDEMFPSASQDGKLYFSSNGHPGLGKLDIFVAERKGGKITISHLGKPMNSNKDDFAVFMYSPDRGFFSSDRPGG
EGRDDIYTFKNEDPNLKIVNYFLAGVTTTHNANEEEVILPGANVRLFSQDSVLLGEILTGQDGEFNFRVSEEEDYFIIAE
KDNYFTTRKTFSTVGKTVDKSQLTSLITNKVFETEILLEEIILDKAFELENIYYDFDSANIRADAAIELDKLVTILKDNP
PIKIELSSHTDARGEAAYNQELSKRRAESAVAYIISQGIDPSRIKARGYGESQLIIEDAQTEEEHETNRRTEFKVTEYDK
EIARRIREQEEAQFKKGTVEVEIKDEKEVPEASTDEFDFN
>CAZ94709.1 OmpA-like outer membrane protein [Zobellia galactanivorans]
MIKKIHILFVLVFLMGVSGFAQEKLITKANEKYDEYSFSPAIDIYKKVLDRGYVSADLLKKLGNSYYYNADYEDAANTYK
RLVDEYPDETGPEYYFRYAQTLKTLEDYETSKVIMAKFLEVTSDDVRANTYKSEEDYLNDIKKNSGRYNVLPFQYNSPYS
EFAPSFYKKGLIFSSDRDTGNFARYRHTWNSKDFLDLYKVNADSASNGFVTKLGDQLNTRLHESTSVVTKDGQTLYFTRN
NYKEGKYVKDGNGIIRLKIFKAVMSEEGLWSNIEELPFNSDDYSIAHPTLSADEKTLYFASDMPGSFGESDIFKVAINED
GSYGTPENLGDVINTEARETFPFVTSKDILYFSSDGHPGLGGLDIFATKIDDGRFDGTVMNVGEPVNGRMDDFTFIFDED
TREGYFASNRSEGQGADDIYAFLETKPLLIDCEQAVSGVVRDKISNEPLVGASVKVIDENNEEIMSAITDAEGKYNLTVD
CTQGNFVRAMTEGYIPSEEYLGKSDGAPKTIDFFLERSSISAGFGDDLAKLLQLSTIYFDFDKYNIRKDSEIEVEKVIAA
MEKYSSLRIKVNSHTDSRGKDSYNLWLSQKRAEATVNYMISKGIAKERLEGEGFGETKLINKCANGVKCSDKDHELNRRS
EFIILE
>APA65351.1 flagellar motor protein MotB [Maribacter sp. 1_2014MBL_MicDiv]
MKYRINNIKCLLVIALSFGSMLNAQDKKTKRAKADFNSYAYAEAIESYEELVKEGYTSEEIHKNLGDAYYQKGDYNASAY
WYEQLFAEPQINVDTEYLYKYAQTLKSSGNYELSNVWMQKFAEQKRGDIRAFKFQENKDYLDKIKENSQRYDIKNIPVNS
ASADFAPSFFGEQLIFSTARDTGRILKSVHKWNNKPFTNLYTTKVTENGEFSVAERLSKKLNKKTHESSTAFTKDGSTVY
FTRNNSKNGNFLRDKEGLSRLKIYRATLNDGEWEDIMELPFNSENYSVAHPTLSNDERKLYFASDMPGTYGQSDIFVVDI
NEDGTFGTPKNLGNEINTESRETFPFITEDEVLYFASDGHPGLGGLDIFATKIDDMDALYILNVGEPVNSVQDDFSFIMD
QKLKKGYFASSREGGVGSDDIYSFTETRPSDLQCSTELTGVVRDGKTGEPLKDADINVYNSKNELVSSSNTNGTGMFTTE
GNCAKGNYKILAFKKDYEEGEKIVVTEKGKDFNDIEIILTQIDKSAPVGTDLAKYLNIDPIYFDFDEYFIREDASVSINK
VLVYLNEFPSVKVQVRSHTDSRANDVYNKNLSAKRAKATADYLIKKGISSDRITYEGYGETALVNDCSNNVPCSKESHQL
NRRSEFIVVE
>APQ19230.1 flagellar motor protein MotB [Maribacter sp. T28]
MKHKVKYIIVILFLFHGLAEAQERLIEKGNEKFEAYSFRPAIDIYKKVLEKGYSSADLLRKLGDSYYYNAEYKDAGDTYM
KLMSEFPDETTAEDYFKYAQTLKTLGDYDTSGMIMSKFKEMTKSDVRATAFSNDRNFKKEIEDNSGRYILGPFEFNSPYS
EFAPSFYKEGLIFSSDRDTGNFARYRHTWNAKDFLDLYEVNADSSSINKAKKLDENVNTRYHESTSVVTKDGKTLYFTRN
NSEKKKTIKDDKGIVRLKIFRAKLNEEGAWDEIEELPFNSDSYSVANPALSADEKTLYFVSDMPGTVGESDLFFVTINQD
NTFGSPQNLGPNINTEARETFPYITSEEILYFSSDGHPGLGGLDVFATKIKRQDFTGKVLNVGKPVNSNSDDFTFIFNEE
LRTGYVASNREEGLGYDDIYSLTETRPLVFDCIQQVTGTVRDKITNEVLVGATIKVIDENNEELLSTITDSDGTYSLELD
CNKGNFVRALMEGYIPFEEYLGVSDGKPKIIDFYLERDQITAGFGDDLAKLLQLSTIYFDFDKYNIRKDSEVEIEKVIAA
MEKYPSLKLKVNSHTDSRGPAAYNLWLSQKRAESTVNYMIKKGISSDRLVSEGFGETKLLNECTDGVKCSAVKHDINRRS
EFIILE
>AIY14093.1 flagellar motor protein MotB [Cellulophaga baltica NN016038]
MKKYIYSYLFCFFGILTFGYAQQSKLKKAEENFNNHSYALAITTYEALVAKGYESDVIYKNLGDANFNNGDYNKAAEWYG
KLFALKTDAIGSEYYFRYAQSLKSTEDYKKSDVYMKKFQKIKGTDSRAQKFEANTEYLELIKSKTKRFTLKKVSVNSKNS
EFAPSLYQGNLVFASARDTGLLVNNIHKWTNKAYLNLYQADSTSEDGVFRTPEVFSKQLNSKTHESSTAFTKDGTTVYFT
RNNSKDGNFVEDEAGLSRLKIYRASLENGVWGNVIELPFNTNEYSTAHPSLSADEKTLYFASDMPPSLGASDIFKVAIHE
DGTFGTPENLGNTINTEARETFPFIAESGDLYFSSDGHPGLGGLDVYTVSARTGAVSNVGEPINSKEDDFSIILDEEKLK
GFFASNRTGGMGDDDIYAFTFEKIDEEPEAFVSQINGSIIDKLTGELIPLGKVSVYDYANNNLFEITADDQGKFSSPIEF
PSKKYRFVAEVEGYNDETVYLITPLGTVDETLEDLNFIIAMEKGDKSSVIGADLVEILKLKTIFFNTNSSYLNPDAFPEL
DKVVAYMKEFPNARVEVGSHSDSRDSDRYNLWLSDRRAKSTVSYIVSMGISENRITGTGYGETLLVNKCFNDAPCSEAEH
ALNRRSEFIVFQN
>AEK22184.1 Hypothetical protein Ccan_00620 [Capnocytophaga canimorsus Cc5]
MKLSYRLYSVLFLGLLCFSGSYAQNKDLEKANKLYNSFAYVDAISIYERIARKGFENQELLERLGNSYYFNADYRNALVW
YEKLFGNSEYEVSKPEYYYRYAQSLKSAERYEESDAMMNRFIALTEEDNRGTIFEENRNYQQVIAKNSGRMDLHLVDINT
EYSEYGTAFYGDKVVFAASNNSLFKPTSYWTGETFYNLYEARRDSIALSKKSEFSSVLSTKFNESTAVFTADGNTVYFTR
NNYINKKVGMDSDNAILLKILKSTKDANGRWSKPVELPFNSNVYSVAHPALSPDEKYLYFASNMRGSRGASDIFRVEILS
GGGYGKPENLGENVNTDGRESFPFISKNNVLYFASDGFPGLGGLDIFAAQIRPDGSLGKAVNVGRPANSPDDDFCYVIDS
DTRVGFLTSNRSGGVGKDDIYSFYERVPLTFSCTKLMRGVVKDAHTQAVLSDASLTLSGVDFEALDSIQSAQDGTFAFAK
EVDCYKPYYYVKGAKEGYETAEVKVLSQTDKDFYCEVLLTPRVIQVTQGDDLAKVFKIENIYFDFDKSNIRYDASVQLAK
ILEVMQEYPKMKIDVRSHTDSRGSDSYNMALSDRRVKSTIKWLISNGISADRLTGRGYGESQLTNHCSNGVDCSKEEHQA
NRRSEFIIVSME
>ABR45445.1 outer membrane protein OmpA family protein [Parabacteroides distasonis ATCC 8503]
MKAHFTIYVLFLLIVSSLYSCKSAKLSDAEEKQRIGEYYEAAAIYRKVYTKTSPKKRDLRGYIAYRMAECNRLINNTAKA
TSAYMNAIRYDYPDSTVYLRMGQMLQKTGRYPEAIKNYDIYMENDPSNLLAINGIQGCELAPGWKKNPTRYEVRRMDKFN
SRRGEFSPMLAGDKYDQLYFASSRSKDKDAKVSAITGQNNNNLFLVKQDEKGAWLAPVELEDEVNTEYDEGTPSFSPDGN
TMYYTYCAQDPEGPRTAEIYISTRSSAKWGKGTRATIVKDSVTALGHPSISPDGKYLYFVSDAVGGFGGKDIFRARVAGN
DFGPMENLGEEINTPGDEMFPYVRDSVTLYFASNGHPGMGGLDLFKATQDSTGKWNVENLGAPINSMADDFGITFAGKEE
RGFFCSNRNDARGYDHIYSFERPTITIFIEGIVNDVDEYPIEDATVRIVGKDGLNVKVPVKKDGTYRVELERDIRYVMMA
SARGYLNQNYELHTGPEEKNETYIVDFFLSPISKPVVIDNIFYDFDKATLRPESKKALDEMIKMLNDNPNVTIELGAHTD
RKGTDQYNERLAQRRAQSVVDYLIAGGIEAARLEAKGYGESVPKTINKKMAKQFDFLKEGDVLTEEFILALPPEQQEIAD
QINRRTEFKVLRTNYNLF
>AEE13610.1 OmpA/MotB domain protein [Porphyromonas asaccharolytica DSM 20707]
MKVSSSHIRWLLVLLPCAMALCSLMSCKSVTLSKAELYDHTGRYALAADSYYTLYRRTSRKKPERRAYLAFKAAENYRRL
GNTPRALNCYNLALSGDYPDSILHLRIAQELQQLARWREAGKAYEQFLEYYPHDYFGRIGLASVRQADSLLAHPTGHTVE
TDRLLISPYAEFAPCYAPDGTTLYFTSSRVPLRDMLQESEVTGLGTNNLFMIKQDASGKWSRPDSVPGSINTAEDEGTPS
ITSDGNTLYYSYAEQSSTYDRTVQIYKASKSSQGGWGKGERVPIWEDSLRMAAHPAIDASGRYLYFVSEGAGLGGKDLYR
IALSEHGWGKPENLGNEINTPGDELFPTMVGDSTLYFSSNGRVGLGGLDLYKAQMDSLGGWQVTHLGAPMNSPADDYAIT
FAPKPQSGLAEEGYLSSTRGDQRGRPHLYRFSLPATIIRIDGFVMDREGYGIPQATVRIADEQGLLATPIVSTRDDGSFV
LEIAGSNRYVLHASHPDYLNQYMPLVTDSATESTDYLVDFYLASRLHSEQIHDIYYDFDRASLRPEGKKSLDYLITLLEQ
NPDVRLELSSHTDRKGSQAYNQKLSQRRAQSVVDYLIAKGIAADRLEARGYGKERPYVVTKGMAARFDWLPEGQELTAEW
VDTLTEEQQIVCDQLNRRTEFTVIQ
>AHF12397.1 membrane protein [Barnesiella viscericola DSM 18177]
MKIKTVFWGLAVAGVLASCSGAKLSVANEQYARGEYYDAAQTYRKVYGKTNPRKERKLRGEIAFKMGECYRRINMAPRSA
AAYQNAIRYDYPDSMALFYLARSQQFEGKYKEAIKNYQAFLETNPLSTLAKNGIRGCNLATQWKENPTRYVVKKASILNS
RRSDFSPMYLGTDYDQIYFTSSTEKALGKNKSGITGTKNSDIYFSKKDERGAWQKPEPVEGEVNTEDDEGVISFSPDGTT
MYLSKARREPNADTSVEIYTSTRTGAQWSAAKKYEITADTLSAFGHPAVSPDGQYLYFVSDMPGGYGGKDLWRISLTEKE
GTLENLGVQINTPGDEMFPYIRSNGDLYFASDGHPGMGGLDIFRARMNDSGMWQIENMKYPINSSADDFGITFGEEETGF
FSSNRGDGRGYDNIYTFELPSIRVWISGTVLDKDDEPVPDAIIRIVGNDGSNQKEFARKDGSFRFKLDRGVHYVMLATCR
GYLNSKQEFISDSEEKDAEYGVNFVLASISKPILIENIFYDFDQATLRPESEASLNELVKMLNDNPNVSIELGAHTDMKG
SEQYNQRLSDRRAQSVVDYLIKSGIDPRRLQPKGYGESKPKVITKKLASQYPQFKEGDVLTEEYINSLTPEDQEIANQIN
RRTEFQVLSITWNLY
>SCM59223.1 Outer membrane porin F [Petrimonas mucosa]
MTRRAYFLPIVAVVLLASCRQARLGDARSQYLRGEYFAASETYRRVYRDIRPDQRAMRGVVAYEMAEACRRLNLVSRAAN
AYANAIRYNYPDTVLYLRYAQTLHKLGKYRQAQQAYENFLKLDSGNILGVNGLLGVQQAMERKHSTSRYVVKRMEIFNSN
RGEFSPAFAKRDAVLYITSSRNEARGDSLSNITGMKYNDIFIAARNDKGEWQRPAIMDSEINTPFDEGTPSVSADDNYLF
YTYSPVDYQVASLPRIYYAQRKGGSWSAGKELKMSEGDTLSLFAHPSVSPSGSYLYFVSDMPGGYGGKDIWRARLEGTKV
LSTENLGPEINTPGDEMFPYIRDDSTLYFSSDGHPGLGGLDLYEARLVSARKRWVVRHMDSPINSSMDDFGIAFEKGRER
GFFSSNRDDARGRDHIFSFEYREPEVFVEGSVMDQERRGIRKVMVSVVGDNGFRHEYTTGEEGTFRFRAERGVNYLLLAS
NEGFLNGKKRLKTSAEERDTVYFVNFEMIPYNIPVILENIFFDFDKAELRPESREELDRLVEILNDNPAVTIELSAHTDR
KGDETYNENLSLRRASSVMRYLIDNGVDPLRLSAAGYGKKVPQTVTAAIADKYGFLKEGDRLDETFIERLTPEQQEIADQ
LNRRTEFRVTGSSLGIF
>ALJ58814.1 Photosystem I P700 chlorophyll a apoprotein A2 [Bacteroides cellulosilyticus]
MRLYRRFLFFFLSVGLLLTSCGVGRSLRHAEQSYARGEYFDAARHYKTAYTRTSPKDRSQRGVLAYKQGDCYRRINYTLK
AKGAYMNAVRYRYPDTLSHFYLAEMLRKNGEYAAAIPYYENYLAYAQTLPTGKERKDSLTQIGLTSCRLAQEWKKKPTRY
IVKRVPILVSRRSDYSPMYAGDDPDILYFTSTRNEAKGTDLNGITGMKSADIFHSKRNEKKQWQKPEPLASEVNSEFEEG
ACSFSSDGKTMYFTRCRTLPNAPAYAEIYVSQRAGAEWGAPQKCAILNDTLSSVAHPVLSPAGDYLYFVSDMPGGQGGLD
LWRINITRDGFGYVDNLGPEINTSADEMFPTFSPDGTLYFSSTGHPGMGGLDIFRAITDSLTGRWRIENMQSPVNSQGDD
FGMTFEPGAPNRGFFSSNRGDARGWDHIYSFEFPEVHHVLKGLVYDKEGDALSDALVTLVGDDGTYLKINVKKDGTFTQE
LAPGCRYALLASCRGYLNDKEEMATENINEDRLYELEFPLSSITRPVLIENIFYEFDKADLTSESTVALDELIELLNDNP
NVTIELSAHCDYKGNDDYNLRLSQRRAESVVRYLIKGGIDPERLTPKGYGEQQPKTVTKFTLKSAPFLKEGDVLTEEFIK
NLPPERQEICNAINRRTEFKVLRTTYQ
>CEA16524.1 hypothetical protein ING2E5B_1780 [Fermentimonas caenicola]
MKYYLSYALILVFALLQLSCKQVKLSDARDQYVNGLYYKASESYRKLYSESHGKNEAIRGIISFEMAESYRKLGRSARAL
SAYRSAIRYKYPDTLMYLHYAKMLHKEGEYELAIEAYDEFLKLSPGNILGINGKKGVEQAKEWKENPKRYKIEKLDVFNS
GGSEYSPFLSQNGEVIYFTSSGKEATGEEKNPVTGTKYSDLFISRKNYRGEWQKHELLNPDINSAFDESTPSITKDGRYL
FYTASSSDREQLARPEIYISRRINGIWTKGVPFEINNIDSTAIFAHPSISPSGRYLYFVSDMRGGYGGKDIWRARLSSSF
KVDTVENMGPIINSSGDELYPYVRDDNSIYFSSDGHPGMGGLDIFEAYYNDKMNEWIVENIKSPINSSQDDFGITFEPKV
EKGYFSSNRNDVRGYHHIYSFEYLPARIIIEGFAVDQDDEFISGATVSVVGSDGFQSNFITSSEGVYKFEAEKDKTYLLM
ASADGFLNQKKMLHTANLESDTTYYVDFEMIPYNKPVILDNVFYDLNSAKLRPESKSALDELIALLNEHPEISIELTAHT
DRLGDEGYNINLSANRAKSVVDYLVQNGIDQYRLKAKGCGKSAPKVINRIIAETYDFLKTGDILNEEFIGRLTPEQQKIS
DQLNRRTEFRVLNPE
>AKU70060.1 hypothetical protein ADJ77_09545 [Prevotella fusca JCM 17724]
MNYLRLLHILRRQRQNLLLAVGVTMMLTACGIDRNIKKGEKHLSLGEYYDAATQFKTAYQRTSPKDRRQRGELSLKMAGC
YERISSSQRAIAAYRNAIRYKLDNGETHKRLADNLMKEGSYAEAVKEYRIALDSMPNNQLIAQKMQTAPIAAGVKERGSK
YIVKRMDVLNSRRQDYSPMLFGDKYEQLYFTSTRNEAKGDELSGITGAKAGDIFLSEKDDKGKWSTPKAIESALNTEADE
GTPAFSVDGREMYITQCLTDPSYPRYAQIAVSNRSDAAWGKATKLEISRDTLSSFAHPAVSPDGNWLYFTSDMPGGKGGL
DIWRVRLTGGTTGGVENLGEPINTPGDEEFPTFRPNGDLYFSSNGHGGLGGLDIFIAKVGYDRRYHLEHPGFPLNSQGDD
FGMTFEGIHNRGFFSSNRGDGRGWDHIYSFELPEIIQTVKGWVYEMDGYELPAAQIFMVGDDGTNKKLAVKGDGSFEQEV
QPGVNYIFLATCNGYLNHKEEIKVGTVENSKVHTLQFALAGINVPVLIDNIFYDFDKATLRPESEKALDALVNLLKENPN
VTIELSAHTDYVGSADYNKRLSQRRADAVVAYLTTHGIVKERLTPVGYGKERPKKIRKKVTEKYSWLKENDVLTEEFIKK
IDKEKQEIANQLNRRTEFTVLRTTYGMFDEKGNLKQQPRPKKKDSLDDDGMIIIDIP
>AEA21949.1 OmpA family protein [Prevotella denticola F0289]
MNHLSLLHILRSQRKDILLAATITVMLTACGVDRNIKKGEKYLALGEYYDAATQFKTAYQRTPPKDRHQRGELSLKLADC
YSRISSFQRAIAAYRNAIRYKEDNGETHRKLAENLMKNGSYTEAVKEYRIALDSLPDEQTIARGMQAASTAAAAKAHGSK
YIVKRMDVFNSRRQDYSPMLYGDKYEQLYFTSTRNEAKGDEPSGITGVKAGDIFLSEKDEKGKWGTPKVIVSGLNTEADE
GTPAFSADGREMYITQCLTDPSYPRYAQIAVSNRSDAAWGKATKLEISRDTLSSFAHPAVSPDGNWLYFTSDMPGGKGGL
DIWRVRLTGGTTGGVENLGDPVNTPGDEEFPTFRPNGDLYFSSNGHGGLGGLDIYIAKAGSDHRYHLEHPGYPLNSQGDD
FGMTFEGLHNRGFFSSNRGDGRGWDHIYSFELPEVIQTVKGWVYEMDGYELPAAQVFMVGDDGTNRKLAVKGDGSFEQEI
QPGVSYVLLATCNGFLNHKEEIKVSPVEASKEHTLQFPLAGLHVPVLIDNIFYDFDKATLRPESEKALNELVKLLEENPN
VTIELSAHTDYIGSAEYNKRLSQRRADAVVAYLTSHGIVRDRLTPVGYGKERPKKIRRKLTEKYPWLKENDILTEDFIKK
LDKEKQEIANQLNRRTEFTVLRTTYGMFDEKGNLKQQPKPKTKKNSDDNEIIIDLNP
>APW32748.1 hypothetical protein BWX39_05060 [Prevotella intermedia ATCC 25611 = DSM 20706]
MKYQKHCFKQVFGLFLLCTVVLLLHSCGIDRNIKKGEKFLAIGEYHDAATQFKTAYQRTPAKDRAQRGQLAAKMAFCYDR
ISSSQRAIAAYRNVIRYKQDDKDTHLKLAANLMKAGAYPEAIKEYNIALDSMPDNDIAKEGLTAATKAPEIKEQGSYYQV
KKMDKFNSRRQDYSPMLFGDQYNQLYFTSTRNDAQGDEVSGITGVKPGDIFVSEKDEKGKWTTPHTIESGLNSEADEGTP
AFSVDGREMYITQCLTDPTYPRFAQIAVSNRSDAAWGKPKKLEITRDTLSSFAHPALSPDGNWLYFVSDMPGGKGGLDIW
RVRLIGGTTGGVENLGAPINTPGNEMFPTFRPNGDLYFSSDGHGGLGGLDIFIAKVGKDRRYHLEHPGFPLNSQGDDFGM
TFEGKHNRGFFSSNRGDARGWDHIYSFELPEVIQTIKGWVYEMEGYELPAAQVFLVGDDGTNLKLSVKGDGSFEQEIRPN
VNYIVLATCQGYLNHKEELKVDPVTVSKEYTLQFPLASIRVPVLIDNIFYDFDKATLRPESEAALDKLVKLLEENPNITI
ELSAHTDYKGSADYNKRLSQRRADAVITYLIKKGIAAERLSPVGYGKEKPKTIRKKVAEKYPWLKEGDVLTEEFIKALPK
DKQETANQMNRRTEFIVLRTTYGMFDEKGNLKNPPKPKEKERLEDEGDVYFDFQ
>BAR95898.1 outer membrane lipoprotein omp16 precursor [Prevotella intermedia]
MNKRRLSYNKIKYQKHCSKQVFGLFLLCTVALLLHSCGIDRNIKKGEKFLAIGEYHDAATQFKTAYQRTPAKDRAQRGQL
AAKMAFCYDRISSSQRAIATYQNVIRYKQDDKDTHLKLAANLMKAGAYPEAIKEYNIALDSMPDNDIAKEGLTAATKAPA
IKEQGSYYQVKKMDKFNSRRQDYSPMLFGDQYNQLYFTSTRNDAQGDEVSGITGVKPGDIFVSEKDEKGKWTTPHTIESG
LNSEADEGTPAFSVDGREMYITQCLTDPTYPRFAQIAVSNRSDAAWGKPKKLEITRDTLSSFAHPALSPDGNWLYFVSDM
PGGKGGLDIWRVRLIGGTTGGVENLGAPINTPGNEMFPTFRPNGDLYFSSDGHGGLGGLDIFIAKVGKDRRYHLEHPGFP
LNSQGDDFGMTFEGKHNRGFFSSNRGDARGWDHIYSFELPEVIQTIKGWVYEMEGYELPAAQVFLVGDDGTNLKLSVKGD
GSFEQEIRPNVNYIVLATCQGYLNHKEELKVEPVTVSKEYTLQFPLASIRVPVLIDNIFYDFDKATLRPESEAALDKLVK
LLEENPNITIELSAHTDYKGSADYNKRLSQRRADAVITYLIKKGIAAERLSPVGYGKEKPKTIRKKVAEKYPWLKEGDVL
TEEFIKALPKDKQETANQMNRRTEFIVLRTTYGMFDEKGNLKNPPKPKEKERLEDEGDVYFDFQ
>AFJ09630.1 OmpA family protein [Prevotella intermedia 17]
MNKRRLSYNKIKYQKHCSKQVFGLFLLCTVALLLHSCGIDRNIKKGEKFLAIGEYHDAATQFKTAYQRTPAKDRAQRGQL
AAKMAFCYDRISSSQRAIATYQNVIRYKQDDKDTHLKLAANLMKAGAYPEAIKEYNIALDSMPDNDIAKEGLTAATKAPA
IKEQGSYYQVKKMDKFNSRRQDYSPMLFGDQYNQLYFTSTRNDAQGDEVSGITGVKPGDIFVSEKDEKGKWTTPHTIESG
LNSEADEGTPAFSVDGREMYITQCLTDPTYPRFAQIAVSNRSDAAWGKPKKLEITRDTLSSFAHPALSPDGNWLYFVSDM
PGGKGGLDIWRVRLIGGTTGGVENLGAPINTPGNEMFPTFRPNGDLYFSSDGHGGLGGLDIFIAKVGKDRRYHLEHPGFP
LNSQGDDFGMTFEGKHNRGFFSSNRGDARGWDHIYSFELPEVIQTIKGWVYEMEGYELPAAQVFLVGDDGTNLKLSVKGD
GSFEQEIRPNVNYIVLATCQGYLNHKEELKVEPVTVSKEYTLQFPLASIRVPVLIDNIFYDFDKATLRPESEAALDKLVK
LLEENPNITIELSAHTDYKGSADYNKRLSQRRADAVITYLIKKGIAAERLSPVGYGKEKPKTIRKKVAEKYPWLKEGDVL
TEEFIKALPKDKQETANQMNRRTEFIVLRTTYGMFDEKGNLKNPPKPKEKERLEDEGDVYFDFQ
>ALO49503.1 hypothetical protein AS203_10745 [Prevotella enoeca]
MCNQTRMTFIRVTALITLVLATLTACGPERNIRRGDAHLALGEYFDAAEQFKQAYAKTPAKQKTERGAIALKLAGCYARI
NAAPKAVAAYRNAQRNGLLADGDKLCFAQQLMKIGAYREAADMFGTVSDSATNSQLARNQRSFATQATAFRKAKDRYLVK
RMNTLNSRRADYSPALAGENYDRLYFTSTRNEASGSQLSGITGTKEGDIFVSEKDDRGAWSKPRPIEGALNTPADEGACT
FSADGRTMYLTQCTSSATAPRYAMIVKSTRSDAAWGQPQALVISRDTLSSYAHPAVSPDGEWLYFTSDMPGGLGGLDLWR
VRLTATGLGGAENLGAPINTSGNEEFPTFRPNGDLYFSSDGHPGFGGLDIFIAQTDSGGRYVVKHPGVPLNSPGDDFGMT
FEGAHNRGFFSSNRDDDRGWDHLYSFEYPEVIQTLKGWVYERDGYELPAAQVYIVGSDGTNERLRVKGDGSFCQTIRPGV
DYLLLATCKGFLNHQEAFRADSVTESKEYTLQFPLASITAPVLIDNIFYDFDKATLRPESARALDELVGLLQENPHVTIE
LSAHCDYKGSAEYNKRLSQRRAETVVDYLVAHGIARDRLTPMGYGKEKPKVVRPKLTETYPWLKVDDVLTEAFIKAQDSE
HQDICNQLNRRTEFIVLRTTYGMFDDNGQLKQQSKPQRSADKSHKTEDLPIIFD
>AHW60133.1 membrane protein [Draconibacterium orientale]
MGMKQVKLAVFIIIIIFLSGCGSARYGRDATLSQDIGEYYKAIEKYRKARKNEKNRQKRIEYAYQLAECYRAIGLYDYAA
QNYKFAIRLGYDDTEALLHYADMLRITQKYEEAYETYRTYLDAVPGDERALDGVEAMQKTQEWVANPTRHIINPIKEINS
RESDFAPVFVGGRDNEIYFTSSREASTGKKESMITGQKYTDIYRATFGIQRQKWEKPRLLDENMIINTGDEEGAVSLSSS
GEEMIFTRCRYDKSQPMGAELYSTSQSRGSWSNPIKLQIVGDSIIAAHPALNPDGTEIYFVSDMPGGQGGKDIWKATVDG
GSFGRPVNLGPAVNTSADEMFPFVRDNGDLYFASNGHIGQGGFDLYHAFKNDDGILVVENMGSPMNSPSDDFGIAFVSGE
NKGMFTSNRKGSRGDDIYSFVVPPKVYQIEIDVFNKETASHLDGSTMRVIGTDGTNLKIRARGGKFKMKLKPETEYVFAA
FKDGFLRDKAAVNTIGLDDSKDFRFTMNLTPTDAPIKVDNINYEFGSWELLESSKSALDTLVQILVFNPTITIELMAHTD
YVGSDQFNFDLSQKRAQSVVDYLIEKGINPERLVAKGYGETWPKTVNRKLANQYDFLKRGDELTEEFILKLPEAQQEIAR
GINRRTEFRVLSTDFIQRFDAEPEG
>AMS25917.1 hypothetical protein AEM51_01720 [Bacteroidetes bacterium UKL13-3]
MNKTYSVAFAALLISLSALFYACGPSKGSMVAAREAFKKKEYFVAGENYKAVYSKTKKKDEKNEACFQTAECYRLANDTK
NAENWYRKAVKGDPSNTEAQLKLGQALKSNQKFSEAIIELNNYKKKNSADTKVDVEIKGCELALKWKNEKTRYVVENVKS
LNTKWSDFSPMLYKKNELYFTSDREKGTSGKTYGWTGNSFTDIYKVVYKVDKKNPNNIKYEIPALVDKDVVNTPYNDGTV
CFDPKGSTMYFTQCNGKDGKGANCRIFSAAAQGTAWGDPQPLSFSSDSFTCGHPCLTKDGMTLYFASDMPGGFGGKDIWY
VTYTKRSKTWGDPINIGSTINTAGDDMYPFIADDGTLYFSSNGHVGLGGVDIYYSKGENTDWSAPVNMKTPINSGGDDFA
MTLTKDKESGYFSSNREGGRGQDDIYRFYMTPLIFTLSGVARDSKTKEILPNTYITITNSTDTGKLVVKTDAAGSYKITL
KAKTDYELFAAREDYYDSKIASQTTRGLEYSTDIVQNFDLVPFDYTTVFTLEGIYYDLDKANIRPDAAIILDTMVVLLNK
YPKIRIELGSHTDCRADSAYNQDLSQRRADSAVAYINRKGIDLERMVAKGYGEAKLVNDCECEETRIKRTCTEAEHQMNR
RTTFRLLDNKYIPKNKEEMKANSDKTLAPKDGKATGKPGSTPPKK
>ADY31858.1 OmpA/MotB domain protein [Odoribacter splanchnicus DSM 20712]
MKFFLIICGVLVGMMGCSSKYYMRRGDRMAETGRFYKAGSKYEKAYHKTKSKDFQALAAIKAGQVNQNVNRLKEAYNWLR
KAERANPQMPEIYLKVAQLAVMNDDTATAREYYRKQEALFGDGKGNDGLYYLEQVDNDLREQGRYRIALKREFNSRYSDF
APVYVPGDTTRVLLASTRKPDPRKKRIKTDPVTGEGYSHIYGTRYVQEIRSTDKQGKVKVKRFKEPRWLQPELQKDSIYS
NRSEGVMCFAPDGRTLYFTSSRMIKESQVGTRIYKVIRQAANSGEETEKKEWGSVSLAGICGDSVSIGHPALTPDGLRLY
FVTDQLPGGFGGKDIWYVDRLEEKWGQPQNAGELINTAGDEMFPYVRENGEFYFASNGHYGFGGLDLYKVGNVAGKEVII
HLPAPLNSFADDFGIAFKPGTEDGLLTSGRSGRNDHIYRFSFIPQQLKINLLTVNTVTELPIAKVNVTVTADNGEVSYLE
TDSLGRAEMEVVSDCEYVFVTDHPRFLKGKGLVSTYREKADRLYELQIGMQPIEKPIVIPNIYFDVAKWELRPEARQNLE
ELLTILEDNPNITIELSAHTDMVGNDEANRILSEHRARAVVDYLIGKGVYWDRLEAKGYGETQPRQINEKDAREYPFFKV
GEVLNERFFGRLRGEQRETALQLNRRIEFKVLRTNYKPGPNSLFNPNQMAVAAEEGTKKIGETQLRELRAVKGRFFTLQL
GVFKNVPAVLNQFRVVFTEKLSHGVVRYCTGVYDTREEAQQAAAALKQKGIGYLIKEFEFSH
>APU67606.1 Outer membrane lipoprotein omp16 precursor [Gramella flava JLT2011]
MKKLYFILILLIASVSMQAQSGKQKKADKLYNNFAYLEATDVYKELIEDGYQVSENSKKLGDAYMMLRSPENAVHYYGDV
IEEDNIDPEYYYKYAQALRGVKRYEESRTWLKKYLESGNSSDEIEKMIEKDEYRPGITYKLQSSPELNSEVSDFGVFAKD
SMLYFVSARAQDSDVEKKTYSWNGEPFLDVYVLDQKSGNISPIKGDVNTKLHDGPVVISPDGKTIYFTRNNILGNKEGKK
DKDRTNNLKLYSASWKNGEWTDVKELPFNSDDYSVGHPTLSKDGKTLYFASDMPGGMGGTDIYKVSVDSLSFGTPENLGE
PVNTEFDETFPFMDTDGTLYFSSNGHAGLGLFDLFRLEKENDTVMNLGESINSNMDDFAYFQVNDSRQGYISSNRDGGSD
NIYVFNKLNPLVLKGTVTDAVNGEPISQATVRLMDDEDHQIAFLETDEDGNYETEVARDQMIPIEAKEIEYETFTGTVNT
NDSDEQDEMVYDIQLNPVRDVDYLAEINNIYFDFDKSNIRPDAAQELDKLVDLMQNEYPELVIEINSHTDRRGTNAYNEK
LAERRAKSTYDYLISKGIAPERIADYKGHGETEPAIDCDRCTEQDHQLNRRSMFKVVQMKELTKFYND
>APG59406.1 flagellar motor protein MotB [Gramella sp. LPB0144]
MKKIYTLLIIILAFSINTQAQSGKQKKADRLYNDFAYLKATELYKELIEKEYNTFYNSKRLGDSYMMLRSPENAVHYYGD
VIEDTTISPEYYYKYAQALRGVKRYEESRQWLKKYLESGKDSREIETMIEKSEYKSKATYRVQPAEFNSGVSDFGVFVKE
GKLYFVSARAQGVSVKEKTYSWTGEPFLDLYMMDKTSGAINPVSGEINTKLHDGPLVISPDGNTMYFTRNNYLGKKEGKR
DKNKTNHLKLYIATKSGNTWTGVQELPFNSNEYSVGHPALSPDGKTLYFASDMPGGMGGTDIYKVPITGKNTFGSIENME
EPVNTPFDETFPFVDADSTLYFSSNGHAGLGLFDIFRLENGGVENLGEPINSSMDDFAYFQVADSREGYISTNREGPSDN
IFVFNKLNPLVLTGQVTDAINNKPVAQATVRLMDQNQKQIAFLETDSLGHYQSEVARDTTLPIEAKEIRYQTFNGQVDTK
VADDKDELIYNIQLQPVADVEYLAEIDNIYFDFDKSNIRPDAAKELDKLVTLMKEQYPQLVIEIGSHTDRRGSNAYNEKL
AERRAKSTYDYLISKGIKKDRIKIYQGFGETKPAIDCQRCSEKDHQLNRRSMFSVVKMEE
>ALJ01300.1 hypothetical protein DC20_07895 [Rufibacter tibetensis]
MRQNRTFVLGVALSLAVAACGPFRSSVQKGDKNFGKEEYELAINNYQAALKKGRTGAELNFKLAEAYRLSNRLPQAEQYY
KAALDARRTEEAMFRYGMALKANGKYEEATTQLQSYMAVASNKTFIRLAQLELENLKQVAPITSKPTYQIIRPVIAANTG
ASEFSPVLLNNELIFSSTREDVKYKGNGEGFLNLYVVPVADTGMTAAPSVRPFAAALNAPEVHDASPAFTNDGRTMVFAR
GNTGKKNGSADVDLYISQYKTNEWSEPRPASFNDPIAWDASPAFSPDGRTLYFSSNRRGGQGGRDIWKTTLDASGRFSRP
ENLGPTINTPGNESFPYVGPDSTLYIASDGHPGLGGLDLFRINGDSVINMGTPINSVGDDFSLLITGENQGFLASNRAGG
QGGDDLYSFMKRQPKLVNFFVDGKVVERNEKTNATTPVGNIRVALQNAQGVKVQEASADVQGNFTFKLDSASVYSVIAER
TGYFTARQPVSTQGKTPPQSQLTQPITDIRLTTTLTLSKIVRNRAIVVENIFYDYDKADIRPDAAVELDKLVQTLVDNPA
ITIELSSHTDSRGVDIYNQDLSQRRAQSAVDYIISKGIDPKRITARGYGESRPVVRNAKTEEQHQRNRRTEFTVTRIDEQ
PERE
>ANH60248.1 Photosystem I P700 chlorophyll a apoprotein A2 [Dokdonia donghaensis DSW-1]
MKNFLRGITLLVCFLFYITGAAQDAKLARANKKFNQLAYIDAIEIYKDLVAEGFKSYDVFKKIAEAYYYNGKYSQAQEWY
KKITENYADSVSAEHYFRYAQTLRATKEYDESDDMMQIFTSLSGNDFRARLFQENPDYVAVEGYKESLYEINMLRTLNSR
YSDFGPAYYKGQIVFASARDTGTVSRRIHRWTNQPFLDLYKSTIKEGGTMSPPSRFSNKLNTKYHESSPTFSKDGKTIYF
TRNNYTKDKYKASKDGINKLKIYKSTYLASSKNWTIAEEVPFNSDDFSNAHPALSSDGKYLYFSSDRAGGVGRSDIWRVA
INEDGTYGEPENMGKPINTEGREAFPFMSDTGNLYYASDGYPGLGGLDVYVTNPSSEEIAVVGVGAPINSSSDDFGYIVN
DSIKMGFFSSSRAQGMGSDDIYRFKQTEKPPRKCDIPISGYVTDKNTKTPITDAKVQLLDPDNKVLQEVQVSPKGKYTFD
LVCSQNYIIRASSKTYYSNEVFVMTPATEQSLERDIELELRLTEVGVGDDLAKLLNLNPIYFDYNKSDIRPDAALELTKV
ISAMKQVPAMVINVRSHTDSRGKDSYNLSLSDRRAKSTVAYIISRGINAERISGNGYGETQLVNGCGNNSDCTEEQHQLN
RRSEFIVVNQ
>EAQ38040.1 OmpA family protein [Dokdonia sp. MED134]
MKNFLRGITLLVCFLFYITGVAQDAKLARANKKFNQLAYIDAIEIYKDLVAEGFKSYDVFKKIAEAYYYNGKYSQAQEWY
KKITENYADSVSAEHYFRYAQTLRATKEYDESDDMMQIFTSLSGNDFRARLFQENPDYVAVEGYKESLYEINMLRTLNSR
YSDFGPAYYKGQIVFASARDTGTVTRRIHKWTNQPFLDLYRSTIKEDGTMSPPSRFSRKLNTIYHESSPTFSKDGKTVYF
TRNNFTKGDYKASKDGINKLKIYKSTYLSSSKSWTKAEEVPFNSDDFSNAHPALSRDGRLLYFSSDRAGGVGRSDIWRVD
INEDGTYGEPENMGKPINTEGREAFPFMSDTGNLYYASDGYPGLGGLDVYVTNPSSEEIAVVGVGAPINSSSDDFGYIVN
DSIKMGFFSSSRAQGMGSDDIYRFKQTEKPPRKCDIPISGYVTDKNTKTPITDAKVQLLDPDNKVLQEVQVSPKGKYTFD
LVCSQNYIIRASSKTYYSNEVFVMTPATEQSLERDIELELRLTEVGVGDDLAKLLNLNPIYFDYNKSDIRPDAALELTKV
ISAMKQVPEMVINVRSHTDSRGKDSYNLSLSDRRAKSTVAYIISRGINAERISGNGYGETQLVNGCGNNSDCTEEQHQLN
RRSEFIVVNQ
>ADZ78651.1 OmpA/MotB domain protein [Sphingobacterium sp. 21]
MKKLYIYPYLLVLILLGSGVQAQEQPTLRDRANQLYNEYQFAKAAQLYERLVDSKKPRQSDLENLADCYRKMNNYGMAEN
WYVRVLEDSTSNPINKLRYAEVLKANAKYDEAKRAFQDYADKAGSTNEIDLQIRGCDSAIVWMQQPTTHKLRNESSVNTA
LAEFGGYTVGDKVYYVGEPDAIMFKNVYGWTGNPFLRVYSAKHNEGNILKESNIAEASFNNEPYHVGPVASNKEGTTLYV
TRTHPGKEVQKEKEDRKRYRTKNLELYIYTNDNGTWNETPFAYNRVDEYSVGHAALSQDGETLYFVSDMPGGQGGTDIWY
SERLLNGEWGEPKNAGPMINSAGDEMFPSITKEGVLYFSSNGWPGMGNLDVFTAMGAKETWSKAVNMRFPVNSPADDFAY
TVNDITNLTEAGFMSSNRKGGLGSDDIYSFTYLKPKFTVLLAGVTYDKETEEPLADANVSLLDEQGTLLAKKTSESAGRF
EFEVDVEQAYQVLGEKVGYIADSAFTNTNGLNPGDTVKVALYLDQLKQGKTFRLDNIYYDFDKFNIRKDAAVILDGLVKI
MKDNPTLKIELSSHTDSRGRDKYNMTLSQKRAQAAVDYLVSRGIARDRMIAKGYGESKLLNRCANGIKCSEAEHQLNRRT
EFTVLEL
>ALJ03945.1 hypothetical protein APS56_01720 [Algibacter alginolytica]
MKTKFLILALTFCISSIFAQVKLADKFFDNYGYIKASELYEQALNNGDDSKHVLTRLGDCYYNNSDSEKAVIWYKKAVNK
YEDISAEHLFKYIQTLKSLGNYSEAEKWMVQFNNIHNQDGRSKKYNPDNLGAFSELISSNEKSVVNLYNLPINSNQSDFG
TYIHDNQLYFASSRGDDVSKVYAWNKEPFLDLYQVFVEDNEGQLKFGTPNFITSTKINTDYHEASIAITNDGKTMYFTRD
NVTKRNKLDYDKKGTSHLKIYKASLVGSSWENIKELPFNDEIYSTGHPALSPDNKKLYFVSDRPGGLGQTDIYEVDILEN
NKFSLPKNLGSKINTAGREMFPFVSKDSTFYFSSDGHLNLGLLDIFKSNIIKEENAEPENLGAPYNSGYDDFAYYIDSDD
INKRGYLSSNRPGGQGNDDIYSFSSYECVQDITGIARDAYTNKILSNTEVQLINETGKVINKAFTDDKGVYKFAADCNKK
YIVLGTKPDYKEDKKEILLDNKNKGITTTDLFLHPLIKNNQIVINPIFFDFDKWNIRTDAEYELEKVIDVMRTHPNMVIK
IESHTDSRGSDKYNMKLSDRRAKSSKDYIISRGIESNRIESAIGYGENQLLNNCSNGVKCSEQAHQLNRRTQFIIIKMN
>AMM52802.1 hypothetical protein TH61_06845 [Rufibacter sp. DG15C]
MRHYKTLGALALFFALNSCGPFRSSLSKGDKDFKQGEYQLAIEHYQVALKNSRNARTANFKLAEAYRLSNRLAQAEPFYK
AAIDAGQKSEETLFRYGMALKAVGRYEEAAAQLQQYLAVAANKTFIAIASREVENLKQVPAILNTPTYQVIEPLKAANSP
ASDFGPVVHQGQLMFASTRETQVYKGNGEGFQDLYVVTQNDTTGSAVSFGEPVNSVGIHEATPTFTNEGRTMVFARSNSG
KKNGRQDVDLFVSQFKTGKWSEPTILSFNDDAAWDATPAFSPDGKTLYFSSDRRGGQGGNDIWSTTLDEGGRFSRPVNLG
APINTPGNESFPHVAPDGTLYIASDGHPGLGGLDLFRIKGDSIINLGAPLNTVGDDFAIFYIDKDRGFFSSNRAGGLGGD
DIYGFEKRQPKLVNFFVDGRVVERNDKTNATTAMGNIRVTLQNAQGQKVAETVSTAGGAFSFKLDTASVYSVLAEREGYF
AARQSVITQGKTPPQDQLTQPLTEIRLTTTLTLTKIVKNKAIVVENIFYDFDKANIRPDAAIELDKLVQTLVDNPKITIE
LSSHTDSRGNDLYNQDLSQRRAQSAVDYIISKGIDKNRITAKGYGESRPVVKNAKTEAQHQANRRTEFKVTRIDE
>AOW09162.1 flagellar motor protein MotB [Flavobacterium sp. EM1308]
MKIKKLRYSLFLSVLFLHGFAQKGTESRGDNNYDRFAYVDAVENYEKVANKGYQNEKMFQKLGNAYYFMGEFSQALKWYK
QLFELYPNQEPEYFYRYSQTLKSNGDYAKADQMLEQFNQKSVNDKRGLLFKENKDYLEEIKANSGRFQVVDAGVNSQFSD
YGSAFFGNKLVFTSARDTGGVSKNVFKWTNKSFTNLYWSEIKPDGEMTSPQSFERKINSKFNESTPVFTQDGKTMYFTRN
NYSGGKRGRDTNQNTLLKLYKATLNAEGKWDKVTELSFNSNQYSVAHPALSPDEKELYFASDMPGTLGQSDLFRVKINPD
GSYGTPENLGPEINTEGRETFPFISNDNELFFASDGRPGLGGLDVFMAKIEVDQSFYNIQNVGEPINSKQDDFGFIINSK
SRNGFFSSNREGGKGYDDIYRFVENKKLTCEQTISGYVNDKDSGAILPNAKISLFDASFKLIQEVQADWQGRYSFPANCG
KSYYIRGEKEEYMTNEVFVKTKTIQSGNKEVPIVLERRIKPVGVGTDLAKTLNIPIIYFDVDKSDIRKDAAYELAKVLAV
MEEFPEMKIEVRSHTDSRQTAKYNEKLSNKRAKSTVDWLVKNGINAARLIGNGYGESQLVNNCSDGVKCTEEEHQANRRS
EFIIVSMH
>AHJ99899.1 hypothetical protein Hsw_4304 [Hymenobacter swuensis DY53]
MKHYLLPCAILSSAAVLTSCATSGSLSKADKRFARGEYEAAIALYKADVAKGRNVAQANYRLAESYRLSNRAELAEEYYK
AAMAGGVKNSEAGYHYAQALRASGKFEEAAAQFESYAQNGSNRTLAGLAETEAKNARAATSIVAMRTNNEVLPLDQINTP
AAEFSTTRIPDTKELVFASGREGKVYVGNGEGYNDLYAVKFDDDQKLTGGTVRKLDPIINSADKHEASATYSPDGKMMVF
ARSNNGSKKGYLSVDLWVSYFRGGAWTEPEILRGVNSSTADEFSPVFSPDGQTLYFASTRKGGLGGNDLYKSTMESPGRF
STPENLGDQINTPGNENYPAVSPDGTLYFSSDGQPGLGKLDIFKVEKGKVVNLGAPINSNGDDFAPFFTDKKMGVFSSNR
SGGKGSDDLYLFREKPIKLVTFYADGTLVERNDKTGQTAPVPNEAVGLYNNKGQKLQEATTGPDGKFSMKLDTAAASYSL
VADRPGYFTARNSLSTIGRKPAQDALPDPMNDVKVPVTLTLTKIVKNKAIVVDNIFYDYDKADIRPDAALELDKLVETLN
DNPKITIELSSHTDSRGKDAYNMALSQRRAESAVAYIVSKGVDKARITAKGYGESRPVLKAAKTEEEYQRNRRTEFKVTK
IAE
>APY07017.1 hypothetical protein BWZ20_01300 [Winogradskyella sp. J14-2]
MKTRILILTLILSCSLSYAQTKLADKFFKNYGYIKAIELYEKAVENGDNSAHVLTRLGDAYYNNSNSEKAAYWYGEALKE
HKKIDAEYLFKYIQSLRSIGNYKEADKWFKELRAAQQGDSRLKGYNPDEVDLYAKLTSKNEVVVTVENLDFNSANSDFGS
YIFDDKLYFASARGGNSKIYSWNKEPFLDLYEIALTNTDGVVTYGTTTELPENINTEYHEASVAITNDGKTMYFTRDNVN
KRNRIKYDKKGTTHLKLYKATLVNDEWTNVVELPFNDEVFSTGHPALSPDNKTLYFVSDREGGLGQSDIYSVSINENGTY
GKPENLGEKINTEGREMFPYVAKDSTLYFSSDGHLNLGLLDIFKSDILKGLRNDPENMGSPYNSGYDDFAFFVNSETEQG
YFSSNRPGGKGSDDIYSFNAKACKEVITGVARDSKTNIILSGVTIRLIDETGKVIEEQFTKDGGEYTFTVDCNKTYTVVG
SKPDYKDDQKTITSTTEDEKVNTVDLSLEPLIIDNQIVINPIFFDFDKWNIRTDAQYELENIVDVMRKHPTMIIKIESHT
DSRGGDRYNMKLSDRRAKSTRDYIISRGIDANRIVSAIGYGESQLLNKCSNGVKCTEEEHQLNRRSYFYIVTE
>AFL84030.1 outer membrane protein/peptidoglycan-associated (lipo)protein [Belliella baltica DSM 15883]
MKRSLFFIILFGLLGTACTSLYKKGQKQFSSGEYQYAISTFSKVLEKDPENKEANFYVAESYRLSNRIEKSSSYYEKLVE
EDGTFENYYRLGQSYKSQGRAEEALEAFKEAQGLTLDDAYSNELKREIANLEKSDEIEDYWPYLELENYTLLNTAGPDYA
PIVNEGYMYFTSSRQASGIYPGTGTAYTKLFRTRAEGIKVDVQNIQALPEFRNEEGLNQGAIAISPDGNTIIYARGNSTS
KKDLPDVHLFASYFRGGGFTQPIWMPLNEDEFWWNSTPAFSPDGSVLYFASNRPGGYGGTDLYKATKLANGDFGNPVNLG
PEINTPGNEMFPRLVADGKFFFASDGHAGFGKLDMFVAEPSEQGTVVKNLGPKINSVADDFGIYFTNYPQEGFITSNREG
GAGDDDIYYFEDKTPKPKLVNIFLNVTTKEKQENGSEVILPQTRIALYDSANKMTGGDFTNQSGRVRLTLAPNADFSMIA
SKSGYFTKSITYTTKGKTPSQEELIQEITNITLDTTIILDALILEKSIVLDNIYYDLDKAEIRPDAALELDKLVTILKDN
PTISIELSSHTDARATDAYNDALSQRRAESAVAYIVSKGIAPERLVAKGYGKRQLIIENAQTEDEHQVNRRTEFKVIDIK
>AMQ54966.1 hypothetical protein AO498_01090 [Algoriphagus sp. M8-2]
MRKHFFWISSLILLGLGSCKSLVEKGDNQFLSGQYQYAISTFGQILQEDSTNLKANQVVAESYRLSNRIEKAAPYYKQVV
EQEPDFNNFFFLGQSLKAQQNNQAAVEAFEKAKTYTSDEALLARVQREIESIKLAEGIANYWPNHVLVNFKELNTPGADY
APVTSENFFYFTSARQASGIYPATGTPYTKLFRTRAEGLRVDVGAVQTLPEFKNEEGLNQAAMAISPDGNTIIYARGNSN
SSKDLPEVALFASYFRGAGFTQPIWMPVNEDENWWNSTPAFSSDGAELYFASNRPGGYGGIDLYKATKLANGDFGNAVNL
GPTINTPGNELFPRPTPDGKLFFASDGHPGYGKLDLFVAEKNDSGAQVIKNLGQNFNSKDDDFGIFFTEYPKVGFISSNR
EGGVGDDDIYFFEDKTPKPKIVNVLLNVFAKEKKDNGTDAAISQARIVLYGSDNKQQGGDFSNTNGRVRFTIAPESDYTI
IASKNGYFSKSVPFTTKGKTPDPASLIQEVTNVTLDTTIYLDQLILEKAIVLENIYYDLDKAEIRSDAEVELDKLVKLLQ
DNPSIRIELSSHTDARSSDAYNLDLSQRRAQSAVDYIVSKGISADRLVAKGYGESQLIIKDAQTEEEHQVNRRTEFKVIE
IKE
>BAO77151.1 outer membrane lipoprotein omp16 precursor [Winogradskyella sp. PG-2]
MKYIMKTKLLAITITLISSLSFSQVKLADKFFDNFGYVKAIELYEKAVEKGENSVHVLTRLGDAYYNNSNSEKAVYWYSE
ALKESESIDAKYLYKYIQSLRSIGNYDEADKWFKELSAAHQGDSRLKGYNPDEVDIYNKLTSKNDVVVNIENLPFNTENS
DFGSYIHNNTLYFASANNEGKKVYNWNDEPFLDLVQVSITKENGNQNYGSVTDLPSSMINSEYHEASVAITNDGKTLYFT
RDNVNKRNRLNYDKKGTTHLKIYKATLTDDKWENIEELPFNDKVFSTGHPALSPDNKTLYFVSDREGGIGQTDIYSVSIN
ENGTYGEPENMGELINTEGREMFPFVSKDNTLYFSSDGYLNLGLLDIFKSNNLTGNRSEPENIGAPYNSGYDDFAFYIDS
ETQKGYFSSNRPNGKGSDDIYSFNAYQCKQEISGVIKDSKTGIFLTGVIIRLIDETGKVIEEIDTKDNSNYTFVVDCDKT
YTVVATKEDYKEDKETINTDLDNEKVNTLDLELEPLIIDNQIVINPIFFDFDKSNIRTDAEYELENIVDVLRKHPEMIIK
IESHTDSRGRDRYNLKLSDRRAKSTRDYIISRGIDASRIESANGYGETQLLNKCANRVKCSEEEHQMNRRSYFYIVNE
>ABG58977.1 peptidoglycan-associated lipoprotein, OmpA family [Cytophaga hutchinsonii ATCC 33406]
MKKYLFLVLCCLFYGQVSGQVIPGNYDKNIKKGKEHIDMEEYHQALPFFLEAWKVDTTDYKLAFNIAKCYFQIGHELNAF
PYLDNAKVGSKDPIITFYYARCFHLQHKFEAAIALYREYQQTLDADEPEYFEMHQYIANCKNGIELVKTPVKVKIRNLGP
VINSPYPDYVPVISADETELLFTSRRPSTTGGGKDLEDGFYFEDIYQSSRLNDTLWSEPVDIGNGINTESHDACVALSPD
GMELIMYRHSGTDGGDLYSSTLKGEVWEKPQRLGNTINTPYWEPSASISADEKAIFFTSNRKGGLGGTDIYMVRMKDNGD
YGPAILLGPSINTIHDEDAPFIHADGKTLYFSSKGHKSMGGYDIFYCTIDIETGEILTTPQNIGYPINTADDDVFFVWSA
DGKRAYFSSERAGGYGEKDIYVLERESAPKAPTVLFKGQIVACDDHHPVTATIFVTDLHTQKIVGVYNSNSFTGKYTISL
PAGKNYGISVEASGYLFESKNINFPKQDGYIELIDTICMNKLKVNTSIILRNVFFDVDKATLRPESVQELDKLVDILRHN
PNLKIELSGHTDSDGNDDHNMVLSDNRAKAVVDYLIKKGGINPNRLTWKGYGETKPIELNDTPEHKQQNRRTEVKILSNE
>AJR04125.1 flagellar motor protein MotB [Siansivirga zeaxanthinifaciens CC-SAMT-1]
MKLKKYITVYIVLLFNLCLFAQQSKVKKADNLFNKFAFVDAAEAYKDLINKDYQADYASRRLADCYTFMRNPDSALVYYQ
KTVEQPNIPIEYYYKYAQALRGVKNYKESRVWLKKFKKSGGKLKDVKFLKDDNFITSIFNAKPNYFLSNVDFNSKYSDFG
AYEHQNKIYYTSAQDEGVSTKHLYGWNKEPFLDVYVTDKDAKTSKPFYKSKLPGDVNSIYHDGPVTISPDGKTMYFSRNN
FIEKTLKKDKKGISNLKIYKASLIDSVWTNVEELKFNSDEYSCGHPALNRDGTKLYFASDMPGALGGSDIFYVDIDSNGN
FGAPVNLGDVVNTDENEVFPFINNEDVLFFSSEGHPGLGLLDVFATSTNKNKDIVSVINLGIPVNSSKDDFSFTMNPDGL
TGYFASNRRGGKGSDDIYAYNRIPDLKVEGFIIDAVNSKPIAKATVILYDDSNNEITKIESDDLGFYSITIERNNDFVIT
AEKNKFITGTEKFTSKKLKVSDIKIKQDIILNPIEDVVLLAELNTIYFDFDKYNIRPDAAKELDKVVNLMTNEYPKMTIK
LESYTDSRGTDAYNIDLSVNRAKSTYNYLISKGIKPERIVSYEGFGEQKLTNDCDGSKNCLESQHQLNRRTQFIIIKMK
>CCB68564.1 Probable outer membrane protein precursor, OmpA family [Flavobacterium branchiophilum FL-15]
MKKIYISMGVALLASGMFAQNQQTKTADKLFNRFEYVAAAKNYLKLVDQEKADAYVYKQLAESYYNVFDAPEAVNWYAKA
VTEKQPAEVYYHYAQMLKATGKYELANKQMQEFAKLAPNDQRAKAFLADPNYLPKLASQQKSFDVQKLDFNSEAADFAAV
LTQNDQVYFVSASNKSRRTDGWNKEAFLDIYRTQRNADGSYTKPEPVTELNTKWHDGPVSISADGTTMYFAKDSHDENSF
EKDKSLNAKFGQVNLYKANNENGKWSNISAVPFNSTAYSNSSSSLSKDGKTLYFTSNMPGSKGDSDIWKVAIKPDGSYGT
PENMGPNVNTEGKEQFPFVSDDNILYFASNGRQGFGGLDVFQIDLNNPGPAVNLGKPVNTEKDDFALTFHVQKNTGFLSS
NRSGNDDIYGITPVCALDVTTIVSNTKTGDVLANAKVAILDDRKNIIATQTTNEKGEVSYKVECEKAYVIQASKEGFESN
TFAVAKVSKASKARIDAALNPIEHIITPTEVVLNPIFFEYNKSNITQEGAFELDKLVEAMKSNDKLVVFVKSHTDNRGGD
VFNMNLSDRRAKATVQYVLSKGIAESRISGKGFGESEPKVDCKDTCTEEDHAQNRRSEFLIVK
>ABQ04679.1 OmpA/MotB domain protein [Flavobacterium johnsoniae UW101]
MKLKKILFPILLLCFFMADAQTASIKNADKKYDSYAYADAIKAYEKLVEKGVREERIFQRLGNSYYFIGELKDALKYYQE
LFSINENQEADYLYKYAQCLKSEGNYTKADEILEKFSQKAPSDKRVVLFLKNRNYLEDIKSNSGRFDIADAGINSKDSDY
GSTILDNKLVFTSARDTGSIIKKNFKWTNKAISTLYAVDLNPDGSIGKPMLFHKQNLQVNFNQSTPVFTKDGKTMYFTRN
NSVDGKRKQNENKVTFLKLYKAVLINNEWKEVQELPFNSDEYSVAHPALSVDEKTLYFASDMPGTLGLSDIYKVSILSNG
GFGAPENLGPEINTEGRETFPFISDENELYFASDGRPGLGGLDIFVSKITKECTFDEVQNVGEPINSKQDDFAFIINSKN
RNGFFSSNRVNGHGLDDVYRFTENRRLICEQQISGTITDQETNETLSNVALILFDEAGKTAVEAKSDANGNYVFSNVKCG
KKYYIKTAKEDYLFKEVSITLKKATGSASLPIALEKKPKPITAIPVVIKTNNSIKPVKVTIAVGTDLGKLLKIPMNFFDL
GKATIKKSSVPQLQKMVDMLNQYPTIKVDIRSHTDSRSSSESNQILSDKRAQSTKDWLVSKGINADRLTAKGFGETQLVN
KCADGVKCTEQQHQQNRRSEFIIVSL
>ACU93244.1 OmpA/MotB domain protein [Capnocytophaga ochracea DSM 7271]
MRKYTFIIALFCGISVLFAQNEKELQKAKEMYKNFAYVDAIKIYESIAKKGFVNQDILENLGNSYYYNAEYKKALPWYKQ
LFENKKYKIKPEYYYRYAQVLKSVGKYDEANKLMSQFAELTGNNDTRAILYEENKDYREVIESNSGRLQLHPVAINTEYS
EYGTAFYGDKIVFAAANSGRASKGGISQWTGESFYDLYIADRNKQELSNKKPFSSALNTKFNESTAVFTKDGKTVYFTRN
NYINKKIGTNGENTILLKILKATKDEKGDWGNVVEVPFNSNQYNVAHPALSPDEKYLYFASDMKGTLGSSDIFRVEILGN
NKYGRPENLGDVINTSGRESFPFISKNNVLYYSSDGFPGLGGLDIFAVKFYEDGTVSKPINIGKPGNSADDDFCFIMDSD
SKIGFLSSNRAGGKGKDDIYSFYEEKPLSFDCEKMLKGVLKDANTKSVIVDALIVLSDRTMKQIDTQKTKEDGTFAFKKV
DCKELYYYLRAEKDKYETTEVKVLTDKEGDIFYEFLLKPREIAISKDTDLAKVFEIKEIYFDLNKSNIRPDAAVELAKIV
EVMKQYPKMKIDIRSHTDSRATDAYNLALSDRRAKATLEWIVKQGIDRKRLKAKGYGETQLVNGCSNGVPCTEEQHQANR
RSEFIVVSMD
>ALC96328.1 flagellar motor protein MotB [Capnocytophaga sp. oral taxon 323]
MRKYTFIIALFCGISVLFAQNEKELQKAKEMYKNFAYVDAIKIYESIAKKGFVSQDILENLGNSYYYNAEYKKALPWYKQ
LFENKKYKIKPEYYYRYAQVLKSVGKYDEANKLMSQFAELTGNNDTRAVLYEENKDYREVIESNSGRLQLHPVAINTEYS
EYGTAFYGDKIVFAAANSGRASKGGISQWTGEGFYDLYMADRNKQELSNKKPFSSALNTKFNESTAVFTKDGKTVYFTRN
NYINKKIGTNGENTILLKILKATKDEKGDWGNVVEVPFNSNQYNVAHPALSPDEKYLYFASDMKGTLGSSDIFRVEILGN
NKYGRPENLGDVINTSGRESFPFISKNNVLYYSSDGFPGLGGLDIFAVKFYEDGTVSKPINIGKPGNSADDDFCFIMDSD
SRIGFLSSNRAGGKGKDDIYSFYEEKPLSFDCEKMLKGVLKDANTKSVIVDALIVLSDRTMKQIDTQRTKGDGTFAFKKV
DCKELYYYLRAEKDKYETTEVKVLTGKEGDIFYEFLLKPREIAISKDTDLAKVFEIKEIYFDLNKSNIRPDAAVELAKIV
EVMKQYPKMKIDIRSHTDSRATDAYNLALSDRRAKSTLEWIVKQGIDRKRLKAKGYGETQLVNGCSNGVPCTEEQHQANR
RSEFIVVSME
>AOW22129.1 hypothetical protein LPB138_14250 [Lutibacter sp. LPB0138]
MKKLIYLFLILFSIQTPFAQNLKKANKLFETRSYIKAAELYENEEVKSKDVLQNLGDCYYYNGKMDIASRWYSLLFKQYE
NEVQSEYYFRYAQSLKAQDRFAEADELQKKYYKKNNLEIDYVSTVEYFEKLNSQIERPYILHKTSANSSNSDFGLSMKGN
KVIFASSRGTDGNLYDWNNQPYLDLFKGTIDELGDIVNIEPLSSNINTKMHESNAILTKDGKTMYFTRNSFVDGKKFRDK
NKVTHLKIFKAQLTDTIWSNITELPFNSNEFSTMHPALSPDEKQLYFSSDMPGTFGSFDLFAVDINENGTYGTPYNLGDK
INTAQREQFPFISESNTLYFASDGHLGLGGLDVFSSTITKDGFSEVQNMSNIINSNKDDFGFVIDEARETGYVSSNRSGG
AGDDDIYRFTKKKKNYVTGLVQDKNSLELLPGSLVTLFDSENNSIGDMIVKDDAKYSFEIHNNSDYKIRGTRKLYVPYEV
EFSTDNEGNINKDIFLHLESYEDAEKDIVVEDGKTQIKINPIYFDFNKWNIRPDAAAELDNVVEMMKKYTDMQIEIGAHT
DCRGSEEYNLSLSHKRAKSVREYLVSQGIPNENVKSIGYGEMQPKNHCIKEGICKEEEYDINRRCEFVLLN
>ALU74758.1 hypothetical protein AUW17_05500 [Tenacibaculum dicentrarchi]
MKTKITFLLLFFLVISSFSQKKIADKFFENYAYIKAAEFYEKTVKKGDSSTYILTRLGDCYYNNSNSEKATKWYSLAAKT
DKGLSNETIYKYAQSLRSAGSYKKADQWLKKLPNNKQGATKITYENLKTLNKDSVKVINLAINTRNSDFGAYVHNNKFIF
ASTKNKKGRVYKWNNEPYLDLYEATIDSTSKEDKKIKNVIPIKSSEVNTSFHESNIAITNDGKTMYFTRNNLTRRDKLDY
DKKGTSHLKIFKATLVNGSWSNIKELSINDDVHSSGHPALSPDDKTLYFTSDRPGGYGLTDIYKTAILPNGSYGAPVNMG
KNINTSGREMFPFVSKQYVFYFSSDGYQNLGFLDIFKSNLLKNNSSEVTNMGAPFNSRYDDFSFFINKDNKTGYFSSNRP
KGKGHDDIYSFESYKCKQLIKGKTFNVKTDSILTNTLVELINNKGKVIKKSITGLDGAYSFEVDCNKKYALRGSKKDYKA
DFKKTTTTNTRNKEIVANLYLTPLIIDKEIVISPIFFDFDKSTIRPDAAFELEYVVKVLKNHPKMIIKIEAHTDSRGDDD
YNETLSDKRAKSTRDYILSRDIDPSRIESAIGFGEKKLVNKCINNAICTEEEHQENRRSKFIIINNYK
>AOC96138.1 Outer membrane porin F precursor [Flavobacterium johnsoniae]
MKNYTLLLITIIGAFSFSSYAQQSKINNADKKYDGYAYVDAIKTYEKVAAKGYKSEDMFKKLGNAYYFNSDFQNAAKWYG
ELFAMNTKVEPEYYFRYAQSLKSTGDISKANKFLDEFNAISKNDSRGKLYKEDVNYMDQIKANSGRYQIEDAGINSRYSD
YGSFIYNNKIYFASARDTGNFTKRKHKWTGEYFTNIYDADLDPATGSTSKVNKFKSAINTKFHEASPVFTKDGKTVYFTR
NNYIDGKKGKDENKVTLIKLYKAELGKDNKWTNITELPFNSNNYSTAHPALSPDEKTLYFASDMPGSIGESDIYKVTINP
NGGYGPPENLGNSINTEGKETYPYLTSENEIYFASDGHPGLGGLDVFVGDIDNSGKVSNIQNVGADVNSPKDDFAYIIDP
ETRRGFFSSNKEGGQGSDDIYKFLETKRLKCVQELYGVITDAETGAVLPGAKVTLYDDQMNLKNSAAADGSGLYSFAVEC
GKAYYVRAEKPEYTTRELSVTIEKTSGKTNLPIALEKATCKVTVGDDLGKCFGIKMIYFDLDKSNIRTEAALDLEKILAV
LNDYPNMKLDIRSHTDSRASHQYNEALSDRRAKSTIQWLVKNGIAPNRLTGRGYGETELVNKCADGVPCTEEEHQANRRS
EFIITAL
>AFU68413.1 outer membrane lipoprotein [Psychroflexus torquis ATCC 700755]
MIMKNLFILSIFCCFASTMLWSQNSDTQKADKYFESFAYVDAIDAYEKLIQKGKANAYVYKQLAIANMKTSNFEASERLF
KRYLRSNRNPEAIDYFNYAQTLLINEEYDDFKKAMLDFVDKAPTDQRAKAFLENPDYLMDLQSMTPRFELNKLSLSSDFS
DFGAYEFDGKLYFVSARNESRKKYGWDNEPSLDIFVAENVAGTFKNPIEITGYINTKYHEGSIAITKDKSTLYFTRNDFL
YEKYRKDDNGVNNLKIYKATLVNGMFQDIQDLPFNDISFSNSNPALSPDGSQLYFSSDRAGGYGSSDLYVVDINADGTYG
SPQNLGPTLNTEGRENFPFVDEEDMLYFSSDGHLGLGGLDVFYSKVDSGDFTPPQNLGHPLNSNADDFAFTYNGNVELGF
VSSNRTSTKKEERTDNIYRAKLVSPLEQTSVLVEVVDANTEVYIQEAQLIFYDTTQNEYSRSRTAATGNSNNFLPTGKKF
DLQVNAEGYESQSNSFEVPQLQMVVRVALVPEMTSTEAKILILQERIFFDYDKVNIKPEAAFELDKLIEILKENENINIQ
VVSHTDERGSGAYNMKLSQDRAGSTVAYLIENGVDPERLSSEGKGKSELIKDCISGCSEEEHEENRRSEFKIVD
>APZ45667.1 cell envelope biogenesis protein OmpA [Polaribacter reichenbachii]
MKYLKIITLAFLMSNLVLIAQNKNTKLADKYFNNFEFIDAIKNYQKVVKDGKANTYVYTQLAKANYKIFNTIEAEKWYAK
ALEKSKNAEIIYNYAEILKINGKYDLYAIWMQKFATLSPKDYRAIAFKSNPDYIFKILNQYKQYELSSLDFNSSESDFGG
TIKDGILYFSSGRNMKRKKYSWNEEPFLDIYKVQMTDSIITEAIEIEGEINTKYHEGLVSFSPDGNTMYFSRESFYNGVY
EKKEGSNTKISVIQLFTAKKNGEKWSNIKGLPFNGNNYSVKNPSVSADGKTLYFSSNMPGTVGDFDIFKVSIKENGAFGK
PVNLGKKINTKEQEMFPFISDDNTLYFSSTGHLGLGGLDIFYIDKEDQSIKNIGTPVNSNSDDFAFSINNKTKEGFVSSN
RSDGKGNDDIYAIKQLKPCNVDLSISVIDSKTFTKIIGATVILNDKFGKTLSTQITDKNGKINYTIACNKPVDVYGKIKG
YENNSIAFLGSQKNKEYIQVFLTPIQEIIQANKVVLNPILFDFNKANITTHSALELDKLVEVMTNYPKMVIVVEGHTDNS
GSIEYNKKLSDRRAKSIVQYVISKGIDSNRISGIGKGESDPKIDCGSKCTEVEKQTNRRSEFIILNGSF
>AOR26577.1 cell envelope biogenesis protein OmpA [Formosa sp. Hel3_A1_48]
MKKYSSILIIILVTGLFANAQSKATKKADKLFSKFEFVDAAKAYEALIAKGEANAYIYGKLADAYYNVFNTVEAEKWYAK
TLKSSEAPEKIYKYAQMLKANGKYEESNTQMVKFASMRPADHRAIAFVNNPNYLPKILEKGKKFNVQDAGVNSAYSDFGG
TLQDGKLYIATARNEEGKSYGWNEEPFLDIYAANKNKDGSFQAPTAVNTLNTKYHEGVVSFSPDGNTLYFSRESYYDNIF
ERDSLSRNKFSVLNLYKSTKELGSWSEGEALSLNSKNYSVKNPAVSPDGKTLFFASDMAGGMGQFDIYSAPFNGDGSIGE
ATNLGQKLNTEGQEMFPFVSADNTLYFSSDGHLGLGGMDVFFAKLVDGKVGPIRNVGIPVNGNADDFAFTINNESGEGFV
SSNREGGAGSDDIYTVKVLQPICDVLVNVTVKDSESGLVLAGATVNVTDTEGNVIGTKITSEKGEVSYIIECETALYLTA
SMEEYESASGTIEGTSEEEVSTEILLDPIDEIILANKVILNPIYFDFDKSNITAQAAFELDKLVQLMNKYESIVIRAESH
TDSRGSASYNQGLSEKRALTTAQYVVSKGITADRITGVGMGETTPVNDCGGGCNEDEHQMNRRSEFIILEGNPNNE
>ALM06545.1 flagellar motor protein MotB [Sediminicola sp. YIK13]
MIKRILLVIVFTFIGSGSLVAQERLIEKANQKYEEYSFSPAIDIYKKVLEKGFVTPDMLKKLGNAYYFKAEYAEAAKVYK
RLVDEYPTNLAPEYYFRYAQVLKSLGNYSESDAVMSKFTQMTSGDERGMAYRSERNYLEEIKANSGRYELKTFAYNSPYG
DFAPSFYKQGLIFSSDRDTGNLARYRHTWTSKDFLDLYKVNVDSVSNNLVFKLGENINTRLHESTSATTKNGEVIYFTRN
NLLDTKSEKGKKGIIRLKIYRAKLVNGIWSEVEELPFNSDSYSVAHPALSPDDRTLYFASDMPGSLGESDLFKVTINQDG
TFSSPENLGNKINTEARETFPFVSDKEILYFSSDGHPGLGGLDIFATKIAFGDLSGKIANVGEPVNSNLDDFTYIFNEET
REGYFASNRAGGMGEDDIYAFKEIEPLVLECIQQITGTVRDKISNEVLVGATVMVINEDNVEISNTITNSNGDYSLTVDC
NQGNFVRASTEGYTPAEEYLGVSDGKPKIIDFYLERETITAGFGDDLAKLLQLSTIYFDLNKYNIRKDAEIEIQKVVAAM
EKYPSLKIQVNSHTDSRGPDAYNLWLSQRRAEATVNYMVSQGISKDRLNGEGYGETRLVNSCGNGVKCSSEEHQLNRRSE
FIILE
>ACE06635.1 hypothetical protein Aasi_1325 [Candidatus Amoebophilus asiaticus 5a2]
MYKKYIIQYIASLTWFPFLISCLFFSFSQKTHIKYTSSSPKAIQLYKQASRVYLEKQYEKAIDLLKESIKKDKKFVEAYF
ELAIIYKNLEKFKQAEQLLDKAKIYIPAKDVHLHYKISHLYYRIGAYKKAKTAFQRIPTESKKPKLLQAKIYILQQNLSL
ALEKIQRPLVFNPRKLPTPLNQFASQYFPVLTVDQQTILFTALVNYAGRYRENIYISYKDKFGKWTVPTSISEQINGITS
NEGTCTISADKRTLVFTSCSREGNYGVCDLYISYRKGTEWTKPQNLGPHINSKGWQSQPSLSADGKILYFVSERKGNYGK
NDIWKSTLQTDGQWSKPVNLGPVINSKAREISPFIHPNGQTLFFASNRTPSMGGFDIYYSNLVNGEWTEPINLGYPINNH
KDQASIFITADGKKGYYADGKRKDCNYHKSYIYEFDMPDNLILMPKSNTVKLKVLDAKTEQPIVAQVEVYDMDIDTCQQH
LTLDSVDGEATITINADKEYLVHISKDGHLFEIKYISYKNQDHSPIISEETVVLQPIEINQTKILKNVYFKYDEYSLNKK
SYIELDRLVAFLKTNPDITIELEGHTDHIGSDEYNQQLSTKRAKAIYEYLLQAGIANDRVNYKGYGKTRPIAPNDSQENQ
QLNRRVAFRITRLRNS
>ANE53185.1 flagellar motor protein MotB [Flavisolibacter sp. LCS9]
MKKILFTALVVFSCEAMHAQYSYDYLKAADSYYKKGDYYSATQYYEKWLEANKNKITQASYNPYTSQANASASKKKGGAL
SSQEQVIYHLAESYRLLHFPGKAEAYYQQALSFDKTQYPLAGYYYGLTLKALQKYGEAERAFSAFLDGYTQADEYSQAAK
REVESLRYIASELKKKDLHLYAIDKANGLNAKGANYAPVWLGNTLLFTSTRIDSNKGKDQSYINRVYEATYNDNALAGIS
KTNLPQGSDMHQGVISLTPNGNTMFLTRWTINHGKKTAALYSSTKTNTGWSEPALVGGDINAEGFSSQQPFVTPDGKQLY
YSSDKAGGQGGFDIWVADLDANGQTTNSRNLGGSINSTGDDQAPFYHAASKTLVFSSNGRVGMGGYDFFYSKGTVGNWAT
PKNFGYPVNSVKDDIYFVSRGSAKNILEDAILSSDRASECCLELFALNKQRPLKQVSGVVLNCENQQPLAGINVQVIDPS
NNAVVTTQTTGADGRYTFKLEDYKNLKAVATSEGYISNTLAISTPNDEEAESLTTPALCLNPVPKAIVLENVYYDYNKAS
LKPASYPSLDQLVDMLVKNPAMVIEIGAHTDNKGTDTYNQKLSEARAQSVVAYLVKKGIEQSRLQAKGYGATQPIAPNTN
EDGTDNAEGRQKNRRTEFKVLNN
>AOR28600.1 cell envelope biogenesis protein OmpA [Formosa sp. Hel1_33_131]
MKNIISIFIITLMSSFCLTAQSNATKKADKHFNKYQFVEAAEDYLKLATDGDADAYVYGQLAECYYNVFKTVEAEMWYAK
ALETSSSPEMIYNYSQMLKANGKYEESNIQLDKFASMRPADHRATAFRANPNYLPKILEKGKKFNVQNLPINSEVSDFGG
TLQDGKLYITSARNNNRKTYGWNEEPFLDIYTSTVDSDGAFQMPAIIKENINTKYHEGTVSFSPDGNTMYFSRESYYDKV
FERDSLTKYKISVLNLYKSVKQEDQWSEAEALSLNGDSYSVKNPTVSADGSTLYFASDKTGGYGQFDIYSAPIDADGSVG
EATNMGQKLNTEGQEMFPFISSNNTLYFSSNGHLGLGGMDVYFAKVVDGKVGPVRNIGIPVNGNADDFAFSMNEETEEGF
VSSNREGGKGSDDIYAIKKLQPICDVLMTVTVKDSKTGLILEGARVDIKDAEGTVFGTKVSNAEGIVEYIIECDIDTILT
GSKVDYESGMTTVAGTSEEEVSAELLLTPIDEIILANKVILNPIYFDFDKSNITAQAAFELDKLVQLMTKYESIVISAES
HTDSRGSASYNLSLSDRRAKTTAQYVISKGIDASRITGTGKGEMTPNVDCGSKCTEDEHQLNRRSEFFILEGNPNDE
>AEW20983.1 OmpA family protein [Tannerella forsythia 92A2]
MYADPLPIKMIRFLKRYNVPLGLGCLLLGILISCKTVKLKDAEEKQRLGEYHSAAEMYRKLYTKSKPEQKDLRAYIAFRM
GYCNQRTSNTARAISAYQNALRYDYPDSMLFLYLGQAYQKDGRYGDAIKYYRTYLALDSSDTRAANGIAGCEMATGWRER
PTLYQVARMDIFNSRRSEFSPMLYGEKYDQLYFCSSRGIVHKDSVNGITGLKNNALFVSGKDENGTWQKPVEVTDPVTTA
YDQGTPSFSKDGLTMYYTYCSEDAVDPRTSEIYVSSRSGAAWGKGQRANIVKDSITLLAHPAVSPDGKYLYFVADAVGGY
GGKDLFRTRITGENGFGGMENLGPSINTEGNELFPYVRDSVTIYFASDGHPGMGGLDLFKATLDSTGQWIVTHMGAPINS
AADDFGITFEGDKERGFFSSNRGDARGWDHIYSFEYPTITIQIEGYVSDVEEYAIENAVVRIVGKDGLNMKVPVKPDGSY
KVELARDVSYVMMAEAPNFLNQYFELKTSDEEKDETYYVDFFLSPVDKPVVVENIFYDFDKATLRPESKEALDQLVKILN
ENPNVTIELGAHTDRKGTEAYNENLAQRRAQSVVDYLIESGIDPDRLTAKGYGETVPKIITAKLTEKHPFLPEGTILNEA
FVNALSPEQQEVADQLNRRTEFQVTGLDYELR
>AOH41916.1 hypothetical protein BCB71_06285 [Tannerella sp. oral taxon HOT-286]
MRKHAALSLVCCLLIGLVTSCKTVKLKDAEEKQQLGEYYAAAEMYRKLYTKSKPDQKDLRAYIAYRMGYCNQRVNNNGRA
ISAYLNALRYDYPDSLLRFRLGQACQKEGRYDEAARYYREYLAEAPTDQRAVLALAGCDSAVRWRDRPTLYQVSRMEVFN
SRRSECCPMYYGDKYDQVYFNSTQGIVHKDSVNAITGLKNNALFFAKKNEQGVWTKPKEVEDPVASEYDQGTPSFTRDGN
TMYYTFCAVDATEPRTAEIYQSLRSGAAWSKGQRANVLKDSITLLAHPAVSPDGKYLYFVAESVGGYGGKDLFRSRIVGG
SDFGGMENLGPVINTAGDELFPYVRDSVTIYFASDGHPGMGGLDLFRAKQDSAGQWHVENLGAPINSSFDDFGITFEGQR
ERGLFSSNRGDARGWDHIYSFEYPTFTMKIDGYVSDVDEVPIDKAIVRIVGRDGMNRKIPVKKDGSYSVELARGMDYVMM
AEAPNYLNQNFELKTEAEEKNETYYVDFFLSPTDKPVVVENIFYDFDRATLRPESKEALDRLIKLLRDNPSARIELGAHT
DRKGSDAYNEGLAQRRAQSVVDYLIAAGIDAARLTAKGYGKMVPKTITAKLAEKYPFLPEGTVLSEEFVNSLPQEQQEVA
DQLNRRTEFQVTGMDYEIK
>BAR48705.1 OmpA family protein [Tannerella forsythia 3313]
MHTDPLPIKMIRFFQRYNVPLGLGCLLLGILISCKTVKLKDAEEKQRLGEYHSAAEMYRKLYTKSKPEQKDLRAYIAFRM
GYCNQRISNTARAISAYQNALRYDYPDSMLFLYLGQAYQKDGRYGDAIKYYRTYLALDSSDTRAANGIAGCEMATGWRER
PTLYQVARMDIFNSRRSEFSPMLYGEKYDQLYFCSSRGIVHKDSVNGITGLKNNALFVSGKDEHGAWQKPVEVQDPVTTA
YDQGTPSFSKDGSTMYYTYCAEDAVDPRTSEIYVSSRSGAAWGKGQRANIVKDSITLLAHPAVSPDGKYLYFVADAVGGY
GGKDLFRTRITGENGFGGMENLGPSINTEGNELFPYVRDSVTIYFASDGHPGMGGLDLFKATLDSTGQWIVTHMGAPINS
AADDFGITFEGDKERGFFSSNRGDARGWDHIYSFEYPTITIQIEGYVSDVEEYAIENAVVRIVGKDGLNMKVPVKPDGSY
KVELARDVSYVMMAEAPNFLNQYFELKTSDEEKDETYYVDFFLSPVDKPVVVENIFYDFDKATLRPESKEALDQLVKILN
ENPNVTIELGAHTDRKGTEAYNENLAQRRAQSVVDYLIESGIDPDRLTAKGYGETVPKIITAKLTEKHPFLPEGTILNEA
FVNALSPEQQEVADQLNRRTEFQVTGLDYELR
>BAR51220.1 OmpA family protein [Tannerella forsythia KS16]
MHTDPLPIKMIRFLKRYNVPLGLGCLLLGILISCKTVKLKDAEEKQRLGEYHRAAEMYRKLYTKSKPEQKDLRAYIAFRM
GYCNQRTSNTARAISAYQNALRYDYPDSMLFLYLGQAYQKDGRYGDAIKYYRTYLALDSSDTRAANGIAGCEMATGWRER
PTLYQVARMDIFNSRRSEFSPMLYGEKYDQLYFCSSRGIVHKDSVNGITGLKNNALFVSGKDEHGAWQKPVEVQDPVTTA
YDQGTPSFSKDGSTMYYTYCAEDAVDPRTSEIYVSSRSGAAWGKGQRANIVKDSITLLAHPAVSPDGKYLYFVADAVGGY
GGKDLFRTRITGENGFGGMENLGPSINTEGNELFPYVRDSVTIYFASDGHPGMGGLDLFKATLDSTGQWIVTHMGAPINS
AADDFGITFEGDKERGFFSSNRGDARGWDHIYSFEYPTITIQIEGYVSDVEEYAIENAVVRIVGKDGLNMKVPVKPDGSY
KVELARDVSYVMMAEAPNFLNQYFELKTSDEEKDETYYVDFFLSPVDKPVVVENIFYDFDKATLRPESKEALDQLVKILN
ENPNVTIELGAHTDRKGTEAYNENLAQRRAQSVVDYLIESGIDPDRLTAKGYGETVPKIITAKLTEKHPFLPEGTILNEA
FVNALSPEQQEVADQLNRRTEFQVTGLDYELR
>ADE81936.1 OmpA family protein [Prevotella ruminicola 23]
MRKDFFIIYIIMCTLLLGGCGADQAVKKGDKFWAVGEYYDAAAQYRKAYAQTPSKERATRGERAQKLAECYRRLNQTNKA
ITAYKNVVRYKKADSLTHLYLGQLYMRNGNYKEAARSFAASVDSLKLTVDSCHLQLAKVGLESALKAPAWKKEGSAYTVK
RMDLFNSRRDDYSPMLAGDADDQLYFTSTRNQAQGDELNGITGTKSADIFYAQKDEKGKWGKPQVIASELNSAFDEGACC
FSPDGKTIYLTQCQTDPNYPRYARIMVSRRSDAAWSKPQELIISNDTTCSFAHPAVSPDGQWLYFVSNMSGGMGGLDIWR
CRLLSATEAGVMENLGAPINTPGDEMFPTFRPNGDFYFSSNGHPGLGGLDVYFTTDGRKINHPGYPLNSQADDFGMTFEG
KLNQGFFCSNRGDLRGFDHIYSFYNPEIVQTIKGWVYEHDGYELPAAQVYMVGNDGTNLKLSVRSDGSFVQEIKPDVDYV
LLGTCKGYLNHQEQIRVHPVKASHEYVLQFPLANISAPVLIENIFYDFNKATLRPESKTALDQLVVLLNQNPNVTIELSA
HTDCRGSEAYNQRLSQQRAESVVAYLIAHGIAADRLTPKGYGESMPKRIKARVAEKYQFLKEGDVLTEEMINALPEELHE
QCHQMNRRTEFKVLRTTYGMFDKAGKLIQSPAAVPPSKD
>EFC70079.1 hypothetical protein HMPREF0669_01904 [Prevotella sp. oral taxon 299 str. F0039]
MCFSCGAERNIKKGDKLFAIGEYYDAAEQYRQGYAKIPAKDRSLRGQTASKMAFCYQKINFTQKAISAYNNSIRYNQQLN
ISQRTNYAQQLLKAGYYKEAIKEFKAILDTLPQNTIAQNGLQSAQQAIKAKEIGSKYIVKRMDIFNSRRSDYCPMFLGNE
INRLYFSSTRNEAMGDDVNGVTGTKNGDIFVSEKNDKGVWSKPEPVVGGLNTAYDEGACCFSPDLRTMYLTQCASDPSYP
RYAQIMTSNRSDASWAKANQLKITNDTLSTFAHPAISPDGNWLYFVSDMPGGKGGLDIWRAQLTTSGIASIENLGDPINT
EGDEMFPCFRPNGDLYFSSNGHVGLGGLDIFIAAINQNGQYELQHPNYPLNTSADEFGITFETVHNRGFFSSNRNDARGY
DHIYSFEYPEIIQTIKGWVYEVDGYELPASQVYVIGDDGTNKRIIVKSDGSFTITVNPGVKYLILASCKGFLNHTEEIEI
PNSSESKEHVLQFPLASITAPVLIDNIFYDFDKATLRPESTTSLDELVKLLNENPNVTIELSAHTDYRGSEEYNKKLSQK
RAEAVVNYLIAHGISSERLTPVGYGKEKPKKIKKKLTEKYPWLKEDSALTESFIQSLDKEKQEICNQLNRRTEFIVLRTT
YGMFDEKGHIKSTIKKQETKKTTSTKEEPNVFFE
>ALO15901.1 Outer membrane protein II* [bacterium L21-Spi-D4]
MQYFRLVGLFLAFFMVLQVADAQQRRIEKAENAFSSGRYFEAIDLFKYAYGKVDDRELKKELIYKTALCYRYIDDVRQAE
IWFRKAVRRDIENPLATLYYADALLANGEYEEAKTNYKKYKQLVPDDIRADKGIESCDFAIQAVENPTRHEVTPMYFFNT
RESEFSPCYGKDNYSIVYFTTTTEGTTGNEINPVTGQYYADIYQSRVDRKGEWSDPTPLGENINTEFDEGVACTNEKANT
MYFTAIRDNKDGDMVTQIYKSEKQGIDWGEATRVAIYESDSIMVAHPAISYDEKTLYFVSNKSGGQGGKDIWKVTASDDG
WGTPENLGPDINTSGNEVFPFIHKDGTLYFASDGHVGMGGLDLFMARPQGSKWEVENLGYPMNSPRDDFGIVFERELERG
FMSSNRDDARGEDDVFQFALPPLEFTLKLTIKNEKTGQIIPDASVNLIGSDGTNEVKTSEADATVEYELNPNTDYRIIAR
KGGFLAGKEKLSTKGLTESKEIELDVFMPPNDEPRLVKVFYDFGKWDLKPESMVALEELVELLRDDNPNITIELSSHTDF
RGSDEANRELSYKRAKSVVDFLILYGIDAERLTSKGYGESKPKEISPREAQEYANRPGWEFLKAGDVLTESYIRNLPTEE
MKEIAHSLNRRTEFRVTGTDYVPRIRRKK
>AKQ47793.1 hypothetical protein TH63_17285 [Rufibacter sp. DG31D]
MRQNKTLVLGLALSLAMAACGPFRSSVQKGDKDFAQGEYQLAIEHYQAALKKGRSGPAVNFKLAEAYRMSNRLNQTDQYY
KAAIDGGQRNEQTMFRYGMALKAAGKYNEAAEQLQRYLAVASNKTFIAQAQREVENLKVLPSIINTPTYQIVKPVPATNT
ATSEFSPVLRNGNELLFTSTREETRYLGNGEGFQNLYYLMLADTGAVGATSPARLLEGPVNAQGMHDASPAFTNEGRTMV
FARSNSGKKTGRQDVDLFVSQFKTNQWSEPTMPTSINDDAAWDATPAFSLDGRTLYFSSDRRGGQGGNDIWKTTLDAGGR
FSRPENLGPSINTPGNEAFPYIGPDSTLYFASDGHPGLGGLDLFRVSGDSVINMGTPINSVGDDFSLLMTGPEQGFFASN
REGGQGGDDLYSFRKYQPKLVTFVLDGKVLERNDKTNATSPMLGIRVTLQNAQGQKVNEATSDAKGAFTFRLDTASVYSV
IAEKQGYFASRQSVITQGKTPPQEQLNKPLTEIRLSTTLTLSKIVKDKAIVVENIFYDFDKADIRPDAAIELDKLVQTLV
DNPKITIELSSHTDSRGVDIYNQDLSQRRAQSAVDYIISKGIDATRITAKGYGESRPVVRNAKTEAEHQRNRRTEFKVTR
IAE
>ADB41175.1 OmpA/MotB domain protein [Spirosoma linguale DSM 74]
MKINTLSVLLVVFGLASGLTGCNSAMQAYKKGVRHYDAGEYNLALTQFQKAAKGSIDPARLNYYTAESYRLSNRFGEAVP
FYQKAIEANTTEPDARFNYAYALKSQGNYTGALEQLQQYVANAPKTTAKATLDKARREVETLKAINIIAQNKSLITLRNM
SNLNSPGAEFAPVVRGEELVFTASRKETVYKNNGQPMLGLYKTKLNQKPDETGSTGGASGQPEPFSTNVFQGDVNEGTPA
FSKDGKTMILARGNNGKRKGGLDVDLYISRLGDNNTWSQPLRLPISDSLAWDGSPAFSADGKTLYFASNRAGGAGGIDLY
RTSIDASGRFSRPVNMGRDINTPGDEMFPYVGANAKLYFASDGHPGLGKLDIFVATRSGGVTRVENMGQPINSPADDFGL
IYTDPTKGFMASNRGGGKGDDDIYFFQEGPSVDSTTIVQTPPANAPKIVRYFIAGTVSANETPIVPLDSARVRILDDATG
QPIAEATTGQPGTFGKYPLQEGKDYTILAERRGYLTRREQFTMQGKSIPAIFLTKAQTDTTFNVALLLDRATLNKTFVLE
NIYYDLDKFNIRPDAAEELDKLVTILKDNPTLKIELSSHTDVRAPDAYNMRLSQNRAKSAVDYIVSKGVDASRMIAKGYG
ETQLIVKNAKTEEEHQRNRRTEFKILEL
>EAP87988.1 OmpA family protein [Croceibacter atlanticus HTCC2559]
MKYIYTLLVALSFSYMQAQNADTKKADKHFDRYEFLEAIEDYEKLIEKGKADTYVYAQLAEANYNIYDTKAAETYYAKVV
KDGNATNEQLFRYAQMLKANNKYEKSNEVMMQFAKNAPNDDRAITFLENPNYVPKLLGSEEKFTLEAIEMLNSEYSDFGG
AVSGNTLYFVSARNKSRKKYGWNEQPTLDIYKAVIIEGTYKEPELVKGEVNTKYNEGSVAISSDGNRMYFTRNQYLDGKY
GKDENGVGQLQLYFAENVNGTWKDVKSVPFNNSEYSIGHPALSKDGKTLYFVSDMPGGQGQSDIYMVEVTSSGFGTPKNL
GANINTAGRENFPHVDEDGTLYFSSDGHLGLGGLDVFYASNNNGQYGKAKNIGTPVNSKGDDFAFTLNLESGNGYVSSNR
GKALVDNIYGVTLIEPLCEVQLAVKVVDDKTNNAISNANVDLYDDKENKITTVVTDANGMTNFTVQCEQAYQAQVNIDDY
ESNSVTMAATKDATKELTVRLKPIEAIVTEDRVILNPILFDYDKSNIKPQAAFELDKLVQVMNKYPEMEIFVESHTDNKG
PNDYNMSLSERRAKSTVQYVVSKGIAKERISGKGFGESKPAVECGENCSDEQRQTNRRSEFVIIKK
>ALD22100.1 hypothetical protein AM218_13880 [Hymenobacter sp. DG25A]
MRKFLILWVATGTTALLGGCSASEQATKADKRFTRGEYETAIPLYKADVKRGKRVAYSNYRIAESYRLSNRIEQGEEFYK
AAVNGGVKSADARFYYGLALKANGKYDEAAEYFTAYAETGGNQALATRAELEAKNLKQIPELLALKTNNEVQALDSLNSP
SADFSATLMPTTRELVFASGRDGKKYLGNGEGFNDLYAIKFADEQNMTGGTVRKLEAKFNAPGMHEASATYSPDGKMMIF
ARSNDGTKKEAKKGFQSVDLFVSYYRGAEWTEPELLRGVNSRTADDFSPVLSPDGKTLYFASSRTGGQGGNDLYKATLEE
GNRFASPENLGDKINTPGNENFPAVAPDGTLYFSSDGYPGLGKLDIFMVDKGVVKNLAAPINSPGDDFAPFFTAKDMGVF
SSNRSGGKGSDDLYLFRKKPRKLVTLYADGTVLERDSKTRQTKPLAGEDVVLLGRNGQRLQETKSGPDGKFTFKLDTATT
YALVADRPGYFTARQGLSTIGKVPPQDQLPNEQNDIRLPVTLTLDKIVVNKAIVVENIFYDFNKWNIRPDAALELDKLVE
TLNDNPKITIELSSHTDSRGKDAYNLNLSQKRAQSAVDYIISKGIDKSRITARGYGETRPVIKNARKEEEHQRNRRTEFK
VTRIDQ
>AIN73559.1 flagellar motor protein MotB [Flavobacterium psychrophilum FPG3]
MKNILKTITLLLICFCANAQTGKLDKANKQYENLAYIDAAKTYEKVAEKGYKSVDLFEKLGDSYYFNAKLKEANKWYKEL
FALNEKVEPEYYYRYSQTLKAVEDYANADVYMERFRINLPGDNRAKLYNDQKDYKAVIAKNSGRYEVKPTKVNTKMSDYG
SAILGDKLIFASSRDHVGLVKSSSKWTEEAFTDLYAADKSEDGTLSNPKKFSNSVNSKFHEDSPVFTNDMKTVYFTRNNY
KDGKTGKDDRKVILLKLYKATLIEGKWQDITELPFNSDQYSVAHPALSPDNKTLYFASNMPGSKGQSDIFAVSIISDNTY
GTPVNLAKINTEGRETFPFVTSDNELYFASDGHQGLGGLDVFATKLTKSGLPGQVINVGAPVNGPMDDFSFMIEKPSRTG
YFSSNREGGLGLDDIYYFKENEAINLDSSHLLEGIVTNSETGEILDNAKVTIYDEEFNPILSVTTDDKGYYTFAVEQGKK
YHVRAEKDEYETKELPVTIPRTSGKTYVPIATAKKIRVIKVGSDIAKALSIKMIYFDLNKSVIRKDASVELAKILTVLNL
NPTIKIDIRSHTDSRQTAAYNMSLSDRRAKSTIEWLVQKGISPDRLTGRGYGESQLVNECSDGVNCTGEQHQLNRRSEFI
IISM
>AIJ38577.1 Outer membrane protein [Flavobacterium psychrophilum]
MKSFCVMKSLKNTIRLLHHVSFKTTIMKNILKTITLLLICFCANAQTGKLDKANKQYENLAYIDAAKTYEKVAEKGYKSV
DLFEKLGDSYYFNAKLKEANKWYKELFALNEKVEPEYYYRYSQTLKAVEDYANADVYMERFRINLPGDNRAKLYNDQKDY
KEVIAKNSGRYEVKPTKVNTKMSDYGSAILGDKLIFASSRDHVGLVKSSSKWTEEAFTDLYAADKSEDGTLSNPKKFSNS
VNSKFHEDSPVFTNDMKTVYFTRNNYKDGKTGKDDRKVILLKLYKATLIEGKWQDITELPFNSDQYSVAHPALSPDNKTL
YFASNMPGSKGQSDIFAVSIISDNTYGTPVNLAKINTEGRETFPFVTSDNELYFASDGHQGLGGLDIFATKLTKSGLPGQ
VINVGAPVNGPMDDFSFMIEKPSRTGYFSSNREGGLGLDDIYYFKENEAINLDSSHLLEGIVTNSETGEILDNAKVTIYD
EEFNPILSVTTDDKGYYTFAVEQGKKYHVRAEKDEYETKELPVTIPRTPGKTYVPIATAKKIRVIKVGSDIAKALSIKMI
YFDLNKSVIRKDASVELAKILTVLNLNPTIKIDIRSHTDSRQTAAYNMSLSDRRAKSTIEWLVQKGISPDRLTGRGYGES
QLVNECSDGVNCTGEQHQLNRRSEFIIISM
>CAL43256.1 Probable outer membrane protein precursor, OmpA family [Flavobacterium psychrophilum JIP02/86]
MKNILKTITLLLICFCANAQTGKLDKANKQYENLAYIDAAKTYEKVAEKGYKSVDLFEKLGDSYYFNAKLKEANKWYKEL
FALNEKVEPEYYYRYSQTLKAVEDYANADVYMERFRINLPGDNRAKLYNDQKDYKEVIAKNSGRYEVKPTKVNTKMSDYG
SAILGDKLIFASSRDHVGLVKSSSKWTEEAFTDLYAADKSEDGTLSNPKKFSNSVNSKFHEDSPVFTNDMKTVYFTRNNY
KDGKTGKDDRKVILLKLYKATLIEGKWQDITELPFNSDQYSVAHPALSPDNKTLYFASNMPGSKGQSDIFAVSIISDNTY
GTPVNLAKINTEGRETFPFVTSDNELYFASDGHQGLGGLDIFATKLTKSGLPGQVINVGAPVNGPMDDFSFMIEKPSRTG
YFSSNREGGLGLDDIYYFKENEAINLDSSHLLEGIVTNSETGEILDNAKVTIYDEEFNPILSVTTDDKGYYTFAVEQGKK
YHVRAEKDEYETKELPVTIPRTPGKTYVPIATAKKIRVIKVGSDIAKALSIKMIYFDLNKSVIRKDASVELAKILTVLNL
NPTIKIDIRSHTDSRQTAAYNMSLSDRRAKSTIEWLVQKGISPDRLTGRGYGESQLVNECSDGVNCTGEQHQLNRRSEFI
IISM
>AIN70823.1 flagellar motor protein MotB [Flavobacterium psychrophilum FPG101]
MKNILKTITLLLICFCANAQTGKLDKANKQYENLAYIDAAKTYEKVAEKGYKSVDLFEKLGDSYYFNAKLKEANKWYKEL
FALNEKVEPEYYYRYSQTLKAVEDYANADVYMERFRINLPGDNRAKLYNDQKDYKEVIAKNSGRYEVKPTKVNTKMSDYG
SAILGDKLIFASSRDHVGLVKSSSKWTEEAFTDLYAADKSEDGTLSNPKKFSNSVNSKFHEDSPVFTNDMKTVYFTRNNY
KDGKTGKDDRKVILLKLYKATLIEGKWQDITELPFNSDQYSVAHPALSPDNKTLYFASNMPGSKGQSDIFAVSIISDNTY
GTPVNLAKINTEGRETFPFVTSDNELYFASDGHQGLGGLDIFATKLTKSGLPGQVINVGAPVNGPMDDFSFMIEKPSRTG
YFSSNREGGLGLDDIYYFKENEAINLDSSHLLEGIVTNSETGEILDNAKVTIYDEEFNPILSVTTDDKGYYTFAVEQGKK
YHVRAEKDEYETKELPVTIPRTPGKTYVPIATAKKIRVIKVGSDIAKALSIKMIYFDLNKSVIRKDASVELAKILTVLNL
NPTIKIDIRSHTDSRQTAAYNMSLSDRRAKSTIEWLVQKGISPDRLTGRGYGESQLVNECSDGVNCTGEQHQLNRRSEFI
IISM
>APA94020.1 flagellar motor protein MotB [Myroides sp. ZB35]
MKKKVIKFFSIASFFLITVGAVAQTSKEKKADKSFDYYEYVNAIEIYEKIINKGYKSVNTLTKLADAYYFKGELKTAHKW
YEELFIFAEQEGHKLPSEYYYRYAQTLRSIEDYKKADEYVSRFAELEKSDSRGILFEEKKDTYLKEINAMIQRYDLKVLP
INSVYSDYGSSILGDQLVFASARETEHGGRVHKWTNEAFTTLYSTVISKDGSFSEPEPLDKFGNAKVNVASAIFTKDGKT
MYFTSNNFKKKKKVHNEDYYILLKLYKSTLDEDGVWTEAVELPFNSDNFNTAHPALSPDERWLYFASDRSGTLGESDIYR
VFIEEDGSYGTPENLGARINTEGRETFPFISKDNYLYFSSDGRPGLGGLDVYMAKLNVDNTFGKVVSVGAPINSPSDDFA
FYINDKNRKGFISSNREGGVGSDDIYFFQVVDCKQQIEGKVFNTSTKEPIANATVVLYDNAYKELATITTDAQGYYITEA
LDCNYKFRLKASADKFLTAEVSTVLGREFNVSKTVDIGLDPIVEKIEKDDDLFKKLKLDPIYFDFDKATIRPDAAVELAK
VVEVLNIYPKLKIDVRSHTDSRGNDAYNMKLSDRRAKSTIAWMVKQGIEEDRITGKGYGESQLVNKCANKVPCTIKEHQE
NRRSEFIILNIE
>AJH15924.1 flagellar motor protein MotB [Myroides profundi]
MKKQLLKISLLTMLLFVGISTYGQKVAEKKADKEYQTQAYVDAIKIYERIASKGYTNADMLKKLADAYYFNGKLIEANQW
YTELFEGQYEDKGKEVLPSEYYYRYAQTLKAVENYDKSKLMMEEFSKLEANDSRAQLFESSKDRYLKEIENNSDRYELKN
ISVNTAYSDYGAALLGNQLIYTSARNTEHQSGKRLHEWTNESFTSLYSSVINADGTFEEPVKFAPELDTKVNEATAVFTS
DGKTMYFTRNNTSVKGKRRLNKEHSTLLKIYKATLSEEGKWENVEELPFNSDNYNTAHPALTPDDKWLYFSSDREGTLGQ
SDIFRVALYPTGEYGKVENIGNKVNTAGRETFPFISKDHFLFFSSDGHPGLGGLDVFVTKINVDGSVGQVTNMGTPINSS
TDDFAFYIDSKTRKGFVSSNRVNGVGGDDIYFFMQKVCHQSLEGIVFDKDTQEVLANAKVTVYDNSYKVIGEIITDDKGY
YRIDDLECRGKYRLKAVADKYNTEEVSVQLDAVAGGVKKQDIPLEKTEKPIAKDDDLFKKLKLNPIYFDFDKSNIRRDAS
IELMKVVEVLKEYPTMKIDVRSHTDSRGNDDYNLRLSDRRAKSTVQWIISQGIEASRVTGQGYGETQLQNKCSNGVPCTV
EEHQLNRRSEFIVTEL
>ALU28242.1 flagellar motor protein MotB [Myroides odoratimimus]
MKKQLLKISLLTMLLFVGMSTYGQKVAEKKADKEYQTQAYVDAIKIYERIASKGYTNADMLKKLADAYYFNGKLIEANQW
YTELFEGQYEDKGKEVLPSEYYYRYAQTLKAVENYDKSKLMMEEFSKLEANDSRAQLFESSKDRYLKEIENNSDRYELKN
ISVNTAYSDYGAALLGNQLIYTSARNTEHQSGKRLHEWTNESFTSLYSSVINADGTFEEPVKFAPELDTKVNEATAVFTS
DGKTMYFTRNNTSVKGKRRLNKEHSTLLKIYKATLSEEGKWENVEELPFNSDNYNTAHPALTPDDKWLYFSSDREGTLGQ
SDIFRVALYPTGEYGKVENIGNKVNTAGRETFPFISKDHFLFFSSDGHPGLGGLDVFVTKINVDGSVGQVTNMGTPINSS
TDDFAFYIDSKTRKGFVSSNRVNGVGGDDIYFFMQKVCHQSLEGIVFDKDTQEVLANAKVTVYDNSYKVIGEIITDDKGY
YRIDDLECRGKYRLKAVADKYNTEEVSVQLDAVAGGVKKQDIPLEKTEKPIAKDDDLFKKLKLNPIYFDFDKSNIRRDAS
IELMKVVEVLKEYPTMKIDVRSHTDSRGNDDYNLRLSDRRAKSTVQWIISQGIEASRVTGQGYGETQLQNKCSNGVPCTV
EEHQLNRRSEFIVTEL
>AJA70816.1 WD40-like Beta Propeller Repeat/OmpA family/Carboxypeptidase regulatory-like domain [Myroides sp. A21]
MKKKVIKFFSIASFFLITVGAVAQTSKEKKADKSFDYYEYVNAIEIYEKIINKGYKSVNTLTKLADAYYFKGELKTAHKW
YEELFIFAEQEGHKLPSEYYYRYAQTLRSIEDYKKADEYVSRFAELEKSDSRGILFEEKKDTYLKEINAMIQRYDLKVLP
INSVYSDYGSSILGDQLVFASARETEHGGRVHKWTNEAFTTLYSTVISKDGSFSEPEPLDKFGNAKVNVASAIFTKDGKT
MYFTSNNFKKKKKVHNEDYYILLKLYKSTLDEDGVWTEAVELPFNSDNFNTAHPALSPDERWLYFASDRSGTLGESDIYR
VFIEEDGSYGTPENLGARINTEGRETFPFISKDNYLYFSSDGRPGLGGLDVYMAKLNVDNTFGKVVSVGAPINSPSDDFA
FYINDKNRKGFISSNREGGVGSDDIYFFQVVDCKQQIEGKVFNTSTKEPIANATVVLYDNAYKELATITTDAQGYYITEA
LDCNYKFRLKASADKFLTAEVSTVLGREFNVSKTVDIGLDPIVEKIEKDDDLFKKLKLDPIYFDFDKATIRPDAAVELAK
VVEVLNMYPKLKIDVRSHTDSRGNDAYNMKLSDRRAKSTIAWMVKQGIEEDRIKGKGYGESQLVNKCANKVPCTIKEHQE
NRRSEFIILNIE
>ADY50767.1 OmpA/MotB domain protein [Pseudopedobacter saltans DSM 12145]
MNFKKIFYICLFISASGYLLSPSKLKSNDLEKANAYYDNLDYYYAIDIYEKLIKKKPSLDVAEKLANCYRFVGRTQEAEQ
TYKKVITFPNFDPVNYFYYANVLKQNSKFEEAKHYYLMYGERVPKKAELALTQANSCDAARLWLDNPDKTVEISNVEALN
SSASDFSPVIFNDGILFSSDRAFVAANEKKSKDKISGWTGNSFMKIYQAVGENPQGENYKLSLLPSHINKDYHNGPAAIS
WDGQYLVFTRIGNVNKKELRNVKNPIVRKEIYFSEKKNGVWTETQPFPYNSNFKYSVQHPTLSPNGNILYFSSDMPGGFG
GMDLYYSVKIDGKWTVPVNCGNKINTAEDEAFPYVRQDGKLFFASKGHITLGGLDIFSATGEKGEWDEPENLKAPINSPK
DDFGITFFSDNTTGLFTSNRVGGKGLDDIYHFSRKEETKPEIICVVAGKVVENGTNDPISGLRVYLVNKSKGEEKSVLSK
EDGTFSFDLEKETDYVLRGDSDKFLLKQEGQLSTKGIKESTIFNVRFEVEKAEDAYLVKLNNIYYDFDKYTIRKDAEPEL
NKVLAFMKKMPYVNIELRAHTDSRGKASYNMLLSENRANSAKLFLLNGGADGSRLLAKGFGETQLLNHCKDGVKCTKEEH
QLNRRTEFKVIKINPVQANHQSKTSKLR
>ALW84340.1 hypothetical protein AUC43_04090 [Hymenobacter sp. DG5B]
MRKLLFVCVAAGASALLSGCATTGSMSKGDKQFARGQYELAIPLYKADVAKGKNAALANFRIGEAYRISNRVEQAEPFYK
AALDGGVKNADAGFRYAEALRANGKYDEAAAQFTTYAANGGNRNLAARAETEAKNAAASKAVAAIKNKYDVTPVDALNSA
ASDFGGTLLASTGDFVFTSGRDGKKYLGNGETFDDLYAIKFDNAAALSGGTARKLEGPFNSVNKHEASATYTPDGKTMVF
ARSNDGSKKGYLSVDLWISYNKGGVWSEPVLANINDRTADDFSPAFAPDGTTLYFASSRKGGQGGNDLYKATLGPNGRFS
SAENLGETINTAGNENFPGVAPDGTLYFASDGRPGVGKLDIFMVKNGQAVNLGADVNSIGDDFAPVPTGADVGLFSSNRA
GGKGSDDEYMFKKKPLKLVTFYADGTVLEHDDKAKTTLPIPGAQVSIIGANGQRQTVTSGPDGKFSVKLDSVSVYTLVAE
RPGDFAARAGLSTVGRKPSQDQLPNLTNDIRLPVTLTLNKIILAKAIEVKDILYDYNKYDIRPDAAIRLDTLVQTLVDNP
KISIELSSHTDQRGKDAYNMKLSQQRAQAAVDYIVSKGIDKSRITAKGYGESRPIIVAPKSEADYQRNRRTEFKVTRVAK
>ADQ17240.1 OmpA/MotB domain protein [Leadbetterella byssophila DSM 17132]
MRTAITLFICCGLICFSTYGQLKSYKRGLASFENGHYNLAIREFSKVTELDPLYQADLLKKTGDAFRLTNRWAESIPYYE
KVLALPNPASEIYYYLGYAHKSKGEYQKAKEYFSAFARTNPSDRVLAEKVQRELNALLLTESLFQKNSEKDFKNLEGVNT
SGSEFTGAIFNGHLVFTASRKTKIYSNDLPFLGIYKAKITDGKVGQTELFSSSIFADDRNEGSPAFSPDGKMMVFARGNS
GKRKDLSPDVDLYMSRYVSGTGWTEPTRITASDSLAYDGCPAFSSDGKTLYFSSNRAGGSGGLDIYRVNLDASGRFGNPV
NMGKAINTAGDEMFPFVSTDGKLYFASDGHPGLGKLDLFRAVRTGGKITVENMGLPYNSSMDDFGYLEDEYGNEYFTSNR
SGGKGDDDIYYYLAPEEPKEEVVVNVPEKEKKVVNYFLAGEIVSEGKLLDSATLYVFKLDGGMETEYVEPITVKQGQFGP
IKLEEDEDYILLAEKPNYLTKRENFTMYGRSIPEVLLTKPVTDTTFHVSIPLESIFVGKTFRLENIYYDLDKADIRPDAA
IELDKLVQILKDNPGLKIELGSHTDARASEIYNLRLSQRRAESAINYIVNKGISRERLEARGYGESELIIPNAKTEAEHQ
QNRRTEFKVIEINSKQD
>AOZ98047.1 flagellar motor protein MotB [Flavobacterium sp. PK15]
MKKNILLCVAIISVFSFNIYSQKASLASADKKYDSYAYINAIKTYERVVEKGYKSAILYQKLGNAYYFNAELDKAAKWYG
ELFAMTTDLEPEYYFRYAQSLRSIGENNKANEIMNKFTELSNNDNRGQLFKKNQNYLDAIKENSGRYKIENAGINSKYSD
YGTTIHDNKIYFATARDTGGLGHRKHSWTDQFFTNIYTADLGDEMTAGNPKKFNRSINTKFHEATPVFTKDGNTMYFTRN
NYLEGKKGRDGNNVNLVKIYKSTLVDGKWTNTSELSFNSDNYSTAHPSLSPDEKTLYFASDMPGTLGQSDIFKVKINEDG
SFGNPENLGNPINTSGRETFPHINDENELYFASDGHPGLGGLDIFVSKLNPSGSFNEVQNIGADANSQKDDFAYVIDTKS
RRGFLSSNRDGGQGFDDIYNFLETKRLICEQLLYGEITDIESKILLPGTKLSLYDSQYNLVSTTTSDEKGNYSFAVECGK
KYSVRAEKEDYTTIEEKVTIAKENGKTHFPLALEKAKCKVTVGDDLGKCFGIKMIYFDFDKSDIRVEAAIDLEKILDVMN
EYPKMKLDIRSHTDSRGSSKYNESLSDRRAKSTIAWLIKNGINPNRLIGKGYGENQLVNQCSDGVKCTEEEHQMNRRSEF
IITAL
>AMJ67416.1 hypothetical protein AXW84_19800 [Hymenobacter sp. PAMC 26628]
MRYFLFVCAAAGSATLLSSCATSSSKADKRFARGEYETAIGLYKAQVAKGKTAPTANYRIAESYRLSNRVEQAEPFYKAA
LDGKVRAADAGFHYAEALRANGKFDEAAAQFSAYATSGTNRTLAARAETDAKNALASKTLVGLASGYDVRPLDSLNTAAS
EFGAAVKPDTKEFVFASGRTGKKYPGNGENFTDLYAVKFTDATAMTGGTVAPLAGPFNSPGRLEASATYTPDGKTVVFAR
SNDGSKKGYLSVDLWISYFKAGAWTEPILANINDRTADDFAPVFAPDGVTLYFASGRRSGLGGNDLFKATLGPNGRFSAA
ENLGDAINTAGNDNFPGVAPDGTLYFSSDGRPGYGKLDVFMVQAGKPVNLGPDVNSSADDFAPFPMTAETGVFSSNRAGG
KGSDDLYAYKKKSLKTVNFFVDGTVLERDSKRNTITPVPGETVTITDSKGRKTDVVAGPDGKFTAPLDSATSYAFLSDRA
GDFTARASLSTVGRKPAQAQLTQPQTDIRLPVTLTLNKIIVNKAIEVKDIFYDYDKYNIRPDAAIRLDTLVQTLADNPKI
NIELSSHTDQRGKDAYNLKLSQRRAEAAVDYIVSKGIARTRITARGYGETRPIIANPKSEADYQRNRRTEFKVTRIDK
>AKA35853.1 OmpA/MotB domain protein [Muricauda lutaonensis]
MPKRLLLLTILILGFASLEAQEKQLDRADKKYSDYSFRPAIDIYQRVLEKGYVSPELLKKLGNSYYFNADYEKAGEVYKR
LFEEYPEEMGTDYVFRYAQTLKTLGDYQASNKMMARFEDMAGDDSRIAAYQDDYLAKIEENSGRYDIEPFPYNSKYSDFA
ATFYKKGLIFSSDRDTGNLARYRHTWNAKDFLDLYKVDADSVSQGKVVKLEGDVNTRLHESTSVITKDGGTMYFTRNNFL
DGKKYKDQEGITRLKIYSATNMDGEWTNITELPFNSDSYSVAHPVLSPDEKTLYFVSDMPGSHGESDIFMTKIIGDGTYG
PIINLGKNINTQARETFPFITSDGVLYFSSDGHPGLGGLDVFATKIAFGYDEPITNVGKPVNSPYDDFAFVIDEETKRGY
FSSNRPGGLGEDDIYAFQETEPLKLDCLQDVTGTVRDRISNEVLVGATVKIIDEENNEVSSTITDSEGNYVLELDCSKGN
FVRALMEGYVPSEEYLPKSYGKPRIVDFYLERDVVTGGFGDDLAKLLQLSTIYFDLNKYNIRPDAEVEIQKVIVAMEKYP
SLKIKVNSHTDSRGNDDYNMWLSQKRAESTVNYMISKGISPDRLKGEGFGESRLVNECGNGVPCSREKHQMNRRSEFIIL
E
>AFC23282.1 OmpA/MotB domain protein [Saprospira grandis str. Lewin]
MYKYWLPLLVLALLSLQACSYTERIKDGSTAYERKQFSVAIPMLQKEFKKAKENRIKGQKAYELAESYRRTHQYKEAANW
YAEASQLRYANDAALQQAKMLQQAEDYELAIQAYRTAGRDAGDANRYLEYIQACRQAKQWLALADSSVFSIENLPFNTDA
TDFSPALQNENTLVFSSDREESEGKKNYKWTNKKFFDFYSLDLKTDSLKRLEVSNWDPDFHQGNLVFSADGQWAFFTECG
SDKKEGVDFCRLMMAEKAGSSWSKAKEIRLGGKFVNYMHPCIDPQGRWLIFAANDKKGFGGYDLYISLWVSSEERWSEPQ
NMGNEINTQGNEVFPALDTDTLYFASDGHAGMGGLDIFKAPRLLDRWVKPQNLKAPINSGADDFGLIVNPYAEKEDSIIR
KGYFSSNRNTGRGSDDIYAFTEALPKEPIESDTLEEKEFQLLLAGMVKEVIPADSLNGEAAQENPLMGASVRISTQDTVW
IMGSDVDGSFFSQLDTNETYFFQTTKAGYFTALDTLSTFNLNIPADTNQWTLAIQIELAPFEKGKEIVLENVYFDYNKWD
IRPDAAAELNKLVRLLNENPDLNIEMGSHTDCRGRESYNQSLSQKRAESTMQYLIQAGISDSRLQAKGYGESSPAASCDC
NSCTEEEHQRNRRTSFVILD
>AMC12247.1 flagellar motor protein MotB [Lutibacter sp. LP1]
MIGASTFGQTAKQKKADREYNNFSFVKAIKTYEKLIDTSFNEQYAMRKLGDAYIMLRQPEKALAIYKKVVEQPNVPSEYY
LYYAQTLRANGKYEASKKWMKKYKEAGNEKDSRVKDFFKNKDLASAIFNSKEKNILKKLNINTKFNEFGAVLLDGDIVFA
SSRDEGVSVKRLYAWDKQPMLDVFETPLEGGSVENTKKLKGEVNSIQHDGPVTFNSEGTKMYFSRNNYFEAKKINDAKGI
MHVGIYSAELVDGTWINVKPTNLNNPNYIVYHPSLSKDGKKLYFASDMPGGFGGTDIYVSEVQEDGSLGTPTNLGEIINT
EGNEAFPFIDSEDETLYFSSDGHVGFGLLDVFATVKDKENNIVNIINLGKPINSKKDDFGYYLFDEGFKGFISSNRKGGV
GGDDIYAFTRIPPLTLKGQIFDAVNNEPVAGAKVILARQNGEEMAYFITKKDGSYKHLIDRDKNFVLKGSKEKYQDVAAN
FNSFGLEKEKELVVNLNIPLAPIEDVVILADLETIYFDLDKSNIRPDAALELDKVVALMNKYPEMVIRLESHTDSRADDQ
YNIRLSNRRAKSTYNYIISKGIEANRITKYEGFGETQLVNKCSNGVKCSEEEHQLNRRTEFIIVKMK
>ADQ79013.1 OmpA/MotB domain protein [Paludibacter propionicigenes WB4]
MRTKLSFSLFLLLVVVLLSGCSLKARIKKADKAFGEGQFFSAAEKYKRVYGYIPSNQKQLKARIAFQQAESYRLINYTRA
EQSYVNAIRYNYPDSIVYLHFAQVLQRNGKYGEALKNYTIYLKKDSSSLLAKNGVISCKQVDKWKNQPNPYIVRKADLFN
VRNAENFSPAFLGTESDALMFTSSRQFSKTVKLNNSSITGLPNNNIFTSKRNALGKLEKPVIIGDEINTVEGDEGACSFT
TDGKVMYFTRSVQTEDSELGTQIYSSNRVGLTWSTPQRLKIFNDSTISVAHPAIAPDGQTLYFVSDSKKGLGGKDIWKGT
ISNGECKYIENLGPEINTPGDEMFPTVRADGSLYFSSNGRVGLGGLDIYKATSRKEGGWLVENMGSPINSSADDFGMTFE
RNAERGYFSSNRNEIKGLDAIWSFELPALVYYVEGKVSDDKGNGVPDATVRLVSNNGMNARIQTKKDGTYRIKIDKDLNC
VVFVSARGYLNQNTSLSTQGLVESKTFNVDFKLSAISKPIQIENIFYESGKWELTPASENGLQVLVKLLNDNPNITIEIS
ANTDLVGSNADNKALSTKRAKSVVDYLISKKIAPDRLTSVGYGEEKPVVVDAAMAKKYPFLKENDVLDEAYVLKLTPAQQ
EVANQINRRTEFRVLKTTYKLY
>AGB28985.1 outer membrane protein/peptidoglycan-associated (lipo)protein [Prevotella dentalis DSM 3688]
MKQTARHLFLAALLPVLALMAVSCGADRNIKRGEKYLALGEYYDAANEFRQAYQRTEAKNRDKRGDIARRMGYCYDRSLQ
TGKGIAAYRNAERYHRLTPADRLDMARLLLKNGSYREAEGLFQAVLDSLPGNTLALNGLDASRQAPAIREQGSRYTVRKM
EVFNSRRAEYSPMLQGDNYELLYFTSTRNEAQGNELSGITGTKPADIFFSEKDDKGKWSKPEAVTGGLNTDFDEGACCFS
TDGREMYLTQCLTDPSYPRYAQIVKSSRADAAWGKVSEVKLTSDTLSSFAHPALSPDGEWLYFTSDMPGGKGGLDIWRVR
LTVAGFGGVENLGAPINTAGDEEFPTFRPNGDLYFSSNGHPGLGGLDIFIAHVGKDKRYHLTHPGYPLNSQGDDFGMTFE
GAYNRGFFSSNRGDGRGWDHIYAFENPEIVQTVKGWVYEMEGYELPAAQVYVVGDDGTNERLSVRSDGSFTKVLDEGVSY
LFLATCKGFLNHQEEVRAQTAPKESHETTLQFALANISAPTLIDNIFYDFDKATLRDSSKTALDKLVTLLNENPNVTIEL
SAHADYKGSTDYNKRLSQRRAESVVAYLIAHGIAADRLTPVGYGKERPKTIRKKTTEKYPWLKEGDVLTEAFIKALKDEQ
QQEVCNQMNRRTEFTVLRTTYGMFDENGRLKNPPKPKLQPRNGESSADDGFDILFN
>AEV32425.1 outer membrane protein/peptidoglycan-associated (lipo)protein [Owenweeksia hongkongensis DSM 17368]
MRIPYLGVLLVVFSISVFPAFGQENTDDTEPKEKLHKDVEKAYDAYDAQEYTLAIELLKTALGEVRGRDDKSTVLFKIAE
SYRNINDYKNAENYYLKAVKLGYKDPIAQLHYADMLKAQGEYEEAIVAYQDFKQENPTDRRAEIGIESTKKAIEWMDSPS
RYQVDLMKDLNSTGYDFSPSYAGKRADDNEIIFTSTREESVGKKEDGWTGGSFMDIYVSSAERKEKGRRGRGASTDEDEL
VSPASLKWSTPKLLDEEIVNTKSHEGSAVFDSRRKELYLTRCLVEKDKKFGCGIYISEKLGVNWKEPEQVIIGTDTSANV
GQPALSPDDSRLYFVSDEFNTKGVHDIFMTTFDRRAKIWKTPTNLGSKVNTDREEYYPFISGDGQYLYWASNGLPGMGGL
DIFRIKLGEDGMPAPNAEAENLEYPINTSFDDFGLVFQGTKDEVGFLSSNRKGSKNDDIYGVVKTPLVFELEGVVTSSKT
GLPIPQATVKLDGSNGTSVVVNADKDGYYIFDKDKIDADVQYTLTFEKAKFLTNTGNTTTIGVDLSAFEYIPSANQFLHK
LQVNKALDPIEEPIVLPNVFFDLAKWDLRPEARAALDSVVPIMKNNPTIVIELRSHTDYRGDNKSNDVLSQHRADTCVSY
LVSKGIAADRMVARGMGETEPFNIQEGYKGYGAGQLEEGNRLTEAYIKRLPPEKQEVANQVNRRTDFKVLRDDYVPAAGP
VDQDAVDPKDIIADKNSGVNNALLVIFTS
>AII51884.1 hypothetical protein N008_07805 [Hymenobacter sp. APR13]
MSGCATSGSASKADKRFAQGEYETAIELYKADVAKGKNVATANYRVAEAYRLSNRIEQAESYYKAAIDGGVKAPDVVFYY
GQALKANGKFDEAAQQFDAYTQASAGRALAPRAEMESRNAKMANTIMAMRSNNEVMALDQVNTPSSEFGSTLMPDTKELV
FASGREGKKYLGNGENFSDLYAVKFDDAEKMTGGSVRKLEALFNTEDKHEASATYTPDGKTMVFARSNNGSKKGLLSVDL
WIAYFKNGAWSEPVLANINDRTADDFSPAFSADGQTLYFASGRKGGLGGNDIYKATLGPNGRFSPAENLGDQVNTAGNDN
FPAIAPDGTLYFSSDGQPGLGKLDIFMLEKGKAKNLGTPINSAGDDFAPFFTSKNGGVFSSNRAGGKGSDDLYMFRQKPL
RLVTFYADGTVMTRNEKTGVMAPASGETVTLYGRNGQKIQDVTADAEGKFSLKLDSAAANYALVADQPGFFTARAPLSTV
GRKPAQDQLVNEMTEVRIPVALTLTEIVKNKAIRVENILYDYDKADIRPDAALELDKLVETLNDNPAITIELSSHTDSRG
KDAYNQALSQRRAQSAVDYIISKGIDKARITAKGYGESRPEVKDAKTEDQFQRNRRTEFRVTKIAE
>ACT95540.1 OmpA/MotB domain protein [Dyadobacter fermentans DSM 18053]
MQAYKDGQKKFANGEYDLAIKGFQKAAEANIEPVQTSYLIAESYRLSNRFKEAIPYYKKALDGGITNPDARFQYAYALKT
TGEYADASAQFSEFAKTQNAPQNLQERALREVEIIRIADRLKANKMDVELKDLPLNTAGSEFAPTVVGNELVFSASKKDK
IYTNNGQQMLGLYKINIASDPGNTQGNPVLFSQEVFEPEAHDASPAFSPDGKTLVFARSNTGKKKDKSPDVDLYMSRNIN
GQWSAPAPLPINDSLAWDGSPAFSRDGKTLYFASNRAGGVGGIDIYRTNMDASGRFSRPVNMGRDINTPGDDMFPYVAEG
GKLYFASDGHPGLGKLDLFSATRTQGVITIENLGLPFNSPQDDFGLVFYQNLKKGFFASNRDGGKGDDDIYYFAAPEDED
TTTVAKHTDPNDPLNPNNPNYINGKPKVVRYFLAGTVVENGETPSPIDSAVVRILPDTSDTQIAEYPTAKDGKFGKQSVE
EGKSYQLLVQRKGYISKREPFSMAGRNIPPIFLTKELTDTTFNVTIKLDKLELNKTFVLENIYYDLDKYNIRPDAAIELD
KLVQILKDNPTMTIELSSHTDARATDAYNMTLSQNRAESAVAYLNSKGIEADRMEAKGYGERELIIPNAKTEEEHQRNRR
TEFTILSY
>AEE54031.1 OmpA/MotB domain protein [Haliscomenobacter hydrossis DSM 1100]
MKAIFSVISLSLLFLLSACSVANQVRDGKTAYEAKQYKVAVGLLQKEFNKAKTRLEKGKIAYMLGLSLKATNQSEQAIDW
FQKAYDNQAGTDALKEMAQALKMAGRYADAKEAYKNLGIEIGSPYEYRKEIAACDVAEGWKKIKTPEYSVEPATFNSKYA
DYAPVFFKDQLVITSDRATATGDKKVYAWTGNDFSDLFAVNTQTGDASNFSAAINTMANEGTATFNANFTEVFFTRCTGT
KKEDQFCKIMHSVFDGTSWIAPEPLSFQQAGINYGQPCLSADGKTLYYSALHPDGWGGHDIWMSERVGSEWTEPKLLPRT
INTLGDELFPSLDNDTLYFSSDTHPGMGGLDIFKTYRLKNGDWAPAFNLKPPINSMGDDFGFLVDYQSKRDSGVTSMGYF
TSSRSEGQGNDDIYTFERRYVPPPPPPPVAERPKEEPKAKLILDGFVLEKIFQDANNPNSKVLGRKPLPESKVDIKIGNK
TETITVDAEGHFRLELSENLDYNFLASHPGYLNNSAKFSTKGIAKDPKNPEQIFEIEIVLDKIYLDKEIRLENIYYDLDK
WDIRADAQPTLDKLAETLKLNPKVRIQLSSHTDCRGTDVYNESLSQKRAQSAVDYLISKGIEAQRLEARGYGEGVPEATC
ACARCSEDEHQLNRRTAFRVVE
>ACU04271.1 OmpA/MotB domain protein [Pedobacter heparinus DSM 2366]
MKKVTLLFFLCFILQIARAQTSTVKKAQNSFDKAQEYLRNNDYDQAIPLLQEAIKADPAFQFAFIQLADINRRQKLYEQA
KINYTSAIALGGIPDARAYYGFAESQIYTGDYANALNNIKLFIAQYKGNDPDFMNRAKKYLRDCEFAIVALKQPVKYDPI
NMGPEINSVHRDYFPSVTADGTRLIFSRNINGNEDFFVSEKKDKSWSTPLPLSDKINTQKYNEGAQSISPDGLYLFFTGC
NRPDGLGRCDIYVSHKNGKDWGEPFNLGAPVNTSYWESQPAISPDGSTLYFVSNRPGGLGGYDIWKSMLKADGYWSQPEN
LGPEINTPYDEHTPFIHPDGKTLYFSSDGWPGMGNKDIFMSRMNEAGKWSSPENLGYPINTFNEETGLIVTPDGTYGLFS
SNLKGGYGDMDIYQFKMPENKKPLPITYVKGIVTDKESKVFLEAKVQVVNLKTKKVDYSDYTSKETGDFLAVMPLGGNYA
FNVSADGYLFYSENYQLDSAYISKPYVVQVALEKLSTGKNMVLKNIFFNTNEYTLLPASLTELNTLQQLLKNNASLCIEI
QGHTDNVGNDQQNERLSLQRAKAVYDYLVQEKIEPQRLTFKGYGENKPIAANDTDAHRRQNRRTSFIITKI
>ADK96649.1 OmpA family protein [Prevotella melaninogenica ATCC 25845]
MGEYYDAANQFKTAYQRTSPKDRRQRGELSLKMAECYERISSSQRAISAYRNVIRYKLDNGETHKRLADNLMKEGSYSEA
VKEYRIALDSIPNNQLIAQELQAASIAASVKERGSKYIVKRMDVFNSRRQDYSPMLFGDKYEQLYFTSTRNEAKGDELSG
ITGAKAGDIFLSEKDDKGKWSTPKAIESALNTEADEGTPAFSVDGREMYITQCLTDPSNPRYAQISVSNRSDAAWGKANK
LEISRDTLSSFAHPAVSPDGNWLYFTSDMPGGKGGLDIWRVRLTGGTTGGVENLGEPINTQGDEEFPTFRPNGDLYFSSN
GHGGLGGLDIFIAKVGNDRRYHLEHPGYPLNSQGDDFGMTFEGIHNRGFFSSNRGDGRGWDHIYSFELPEIIQTVKGWVY
EMDGYELPAAQIFMVGDDGTNKKLAVKGDGSFEQEIKPGVNYIFLATCNGYLNHKEEIKVGNVDDSKVYTLQFALPGINV
PVLIDNIFYDFDKATLRPESEKALDALVNLLKENPNVTIELSAHTDYLGSADYNKRLSQRRADAVVAYLTAHGIVRDRLT
PVGYGKERPKKIRKKVTEKYPWLKENDVLTEDFIKKLDKEKQEIANQLNRRTEFTVLRTTYGMFDEKGNLKQQPKPKKKE
SLDDDGMIIINIP
>ALM21000.1 OmpA family protein [Nonlabens sp. MIC269]
MKKFTFIFIVLFAGVYAFAQSDATKKADKLYDQLRYVDAAKAYEKVLKNGERSEYVYTQLANAYYFNSDFTNAERNYARA
VKKGGDAETLYRYAQTLKANGKTDMSNTIMKQFASAAPNDDRAKMFKANPNYLNDIMAMEPGFTSEAFKANGESSDFAAV
QVGNKVYFSSSRNEKRGNYSWNKEPYLDIYEATVDEAGVVGEANLVKGDVNTKYHEGTLAVTPDGKYMFFTRVDYYNGDY
EKAEDGESKLNIYRATNVGGEWKDVQTTSLEARAYGVGHPSITADGKTIYFASEAPGGQGGSDIYKADLNNGKISNPVNL
GSKVNTAGDDSFPYIAEDGTLYFSSNGHLGLGALDIFKYQDGEVSNMGAPINSSLDDFAFSYSENTGKGFFSSNRKGGKG
GDDIYSATRIEICEVAVTVKAIDEQTNQPIPGAIVSLQDADGMTMPGQTTDSNGEAVFMVECNKELTARGAKDKYESGEA
SLTIAEEETAMVEVTMMPEPEIVEEKIILNKIYFDLDKSNIRPDAALELDRLVNLMKKYPTLEVLAETYADIRGSDSYNL
ALTQRRAQSIVDYVVSQGIDSSRLEAKGRGEENPIVDCTAKKCTKDEYELSRRSEFTITKR
>ANQ49974.1 Outer membrane protein, peptidoglycan-associated lipoprotein [Flammeovirga sp. MY04]
MKRLLNIIPIIFLIYSCSSPKKVAETHFDQGEYELAIHKYESLAKSTSDKKTQAEYYYRVAESYRLSNRLTDALPYYKLA
KDAGYENMDMYFYYAYGLELQGNYKKSKTLFERYAKEGTNRQLLRRAKDEIKHINIVDSLAKNPDPFIEITMCEKLNSDQ
DDYSPMFYKDELVFTSTRDTKKVYHGTGEGYSNLYKYTFDRADSCNGTVSYFDSLINHPDLHEASATFNRDGTYMIFARS
NTGHHKENFKEVDLYESRFENGEWSLPTLLPISNPQSWDACPALSANGKTLYFASNRKGGYGGIDIYRSKRNVNGTWGKP
RNMGPKINSRGNDMFPFIAANGKMYFASDGHPGLGGLDIFEATRKNNRINIKNMGRPFNSSGDDFGLVFLEKRFGAFTSN
RHEEKGTSKDHIYFFSDKTPILKPVNYFLSGNSFVIKDTTEIALGKVNVTLKNTEGEVLEEVVSDQVGRYTFETQLKMGD
DYILIATKDKYFMDSVYYTTADKEVDQEDLKDRPEKIVDYTLESEVELTKDYYDELIEEGEITLNNILYDFDDYRIRADA
ARELDKLVTLLQQHKNISIELGSHTDDRGSEKYNLKLSQKRAESAVNYIISRGIERDRLEAKGYGELLPVVFNAETEEEH
QINRRTTITLLDEL
>CCG53127.1 Probable outer membrane protein precursor, OmpA family [Flavobacterium indicum GPTSA100-9 = DSM 17447]
MRRLYISAVALLLTTSIYAQNKDTKDADKLFDRLEYVDAAQAYSKLVEKGKADAYVYKQLGDCYYNVFNTKEAVTWYAKA
VERPQEAEVYYRYAQMLKAEGNMQESNKQMAQFAKMQPNDARAKAFTNNPNVVQQLQQQSKLYNIKKSDVSSDKADFGAQ
LTNNNEVYFASARNTARKKNGMDEQPYLDLYKATRNTDGSLSQATEVVELNTKWHDGPAAITSDGSTIYYGSESFNQSEF
QKDKTKKLKYGQIYLYKATKGEGDKWTNAKALPINSKEYSVRNPSISKDGKTLYFSSDMPGGMGGEDIWKVSVDGDSYGT
PENLGSGVNSEGNESFPYITDDHVLFFASNGKPGFGGYDVFTYNTTTKETKNVGAPVNTEKDDFAFSYNKEKKVGYFSSN
REGNDDIFQADPICGVDALVKVMDAETGKLLAGAQVTVTDAKNKAVGTQETDESGATKYGLACEQSYGVTATRSGYEPGS
ATMKQSEGGSEVIEVNLTPIKPIITEREVILQPIYFEYDKSNITAQGAEELDKLVQVMNEYPNMVIYAKSHTDSRGSDSY
NLRLSDRRAKATVQYIISKGIAKERISGKGMGETEPKVSCTNCSEEEHAQNRRSEFLIVKK
>AFL80255.1 outer membrane protein/peptidoglycan-associated (lipo)protein [Aequorivita sublithincola DSM 14238]
MKNKITKAILFLLIVGFSGVSAVNAQEKKLAKANENYEQLDYVDAQKIYLAVAEKGYESEELFSKLGNSYYFNAQYDQAV
NWYGRLFTLTQEPADPITFLRYSQSLKATGNNEKAKEYYDAYIAKTGSNPSVKTAVDYMALIRQNSGRYELKPIEGIYNT
NKISFGHTKIGNKLIYASTSETETFLNKKSAWDGLSFLSLYEIELDDQNVAIGKSKELKGALNSKFHESSPVFTKDGNTM
YFTRSNITYKNKKDDQKLKIYRSKMEDGKWQEAEELNFNSDTFSSAHPALNADETKLYFSSDRPGGFGESDLYVATVNED
GNIGQPTNLGAEINTGGKETFPFISSENELYFSSDGHFGLGGLDVFYVKIKDDGFGSLLNVGKPVNSSADDFAFGINETT
KRGFISSNRTETEGKFVYDNIYSFLETAQIIDMYLAKVEGYVTDKQTGKPLEKASITIKDSKGNVFAQLTTDENGYYQIE
INKFESYFIKAEKDGYDTDEKVSKANMDKQQIDFQLQPNKVVITGGTDLAKVLNIPIIYFDFDKSNIRPDAQVELEKIYA
ALTEYPQLKLNIRSHTDSRGNDTYNKALSERRAKSTLDYLVSKGIDSKRLKSEGLGESELVNNCGNNINCSEEEHQKNRR
SEFIVLE
>APU11131.1 flagellar motor protein MotB [Cellulophaga lytica]
MKIHKIIIGSFLLAITHFTAIAQTKQLTEADRLFNTKAYALAIDAYTKAIEKGETSIDIYKKLGDAYYLNANYKEAANCY
AKLITPDLKNSDSEYLFKYAQTLRSTGNYTEADKIMLQFNAIKNKDLRASKFIEKQNYLERIKNIAQKYILTNLESNSVE
SDFAPSFYKDTLVFSSARDTGFLINNVHEWNNRPFLNLHTAKKDSSNFMYLGSFAKELNTKTHESSTAFTKDGKTVYFTR
NNSENGKFSPDKNGLSRLKIYKATLENGKWANVTELPFNSDEYSVANPTLNYEEDKLYFASDMPGTLGASDIFVVAINSD
GSFGTPQNLGANINTEGRETFPYISESETLYFASDGHPGLGGLDIFYINLQQENAEVANMGKGINSKQDDFSLIVNESKN
EGYFASNRPKGKGSDDIYTFIGDPPLQSLNAKINGIVIDKTTKQLVANATVTIYDYENNNLIETVSDENGAFTTALNLPE
KKYRFIAKSNGYTDAVKYMYSPKNENKIEEVVLELSNSKEATSVGSDLSNYLKLKSIYFDTNSSYLRVESYPDLDKVANY
MLENPTVVIEVGAHTDSTESDTYNLWLSNRRAKSTVKYLVSKGVDASRITGIGFGESQLLNKCKNGVKCSNEEHAVNRRS
EFIIINK
>ADY30251.1 OmpA/MotB domain protein [Cellulophaga lytica DSM 7489]
MKIHKIIIGSFLLAITHFTAIAQTKQLTEADRLFNTKAYALAIDAYTKAIEKGETSIDIYKKLGDAYYLNANYKEAANCY
AKLITPDLKNSDSEYLFKYAQTLRSTGNYTEADKIMLQFNAIKNKDLRASKFIEKQNYLERIKNIAQKYILTNLESNSVE
SDFAPSFYKDTLVFSSARDTGFLINNVHEWNNRPFLNLHTAKKDSSNFMYLGSFAKELNTKTHESSTAFTKDGKTVYFTR
NNSENGKFSPDKNGLSRLKIYKATLENGKWANVTELPFNSDEYSVANPTLNYEEDKLYFASDMPGTLGASDIFVVAINSD
GSFGTPQNLGANINTEGRETFPYISESETLYFASDGHPGLGGLDIFYINLQQENAEVANMGKGINSKQDDFSLIVNESKN
EGYFASNRPKGKGSDDIYTFIGDPPLQSLNAKINGIVIDKTTKQLVANATVTIYDYENNNLIETVSDENGAFTTALNLPE
KKYRFIAKSNGYTDAVKYMYSPKNENKIEEVVLELSNSKEATSVGSDLSNYLKLKSIYFDTNSSYLRVESYPDLDKVANY
MLENPTVVIEVGAHTDSTESDTYNLWLSNRRAKSTVKYLVSKGVDASRITGIGFGESQLLNKCKNGVKCSNEEHAVNRRS
EFIIINK
>AEM72044.1 OmpA/MotB domain protein [Muricauda ruestringensis DSM 13258]
MKRRIIIHVLSVFLLVGSAFAQENKIKKADEEFDSYDYIDARKIYLSVVEDGYKSAQVFEKLGDTYYFNSEYKEASKWYG
KLVENFPDEVEPEYYFRAAQTLKSVGKYEESKVMMEKFIASSNGSVLAQNQMNNWQSFEELTNSKNKMFKVTNITSNMSG
SDFGPSFYGDKIVFASSSINTQGSKVHDWNGLPYLDLFEAEIGEDGNLKNVKNLEGDINSPYHESSAVFTKDGKTAYFTR
NNYIDGKKKRGKKRLVSLKIYKATKNNNGTWGNVQELPFNDDSYSVAHPALDQEETRLYFSSNMEGTLGESDIWYVDILE
NGNYGKPINLGPIINTEQRETFPFISDNNRLFFSSDGHVGLGGLDVFRASYNGEKGFEAIQNIGQPINSNQDDFGFIVKE
NEKIGYLSSNREGSNGSSSDDIYLITRNCKPVIYGAITDVNTGEPLDGSIVYLIDRDNKVVSQQVTEANGNYQFEENMDC
DKQYVVRASNDEKEYQPQEKLVMTPEGSMMLQVDLALTPPDCPVNDLGCRLDLQPIYFDFDKHNIRPDAEVELAKILQAM
KEYPQLAIHIESHTDSRGDDNYNMQLSERRAKSTLEWLVDKGIDRNRLSSKGYGESQLLNECSNGVNCSEEQHQLNRRSM
FIIKN
>AMR25847.1 hypothetical protein A0257_01220 [Hymenobacter sp. PAMC 26554]
MLPKLLLSATLLFALATAPTLAQQAPPSITDSKARSLYEKAQSLYYKDRQAQQALLVWQQLTDKFPDYGEPYLRKGSLQL
TLGDHPNALQAYKLGLSKLPVEAARGGDYLILGKLASEVGDYATMRLAYTNYLSTNPASKSQVALAKLQLQNCDFAAEAM
AHPTGPAPERLPAPLNQFRDQYFPVLTADNKSLIFTVQRNPEKFEQENEDVFISAVLPDGTFGAPQSISPNINSRENEGT
ATISGDGNTLVFTSCGRPGGVGGCDLYISHRRGTQWTAPRNLGLLVNSKVWDSQPSLSADGRTLYFSSQRGGGVGGYDIY
VTSIGPDGAWTKARNLGAPINTAGDDLAPFIHASGTTLYYSTNGLVGLGSSDIFRAELDAQGQWGTPRNLGYPLNTFANE
ASLFISSDNKRLYCTRAEPPRPGDPPRMVPPILLYGSEVPTSVRARETSTYAQGRVFDAVTKKPLNAMVQLFDLSTNALT
QQVYSDAETGEYTAVLNEGRAYAMYAAAPGYLLKSLNFDYSAARTFDPLTLDIYLEPAKSGRSAVLNNLFFDSNQAVLKP
RSRTELDRLVEFLRQDPNLRVEVAGYTDNVGMPAANLTLSQRRAQAVLTYLSGHGVPAIRLRAKGYGAAKPLATNDSEGH
RAQNRRIELRIL
>AFK02332.1 OmpA/MotB domain protein [Emticicia oligotrophica DSM 17448]
MKRILHIIALLVFANSVFGQIQLYKRGLSSFDKGQYDLAIKDLTKVVNIDESEKANLYHKIAESYRLSNRWVEAVPFYQK
AFEAKLTNPEAHFHYAFALKAAGNYDLALKELQQFIDSKSTIKAYNEKAYREVNTLKTIDDIKKKQSVVEFKNLSQLNTK
GSEFAPMVLGDELIFTASRKNKIYSNGLPYVGLYKVKIDKSIAEMGKIEKFSDAIFDEERNEGTPTFSPDGKTMIYSRGN
TGKRKDLSPDMDLYISRYVDGSGWTEPRYVSASDSASWDGTPAFSRDGKTIYFSSNRPGGFGGLDIYRVNMDASGRFGNP
VNLGKEINTAGDEMFPYVSEDGKLYFASDGHPGLGKLDLFLAVRAGGKITVENMGIPYNSNMDDFGLVMSKRGDVFFSSN
RAGGSGDDDIYFYEAPKKTELAENDDPSKNPLLAPKKGNPDSTAKALEIKTVNYYLVGTITTKNNNTFVPLDSARVRVVD
TENDEVIIETSTGNDGKFGPVKLKVDGNYLVMSKKQNYLTNREEFSMSGREIPQSLLKKAVTDTTFYTSLNLEKVFVGVT
FRLDNIYYDLDKWDIRPDAAIELDKLVQVLVDNPQIKIELGSHTDSRATEIYNLRLSQKRAESAINYIVSKGISRERLTA
KGYGESELIIKNAKTEEEHQTNRRTEFKVLEIE
>AOM80289.1 hypothetical protein BFS30_25875 [Pedobacter steynii]
MKKISIAAFLVFLILGVSAQTTSVRKAMADFEKAQVYLNDNNYAEAIASLKNAAAADPNFKNAIIQLAELNRRIKSFEEA
KLYYQKAIDLSGGSDVRLYYGLAESQVNTGDYNPALKNINLFIDQYTGNDKAFLAKAKKYRKDCEFSITALKTPQKYEPV
NLGSQINSAHRDYFPAITADNETLIFSRNIAGNEDFFISKKHNKEWSSPVSLSSNINTAQFNEGAQSISPDGQYLFFTGC
NRPNGLGRCDIYVSHKEGNSWGQPFNLGAPVNTIYWESQPAISPDGNTLYFVSNRPGGIGGYDIWKTQLNEEGEWSLPLN
LGPEINTPYDENTPFLHADGKTLYFSSDGWPGMGNKDIFLSRIDSTGHWSNPLNMGYPINSFNEETGLIVSPDGTEAFFS
SNLKDGYGDMDIYQFKLPEDKKPMAITYVKGIVRDKETRKFLEARVQVVNLGNKKTAYNDYTSTDNGQFLAVMPFGADYA
FNVSADGYLFYSENYELKSANGNKPFLLEIDLERLKVGTNMILKNIFFNTNEYALLPPSVTELATLKDLLKNNPNIHIEV
QGHTDNVGNDLQNEKLSVNRAKAVYDHLIESKIDATRLTYKGYGETRPIAGNETEEKRKQNRRTSFIITKI
>AFM05280.1 outer membrane protein/peptidoglycan-associated (lipo)protein [Bernardetia litoralis DSM 6794]
MKNSYSILSNFRKQIVAVIFFALSFFIISSINFVSAQGTNKRRAQTAYQNGQEYIKKRDFEKGIELIEKAVDLDNNYFEA
HYDLGTHYHLLGNRDKSKYHYREAARIMPNDPRRVSLYMVVAGDYLEEGKYQEANKLYQKSYQYAQSQSQKNVSIKGLAI
CKFGMEGIKNPLDIKPERLPDVINARKLQYFAVLSADEEEMYFTARDGDDPRADEDILRSVKKDSLWQTPEKVEELNTRS
NEGTCTISADGRTIIFTVCENSGRQVYGSCDLFISEKKGDKWSEPQNMGNLINTKAWETQASLSADGRTLYFVSTREGGY
GRSDIWKSTRNDRGVWSAPQNLGDKVNTAGEENSPFIHVNGKTLFFASDIHLGFGGFDLFKTEIDETDPKGWKKPENLGY
PINTHTDQHSLFVTTDGKTAYYSDLKIGQRDIIKSEIYKFEMPQEIEITVSRFIKGTVYDAKTKEKLGASVDLYNLTNKK
IQSSVKSDPRNGKYLFVLNEGSNYALNVNKEGYLFQSLAFDYSTGTGENVTVDIYLEKAEKGSKVVLNNIFFDTDKWDLK
EESKTELDLIVKYLQTNPKIKVQISGHTDNVGDKIYNQKLSEKRATSVVDYVINAGIPKTQLVIKGFGEAKPQVENNSTE
NKAKNRRIEFEIL
>APG64221.1 hypothetical protein LPB136_02045 [Tenacibaculum sp. LPB0136]
MRYLEKDQLNHQDSFNPYFMKTKLLYILMLAFAVQCFGQRKYAADQYFKEYAYTKSADLYKEIFMKGDSSKLVLERLGDS
YYYNTQALESELWYSKLINNYGSEVLPEYYFRYAQALKSNGNYEKSDEIMKKFRSLKSDDTRSEDLASTPDYVSAYSDND
KELINIHNVSINTQYSDFGGFIDNEEFYFASSSPKASSRNRLYKWNSQPFLDLYKADIQVQKFEDATDESILELSDKDLL
NSNINTRYHEANAIFTKDSQTMYFTRDNYDGRRRGKDKNRETHLKLYKSTLKNGKWSNVEELPFNSKDYSIGHPALSVDE
KTLYFVSDMPGGIGATDIYSVSVDGENYGVPTNLGKEINTEGREMFPFISEDNVFYFSSDGHLGLGALDIFESKITNNSF
SKVKNIEAPFNSKMDDFAFIVNKEKNKGFFSSNREGGKGDDDIYSFMISPKPIKPCMQSLNGIVTETITGNILPFATVKL
IDTVGKVIATKQSDAQGAYSFTEIPCESSYTVLGEKKNYKSDRNSVTGTKEDGKVLKADLSLEALIIGNEIVINPIFFDF
DKFNIRDEAAYELEKIVSVLENNPNMVIKIESHTDSRATKAYNRRLSTNRAKSTRDYIVSRGISSARIESAIGYGESQLL
NDCNDANMDKCSEAEHQRNRRSKFIIVSGNINNVKVNDPNAVPLKKVDPKPGRY
>AEW00209.1 OmpA/MotB domain protein [Niastella koreensis GR20-10]
MKKLFVTGLISCSLFTARAQFSYDYLRAADNYYKKADYYSAAQYYEKYLGTAAQKLKKDEYSPYTAAAAVVKKSNVPVSS
RQQALYRVAESYRLLHDHAKAATYYNQTLDAHATEFPLARYYYAVELRALADYEQSEKAFTVFLDEHRSDDQYTESAKKE
LMSLRFIQTQLKKKDLKLYNVQKAVSPLNTEGANYAPVWLTDNTLLFTSTRIDSNSRNQSHINRVYTTPINDGVTGDVKL
FPLPQAGDLHQGVVTLTPDGNTLFLTRWTIAGGRKLSGIYSSHKTGKDWSEPALLDSLINAEGASTQQPFVMPGGKYLLY
ASDKPGGFGGFDLWYAELDGTGKPTRTENMGGVINTANDEQAPYYHAPSSTLVFSANGRVGMGGYDFFYSKGNINDWKQP
VNFGYPVNSVKDDIYFVSKGGVRNVLEDVWLSSDREATCCLELFYLRKLLPRKQVIGQVVSCEDKQPLPGVTISILDTIQ
NKVVYTQTTANDGNYSFTLDEFQPLKAVATISGYSNGALPFYTPVDEESDQLINPAICLIKDVPPVEEAVVMDNVYYDFD
KANLRSESHASLDKLVALLNAHPDITIELGAHTDNKGSEEYNLRLSEARARACVAYLISKGIDKNRLQAKGYGSTQPIAP
NTNEDGSDNPDGRQRNRRTEFKVLSK
>AKD58801.1 flagellar motor protein MotB [Spirosoma radiotolerans]
MQAYKKGVRHYDAGEYNLALTQFQKAAKGDIDPARLNYYTAESYRLSNRFGEAVPFYQKAIEAGTKEPDAHFNYAYALKS
QGNYAAALQQLQQYLANAPKTAAKATLDKAKREVETLKAIDAIAQNKSLITLRNMGNLNSPGAEFAPVVRGEDLVFTASR
KETVYKNNGQPMLGLYKTKLSKALPDQKPDETGNPGGASGTPEVFSNNVFQGDVNEGTPAFSKDGKTMILARGNNGKRKG
GLDVDLYISRLGDNNTWSQPLRLPISDSLAWDGSPAFSADGKTLYFASNRAGGAGGIDLYRTSIDASGRFSRPVNMGRDI
NTPGDEMFPYVAPNAKLYFASDGHPGLGKLDVFVATRSGGVTRVENMGQPINSPADDFGLIYTEATKGYMASNRSGGKGD
DDIYFFQEGPPTDTTTIIVQTPPPANAPKIVRYFIAGTVLANETPTAPLDSARVRILDDATGQPIAEVVTGQPGTFGKYP
LTEGKDYTLLAERKGYLTRREPFTMQGRSIPAVFLTKPQTDTTFTVDLLLDRSLLNKTFVLENIYYDLDKYNIRSDAAPE
LDKIVVILKDNPTLKLELSSHTDVRAPDAYNMKLSQNRAKAAVDYIVSQGISADRLVAKGYGETRLVVKNAKTEEEHQRN
RRTEIKILEL
>AHM61453.1 ompa/motb domain protein [Flammeovirgaceae bacterium 311]
MRKNQFLNLLALLLVLLVASCSPYKKGLQSYQLGEYQVAIEQFKKAGDNNPKANFYIAESYRLSNRIGEAEPYYAAALQG
DLQDEEARFYYGYALKANSKYTEARQQFQNYLQSSPRNEEFKQRSNKELSNLQALSDILSREPVFQIKHLPEINTPESEY
GAVARGNELYFTSSRSSDKTNKATGKSFTNLYKANVGQAMEVVPTTVQELPAAFNLPDRAEGTIAFSPDGNTMVFARGNA
KGKKGGEEVNLYISYFRNEQWSEPQILPINDLRSWDSTPAFSRNGKTLYFASNRRGGMGGVDLYSAQLDARGNWGRVQNL
GKDINTAGNEMFPYVSVDNRLYFSSDGHPGLGGLDLFIATRRDGKVYIENLSEPMNSPADDFGLSYFTLDKGYFSSNRDG
GAGDDDIYAFINNSPDLKIVNYYLAGVTYTTDENNKQVILPNVQVRLMDNEQRQQDVVVSDEQGRFRFQLEEGVPQFLII
GERQDYFTTRKEISMEGRYLDRTKLKEFKTDTTYYADLLLDKIVLDKAIVLENIYYDFDKAEIRQDAARELDKLVTVLKD
NPQLVIELSSHTDSRGDVAYNIDLSQRRAESAVQYIIANGVDARRIAARGYGKTRPIIENAETEDEHQINRRTEFKVTEI
TPEAQVVRPQEDAAEEEGVPVIVDPEQQQTPARQRESKPEKPRKPERDAVFDELNGDGR
>AGC76428.1 OmpA family protein [Nonlabens dokdonensis DSW-6]
MSAQAQSDKTAKADKLFEQLRYVDAAKAYEKLLNNGVRTQHVYTRLGDSYFYNSEFKNAERNYARAVKRDPQPETLYRYA
QSLKASEKYDLSNTIMKQFASLKPGDDRAKQFKANPNYLMKIQEMKDAFTTKADKFNTEASDFSAVKVGNKLYFSSARNE
NRGNYSWNKQPYLDIYVATIDEAGVVSKPELLEGEVNTKYHEGTLDITPDNKYMFFTRVDYFKGDYEKASDGESKLNIYR
ALNAGGEWRDVATTSLESKEYGVGHPSITKDGKAIFFASEAPGGQGGTDIYKATLKDGKISNPVNLGPTVNTSGDDSFPY
IADDGTLYFSSNGHLGLGGLDVFKYKDGKVTNMGSPINSPLDDFGFSYSEATGKGYLSSNRKGGQGGDDIYQVEKIEVCE
VAVTVKAVDSETGMPISGAIVSLQDDAGNSMPGQTTDANGMAVFKTDCNLELTARGAKDKYESGEATLSVAEEETAMVEV
MMTPEPEIVEDKIILNKIYFDLDKSNIRPDAALELDRLVGLMKKYPTLEVMAETYADIRGSDSYNLALTERRANSIIEYV
KSQGIDGSRLSAAGRGEANPVVDCKAKKCTPAEYELSRRSEFTITKR
>AKD05579.1 hypothetical protein PKOR_07500 [Pontibacter korlensis]
MAQGQSALRKADKLYDNYEFALAIPAYKEAIQKRKPALQTLERVATAYRLTRQTPEAEVWYAKVVATDGRPPMNLYYYAE
ALRSNGKYAEAKEQYMQWGEEMPEHAERAQKLMEAIDQAVRLMKKPAVAEVTPLTTLNNGQAADFSPMQYGSNGIIFSSD
RGVPKDGKEAKVFGWTGRPYLQLFVAQQNGEGDYGRPEPLQEVINADYHNATASAAKDGGKLYFTRTKMVPALDNANADP
TSWVEKNTNQNLINRLEIYTADKQGGSWSNVQPFSYNKVEEYSVGHPAVSPDGEVLYFASDMPGGFGDTDIYYSLRQPDG
TWGTPVNAGAIVNTSGRESFPYVDANGKLYFASEGHVGMGGMDIFSAEGERGNWRDVKNLGYPINTPKNDYGIMFTEPGV
RGLLSSNRDSQNGTEDIFAFKILQKPVVLAITTLGRYQNDKKKTVQDPLPNTRILMSQKNSKDSTVVITDEKAQSFADAR
AGNAYTFAGSKIGFLKMESSLEVPASAPDTVQVALIFDKNEVEKAIVLDNIYYDLDKAEIRPDAARELDKLVTLLKNNPS
IEIEMGSHTDSRESHLYNQNLSERRAKAAVDYLVSKGIERSRLTAKGYGKTRLVNKCADGVQCPEEEHQKNRRTEFTIKK
N
>ADF53394.1 OmpA/MotB domain-containing protein [Zunongwangia profunda SM-A87]
MKHADQLFEEMNYIEAAKVYDDYLEKTDKREIETLKNAGDAHYFISKIPQALKWYAQLYKIQGEAMENEYLFKYIQTLRG
VQDYEKADALAEIYLKRQKNPMLINRFKEQRKELRDLKEESSDYVLYNLSINSENSDFGAAFYGDQLVYSSSKKNNETSN
KIYVWNQQPYLDLYIADRTKNNGELINEQLFMEGLASRYHDATIAFSNALDTIYYTTNMSKNNKWSNKNGVNNFHVMRGH
IVEGEVEGIEDLIFNSKEYSVGHPALSADGKYLFFVSDMPGGFGDTDLYMVQLNPDGSMTLPKNLGAQINTEGREMFPYY
QNDVLYFSSDGHYGLGGLDIFQAKNLGDFRFSVPQNLGKPVNSSKDDFSYIIAENQEEGYMSSNRSMGKGDDDIYYFTRS
CYQLMAGKVLDSLTKKPLANASVIIKNQFDTKIKTVMTDSKGIYLAQVPCNNTFLVTGTKNNYSIAVKSITTGNVHRDTL
DGVNFLLSSYNDLVEIDGDEEKIKIDPIFFEFNEYDIRPRAAKQLDHIVYVLESFPEMKIKIESHTDSRGSDTYNLLLSQ
NRAKSTKNYLISRGIAENRIVSIKGYGEIEILNRCVNGVECNDEEHEENRRSNFIIVK
>AEA45082.1 OmpA/MotB domain protein [Fluviicola taffensis DSM 16823]
MKSKIACLLFLVISSMSLAQSKRIYIYKGNEYFNKLDYANAVEQYKLALSDSVALATMIYPYETQTTNQKLSKTKVVVDS
TLRVTMEQYLHHHVAWCYYRLHDYPNAEKHLKNTVAEKAYPDDSYYLAQSYMNNNKYDEAITQFEDYIRSSGADDELLHA
AQVAMTGCYLAKEEIGKTREISVRLADTSVFNKGTASFATMYFDKDQKLLFTSAREGGVILNEKQQSEYLCDLYWVSLNE
DSTWSAPTNFGRPLNSAQNDGAASFNNNNVIFYTRWSEEKRKEQNIYLARMVNMKFFEAYKLDSVVNYPGYRSIQPYVSM
DGRTLYFSSNRPGGLGGMDIWKIAIDSAGNTIGQAENLGALINSDQDEVTPFFHEVSSTLFFSSNGHGSMGGLDIFKALY
DRETSAFSVPMNLGMPINSNRDDAYMMWDSRLSKGFFSSDREPCKGGSCYDIYEVVNEPIHIYLSGYSYNKETEEILPNV
KLSFKDIRGAFPSYTIVTDSNGFYEKELTYGVELFIKGQKINYFADATSVNTNSITQTTSITRDFYLRPIPQDEIEIEGI
EYDFNSDKLRPASEAVLDKLLEFLELNNNIVVEINSHTDARGKDIYNLDLSQRRAKSCVDYLVSKGITPERLIAKGYGET
QPNQLYGPDKKPVLDAEGKPVLLTEAYIDTFKVKAEREVLHQKNRRTSFKVINQ
>APY12264.1 flagellar motor protein MotB [Seonamhaeicola sp. S2-3]
MKLKNYILACFAILISITTYAQYGFQKKADNLFNKFAFADAAEVYHELINKNYNADYATRQLADSYAFMRNPDSAVVYYK
KVVEQKNIPIAYYYNYAQALRGVKNYKESRKWLRKYKKEGGKINDLNFSKDEDFISSIFNAKQQYFLTDVKFNSKYADFG
AYEHNGTIYFASSRDEGVSSKHIYGWNGEPFLDIYTTSNRTDSIVNHKSKLKGDVNSIYHEGPITITKDGKTMYFSRNDY
NKNTLGNDQNGITNLKIYKASLIDGEWTNIEELSFNNNSYSNGHPALSHDETKLYFASDMPGGYGGSDIYYVDIKDDGTY
GTPQNAGNIINTNKNERFPFVNSEGILFFASDGHPGLGMLDIFGTVLDKNNNIVSVINLGVPVNSSKDDFSFFMNEDGLS
GFFASNRNGGVGSDDIYAYDRIPNLIIEGTVTDANNNEPVSNALVTLKDIGGNKIADLITDENGYYQINIDRDTNYILDT
KKENYVDNSQNVTSKGVKRSVTSITTDITLNPVSIEDIPIEELYPIYFDFNKYNIREDGTVELNRIVNLMMNVYPNMVIK
IESHTDSRGPDAYNLILSQERAKATYDYLIKNGVDPSRITEYKGYGEEKLTNKCDGTVKCTEEEHQLNRRTQFIVIKMK
>AND64285.1 flagellar motor protein MotB [Flavobacterium columnare]
MKRIILFTVLGLSLNGVYAQEKKIIKASNHYNGLAYVDAIGTYLKVAQKGYKSKELFQRLGDSYYYNAKFTEAHKWYTEL
FALGETVEPEYYYRYAQTLKSVENYKKADEYMDKFYQLTSKDTRASIYNNQKDYKNIIAKNSGRFEIKPVSINGSSSDYG
TAFYGNKVLFASTRDTIGVFKTKAKWTGKSFTNLYAADKNETGDDLINTARFAKEINSKYHEDSPVFTKDLKTVYFTRNN
FNEGKVGKDDKKVINLKIYRANLNTKGEWINITELPFNSDQYSVAHPALSPDEKTLYFASNMPGTYGQSDLFKVAILGEN
SYGTPINLGNTINTEARETFPFISDKGVLYYATDGQQGLGGLDIYATQLDDKGMVTNLVTNVGSPINGPMDDFAFIIDEK
GKGFFSSNRSEGKGLDDIYSFIEKSPLNLEIQHQLTGIVTNSETGEAIPEATVTLYDEKFKEIEKVLADNKGFYDFKKIP
AGKKYYVRAEKEDYETKEKPVEIPNKTGKTNLPIDTAKKVKEIKEGSDLAKIFEIKIIYFDLDKSFIRPDAAVELAKILE
VMKQYPTMKVDVRSHTDCRQTAAYNAKLSDRRAKETVAWLIKKGIAKDRLTGRGYGESQLINNCGCEPTNQSSCTEEQHQ
ENRRSEFIIVKM
>AEW86878.1 OmpA family outer membrane protein [Flavobacterium columnare ATCC 49512]
MKKIILFTVLGLSLHGGYAQEKKIIKAGNHYNGLAYVDAIDTYLKVAQKGYKSKELFQRLGDSYYYNAKLVDAHKWYAEL
FALGETVEPEYYYRYAQTLKSVEDYKKADEYMSKFYELTSKDTRANIYNNQKDYKNIIAKNSGRFEIKPVSINGSSSDYG
TAFYGDKVLFASTRDTIGVFKAKAKWTGKSFTNLYAADKNETGDDLLNTTRFAKEINSKYHEDSPVFTKDLKTVYFTRNN
FNEGKVGRDDKKIINLKIYRANLNAKGEWINIVELPFNSDQYSVAHPALSPDEKTLYFASNMPGTYGESDLFKVAILGEN
SYGTPINLGNTINTEARETFPFITDKGVLYYATDGQQGLGGLDIYAAQLDEKGMVSNLVNVGSPVNGPMDDFAFIIDEKG
KGFFSSNRSGGKGLDDIYSFIEKSPLNLEIQHELAGVVTNSETREVIPGATVTLYDETFNEIGKVLADEKGFYDFKKVPA
GKKYYVRAEKEDYETKEKPVDIPNKTGKTNLPIDTAKKVRVIQEGSDLAKIFEIKIIYFDLDKSFIRADAAVELAKILEV
MKQYPTMKVDVRSHTDCRQTVAYNAKLSDRRAKETVAWLVKNGIAKDRLTGRGYGESQLVNDCGCEPTNQSSCTEEQHQA
NRRSEFIIVKM
>ACU58045.1 OmpA/MotB domain protein [Chitinophaga pinensis DSM 2588]
MKKNVRYWLVIALLWTVSTARAQYVYDYKRTGDIYFEAKDYYSAAQYYNRALGTFKIKPEQILPYTVELRGKESGKLKDY
ETVIYKLAESYRHYYDYGNAEKYYEQAVGFNNNTLFPLARFWYGVCLRANGKYTTALEQFTKFKQEYNKTDDISARATLE
IASCEFAVSEASRMPGYTISKLSGDVNAGGANYAPAVLAKNTLLYTSSRPDSSDLEKEKKSKKVNPYINNLFVATGEGSN
FSNSRPVTIPEASGIDQGVATVSPDGNTIYLTRWTTKNGIKAAAIYSSKRKGNDWEDPKVLGVNVNVDGYSSMQPFVTSD
GKYLLFASNRPGGMGKNDLWYCALENGVAGPAKNFGTNINTRDEEQAPFYDGEKKALIFSTDGRVGLGGLDFFISDGDFS
SWGSPKNLGLPLNSPKDDVYFTAADSEHPMAGGYISSDRESVCCLEVFTIKKISKIISGLVLDCDGDLPLTGAKVTLLDT
IVQRVIGQVTLDETGRYRFEAEPLKHYKIMAEKENYFSKAIYVNTDDLTKVDSMVNPTICLKRYEIGKPIILKDIYYDFD
KATLRPQSLIVLDTVVSIMQDNPNIIIEMSAHTDSKGKDEYNMKLSQKRAQSCVDYLISKGISSERMIAKGYGETRPIAP
NTLPNGKDNPEGRQLNRRTEFKVLRVTQLNQ
>AMR33378.1 hypothetical protein A0256_19110 [Mucilaginibacter sp. PAMC 26640]
MRYTYSFVFFFLFISVCSFAQSRQYSTNDREAIKNYALANTSLDEHLYDDAISELQKAIEADNKFVEAHAVLADVLRLKR
RNKEAIAEFLKVIALDPEYTRAVYLKIGDAEIGEAQYEPARQHLEKYITYPNLTPQNEAFARKLLRDCEYAIEALKHPVP
FKPVNMGAEINTVADEYLPVATADESTLIFTRKINNNEDFYKSDKLNGKWKNSVYLSDVINTPAYNEGAQSISQDGKYLF
FTGCNRPDGLGRCDIYITQKKGNDWGKPFSLSAPLNTSGWEAQPSISADGRTIYFVSNRKGGYGGYDIWKSTLSEKGWGN
PENMGPGINTVYDEQSPFIHPDDSTFYFCSNGWPGMGGKDLFISRLGADGRWKKPENLGSPINSSGDENGLTLTANGAYA
FFSSNNLQGFGGYDIYTFELPLNLRPNVVAYVKGKVSDAKTKAPLDADVEIVDLEKNMVVYQDNSSEDSGEFLATLASGK
NYGLTISKQGYLFYSDNFSLVGHTPKTAFNISVDLSAIEVGGKVILKNIFFDTNKFDLKMESKSELARLIQFLDMNPKVT
IEISGFTDDVGNDQTNQTLSENRAKAVYNYLLEAKIAAARMVYKGYGKNGPIAPNTSDENRAKNRRTEFRIILK
>AEI48068.1 OmpA/MotB domain protein [Runella slithyformis DSM 19594]
MQKHTFISGLAFAGLLAVLTACNSTQSIFKQGVRKFDNGEYSLAIKDLQTAANAGYELGRSNYLIAESFRMSNRFELAVP
YYQKALENGVTNPEAPFNYAFALKAAGNYAEAAAQLEKYIAGNPTNKVATEKANRELYTLRAIDIIQQKKTFYKIKNLEK
LNTPGAEFSPFVKDEDLIFAATRKETQYKNNGMPMTGIYKVKLAENYDETGGEPEVFSSALFLEGVNEANVTFTKDGKTV
VFARGNTGKKKGTADVDLYLSRFASNKWTEPRLIPVSDSASWDGSPAFSRDGRTLYFCSNRPGGVGGIDIYRANMDASGR
FSKPVNMGKDINTPGDEMFPYVGPDAKLYFASDGHPGLGKLDVFVATRSQGVITVENLGAPINSRFDDFGLVYLDEDMKY
GFFSSNRVGGKGDDDIYAFEDESAGLDSTQIAELEKLPLDDPRRRTVGKPEPPKIVNYYLAGTVASNETPAALLDSVIVK
IYEISADSLVGQGVSKGGGVFGTFPLEEGKDYSLLVEKRGYITKREPFTMAGKAIPQIFRKKLTMDTTFYVALKMDRLAV
NKTFVLENIYYDLDKFNIRSDAAVELDKLVQILKDNPTVSIELSSHTDARASESYNNKLSQNRAQSAVDYIVTKGIEKER
LIAKGYGESRLIIKEAKTEEEHQKNRRTEFTILSY
>ADV48904.1 OmpA/MotB domain protein [Cellulophaga algicola DSM 14237]
MKKFIISFALLFYCGLHAQKSDNTSTTLAQNNHVPIEEVTVEMLNSIRDEKIKKETPNNSKLVQKADNFFNKMWYAEAAE
IYEIILSDESNYSFDLLKKAGDAYYYNTNMEKAYKWYDILYNDYKSSMTADNYFRYAHALKGNGRYSKAKRLMRLYNKIE
GKEENIAGSDNSAVFDKIVNAKDRFEIKNVTINSKYSDFSPMFYDQDKVVFASSLDSSVFVTRKYKWNDQPFLDLYVSKI
NEESADLKNAIKFSKKINSKYHEASVTFSPDNETMYFTRNNYGKKLKRDKNGVNHLKIYKSVKIGADWTEPKELPFNSDS
YSTGHPALSPDGKLLYFVSDMPGSMGASDIFVVDVLEDGAYSTPRNLGPEINTEKREMFPFITDKKLYFSSDGHVGLGGL
DVFEATFDVDGFQEVKNVGKPVNSNKDDFSYIVSEKSQKGYFASNRAGGKGDDDIYSFERLTVEEVNNTAIAGVVTELVT
GDVMPKALVVLLDENNIKLKEIESADDGSFVFEDLEGDKKYTIKTNRKEYFEELKEVMTTLNDTEIVEVSLKKLKELIVV
EDGIRKLKTDMIYFNFDKSFIREDASKELNKLVEVMSEYPEMVIKIESHTDSRGASDYNRYLSDKRAKSSRDYIISQGID
ADRIESAIGYGEDRLLNDCDGSVKCTREKHELNRRSEFIIVKM
>AIZ65274.1 hypothetical protein PK28_14705 [Hymenobacter sp. DG25B]
MRPAALVLALLASSNYALAQSVEFSKDRFGDNKEGLKEALRDIKAGDQWYNADPPKYERALPHYLEAQKFNPNNAQLNFK
IGDCYLNSGFKSRSLSYLQKAFELDAEVDPRMHYLLGRGLHLNAKWTEAIAEYKKAMPPAGAKNGLVLQQELRKKIAECE
SGLALMKKPTRVFIDNAGPGVNSPFPDYSPVISADESVIMFTSRRDNSTGGQTEPETGGFYEDIYQSSRSGKQWGPARPL
NEPVNTDGHDATVGLAPDGQRMLIYVENNGGDLNECDLRGTKWSKPQTLGRRINTNAHESSASYSPDGRFLYFVSDQPEG
SLGSRDIYKVEIEGKGKAVNLGPGINTPYGEEGVFMHPDGKTMYFSSEGHNSMGGYDIFKSVYENGKWSKPENLGWPINT
PDDDVFFVISASGRHGYYSSIREDGQGGKDIYQITFLGPEKPPMLNTEDQLLASRVAPVKETVLAAAVPISTAQVTILKG
VVTDAETKQPLEAAIDVVDNQKNLVIASFRSNSQSGRYLVSLPSGINYGIVVRQDGYLFHSENFDVPAGAAYSEVVKDIA
LQRLDVGVKVVLNNIFFDTDKSTLRKESTGELERLVALLNETPKLRIEISGHTDNVGNAAYNQQLSQNRAKVVVDYLVTK
GIDKGRLTFAGYGMTQPVAPNTTKQGRQLNRRTEFKVLEK
>AMD84852.1 flagellar motor protein MotB [Capnocytophaga haemolytica]
MLKLKKHTLLILAFLSLQALFAQQQELLKARNYYKKLDYVRAIKAYEAIASKGGANQEVYENLGNAYYFNADYKNAYTWY
EKLFSNPEYKLQPEYYYRYAQTLKTVDKYDQSNKVMEQFVALTGGKDSRAQLFTKHKDYYKEIQRNSGRLDLHPLSINSK
NSEYGTAFYGDKVVFSASKGILKGKSKWTGDAFYDLYEANRDSLEVSHPRKMGGINTKFNESTAAFTTSGDTVYFTRNNY
VHNKLTTDGEDTVLLKILRATKDQNGNWGHITEMPFNSNIYSVAHPALSPDGKYIYFASNMKGSLGNSDIYRAKILKTGY
GRAENLGALINTTGRESFPFISKDSVLYYSSDGFPGLGGLDIFAVKLYADGTTSKPVNIGKPANSAYDDFCYVIDSDSHI
GFLTSNRLGGEGKDDIYSFYEQASVQFDCTKNVRSMVKDAQSQQPIPEVKLTLLDTENNPVEIGTSNENGQFALTHDWNC
KDQKVLIKAEKNGYVTVTQTVTAEGNSDFYAELLLQHLPETPKSEIKVGVDLAKTLAIQNIYFDFDKADIRPDAAEQLSK
LVAVLNEYPTIKIDIRVHTDSRGSDAYNLALSHRRAKSTMQWLIAHGIDKKRLTAKGYGETRLTNHCANGVPCSEEEHQA
NRRSEFIIISL
>AGA77009.1 outer membrane protein/peptidoglycan-associated (lipo)protein [Echinicola vietnamensis DSM 17526]
MMKNCFLSVLFIFLFLVGCTSLQQKGEKQFAAGEYQMAIGTFSKVLADNPDDSDANYYVAESYRLSNRIEAALPYYDKLL
EEEGSFENYMKKAKSLRDQGEYEAAAAAYAQAKEHTSSDSLLALAEWGEENMAQIQSITDYWPYHELQNYELLNTSGIDY
APVVSENFLYFTSSRRASGVYPATGQGYTKLFRTRANGVKVDVQNVQALPEFRNEENLNQGAIAISPDGNTIIYARGNSL
SKKDLPEVNLFISYFRGAGFTDPIWMPVNEDQTYWNSTPAFSLDGETLYFASNRPGGYGGIDLYKATKMANGDFGDPQNL
GSAINTPGNEMFPRPMGEQLYFASDGHPGFGKLDLFVAEAKDGQTTVTNLGKNINSVSDDFGIFFTNFPKEGFLSSNREG
GVGDDDIYYFQDNTPKPKVVNVFLNVKTLQNTVEGESVLPNARVALYDSTKQTVGGDFSNEQGRLRFQLEPNADFTLIAS
KNGYFTKSVPYSTIGKTPAQEDLIQDVTNITLDTTIVLDQLELEKAIVLENIYYDLDKADIRPDAAVELDKLVKILQDNP
EIRIELSSHTDSRASDEYNRDLSQRRAQSAVDYIISQGIAKDRLVAKGYGEDQPVIENAQTEEEHQRNRRTEFKVIEIEE
>AKP51483.1 OmpA/MotB domain protein [Cyclobacterium amurskyense]
MRNIKSTFPISRCLLPVLLLVLQASCTSLLQKAQTQFNSGEYQLAIASYSKLLENDSANNEANFYIAESYRLSNRIEKAA
AYYDKVNAENASFESQLHKGRSLKGKGEYEAAKEAFEAAKKLTMDDEKIALATKEIQNIDAIAEITPIWPNHELENYELL
NSTGIDYAPIVSENQLFFTSSRGAGGMYAGTGQGYTRLFKTRAEGINVDVQGVQTLNEFRNESGLNQGAIAISPDGNMIV
YARGNSASRKDLPDVSLFSSTFNGSGFTEPAYMGVNGEPEYWNSTPSFSPDGETLYFASNRPGGYGGTDLYKATKMASGN
FGKGVNLGPEINTPGNEMFPRLLANGEFYFASDGHPGFGKLDLFVFKEVEDTNKVINLGPNFNSIADDFGIFFTKYPEEG
FITSNREGGKGDDDIYYFKDMTPAPKVVNVLLNVVTKTIAENGEEQILPQVRVMLYDDNNQTIDGNLTSQSGRLRFPLEP
EKKYSMIASKSGYFTKSVPYSTIGKTPAEEDLIQDVTNITLDTTIVLDQLILERAIVLENIYYDLDKADIRPDAAVELDK
LVKILKDNPGIRIELSSHTDVRATDAYNDDLSQRRAESAVAYIVSQGIDADRLEAKGYGERQLIIENAQTEEEHQVNRRT
EFKVIEITD
>AEL25862.1 OmpA/MotB domain protein [Cyclobacterium marinum DSM 745]
MRNIKFTLPASRCLLPVLLLVLQASCTSLQQKAQTQFNTGEYQLAIASYSKLLENEPDNSEANFYIAESYRLSNRIEKAT
EYYEKVNEADATFDSQYHKGKSLKGKGEYEEAKKAFEAAKTLTMDDEKIALANKEIQNIDAIADITPIWPNHELENYTLL
NSSGLDYAPVLSENQLFFTSSRGAGGMYTGSGQAYTRLFKTRADGINVDVQGVQTLTEFQNESGLNQGAIAISPDGNRIV
YARGNSNRKGDLPEVSLFSSTFNGSGFTQPAYMGVNGEPEYWNSTPAFSPDGETLYFASNRPGGYGGTDLYKATKMASGN
YGAGVNLGPEINTPGNEMFPRPLPNGEFYFSSDGHPGFGKLDLFVYKEVDGENKVVNLGPNFNSVADDFGIFFTKYPEEG
FITSNREGGKGDDDIYFFKDMTPAPKVVNVMLNVVTKTIAENGSEEILPQVRVMLYDDKNETLDGDLSSQSGRLRFSLEP
NENYSIIASKTGYFAKSIPYTTVGKTPAEEDLIQDVTNITLDTTIILDQLILERAIVLENIYYDLDKADIRPDAAIELDK
LVKILKDNPGIRIELSSHTDARATDAYNDDLSQRRAESAVAYIVSQGISADRLEAKGYGERQLIIENAQTEEEHQINRRT
EFKVIEITE
>AMP98226.1 membrane protein [Pedobacter cryoconitis]
MKKITIAFFYLLFITSSFVRAQESAVKKAQQNFEYAQKSLLTKDYDGAAKSLEDAVAADPSFQFAFVQLADIYKLKRSFE
KAKVNYLKAIDIQTVPLAARVYYSLGEAELNSGQYADAGKHFSLFKMAYQGKDREMVLKAEKYIRDCDFATVAIKAPEKY
VPINLGPFINTKDREYLPTLTADGSTLIFSRTVEGNEDFYISRKVNKEWKTAIPLSDKINTRFNEGAQSISPDGMYLFFT
GCNRPDGLGSCDLYVSHKNGNQWDAPFNLGSVVNSSSWDSQPAVTPDGNTLYFVSNRPGGIGGYDIWKTTLNGEGEWSKP
ENLGPDINTVYDENTPFIHPDGKTLYFSSNGWPGMGSMDIFYSRAQADGKWGKPVNLGYPINTFNEESGLMVSPDGTEGY
FSSILKDGLGDMDIYRFKLPAAARPLPITYVKGIVRDKETRGYLEAKVQVVNLKTKETKFNDFTSKDNGEFLAVMPLGST
YAFNAVADGYLFYSENFELNQAKSGQPYLLEIYLEKLKPGANVVLKNIFFDTNKAELLPPSITELTNLLQLLQANTSVSI
EIQGHTDNEGNAEANQKLSLQRSKAVYDYLTANKVKPERLTFKGFGATKPISSNDTPAGRQQNRRTSFIITGI
>ALL05883.1 hypothetical protein AQ505_10465 [Pedobacter sp. PACM 27299]
MKKISVALFLSFLMVLGATAQTSTIKKAMASFDKAQGLLNDNQYPEAISALKESVKADPSFQNALLQLAELNRRIKSYEE
AAVYYRKALELNPNSELRIYYGLGESELYSGDYQNALKHLSLFISKYTGNDAAFLARAKKYQKDCAFAIEALKKPQQYEP
LNLGPKINTVYRDYFPAITADDETLIFSRNIDGNEDFFISKKTNNEWGNALPLSSNINTPQFNEGAQSISPDGLYLFFTG
CNRPNGLGRCDIYVSHKEGNNWAEPFNLGAPVNSAYWESQPAISPDGNTLYFVSNRPGGIGGYDIWKSNLNADGDWSAPV
NLGPEINTPYDENTPFLHADGKTLYFSSDGWPGMGNKDIFISRMQDNGHWSTPLNMGYPINTFNEESGMIVSPNGSTAFF
SSNLKDGYGDMDIYQFKLPLDKQPMPITYVKGVVRDKESGKFLDAKVQVVNLLSKNTAYSDYTDKENGEFLAVMPIGGNY
AFNASADGYLFYSENYELGTGSRTQPFLLEINLERLKVGNNMVLKNIFFDTNEYRLLPASVTELHTLIELLKSNLNLEIE
IQGHTDNVGNELQNEKLSLNRAKAVYDELIAQKIDPSRLSFKGYGENKPIAGNDTEAQRKQNRRTSFLITKI
>EAQ42644.1 OmpA family protein [Polaribacter sp. MED152]
MRKIILPFLFLTLSLFAQEENYTIKNLDINKKYQDFGVSFYNDSTAVFASARKTVFMKRVWSGNHEPFLRLYQGKIASDG
EITNPTEFGHQLDTKYHESNLSFSKDLKTVYFDRNNFFHKEYRTNEEGVNLIQIYKAKIDENGKWVAVERLPFNSDEFSS
GHPVLNADNTKLYFISDRPDSYGETDIYVVDINADGSYGEPKNLGTTVNTSKKEMFPFIDENNVLYFSSNGFNSGKGNLD
VYATKLNKQGDYFAPQNLGFPINSNQDDFAFVKQKGKNTGYFSSNREGGKGDDDIYAITEIKAPIFECKETLKGIVVNNK
TTNTIASAEVKLYHNNKELAAVITDKQGRFSFTIDCELNYKLEVSKENFHQAFKEVASSKENFIEVDLELEPIENNHFIT
VRDQVMLNIPPIYFDLAKATIKKTSEQELQMVVDLMNRYPKIIVQIRAHSDSRGNDSYNLRLSDRRAKATVNWILDKGIA
KNRIFGIGFGEEDLVNECSNGVQCSEEKHLENRRTEFVILNPFTVGK
>AIZ41087.1 cell envelope biogenesis protein OmpA [Cellulophaga baltica 18]
MKKLILSVLFLSGFGIYAQSAKTNSLDNTTVVKSLDTSQDNTVAIEDVTIDMLNSLRDDGELKKSNPKASKIIQKADAYF
NKMWYAEAAALYELALKDKDNYTFENLKKAGDAYYYNTNMKKAYQWYDVLYKEYKDNMTADNYFKYSHTLKGTGKYGKAK
RFMRLYEKMQKEDTQNAYAFNASREEVALDKIIHGDAGFTIDNVAINSEYSDFSPMFYDNDKVVFSSSLDSSVFVTRKYK
WNDQPFLDLYVSKINEESADLKSAIKFSKKINSKYHEASVTFSPDNETMYFTRNNYGKKLKRDKNGVNHLKIYTSVKVGD
DWAEPKELPFNSDSYSTGHPALSPDGKLLYFVSDMPGSLGASDIFVVDVLEDGTYSAPRNLGPEINTEKREMFPFVTDKK
IYFSSDGHAGLGGLDVFEASYDVDGFQEVKNVGVPVNSNKDDFSYIVSEESQKGYFASNRAGGKGDDDIYSFERLTMEEV
THTAIAGVVTELVTGDVMPKALVMLLDENNIKLKEVETAEDGSFVFEDLDGDKKYSIKTNRKEFFQDVKEVMTTLNETEM
VNVSLKKLKELIVIEEGIRKLKTDMIYFDFDRSFIREDASKELDKLVEVMSEYPEMVIKIESHTDSRGASDYNRYLSDKR
AKSSRDYIISQGIDADRIESAIGYGEDKLLNDCDGSVRCTREKHELNRRSEFIIVKM
>AEH02497.1 OmpA/MotB domain protein [Lacinutrix sp. 5H-3-7-4]
MKKILFILTFISISALGSAQVKVADNFFRDYAYYQATELYLEVLKKGDTTEHVLTRLGDCYYNNSNVKMASYWYKKAVTK
YNDVNPEYIYKYIQTLRSLNQFSESKKWTQVFKERKKNDKRVKQEEDFDIEKFEALENTERVYVDFKNLDLNTEYSDFGS
FEIDNKLYFASTRVRDTIIDEKLIYQWNKEPFLNIYQAEVKIEDSKQVISDPVEINSNSINSAFHEASVTITNDGKTIYF
TRDNLNKKGKKVTYDKKGTSNLRIFRAKLENDKWSKPEDLPFNGDDFSNGSPALSPDNNTLYFVSDREDGFGQTDLYKIK
INKDGTFGEPKNLGSKINTEGRENFPFIAKDSTLYFSSDAHLNLGLLDIFESNILKKDTTDVYIKNLGAPFNSGFDDFAF
FINSDTKTGYFSSNRDGGNGGDDIYSFGKYECKQTITGITRNKLSNEPLPKTVVKLMDESGKVIEMVTSDENGFYEFKDV
ACNSKFVVLAEKVIYRPDQRDIKTSEVNAEETQVDLFLTPLIVDSEIVINPIFFDYDKSNIRPDAAYELENIVVVMREHP
NMVIKIESHTDSRGRDKYNEKLSDRRAKSTRDYLFSRGIAKDRIESAIGYGESQLLNKCSNGVKCSEEEHQKNRRSKFII
TSGYSK
>APX99968.1 hypothetical protein BWR22_06475 [Lacinutrix venerupis]
MKNNILYILFFFTVSISTAQIKVADNFFKDYAYYQATELYLEVLKKGDTTEHVLTRLGDCYYNNSNVQLASYWYKKAVTK
YKDVNPEYLYKYIQTLRSLNQFEESKKWSVIFKERKKNDRRVKDDEFDIEKFEALESVEKVYVDFENLDINTEYSDFGSF
EKDSILYFASTRVKDTILDEKKLYQWNKEPFLNIYQSTVTIKDGKKIVETPTLISSNEVNSDFHESSVAITKDGKTMYFT
RINLNKKNKAKYDKEGTSQIKLYRAKNIDGKWKKIEELPFNGEDFSTGSPALDPEEKFLYFSSDRQGSLGLTDIYRVRIN
KDGTFGNPINLGGKINTEGRENFPFIAKDSTLYFSSDGHINLGLYDIFETNALKKDTSDVYVRNLGAPYNSGFDDFAFFI
NTDTNTGYFSSNREGGKGGDDIYSFGKYECKQIIKGITRDKLSNEPLAKVIVKLMDESGKVIQTETSNENGEYEFKDVGC
NKTFVVLAEKIIYRPDQKDVVTSQESGVETIVDLYLTPLIIDSEIVINPIFFDYNKSNIRPDAAYELENIVAVMREHPNM
VIKIESHTDSRGRHSYNEKLSDRRAKSTRDYLYSRGIATNRIESAIGYGESQLINHCNDANKNKCSEEEHQANRRSKFII
TSGYVN
>EAR02786.1 OmpA family protein [Maribacter sp. HTCC2170]
MKIKYYILAVIYFLFLHIGVVAQATPSSEITGIYSDNFQSNYSKLNESSTEADLFEAAADIKGILQRKLTNLNKIEDGYY
IVAGVFGKNRNAKKAAKKHRKLGFDAGYIHNPENKMNYLYLQHHENWETAIDAASTDLDGLYKEAVWILNVANGDNNEAM
DVEEVSYEMLESQKTSDDNYSRQNTTQGKPNRSKLIEKADIYFDKMWYAEAAELYEQALNKSEKNHSFDIIQKAGDAHYF
NTNMEKAYHWYNLLYENYGKEMSADNIFKYAHSLKGTGKYARSKRLMRLYNRKMQDPDASISRDVAENALPNEVVLDELR
NSKQEFDVLNLAINSKYSEFSPMFHSDGQIVYASSNDTSIFNTRKYKWNNQPFLDLYVAKLNEESQELKDAIKFSKAVNT
KYHEASVTFAPDNETMYFTRNNYGKKLKRDKKGVNHLKIYRSTKVNGEWTEAREVPFNSDDYSTGHPALSPDGKLLYFVS
DMPGTIGQTDIFVVDVLGDGSFSEPRNLGPGINTERKEMFPFINKEKLYFSSNGHVGLGGLDVFEAAIDEEEGFLEVKNV
GKPINSNKDDFSYIVNEENQKGFFASNRRGGKGDDDIYSFKRLVVEEVPENLNAIAGVVTELITGNIMPKALVTLLDENN
MKIKEMVANDDGTFLFEDLEGNTKYTVKTTRQDYFDEEVGVSTKDNEVVNTEVALRRLKEMIAVEDGIRKLKTEMIYFDF
DKSYIRKDASEELDKLVQVMTEYPTMVIKIESHTDSRGARVYNKYLSEKRAKSTRAYIISKGIDANRIQSAIGYGEERLI
NGCDGSVRCSEANHLLNRRSEFIIVEM
>EAR14168.1 OmpA family protein [Robiginitalea biformata HTCC2501]
MKLYRSILLILLLGSGSVTAQERLLERANRQYADYSFKPAQDIYQKVVDRGYVSAELLQRLGNSYYFNAQYDRAAESYER
LLREFEDEATPDYYFRYAQALRSTGQLGRADSVMERFTELTRSLSDARAEIYQANRDYQAEIQANSGRYDLTPFAFNSPY
SDFAPSLTGEGLLFSSDRDTGNLARYRHTWNSQDFLDLYEVSPDSARGQRVTKVDGVNSRFHESTSALSPDGNTLYFTRN
NFKEGKYTRDEAGFVRLKIFRAEKIDGVWATIEELPFNSDSYSVAHPALSPDGRVLYFASDMPGSRIGAADQVAQSDLWR
VVIREDGTFGEPENLGPKINTEARETFPFVSSEGILYFSSDGHPGLGGLDVFATKLDYLPWKGSVQNVGTPVNSAQDDFT
YVISDTTREGYFASNRPGGPGGDDIYGFVENRPLQFECIQAISGTVRNKITNELLAGATVRIIDEQNNEVSSAITDSRGN
YEITLDCNQPNFVRASREGYVPAEEYLSPSDGKPRVVDFYLEPETITAGYGDDLAKLLQLSTIYFDFDKANIRPDAEIEI
QKVIAAMEKYPSLRIKANSHTDSRGPDAYNLALSQRRADSTVRYMISKGIAPERLEGEGFGESRLINRCDDGVPCSAQEH
ELNRRSEFIILE
