# Supplementary material for: Phylogenetic comparison between Type IX Secretion System (T9SS) protein components suggests evidence of horizontal gene transfer
Source: PeerJ. 2020 Jun 26;8:e9019. doi: 10.7717/peerj.9019 (PMC7323717; doi:10.7717/peerj.9019)
Supplement: Supplemental Information 1 — T9SS components sequences, alignment of each T9SS protein family, NEX files used as input for MrBayes tool, genome annotation (GFF) file for Porphyromonas gingivalis and detailed Bayesian Inference trees with support values. [file peerj-08-9019-s001.zip › supplemental/Supplemental files/Supplemental Data S1/porf.fasta]

>AKV64601.1 outer membrane receptor protein [Porphyromonas gingivalis]
MKEAIPRKNKYIKLNGIYRLSFILLCCLLCSQAAMAQGVRVSGYVLDRGEKPIPFAGVKVRGTGTGATTNLKGYYEFRMK
ATTDSITIEFSSMGYQGVSRSFPSLTKDTRLNVRLAEAEMELSSVTVQATKRRLNTMERVNTRDLRVNAGPTGGVESLIS
TYAGVTQNNELSSQYSVRGGSYDENMVYVNGVEVYRPLLVRSAQQEGLSFVNPDLTQSVQFSAGGFTADYGDKMSSVLDI
RYKQPQEKEGAVLLGMLQSSAYYGSSAGAFSQITGVRYKSAKSLLGTTDTKAEYDPIYADGQTFMTYRFSPKLSVSFLGN
ISQTRYKFVPQTRETSFGTLSDAKKLKIFFDGQEQDRFLTYFGAFSMNFVPDDKQRHTVTLSAFNSNERETYDIQGEYFL
NDVQLGADGTASMASGSENSNGLGIGRNHEHARNRLSYRVLNMGYRGEMKLNEKHRLQAGVSAQMEKIADHISEWERRDS
VGYNLPHSETVLLMYNNLYADTQMRGTRLSAFVQDRFNFSMGGGTFSLIPGIRASWWSFNKELLVSPRISVGYSPESNPA
LVLRAAAGLYYQAPFYKELRQTHKDAEGNNVVVLNEKIRSQGAFHILAGADYTFEMGGRKYKFTAEAYYKSLFNINPYII
ENVKIRYLGENIGSGYAAGIDLKLFGELVPGVDSWLTASIIKARQKLDGYGSLPLMNAPTYNFSFFLQEYVPGNKRITAT
LRAALSGGLPQLNPSKGLSSPAFTAPAYKRVDLGVMYKWLDPDDSFAGRSKWLMGVKGAYIGADLFNLFDMTNVNSYYWV
SDAYQQQYAVPNYLTRRQFNLRLLVEF
>AAQ65726.1 hypothetical protein PG_0534 [Porphyromonas gingivalis W83]
MKEAIPRKNKYIKLNGIYRLSFILLCCLLCSQAAMAQGVRVSGYVLDRGEKPIPFAGVKVRGTGTGATTNLKGYYEFRMK
ATTDSITIEFSSMGYQGVSRSFPSLTKDTRLNVRLAEAEMELSSVTVQATKRRLNTMERVNTRDLRVNAGPTGGVESLIS
TYAGVTQNNELSSQYSVRGGSYDENMVYVNGVEVYRPLLVRSAQQEGLSFVNPDLTQSVQFSAGGFTADYGDKMSSVLDI
RYKQPQEKEGAVLLGMLQSSAYYGSSAGAFSQITGVRYKSAKSLLGTTDTKAEYDPIYADGQTFMTYRFSPKLSVSFLGN
ISQTRYKFVPQTRETSFGTLSDAKKLKIFFDGQEQDRFLTYFGAFSMNFVPDDKQRHTVTLSAFNSNERETYDIQGEYFL
NDVQLGADGTASMASGSENSNGLGIGRNHEHARNRLSYRVLNMGYRGEMKLNEKHRLQAGVSAQMEKIADHISEWERRDS
VGYNLPHSETVLLMYNNLYADTQMRGTRLSAFVQDRFNFSMGGGTFSLIPGIRASWWSFNKELLVSPRISVGYSPESNPA
LVLRAAAGLYYQAPFYKELRQTHKDAEGNNVVVLNEKIRSQGAFHILAGADYTFEMGGRKYKFTAEAYYKSLFNINPYII
ENVKIRYLGENIGSGYAAGIDLKLFGELVPGVDSWLTASIIKARQKLDGYGSLPLMNAPTYNFSFFLQEYVPGNKRITAT
LRAALSGGLPQLNPSKGLSSPAFTAPAYKRVDLGVMYKWLDPDDSFAGRSKWLMGVKGAYIGADLFNLFDMTNVNSYYWV
SDAYQQQYAVPNYLTRRQFNLRLLVEF
>BAG33956.1 conserved hypothetical protein [Porphyromonas gingivalis ATCC 33277]
MKEAIPRKNKHIKLNGIYRLSFILLCSLLCSQAAMAQSVRVSGYVLDRGEKPIPFAGVKVRGTGTGATTNLKGYYEFRMK
ATTDSITIEFSSMGYQGVSRSFPSLTKDTRLNVRLAEAEMELSSVTVQATKRRLNTMERVNTRDLRVNAGPTGGVESLIS
TYAGVTQNNELSSQYSVRGGSYDENMVYVNGVEVYRPLLVRSAQQEGLSFVNPDLTQSVQFSAGGFTADYGDKMSSVLDI
RYKQPQEKEGAVLLGMLQSSAYYGSSAGAFSQITGVRYKSAKSLLGTTDTKAEYDPIYADGQTFMTYRFSPKLSVSFLGN
ISQTRYKFVPQTRETSFGTQSDAKKLKIFFDGQEQDRFLTYFGAFSMNFVPDDKQRHTVTLSAFNSNERETYDIQGEYFL
NDVQLGADGTASMASGSENSNGLGIGRNHEHARNRLNYRVLNMGYRGEIKLNEKHRLQAGVSAQMEKIADHISEWERRDS
VGYNLPHSETVLLMYNNLYADTQMRGTRLSAFVQDRFNFSMGGGTFSLIPGIRASWWSFNKELLVSPRISMGYSPESNPA
LVLRAAAGLYYQAPFYKELRLTYKDAEGNNVVVLNEKIRSQGAFHILAGADYTFEMGGRKYKFTAEAYYKSLFNINPYII
ENVKIRYLGENIGSGYAAGIDLKLFGELVPGVDSWLTASIIKARQKLDGYGSLPLMNAPTYNFSFFLQEYVPGNKRITAT
LRAALSGGLPQLNPSKGLSSPAFTAPAYKRVDLGVMYKWLDPDDSFAGRSKWLMRVKGAYIGADLFNLFDMTNVNSYYWV
SDAYQQQYAVPNYLTRRQFNLRLLVEF
>BAK25801.1 hypothetical protein PGTDC60_1652 [Porphyromonas gingivalis TDC60]
MKEAIPRKNKYIKLNGIYRLSFILLCCLLCSQAAMAQGVRVSGYVLDRGEKPIPFAGVKVRGTGTGATTNLKGYYEFRMK
ATTDSITIEFSSMGYQGVSRSFPSLTKDTRLNVRLAEAEMELSSVTVQATKRRLNTMERVNTRDLRVNAGPTGGVESLIS
TYAGVTQNNELSSQYSVRGGSYDENMVYVNGVEVYRSLLVRSAQQEGLSFVNPDLTQSVQFSAGGFTADYGDKMSSVLDI
RYKQPQEKEGAVLLGMLQSSAYYGSSAGAFSQITGVRYKSAKSLLGTTDTKAEYDPIYADGQTFMTYRFSPKLSVSFLGN
ISQTRYKFVPQTRETSFGTLSDAKKLKIFFDGQEQDRFLTYFGAFSMNFVPDDKQRHTVTLSAFNSNERETYDIQGEYFL
NDVQLGADGTASMASGSENSNGLGIGRNHEHARNRLNYRVLNMGYRGEMKLNEKHRLQAGVSAQMEKIADHISEWERRDS
VGYNLPHSETVLLMYNNLYADTQMKGTRLSAFVQDRFNFSMGGGIFSLIPGIRASWWSFNKELLVSPRISVGYSPESNPA
LVLRAAAGLYYQAPFYKELRQTHKDAEGNNVVVLNEKIRSQGAFHILAGADYTFEMGGRKYKFTAEAYYKSLFNINPYII
ENVKIRYLGENIGSGYAAGIDLKLFGELVPGVDSWLTASIIKARQKLDGYGSLPLMNAPTYNFSFFLQEYVPGNKRITAT
LRAALSGGLPQLNPSKGLSSPAFTAPAYKRVDLGVMYKWLDPDDSFAGRSKWLMGVKGAYIGADLFNLFDMTNVNSYYWV
SDAYQQQYAVPNYLTRRQFNLRLLVEF
>ALJ25865.1 outer membrane receptor protein [Porphyromonas gingivalis 381]
MKEAIPRKNKHIKLNGIYRLSFILLCSLLCSQAAMAQSVRVSGYVLDRGEKPIPFAGVKVRGTGTGATTNLKGYYEFRMK
ATTDSITIEFSSMGYQGVSRSFPSLTKDTRLNVRLAEAEMELSSVTVQATKRRLNTMERVNTRDLRVNAGPTGGVESLIS
TYAGVTQNNELSSQYSVRGGSYDENMVYVNGVEVYRPLLVRSAQQEGLSFVNPDLTQSVQFSAGGFTADYGDKMSSVLDI
RYKQPQEKEGAVLLGMLQSSAYYGSSAGAFSQITGVRYKSAKSLLGTTDTKAEYDPIYADGQTFMTYRFSPKLSVSFLGN
ISQTRYKFVPQTRETSFGTQSDAKKLKIFFDGQEQDRFLTYFGAFSMNFVPDDKQRHTVTLSAFNSNERETYDIQGEYFL
NDVQLGADGTASMASGSENSNGLGIGRNHEHARNRLNYRVLNMGYRGEIKLNEKHRLQAGVSAQMEKIADHISEWERRDS
VGYNLPHSETVLLMYNNLYADTQMRGTRLSAFVQDRFNFSMGGGTFSLIPGIRASWWSFNKELLVSPRISMGYSPESNPA
LVLRAAAGLYYQAPFYKELRLTYKDAEGNNVVVLNEKIRSQGAFHILAGADYTFEMGGRKYKFTAEAYYKSLFNINPYII
ENVKIRYLGENIGSGYAAGIDLKLFGELVPGVDSWLTASIIKARQKLDGYGSLPLMNAPTYNFSFFLQEYVPGNKRITAT
LRAALSGGLPQLNPSKGLSSPAFTAPAYKRVDLGVMYKWLDPDDSFAGRSKWLMRVKGAYIGADLFNLFDMTNVNSYYWV
SDAYQQQYAVPNYLTRRQFNLRLLVEF
>ALA93924.1 outer membrane receptor protein [Porphyromonas gingivalis AJW4]
MKEAIPRKNKYIKLNGIYRLSFILLCCLLCSQAAMAQSVRVSGYVLDRGEKPIPFAGVKVRGTGTGATTNLKGYYEFRMK
ATTDSITIEFSSMGYQGVSRSFPSLTKDTRLNVRLAEAEMELSSVTVQATKRRLNTMERVNTRDIRVNAGPTGGVESLIS
TYAGVTQNNELSSQYSVRGGSYDENMVYVNGVEVYRPLLVRSAQQEGLSFVNPDLTQSVQFSAGGFTADYGDKMSSVLDI
RYKQPQEKEGAVLLGMLQSSAYYGCSAGAFSQITGVRYKSAKSLLGTTDTKAEYDPIYADGQTFMTYRFSPKLSVSFLGN
ISQTRYKFVPQTRETSFGTLSDAKKLKIFFDGQEQDRFLTYFGAFSMNFVPDDKQRHTVTLSAFNSNERETYDIQGEYFL
NDVQLGADGTASMASSSENSNGLGIGRNHEHARNRLSYRVLNIGYRGEMKLNEKHRLQAGVSAQMEKIADHISEWERRDS
VGYNLPQSETVLLMYNNLYADTQMKGTRLSAFVQDRFNFSMGGGTFSLIPGIRASWWSFNKELLVSPRISMGYSPESNPA
LVLRAAAGLYYQAPFYKELRQTHKDAEGNNVVVLNEKIRSQGAFHILAGADYTFEMGGRKYKFTAEAYYKSLFNINPYII
ENVKIRYLGENIGSGYAAGIDLKLFGELVPGVDSWLTASIIKARQKLDGYGSLPLMNAPTYNFSFFLQEYVPGNKRVTAT
LRAALSGGLPQLNPSKGLSSPAFTAPAYKRVDLGVMYKWLDPDDSFAGRSKWLMGVKGAYIGADLFNLFDMTNVNSYYWV
SDAYQQQYAVPNYLTRRQFNLRLLVEF
>ADX68570.1 TonB-dependent receptor, plug [Weeksella virosa DSM 16922]
MKKTILQLTQLTSLRALSTLGVFLISSTLFSQTANIKGKIVDENHLPLEDVAIMVGDQEVYSDMDGNFLIEIPSNTDVVF
TVTADGRLPYKQTLKLGDHLTKEIFVKLVEDPKSRIELQGAEITFQRRTTPLQSVALSAKQMTEGPSLTGGVTDILKTLP
YVSSNTELSSQYMVRGGNYDENLVYVNGMEVYRPQLIRSGEQEGLGFVNPNMTQNINFSAGGWEAKYGDKMSSVLDIIYK
QPTQFEGQFEASMMGGSLTLGHGTRDRKLSAIVGGRYQNRNLILNTLDGDTDFTPQYYDIQSFINYQLNKKWNINFLGTF
SKSRYEMKPNTRNTYFGGFENPLLLTIHYNGKEDDKFQTETGNLQFNYKANEKLDLAVDLFAYHSKEQEYFDIQGAYLIS
EVDTDGNPTQTYDVGSQIDHARNNFDVVVAGMQHKGKYKLTPNNTIEWGVKYQQEDIRDLLGEWQVLDSVGYSVPNQPNN
LELNYSVNAKNHLKTNRFSGYAQYATKFNWSNAKVMINAGVRATYWDYNEELNISPRAQIAVKPDWDTDMLFRFATGIYY
QPPFYREVRRLDGTLNDEVKSQQSIHFILGNDYEFKMMDRPFKLTTEVYYKLFNDLNPYFVDNVRIRYQANNNSEGYAYG
IDARLFGEFVPGVDSWFSVSYARAYQNIDNRGDIPLPTDPRFKVSAFFQDYMPILTSFKVNVNFVYAAGLPMSAPQFSDP
YKYQETLNDYKRVDIGFVKEFINQKDLLPRSSFWQNFKEVSVGLDVFNIFDIRNEISNSWIRDVHSTNVYSVPNRLTGRF
FNAKMNIKF
>ABR41955.1 conserved hypothetical protein [Parabacteroides distasonis ATCC 8503]
MKIRAIAALLFILISVSAFGEGRIKITGYVRDADGNPLELVNVRVKNTLIGSMTNEKGYYSFSISPGDSISIIYSCLGYN
KAERIIPSAQADMRLNVQMNNTSFDLGEVSVTAIRKQTTTMESLNADKIKLLPDPSGGSIESLVVTFAGVSSNNELSSQY
SVRGGSYDENIVYVNGIEVFRPLLIRSGQQEGLSFINPDLTEAVNFAAGGFEARYGDKMSSVLDITYKKPKIFEGSASAS
LLGANAYVGSSIGKFTQVTGFRFKSGRSILGTMDTDAEYDPKFIDLQTYITYQLAPKWEINFLGNLANNNYKFTPYSRET
SFGTAEHPKNFKVYFDGRERDRFQTLFGALTLKHNPNENTELGLQASAFKSKEEEGYDIAGEYWLSENGAENPDDDASAA
MSVGRYHEHARNRLNSTVMNVGHYGMARLLNNTLKWGATVQMEKINDKISEWEKRDSSGYSLPQTGNNVSVYSNLFSDNQ
IESTRFSAYAQDAFKFRTKQGLFTLVAGVRGSYWTYNKEFLFSPRASLGFIPNFDQDLTLRFATGLYYQSPFYKELRRVD
KDKNGNNITVLNKDLKSQRSIHFILGGDYTFRAVDRNFKVTAEMYYKKLDNLNPYTVDNVKIRYYGENCAKGYAMGLDVK
FFGEFVPGTDSWISFSLMKAQQTIRETTTVPMANSQGYNISLFFQDYFPGYKRVKLNLKGVLSGGLPQTIPGKGYEAGYF
RTPAYKRVDIGLSYQLAGGTDAIMDRGFFRHLKNIWLGLDVFNILDIKNVSSYYWITDVYNVQYAVPNYLTGRQLNVRLI
VDF
>EFC71805.2 hypothetical protein HMPREF0669_00477 (plasmid) [Prevotella sp. oral taxon 299 str. F0039]
MFFAFNVYMKLRIALYFICFFYAVVMHGQTFTLQGKVVDEQQQPIELVTVSVAKQGKMTMTSPRGEFSLTLHTADSVPVK
FSMVGYKTKTRILQKPKGKLKLQIVLYSDNMIEEVTVKGARKQTGQMQHIKTEDLKNNPSATGNAVEELIQSQAGVSTHN
ELSSQYNVRGGSFDENSVYINNVEVFRPFLVRSGQQEGLSIINPNMVEKIGFSTGGFDAKYGDKMSSALDIIYKTPQKSE
ASAYISMLGAGLYAAIANQKISWSNSIRYKTNKYLLGTLETRGEYMPRFLDYQTYFNYKPNKRWEVSFIGSISDNQYTFT
PENRETKFGTFKNVKNFKVYFDGQENDLFQTFFGSFSLKRNLTQNTSLALIASAFSTKEQEKYDIQGQYWLTQTETSENL
GVGTYFQHSRNYLKANIKNVKLLFNHKTSKHNIESAFTMKWENIKEISNEYEMRDSSGYNIPNTPEALNMIYSLRAKNEL
SSQRMEGYIQDTYRFTSKHEHTLFTLNYGIRVSNWSFNKETIISPRVSLGITPAFNHNVTMRFATGLYYQAPFFKELRDT
TMSNGVTYAQFNKKVKSQRSLQFIAGLDYNFKVKEHQYKFTAEAYYKALSNLIPYSVNNVKVIYYGDQLCKGHAAGLDLK
LYGEFVPGTDSWISLSLMNTQMNLNGKKIPLPTDQRYAINLFFTDYFPGTERWKMSLKLAFADGLPFSTPHQDLETNTFR
APAYKRVDIGMSYNLLNSKNHQKFIKNMWLGVDCLNLFGISNVNSYYWITDVTNNQYAVPNYLTGRQINARLSIDF
>BAR96704.1 putative ferric aerobactin receptor [Prevotella intermedia]
MNKAKLLNIILLFLCLLYAGNAMGQSFTLQGKVSDQDGNPIELASIMVASQGKITMSNLKGEFSMQLQSEDSVKVRFSML
GYKSKVRVLRRPQGKQTLQIQLSSDNEMQEVVVQAKVQQHGTTEEIKVEATKRNPSVSGNVVEEILQTQAGVSTHSELSS
QYNVRGGTFDENSVYINNVEVYRPFLVRSGQQEGLSVINADLVESVGFSTGGFEAKYGDKMSSALDITYKRPKRTEGSIT
ASMLGANGYLGIATKKLTWTNGLRYKTNKYLLGSLETKGEYNPSFLDYQTYLSWQPSKRWQVDFIGNISENNYNFEPKDR
ETKFGTLKNVKSFKVYFDGKEKDLFRTFFGSLSITNHLTPRTDISLIASAFSTKEQQRYDIQGQYWLTQTETSENLGVGT
YMQHSRDYLKANVRSLKLMMQQRAGNHRVEGALTYKIEKIEENSAEYEYRDSAGYNIPHTGETLNMIYSMRARNNLDAKR
IEAYLQDTWNFKSNDSVPTLYRLNYGVRYAHWDFNGESIVSPRASLNITPGWNRNLSFRVAAGLYYQAPFYKELRDTTMI
NGVTYALLNKKIRSQRSIHALASMSYRFSMMNRPFKFTAEAYYKAISRLVPYSVDNVKVTYYGDNETSGHAAGLDLKLFG
EFVPGADSWLTLSVMNTSMKLNGKNVPLPTDQRFALNLFFTDYFPGSTRWRMSLKLAYADGLPFSAPHQELTSTPFRAPA
YKRADIGMSYRLFDNQDGSRSSIFRNVWLGLDCLNLFGINNVNSYYWITDISGQQYAVPNYLTGRQINAKISVEF
>ALO48516.1 TonB-dependent receptor [Prevotella enoeca]
MRMKLFYTIIIGLISTIEISAQQFILQGRVVNERMTPLKLVSVSVPRQGKVTFTSLKGAFRLQLQSADSVAVKFSMIGYK
TRTKILIRPKGKQTLQVVLRENDNTLGEVTVKERQRQTGQTQSIGTADLNRMPSVSGNAVEELIQSQAGVSTHNELSAQY
NVRGGSFDENSVYINHVEIHRPFLIRSGQQEGLSVINPNMVEKIGFSTGGFEAKYGDRMSSALDITYKLPKTFEASLSAS
LLGASAYAGFGNGHLTWSNGIRYKTNKYLLGSLQTKGEYKPVFLDYQTYLSYQPNKHWQIDFIGNISDNRYDFEPQDRET
AFGTMKDIKSFRVYFDGQERDLFRTYFGSLSVKHNLGSRTSVALQASAFYTQERETYDIQGQYWLTQTESSKNLGVGTYF
EHARNYLKARVGSIKLMFEHRWNKHRAEGALTLKREHISEHSAEYEMRDSAGYNVPHTGTDLRMIYSLRAKNTLNANRVE
AYLQDTYRFTSPNEHTLFTLNYGIRFSHWNFNRETIASPRLSLGIIPAFNHNMTWRLAAGLYYQAPFFKELRDTTTINGI
TAVHLNNKIKSQRSIHLIAGYDHRFNLGARPFKFIAEAYYKLLNNLVPYSINNMKVVYDGSTIGNGHAAGLDLKLFGEFV
PGTDSWLSLSVMNTRMKRNGRSIPLPTDQRFAVNLYFTDFFPGTTRWKMSLKLAYVDGLPFSAPHRELETNSFRAPAYKR
ADIGMSYRLLNNANGQRASLFKNIWLDVDCLNLFGISNVNSYYWVTDVTNCQYAVPNYLTGRRLNARITFEF
>AFJ07471.1 TonB-dependent receptor plug domain protein [Prevotella intermedia 17]
MNKAKLLNIILLFLCLLYAGNAMGQSFTLQGKVSDQDGNPIELASIMVASQGKITMSNLKGEFSMQLQSEDSVKVRFSML
GYKSKVRVLRRPQGKQTLQIQLSSDNEMQEVVVQAKVQQHGTTEEIKVEATKRNPSVSGNVVEEILQTQAGVSTHSELSS
QYNVRGGTFDENSVYINNVEVYRPFLVRSGQQEGLSVINADLVESVGFSTGGFEAKYGDKMSSALDITYKRPKRTEGSIT
ASMLGANGYLGIATKKLTWTNGLRYKTNKYLLGSLETKGEYNPSFLDYQTYLSWQPSKRWQVDFIGNISENNYNFEPKDR
ETKFGTLKNVKSFKVYFDGKEKDLFRTFFGSLSITNHLTPRTDISLIASAFSTKEQQRYDIQGQYWLTQTETSENLGVGT
YMQHSRDYLKANVRSLKLMMQQRAGNHRVEGALTYKIEKIEENSAEYEYRDSAGYNIPHTGETLNMIYSMRARNNLDAKR
IEAYLQDTWNFKSNDSVPTLYRLNYGVRYAHWDFNGESIVSPRASLNITPGWNRNLSFRVAAGLYYQAPFYKELRDTTMI
NGVTYALLNKKIRSQRSIHALASMSYRFSMMNRPFKFTAEAYYKAISRLVPYSVDNVKVTYYGDNETSGHAAGLDLKLFG
EFVPGADSWLTLSVMNTSMKLNGKNVPLPTDQRFALNLFFTDYFPGSTRWRMSLKLAYADGLPFSAPHQELTSTPFRAPA
YKRADIGMSYRLFDNQDGSRSSIFRNVWLGLDCLNLFGINNVNSYYWITDISGQQYAVPNYLTGRQINAKISVEF
>AOH41685.1 TonB-dependent receptor [Tannerella sp. oral taxon HOT-286]
MKSKRRFTRCGLLATVLSLCLSLTTAWAQRIKISGNVRDADGNPVELVLVQVKQTMNGAMTDEKGFYSLTVAPTDSVVLV
FSCLGYHKAERIIPRPAGDMRVNVQLTSAALELGEIAVTATRRQTTTMEHLDANRLKVLPDPSGGSIESLVVTYAGVSSN
NELSSQYSVRGGSYDENMVYVNGMEVFRPLLIRSGQQEGLSFVNPNLTEQVQFSAGGFEARYGDKMSSVLDITYKRPKGW
EGAATLGMLASSHPTLSTANAYVGSASKRFTQVTGIRYRMSSSLLSDADSRAEYEPRFVDLQTFMTYRPAPKWEVNFLGN
IASNHYSYRPIELQTRFGTTEEQRVFHVYFDGRERDRFDTYYGALTLKHTPSDKSEVGLQAFAFRSNEEESYDIEGAYRL
DKVGEESAGEASSLSLASYHEHARNRLQATVAHVGVYGLSQLSSFHTLKWGAGLQSERFVDRISEWESHDSSGYSLPQTG
REVNVIANLFSNNSLSSMRGSGYAQDVIKFRTPQGLFTVIAGLRATYWSYNRELLISPRASVGFIPTANQDITLRLATGL
YSQSPFYKELRVEEQDAGGNTVVRLNSDLKAQRSIHFILGGDYSFKVGGRNFKLSSEVYYKHLSRINPYTVDNVKIRYYG
ENCARGYIVGWDTKLFGEFVPGADSWISLSLMQARQTIDRTGQPTVHAPLPNSPAYNLSLYFQDYFPGYRRAMVNLRGVL
TGGLPVTVPRQGYTGNTFRTPAYRRVDIGFTYQLVGGESRVMDSGLLRHFKNLWIGVDVFNLLDIYNTGSYYWITDVYNH
RYAVPNYLTGRQLNLRVSADF
>AHF13255.1 TonB-dependent receptor [Barnesiella viscericola DSM 18177]
MRYKILLLLITIGAVLELAAQGRVKLTGRVYDSDNQPIELATVRVAGTTMGTMTDLKGEYQLSIPAGDSIVVIYSCLGYR
EEQRQLLNLTKDVSLSVRLNKNSKMLNEVVVATHRRQTSTLQTIDTKDLKLMPDASGGSIEAMLTTFAGVNSSNELSSQY
SVRGGNFDENIVYINGIEVYRPLTVRSGQQEGLSIINPDMVGAVGFSSGGFSAEYGDKMSSVLDIIYKHPQAFEGSVSAS
FLGATASIGQSTKKFSQLHGIRYKTNSTLLSSLDTKGEYEPSFFDYQTYLTYKFAPKWEASFLGNIAINDYKFTPHERNT
SFGTATNAKQFKVYFDGGERDKFETYFGALSLNFFPDKYTQWALMTSAFVTNELVTYDISGQYWLDELADTGDGEGTENT
GALGVGTYHEHARNRLKASVIATSIKGATKLGQNELKWGFTHQYEQIYDRVREWEMRDSAGYSLPHTGQSVEMIYNLFSR
QDMDSHRLSAYLQDTYRLRTLWGRFIFTGGLRASYWGFNKETLVSPRASVTFIPAANEQITTRLAGGLYYQAPFYKELRD
TVCDASNNYVVQLNRNVKSQRSIHIVLGGDYSFRALDRPFKFTAELYYKKLDNLIPYEIDNLRVWYSGQNEAKGYAAGID
LKLFGQFVPGVDSWLTFSLMKTQEEIGGVKLPRPTDQRYSVGLYFQDYVPRFPKYKFSLRAILADGLPVGSPRKGRQAGY
FRAPAYKRIDIGASRLLVGGEDKLLQKGIFRNLKSVWIGIDVFNLFDISNVNSYYWVTDISNAQYAVPNYLTRRQINLRL
SIDF
>APW33124.1 TonB-dependent receptor [Prevotella intermedia ATCC 25611 = DSM 20706]
MNKAKLLNIILLFLCLLYAGNAMGQTFTLQGKVSDQDGNPIELASIMVASQGKITMSNLKGEFSMQLQSEDSVKVRFSML
GYKSKVRVLRRPQGKQTLQIQLSSDNEMQEVVVQAKVQQHGTTEEIKVEATKRNPSVSGNVVEEILQTQAGVSTHSELSS
QYNVRGGTFDENSVYINNVEVYRPFLVRSGQQEGLSVINADLVESVGFSTGGFEAKYGDKMSSALDITYKRPKRTEGSIT
ASMLGANGYLGIATKKLTWTNGLRYKTNKYLLGSLETKGEYNPSFLDYQTYLSWQPSKRWQVDFIGNISENNYNFEPKDR
ETKFGTLKNVKSFKVYFDGKEKDLFRTFFGSLSITNHLTPRTDISLIASAFSTKEQQRYDIQGQYWLTQTETSENLGVGT
YMQHSRDYLKANVRSLKLMMQQRAGNHRVEGALTYKIEKIEENSAEYEYRDSAGYNIPHTGETLDMIYSMRARNNLDAKR
IEAYLQDTWNFKSNDSVPTLYRLNYGVRYAHWDFNGESIVSPRASLNITPGWNRNLSFRVAAGLYYQAPFYKELRDTTMV
NGVTYALLNKKIRSQRSIHALASMSYRFSMMNRPFKFTAEAYYKAISRLVPYSVDNVKVTYYGDNETSGHAAGLDLKLFG
EFVPGADSWLTLSVMNTSMKLNGKNVPLPTDQRFALNLFFTDYFPGSTRWRMSLKLAYADGLPFSAPHQELTSTPFRAPA
YKRADIGMSYRLFDNQDGSRSSIFRNVWLGLDCLNLFGINNVNSYYWITDISGQQYAVPNYLTGRQINAKISVEF
>ALJ04235.1 TonB-dependent receptor [Algibacter alginolytica]
MTTKYSILTATFLLFVCSVFSQTATVKGVILDENNTPIHNVNIKASNDGTKTNENGFYLLKIPINKNINIEFSHITYKKV
TTTFNLENGEEVEFNPVMNSTIEQISTVIINTNRRKDIEGIVTLDPEAIRKIPGANAGVENLLLSLPGVSNNNELSTQYA
VRGGNYDENLVYVNGIEVYRPFLIRSGQQEGLSFVNTNLVQNVDFSAGGFQAKYGDKLSSVLDITYKTPFQFEINTDLSL
LGGSLSYENISKNSKFTSIIGLRYRDNGLLVNAKETETNYDAAFGDIQTFLTYKFTDKFHLSFLGNISLNKYNYEPQTRQ
TNFGTLTDPVALLVYYDGQEKDQYQTTLGAFKGSFFANDNLNLHFITTAYHTTEEEYFDILAQYRLGEVNSNIGDENLGE
VEFSEGIGSQLNHGRNDLDALITNIEHKGDFKIKDHRIEWSVKYTHEDIRDRLVEWEIIDSAGFAIRPPKTLPNNEQPYI
PYTGPLVAFQNVRSTNHTQIDRFQAYTQWSKRSKIGTNDVWYNAGVRMHHWAVNGVGIASSNQTVFSPRAQFAIKPFWEK
DMLFRLAGGLYYQPPFYRELRDSEGIVQPHVKAQKSFHLVAGNDYSFKMWDRPFKLTTEAYYKKLTDVNPYTLENVRIRY
SANNNAKAYAYGLDMRLNGEFVPGTESWFSFGFLKTEENIANQGYIARPTDQRLKFAALFQDYVPNIPNMKMYLNLVYNT
GLPGGSPSYADPYQYQNRLPDYKRADIGFQFVIVDENKQFNSGWKKAFKGLSFGVEIFNMFDAQNSITNTWVRDVYTKRQ
YAIPNYLTPRVFNIRTTMKF
>BAO77108.1 putative ferric aerobactin receptor [Winogradskyella sp. PG-2]
MKRLHFIVLLGLFFSLLSFSQSAIIRGVILDENNNPINDVNIKASTGEGTATNENGFYELKIPFGKDITIVFTHLNHKRV
EAKFNLKNGQELEFNPVMKIEIEQIATVVINTNTRQSVDGVTSISPQMVRTIKGAQPGVENILKTLPGVNISNELSTQYS
VRGGNFDENLVYVNEIEIYRPFLIRSGNQEGLSFVNTDLVQNVDFSAGGFQAKFGDKLSSVLDITYRNPVAFGVRTDLSL
LGGSVAAEAVSNDGKFSGIAGVRYRDNSLILNNLETEGNVEPVFADAQTYLTYRFSSKFHLNFLGNISLNKYNFEPENRQ
TNFGTLQEPVALLVFYDGQEKDQYQTYFGAFKANYFASDELTLKVIASAYHTTEQEYFDIFAQYRLGEVNTNIGDENLGE
VEFSEGIGSQLTHARNDLDAFIVNAEHRGDYKIDDESTVEWSIKYTHEDIRDRLLEWEVIDSAGFSIRPPNFSSPNLQPY
EPFSGPLAAFENVRALNKVQIDRLQAFAQYSKNTTWGNNDVFYNVGVRAHSWTVNGDGIESNSQTVFSPRAQLAIKPDWD
KDMLFRVAGGLYYQPPFYRELRDSSGVVQPKVKAQKSFHVVLGNEYSFEIWDRPFKLVTEAYYKGLSNVNPYTLENVRIR
YRAKNNAEAYAYGLDMRLNGEFVPGTESWFSFGYLKTEENIENRGYIARPTDQRLKFGALFQDYVPNMPDLKMYLNLVYN
TGVPGGSPSYADPYDFQIRLRDYRRADLGVSLELVNPDKTYNSKWKKAFKELSVGFEIYNMFNNQNSITNTWVRDVYSKR
QFAIPNFLTPRVFNVRLSARF
>AJR03976.1 TonB-dependent receptor [Siansivirga zeaxanthinifaciens CC-SAMT-1]
MKTKFIISAVFFIIIFSGFAQTATIKGVILDEFKKPIANVNIKTDNNGTASNSNGFYILSIPANQDVKVVFTHLSHKKIE
STFRLENAESIEFNPVMSTTVEQIAAIVVTNTRQKEVEGIITLKPETIRKIPGANAGVENLLLTLPGVSNNNELSTQYSV
RGGNYDENLVYVNEIEVYRPFLVRSGQQEGLSFVNTDLVQNVDFSAGGFQAKYGDKLSSVLDITYKTPYQFEINSNLSLL
GASISAENISKDSKFTSIVGLRYRNNSLLVKAKETEINFQPVFADAQAFLTYKFSNKFQLSFLGNASINKYNYQPQTRQT
NFGTLSDPIALLVFYEGQEKDQYQTYFGAFKGTYFANEDLTLKLIASTYHTTEEEYFDILAQYRLGDVNANIGDENLGEV
EFSEGVGSQLNHGRNDLDALISNIEHKGDFKIDDHRIEWAVKYTHEDIRDRLVEWEVIDSAGFSIRPPKTLPINEQPYSP
YSGPIEPFQNVRKTNNTQINRLQAYAQWSKRSTLGTSDVWYNAGVRVHNWSVNGEGLESTSQTVFSPRAQFAIKPYWEKD
MLFRISAGLYYQPPFYRELRDALGEVQSDVKAQKSIHFVLGNDYSFKMWDRPFKLTSEAYYKDLSDVNTYTLENVRIRYR
ANNNAKAYAYGLDLRLNGEFVPGTESWFSFGYLKTEENIDNRGFIARPTDQRLKFAALFQDYVPNVPNLKMYLNLVYNTG
LPGGSPSYADSYSYQNRLPDYKRADLGLQFVLVDSKKQFDRGWKKPFKELAFGFEIYNMFDVQNSITNTWVRDVYTKRQY
AIPNFLTPRVFNVRTTMKF
>CCB70480.1 Probable outer membrane protein precursor [Flavobacterium branchiophilum FL-15]
MRKIFFLIFFLIYNLISFAQNARIKGVILDENNRPVERVSVSDGVHKTFTNANGFYSLTVVANQNITIVFSHVSYKNKKI
TINLKNNEDFEWHPVMTHKFEEMVEVVVVNNRKRIQGITNIAPEVIRKIPGANAGVENILKTLPGVYSNNDLSTQYGVRG
GNFDENLVYVNEIEVYRPFLIRSGQQEGLSFTNTDLVQNVDFSAGGFQAKYGDKLSSVLDITYRNPTKFGLSAEAHLLGG
SIAMDNVSKNQKWSAITGLRYRDNTLLVNSQETKTNFKPTFADVQTNINYNASTKWNFSFLGNVAQNRYNYQPLTRQTNF
GTINQPRALIVVYQGQEKDLYTTYFGAFKTTFKVNDFNSYKLITSIYHTQEQEYYDIKADYALGDVEANFGNENFGTVTN
ISGIGTQLNHARNDLDALILNAEIKAFHEIKRNQIEWGVKWTRDDIRDRLKEWEVIDSAGFSINPPIYPQNNQPYTPYIG
PLVPYKNVRATNNAKINRLSGFVQWSRKDTLGAAQIWYNAGIRAQNWQVSTTDKTATSQTVFSPRFQIALKPNWQKDMIF
RFSTGVYQQPPFYREIRDAHGVVQPDVQAQKAIHFVLSHDYSFKMWNRPFKLVSEAYYKTLTNVNTYTLDNVRIRYAAQN
NAVAYAQGLDLRLNGEFVPGTESWFSLGFMKTEENIDNKGYIARPTDQFLKFAVLFQDYMPNIPSVKMYLNLVYNTGLPG
GSPSYADPYEYQSRLRDYRRADVGFSYVFTEKNNSRPDTHWLKKFKDFSAGFEIFNLFNNQNAITNTWVRDAYSKNQYGI
PNYMTSRVFNIKVAIKF
>AFU69907.1 TonB-dependent outer membrane receptor protein [Psychroflexus torquis ATCC 700755]
MNYFYTFLFVIITSSVFSQTATVQGIIFDESRNPIASANVSTSQGGTVSNSNGFYQLKITAGQTLKLKISYIGFKPITAK
LNLKKNQVEELNFILKTSIEQIGEVILENDGRTRIEGITTLDPETIRKIPGANAGVENLLKTLPGVNSNNELSTQYSVRG
GNFDENLVYVNDIEIYRPFLIRSGQQEGLSFVNTDLVRNVEFSAGGFKARYGDKMSSVLDIEYRRPVNFGGSFEASFLGG
SASVEGVSKNKKLSAIVGMRYRDNSLFVNANETEANFKPRFADVQTFLTYQFNPKFEISFLGNIAVNSYSYEPFTRQTNF
GTIDDPQALLIFYEGEEESLYETYLGAFKATYKPNDSYTGKFIASAYHTKEQEYFDILANYRLGSVSTDFGDGNLGEVEF
TEGAGSQFTHARNNLDALIFNLQHLASHQIDEHLIEYGARYSHEDIRDRLQEYEVIDSAGFSVRPPLPDFGNDQPYNPFE
APIEAFQSIRALNFTKIDRITAFLQWSYRTRLGNSKVWMNAGVRSQAWRVSGEGIESNTQQVVSPRGQVSIKPDWDKDMV
FRLSGGFYHQPPFYRELRDSTGTVVPDVKAQESIHIVAGNDYSFKLWDRPFKLVTEGYYKKLNNVNPYTIENVRIRYRAR
NDAEAYAYGLDMRLNGEFVPGTESWFSFGYLKTEERQGDREYIARPTDQRLKFAALFQDYVPNMPKLKLYLNLVYNTGLP
GGSPQFEDPYDYQSRLSDYQRLDVGFFYALKEANDTFKENHWLNIFENLDVGFEIFNMFDRLNSITNTFVRDSSSRNQFA
IPNFLSPRVFNLKLSASF
>APG64719.1 TonB-dependent receptor [Tenacibaculum sp. LPB0136]
MKHILLLFILIPSVLFAQKTATIKGKLTNKYNAPIEGVAISYQGKGTITDKEGRYQFTIPIRKTVAVTFTHVSYKSVSKK
FTARGVKTFTYSPTLRFKTEEIEEVIVRNRKKEAEGITTISTEKVKNLIGANAGVENVLMTLPGVSNNNELSTQYNVRGG
NFDENLVYVNGIEIYRPFLVRSGQQEGLSFINSHMIQNINFSAGGFQAKYGDKLSSVLDITYRKPTEFGAQIDMSLLGGS
ATIEGTLLNNKLSAILGIRYRDNSLFVNSKQTDVNFRPKFTDVQTFLSYEVNEKLSLNFLGNFSLNDYNYKPLSRRTRFG
TVVDPLELIVYYDGQEKDSYQTLFGAFSADYQVNENLNITATVSSFNTQEEEYFDIAASYNLGEVDSNIGSDNFGDVQFS
EGIGSQINHARNDLDALITNVQVKATLKDGKNEWRAGVKYQTENIKDRIREWEIIDSLGFSIRPSHHNIGNNQPYTPFTG
PIEPFQDIRAENDVDINRVSGFVQFSRKTMLNEHQVWFNAGVRAQSWSVNAEGFSEEDHFIFSPRGQFAIKPDWDKDMLF
RISGGWYSQPPFYKELRDNNGEVNPEVKAQKSIHIVAGNEYSFRLWERPFKLTTELHYKNLSDVNSYTVDNVRIRYRADN
VTNAYAYGLDVRLNGEFVPGSESWVSLGYLKTEENINNQGYIARPTDQRLKVGILFQDYVPNLPDLKAYLNLVYNTGLPG
GSPAYADVYQFQNRLKDYKRADIGVSYVFADAKKQYKTGFLSNFKELTAGLELFNMFDILNSNTNTWVRDVYSKQQYGIP
NFMTGRVLNFKVGMKF
>AEE49728.1 TonB-dependent receptor [Haliscomenobacter hydrossis DSM 1100]
MKKTILYFIAFFSSIAIFAQEDNLARITGTVKDGSNSQMVELVTIYIKGTQINTSSAENGRYSLDVPANRDLELVFSRVG
FKESVVNVKAMPPRSAKQIDVELAPMDSDIEFVVRESRLETAGMVRESMEGFKVLPTTTGNLESILPHIALGTSSGTGGE
LSSQYNVRGGNYDENLVYVNDFEIYRPQLIRAGQQEGLSFPNIDLMRDLSFSSGGFEARYGDKQSSVLDIKYKRPDSLRA
SAAASFLGGSTHIEGSFKTGKDNFRRFRYLAGARYKTNRYLLSSLDVKGEYVPNFADIQTYLTYDITRDLQVSFLGNYNR
SRFTFVPEEGSSAFGLINYALQLYTVFEGREVDDFTTSMGGLALTYLPDRKRNPLFLKLLGSRYRSDENERFDIIGDYSL
RQIESNFGAGNFGDVISELGTGTQHLYVRNFLNIEVTNLEHRGGIELQTTHLNSDNTSSHFLQWAIKLQQENISDRINEW
ERLDSAGYSIPYDTANIYLFSVLKTSNQLNSTRVNGFFQDTYTFRNNSKGEWRISAGVRATYWDLNQEALFSPRAQLLYK
PLGIKKDISYRLAAGLYVQPPFYREMRAPDGTVNTDLKAQKSMHLVAGLTYDFYMGQNPKKFRLIGEAYYKSLWDMVSYE
IENVRIRYSGRNDSEGYIAGIDLRMNGEFVPGAESYINLSLLRARERITGVQHLVREVGQEEATPVKDVPRPTDRLFNLS
MFFQDYLPKNENFKMHLNLTVGGGLPYGLRGNNVVYRNTYRFNPYHRVDIGFSFQLWDRLKMANKRPNHYLRFTRNSWMS
LEVFNLLDVQNQAGNNWIKTVFQQQYAIPTYLTSRRINLRLRVEF
>AEV96748.1 TonB-dependent receptor [Niastella koreensis GR20-10]
MTSISTNFDRNKNFTRVKFVPYLLVFIAVCISGNVVAQKKAAWVSGRVVGDNEQPLDNVSVVILGRLKGVVTSDSGTFKL
KVPADKAFALVFSYTGYKTEQRNFLLNENEEERVVVRLERGARELEPVVITNERQRREAGLVIINPKNAINIPAPVGGIE
SLIKVFVGSNNELTSQYNVRGGSYDENLIYVNDFEVFRPYLVRSGQQEGLSFINPEMTRNVSFYNGGFQAKYGDKMSSVL
DIQYKKPRQFGGSAYAGLLEQGLHLEGITKDNKFTYLIGVRNRSMRNLFKSQETQGNYVPSSNDLQALLTYQINAKNSIE
LLGNISQTKFTLIPQFSQLTSSVFSPYFSANLGMDIYFSGREEDRYRTNMVGLSFIQQPKKSLRLKWMLSRFENDEREGI
DITGAYIFGEREFDKSKSDFGLINNPLGAGLYQNYARNKLNIQVWNASHKGYLDLGHHYLQWGQSAERQTVNDKLHEWEY
QDSAGYSLPYDPNNLALSSLLNSKANLTINRLSGFIQDNIILHDSMGVILQAGVRYNYNDLNNEFLVSPRLGASWKPAHW
RRDIIFRGSLGIYNQPPFYRELRRYDGTVNTNLKAQKSWQTSAGFDYNFRSGNRPFRWTVEAYYKNMWDVVPYDIDNVRI
RYFGENMAKAYAAGLETRIFGELVKDAESWISLGFMRTRENLKGDKYYDYTLDSLGGIKDSTQKEAGWLRRPTDRFLTFG
MFLQDYLSTNKNFKVYLNFLYGSNLPYNIPGSVKYRNALIIDPYIRIDVGFSALLLDSEKSNRRSHSPFRNFENIWATLE
VFNLIDRDNTISYMLIKDFSNTVFAMPNRLTPRLLNLKLVARF
>AKQ45578.1 colicin receptor [Rufibacter sp. DG31D]
MGFRRGWLIVLFLSTSLPSWAQQSFLQGIVQDPKQKPLVGATVAIQGKDLGTSTDARGKFSLKLEPNTKHVLVITYIGYH
AYTREIELLPQETRFLTVELQEVNTHINEVRILGKSLNDTREQVSITRLDPRLTQRLPAPFQEFNKVLLTLPGVTSNNEL
SSSYSVRGGNFDENLVYVNGMEVYRPFLNISGQQEGLSFVNPDLVQDITFSSGGWQPKYGDKLSSVLDIQYKTLTTFEST
VSGSLTGGSLHTEGVAAKGRMTYLLGARHKNATYVLNSLQVEGNYRPKFSDVQTFLTYDLSPADQRAAGLEPKTQLSFLG
NIAHNNYQVRPETRETSFGNQFQMVRLLVGYDGQEQMRYTTYQGGLRLQHELKPNLKAELIYSGLYSQEREYRDLEAGYR
FCDAEPSPGVSPFNRCAGERGIGSRYEFSRNRLRASLQTIELKTTWTASRRSEFSAGLKTGHENIQDHLQEYSFQDSSDY
VYNLTTLHTQQSLNSWRYQGFAQHQWQLDSIQTLTYGARFHYWSVNKQLSVSPRVQYALRFPNLPAWSFKVATGLYVQAP
LYRELRNGNGTLHPNMENQQAWHFITGSEYQFQKWGRPFKLSAEAYYKYLPSIIPYEQDNMRIRYLPGVKGTAYAMGLDV
RVNGEFIKGEESWFSVGFLRTRENLTGDSTSIRNPETREVVRKEATGYVRRPSDQLLNFGVFFQDHLPNNPTLRMYLNGV
FSSGLPFGPPGDINLRSAFDGPSYKRVDIGFSKLITLRPSEESKFGLKSLWLSLEVLNMIAANNVVSYNYIKDFNGVTYA
VPNYLTSRLVNVRFMAKF
>AKA34054.1 TonB-dependent receptor [Muricauda lutaonensis]
MCLKKPVLNLLLFFGILTSYGQHAIITGVVVDENNRPLPNVNISSNTSGTTTNGQGLYLLQVVADTENTITFSHIGYQNI
LLENLLLNTNETFEFNPVMKVNVTQIAGVEVSPTGQKKLEGIETLSPEMVRNIPGANAGVENVLKLLPGVSFNNELSTQY
TVRGGSFEENLVYVNEIEVYRPFLVRSAQQEGLSFINSAMVSDIDFSAGGFQAKYGDKLSSVLDVSYKIPTSFSLQADAS
LLGGALTLETLTNDKNLGNITGVRYRTNALFINSQQTQTNVRPNFFDAQTYFTYGISSKLELNFLGTFSINDYENRPRTR
QTNFGTINEPRALLVAYQGKENNRFSTALGAFKADFKLNEKVNLKLITSVYHTVEEEFSDVITEYELAEVDNDLGSQDLG
SPINPRGLGRQINRARNQFDALIFNMYHRGKLKKENTLVQWGLKYTHEDIRDQLREAEFIDSAGYFIRPPQSGIVNNQPE
EPFTGDILPFEGAQAINFVKTNRVSAFLQYGQHGKWGEHDIYYNLGLRGQLWTVNGVGFDSNTQFLVSPRVQFAIKPNGA
QDLLFRLAIGNYQQPPFYRELRDLNGTVNPDVEAQKSWHFVLGNEYSFTLWGRPFSLQSELYYKTLSDVNPFIIEDVRLR
YAAVNNAVAYAYGLDVRLNGTFVPGAESWVSVGYLKTEENINGRGYISRPTDQRLKFALLFQDYVPTVPDLKLYMNLVYQ
TGVPGGSPNYADPYEFQGRLRDYKRVDLGISYIFADESKQRFDGDKAMKLKALSAGFEIFNLFNNQNSITNTWVRDADTQ
RQFAVPNFLTARILNLKISARF
>ABG58876.1 conserved hypothetical protein [Cytophaga hutchinsonii ATCC 33406]
MYIARFFFTFLLSILLTGYCFSQHATIKGYILNAEGDSIPGAYVFLNDTIPLAVSNTSGFYSATIPCCKPVVISIKSLGY
KKTPTTLQAKANQVIYLNIKAEENIVEGKTIDIIDYSKDTLLYNSVEINTKDAKYLPSAFGDFTKVLPAMALGVTSNNEL
STQYSARGGNFDENLIYINDIEIYTPQLAKAGQQQGLSTVNTDLINRVSFSTGGWEAKYGDKLSSVLNASYKTPRRYAGS
VTAGFLGGAAHIEGISINNRLSFVSGARLKSASYLLKTLDTKGEYKPVFWDWQTLLTYDITSKNKYKYSQGISKVDLLFI
VSNNKYEITPTTRQTTFGTLDDPLRFNVAFDGRDILTYQTVQGGVRYMHRFNNAFKTAFGLNGYIASEREYYDVESGYKI
NSVDQDPNSPSYNQDVITKGIGSYFEHGRNLFKAASINVNNRSTYHINKQNQIDFGASVQREMINDHFEEYNFSDSASYV
DLTRSVYKNTLLNSSRLQAYGQYTHFIDSTHTFITGVRLNYWSLNEQLLVSPRLQYTYQPRNNTLIKFRIGTGLYQQPAY
YREMRAIDGTVNTGIKAQRSYHFIAGMDKQFLRWGRKFTLITEAYVKYIDRIVPYDLYDVRLRYYGYNDGTAYATGFDMR
LNGEFVKGVESWFNLGILSTKENIADDNRGYIRRPTDQRVTAAIFFQDHIPNNPTIKVYLNLQFASGLPFGPPGNPEYRS
SLRAPAYRRVDIGFSKLISFNDKDLIQRKVFESIWISLEVLNLLGTSNTISYLWIPDYSGNTYAVPNTLTARVVNLKTIV
RF
>ACU04064.1 TonB-dependent receptor [Pedobacter heparinus DSM 2366]
MLRTCLLVFVVLLGFGKAVAQPLIKISGLVTDELGKSLQQVTVTVIGQSQSTITDEQGAYNIYSKSKIFTLKYTLLGYNT
ILVSIKQDKAGRVTQHVVMRINPNELEQVTITNKQNQLSNSTLINLTDAAAMPSVSGNFEAVLKTLPGVSPNNELSAQYS
VRGGSFDENLVYVNDVEISRPVLVRNAQQEGLSFINTDLLSSAKFSAGGFEARYGDKLSSVLDVKYDRPDSSSAAVSAGL
LGLAFSSKIVSPNSYLLTGIRYKNNTGILNSQDNKGVYTPSFTDVQLLYNYNLSSRFSLSLLGNYNSGRFKLIPESRETE
FGTADTKLRLNVDYEGEEKDNYQSAGAAITLKFTPRPDYVIKWISSYFKTDEKEHIDIAGWYLFDKDDGPSTSKESSIGG
YINYAMNKLTSQNFSTELKADQTFKNHTFSWGLRFENKDYNDDLNEYSLIDSAGYIANQQVHNFYQNNSVVVKNKLTIQY
YTAYMQDSYRLSANTDLQLGLRAGYNSLSTQFLLSPRLLLAYRPVNNRKIFRFSAGVYQQAPDYRSIRDFNGMLNLHQKA
QRSYNTSAGLDYAFDALGTRLKFSSELYFKYLDRLVPYMMDNVRVKYLAGEVATGYTYGADFNIGGEFVKDLLSYFRISF
MKSAQDLKNDGLGYLKRPADQRVNFSAYFQDRLLNSPAYKVHLTLLYGAKLPVGSPLLQRYSDDFHIPAYKRVDIGFSKD
FLDDFNVKKSGFLEKYFSSFTASVEVFNLLNINNTVSYLWLKDLDNVQYAVPNYLTGRRLNVKLVIKFKKSK
>ADR20490.1 hypothetical protein Ftrac_0485 [Marivirga tractuosa DSM 4126]
MRQILIAILVFIIPLYTLGQSQNLKGKVVDVRNSEGIASASIQLIDTEISAQTDSLGFFDFQVPQQSEYKVRISHVSFIN
QVVSIESNDYTVIQLQVDNLLLQQVDVSGQTDYLPKNGLQKIEPLSVNETATPFNEFNQLLTTLPGVVSNNELSSSYAVR
GGNFDENLVYVNGMEIYRPFLVRAGQQEGLSFINPDLVGNIEFSAGGWEAKYGDKLSSNLLIDYKKTEETEGNVNVGLLG
ASGYLSAQFNEKDNLLLGLRYKNAKYLFNTFETSGEYLPRFLDFQAFYNYRFSDKTTLDLLAVFAQNDYRVEPASRETDF
GSFQEKLRFFVVYEGAESLSYRSFQGGARLRHLFTDNFRTSVILSAFSTSEYEYINTEGFYRLCDVDRDLSSDTFDQCIS
LQGIGANYNYARNFLYAQVAQAIIRNDWQIRNDQLLAFGLEYKKQFVNDYLDEYEFRDSADFAQVNRVINQDNNLEATFA
NVYVQHEWQINNRHSLNSGLRFNYGSNTEEWLLSPRVQYQVKLHSDKSGQFNFSTGIYRQFPFYRELRDFSGNITPDVRA
QSALHFVATYSKNVELWERPFQLNSSLYYKHLYNIIPFDVDNIRIRYRPELSADGYAYGADFRFSGEFIPDMESWFSLGL
LSTREDVQEDNRGYIRRPTDQMVTGSIFFQDNFINDPSLKVNLKLQIGSGLPFGPPNSLESRNIFTGEWYRRMDVGFSKQ
FMGDKIQNLEYIDSFWIGLDVLNVLGVTNTISYSWIEDVNAQTFAVPNSLSARFLNLKGIVKF
>CBH25677.1 Conserved hypothetical protein containing TonB-dependent receptor domain [Salinibacter ruber M8]
MRLYRVLILAACCWLLGTAPAHAQTWGTVTGTVTDSVQGAPLPGVTVLVEGTDFGTATSADGRYRLELPTGRYTLRFSAV
GFATRVDSVTVAEGTTRLDATLASTVLKMDELTVTDGAVPNRPGVYKVDPADVQNMPTPFKDGFRALKTTPGVATNNELT
QQYSVRGGGYNENLVFINGFEIFFPFRPRQGEQEGMGLLNPALASDITFYTGGFPPEYGGKLSSALDVQYVRPESDPLSG
SVDLSTLDASAHLQSSALGGDLGWGFGMRRAQPGRFFGTQDLKGDYSPRFTDLQGTVSYRFSDRVSVGALGIWADNTFDL
EPEERTTYFGVISLDPERPSDFKALRASLNGARTDGYTTTFGGVRLHTDFSDRLKLAHDFAYFGTRETESFDIQSNRRVC
QVNPTGGDNPSNCTSVLQGESTVTRFADNSVEVRRRTGRGRYEWDLDRQTLKGGWHLRGLHFDDNLNERTTIDGRVEDGQ
DSTLVDRLDDSATFDEYQFGAHLQDAVDVLPTDGRLTITGGVRADYFSFNDEWTVSPRLSGRFVATDRLTLTGAWGIYHQ
KPTYRELRGTPSDTASIRGTLDQNRDIRSQRSVQYVFGGEYFFPDRRLYLRAEAYYKDLDDLISYTIEDVRVNYSGENDT
YGYTYGVDFQLRGELVPGLESWFNYSYLVSRERFTDAALERYAAQAPTGFSDEFRKNRTGLLPRPADQRHTFSAFVQDYV
PGDKSWKVHMRLLYGSGLPYTPTSPGPKTPGGAETRIPGDRMSGRLPAYRRVDVGATKRIELVQNGIGGPVHLELTLEVL
NLFDMDNTVDYSWTNNFQRVPKRLTPRTLNARLHLTF
>ALJ61647.1 TonB-dependent Receptor Plug Domain protein [Bacteroides cellulosilyticus]
MKHFWLLTALIILFSTPALAQKTVKIGGTVTDENGNPIELATIRLEGTAIGTVSNLKGRYSLKFESRDSVTVIFSMLGYQ
TRKRKLVRPQGNISLNITLPPMNFELGEVSVTERRRQTGTIQQIETKQNRLAPDASGGSIEAVIATQAGVSSNNELSSQY
NVRGGSFDENMVYVNGIEIYRPLLIRSGQQEGLSFINPDMVQSVGFSTGGYEAKYGDKMSSVLDITYKKPERLEGSASVS
LLGASAYVGIATKKLTWTNGIRYKTNQYLLGTLDTKGEYDPRYIDYQTYLNWTPSKRWEIGVIGNISENRYNFQPEDRYT
RFGTLSNVREFKVYFEGQEKDLFRTLFGTAYATYRLNEQNSLTLQASAFHTKEQETYDITGQYWLNSLDSGTQVDGTTNE
EETSETIGVGTYMEHARNYLTAEVQSYSITGRHRLKSHSLQWGAEFKRERIKDRMREWEMRDSAGYSMPQTSEGPELFYT
LRSRNETDSKRYGFYLQDTYRFRSTAGLFTLTAGIRGSYWDWNKEFIFSPRTSLALIPAFNEKFTLRVAAGVYYQAPFYK
EFRDTTQVDGIATVSLNRDIRSQRSLHFVAGGDYNFRAMDRPFRFSMEVYYKALSNLIPYNIDNVRISYYGRNLSKGYAT
GIDMKLFGEFVPGTDSWLSFSLMKTEEKINGQWLPRPTDQRYRLSLYFTDYFPGSRKWKMNLKGTLAGGLPFGPPHSGRE
AAVFRTSPYRRVDIGMSRCIIDRSERENQRGIRSLWLGVDIFNLLNISNVNSYYWVTDTRNNQFAVPNYLTSRQINVRLL
LDF
>ADK97130.1 TonB-dependent receptor [Prevotella melaninogenica ATCC 25845]
MKRKDIQKYILLLLFMVTAQLAFAQSFTLQGKVSDKEGNPIELASVMVVTQGKLSMTNLKGEFNMQLQSEDSVKVRFSMI
GYKTKTRILVRPKGKQTLLVQLADDNALEEVVVQGKAKQHGTTEELDIQKTKQGPSTSGNAVEEMVQTQAGVSTHSELSS
QYNVRGGTFDENSVYINNIEVFRPFLVRSGQQEGLSIINPDMVESVGFSTGGFEAKYGDKMSSALDITYKRPKKTEASVS
ASLLGASAYLGLATKKLTWTNGVRYKTNRYLLGSLQTKGEYRPSFLDYQTYLSWQPNKRWQVDFIGNISDNRYNFEPEDR
ETNFGTLQNVKKFRVYFDGQEKDLFRTFFGSLAITRHLSSRTDLSLLASAFTTKEQERYDIQGQYWLTQTETSENLGVGT
YMQHSRDYLNADVKSLKLMMQHRAGKHKIEGAVTYKLERIKENSAEYEYRDSAGYNVPHTGRDLKMIYSLRARNELKAKR
FESYLQDTWNFQTRDSVPTLFTLNYGVRFAHWDFNGESLFSPRASLTITPGRNRNLSFRIAGGIYYQAPFYKELRDTSIV
NGVTYATLNQKIRAQQSIHALAGMTYRFEMLGRPFKFTAEAYYKALSHLVPYSVDNVKVTYYGENTATGHATGLDLKLFG
EFVPGADSWLTLSVMNTSMKLNGKSIPLPTDQRYALNLYFTDFFPGTTRWRMSLKLAYADGLPFSAPHKELENNTFRAPA
YKRADIGMSYRLLDNNDGHRNTIFKNIWLGLDCLNLFGINNVNSYYWVTDIAGQQYAVPNYLTGRQINGRVTVEF
>AEA22203.1 TonB-dependent receptor [Prevotella denticola F0289]
MKRKDIQKYILLLLFMVTAQLAFAQSFTLQGKVSDKEGNPIELASVMVVSQGKLSMTNLKGEFSMQLQSEDSVKVRFSMI
GYKTKTRILVRPKGKQTLLIQLADDNELQEIVVQGKAKQHGTTEELDIQKTKQGPSTSGNAVEEMVQTQVGVSTHSELSS
QYNVRGGTFDENSVYINNIEVFRPFLVRSGQQEGLSIINPDMVESVGFSTGGFEAKYGDKMSSALDITYKRPKKTEASIS
ASLLGASAYLGLATKKLTWTNGVRYKTNRYLLGSLQTKGEYRPSFLDYQTYLSWQPNKRWQVDFIGNISDNRYNFEPEDR
ETNFGTLQNVKKFRVYFDGQEKDLFRTFFGSLAITRHLSSRTDLSLLASAFTTKEQERYDIQGQYWLTQTETSENLGVGT
YMQHSRDYLNANVQSLKLMMQHRTGKHKIEGAVTYKLERIKENSAEYEYRDSAGYNVPHTGRDLKMIYSLRARNELNAKR
FESYLQDTWNFQTRDSVPTLFTLNYGVRFAHWNFNGESLFSPRASLTITPGRNRNLSFRLAGGLYYQAPFYKELRDTSMV
NGITYATLNQKIRAQRSIHALVGISYRFEMLGRPFKFTAEAYYKALSRLVPYSVDNVKVTYYGENTATGRSTGLDLKLFG
EFVPGTDSWLTLSVMNTSMKLNGKRIPLPTDQRYALHLYFTDFFPGSTRWRMSLRLTYADGLPFSAPHKELENNTFRASA
YKRADMGMSYRLLDNHDGSRNTVFKNIWLGIDLLNLFGINNVNSYYWVTDIAGQQYAVPNYLTGRQINGRITIEF
>AGB27872.1 outer membrane receptor protein [Prevotella dentalis DSM 3688]
MKQRFLVLATLLACTISVAAQTFTLRGRVSDDNNNPIELASVSCLSQGKATVTSLKGEFQLSLHSADSVVVRFSMLGYRT
KTRVLHRPKGTQTLQIVLYEESNALGEVNVTGQKIQSGQTQELSTDALKAIPSTTGNAVEELIQSQAGVSTHSELSSQYN
VRGGSFDENSVYINNVEVFRPFLVRSGQQEGLSVINPDMVDRIGFSTGGFEAKYGDKMSSALDITYRRPRRFEANATASL
LGASAYVGFANKKLAWANGVRYKTTRYLLGSLETNGEYRPNFLDYQTYLNFRPNKRWSVDFIGNISDNHYNFYPKDRETK
FGTLDNVRAFRVYFDGQEKDRFRTFFGSLGLTRHYGDSTSVSLIGSAYSTSEQERYDIQGQYWLTQTETSENLGVGTYFE
HARNYLKAHVESIKLLAKHTARQHNIEGGLTYKMEHIEEQSGEYEMRDSAGYSVPHTGKDLYMIYSLRARNELNANRLEV
YLQDTWRFRSAGEHTLFTLNYGVRFSHWNFNKESLLSPRVSLGIIPAFSHNMTLRLATGLYYQAPFFKELRDTSTVRGIT
YATLNRKIKSQRSIHFIGGMDYRFSMNNRPYRFTAEVYYKLLDNLVPYSVNNVKVVYYGNNEASGHAAGLDLKLFGEFVP
GSDSWVSLSLMNTRMKLNGRAIPLPTDQRYALNLFFTDFFPGTTRWKMSLKLAIADGLPFSAPHKELENNSFRAPAYRRA
DIGMSYRLLDNQSRSRKSIFRNIWLGVDCLNLLGINNVNSYYWITDVTSQQYAVPNYLTSRQFNARVQFEF
>AKU70413.1 TonB-dependent receptor [Prevotella fusca JCM 17724]
MKRKDIQKYILLLLFMVTAQLALAQSFMLQGKVSDKDGNPIELASVMVVSQGKLSMTNLKGEFNMQLQSEDSVKVRFSMI
GYRTKTRVLVRPKGKQTLLIQLADDNELQEVVVEGKNKQHGTTEELDIQKTKQGPSTSGNAVEEMVQTQAGVSTHSELSS
QYNVRGGTFDENSVYINNIEVFRPFLVRSGQQEGLSIINPDMVESIGFSTGGFEAKYGDKMSSALDITYKRPKKTEASVS
ASLLGASAYLGLATKQLTWTNGVRYKTNRYLLGSLQTKGEYRPSFLDYQTYLSWQPNKRWQVDFIGNISDNHYNFEPEDR
ETNFGTLQNVKKFRVYFDGQEKDLFRTFFGSLGITRHLSSRTDIRLLASAFSTKEQERYDIQGQYWLTQTETSENLGVGT
YMQHSRDYLNANVKSLKLMMQHRAGKHRIEGAVTYKIENIKENSAEYEYRDSAGYNVPHTGRDLKMIYSLRARNELNAKR
FETYLQDTWNFQTRDSVPTLFTLNYGVRFAHWDFNGESLFSPRASLTITPGRNRNLSFRIAGGIYYQAPFYKELRDTTKV
NGVTYATLNKKIRAQQSIHALAGMSYRFEMLGRPFKFTAEAYYKALSRLVPYSVDNVKVTYYGENTATGHATGLDLKLFG
EFVPGADSWLTFSVMNTSMKLNGKSIPLPTDQRYALNLYFTDFFPGTTRWRMSLKLAYADGLPFSAPHQELENNTFRAPA
YKRADIGMSYRLLDNHDGSRNTIFKNIWLGIDCLNLFGINNVNSYYWVTDIAGQQYAVPNYLTGRQINGRITVDF
>AFL82060.1 outer membrane receptor protein [Aequorivita sublithincola DSM 14238]
MKTIKLPLTILFLCFATVMFAQKAVIKGIILDENNVPVSGTNVTYKDSGTISDFNGFYLLEIPSNEDVVISFSHVSHKKI
QITVNLSPNEDYELNPVMNTSIEQISEVIISGRENKRVEGVTTITPEIIRKMVGANAGVENLLKSLPGVNGNDELSTQYA
VRGGNYDENLVYVNEIEVYRPFLIRSGQQEGLSFVNSDLTSNVEFSAGGFQAKYGDKLSSVLDITYRKPVEFGASIDASL
LGASGSVGGISKNGRLSGILGIRYRDNSLLVNAKETETNYRPKFADAQTYLTYKFTNKFEVSFLGNVSLNEYNYRPLTRQ
TNFGTITDPIALLVFYEGREEDRYNTYFGALKSTWVVSDNYTAKFIASLYQTTEQEYYDILAEYRLGEVNTEIGGDQVGE
VEYTRGIGGQLTHARNDLDALILNVEHKGNLSIEENNIEYGIKYTREDIRDRVQEYEIIDSAGFSIRPPIFPPNNQPYNP
DTSPIVPYTNVRAFNDVQIDRISGYAQWSRKTNLGSGELWLNAGVRAHNWTVSGQNITSTTQTVFSPRAQVALKPDWEMD
MLFRLSGGVYHQPPFYRELRDSSGTVRPDVKAQKSIHIVFGNDYSFKMWDRKFRLNSELYYKHLTDVNPYTLENVRIRYR
ATNNAVAYAYGLDLRLAGEFVPGTESWLSFGYLKTEENIDDRGYIFRPTDQRLKFGMLFQDYVKVIPSLKMYLNLTYNTG
LPGGSPSYADPYKYQSRLNDYKRADLGVSYVIVDDTKLRESGWLKRFKELSIGAEIFNIFDVQNSITNTFVRDVYTKVQY
SIPNYLTPRVFNVRLTAKF
>AMS27450.1 hypothetical protein AEM51_10895 [Bacteroidetes bacterium UKL13-3]
MHKRLLLFFGVFVSCTLFVHAQKNAIVFGIIRDSLGRAIADVNVAGIATDQLTISNERGYFQLSLPANTPVEIGFSYIGR
PNKRIALRLLAPGEKYELNVNMEYGVRLTEVVVSEERDRDKVSVQTINPKTVTTLPNVSGSFESILKTLPGVTSNNELSS
QYNVRGGNYDENLIYVNDIEIYRPFLPRSGQQEGLSFIHTELVENVKFSAGGFEARYGDKLSSVLDIQYKKPKKFAASTN
LSFLGAQTHVEGSLPNRRFTYLLGARYWTNQYVVSTLDTKGSYKPSFSDVQTLLTYHVKDNLSVSFLGSYAQNKYLVVPD
TRETVFGTVKQALALRIFFNGQDLMEYRTATGALSVNYQPTQKLQLKLYSSVFYSNENELFTIEGAYRLEEVETDFGSDN
FGKSKASKGIGYFLNNARNQINAVVMNAGHRGYYTIGNNSLQWGAQIQAEQISDKLNEWRYVDSLGFAQPSLVNREIVMQ
EYISANNTLNSYRLNGYVQNSQVLNKVNNMRINYGLRSNWWSYNKENVISPRIQFSFEPNRGYNRALAAGSVKGNPKRDI
ILKAAVGFYYQPPFYRELRNFSGQLNTNIKAQRSIHYIAGGDINFKAWDRPFKFFAEAYYKQLDNLIPYEIDNVRVRYFA
DNSASGYATGIDMRVNGEFVKGTESWLSVSILNTEEKINGVVDAAGNNVKPKYVRRPTDQRVNVSLMFQDYLPKFPTYRM
YLNLVYGSGLPFGPPDRNRYNDIQTMPSYRRVDIGFLKVVVDENDTQKAGWKRYFNSAMVGLEIFNMLDVQNTISYLWIQ
DVEARTWAVPNYLTGRRVNLKVVAKF
>APZ48154.1 TonB-dependent receptor [Polaribacter reichenbachii]
MKKIFLFLLFIPSFLIAQKTTILKGTIKNSKKEPVENVSIKFKNTGTSTDKNGNYSIRIPLDEEITIIYSHVSYRSITKI
ITAKSRNIIRFSPTLILKTEKLNEIVVKDIRKEASGIESIDIKTVKNTIGPNAGVENTLMTFAGVNNNNELSTQYNVRGG
NFDENLVYVNGIEVYRPFLIRSGQQEGLSFINTNMVQNINFSAGGFQAKYGDKLSSVLDITYRKPTETATTIDASLLGAS
VTFEGQFLDKKLSTITGVRYRDNSLFVNSKQIETNFRPKFTDVQTYLTYDFSNKFELSFLGNFSLNNYNYQPLSRRTRFG
TVADPLELVVFYSGQEQDKYLTLFSALSANYKVNDNFTLKTTASRYNTQEEEHFDIAAQYNLGEVDSNIGSENFGEVEFS
QGIGSQLNHARNDLDALITNLQVRGTIKNNDKQWDFGVKYQKEDIQDRIREWEVIDSLGFSIRPPHHSGNNQPYDPFEGE
ITPYQSIRKDNNVAISRFSGFVQFNQRLFWNDHEVFYNLGIRAQNWSVTGNGVDSENQTIISPRLQFAIKPDWEKDMLFR
VSGGMYAQPPSYRELRDFNGDLNVDVKAQKSIHFVTGMDYSFTMWDRPFKLTTEMYYKDLSDVNAYSIDNVRIRYRADNA
TTAYAYGLDMRLNGEFVPGSESWVSLGYLKTEENINNQGNIARPSDQRIKFGILFQDYVPNLPDLKAYLNLVYNSGVPGG
SPSYSDPYNFQDRLRDYRRADLGVSYVFADNNKQFTTGLLSKFKELTAGLELFNMFDIQNAITNTWVRDVYSKTQYGIPN
YMTGRVLNFKVSMKF
>AOW21972.1 TonB-dependent receptor [Lutibacter sp. LPB0138]
MSLFLFFISHCVFTQTATIKGIVKDDKGKPIYDVNISYENSGTTTNQNGEYSIIVTSDKKVTVTFSHISFNDLIKTFDIS
NGKVVNFSPRLKPKTEELEVVDIENRRKDAEGVVEINMQDVREIPGANSGVENILMTFAGVNNSNELSTQYNVRGGNFDE
NLVYVNGIEVYRPFLVRSGQQEGLSFVNSEMTQNVSFSAGGFQAKFGDKLSSVLDITYRTPQEFATRVNLNLLGGSATIE
GKLFDNKLSAIVGVRYRDNSLLVNSKDTETNYKPKFTDAQSFLSYQVNERFKVDFLGNFSFNEYNYTPITRRTKFGTIAN
PLELTVFYNGQEKDKYLTAFGALKGTYLVNDDLQMSLTTSTYNTQEAEHYDILASYNLGEVDSNLGSENFGEVEFSEGIG
SQLNHARNNLDALISNVQLKATLRKDNNQYDFGLKFQNEDIRDRIIEWEVIDSAGFSIRPPNQIVNNQPYEPYEGEITPY
QDVRAKNNTQINRLSAFAQWSKKEEWGENEVWYNIGVRAQNWTVKGDNINSSKSQTVISPRAQLAIKPDWEKDMLFRFST
GFYYQPPFYKELRDANGIVQPDVKAQQSIHFVLGNDYSFKMWDRPFKLVSEAYYKHLTDVNPYTVDNVRIRYAATNNATA
YAAGLDFRLNGEFVPGTESWVSLGLLSTKENIDNQGEISRPTDQRFKFAILFQDYVPNIPDLKMYLNLVYNSGVPGGSPS
YANPYEFQTRLNSYKRADIGISYVIADENKQFNSGLLKSFKELTFGVEIFNMFDVQNSITNTWVRDVYSKRSYGIPNYMT
SRVFNVKLDMKF
>APY06970.1 TonB-dependent receptor [Winogradskyella sp. J14-2]
MLSFSQSAIIRGVILDEANLPIENVNIKASTGDGAATNTNGFYELRIPSDVEVTVEFTHLGHSRIVQKFQLKNGQELEFN
PVMKVEAEQFAEVVITTNTRQNEDGVVTISPRTLRTIKGAQPGIENILKTLPGVNISNELSTQYSVRGGNFDENLVYVNE
IEVYRPFLIRSGNQEGLSFVNTDLVSNVDFSAGGFQAKYGDKLSSVLDITYRNPVAFGVRTDLSLLGGSVAAEAVSKNGK
FSGIAGVRYRDNSLILNNLETEGNVEPVFADAQTYLTYRFSDKFHLNFLGNISLNQYNFQPENRQTNFGTLQEPVALLVF
YDGNEEDAYQTYFGAIKANYYVNKDLTLKFIGSAYHTLEQEYFDIFAQYRLGEVNTNIGDENLGEVEFSEGIGSQLTHAR
NDLDAFIVNAEHRGDYNIDEESTVEWSVKYTHEDIRDRLVEYEIIDSAGFSIRPPNFSIPNLQPYEPFEGPLTAFEDIRA
LNRVQIDRIQAFAQYSKRTEWDSHEVFYNAGIRVHNWTVSGENLQSNTQTVFSPRAQFAIKPNWEKDMLFRVAGGLYYQP
PFYRELRDSSGVVQPNVKAQKSFHVVLGNEYSFKIWDRPFKLVTEAYYKGLSDVNAYTVENVRIRYRAENNAKAYAYGLD
MRLNGEFVPGTESWFSFGYLKTEENINNRGYIARPTDQRLKFGALFQDYVPNMPNLKMYLNLVYNTGVPGGSPSYADPYD
FQIRLRDYRRADLGIQLELVNPTKTYKAKWKKTFRELALGFEIYNMFNNQNSITNTWVRDVYTKRQFAIPNFLTPRVFNL
RLSARF
>AEV32276.1 outer membrane receptor for ferrienterochelin and colicins [Owenweeksia hongkongensis DSM 17368]
MLIRFYRLLATLSLFLLGMMMHAQENQKRGTFIRGTVTDEQGKPLDGAKVTLGTFYALTIEDGSYEIEIPHGDNQIVYFT
SFGYNPDTTVFSIKKGESLTLNKSITLMPNVLNNVEIVDKRSRFDNQVSVRKKEIDAYVGAGSSVEGIIKTLPGVSSYSE
LSSQYSVRGGNFDENLVYVNGIEIYRPFLVSNGQQEGLSFVNGAMVENVDFSAGGFEARYGDKMASVLDITYRQPKEFAM
RAEGSLLGGGLTYENLHFKKRLSVLVGARYRTNQLLLGSLDTEGDFKPSYTDIQAYLTYYLTDEWELSFLGNYSRNQYKV
VPTSRTTDFGTFQEALRLNVFFDGKEDYDFVTRFGALTAVNRPSKKVELKYTASVFQTTEQEYFDVIAAYSLGELNNNLG
SDDFGEISFIRGVGGFQNYARNNLDAIVANVAHDGFWDKGEVSWRWGLKFQGEDIIDRYKEWEMIDSAGYNVPHNSSVNG
VLGYVNDTIPVAIYTVDSVQKNLELFESYDSRANLTSYRVMAYVERSQLFERWGDDFFLNIGLRSNYWTFNKQNVISPRA
SFSWKPDWEKDMVFRLASGFYYQPPFYREMRDIAGGLNEDIKAQRSIHLVLGNDYQLKLWNRPFKMVTEVYYKNFDNLIP
YDMDNVRIRYTAENSSKGYAAGIDYRLNGEFVQGVESWASISLMTIQEDIEGDGVGYLPRPTDQRLNFKIFFQDYLPRDP
TFRVSGTVTFGTGLPFGPPQATAEEREYRLPPYRRVDLGFTKDIILESRTYESKFWGAFKSMYVTLEVFNLFGTNNTISY
LWVKDISTARDYAVPNYLTGRLLNLRLVCKF
>EAQ41556.1 TonB dependent/ligand-gated channel [Polaribacter sp. MED152]
MKQLFLILCLLPSFFYAQKTTIVKGTVKNSQKEGIEKVSIKFNNTGTVTDENGNYSIRIPLDKEVTITFSHVSYTTFIKK
ITAKNRNIIRFSPILLTKTENLKEVIIRDNRKEAAGITKIDINKAKNIVGPNAGVENVLMTLPGVNNNNELSTQYNVRGG
NFDENLVYVNGIQVYRPFLIRSGQQEGLSFINSNMVQNIDFSAGGFQAKYGDRLSSVLDITYRKPTETALAIDASLLGAS
ATFEGLFLNNKLSAITGVRYRDNSLFVNSKQVETNFRPRFTDVQTYLSYESSEKFQLSFLGNFSLNNYNYQPLTRRTRFG
TVANPLELTVFYQGQEEDKYLTLFGALAAEYKVKDSFTLTTTASRYNTQEEEHFDISAQYSLGEVDANIGSDNFGDVQFS
QGIGSQLNHARNDLDALITNVELKGTVKQGSKQWNFGVKYQKEDIIDRIREWEVIDSLGFSIRPPFHSSNNQPYEPFEGE
ITPFQNIRKDNNVQINRITGFAQFNQRSFWNDHEVFYNLGVRGHSWTVTGNGSKSENKIIVSPRAQFAIKPNWDKDMLFR
ISGGLYAQPPSYRELRDFNGDININVEAQKSYHLVTGMDYSFNLWNRPFKFTSEAYYKNLTDVNSYTIDNVRIRYRADNV
TEAYAYGVDLRLNGEFVPGSESWVSLGYLKTEENINDRGYIARPSDQRVKFGILFQDYVPNLPDLKAYLNLVYNTGVPGG
SPSYSDPYNFQERLRDYRRADLGVSYIFVDANKQYSSGWLSNFKELSAGLELFNMFDIQNAITNTWVRDVYTKTQFGIPN
FMTGRVLNFKLAMKF
>EAP88426.1 hypothetical protein CA2559_06685 [Croceibacter atlanticus HTCC2559]
MKKSTLFYVLFTCFLYQVSAQTATVQGIILDDAKTPILGVNISSSNNGTETDINGTYSLKIPSNQDVEITYSHVGFKNIK
ITVNLTSGDIYEFNPLFKTDIEQISEVIIKTGQRQRVEGIVTLAPETIRKIPGANAGVETLLKLLPGVSNNNELSTQYAV
RGGNYDENLVYVNEIEVYRPFLIRSGQQEGLSFVNTDLVRNVEFSAGGFQAKYGDKLSSVLDITYRRPVDFGASLEASLL
GGSISVEGISKDDKFSGIVGLRYRDNGLFVNSRETETNYRAGFADAQTFLSYRVTDKFELGFLGNVSVNDYNFEPQARQT
NFGTLQDPLALVVFYDGQEEDRYETYFGALKATYDVSDNYTAKLIASTYNTQEQEHFDIFAEYRLGVPNTDIGSEDLGEV
EFTRAAGSQLTHARNDLDALIFNLEHKGTISINDHLIDYGIKYTHEDIRDRQQEYEVVDSAGFSIRPPFSDFANDQPYQA
FDAPLTPYSSVRAFNETQIDRIQAYAQYGNKTVIGNTEIFYNLGIRAHQWTVNDNLTNTTESQAVISPRAQFAVKPDWEK
DMIFRISGGLYHQPPFYRELRDSTGTVRPNVKAQQSVHLVLGNDYSFKLWNRPFKLVSELYYKSITDVNPYTVENVRIRY
AANNNAKAYAYGLDMRLNGEFVPGTESWVSFGYLKTEENINDRGYIARPTDQRLKFGVLLQDYVPRIPSLKMYLNLVYNT
GLPGGSPNYADPYDFQTRLRDYKRADLGIFYVLADQNKTFSKGHWLHPFKELTLGFEIFNIFDVQNSITNTFVRDASTQQ
QFAIPNFLTPRIFNLKLGMRL
>ALU76099.1 TonB-dependent receptor [Tenacibaculum dicentrarchi]
MLFCSLVFTQVFAQKTAIIQGTLTNKFNIPIQGIAISYLSKGTTTDANGQYKITIPMRKTVRVTFSHVTYKTITKKFTSR
GKEIFNYAPTFYFKSQELEEVIVKNYRKQAKGISTISTKKVKNILGANPGVENILMTLPGVSNNNELSTQYNVRGGNFDE
NLVYVNGIQVYRPFLIRSGQQEGLSFINPQMVQNINFSAGGFQAKYGDKLSSVLDISYRKPTKFGAKIALSLLGASFTIE
DTFLNNKLSALIGVRYRDNSLFVNSKQVAVNFSPTFTDVQSFLSYKATKKLTLNFLSNFSINKYKYQPLTRKTRFGTLAN
PLELIVYYQGQEKDEFKTLFGAFSSDYQVNDALKITGTISSFNTQEEEYFDIAAAYKLSEITKTSENSENNQNFEEVTFA
QGIGSQINHARNDLDALIRTIEFKATLKDGKNEWKTGVKFQTENIKDRMNEWEIIDSLGFSIRPPYHSTNIQPYEPFTAA
IEPFNKVKSKNNIDINRISSFLQFSRKTTWKNHQIWLNIGVRSHNWSVKNAAKNTIKNTRNQVTFSPRAQFAIKPDWGKD
MLFRISGGWYSQPPSYKELRAYNGEINPKVKAQKAIHFVAANDYSFKLWKRPFKLTTELYYKNLTDVNAYSVDNVRIRYR
ADNATKAYAYGLDIRLNGEFVPGNDSWVSFGYLKTQENTNNQSYIARPTDQRLKFGVLFQDYVPNIPSLKAYLNIVYNTG
LPGGSPAYTDVYKYQHRLNDYKRADVGISYIFTDISKKKSTGFLANFKELTAGLELFNLFDIRNSITNTWVRDAYSKQQY
GIPNYMTGRVLNLKIGMQF
>AEH02539.1 TonB-dependent receptor plug [Lacinutrix sp. 5H-3-7-4]
MTKKTILFYFTALLLPFFALAQSATVTGVILNENNTPIEGVNIKANTSGTTTNRDGFYELKIENNTEVSINYSHVSHKKV
AIKVNLKNGEVFEFNPVMKIDVEQISTVVISGKKRKDVEGVTTIAPAVIRKIPGAQAGVENILKTLPGVSGNNELSTQYN
VRGGNFDENLVYVNGIEIYRPFLVRSGQQEGLSFVNSDMVQNVDFSAGGFQAKYGDKLSSVLDITYKKPVDFGVALDLSL
LGGSLTLETASKDSKFTSITGVRYRDNSLLVDAKETETNYDPTFIDAQTYLTYKFTDKFELSFLGNASLNKYRYEPQTRQ
TNFGTLENPLALLVVYQGQERDSYQTLFGALQARYNLNDNVNLNLVASTYHTTEEEHFDILAQYRLGEVNSNIGDEDLGE
VEFSEGIGSQLSHGRNDLDALITTIEHKGTATVEDNEIKWSVKYTNEDIRDRLIEWEVIDSAGFSVNPPGAGFNDEPYAP
DEFPLTAFTNVQSRNNTQINRIQAYLQWSKRSTIGDADVWYNAGVRAHNWQVKNNGVSGDFQTVISPRAQFAIKPNWEKD
MLFRVSGGLYFQPPFYRELRDANGDVQLNVKAQKSIHLVLGNDYSFKMWDRPFKLTTEAYYKKLSDVNPYTVENVRIRYA
ANNNAKAYAYGLDMRLNGEFVPGTESWFSFGYLKTEENINDRGYIARPTDQRLKFAALFQDYVPNLPNFKMYLNLVYNTG
LPGGSPSYADPYDYQNRLPDYRRADIGFQFVLVDENKQFNSGWKKPFKSLSLGFEIFNVFNNQNSITNTWVRDVYSKRQY
AIPNYLTPRVFNVRLTSRF
>AMC09978.1 TonB-dependent receptor [Lutibacter sp. LP1]
MLKTVTLTLFLIFSLSITAQNSIIKGIVKNTDKNPIEGVTISYLNYGTTTNKKGEYKFSVPGDTKIKITFRHISYTILTK
TITIPKNKTYNYSPILKPKVENIDEIIVKDNKKDAQGFIQINPADVIKIPGANNGVENILMTLAGVNNNNELSTQYNVRG
GNFDENLVYVNGIEVYRPFLVRSGQQEGLSFVNPAMVQNIKFSAGGFQAKYGDKLSSVLDITYRTPEKFAVAMTGSLLGG
SITVEGNMLHHKLSAILGVRYRNNSIFINSKDININSNPNFTDIQTFLSYEVNSKLKVDFLGNFSINNYNYTPITRRTKF
GTISNPLELIVFYEGQEKDKFKTLFGALKGSYIVNKNLNLSLTTSTYQTIEEEYYDILASYNLGETNSDFGSSNFGDVAF
SEGIGTQLNHARNNLDALIGNIEFKVTYKKDKFQLNLGIKYQKEDIKDRINEWEVIDSVGFSVRPPNHISNNQPYEPFTG
EIVPFQSIKAQNSTIIDRLIWFAQYSKNSNWNNHKIWYNIGARSHNWNVYGDDIETSNQIIYSIRGQFAIKPDWEKEMLF
RISGGMYNQPPFYRELRNRNGVVVPDVKTQKSIHIVLGNDYSFKLWKRPFKLTSEIYYKNLTNVNTYTVDNVRVRYSASN
NATAYATGIDLRLNGEFVPGTESWISIGFLKTEENSDNRGYISRPTDQRFKFGMLFQDYVPNIPNIKMYLNLVFNTGVPG
GSPSYTDPYNYQNRLNAYKRADIGISYVFTDAINQYQSGWLQKFKELAVGFEIYNMFDIQNSITNTWVRDVYSKQFYGIP
NFMTSRVFNVKINMKL
>ABQ03156.1 TonB-dependent receptor, plug [Flavobacterium johnsoniae UW101]
MNKNKLIFALLFLCFTCISFAQNAHVKGIILDNENHPVSNVNITSGKNNTQSDVNGFFDIEVISNKKASIIFTHISLKMI
SLTVSLKPNEVFVFNPVMNNSQEQMGEVFVSSKNRKRVQGITTVETATIKKIPGANAGIENILKTLPGVNSNNELSTQYA
VRGGNYDENLVYVNEVEVYRPFLIRSGQQEGLSFTNTDLVQNVDFSAGGFQAKFGDKLSSVLDITYRKPTQFGASLEASF
LGGSASVDLVSKNKKWSAVTGVRYRNNSLLVNSQDTQTNYTPTFADIQTNINYDISEKWQMSFLGNISQNKYLYQPLTRE
TKFGTIDQPMALAVYYEGQEKDQYDTYFGALKTTYKVSPSLTLKLIGSLFHTTEQEHFDILAQYRLGNIDPENPNNASSI
DFTRGIGSQLNHARNDLDALIANVELKGTKEWQESQLEFGLKYTRESIRDRIVEWEMIDSAGFSINPPLVILPENNQPYT
PYTGPLLSYQDIRATNFNTINRFSGYAQWNKQSQLGSNQIWYHLGARFQSWKVSGALEEGKNQVVVSPRAQFAIKPDWDM
DMVFRISGGLYHQPPFYRELRDLDGVVNPNVKAQEAVHVVLSNDYNFKMWNRPFKWVTEVYYKSLSDVNVYSIDNVRIRY
VANNNAKAYAQGLDFRLNGEFVPGTESWVSFGYLKTEENYENKGYIARPTDQRLKFAMLFQDYMPNIPSVKLYLNLVYNT
GLPGGAPAYSDPYLYQNRLNDYRRADIGFAKVFVDASTQSSKTSWLKNFKELSLGVEIFNLFNNQNAITNTWVRDVYSKN
QYAIPNYMTSRVFNIKLNARL
>AGC77268.1 putative outer membrane protein [Nonlabens dokdonensis DSW-6]
MKNFLLFIALLITGFLHAQNAVIQGIILNENNQPIPNASIKVAGTTIGTATDDTGFYRLVVPANQKITIVFSSISYKTAR
QNFELDGRAIFEFNPVLSTVIEQIVEVYISNTKTREFAGIINISPTVIKTIPGAQPGVENLLKSLPGVSSNNELSTQYTV
RGGNFDENLVYINEIEVYRPFLIRSGQQEGLSIVNSDLVRSVDFSAGGFQSKYGDKLSSVLDINYRRPTEFGAGVDASFL
GVNAFVEGTAFAKAATGILGVRYRNNSLFVNSRETEAITRPVFVDAQTYLTYEVSPKFELSFLGNIAINSYEFEPLTSQT
NFGTVDDAQALIINYDGGEDDQYETYFGAVKASYDVNEALNLRFISSVYHTKEQEHFDILGRYRIGRPNTNIGGDDLGEV
DFTRGIGSELDHGRNDLDALIVSLEHKGTLELNLDKKENDQLDWGIKFNSEDIRDRLREYTVIDSAGFNVRPPSVPANDQ
PYFSYVAPLESFESARADNDVQVTRLQAFAQYSSRGYLGDHEVYWNAGVRSHTWNVDGKDIQSTTQTVFSPRGQVAIKPY
WKNTNMLFRFSTGLYYQPPLYRELRNQQGTVIPDVKAQKSVHFVLGNDWSFNWTTKDGEKRPFKLTSEAYYKDLTDVNTY
TLENVRIRYRANNNAEAFAYGLDVRLAGEFIKGTESWISLGYLRTEENLDDRGFIARPTDQRLKVAFLFQDYVPNIPNLK
AYINMVYSSGLPGGSPSYADPYDFQFRLSDYFRSDLGIQYVLVDDKKKARAGSWLENFEELSIGAQIFNIFDRQNQISNL
WVRDVASSAQYAVPVRLTPRVFNLRLIARL
>CCG53792.1 Probable outer membrane protein precursor [Flavobacterium indicum GPTSA100-9 = DSM 17447]
MQVQLKKNTLLLIFLLVSSLTFAQKARIKGVVLNENNEVLENVSVITSSGTTVTNKNGFYILEIEANKDVIVTFSHINLK
KSTYKLNLKPNEDFELNPKLSSKEDVIEEIVINAKNRKDFDGKTMVSPVVIRRIPGANAGVENIIKTLPGVYSNNELSTS
YAVRGGNYDENLVYVNEIEVYRPFLIRSGQQEGLSFTNTDLVENIDFYAGGFQAKYGDKLSSVLDISYRKPTSFHAGLEA
SFLGGSIYAEGVSKNQKWSNTTGIRYRNNSLLVKSQETETNYRPSFLDVQSLFSFTPNTKWNFSFLGNIAQNNYNYEPTT
RQTNFGTVNEPIALLIDYEGQEKDKYSTYFGALKTVFEPNSSNKYKLISSIYHTVEQEYYDILAQYRLGEVDANIGSETF
GDVVYSRGIGSQLNHARNNLDAFIVTNEIKGQHKLDKRNQIEWSVKHNIEDIRDRLVEWEVIDSAGFSLPNPLLEYINDQ
PYNPYTGPLAPYQNVRAKNHTTINRLMAFANWNHEGKIGEHKYYVNAGIRGQSWMVSNNGITGDNQMTFSPRMQFILRPN
WKRDMVFRFSTGFYNQPPFYRELRRYDGSVNENVKDQKSLHFVFGHDYSFKMWNRPFKLVSEAYYKHLMDVNTYTIDNVR
IRYRANNEATAYVYGVDARLNGEFVPGVESWFTFGYLKTEENQNNKGYIARPTDQRLKFAILFQDYMPTLPNLKMYLNLV
YNTGLPGGSPAYADPYNYEMRLNDYRRADAGFSYVFKDAKLGHQRKWLNKFSEMSLGFEIYNMFNNQNAITNTWVRDVYT
KTQYGVPNYMTTRTFNLKLTVRM
>AIG29941.1 TonB-dependent receptor [Flavobacterium psychrophilum]
MKTKFTLLLFIFTLYSFAQTARVKGIVLDENNQPIAGVNVIFQENRTTTNTNGFYSLTMPCNIKSNLKFSHISLKAAVVS
LQLKANEDYEFNIILKNNVEQIGEVIITNTNRKRVEGITTISPKAVRLIPGANAGVENILKTLPGVYSNNELSTQYVVRG
GNYDENLVYVNEIEVYRPFLVRSGQQEGLSFTNADLIQNIDFSAGGFQAKYGDKLSSVLDITYRTPKKFGASLEASFLGG
SIAVETASKNQKWTTITGVRYRDNALLVKSQETQTNFRPRFLDVQSYITFTPNAKWQFSFLGNIAQNKYDYIPLTRQTNF
GSISDPIALLVTYEGQEKDRYNTLFGAFKTSYKVNENFNLKLITSVYHTTEQEYFDILAQYRLGEIDSNLGSETFGNVNF
SRAVGSQLTHARNDLDALIVNTEVKGFHKKNEDQIEWGIKYTRESIRDRLIEWEVIDSAGFSINPPKINPRNEQPYNPYY
GPLLPYHNVRATNYANISRFSGYAQWNRRTKWKNNDVFTNIGIRGQEWQVSGENISGKSQITLSPRAQFAIKPDWDKDML
FRISGGLYHQPPFYRELRNQDGQVVPNVKAQQSVHIVLGNDYSFKLWNRPFKLVTEAYYKSLTNVNPYTLDNVRIRYEAN
NNAVAYAQGLDLRLNGEFVHGTESWLSFGYLKTEENSNNKGYIARPTDQRLKFAILFQDYIPNIPTFKMYLNLVYNTGLP
GGSPSYADPYNYQLRLRDYRRADLGFSYVFTDRARAKEEGHWLKKFKDLSVGLEVFNLFNNQNAITNTWVRDVVSKDQKG
VPNYLTTRVFSLKLNVKL
>CAL43229.1 Probable outer membrane protein precursor [Flavobacterium psychrophilum JIP02/86]
MKTKFTLLLFIFTLYSFAQTARVKGIVLDENNQPIAGVNVIFQENRTTTNTNGFYSLTMPCNIKSNLKFSHISLKAAVVS
LQLKANEDYEFNIILKNNVEQIGEVIITNTNRKRVEGITTISPKAVRLIPGANAGVENILKTLPGVYSNNELSTQYVVRG
GNYDENLVYVNEIEVYRPFLVRSGQQEGLSFTNADLIQNIDFSAGGFQAKYGDKLSSVLDITYRTPKKFGASLEASFLGG
SIAVETASKNQKWTTITGVRYRDNALLVKSQETQTNFRPRFLDVQSYITFTPNAKWQFSFLGNIAQNKYDYIPLTRQTNF
GSISDPIALLVTYEGQEKDRYNTLFGAFKTSYKVNENFNLKLITSVYHTTEQEYFDILAQYRLGEIDSNLGSETFGNVNF
SRAVGSQLTHARNDLDALIVNTEVKGFHKKNEDQIEWGIKYTRESIRDRLIEWEVIDSAGFSINPPKINPRNEQPYNPYY
GPLLPYHNVRATNYANISRFSGYAQWNRRTKWKNNDVFTNIGIRGQEWQVSGENISGKSQITLSPRAQFAIKPDWDKDML
FRISGGLYHQPPFYRELRNQDGQVVPNVKAQQSVHIVLGNDYSFKLWNRPFKLVTEAYYKSLTNVNPYTLDNVRIRYEAN
NNAVAYAQGLDLRLNGEFVHGTESWLSFGYLKTEENSNNKGYIARPTDQRLKFAILFQDYIPNIPTFKMYLNLVYNTGLP
GGSPSYADPYNYQLRLRDYRRADLGFSYVFTDRARAKEEGHWLKKFKDLSVGLEVFNLFNNQNAITNTWVRDVVSKDQKG
VPNYLTTRVFSLKLNVKL
>AIN73586.1 TonB-dependent receptor [Flavobacterium psychrophilum FPG3]
MKTKFTLLLFIFTLYSFAQTARVKGIVLDENNQPIAGVNVIFQENRTTTNTNGFYSLTMPCNIKSNLKFSHISLKAAVVS
LQLKANEDYEFNIILKNNVEQIGEVIITNTNRKRVEGITTISPKAVRLIPGANAGVENILKTLPGVYSNNELSTQYVVRG
GNYDENLVYVNEIEVYRPFLVRSGQQEGLSFTNADLIQNIDFSAGGFQAKYGDKLSSVLDITYRTPKKFGASLEASFLGG
SIAVETASKNQKWTTITGVRYRDNALLVKSQETQTNFRPRFLDVQSYITFTPNAKWQFSFLGNIAQNKYDYIPLTRQTNF
GSISDPIALLVTYEGQEKDRYNTLFGAFKTSYKVNENFNLKLITSVYHTTEQEYFDILAQYRLGEIDSNLGSETFGNVNF
SRAVGSQLTHARNDLDALIVNTEVKGFHKKNEDQIEWGIKYTRESIRDRLIEWEVIDSAGFSINPPKINPRNEQPYNPYY
GPLLPYHNVRATNYANISRFSGYAQWNRRTKWKNNDVFTNIGIRGQEWQVSGENISGKSQITLSPRAQFAIKPDWDKDML
FRISGGLYHQPPFYRELRNQDGQVVPNVKAQQSVHIVLGNDYSFKLWNRPFKLVTEAYYKSLTNVNPYTLDNVRIRYEAN
NNAVAYAQGLDLRLNGEFVHGTESWLSFGYLKTEENSNNKGYIARPTDQRLKFAILFQDYIPNIPTFKMYLNLVYNTGLP
GGSPSYADPYNYQLRLRDYRRADLGFSYVFTDRARAKEEGHWLKKFKDLSVGLEVFNLFNNQNAITNTWVRDVVSKDQKG
VPNYLTTRVFSLKLNVKL
>AIN72211.1 TonB-dependent receptor [Flavobacterium psychrophilum FPG101]
MKTKFTLLLFIFTLYSFAQTARVKGIVLDENNQPIAGVNVIFQENRTTTNTNGFYSLTMPCNIKSNLKFSHISLKAAVVS
LQLKANEDYEFNIILKNNVEQIGEVIITNTNRKRVEGITTISPKAVRLIPGANAGVENILKTLPGVYSNNELSTQYVVRG
GNYDENLVYVNEIEVYRPFLVRSGQQEGLSFTNADLIQNIDFSAGGFQAKYGDKLSSVLDITYRTPKKFGASLEASFLGG
SIAVETASKNQKWTTITGVRYRDNALLVKSQETQTNFRPRFLDVQSYITFTPNAKWQFSFLGNIAQNKYDYIPLTRQTNF
GSISDPIALLVTYEGQEKDRYNTLFGAFKTSYKVNENFNLKLITSVYHTTEQEYFDILAQYRLGEIDSNLGSETFGNVNF
SRAVGSQLTHARNDLDALIVNTEVKGFHKKNEDQIEWGIKYTRESIRDRLIEWEVIDSAGFSINPPKINPRNEQPYNPYY
GPLLPYHNVRATNYANISRFSGYAQWNRRTKWKNNDVFTNIGIRGQEWQVSGENISGKSQITLSPRAQFAIKPDWDKDML
FRISGGLYHQPPFYRELRNQDGQVVPNVKAQQSVHIVLGNDYSFKLWNRPFKLVTEAYYKSLTNVNPYTLDNVRIRYEAN
NNAVAYAQGLDLRLNGEFVHGTESWLSFGYLKTEENSNNKGYIARPTDQRLKFAILFQDYIPNIPTFKMYLNLVYNTGLP
GGSPSYADPYNYQLRLRDYRRADLGFSYVFTDRARAKEEGHWLKKFKDLSVGLEVFNLFNNQNAITNTWVRDVVSKDQKG
VPNYLTTRVFSLKLNVKL
>AOW16309.1 TonB-dependent receptor [Polaribacter sp. LPB0003]
MKKIFLFLLILPSFLLAQKTTILKGTVKNSQKEGIEEVSIKFGNTGTSTDIDGNYSIRIPLDQEITIVFSHVSYKTFTEK
ITATNRTVIRFSPTLLLKTEKLEEVIVKDSRKEAAGLISIDVKKAQNIVGPNAGVENVLMTLPGVNNNNGLSTQYNVRGG
NFDENLVYVNGIEVYRPFLIRSGQQEGLSFINTNMVRNIDFSAGGFQAKYGDKLSSVLDITYRKPTETATSVDASLLGAS
VTFEGNFLNDKLSTITGIRYRDNSLFVNSKQIETNFRPRFTDVQTYLSYEFSEKFELNFLGNFSLNNYNYQPISRRTRFG
TVANPLELVVFYTGEEQNNYLTLFGALSADYKVNKNFTLTGTTSRYNTQEEEHFDIAAQYNLGEVDANIGSENFGEVEFS
QGIGSQLNHARNDLDALITNVQIRGTIQQEDIQWNFGVKYQKEDIKDRIREWEVIDSLGFAIRPPFSPSNNQPYEPFEGE
LTPFQSIRKDNNVAINRVSGFVQFNKRSVWNDHDIWYNVGVRAHNWSVTGNGIASKSQTIVSPRGQFAIKPNWGKDMLFR
VSGGFYSQPPSYRELRDFDGNVNVDVKAQKSIHFVSGMDYSFIMWERPFKLTTEVYYKDLSDVNSYTIDNVRIRYRADNV
TEAYAYGLDLRLNGEFVPGSESWVSIGYLKTEENINDRGYIARPSDQRIKFGILFQDYVPNLPDLKAYLNLVYNSGVPGG
APAYSDPYNFQNRLRDYRRADLGVSYIFADANKQFSSGWLSQFKELSAGLELFNMFDIQNAITNTWVRDVYSKTQFGIPN
FMTGRVLNFKVAMKF
>APA65389.1 TonB-dependent receptor [Maribacter sp. 1_2014MBL_MicDiv]
MKLSNVQNLIILLCSTIGFAQNATISGVVLDENNKPLPNVNITAKDLGTISDSDGFYLLEIIADKENTISFSHVAFKDVV
LENLILTTNETFEFNPVLKSDVTQIDGVTVTATGERTTNNILNITPEKIRKIPGANSGVETILKLLPGVSSNNELSTQYA
VRGGNYDENLVYVNEIEVYRPFLIRSAQQEGLSFVNSDLVQNVKFSAGGFQAKYGDKMSSVLDIKYKTPTLFSLRADLSF
LGASASLETISKNKKLSSVSGIRYRNNALLVNSQQTQSNFTPSFTDVQSYLTYHVSPKFQFNFLGNISVNDYKNEPINRQ
TNFGTIDNPQALIVYYEGQETNKYNTALAALKGSYFLDENTTIKLISSIYHTTEEEYSDVIAAYELGDIDSNLNSDTAGQ
VLTSRGIGSQFNRTRNDLDALIFNLEHKGNHTKNNSLLEWGVKYTHEDIRDQLRESEFIDSAGYSIRPPRAEFTNNQPAE
PFDAPLVAYNGLNALNFVKTNRFSGYIQIGTHKTWNNTDIYYNAGLRSHHWTVSGAGVDKVSQTVVSPRAQFAIKPNWEK
DMLFKLSTGIYHQPPFYRELRDSTGTIQPIVKAQKAFHLVASNEYSFQLWDRPFTLISEAYYKKLNNVNPYSLEDVRIRY
TATNDTEAYVYGAEVRLNGAFVPGTESWVSLGYLKTEENRGNRGNIARPTDQRFKFGILFQDYIPTIPDFKMYLNLVYQT
GVLGGSPSYADPYIFQNRLRDYKRADLGISYIFANKDKQYSSTHWLHSFKELSLGFEIFNLFNNQNSITNTWVRDADSKN
EFAVPNYLTSRVLNLRLGIRL
>ACU07752.1 TonB-dependent receptor, plug [Flavobacteriaceae bacterium 3519-10]
MKKIFILLAFVPALALAQINLKVLDENGAPVPEASVSYNNQTFSTDENGSVKIPVGDSEQILSVQKENFRGFSKNIRTTP
KVQNINVLFVNSNRETQIEEVVFQKKGKPKVTDLTSVEITAKEAQQVASLSGGVEGLLKTLPSVNSNTELSSQYMVRGGN
YDENLIYINDIEIYRPFLIRNSLQEGMSIINPDMVQAINFSAGGFEAKYGDKMSSALNIYYRQPTKFELSGEASLIGARL
STGFASKDKKLSALFSGRYRNTNLVLNTLNEDTDFNPQYMDFQAYLHYKLNPKWDFSFIGYFSKNDYEMIPKVKEVDFGS
LQTPLRLSVFYNGQEDDSYKNMMGTASVSFKPNSKWSFTLDNFAYQNREREYYSIASAYLLQTFDPITGEPITSYDVGGQ
IDHARNDLLVKTYGTQLKTRFSPDVNTDFEVGLKFEKENLKDFTNEWQLVDSLGYSTPRDYTDPGTLDPSDLRLRFHIAG
ANHIQPTRLSAYAQYSKKLYWGTNRIFLNAGVRASHWDFNDETIISPRAQFAIKPDWDMDMLFNISGGIYYQAPFYKEIK
DLDGNFNPDIKSQRSIQVILSHDYEFRMVDRPFKLTTEAYYKKMDHLIPYYLDNVRIRYSGQNNAEGYAYGVDTRLFGEF
VPGIDSWISASYARVFENIEGRGDIPRPTDPRFRFSMFYQDYMPKFPSMRVNLTLTYANGLPSGTPVSLDENGKPDYSAP
YQYQRTLPAYKRVDIGLSKVFIDQKDNRVNSGFWSNFNELTLGVQIFNAFNIQNTVANQWVNDVSSGYNYPVPVRLTGRF
FNVKLEFKL
>CAZ97279.1 TonB-dependent Receptor [Zobellia galactanivorans]
MKCPKLILLLAFLGATLSMSAQTATVTGIVFNKANEPLEEVNISTASKGTISDQNGYYSLQVTADEPITLTFSHIGHKNV
VLRDLVLNTNETYEFSPVLRSDIIQIAGVTVSPTGKRNIEGVTTVSQDMAHNIPGANAGVENILKLLPGVSSSNELSTQY
NVRGGNYDENLVYVNEIEVYRPFLVRAAQQEGMSFINSEMVRNIRFSSGGFQAKYGDKLSSVLDITYKKPSENGAQLDLS
FLGASATAEAVSKDKKLSTINGIRYRNNSLFVNSQDINTNFNPTFADFQTFTTYQFSRKFHLDFLGNVSINDYQNEPRDR
QTNFGTIAEPKSLQIYYQGEEHNRYNTILGALKANYFVNEDVTMKLIASLYHTTEEEYSDVIAQYYLGNVNTDPFSDSFG
APTDIRGVGSQYKRARNELDALIFNLSYKGSFTRKNQLLEWGIKYTHEDIRDQLRESEFIDSAGYFVRPPRAEFINDQPE
TPFEAPLEAYSGVNARNFVKTDRFSGYVQFSDRLDLASHALHYNLGLRAQHWTVSGAEISSSSQTVVSPRAQISLKPDWK
RDMLFRLSGGLYHQPPFYRELRDRTGTVNPNVKAQESLHIVGGNEYSFNLWQRPFTLISEVYYKKLNHVNTYTLEDVRIR
YAANTDAEAYAYGADLRLNGAFVPGTESWVSIGFLKTEENSNDRGYIARPSDQRLKFGILFQDYIPEFPNFKMYLNLVYN
TGVPDGSPNYSDPYLYNTRLRDYKRADLGISHIFVGGNRTYQKNHWLHRFKELSAGVEIFNLFNNQNSITNTWVRDVDSK
QQFAVPNFMTSRVLNLKLRMRF
>ALM09204.1 TonB-dependent receptor [Sediminicola sp. YIK13]
MLTLCLGKLTLAQTATITGVVLDEKNIPLADVNVSSDSKGTYTNKDGFYILQVISEQKTSITFSHIGHEPVVLRNLILSS
NETFEFNPVLKEGMTQVDGVTVTASGEKRVDGITTIPPEVIRRIPGANAGVENVLKLLPGVTSNNELSTQYSVRGGNYDE
NLVYVNGIEVYRPFLIRSGQQEGLSFINPEMVQNLEFSPGGFQAEYGDKLSSVLDITYKQPTEFSLRANASLLGLSSTVE
TISQKKDLSTITGIRYRNNSLLVNSQQTKSNFNPTFADIQSFLNYKITKNVTLGVLGSFSLNDYQNEPLTRQTNFGTLDD
PKALLVYYQGRENNKFQTTQGAIMSSYRLNDNLNVNLTTSLYHTTEEEYSDVFATYELGAVDTDLSSDNAGGAIATRGIG
SQFNRARNDLDALIFNISHKGSYSKNARLLEWGATYSHEDIRDQLRESEFLDSLGFSVRPPRSEFQNNQPEDPFEGPIVP
FDGVSAQNFIQTNRFSAFTQYSNKLEWLGQHIYYNLGLRAQHWTVSGKDVGKSAHTIVSPRGQFSIKPNWDLDMLFTLAG
GLYQQPPMYRELRDQEGMVQTDVKAQKSVHTVLGNEYSFLLWNRPFTLKSEVYYKKLNSVNPYTLEDVRIRYAAANNAKA
YAYGAEIRMNGAFVPGTESWVSLGYLKTEENINDRGYISRPTDQRLNFGVLFQDYVPNIPNLKMYLNLVYNTGLPGGSPS
YADPYNFQNRLRDYRRADLGISHIFVDAETTYPKNHWLHGFKELNIGFEIFNLFNNQNSITNTWVRDVDSKREYAVPNFM
TSRVLNLKIGTRF
>ALJ00621.1 colicin receptor [Rufibacter tibetensis]
MFKRLGWCIGLLLFLLSFPAFAQQALLQGVVQDSKQQPLAGATITLKDNSISTATDARGRFTLKLDPNTHYSLVTSYIGY
QTISREVELLPQETRYITIELQEENSRINEVRVEGRNLNDTREQISITRLDPRLTQTLPAPFQEFNKILLTLPGVTSNNE
LSSSYSVRGGNYDENLVYVNGIEVYRPFLSISGQQEGLSFVNPDLVEDVTFSSGGWQPKYGDKLSSVLDIQYRKPSKFAA
TVSGSLTGGSMHTEGTAANRRVTYLIGARHKNAAYVLNSLEVEGDYRPKFSDVQAYLTYNLSSARHRETGLDPKTQLSFL
GNIAQNNYLVRPETRETSFGTQSQMLQLLVGYDGQEQLRFTNYQGGLRLQHDFTSNLRSELIYSGLYSQEREFRDLESGY
RFCDVVPTPGVSSFNRCAGERGVGTRYEYSRNRLRAALQTLEFRTTWSPSNRSQFSAGVKGSRENIRDVVQEYSFQDSSD
YVFNLNRLQSQQDLSSWRYQGFAQHQWAIDSLKTLTYGIRLHYWSVNKEVSLSPRFQYAMQIPRLQDWSFKVASGLYVQA
PLYRELRNAHGNLVIDLANQKSWHFITGTEYRFLKWDRPFKLSAEAYYKFLPSVIPYDQDNMRVRYLPDVRATAYAMGVD
VRVNGEFIKGEESWFSVGFMRTRENLAGDSTIIRDQQTGEVVSKEARGYIRRPTDQLINFGVFFQDHLPNNPTLRMYLNM
VFSSGLPFSPPGNINLRSSFPGPSYKRVDIGFSKLISLRGPEESSGFGLKSLWLSLEVLNLISANNVISYNYVQDFNATT
YAVPNYLTGRLVNLRFIAKL
>AKD04813.1 colicin receptor [Pontibacter korlensis]
MLKYLSVWFLMLLPLGVSAQQAKLTGKVLNQHREPLELATVAIKGTSIGAQTNAAGDFVLAVPVEQELVVSVRYLGYKEL
DQTLKLRSGETRNLQFILEPDLQQLQTIDVRAKGNDTRERVSLTTLDSRDVKNLPSAFGDFNKILVTLPGVTSNNELSST
YSVRGGNYDENLVYVNNIEIYRPFLITAAQQEGLSFVNPDLVGDIQFSSGGWQPRYGDKLSSVLNIMYKQPTEFAASVSG
GLTGGSVHLESASKNKRVSYLFGARHKNGQYILRGLQTDGKYNPIFSDAQAYVHIDLSKDTPSLGRTTIGILTSYAKNDF
RVEPESQVTTFGTRNTPLRLAIGFDGQEQMEYATYQAGINLTHRFTLNYTSELILSGVHSREREFRDVEAGYRLCDVGTN
GNNFGECQQERGVGSEFNHARNVLLARMLAAELRNNWRLSQRSTLRFGVKINSENIEDKLVEYGFTDSADYVAQDYYLNS
QLNLNTLRYSGYLQHTFELDSLKTITYGLRATYWEYNGELNISPRIQYSFITRHNPNLSFKTALGLYYQPPFYRELRNFE
GELNPDLKAQRAIHAIVGSDYLFEAWGRDFKLTTEAYYKWMTNVIPYDLDNVRLRYYAKNNAKAYAAGFDVRVNGEFIPG
AESWLSLGVLTTKENVEGDSLSLYNAQGKLIGKQEQGYIRRPTDQLLNVGVFFQDHLPDNPTVRMYLNLVYGSGLPFGPP
RQPEYRNAFSGRSYKRVDIGFSKVIVVQSDLVERKKYGLESLWVGLEVLNLIDAKNRVSYNYVRDVSGVTYAVPNYLTGR
RLNLRFVARF
>ADY51570.1 TonB-dependent receptor [Pseudopedobacter saltans DSM 12145]
MLRILISLFLLTGFQVFAQQTAYISGVVKDAEGNRLNEALVFVQNTKHLTKTNTKGEYTLVLPTGKHQVSFSYIGYRTLN
IAITLKSGDKLTRDIIFEANQLLSEVRVIDQKDRREGITILDAKSFEQFPNASQSFEAMLKQLPGVSTNNELSSQYSVRG
GNFDENLIYINDIEIFKPYLVRNGQQEGLSLINPDLVKHVKFSAGGFSPRYGDRMSSVLDIQYKSKDSLTAIASLATNGS
SLTLFGEKKHLSFALAYRNKKNQSLLKKQQVTGSYNPNFNDLQAILNYQFNKKFNVDLLGIYNKSEFGLVPESRETVFGT
LQETYRLKVDYEGQEKDAYENTLGALSLNYKFNPAISLKWINSIFSIKEKEHFDIYGQYVFEEIESDYMGGSYGQVKANR
GFGAYQDYGRNELNANIYSSEFKLNYIKEKSVWEAGLKYQRDEFRDKLNEFNFLDSAGYSLPNSNGNGLEVYDYRYAVNK
IDINRISGYLMNANDLGDKWSYTGGLRFIYNTFTKEFIPSPRLILTFHPKNDKDILYRFATGLYVQSPFYREMRDLDGSI
NYNIKSQKSIHLVASSDYKFEGLGTQLRFISELYYKKLKDLVPYELENLRIRYLANQRSNGYAVGLDFSLSGEFVRDLQS
SFRLSIMKTEEDIENDGIGYIKRPTDQRVNFSSFFQDRLFNSPTYKVHLNILYGSKLPAWPPKTQNYASNFNIPAYKRVD
IGFSKDLLDSESEKRIRLLDNYFKSFTLYAEVFNLLNINNTVSYLWISDINNNRYAIPNYLTSRQLNFKIIAKF
>AIY13567.1 TonB-dependent receptor [Cellulophaga baltica NN016038]
MKCIKFFCLLLFPVVLLAQKAVITGVILDATNVPLSNTNVRTATKGTISDENGFYFLEVDADQQINISFSHVGYKNVILK
KVLLSTNETFEFNPVLNTAITQIDEITITASGRKTVDAITTIEPEIIRLLPGATAGVENVLKLLPGVSSNNELSTQYNVR
GGNFDENLVYVNEIEVYRPFLIRSGQQESLSFINSAMIQNVSFSAGGFQAKYGDKLSSVLDITYKNPVSYGVQVDASLLG
ANATIETSGRNKKLSTITGVRYRDNSLLINSQETVTNINPVAFDFQTYESYTISKKINIGFLGTFSVNDYQNKPSARTTN
FGTLNDPKSLTIFYAGQEHNQYNTASGALKITYHLTENTTLKFIPSLYHTVEEESSSIIAQYQLGDLNSDLGTVSNTKSL
GTQLNSARNTLDALIFNLEHKGIYHKNTSKLEWGTKYSNEDIRDQLRESEFLDSLGFLVRPSTSEFTNNEPDTPFNTPIT
ALESVNATNYVQTNRLSAYLQYSKQVDWQSNALYLNIGARTQHWSVSGKNIARNAQTVFSPRAQIAFKPNWEKDMFFKIA
AGVYHQPPFYREFRDLNGRVNPNVKAQKSIHTVLTNEYSFMLWNSPFKLVSEAYYKDLSNVNTYTVEDVRIRYAANNNAK
AYVYGTEFRLNGAFVPGTESWVSLGYMKTEENSDNRGYIARPTDQRIKVGVLFQDYIPSIPHVKMYLNLVYNTGLPGGSP
NNADPYLFNSRLRDYKRADLGISYTFVDENKQASKNSWLSGFKELSGGFELFNLFNNQNSITNTWVRDIDTKQQFAVPNY
LTSRILNLKVRMRF
>AIZ41937.1 TonB-dependent receptor [Cellulophaga baltica 18]
MKCIKLFCFLLFPVVLLAQKAVITGVILDATNVPLSNTNVRTAAKGTISDENGFYFLEVDADQQINISFSHVGYKNVVLN
NVLLSTNETFEFNPVLNTAITQIGEITITASGRKTVDAITTIEPEIIRLLPGATAGVENVLKLLPGVSSNNELSTQYNVR
GGNFDENLVYVNEIEVYRPFLIRSGQQESLSFINSAMIQNVSFSAGGFQAKYGDKLSSVLDITYKNPVSYGVQVDASLLG
ANATIETSGRNKKLGTITGVRYRDNSLLINSQETVTNINPVAFDFQTYESYTISKKINIGFLGTFSVNDYQNKPSARTTN
FGTLNDPKSLTIFYAGQEHNQYNTASGALKITYHLTENTTLKFIPSLYHTIEEESSSIIAQYQLGDLNSELGTVSNTKSL
GTQLNSARNTLDALIFNLEHKGIYHKNTSKLEWGTKYSHEDIRDQLRESEFLDSLGFLVRPSTSEFTNNEPATPFNTPIT
ALESVNATNYVQTNRLSAYLQYSKQIDWQSNALYLNIGARTQHWSVSGKNIARNAQTVFSPRAQIAFKPNWEKDMFFKIA
AGVYHQPPFYREFRDLNGRVNPNVKAQKSIHTVLTNEYSFMLWNSPFKLVSEAYYKDLSNVNTYTVEDVRIRYAANNNAK
AYVYGTEFRLNGAFVPGTESWVSLGYMKTEENSDNRGYIARPTDQRIKVGVLFQDYIPSIPNVKMYLNLVYNTGLPGGSP
NNADPYLFNSRLRDYKRADLGISYTFVDENKQASKNSWLSGFKELSGGFELFNLFNNQNSITNTWVRDIDTKQQFAVPNY
LTSRILNLKVRMRF
>AFC25956.1 TonB-dependent receptor plug [Saprospira grandis str. Lewin]
MSRLIFFFFFLASLPLLAQKGRLIGQLTDAQTGEPLPSASISVYLNDELLIGLVTDMDGRYDLSLPAGPRLKLMASYLGF
QRYEKRGLRLKEEEVLRLDIALQTLDDAVPEVIVESFSDKEADALRVSREDIQNIPTTTMSLESVLLYTAVGVANRNEFS
SQYSVRGGNYDENLVYVNGFEIYRPLLIRSGQQEGLSFPNPDMLDELAFSSGGFKAEYGEKMSSVLDVRYRRPSRFEARA
SGSLLGGSLYLGGRTEGNNALTYTVGARYKTTQYLLSSLDIKGEYVPRFLDLQTDLIYDLGKNWQIEAIGNYNTAQFQLI
PEESASTSGLYNYAIRLSSLFEGQEISSFNTYMMGTALAYSGELKVKTIPEKKLTIQENSRHRILFSNYQSQEDERIDVI
NNYRLEEVETGLGADNFGDVVGTLAYGETHQYARNYLTANVIQAKYVGAYSHERFNDSTFTESKQLLKWGLTYKNEFIRD
DLKEWTSFDSLGYTLPFDTTAMPIFEYIRTDTQLLTHRFSGFLQNTWEYKNDQHFLRTTLGLRASYWSLNEEFLLAPRFQ
LYYSPLSQHHAMSDTAHWSKDLTFKLAAGAYHQPPFYRELRNLEGEINTSVRAQKSVHILGGLVWDFSWYKRKFKLISEL
YYKHQWDLIPYDVDNVRIRYYGDNLAKGYVTGWDFRLNGELVKGLESWVNFSLLRARESFDGVAHKVYTLEGQTVDTSSV
DYVSKPTDQLFIFSMYFQDELPGAEWFKVNMAFTLGSGMHYGVPKDNIVARNLYRYSPYHRIDIGFSLALWDRAKKAQEA
YKDKNLSMAMAEQALKKDSKNPFRYLRSAWLSLEVFNLMAVGNVASNTWVKDFTNTSYAIPNYLSSRRVNLRFRLDF
>AEA44653.1 TonB-dependent receptor plug [Fluviicola taffensis DSM 16823]
MRNQFLVVFLLVFMPLTVLWSQVQVTGNVQDKGKLALPNIQVLFLLGKDTLKTVTDKNGRFQIQLLPTKYGVIAQYDNEN
EYRKNVLIPNVDSFSLDPIVFNFGLIEIDINKSRAEVNGLDKIPQIDLQKQVLGGVERMLVLTQAGVNSNNELTSNYNVR
GGNYDENEVYVDGFLINRPFLTRSGQQEGLSFINTALVEDIYFSSGGFQSMYGDKLSSVLDILYKKPDSLRISVMASLLG
VEAHIEDQLGKHNRFQYLFGARYRANGYLLNSLPTKGNYNPVFWDAQALTTYTINEHWSWTMLGHVSSNTYQFAPQTSKT
DFGTANEAYSFNIYFEGQEKTKFLTSTVGTSLNYTSKKYQGKTFFTYFRSDERENFDILGEYYINELETDPSKEEFGDSI
AVLGVGGFLNHARNKLNADIFSFYHDGTVTFKTKRETSKHWLKVGAKLQIDHFTDVLSEWKLVDSTGYSQVDNPTDEVDL
YETIKSKLQLDNQRYSAYVQDRWEWRKVRNTIPVSKTIKYKDSLGNIKERIVRDTIDSGKSSLVLDYGIRGTYTSFNDEG
FITPRLSLTFTPVKYVYQKGQFVRRGVRYRLATGLYYQPPFYREFRTFTGGINQNVKSQKSAHFVLGMDYSFFMMKREAP
FKFTAEAYYKYLWDVNPYEVDNVRTRYFANNDAVAYAAGLDLNLNGEFVPGLMSFFKLGFLTTKEDIKGDYYYNYYNAAG
EKIIAGYSDDQVVVDSARVNPGYIRRPTDQHVTVGVMFQDHMPGLQQLTCQVGITYGSRLPYGPPDHSRYKDTLTMKAYF
RVDMGMSYDILYRKPGKTRKFLRKMESAIISFEVFNLLGVNNVLSKQWIQDVSGKYYSIPNYLTQRRFNVKLIVRI
>AMM52200.1 hypothetical protein TH61_14785 [Rufibacter sp. DG15C]
MGKRWGWCLCFLLLGLPAWAQPAFIQGQVTNALQQPLAGATISLQNSPNSTLADGQGKFTLTVEPNQQYTVWVTYIGYLQ
FEKQLTLLPGETRYLSVELSANAKELQAVEVRGKSANDTREVVSITKIDPRLTQSLPSPFQEFNKILVTLPGVTSNNELS
SAYSVRGGNYDENLVYVNGMEVYRPFLSMSGQQEGLSFVSPDLVEEVTFSSGGWQPKYGDKLSSVLDIQYRTPQKFRGSV
SGSLTGGSVHAEGTAFNKRLGYLVGVRHKNAGYVLNSLEVEGDYQPIFTDVQTYLTYDLSKAAPRATGAAPITQISLLAN
IAQNDYLVRPETRETTFGTQAQVLRLLVGYDGQEQMKYTTWQSGLRLEHEFSSDLKGELIYSTLYSQEREYRDLESGYRF
CDVMPMPSVSPFNRCAGERGVGSTYNYSRNKLRAAIQALEGKISYRLGPQHTFSAGLKSGRESIKDELQEYAFTDSADYV
SDLNTLSINQTLTSTRWQGYMQNEWAIDSSQTLTFGARLHYWSGNKQLSISPRVQYAVRLPSLPDWSFKAAAGSYVQAPL
YRELRTANGILKRDLDNQQAWHFITGTEYQFKKWGRPFKLTTEAYVKYMPSVIPFEQENMRLRYLPNVKATAYAVGADVR
VNGEFIKGEESWFSVGFLSTRENLEGDSTEVRDAVTGEVEAVAAKGYIRRPTDQRLNFGIFFQDHLPNYPTWKMYLNLAF
STGLPFGPPGLLNHRSAFNGPAYRRVDLGISKLISMRGPDAAGFGLESFWLSLEVLNLIAANNVISYNYVKDTSGITYAV
PNYLTGRLVNVRFIARF
>AIZ63949.1 colicin receptor [Hymenobacter sp. DG25B]
MRFPWSAVFLLVLLSWNLQPAVAQQAGPTQVSGTVRDAAGQPLELVVVGIEGLPGASTTDEQGHFMLKVPPPTETRSLML
VARRLGYQTLRHPLNLINNRELKLTLKTDSRSLRNVTVRGRSENADPREQVSITPLDPRAAKELPSAFGDFNKILTTLPG
VVANNELTSTYSVRGGNYEENLVYVNGFEVYRPFLVTSAQQEGLSFVNPDLVDKVDFSSGGWQPKYGDKLSSVLNVAYKV
PQRFAASASASLTGATAHVEAVSPNKRISYLAGVRYKNPTYVFNSLRSAQGNYNPTFYDAQVYITAALSRDTTDLDRTTV
GLLTTVAHNDFDFAPQSGQSTFSTGTAQFQRLTIYYDGHERMQYDTYQTGLNLRHRFTRELQAEVLAGVLLSRELEYRDV
EAAYSLADIDRDPNSPDFNKEVRQRNLGSRFDHSRNTLQARIGTLETRGSWTPGTRHTILAGVKAGREKITDKLSEYSFV
DSADFVPDYRRTRLQADLGLSSFRYQGYGQHTITLDSLRTLTYGLRASYWTVNQKLTISPRVQYSMISRRNPNLSFKLGT
GVYYQPPFYRELRDQQSQRDASGVLVYTGVLNPELRAQRSLHFIAGSNLKFEQWGRPFRFSGEVYYKYLTDVVPYDVDNV
RLRYFARNNATAYAAGIDARVSGEFVKGAESWFSLGILTTKENLQGDSITRYDADGKILGRDAKGYIRRPSDQRVNLGIF
FQDHLPNNPSVKGYVNLVFGSGLPFSPPGLPELRGTTKLTRAYQRVDLGFTKVISMPAAEGSHRAGQLESLWLGLEVLNI
IDANNVGGYNYIQDLNGRTYSVPNYLSRRVINARVIARF
>ALD20906.1 colicin receptor [Hymenobacter sp. DG25A]
MLLIGWNTPAAVAQQAGPTQISGTVRDAAGQPLELVVVGIEGLPGASTTNEQGHFQLKVTAPSESRTLMLVARRLGYQTL
RQPLNLAYTQELTLTLKTDSRSLRNVTVRGRSDNADPREQVSITPLDPRTAKELPSAFGDFNKILTTLPGVVANNELTST
YSVRGGNYEENLVYVNGFEVYRPFLVTSAQQEGLSFVNPDLVDKVDFSSGGWQPKYGDKLSSVLNVVYKVPQRFAASASA
SLTGATAHVEAVSPNKRVSYLAGVRYKNPTYVFNSLRSAQGNYNPTFYDAQLYVTATLGRDTTDLDRTTIGLLTTVAHND
FVFAPESGESTFSTGTAQFQRLSITYGGHERMQYDTYQTGLNLRHRFTRELQAEVLAGVLLSRELEYRDVEASYSLADID
RDPNSPDFNKEVRQRNLGSRFDHSRNTLQARIGSLETRGSWTPGTRHTILAGVKAGREKINDELSEYSFVDSADFVPDYR
RTRLQADLGLTSFRYQGYAQHTITLDSLRTLTYGLRTNYWTVNNQLTISPRVQYSMITRRNPNLSFKFGTGVYYQPPFYR
ELRDQQSQRDANGVLVYTGVLNPELRAQRSLHFIAGSDLKFEQWGRPFRFSGEVYYKYLTDVVPYDVDNVRLRYFARNNA
TAYAAGIDARVSGEFVKGAESWFSLGILTTKENLEGDSITRYDADGKILGRDAKGYIRRPSDQRVNLGIFFQDHLPNNPS
VKGYVNLVFGSGLPFSPPGLPELRGTTKLTRAYQRVDLGFSKAITMHVGEGTRRVGQLESLWLGLEVLNIIDANNVGGYN
YIQDLNGRTYSVPNYLSRRVINVRVIARF
>AHJ97768.1 hypothetical protein Hsw_2173 [Hymenobacter swuensis DY53]
MWLRLLLQPLPVATAMALLVSLDTMGQAGQTARVLVTGTVRTAAGQPLEQVAIGVEGMPGGTSTDDRGRFALSVVRPLSS
KAPVLVIRRLGFRTERITLNLDSQRELTLTMQEDSRSLGNVTVRGRSDATDTREQVSILQLEPRTAKEIPSPFGDFSAIL
KTLPGVASTNELTSTYSVRGGNYEENLVYVNGFEVYRPFLVTAAAQEGLSFINPDLVSKIEFSTGGWQPKYGDKLSSVLD
IAYKQPGAFAGSATASLVGGTAHAEAASANRRVNYLAGVRYKNATYVFNSLQQQQGGYNPTFYDGQSLITVNLGPKDNLE
RTSLGIFNTFAHNDFRFNPESGESTFSTATNQLSRLYVGYAGRERMQYDMYQGGLNLRHDVLRNLRLELLGGLVHSREFE
YRDVEAAYSIAEINRDQNSTEFGNDVNRRGVGSRFQHSRNNLTARIATLETRGTWTPGERSTVRWGLKVGQERIEDELNE
YSFVDSADFVPEARRTRLVSNLNLESTRTQGYLQHTIRFDSLRTLTYGGRVSYWTVNRQTTFSPRVQYAFTSARNPRLAW
KAAVGVYHQPPFYRELRYQTGAPQDQEGTLNLALRAQRSLHVIVGNELRFTQWDRPFRFTGEAYYKYLTDVVPYDIDNVR
LRYQANNDARAYAAGVDARVSGEFIPGTESWFSLGVLTTRENLAGDSLNIFDAEGNVTGREPKGYIRRPSDQRLNLGVFL
QDNLPGNPSVKGYVNLVFGTGLPYSPPDAPDLRGTSKLTRSYKRVDLGFTKVLSLRTAVEEANGRTVQLKTLWMSLEILN
ILGADNLAGYNYIQDLNGRIYSVPNFLSRRLVNLRIIARF
>ACY49151.1 TonB-dependent receptor [Rhodothermus marinus DSM 4252]
MVRLFAFLILLFPAAALAQGWGRVAGRVTDAETGAPLAAVTVLVDGTNYGTATDEAGRYQLRLPTGRYVLRFSAIGYATR
RDSVTIVRDETTWLDVALAVEVVELEDVTVEARAAETEAGVFTIDPETAQRIPAPLSSGFRALKVLPGVVSNNELSYQYS
VRGGGYNENLVFIDGFEVYLPFRAQKGEQEGLGLLNLALAEQVTLYAGGFPARYGGKLSSALEVRYRRPYQEPLRGSATL
SLLDAGLAAGSSALDGKIGWMLGVRKARARRFFSTQELKGNYQPDYTDLQGTLTFRPSARHTIELLGIVAHHDFLLDPGT
RKTYFGTVSFDPTKPSDLESIWLSYEGEERAGFRTYFGGARLSSWLGPGVRLSHEAAYFETVESESRDVSANAVLYQVDP
GSGEHVPEGAARQQDLADNQVRVQTWTAAQRWQFYPHRHAIEAGAYVRHLVFTDRLDELSAAVGADPSGQGLLRVVLDSL
NARARLGTWQAGGYVQDAIELLPENRLLVTVGARLDYFDFNGEWTVSPRLSVRYRASDVLTLTGAWGIYYQPPSYQELRG
QPNPEQPLRDQLNRNLKAQRAHLVVAGAEYFLPRKRLYLRAEAYWKDLDRLISYEVENVHLEYSGFNDSYGYAYGLDLQV
RGEFVPGVESWVNYGFLVTREHFLPAYENDYNRGWRPRPTDQRHTLSLFVQDYVPGDPTWKLHLRILFGSGLPYTPPVPG
RRVGTYVAQVPGPRMSARFPEYRRVDMGATKELELTRLPDGRPVYLELSGELLNVFDMTNTVDYTWIPGQNGIWKRIPTR
LTPRTFNLRLRVRF
>AEN74169.1 TonB-dependent receptor [Rhodothermus marinus SG0.5JP17-172]
MVRLFAFLILLFPAAALAQGWGRVAGRVTDAETGAPLAAVTVLVDGTNYGTATDEAGRYQLRLPAGRYVLRFSAIGYATR
RDSVTIVRDETTWLDVALAVEVVELEDVTVEARAAETEAGVFTIDPETAQRIPTPLSSGFRALKVLPGVVSNNELSYQYS
VRGGGYNENLVFIDGFEVYLPFRAQKGEQEGLGLLNLALAEQVTLYAGGFPARYGGKLSSALEVRYRRPYQEPLRGSATL
SLLDAGLAAGSSALDGKIGWMLGVRKARARRFFSTQELKGNYQPDYTDLQGTLTFRPSARHTIELLGIAAHHDFLLDPGT
RKTYFGTVSFDPTKPSDLESIWLSYEGEERAGFRTYFGGARLSSWLGTGVRLSHEAAYFETVESESRDVSANAVLYQVDP
GSGEHVPEGAARQQDLADNQVRVQTWTAAQRWQFYPHRHAIEAGAYVRHLVFTDRLDELSAAVGADPSGQGLLRVVLDSL
NARARLGTWQAGGYVQDAIELLPENRLLVTVGARLDYFDFNGEWTVSPRLSVRYRASDVLTLTGAWGIYYQPPSYQELRG
QPNPEQPLRDQLNRNLKAQRAHLVVAGAEYFLPRKRLYLRAEAYWKDLDRLISYEVENVHLEYSGFNDSYGYAYGLDLQV
RGEFVPGVESWVNYGFLVTREHFLPAYENDYNRGWRPRPTDQRHTLSLFVQDYVPGDPTWKLHLRILFGSGLPYTPPVPG
RRVGTYVAQVPGPRMSARFPEYRRVDMGATKELELTRLPDGRPVYLELSGELLNVFDMTNTVDYTWIPGQNGIWKRIPTR
LTPRTFNLRLRVRF
>AEW20350.1 TonB-dependent receptor [Tannerella forsythia 92A2]
MRNRTLASLLFLWMVLGLNAQGKVKVSGNVRDADGNPLELVAVQVKHTLIGAMTDEKGFYSLSVSPGDSVVLLFSCLGYN
KAERVIPRLAQDMRVNVQMNYTSLQLNEVSVTAIRRQTTTMETLDAGRLKILPDPSGGSIESLIVTYAGVSSNNELSTQY
SVRGGSFDENLVYVNGMEVFRPLLIRSGQQEGLSFVNPNLTEKVQFSAGGFDARYGDKMSSVLDISYKKPVKLEGSASVG
VLGASNMNISTASAYVGTGNDKFTQVTGIRYKMSSSLLNNLVGRAEYVPRFVDMQTFMTYKPAPKWELNFLGNLSSNHYK
YIPIELETTFGTVKNRQKFHVFFEGRERDKFETIYGALTLKHQLSVKSELGLQAFAFRSNEEESYDLTGNYRLDKAGEEG
DEKTAEGEQSIALASYHEHARNRLQATVGHVGLYGMTQLTAHQTLKWGVNAQMERIIDKISEWESRDSSGYSLPQTGKEV
NVIANLFSDNKLNSSRFSAYFQDVFKFRTEQGLFTLVGGLRGSYWTYSKEFLFSPRASLGFIPNANQDLTLRFATGLYYQ
SPFYKELRTEVKDKDGNTVIRLNDQLKSQRSIHFILGGDYGFKVGSRNFKLTTELYYKNLSNINPYTLDNVKIRYYGENC
AKGYIAGLDMKLFGEFVPGTDSWISLSLMKSRQTIERNGRETVSASMPNSPAYNISLYFQDYFPGYRRAMLNLRGVLTGG
LPVTVPRRGYDGSNYKTPPYRRIDLGFTYQLAGGEDAWMERGFFRNFKSIWLGLDVFNIFDIYNTSSYYWITDVYSHQYA
VPNYLTGRQLNFRLTVDF
>AHW61283.1 TonB-dependent receptor [Draconibacterium orientale]
MKNLTTLFLLLLSQMVAVAQSNNATLKGVINDQDGVPIDMVNVVLKEYPTLGTTTNANGEFLLRIPARKQLTIIFSSLGY
QTFQDSVYANREETVIKQITMPEINLELAEIIVKEQRRNGGSIVSLDPKIINSISSASGGIEAGLKTLPGVSSNNELSSQ
YTVRGGNFDENLVYVNDVEVYRPFLIRAGQQEGLSFINSDMVSTIDFSAGGFNAKYGDKMSSVLDIKYRRPSDFSGSASV
SMLGATAHFEDVALKGKLSHISGIRYKTNRYILGSLDEQGEYDPRFLDFQTYITYQFNEKFDLSFLGNVAQNQYNFIPQT
RETTFGTWQNPLNTKIYFDGQEQDDFQTYLGAITANYHPNANLNLKFIASAYHAQEKETYDIQGQYYLNQLERNLGSEEF
GDSTLNLGVGTFINHARNSLDATVYSFSHKGAFNSEKHLVNWGIKFQHEKINDELNEWIYRDSAGYSIPYSDSEVKLFYT
LNAKNKISSNRITGYIQDSWSVPTANGDLYLTGGVRFNFWDFNSELLVSPRATLNYFPEWEKKMSFRLSAGWYHQSPFFK
ELKQSDGYINYDSKAQRSFQVVGGTDLLFTAWDRPFRFTSEAYYKHMNRLIPYQIDNVRIRYLAEEEATGYATGVDFKIN
GEFVSGLQSWASLSFLQTEEDIKGDGHGMIPRPTDQWMNFSLFFQDYLPGNPTYKMQLSGFYGARLPTGPPNGERYQDVF
RMPPYRRIDLGLSKVFISRANRSGSPFFRHITDLSLSLEVFNLLDINNTISYFWVSSIYGDQYAVPNYLTSRKFNLKLTV
KF
>BAR50321.1 TonB-dependent receptor [Tannerella forsythia 3313]
MRNRTLASLLFLWMVLGLNAQGKVKVSGNVRDADGNPLELVAVQVKHTLIGAMTDEKGFYSLSVSPGDSVVLLFSCLGYN
KAERVIPRLAQDMRVNVQMNYTSLQLNEVSVTAIRRQTTTMETLDAGRLKILPDPSGGSIESLIVTYAGVSSNNELSTQY
SVRGGSFDENLVYVNGMEVFRPLLIRSGQQEGLSFVNPNLTEKVQFSAGGFDARYGDKMSSVLDISYKKPVKLEGSASVG
VLGASNMNISTASAYVGTGNDKFTQVTGIRYKMSSSLLNNLVGRAEYVPRFVDMQTFMTYKPAPKWELNFLGNLSSNHYK
YIPIELETTFGTVKNRQKFHVFFEGRERDKFETIYGALTLKHQLSVKSELGLQAFAFRSNEEESYDLTGNYRLDKAGEEG
DEKTAEGEQSIALASYHEHARNRLQATVGHVGLYGMTQLTAHQTLKWGVNAQMERIIDKISEWESRDSSGYSLPQTGKEV
NVIANLFSDNKLNSSRFSAYFQDVFKFRTEQGLFTLVGGLRGSYWTYSKEFLFSPRASLGFIPNANQDLTLRFATGLYYQ
SPFYKELRTEVKDKDGNTVIRLNDQLKSQRSIHFILGGDYGFKVGSRNFKLTTELYYKNLSNINPYTLDNVKIRYYGENC
AKGYIAGLDMKLFGEFVPGTDSWISLSLMKSRQTIERNGRETVSASMPNSPAYNISLYFQDYFPGYRRAMLNLRGVLTGG
LPVTVPRRGYDGSNYKTPPYRRIDLGFTYQLAGGEDAWMERGFFRNFKSIWLGLDVFNIFDIYNTSSYYWITDVYSHQYA
VPNYLTGRQLNFRLTVDF
>BAR53149.1 TonB-dependent receptor [Tannerella forsythia KS16]
MRNRTLASLLFLWMVLGLNAQGKVKVSGNVRDADGNPLELVAVQVKHTLIGAMTDEKGFYSLSVSPGDSVVLLFSCLGYN
KAERVIPRLAQDMRVNVQMNYTSLQLNEVSVTAIRRQTTTMETLDAGRLKILPDPSGGSIESLIVTYAGVSSNNELSTQY
SVRGGSFDENLVYVNGMEVFRPLLIRSGQQEGLSFVNPNLTEKVQFSAGGFDARYGDKMSSVLDISYKKPVKLEGSASVG
VLGASNMNISTASAYVGTGNDKFTQVTGIRYKMSSSLLNNLVGRAEYVPRFVDMQTFMTYKPAPKWELNFLGNLSSNHYK
YIPIELETTFGTVKNRQKFHVFFEGRERDKFETIYGALTLKHQLSVKSELGLQAFAFRSNEEESYDLTGNYRLDKAGEEG
DEKTAEGEQSIALASYHEHARNRLQATVGHVGLYGMTQLTAHQTLKWGVNAQMERIIDKISEWESRDSSGYSLPQTGKEV
NVIANLFSDNKLNSSRFSAYFQDVFKFRTEQGLFTLVGGLRGSYWTYSKEFLFSPRASLGFIPNANQDLTLRFATGLYYQ
SPFYKELRTEVKDKDGNTVIRLNDQLKSQRSIHFILGGDYGFKVGSRNFKLTTELYYKNLSNINPYTLDNVKIRYYGENC
AKGYIAGLDMKLFGEFVPGTDSWISLSLMKSRQTIERNGRETVSASMPNSPAYNISLYFQDYFPGYRRAMLNLRGVLTGG
LPVTVPRRGYDGSNYKTPPYRRIDLGFTYQLAGGEDAWMERGFFRNFKSIWLGLDVFNIFDIYNTSSYYWITDVYSHQYA
VPNYLTGRQLNFRLTVDF
>ANU62720.1 TonB-dependent receptor [Parabacteroides sp. YL27]
MAESVRIHGRITDGDNRAMEFVTVRVAGTAIGTMSGLDGDYSLSTAEADTITVVFTCIGYKEQQRKLVDAKGDVTLNMRM
FRTVKELQEVEVSEVKKQIGAMQSVDVSAYRLSPDVSGGSVESMISTMAGVTGSNEMSSQYSVRGGSYDENLVYINGVEV
YRPQLITSGQQEGLSIINPDMVGKVNFSTGGFGAEYGDRMSSVLDITYRQPEAFEGSASLSLMGGSLSLGSGSGRFSQLH
GLRYKRNNSVLSSMETKGEYDPDFFDYQTNLNFRLSDRWHMAFLGNVAINNYKFTPVNRETAFGTAMDAKKFKVYFDGQE
KDRFETYFGALSLRYSASRSSSLTLFASGFLTNELVAYDISGEYWLDQAGTSGSDGVGGELGVGRYHEHARDRLKASVMT
MAMRGVTAIGNHQISYGVQYNHENIYERAREWERRDSAGFSLPTDPDLLRVIYNLSSRQDFSSNRVSLHAQDTYRMQTES
GFLSVSGGLRMSYWDFNKEFLVSPRVSVGFVPASNDRWALRFATGLYYQAPFYKEYRMIVADDNDNSVVELNRDIKSQRS
WHFILGSDYTFRAMNRPFKLSAEAYYKALGNLVPYEIDNLKLVYDGVNATSGYAMGLDFKLFGQFVPGSDSWLSFSLMKT
QETIRGVKVPRPNDRRYSVALYFTDYFPRIPRLKFSLRGIFMDGLPATAPRSTRDRGYFRTPAYKRVDLGASYALLPPLK
EGESRSGVWRHFKAVWLGLDCFNLFDISNVSSYYWVTDVNELQYAVPNYLTRRQLNVRLTVDF
>APY12847.1 TonB-dependent receptor [Seonamhaeicola sp. S2-3]
MTLTGFSQTATIRGVILNENNLPIEDVNINANGMGTKTNANGFYILEIPSNLDVSIEFTHLSYKKIVSTFNLKNGEAFEF
NPVMKTSLEQISTVIINSTRRKEVEGIVTLQPEVIRKIPGANAGVENLLLTLPGVSNNNELSTQYSVRGGNYDENLVYVN
DIEVYRPFLIRSGQQEGLSFVNTDLVQNVDFSAGGFQAKYGDKLSSVLDITYKTPYQFEVNADLSLLGGSVSLENISKDS
KFTSIIGARYRDNSLLVNAKETETNFNPTFADIQAYLTYKFTNKFHLSFLGNASINKYNYEPQTRQTNFGTLTDPIALLV
FYEGQEKDQYQTYFGAFKGTYFANDNLTLKLITSTYHTTEEEYFDILAQYSLGEVNTDIGDEDIGEVEFSEGIGSQLNHG
RNDLDALITNIEHKGDFKIDDNRIEWSVKYTHEDIRDRLVEWEVIDSAGFSIRPPKTEPTNQQPYAPYSGPLEPYQNIRA
TNNTQINRIQAYAQWSKRSTLGNNDVWYNAGVRVHNWSVKGNDISSSNQTVFSPRAQFAIKPNWEKDMLFRIATGLYYQP
PFYRELRDATGTVQPNVKAQKSFHLVLGNDYSFKMWDRPFKLTSEIYYKNLTDVNPYTIENVRIRYSANNNAKAYAYGLD
MRLNGEFVPGTESWFSFGYLKTEENIDNQGYIARPTDQRLKFAALFQDYVPNVPNLKMYLNLVYNTGVPGGSPSYANPYV
YQNRLPDYKRADFGLQWVLVDDKKQFNHGWKKPFKELSFGFEIFNMFDVQNSITNTWVRDVYSKQQYAIPNYLTPRVFNV
RTTMKF
>AOR29584.1 TonB-dependent receptor [Formosa sp. Hel1_33_131]
MAMGQSATLRGIVLNELNEPLEGVNVVSDNSGTTTNINGFYILKIPANTEVKIRFSHLNYKYLEAPFNLKNGEELEFNPV
LKSNYEQIETVIITGSKRKELEGITTISPQIIRTIKGAQPGVENLLKTLPGVNISNELSTQYSVRGGNFDENLVYVNEIE
VYRPFLVRSGQQEGLSFVNTDMVQNLDFTAGGFQAKYGDKLSSVLDITYRTPIKFGIQADLSLLGGSITAESVSKDSKFS
ALLGLRYRDNSLLVDSKETETNFTPKFADIQTYLTYKFSDKFHLSFLGNLAINDYNYQPRTRQTNFGTLQDPLALLVFYE
GQENDKYNTYFGAFKGSYFANENLTLKLIASTFHTTEQEYFDILAQYRLGEVNSNIGDESLGEVEFSEGIGSQINHARND
LDALITNVEHKGHLKSGDDNFEWSVKYTHEDIRDRIVEWEVIDSAGFSINPPNLDSFNNQPYTAYEGPLAPYKNIRATNN
TQINRVQAYGQWNRRTMLGDHEVYANVGVRYHAWTVQGDGIEKSTQSVFSPRVQLAIKPDWNKDMLFRLSGGLYYQPPFY
RELRDSDGIVNSDVKAQQSIHVVLANEYSFEMWERPFKLISEAYYKNLSDVNPYTVENVRIRYDASNAAKAYAYGLDLRL
NGEFVPGTESWFSFGYLKTEENINGQGFIARPTDQRLKFGILFQDYVPKLPKMKMYLNLVYNTGVPGGSPSYASPYDYQS
RLPDYKRADVGMSYVIVDAKDSNKNGWRKPFEELSIGLEIFNMFDVQNSITNTWVRDVYSKRQYSIPNYLTPRVFNVRLG
MRF
>APY00090.1 TonB-dependent receptor [Lacinutrix venerupis]
MTTKTNLLKLLVLLLPLYTLAQTAIVNGVILDESNFPLQAVNVKTQTDGTATNDTGFYEITIPSNTDVTLVYSHVSHKNV
TITVNLKNGEVFEFNPVLKTDVDQIETIVLNGKKRKDVQGIVNIDPKTLIKIPGAQAGVENLLKTLPGVSSNNELSTQYS
VRGGNFDENLVYVNGIEVYRPFLVRSGQQEGLSFINSDLVQNVDFSAGGFQAKYGDKLSSVLDITYKRPKDFAVAADLSL
LGGSLAVESASKDSKFTSITGLRYRDNSLLVQAKETETNYNPVFADVQTFLTYRFTDKFELSFLGNASLNKYDYEPQARQ
TNFGTLDNPVALLVDYEGQERDKYQTLFGALQASYELNDKVTLGLVASTYHTIEEEHFDISAQYSLGEVNSNIGDEDLGE
VEFSEGIGGQLNHGRNDIDALITTIEHKGTANINENEIKWSVKYTNEDIRDRLIEWEVIDSAGFSINAPAGGINQEPYEP
DTFPITAFQNARARNNTQINRIQAYLQWSKRSTLGDADVWYNAGVRAHNWQVTDNNISGDNQLVVSPRAQFAIKPDWEKD
MLFRLSGGLYYQPPFYRELRDANGTVQPNVKAQKSVHVVLGNDFSFKMNERPFKLSTELYYKNLTDVNPYTVENVRIRYA
ADNSATAYAYGLDMRLNGEFVPGTESWFSFGYLKTEENINNRGDIARPTDQRLKFAALFQDYVPNLPNFKMYLNLVYNTG
LPGGSPSYADKYQYQNRLPDYKRADIGFQFVLVDAKKQFDSGWKKPFKDLSFGFEIFNVFDVQNSITNTWVRDVYSKRQY
AIPNYLTPRVFNVRTTMRF
>ANH60529.1 TonB-dependent Receptor Plug Domain protein [Dokdonia donghaensis DSW-1]
MKNNYLLLILLLCFTTLGLAQTATIRGIILDDKNTPVPGASVAFMGDGTVTNDNGFYVIVIPANEDIAISYTYVGFKKIT
QTFNLKANADIEFNPVLKTDIEQLGTVIITATTRQRVEGVTTIAPETIRKTPGANAGVENLLKSLPGVSNNNELSTQYAV
RGGNFDENLVYINEIEVYRPFLVRSGQQEGLSFVNSDLVQNVAFSAGGFQAKYGDKLSSVLDITYRRPTDFAASIDASLL
GGSISGEGISKDGRFTALAGVRYRDNSLLVNAKQTETNFKPRFFDAQSLLTYKFTNKFQLDFLGNITINKYDYEPLTRQT
NFGSLADPLALIVFYEGQEEDKYETYFGALKGTYQLNEHTTLKVLGSAYHTQEQEYFDIFADYRLGRPNTNIGDEDLGDV
EFTQGIGSQLTHARNDLDALFINVEHKGTYLKDTDQIDWGIKYTREDIRDRLEEYEVIDSAGFSIRPPIGDFTNEQPYAA
FDAPLEPFTNIRARNNVQINRLSAYGQYSKRTEIGNNELWINAGVRAQQWTVSGDNIESTTQTVVSPRAQLSLKPGGNSD
MIFRLSGGLYAQPPLYRELRDSLGQVRPDVKAQKSFHLVAGHDWSFNLWERPFKLVTEAYYKGLTDVNPYTLENVRIRYR
ATNNATARAYGIDTRLNGEFVPGTQSWISLGVLRTEENIDNQGYIPRPTDQRLKVAFLFQDYAPNIPSLKLYINMVYQTG
LPGGSPSYADPYVFSELPRLRDYFRADAGINYVFTDASKPFPKGHWLHVFKDLTAGFEIYNIFDRQNSITNTFVRDASTQ
QQFAIPNFLSPRVFNIRVSAKF
>APD05677.1 hypothetical protein UJ101_00124 [Flavobacteriaceae bacterium UJ101]
MRKHITLLILLLTSSIILAQNAILKGTVIDNIRKPLSNAEISINNQDYKTDTYGKFSISIPANTDLQVEVFLEGYLPFQS
TINSNNKKYYTLNVLLQDDPSISLDQVTFHKQKQDQQIGSFQITTKNIDKLPSITGGIEEILKTNPMVNSNTELSSQYMV
RGGNYDENLVYVNGIELYRPQLIRSGQQEGLSFLNPSMVDAISFSAGGFEAKYGDKMSSVLDIIYKQPRSFEGEFEASLL
GGSLTLGSGTPDGKLSAIVGARYNDKRLLVDSQNSDVDFQPIYFDVQSNVTYRLNDQLKFNFLGSFSQNDIDIYPKLRET
TFGTLTNPYKLVVNYTGQENDQFQTSSGAFSTIYEPNKRLTLTADISAFHSKEEEYFDITSRYILGRIDPETGRFTSTFD
TAKQIDHARNDLDLLVTSFQHRGKYKIKNGDIEWGFKFQNEDIKDRLNEYHRIDSAGYIRPVTSLPGFDYIYDVTNVDVQ
NNLNSNRISGYAQYSKKHQLNHGKLMYNIGLRTTHWDYNGETNFSPRGQIAYKPDWKHDMLFRFSTGLYYQPPFYKEIRD
VYGNLNPEIKSQRSIHFIAGNDYEFEMKERPFKLTTELYYKALDDVIPYYIDNVRTVYVGENSATGNQYGIDMRLNGEFV
PGNESFISLSYARAKWDINDQGSIPMPTDQRLKVGLFFQDYMPSFPSFKVHLNAVYASGLPNGAPLYTNPYGYSGELNDY
KRLDIGFTKTFIDQNEMKPKRGTFWSNFKELSLGLEIFNLFDIENHISNLWVQDLTNSQYYAVPNRLTGRFFNAKMWMKF
>EAQ37883.1 TonB dependent/ligand-gated channel [Dokdonia sp. MED134]
MKNNYLLLILLLCFTTLGLAQTATIRGIILDDKNTPVPGASVAFMGDGTVTNDNGFYVIVIPANEDIAISYTYVGFKKIT
QTFNLKANADIEFNPVLKTDIEQLGTVIITTTTRQRVEGVTTIAPETIRKTPGANAGVENLLKSLPGVSNNNELSTQYAV
RGGNFDENLVYINEIEVYRPFLVRSGQQEGLSFVNSDLVQNVAFSAGGFQAKYGDKLSSVLDITYRRPVDFAASADASLL
GGSISGEGISKDGRFTALAGVRYRDNSLLVNAKQTETNFKPRFFDAQSLLTYKFTNKFQLDFLGNIAINKYDYEPLTRQT
NFGSLTDPLALIVFYEGQEEDKYETYFGALKGTYQLNEHTTLKVLGSAYHTQEQEYFDIFADYRLGRPNTNIGDEDLGDV
EFTQGIGSQLTHARNDLDALFINVEHKGTYLKDTNQIDWGIKYTREDIRDRLEEYEVIDSAGFSIRPPIGDFTNEQPYAA
FDAPLEPFTNIRARNNVQINRLSAYGQYSKRTEIGNNELWINAGVRAQQWTVSGDNIESTTQTVVSPRAQLSLKPGGNSD
MIFRLSGGLYAQPPLYRELRDSLGQVRPDVKAQKSFHLVAGHDWSFNLWERPFKLVTEAYYKGLTDVNPYTLENVRIRYR
ATNNATARAYGIDTRLNGEFVPGTQSWISLGVLRTEENIDNQGYIPRPTDQRLKVAFLFQDYAPNIPSLKLYINMVYQTG
LPGGSPSYADPYVFSELPRLRDYFRADAGINYVFTDASKPFPKGHWLHVFKDLTAGFEIYNIFDRQNSITNTFVRDASTQ
QQFAIPNFLSPRVFNVRVSAKF
>AEE20110.1 hypothetical protein Krodi_2128 [Dokdonia sp. 4H-3-7-5]
MKNNYLLLLITLLVTTASSLAQTATLRGIVVDDRNTPVPGVSVSYGTNGTTTNDNGFYLLEIPSGEKVTINFTYVGFKKI
AQPFNLSPNAEVEFNPVLSADVEQLGTVIITATTQQRVEGVVTISPEVIRKTPGANAGVENLLKSLPGVSNNNELSTQYS
VRGGNFDENLVYVNEIEVYRPFLIRSGQQEGLSFVNSDLVQNVAFSAGGFQAKYGDKLSSVLDISYRRPTGFAASVDASL
LGGSISGEGITKDGRFTALTGVRYRDNSMLVDAKQIETNFRPRFFDAQTFLTYKFSNKFQLDFLGNIAVNKYDYEPLTRQ
TNFGTLADPLALVVFYEGQEKDKYETYFGALKGTYELNEHTTLKLLGSAYHTQEQEYFDIFANYRLGRPNTNIGDENLGD
VEFTQGIGSQLTHARNDLDALFINLEHKGTYLKNDDQLDWGIKYTREDIRDRLEEYEVIDSAGFSIRPPIGDFINQQPYE
AFDALLEPFTNIRARNNVQIDRISAYGQYSKRTNWGNNEVWINAGVRAHQWTVSGEAIESNTQTIISPRAQISLKPGGSE
DMIFRLSGGLYAQPPLYRELRDSLGQVRPEVKAQKSYHIVAGHDWSFNMWERPFKLVTEAYYKGLTDVNPYTLENVRIRY
RATNNATARSYGLDTRLNGEFVPGTESWISLGILRTEENIDNQGYIPRPTDQRLKVAFLFQDYAPSIPNLKLYINMVYQT
GLPGGSPSYADPYQFAELPRLRDYFRSDIGINYVITDATKPYPKGHWLYVFKDLTAGFEIYNIFDRQNSITNTFVRDAST
RQQFAIPNFLSPRVFNVRMSAKF
>AOW11147.1 TonB-dependent receptor [Flavobacterium sp. EM1308]
MGINSFAQTAIVKGVVLNEKNLPAEGVNVTCLTAITKTDEQGFYQISIPANQDVTVVFTHVSLKKVSLKVSLSPNEVFVF
NMNMSDYEEQMGEVVVNSTNKKAVQGIVTFEAKDIRFVPGANAGIENVLKTLPGVNSNNELSTQYAVRGGNYDENLVYVN
EIEVYRPFLIRSGQQEGLSFTNTDLVQNIDFSAGGFQAKYGDKMSSVLDITYRNPTQFGAIMEMSFLGGSLAVDAVSKNK
KWSAITGIRYRNNSLLVNSEETQTNYTPTFADIQANINYQASPKWQWSFLGNISQNKYLYQPLTRQTNFGTADAPKALAV
YYNGMEKDKYDTYFGALKTTYQVSDTFTLKFIGSLFHTIEQEYFDIYAQYRLGEVDTNVGSDTYGDIMYSRGVGSQLNHA
RNDLDALIANLEVKGLKNWKQNQIQWGVKYTRESIRDRISEWEMIDSAGFAIRPPKVLPKNDEPYQPYEGLLLPYQYVKA
TNFTNIDRFSAYGQWGHKGNLGKNEIWYNLGVRMQSWEVSGDNLNGNFQTVFSPRAQFGIKPNWKKDILFRFSAGIYNQP
PFYRELRDYDGVVQTNVKAQKSINFVLGNDYSFKIWQRPFKLVTEAYYKKMTDVNPYTIDNVRIRYAADNNAVAYAQGLD
VRLNGEFVPGTDSWISFGYLKTEENIDDKGYIARPTDQRLKFGLLFQDYMPKIPSLKVYLNLVYNTGLPCGSPAYADPYL
YQNRLNDYRRVDIGFSKVFIDQKVGMSKRKFFKEFKELSLGFEIFNLFNNQNAITNTWVRDVYTKTEYAIPNYMTTRVFN
LKLNARL
>AOC95498.1 TonB-dependent Receptor Plug Domain protein [Flavobacterium johnsoniae]
MSHNRFTFVFLFFFFSCIALAQNARIKGLILDNEKHPITEVNVSSQDITVQSDLNGFYEIVIPSNKKVSLIFTHVSLKMM
SLTVNLKTNEVFVFNPIMSNSEEQMGEVFVSSGNRKRVQGITSVDTETIKKIPGANAGIENILKTLPGVNSNNELSTQYM
VRGGNYDENLVYVNEVEVYRPFLIRSGQQEGLSFTNTDLVQNVEFSAGGFQAKFGDKLSSVLDITYRKPTQFGAAFEASF
LGGSAAVDLVSKNKKWSAVTGVRYRNNSLLVNSQDTETNYKPTFADIQTNVNYDISEKWQMSFLGNISQNKYSYEPLVRQ
TNFGTGDQPMALAVYYDGQEKDQYDTYFGALKTTYKASPTLTLKLIGSLFHTTEKEHFDILAQYRLGNVNAEDPENTSAV
DFTRGIGSQLNHARNDLDALIANIELKGTKDWKESQLEFGLKYTRESIRDRVVEWEVIDSAGFSINPPLVILLKNNQPYT
PYTGPLLPYQNIRATNFNTINRFSGYAQWNKQSELGSSQIWYHLGARFQGWNVAGALEEGKTQFVVSPRAQFAIKPDWDR
DMVFRISGGLYHQPPFYRELRDLNGVVNPNVKAQEAIHIVLGNDYNFRMWNRPFKWVTELYYKSLSDVNVYSIDNVRIRY
VANNNAKAYAQGLDFRLNGEFVPGTESWVSFGYMKTEENYENKGYIARPTDQRLKFAMLFQDYMPNIPSVKVYLNLVYNT
GLPGGAPAYSDPYLYQNRLNDYRRADIGFAKVFVDASTQNAKKGWLKNFKELAVGLEIFNLFNNQNAITNTWVRDVYSKN
QYAIPNYMTSRVFNVKINARL
>AHM58844.1 TonB-dependent receptor family protein [Flammeovirgaceae bacterium 311]
MKHYYYGCLLLLMLLSSASLQAQNALLRGWVRAREGGPLAGASIQVIGKSSGTSADSLGYFSISLPANDSLRIRISHIGY
RSHFENLVLRAGEERVAEYSLQTYADELRAVEVTSAADEPDREVAGLTRLKPQQLEHIPTAFGDFSDILQTLPGVVSTNE
LSTAYAVRGGNFDENLVYVNGIPIYRPFLSRSGQQEGLSFVNPQMVSSIRFSAGGWQPKWGDKLSSVLDITYKEPDSVTG
SITASLLGGSFETEGVTKGGKLKWVASGRHKSARYLLGTLDTEGEYLPRFSDLQTFITYNPSKQHSLNLLLSYARNRYEV
IPQTRETNFGTLQQAFRLTVGFEGKELLSYDTWQNAIKWSSKWSDRLQTDWIASWLYTREREYAEVEGAYYLCNVDKNTS
SASFDECITVLGFGTNYINIRNRLEAQVYNLQNRSYWRWNSGNKMEWGLQLGLEHMQDQLQEWEFIDSAGFVQVRDSRLI
DNTLDLSSKRFEGYWQNSSSWGGDRHTLTYGLRSHFWSINQQWLWSPRLQYAYRPPWITDVVFSTAAGIYHQPPLYRELR
TYSGNINLEVRAQSALHLLAGADLNFLMWNRLFNLVGEGYYKKFWNVNAYDIENVRIRYFSNNESEAWATGADFRISGEF
IPGAESWFSLGLLTTQEDVPGDDKGFIRRPTDQRLNVGIFFQDHIPNDPSIRAYLKLLYASGLPFGPPDRIEFRNTFSAP
AYHRVDIGLSKIINFRRPEFAVRSLWLGVEILNLFGNNNVISYSWIRDFGNRQYAVPNTLTSRFFNVKLVAQFNKKAAL
>ANW97478.1 TonB-dependent receptor [Wenyingzhuangia fucanilytica]
MLFAQTGYVAGIITNENKEPLHGVSITYNQKGMLSDENGAYQIEIPANEQTLIKFSYIGYGTVVKSFKGYKNKTIKFSPV
LKIQSHDIEEITIKSYQAAQEGVVKLKAEKFKRIPGANAGIENLLMTQPGVNNSNELSTQYSVRGGSFDENLVYVNGIEI
YRPFLIRSGQQEGLSFLNSDMTENINFSAGGFEAKYGDRLSSVLNIHYKKPTKELSTVNLNLLGASYTYENLFLNKKLST
LIGARYRNNQLLVNSKDTKTNFKPVFADIQTYLSYKINNKSSLDFLGNIAMNNYNFTPISRVTKFGGLFQPRELVVFYEG
NEQDDFKTYFGALSYKYNFSKNTKLDVTASAFNTQEQEYYDIYGAYSIAEVDPVNGEPLYTSGVGTQLDHARNDLDILIQ
NVKVSLQHKINEHHFEVGAKFQSENIRDRINEWKAIDDNGNTLRNPNTANPSTPTSAPDFSITPIDLYYNVKAQNNVTIN
RLSGYFQWNKKWYIGNNILWHHAGIRSQLWYLKNINTQTNSSLKQVISPRFRLSLKPDWQNTDMVFRLSAGYYHQPPSYK
ELRDAKGEIQYNVEAQESIHYVFSNEYSFTMWERPFKMTSEIYYKQLNHVNAYSLDNVRVRYDANNNTEAYATGLDLRLS
GEFVPGKESWVSFGLLKTEENTNNRGYVARPTDQRFKLAMLFQDYVPSNPNFKVFLNLVLNSSLPGGAPINARADNSTNV
DRYDFQTRLRPYRRADLGASYIIVDQNKKYASGFLSRFKELELGVELFNIFDIDNTTTNTWIYDVDSQRYNSVPNILTGR
ILNFKVGMQF
>APQ18404.1 TonB-dependent receptor [Maribacter sp. T28]
MCFAQSATISGIVLSASNVPLSNVNIVANEFGTTTNLEGFYILEITADTENTITFSHIAYKDVIVKDLILTTNETFEFNP
ILKSNITQIDGVTVTANGNKKINNILNISPEDIRKIPGANYGVETILKLLPGVSSNNELSTQYAVRGGNYDENLVYVNEI
EVYRPFLIRSAQQEGLSFVNSDLIQNVKFSAGGFQAKYGDKLASVLDINYKTPTLFSLRADLSFLGASTSLETVSKNQKL
SSVSGIRYRDNSLLVNSRQTQSNFNPAFTDVQSYATYRFSPKLKLNFLGNLAVNDYTNKPLNRQTNFGTLDNPQALVVYY
EGQEINKYTTALGALKGTYILNDNTTLKLISSIYHTTEEEYSNVIAAYQLGDIDSNLGSSSVGEVITTRNVGSQFNRTRN
DLDALIFNMEHKGTHTMNNSVLEWGAKFTHEDIRDQLRESEFIDSAGYSIRPPRSEFINNQPLEPFNAPLVAYNGINALN
FVKTNRFSGYVQLGTQKTWNETDIYYNLGIRTHHWTVSGTGVEKVDHTVFSPRAQFAIKPNWDKDMLFRLSTGIYHQPPF
YRELRDSTGTIQPNVKAQKALNIVAGNEYSFLLWERPFTLISETYYKKLKNVNPYTLEDVRIRYSANNNTEAYVYGAELR
MNGAFVPGTESWISIGYLKTEENRDNKGYIPRPTDQRLKIGILFQDYIPTIPDLKMYLNLVYQTGVPGGSPSYADPYNFQ
NRLRDYKRADLGISYIFANKNKQYPSTHWLHAFKELSFGFELFNLFNNQNSITNTWVRDASSKNEYAVPNYLTSRVLNLR
LGLRL
>AND63259.1 TonB-dependent receptor [Flavobacterium columnare]
MKTKLSFLLLLFSFTLLGQIARVKGIVLDENDIPVEGVNVSFQQKNTKTNENGFYQLVIPSKVKSNLKFTHLSLKSAVIS
LELNPNEDYEFNIVLKSTTEQLGEVVISNNNKKRVEGITTLSPKAIRLIPGANSGVENILKSLPGVNSNNELSTQYAVRG
GNYDENLVYVNEIEVYRPFLIRSGQQEGLSFTNADLIQHVDFSSGGFQAKYGDKLSSVLDITYRKPTKFGASLEASFLGG
SVSMDNVSKDQKWNAVTGIRYRDNSLLVKSQETQTNFKPRFADLQTYITFTPNLKWQFGFLGNLSQNRYDYRPFSRQTNF
GSLQEPIALLVQYDGVEKDAYTTAFGALKGQYKINDNSNLKWINSIYHTIEQEYYDIMAEYKLGEINSNLGDSSFGNVEY
ARGIGSQLTHARNDLDALIVNTELKGNHKIKENQIDWGFKYTYESIRDRIREWEVIDSAGFLLNPPKIVPKKDQPYTPYI
GPLVPYNSIRAVNYTNINRFSAYVQWNKRLKWREHELFINTGVRAQSWKVIDILKKGNNQITFSPRAQFAIKPNWRTDML
FRISGGWYHQPPFYRELRDSLGEVRSNVKAQESTHIVLGHDFSFKMWKRPFRLVTELYYKDMNNVNPYTIDNVRIRYKAL
NNAEAYAKGIDIRMNGEFIPGTESWLSFGYMDTQESIDGKRYIPRPTDQRLKFGALFQDYVPNIPALKMYLNLVYNTGLP
GGSPSYANPYEYQSRLRDYRRADIGFSYVFTDRARAKEKDNWLRHFKELALGMEIFNMFDNQNSITNTWVRDVYTKNQYG
VPNYLTTRVFSIKLNVKI
>APA00830.1 TonB-dependent receptor [Flavobacterium sp. PK15]
MSFSSLAQLAKVKGTLLDAQNKPVSNVNISFLGHSTQSNAKGFYTIKVPVNKTINLVFSHLTFKKTTIALLLKNSEDYEL
NLIMNEHEEEIGEIIITKDKKSQIQGITTIAPDVIKKLPGANAGIENVLKTLAGVNSNNELSTQYSVRGGNYDENLVYVN
EIEVYRPFLIRSGQQEGLSFTNTDLVQNVNFSAGGFQAKYGDKLASVLDITYRNPTQFAAAFESSFLGGSLAVDAISKNK
KWTAVTGVRYRNNSLLVKSQETQTNYTPSFVDVQTNVNFNASAKWQWSFLGNISQNKYNYQPLIRKTRFGTIDQPMVLTV
FYEGQEKDKYDTYFGALKTTFQASDKLKLKFIGSVYHTLEQEYFDILAQYRLGENDVTIGSETYNDVSYTSGIGTQLNHA
RNDLDAMIVNAEVKGVYDWKNSNFEFGVKYTRESIRDRVVEWEVIDSAGFSIHPPIINFAPKDEPYTSFTGPLVPYQSVF
AVNFNTINRFSAYAQWSAKTNLENAQLWYTAGVRMQNWGITGTNADSSTNSQTVFSPRVQLALKPNWEKDMIFRISGGYY
YQPPFYRELRDAGGAVQPNVKAQQSVQLVLGNEYDFKMWQRPFKLVSELYYKSLNDINTYTIDNVRIRYAANNDAKAYAQ
GLDLRLNGEFVPGTESWFSFGYLKTEENTNTKGYIARPTDQRLKFAVLFQDYMPSIPSMKVYLNLVYNTGLPGGSPSYAD
PYVYQNRLNDYRRADIGFSKVLTDGNTKKKNWLGNFKELSIGLEIFNLFNNQNAITNTWVRDVYSKNEYAVPNYMTTRMF
NLKLNAKL
>EAR00930.1 hypothetical protein FB2170_09171 [Maribacter sp. HTCC2170]
MAQTATITGVVLGENNTPLTQVNITSGNNGTTTDETGFYILELIAEQENRITFSFVGHKDVVLESLILNTNETYVFNPVL
NTEIIQIDGVTVSATGEKTVQGINAISTKKVRQIPGVNAGVENILKLLPGVSSNNELSTQYSVRGGNYDENLVYVNEIEV
YRPFLIRSAQQEGLSFINSNLIQKVDFSPGGFQAKYGDKLSSVLDITYKNPKAFGAQMDFSLLGASLAIETLSKNKKLSN
VTGIRYRNNSLLVNSQQTNSNFNPVFADIQSYFTYRISNKVHLNILGNLSLNDYQNQPLNRQTNFGTLSEPKALLVHYTG
NENNRYATALGAIKTDYHLNDDVTLKFITSIYHTTEEEYSDVIAQYELGDIDTDLGSETLGKVISTRGVGGQFTRARNDL
DALIFNLEQKGVYSKANHKLEWGIKYTHEDIRDQLRESEFLDSAGYSIRPPLPEFSNNQPEMPFDSPLVPYQGISAKNFV
KTNRFSAYTQFSQNQTLENSHIYYNLGIRTQHWQVKGQNIEKNSHIVFSPRGQFAIKPKWKRDMLFRASLGMYHQPPFYR
ELRDATGTIQPNVKAQKSIHYVLGSEYSFLLWERPFTLISEAYYKKLNNVNPYTLHDVRIRYSATNNAKAFVYGAEVRLN
GAFVPGTDSWVSLGYLKTEENIDNRGYISRPTDQRFKLGILFQDYVPDIPNLKMYLNLVYNTGLPGGSPNFSDPYVFQNR
LKDYKRADLGISHIFVDADKSYPENHWLNKFKELSVGFEIFNLFNNKNSITNTWVRDIDSKNEFAVPNFMTARVLNLQLK
MRF
>ANI90748.1 TonB-dependent receptor [Arachidicoccus sp. BS20]
MTFIFCFLFSFFFSAKLFAQENNAFISGRIFDENQHPLSNIFVHIKENAQGIYSNDSGYFKLSVPAEMPVKIEFSAANYN
SLEKIFFIEKNQTQTVTIFITEKNTTLADVTVSSEKQRQQTGLIEISPDKAILNPSPVNGIEGLIKTLVGSNNELTSQYS
VRGGNYDENLVYVNGFEIYRPFLVSSGQQEGLSFINPMLTQNVQFYTGGFQAKYGDKMSSALDVTYIHPTENHGQAYVSL
LEQGLSFEGLSKNKKFTYVVGVRNRDNSNVTKSQPTQGSYIPSSADAQALLTYSFSKKFSMELLGNYSKTKFTFYPQSEQ
LMASVFSPLYVADYGANIDFTGSEKDKYTTNFAGLTFIHKPNNKFTLKYLFGYFRDNERQNTDITGSYIFGNRDANGNID
TDPDNLLGEGSTQNFARNNLKIDLWSAQHLGSYNGGKNFIQWGAKAERQTVSSLMNQWTYSDSAGYSLPHTGTQVLMSNV
LQNNEHLDITRFSGFAQDNILFNDSSAYTLQVGARFNYNNLNKEFLVSPRVGFSFKPKNWQKDVVFKASAGIYDQPPFYR
EMIAFDGSVNTQLKAQKSWQAVVGVDYNLKVFDRPARWTTEAYYKNMWDVDPYDINNVNIQYYANNDAKAYAYGIETRLF
AQLVKDADSWLSLGIMRTKENISGLNYTDYLNAEGETITASSQDKVVADSATRSVGWVRRPTDRLVTFGMFFQDYLPQNK
NFKVYLNTLFGTNMPYNIPGSTRYRNALEIPSYLRVDIGFSALLLDAARKQRSHSPFLGVKNIWASLEVFNLINHDNTIS
YTLLKSFDNETYALPNRLTPRLLNFKIVANW
>ADV49900.1 TonB-dependent receptor plug [Cellulophaga algicola DSM 14237]
MKCIKLLCLLLFPAVLIAQKATITGVILDANNLPLSNTNVRTILNGSVSDSTGFYFLEIDADQQINIIFSHLGYKDVILN
KLLLTTNETFEFNPILRTDITQIDEVTITASGKKTAGAITTIAPEIIRLIPGANAGVENVMKLLPGVSSNNELSTQYNVR
GGNYDENLVYVNEIEVYRPFLIRSGQQESLSFINSSMIQNVKFSSGGFQAKYGDKLSSVLDITYKKPVSFGLQIDANLLG
ASATLETSSKNKKLNSITGIRYRDNSLLINSQETITNINPIAFDFQTYENYTVSKKLEIGFLGTLSSNEYRNNPTSRTTN
FGTLNEPKSLTVYYAGQEQNQYKTVSGALKATFHVNKNTTLKLIPSIYHTVEEESSDIIAQYQLGAISSDFGEVSNRRRL
GTQFNSARNTLDALIFNLEHKGIFNKNEGKLEWGIKYSHEDIRDQLRESEFLDSLGFLIRPSNIDFINNQPADPFDAPIL
ALESVNATNYVQTDRVATFVQYSKQLDWKSNAVYFNLGARSQHWSVSGKNISTNSQTVFSPRAQIALKPNWKKDMFFKIA
AGVYHQPPFYREFRAANGSVNPDVKAQKSIHTVLTNEYSFILWDSPFKLISEAYYKDLSNVNTYTVEDVRIRYAANNNAN
AYAYGAEFRLNGAFVPGTESWVSLGYMKTEENSDNRGFIARPTDQRIKVGILFQDYIPTIPDVKMYLNLVYSTGLPGGSP
NYSDPYLFNNRLRDYKRADLGISYTFVDENKRAAKNSWFRGFRELSGGFELFNLFNNQNSITNTWVRDIDTKQQFAVPNY
LTSRILNLRIRMRF
>AII53889.1 hypothetical protein N008_18135 [Hymenobacter sp. APR13]
MRVALLLLSPAPLALLPASAVWAQTTERITLSGTVRDAAGQPLEQVGVGVEGQPGGTVTDSKGRFSLQVPRTGRPAVLVA
RSLRYRAQRLPVVLSEDRAELSLTLQTDSRTLGNVTVRARTDEADTREQVSMIRLDPRTAKVLPSPFGDFNAILKTLPGV
QSTNELTSTYSVRGGNYDENLVYVNGIEIYRPFLVTTAQQEGLSFVNPDLVNKVEFSTGGWQPKYGDKLASVLSIDYKQP
TKFAASATGSLVGGALHVEATSPGKRLSYLAGIRYKNATYVLSSLNQAQGGYNPTFYDGQAYLNANLGPKGNEDRTSLGV
LATFAHNDYRFTPESGQATFSTATNQATRLFIVYQGRERMQYDMAQGGLSLKHNFSPRLQGEVLGGLVYSRELEYRDVEA
SYSLADINRDPTSRDFGQAVRQRAVGKRFDHSRNTLQAAIATAEARARWTPGSRNTVRFGVKTGRERIEDVLNEYSFADS
ADFVPDARRTRLVADLDLQSTRTQGYAQHTIELDSLRTLTYGVRAHWWSVNQQLVVSPRVQYSFIPRSRPNHSYKVAAGV
YYQPPFYRELRDQQGSRPTPGSPLVVEARLNPELRAQRSMHFIVGNEIRFQQYGRPFRFTGEAYFKYMTDVVPYDVDNVR
LRYFAKNLATAYAAGADFRVGGEFVNGAESWFTLGVLTTRENLQGDSLNLFEPNSVGADSLVGREAKGYIRRPQDQRLNF
GIFFQDHLPNNPSVRGYVNSVFGTGLPFSPPNNEQERGTTKLTRAYWRVDLGFSKVLTLNTEPDRRLGRLESLWLGLEVL
NVLARNNVAGYSYVQDLNGRTYAVPNYLSQRLVNLRVIARF
>ADE81667.1 conserved hypothetical protein [Prevotella ruminicola 23]
MIDEDGHALELVTISCAAQGKLTMTNLKGEFSIGLSTADSVVVKFTMVGYGVRKRVFKRPKGKMTVQIVMHPAATLSEVT
VTQRRRQTSQTEQLDTKHLKQTPSTTGNAVEEMIQQQAGVSSHNELSSQYNVRGGSFDENSVYINQIEVYRPLLISSGQQ
EGLSVINPNMVEKIGFSTGGYEAKYGDKMSSVLDITYRHTKGFEANATASLLGASGFIGYGNSRFSMSHGIRYKTNRYLL
NTLETTGEYKPNFLDYQTYISYTPNKRWNIDFIGNIADNHYNFTPKDRETSFGTLADAKQFKVYFDGQEKDRFNTLFGAL
GITRRISDSTSIKFITSAFHTKERETYDITGQYWLNDTQTQESLGVGTYMEHARNYLSADVINFKLIVRHQTRRHDIEAG
ISYKTEHIKEQSREYEMRDSSGYSIPHSADKLNLIYTLNAKNDIRSNRIEAYIQDVYRWAKGDNYFTLNYGVRFANWSYN
KETTVSPRASLAIVPAFDSDLTFRFATGLYYQAPFYKEMRDTTTVNGITTAALNNHIKSQQSIHLIAAADYRFRMLNRPF
KFTAEAYYKALSNLIPYNVQNMKITYYGENLTKGYATGIDLKLYGEFVPGTDSWLTLSLMSTRQKFNNQWIPLPTDQRWA
VNLHFTDYFPGTERWKMTLRLAFADGLPFGAPHRGLEQQQFRAPAYKRADIGMSYCALKNTKGIKGIWLGIDCLNLFGIS
NVNSYYWVTDVSNTQWAVPNFLTNRQINGKITINL
>ADQ79215.1 TonB-dependent receptor plug [Paludibacter propionicigenes WB4]
MNKKLLYILCLLLLSVSMWAQTNVRIYGYVIDTNKRGVELANVRVENSAVGTTTNQNGYYELSLKATDSVKLVYSMVGYR
TIKHTIQPHQSVLQISVQLPVASNQLTEVNVIGQRRQNSTLDVLDPSKFRVIPNVSGGIESYLITFTGVSSSNELSSQYN
VRGGNFDENAVYVNGIEVYRPLLIRAGQQEGLSFINPDMVEKVSFSAGGFDAKYGDKMSSVLDIQYKKPTEFEASASVSL
LGASAYVGTANKRFSQMHGVRYKTSSYLLGTLDTKAEYKPDFLDYQTYLTYNLSPKSEITFLGNFSQNSYQFVPQTRETK
FGTYQTPRNLVIYFDGQEKDLFRTAFGALTYNYKPIKGMKLSLLGSLFSTNENETYDISGEYIINEAQLDADPAKPAGDP
LGIGTYLQHARNRLKATVANLAHRGEYDVANHKMRWGVNIQNEIISDKINEWELRDSVGYSLPYSDENVNVFYNLKASNK
LSTWRSTAFYQDTYKWNSDAGSFSFTGGLRANYWTFNNELLVSPRIAFSYLPRWKSDYSFRFATGVYYQTPFYKEIRDTL
TDALGNVNIRLNNRIKAQRSLHFVLGGDHYFRAWGRPFKFTAEAYLKLIDRLISYSVDNVQIVYSGKNDAKAYSAGMDFK
LYGELVPGADSWINLSLMNAKQDIIGDSYVSHTYDADGKILTSKTVYPGWVASPGEQRYTFSMLFQDYLPNNPKYKMQLK
LVWSDGLPFCPVKSVQFRSAFRTPPYRRVDIGASRVLINGVDKTMNKSWLKHVKNIWLNVEVFNLLDIKNVNSYYWITDV
HNQQLAVPNYLTGRQLNLKIMVDLK
>AEE12893.1 TonB-dependent receptor [Porphyromonas asaccharolytica DSM 20707]
MRSLYHIVLLLCLLLQGSVLALYGQTTGQSTGATTDTTTVATPHRVALTGYVLDRDREPIEFASVRVEGTAIGTWSDLTG
AYRLELSPTTDSVVVTYSSIGYQTVRQVYPQGISRDMHFNPMLGESAIALGTVTVRGEARPPSMERITTQTLAMEASPTR
SIESMVATYAGVTQHNELSTQYNVRGGSFDENLVYVNGIEVYRPLLVRSAEQEGLSFVNTDLVERVYFSAGAFDAHYGDR
LSSVLDIQYKRPTKLEGAVTLGLMNNSLYVGGKHGRFTHVTGIRTRTTQQMLSKMETRGEYNPFYADAQTYLTYTFNDRW
RIEGIGYYSWTQYRFRPQQRETTVGSLQNAKHFTVYFDGQERDRFSTLFGALTLHWRPNSRGAHRLDLSLYNSHERESYD
ITGAYYLQKEADPTTGGEEQELLATGVNHEHARNLLRYSVAALAYSGNQRLNETHRLMWGAELRGEQIADYISEWVKLDS
AGYNLPRDPDLIKMQSNLYSNVSLRSARASLYLQDEMQWQTPSGSYHLTAGVRGNFWSFNKKADFSPRLVASWRPKELSD
LLVRAAGGLYYQSPFYKEIRIIEADAMGNQSVLLNDQVRSQGSAQALVGVDYNFLVADRKFRLTAEGYYKHLFRINPYYV
DNVKQRYLGQNLGTGYIVGLDVKLFGEFVPDVDSWFTASVMRGRQTIEGYGEMPLPHVPDYNLSLFFQDYFPGYKRITLS
LRGVLTGGLPQLNAAEGFGRPLFRGTAYKRVDIGMQYTLWDRAEAKPSAWRWLQALSKVSIGVNIFNLFDMTNIGSYYWL
SDAYRNQYAVPNYLTGRQYDASLIVRF
>ALO17098.1 TonB-linked outer membrane protein, SusC/RagA family [bacterium L21-Spi-D4]
MKYSLFFLLLVLALSAKTQSTAWVTGRVTDIDNYPIELVNIVVESTQAGTSSAFNGKYKIIVPANEDIRIIYTRVGFKRE
VIEVNLEPGERKRVDVQLEMTSEELAEIEIAEERKRHSTTYYLDPRTIEQLPEVTGSVEGIIKTMPGVSSNNELSNQYSV
RGGNYDENLIYVNGVEIYKPFLVRSGQQEGFSFLNSDMVANLSFSAGGFEAEYGDKMSSVLDIQYKKPARWGGSFKGSLM
GGAVTAHGSSKDHRLTHITSFRYKKSGYILNTLETSGDYDPTFSDVQTYITYDVTEDLEIGFIGNYSNNTYQFQPSDRET
DFGLVNNSLRLKVYFEGQEVDKFITSQGAFLVNYKPTEKLKLNFSTSAFISSESETFDILGEYWLNEVDSNLGSSTFGDS
VGSLAVGSYLDHARNYLDAVVYNVSHRGELKSGAHNFKWGVKWQVEDISDEISEWMMLDSAGYSLPPDGTNYSPFTDSVV
TLFETRRFTNSIYSNRITAFLQDNWTKTIDSANIYINAGVRTQYWDFNNQLVFSPRVVVAYEPNWTRDWLFRLSGGAYHQ
PPFYKEVFDRHGNKNQNIKAQESYHIVGGADYNFMAWRRPFKFVAEVYYKKLENLIPYTVDNLRIIYEGDNKAEGYATGL
DFKITGEFVKGVDSWLSVSLMKTREDLRSDSYVVEDEDGNQSTISPGYIPRPTDQAVTVNLFFQDYFPGNPTWKMHLNLV
YGSGLPFGPPNSPRYAATARMPDYRRVDIGMSKSLISSQRTYKNPKGPVKWFDDLWIGVEVFNLFDINNTISYTWVRDVY
NREYAVPNYLTSRLFNIKLSGRF
>ANE50309.1 TonB-dependent receptor [Flavisolibacter sp. LCS9]
MSCRSLLFLSFCLLFSLLTVAQRNRATISGKVLDESEKPLPHVSVIVLGQQNGIATNDSGAFSIKVPADKAIALVFSYTG
YKTVQQNFLLNEGEQEIVTIRMEAGGQSLQEVVVTDQRTRTEAGLIKPNPKNILNLPSPVVGVESMIKVIVGSNNELTSQ
YNVRGGSYDENLVYVNDFEIYRPYLVRSGQQEGLSFINPEMVRNINFYNGGYQARYGDKMSSVLDVQYNKPRAFGGSAYI
SILEQSFHLEGVTNKNRLSYLIGVRNRSNRNLLSRQETQGSYVPSSSDIQALINYQWNAKWQTEILGNLSQTKFRLSPQY
SQLTSSVFSPYFTANLGMDIFFEGRERDAYSTQMLGVSTTYQPNRSIRLKFLGSRFQNNEEENIDIAGAYLFGDRDFDKS
SNSFGLIVNPLGAGVFQNYARNDLKITDYNLSHKGSWDRGRHIVQWGAGYDRTAIQDQLHEFEMQDSGGYSLPYNPDELR
LSKFIYSQADLNVNRLNGYIQDNIAFRDSARAITLQAGVRFNYNDLNNELLIAPRMGASWKPNWKRDIVFRAAAGAYHQP
PFYRELRRYDGTLNTDVKAQRSWQGVAGLDYNFIGLRRPLRLTAEAYYKYMTNVVPYDIDNVRLRYFGENMAKAYAAGVE
MRLFGELVKDAESWVSIGLMKTKEDLEGDVYKEYTLDENHKPIDSTTVEGGWFRRPTDRLITVGLFFQDYLSTNKNFKVY
LSTLYGSNLPYNIPGSIKYRNALYIQPYIRADIGFSALLLDGDKTARRSHSPFHNFENIWASLEVFNLIDRPNTISYLLV
KDFANNTFTMPNRLTPRLLNFKIVARW
>ALM21583.1 TonB-dependent receptor [Nonlabens sp. MIC269]
MKQLLTSVFLLLSFLSFSQNATITGVILNEKNLPVGDINVSITGTSIGNATDNSGFYKIIVPANELLELKFSAIGYETII
IKNLKLANNQVFELNPVIKSTIEEFKPIEIDAIRDNELRGITKIKPAIIRNMIGAQPGVENLLKSLPSISSNNELSTQYN
VRGGNFDENLVYINEIEVYRPFLIRSGQQEGLSIVNSDLVRDVKFSAGGFQARYGDKLSSVLDIEYRRPTQFAAGIDASL
LGVNSYVEGTAFAKALTATLGVRYRDNSLFVNSRETEAITIPRFFDAQTHLTYQLSPKFELSFLGNIAINDYEFEPLTSQ
TNFGTVNDAQALIIDYDGQENDRYETYFGAIKASYDVNDNLNVRLISSVYHTQEQEYYDILARYSIGRPNTDIGGSDLGE
VDFTTSIGSELDHGRNNLDALITTAQLKSTYTIPSSKKNKDVIDASIKFNKEDIRDRLREYTVIDSAGFSVRPPLPEFRN
QQPYFSYTAPLVPFESARADNDITIDRVQAFIQYSSRGYLGDHETFWNAGIRSHTWTVAGDGVDSNTQTVFSPRAQFAIK
PYWKKTDMLFRLSGGLYHQPPFYRELRDQQGTAQPQVEAQKSVHIVLGNDWSFNWSSKKDEIRPFKLTTEVYYKDLWDVN
TYTLENVRLRYRANNNATAYAYGIETRMNGEFIKGTESWISLAYMRTQENLDNRGFIDRPTDQRLKAAFLFQDYVPTIPN
LRAYLNMVYSTGLPGGSPSYADPYDFQFRLKDYFRADLGVQLELVGPNKVARDDSWLANFTELSIGAQIYNIFNYENQIS
NLWVRDVASQAQYAVPVRLTPRVFNIRLLARL
>AOM80424.1 TonB-dependent receptor [Pedobacter steynii]
MRKRLLLLFVLLLTLTGLKAQPLVKVTGRVTNELQQPLAEVTVRILGQDQSALSDDKGNYTIYATNTSFILKYALLGYKQ
VLVSISHDKAGRLIQNVTLTESSNELEQVTITSRQNQLSNSTTINISGIGAMPSPSGNFEAILKTLPGVSTNNELSAQYS
VRGGNFDENLVYVNDIEISRPILIRNGQQEGLSFINSDLLSNAKFSAGGFESRYGDKLSSVLDVKYGRPDSSQTVLTAGL
NGASLSTKMLRQNSFLLAGLRYKNNTGVLSSQENKGSYRPNFTDAQLIYQQQLSPKLSLNFMGSFNNGSFKLIPQSRQTE
FGTLSRTIRLDVDYEGKEVDDYRTLGGAITTLYAPRPNLVIKWINSYFNSRERENIDIQGAYFLSEMSPDPGDPEPRPSE
RLTGVGGYFTFANNKLRSQHLSSELKGDQTFNDHTFSWGLRFEHKNYRDDLSEYSVIDSAGIRRFYGGPVIEAENKLGIQ
YYSAYLQDSYRLSAYTDLQLGIRGNYNSLSDQLLFSPRLLLAYRPSGNHKIFRWSAGVYQQAPDYRSIRDFQGILNLNQK
AQRSYNTSAGMDYAFDGLGTRLKFSTEAYFKYQDRLIPYMMDNVRIRYLAGEQAKGYTYGADFSIGGEFVKDLVSHFRLS
LMKAVQNIAGDQEGYLKRPTDQRLNFSAYFQDRLLNSPTYKVHLNVLYGSALPVGAPSSDRYTDDFHIPAYKRIDIGFSK
DFLDDASPGKSRLLDKYFSSFALYAEVFNLLNIDNTVSYLWLKDLNNVQYAIPNYLSGRRFNLKLIIKFKNSK
>AMJ68109.1 colicin receptor [Hymenobacter sp. PAMC 26628]
MLSGTVRDAAGQPLELATVGVLGQAGGTTTAADGTFALPIRATGRGEAAVLVVRRLGYLPLRRALVLPADAARPLAFVLR
PDPQALGDVTVRARRDAADPREEVSLTQINPRDVKTLPSAFGDFNMILKTLPGVVGNNELSSTYNVRGGNYDENLVYVNG
FEVYRPFLVTAAQQEGLSFINPDLVRSVDFSAGGWQPKYGDKLSSVLDVTYKEPEQFAASATGSLVGGAVHTEARSKNGR
VSYLAGVRYKNARYVLSSLREAQGGYNPTFFDGQAFVNIGLGPRGDVQRTTLGLLGVVAHNDYRFTPETGQATFSTNPNQ
VTRVFIDYQGRERMQYDTYQGGLSLKHRFAPNWQGELLGSALVSREFEYRDVEAAYRLADVNRDPTSPDFNQAIRQRDIG
AQYQHARNSLTAKVFTAEARTRWTPGLHHTVRAGAKIGREKISDTLDEYTFADSADYVPDARRTRLRTDLTLQSTRAQGY
VQDTWRPDSLRTLTYGLRAHYWTTNGQLVWSPRVQYAQTSARHPRRTYKVGLGAYAQPPFYRELRNQQGVLNPELRAQRS
YHLIVGREETYTWGGRPFKLTTEAYYKYLTDVVPYDVDNVRLRYFAQNNARAYAAGFDARLSGEFVRGAESWFSLGVLTT
RENVDGDSVNRVTGTTAAGAPIVTREAKGYIRRPQDQRVTLGIFFQDHLPDNPSVRGYVNAVFGTGLPFSPPNLPDLRGL
SVLERNYLRVDLGFSKVVSMRSGPAPSRYALQSLWLGLEVLNVLGANNVSGYSYLQDVNGRTYAVPNFLSQRLVNLRAIA
RF
>AFM02963.1 TonB-dependent receptor family protein [Bernardetia litoralis DSM 6794]
MKDTSKNQFIVLKIIIFLIFIFAFYIPSFAQNKSEIIIEGQILDSLKKPIATASVGILEEGKAVQTDSLGNFKLISSLEF
SKEFLNKEVTLAAQHPEFRTFRQKIILKLYQKYSIRLSEFEELKAVEITAKLNNDDREISKIVLDPKGLEHTPTGTGEFS
QILATLGLGIVSNSELSSAYSVRGGNYEENLIYVNGIEIYRPFLVRSGQQEGLSFVNLDLVKKVEFSAGGWQAKWGDKLS
SVLNVDYKTPTSFAGSASVGLLGANAHLEGTNKSKRFSYLAGIRHKDLSYLLNTLETQGEYQPRFTDFQSLLNYKLGKLD
KNGNFKNKDKNTTLSLLTAYSQNSYRVFPSSRETTFGTFDEQVRFFVDYTGEELMYYTTYQSALRLSQKFSQKFSMDFTI
SGVDTREREFVDTEGSYRLSDVNNDITSDNFNQSTLIRGAASEYFYARNSLNAQIYSFKNRSSWQLGNRTMVEFGGEIKS
ENINDELYEYKVLDSAGFADVNYFVDTKTTLNSVRTQGYAQISHFFGTDTAQWHNLTLGVRVHHWSLNGQTFVSPRLQYK
YQPDWKADIQFGLAAGIYQQSPFYRELRNFEGEINKSLLAQRSVHIIGSMDWDFQFNKRPFKLIVESYYKQIANLIPYDV
DNMRLRYYATNGAKGYAWGIDSRISGEFIRGTESWFSLSYLQTKEDVDFDERGWVRRPTDQRITATIFFEDHFPDNPTFR
VNLRLLFGSGVPFGAPNNQNYRSSFSNPAYRRVDIGFSKSLVFDEDKRIKSIWIGLEVLNILGVENIISHQWISDYVNDV
QLAVPNGLSQRFLNIRGVVKF
>ALW87376.1 colicin receptor [Hymenobacter sp. DG5B]
MTGTLRDANGQPLELAAVGVEGQPGGTNTTAEGDFSLQVRVPAPGQTAILLVRRLGYLPLRVPLKLPADASEQLRLTMRL
DVRALSGVKVTGRSDQADTREQVSITHIDPRTAKEIPSAFGDFNAILKTLPGVISNNELSSTYNVRGGNYDENLVYVNGF
EIYRPFLVTSAQQEGLSFINPDMVKQVEFSSGGWQPKYGDKLASVLSIDYKTPEKFAASLTASLVGGAAHAEARSANGRV
SYLAGVRYKNAQYVLRSLKQAQGGYNPTFYDAQAFVNIGLGKKDDMQRTTLGLLGVVAYNDYRFSPETGQATFSTGTNQF
TRVFIAYDGRERMQFDTYQSGFNLKHDFSANLQMELLGSALISREFEYRDVEAAYRFADINRDPTSPDFNQTVRERNIGS
QFKHSRNHLTAQIYTAETRGRWTPNGAHTVRWGAKIGREKIEDTLDEYSFADSADFVPDTRRLRLRSDLSLLSTRSQGFV
QDTWSLDSLRTLTYGARAHYWTTNGQLVISPRVQYSQISRSHPNRSFKAAVGVYYQPPFYRELRDQQTIHLGVQQAYLNP
ELRAQKSYHFIVGKEISFQQFGRPFKFSAEAYYKYLTDVVPYDVDNVRLRYFAKNNAKAYAAGFDTRLSGEFVKGAESWF
SLGVLTTREDVNGDSISSFDANGKEISRRPKGFIRRPQDQRLNVGVFFQDHLPNNPSVRGYVNLVFGTGLPFSPPNQPDL
RGTNALERSYKRVDLGFSKVIGLKNTDAPKAHFYSFESLWLGLEILNVLAANNVAGYSYLQDVNGVTYSVPSYLSQRLVN
LRLIARF
>AMR26347.1 colicin receptor [Hymenobacter sp. PAMC 26554]
MPLKPLPLLLVLSILPLARPVVAQSVPGAPAAAALSAVLTGTVRDAQGQPLELVVVSLEGQPGGATTTAQGTFALRLPPL
LRPNATVALVARRLGYQPLRQVVQLPAIGPFSLVLQVDTKALGGVTVRGRAAGADQREQASLIQLDPQTAKVIPSPFGDF
SAILKTLPGVVSNNELTSTYNVRGGNYDENLLYVNGMEVYRPFLVTQAQQEGLSFINPDLVQKVDFSTGGWQPKYGDKLS
SVLDIQYKEPAKFAASATASLVGGAAHVEARSADERVSYLAGVRYKNAQYVFNALKQNQGTYNPTFYDGQAYVNIGLGKK
GGDLQKTSLGILGVMAHNDYRFVPVSGQVTFSTGTNQFSRVNIYYDGRERMQYDTYQAGLDLKHNFHPGLQVELLASALS
TREFEFRDVEAAYTFADVNTDPTSPDFNQAVRQRNIGSSFNHARNDLTARVFTAELRGRWNPGGDPLGPHQIRWGVKMGR
ESIHDQLDEYSFADSADYVPDARRTRLAADLSLLTTRTQGYVQHTWQIDSLTTLTYGLRGHYWTENKQFVLSPRAQFATR
SRRHPERVWKVAAGLYAQPPFYRELRDMRGQLNPELRAQKSLHFVLGREIQVNLMNRPFRLNTEAYYKYLTDVIPYEVDN
VRLRYYATNSDKAYAAGFETRLSGEFVKGVESWLSISLLTTQEKGDTTATYDTNGKRTGYETLGYVRRPQDQRVTASIFF
QDHLPDNPSVRGYVNLVFGTGLPFSPPGLPQYRGAGALTTPYQRVDIGFSKVVSLRATPKPHLSSLESLWLSLEILNILG
ANNVASYSYLQDVSGRTYAVPSYLSQRVVNLRAIARF
>ABC43598.1 TonB-dependent receptor domain protein [Salinibacter ruber DSM 13855]
MGAAPAHAQTWGTVTGTVTDSVQGAPLPGVTVLVEGTDFGTATSADGRYRLELPTGRYTLRFSAVGFATRVDSVTVAEGT
TQLDATLASTVLKMDELTVTDGAVPNRPGVYKVDPADVQNMPTPFKDGFRALKTTPGVATNNELTQQYSVRGGGYNENLV
FINGFEIFFPFRPRQGEQEGMGLLNPALASDITFYTGGFPPEYGGKLSSALDVQYVRPESDPLSGSVDLSTLDASAHLQS
SALGGDLGWGFGMRRAQPGRFFGTQDLKGDYSPRFTDLQGTVSYRFSDRVSVEALGIWADNTFDLEPEERTTYFGVISLD
PERPSDFKALRASLNGARTDGYTTTFGGVRLHTDLSDRLKLAHDFAYFGTRETESFDIQSDRRVCQVNPTGGDNPSNCTS
VLQGESTVTRFADNSVEVRRRTGRGRYEWDLDRQTLKGGWHLRGLHFDDNLNERTTIDGRVEDGQDSTLVDRLDDSATFD
EYQFGAHLQDAVDVLPTDGRLTITGGVRADYFSFNDEWTVSPRLSGRFVATDRLTLTGAWGIYHQKPTYRELRGTPTDTA
SIRGTLDQNRDIRSQRSVQYVFGGEYFFPDRRLYLRAEAYYKDLDDLISYTIEDVRVNYSGENDTYGYTYGVDFQLRGEL
VPGLESWFNYSYLVSRERFTDAALERYAAQAPTGFSDEFRENRTGLLPRPADQRHTFSAFVQDYVPGDKSWKVHMRLLYG
SGLPYTPTSPGPKTPGGAETRIPGDRMSGRLPAYRRVDVGATKRIELVQNGIGGPVHLELTLEVLNLFDMDNTVDYSWTQ
GYERVPKRLTPRTLNARLHLTF
>AOR26960.1 TonB-dependent receptor [Formosa sp. Hel3_A1_48]
MSAKTLGTVSNSNGFYILKIPAARNVEVEFSHVNYKSIRVVFNLESGQEFEFNPVLKSDFEQIETVVITGTSRSVFEGVT
TISPNIIRTIKGAQPGVENLLKTLPGVNISNELSTQYSVRGGNFDENLVYVNDIEVYRPFLVRSGQQEGLSFVNTDMVEN
LKFSAGGFQAKYGDKLSSVLDIKYRKPSSFGVRADLSLLGGSITAEGISKNNSFSALVGLRYRDNSLLVDAKETITNYDP
KFLDVQTYLSYKINSKFELSFLGNIASNVYNYAPKTRQTNFGTLENPVALLVFYEGQEQDQYNTYFGALKGAYQINDHLN
LKFIASSFHTTEQEYFDILAQYRLGEVNSNIGDENLGDVEFSEGIGGQINHARNDLDALITTIEHRGDYKKNKNHFQWSI
KYTNEDIRDRVVEWEVIDSAGFSINPPNLDQFDNQPYTPNTGPLAPFENIRATNETKVERLQGFGQWSKRSKLGNSEVFY
NFGVRAHQWTVSGKNIDKKQQIVFSPRAQFSIKPDNGKDMLYRISAGIYYQPPFYRELRDLNGTVNSDVKAQKSIHIVAG
HEYSFKIWKRPFKLISEIYYKNLSDVNPYTVENVRIRYAANNNAKAYAYGLDLRLNGEFVPGTESWFSFGYLKTEESIDG
RDFIARPMDQRLKFGVLFQDYIPKLPNMKMYLNLVYNTGVPGGSPSYADVYQYQTRLPDYKRADIGMSYVVVSPKDKSNK
RWKRRFKELTVGVEIFNLFDVQNSITNTWVRDVYSKRQYSIPNYLTPRVFNLRLNMSF
>AFR36743.1 hypothetical protein B739_2161 [Riemerella anatipestifer RA-CH-1]
MKKIYLILAVLPYLAVAQKTKEIEEVVFQKRTKKKVTDLTNTSISAKEAQQIASISGGIEGLIKTLPSVNSNTELSSQYM
VRGGNYDENLIYINDVELYRPFLIRNAQQEGMSIINPDMVSTVNFSSGGFEARYGDKMSSALNVYYREPEKTELSGEASL
IGGRLTLGGTSKDKKLTTLISGRYRNTNLVLNTLNEDTDFNPQNFDIQTFINYHINPKWQLSFIGYYAKNDYTMLPKQRK
VNFGTLQTPMTLTVFYNGRENDTYKNMMGTASVHFKPNKKWKFSLDNFAYQNREKEYYTIASAYELQAYNPTTGEPTVSY
DIGGQIDHARNDLLVRTLGSQFRARFSPDVNTDYEVGIKYEKEFLQDYTNEWQLADSLGYSTPRASAVIGQLDPSDLKLK
FNIRGQNDIQPSRLSAYIQASKKFFWQTHKVFINGGVRTQHWSFNNQTIVSPRLQIAIKPDWDTDMLFRLAGGIYYQAPF
YREIKDLEGNFNSNIKAQQSLQLILGNDYEFQWKDRPFKLTTEAYYKKMNHLIPYYVDNVRIRYSGQNNSEGYAYGIDTR
LFGEFVPGVDSWLSLSYARVFENIDNKGYIPRPTDQRFRVAMFYQDYMPKFPSMRVNLTLIYASGLPNGASVFADPYQYQ
KTLPAYKRVDIGLSKVFIDQKDFKAHAPFWRNFKELILGVQVFNAFNINNTISNQWINDANTGYIYPVPVRLTGRFFNVK
LEFKL
>AIH01543.1 tonb-dependent receptor plug [Riemerella anatipestifer CH3]
MKKIYLILAVLPYLAVAQKTKEIEEVVFQKRTKKKVTDLTNTSISAKEAQQIASISGGIEGLIKTLPSVNSNTELSSQYM
VRGGNYDENLIYINDVELYRPFLIRNAQQEGMSIINPDMVSTVNFSSGGFEARYGDKMSSALNVYYREPEKTELSGEASL
IGGRLTLGGTSKDKKLTTLISGRYRNTNLVLNTLNEDTDFNPQNFDIQTFINYHINPKWQLSFIGYYAKNDYTMLPKQRK
VNFGTLQTPMTLTVFYNGRENDTYKNMMGTASVHFKPNKKWKFSLDNFAYQNREKEYYTIASAYELQAYNPTTGEPTVSY
DIGGQIDHARNDLLVRTLGSQFRARFSPDVNTDYEVGIKYEKEFLQDYTNEWQLADSLGYSTPRASAVIGQLDPSDLKLK
FNIRGQNDIQPSRLSAYIQASKKFFWQTHKVFINGGVRTQHWSFNNQTIVSPRLQIAIKPDWDTDMLFRLAGGIYYQAPF
YREIKDLEGNFNSNIKAQQSLQLILGNDYEFQWKDRPFKLTTEAYYKKMNHLIPYYVDNVRIRYSGQNNSEGYAYGIDTR
LFGEFVPGVDSWLSLSYARVFENIDNKGYIPRPTDQRFRVAMFYQDYMPKFPSMRVNLTLIYASGLPNGASVFADPYQYQ
KTLPAYKRVDIGLSKVFIDQKDFKAHAPFWRNFKELILGVQVFNAFNINNTISNQWINDANTGYIYPVPVRLTGRFFNVK
LEFKL
>AKP72182.1 tonb-dependent receptor plug [Riemerella anatipestifer]
MKKIYLILAVLPYLAVAQKTKEIEEVVFQKRAKKKVTDLTNTNISAKEAQQIASISGGIEGLIKTLPSVNSNTELSSQYM
VRGGNYDENLIYINDVELYRPFLIRNAQQEGMSIINPDMVSTVNFSSGGFEARYGDKMSSALNVYYREPEKTEVSGEASL
IGGRLTLGGASKDKKLTALVSGRYRNTNLVLNTLNEDTDFNPQNFDIQTFINYHINPKWQLSFIGYYAKNDYTMLPKQRK
VNFGTLQAPMTLTVFYNGRENDTYKNMMGTASVHFKPNKKWKFSLDNFAYQNREKEYYTISSAYELQAYNPVTGEPTVSY
DIGGQIDHARNDLLVRTLGSQFRARFSPDVNTDYEVGIKYEKEFLQDYTNEWQLADSLGYSTPRASAVIGQLDPSDLKLK
FNIRGQNEIQPSRLSAYVQASKKFFWQTHKVFINGGVRTQHWSFNNQTIISPRLQIAIKPDWDTDMLFRLAGGIYYQAPF
YREIKDLEGNFNSNIKAQQSLQLILGNDYEFQWKDRLFKLTTEAYYKKMNHLIPYYVDNVRIRYSGQNNSEGYAYGIDTR
LFGEFVPGVDSWLSLSYARVFENIDNKGYIPRPTDQRFRVAMFYQDYMPKFPSMRVNLTLIYASGLPNGASVFADPYQYQ
KTLPAYKRVDIGLSKVFIDQKDFKAHSPFWRNFKELTLGVQVFNAFNINNTISNQWINDANTGYIYPVPVRLTGRFFNVK
LEFKL
>AFD55104.1 tonb-dependent receptor plug [Riemerella anatipestifer ATCC 11845 = DSM 15868]
MKKIYLILAVLPYLAVAQKTKEIEEVVFQKRAKKKVTDLTNTNISAKEAQQIASISGGIEGLIKTLPSVNSNTELSSQYM
VRGGNYDENLIYINDVELYRPFLIRNAQQEGMSIINPDMVSTVNFSSGGFEARYGDKMSSALNVYYREPEKTEVSGEASL
IGGRLTLGGASKDKKLTALVSGRYRNTNLVLNTLNEDTDFNPQNFDIQTFINYHINPKWQLSFIGYYAKNDYTMLPKQRK
VNFGTLQAPMTLTVFYNGRENDTYKNMMGTASVHFKPNKKWKFSLDNFAYQNREKEYYTISSAYELQAYNPVTGEPTVSY
DIGGQIDHARNDLLVRTLGSQFRARFSPDVNTDYEVGIKYEKEFLQDYTNEWQLADSLGYSTPRASAVIGQLDPSDLKLK
FNIRGQNEIQPSRLSAYVQASKKFFWQTHKVFINGGVRTQHWSFNNQTIISPRLQIAIKPDWDTDMLFRLAGGIYYQAPF
YREIKDLEGNFNSNIKAQQSLQLILGNDYEFQWKDRLFKLTTEAYYKKMNHLIPYYVDNVRIRYSGQNNSEGYAYGIDTR
LFGEFVPGVDSWLSLSYARVFENIDNKGYIPRPTDQRFRVAMFYQDYMPKFPSMRVNLTLIYASGLPNGASVFADPYQYQ
KTLPAYKRVDIGLSKVFIDQKDFKAHSPFWRNFKELTLGVQVFNAFNINNTISNQWINDANTGYIYPVPVRLTGRFFNVK
LEFKL
>ADZ11448.1 putative TonB-dependent outer membrane receptor [Riemerella anatipestifer RA-GD]
MKKIYLILAVLPYLAVAQKTKEIEEVVFQKRAKKKVTDLTNTNISAKEAQQIASISGGIEGLIKTLPSVNSNTELSSQYM
VRGGNYDENLIYINDVELYRPFLIRNAQQEGMSIINPDMVSTVNFSSGGFEARYGDKMSSALNVYYREPEKTEVSGEASL
IGGRLTLGGASKDKKLTALVSGRYRNTNLVLNTLNEDTDFNPQNFDIQTFINYHINPKWQLSFIGYYAKNDYTMLPKQRK
VNFGTLQAPMTLTVFYNGRENDTYKNMMGTASVHFKPNKKWKFSLDNFAYQNREKEYYTISSAYELQAYNPVTGEPTVSY
DIGGQIDHARNDLLVRTLGSQFRARFSPDVNTDYEVGIKYEKEFLQDYTNEWQLADSLGYSTPRASAVIGQLDPSDLKLK
FNIRGQNEIQPSRLSAYVQASKKFFWQTHKVFINGGVRTQHWSFNNQTIISPRLQIAIKPDWDTDMLFRLAGGIYYQAPF
YREIKDLEGNFNSNIKAQQSLQLILGNDYEFQWKDRLFKLTTEAYYKKMNHLIPYYVDNVRIRYSGQNNSEGYAYGIDTR
LFGEFVPGVDSWLSLSYARVFENIDNKGYIPRPTDQRFRVAMFYQDYMPKFPSMRVNLTLIYASGLPNGASVFADPYQYQ
KTLPAYKRVDIGLSKVFIDQKDFKAHSPFWRNFKELTLGVQVFNAFNINNTISNQWINDANTGYIYPVPVRLTGRFFNVK
LEFKL
>AGC40972.1 hypothetical protein G148_1668 [Riemerella anatipestifer RA-CH-2]
MKKIYLILAVLPYLAVAQKTKEIEEVVFQKRAKKKVTDLTNTNISAKEAQQIASISGGIEGLIKTLPSVNSNTELSSQYM
VRGGNYDENLIYINDVELYRPFLIRNAQQEGMSIINPDMVSTVNFSSGGFEARYGDKMSSALNVYYREPEKTEVSGEASL
IGGRLTLGGASKDKKLTALVSGRYRNTNLVLNTLNEDTDFNPQNFDIQTFINYHINPKWQLSFIGYYAKNDYTMLPKQRK
VNFGTLQAPMTLTVFYNGRENDTYKNMMGTASVHFKPNKKWKFSLDNFAYQNREKEYYTISSAYELQAYNPVTGEPTVSY
DIGGQIDHARNDLLVRTLGSQFRARFSPDVNTDYEVGIKYEKEFLQDYTNEWQLADSLGYSTPRASAVIGQLDPSDLKLK
FNIRGQNEIQPSRLSAYVQASKKFFWQTHKVFINGGVRTQHWSFNNQTIISPRLQIAIKPDWDTDMLFRLAGGIYYQAPF
YREIKDLEGNFNSNIKAQQSLQLILGNDYEFQWKDRLFKLTTEAYYKKMNHLIPYYVDNVRIRYSGQNNSEGYAYGIDTR
LFGEFVPGVDSWLSLSYARVFENIDNKGYIPRPTDQRFRVAMFYQDYMPKFPSMRVNLTLIYASGLPNGASVFADPYQYQ
KTLPAYKRVDIGLSKVFIDQKDFKAHSPFWRNFKELTLGVQVFNAFNINNTISNQWINDANTGYIYPVPVRLTGRFFNVK
LEFKL
>AKQ40652.1 TonB-dependent receptor [Riemerella anatipestifer Yb2]
MKKIYLILAVLPYLAVAQKTKEIEEVVFQKRAKKKVTDLTNTNISAKEAQQIASISGGIEGLIKTLPSVNSNTELSSQYM
VRGGNYDENLIYINDVELYRPFLIRNAQQEGMSIINPDMVSTVNFSSGGFEARYGDKMSSALNVYYREPEKTEVSGEASL
IGGRLTLGGASKDKKLTALVSGRYRNTNLVLNTLNEDTDFNPQNFDIQTFINYHINPKWQLSFIGYYAKNDYTMLPKQRK
VNFGTLQAPMTLTVFYNGRENDTYKNMMGTASVHFKPNKKWKFSLDNFAYQNREKEYYTISSAYELQAYNPVTGEPTVSY
DIGGQIDHARNDLLVRTLGSQFRARFSPDVNTDYEVGIKYEKEFLQDYTNEWQLADSLGYSTPRASAVIGQLDPSDLKLK
FNIRGQNEIQPSRLSAYVQASKKFFWQTHKVFINGGVRTQHWSFNNQTIISPRLQIAIKPDWDTDMLFRLAGGIYYQAPF
YREIKDLEGNFNSNIKAQQSLQLILGNDYEFQWKDRLFKLTTEAYYKKMNHLIPYYVDNVRIRYSGQNNSEGYAYGIDTR
LFGEFVPGVDSWLSLSYARVFENIDNKGYIPRPTDQRFRVAMFYQDYMPKFPSMRVNLTLIYASGLPNGASVFADPYQYQ
KTLPAYKRVDIGLSKVFIDQKDFKAHSPFWRNFKELTLGVQVFNAFNINNTISNQWINDANTGYIYPVPVRLTGRFFNVK
LEFKL
>AFL96546.1 outer membrane receptor protein [Ornithobacterium rhinotracheale DSM 15997]
MKKQFLALSSILMLAQSTWAQVKKENKNEKVNLPEIIFQAEEKEKIYSENLDPEVVKNAPSLTGSFTDILKTLPYVSVNT
ELSSQYMVRGGNYDENLIYVNGVQIYKPQLIRNGAQEGLNFLNPNMVANVNFLPGGWEAQFGDAMSSVLDVIYRTPTQFE
LSSQLSLMGGNLTLGTMSKNKKLSALVGARYLNRSLLLKTQEDETEFKPSSYDIQANVQYKISPKWQVGFIGNFNNSLFQ
QTPHSRETNFGTLQRPIQLKVYYAGNEKDRYMTNFGAITSIFKPNGLWDLGLDLYSYQSKEEEYFDIQGAYFIRDLDPKT
MEPINSPNAAGQLDHARNDLDVLVAGVQHRGKYKFNSNSNLEWGLGVQRENMQDMLNEWQMIDSAGYNVPHGHQKRLLPG
EVDRGLLKLNYAMRSQHNITMQRYTSFAQWSKKFYWNSAKVLLNAGVRGTYNDSNQELNISPRAQIAIRPDWVTSQIFRF
ATGYYVQPPFYKEFKKPNGDLNPDVKSQKSLQVMAGHDFEFFMWERPFKLTTELYYKNIQDLNPVYIDNVRMHYFASNDA
KGRAYGIDTRLYGEFIPGSDSWLSLSYAKSEQNIGEQGWIPRPTDPRFKASLFFQDYMPIYPSLKVNVNLIYASGLPTGA
PIFTNPYDFTSYLPDYKRVDIGFSKILIDREKNIHLGNNLFHGIKNLSVGLEVFNVFDIKNTISTQWIRDVNSAKIYGVP
NRLTGRFFNAKLNLSF
>AIQ00774.1 TonB-denpendent receptor [Ornithobacterium rhinotracheale ORT-UMN 88]
MKKQFLALSSILMLAQSTWAQVKKENKNEKVNLPEIIFQAEEKEKIYSENLDPEVVKNAPSLTGSFTDILKTLPYVSVNT
ELSSQYMVRGGNYDENLIYVNGVQIYKPQLIRNGAQEGLNFLNPNMVANVNFLPGGWEAQFGDAMSSVLDVIYRTPTQFE
LSSQLSLMGGNLTLGTMSKNKKLSALVGARYLNRSLLLKTQEDETEFKPSSYDIQANVQYKISPKWQVGFIGNFNNSLFQ
QTPHSRETNFGTLQRPIQLKVYYAGNEKDRYMTNFGAITSIFKPNGLWDLGLDLYSYQSKEEEYFDIQGAYFIRDLDPKT
MEPINSPNAAGQLDHARNDLDVLVAGVQHRGKYKFNSNSNLEWGLGVQRENMQDMLNEWQMIDSAGYNVPHGHQKRLLPG
EVDRGLLKLNYAMRSQHNITMQRYTSFAQWSKKFYWNSAKVLLNAGVRGTYNDSNQELNISPRAQIAIRPDWVTSQIFRF
ATGYYVQPPFYKEFKKPNGDLNPDVKSQKSLQVMAGHDFEFFMWERPFKLTTELYYKNIQDLNPVYIDNVRMHYFASNDA
KGRAYGIDTRLYGEFIPGSDSWLSLSYAKSEQNIGEQGWIPRPTDPRFKASLFFQDYMPIYPSLKVNVNLIYASGLPTGA
PIFTNPYDFTSYLPDYKRVDIGFSKILIDREKNIHLGNNLFHGIKNLSVGLEVFNVFDIKNTISTQWIRDVNSAKIYGVP
NRLTGRFFNAKLNLSF
>ADY36763.1 TonB-dependent receptor plug [Bacteroides salanitronis DSM 18170]
MLGCLAFAQQTLYKIEGTVIDRNTREPLEFVNVLVVGLNIGSSTDAEGRFRIEQVPPGIYALQASMLGYKTVTTSEYRVN
HRSPHIQIEMEEEKTQLSEVTVTASPFQRITESPVSLRVIGLQEIEKAPGANRDISRVVQNYPGVAFSPVGYRNDLIVRG
GGPSENRFFLDGVEIPNINHFSTQGASGGPVGLIDADLIRNVKFYSGAFPANRGNALSSVLDFSLRDGDMEHRSVKATLG
ASEVSLSSNGHIGEKTSYVVSVRQSYLQMLFKVLGLPFLPKYTDASFKVKTRFDSHNELTLLGLGGIDRMKLNLGIDGED
AEYILSYLPKIEQETFTLGGVYRHYAGPHVQSVTLSHSYLNNRNLKYRDNDESSEENLTLRLRSVEQETKLRMENTSRWD
VWKLNAGIELNYSHYTNTTYQQVYTQEAHTSDYYTDLNLFRWGLYASMDYTAPDERFTASLGVRADASNYNDKMKELWRQ
LSPRLSVSWKLADGLYLSGHTGLYYQLPPYTALGFKEENNRYVNRHLDYTSVSQTSAGLTWTPNETMELSAEGFYKYYKN
MPLSVADGIPLSCKGNDYGVIGNEALVSDAEGRAYGVELMFKWLIVQRLNLSSSLTVFKSEFRDRRKESDYISSAWDNRF
ILNVSGTYNFPKQWSVGMKASCIGGSPYTPYDAEKSSLVSAWNAQGKAYYNYDLYNTERLSAFGQLDIRVDKTFYWKKCM
FGIYLDIQNITASKLRQPDVLMSTGQIDNPSAPLAEQRYVMKSIKQESGTLLPTLGITFEY
>ALR30402.1 TonB-dependent receptor [Chryseobacterium sp. IHB B 17019]
MKKLVLPLSLIVPALVFSQAKKKDTATKVNSIEEVVFQKKGTGRTNDLTTVKISAKDAQNVASISGGIEGIIKTLPSVNS
NTELSSQYMVRGGNYDENLIYINDIEIYRPFLIRNSQQEGLSIINPDMVSTVNFSAGGFEPRYGDKMSSALNIYYREPQK
FELSGEGSLIGGRLTAGFAGGKDKDDNRKFTALFSGRYRNTNLVLNTLKEDTDFNPKYMDFQTYLNYHFSPKFTLSFIGY
YSKNDYEMIPKEREVDFGSLQQPLKLSVAYGGREDDKYKNMMGTVSMNFKPSDKWRFTLDAFAYQNREREYYSIASSYKL
STFDPLTGEPVTSYDAGGQIEHARNDLFVKTYGAQFRTRFSPNVNTDIEVGFKYEKENLKDLTNEWKLLDSAGYSLPHDA
LINDPRNPGDLELLYHISGKNHIEPTRMSAYAQYSQKFFWGSNKVFVNAGARVAHWSFNNETIFSPRAQFAIKPDWDTDM
LFRISGGIYYQAPFYKEIKDLDGNFNSNIKSQRSIQAILANDYEFYFDDRPFKLTTELYYKKMDNLIPYYMDNVRIRYTG
KNNASGYAYGIDTRLFGEFVPGVDSWLSASYARVYENIDGKGDIPRPTDQRFRFAMFYQDYMPKFPQMRVNLTLVYAMGL
PTGAPVLTDPYQYQKTLPSYKRVDLGLSYAFIDPKEKKTGYGFWGKFEELTLGVQVFNAFNIRNTVANQWIADANTNLMY
PVPVRLTGRFFNVKLEFKIK
>BAP31746.1 tonb-dependent receptor plug [Chryseobacterium sp. StRB126]
MVPILIFSQQRKKDTATTRVTDIEEVVFQKKTTGRTNDLTNVKISAKEAKAVASISGGIEGLIKTLPSVNSNTELSSQYM
VRGGNYDENLIYINDIEIYRPFLIRNSQQEGMSIINPDMVSTVNFSAGGFEAKYGDKMSSALNIYYREPEKFEVSGEASL
IGGRLTTGLASKNKKFTALFSGRYRNTNLVLNTLKEDTDFNPTYWDFQSYLNYHVNDKLSMSFIGYYSKNDYEMIPKAKS
VTFGSLQQPITVNIGYAGKENDQYKNMMGTFSMNYKPADKWKLTLDAFAYQNREREYYTIRSEYELQTFDPITKEPVSSY
DMGGQTEHARNDLFVRTYGTQFRAKFSPNVNTDIEVGFKYEKENLKDLTNEWKLVDSAGYSLPRPEVIDPRSGTTTGDLR
MFYYIAGKNNIEPTRLSAYAQYSQKFYWGASKVFLNAGVRVSNWSFNKETIVSPRVQFAIKPDWDTDMLFKLSGGIYYQS
PFYKEIKDLDGNFNPNIKSQRSIQAILANDYEFYMYDRPFKLTTELYYKKMDNLIPYYMDNVRIRYSGQNNAKGYAYGID
TRLFGEFVPGVDSWLSASYARVYENIEGRGDIPRPTDQRFRVAMFYQDYMPQFPSMRVNLTLVYAMGLPTGSPVMFNDNG
QPDFNSAYSYQKTLPAYKRVDIGLTKVFIDPKDKNKKSGFWGNFQELSLGVQVFNAFNINNTVANQWITDYNTNYMYPVP
VRLTGRFFNVKLEFKL
>ANF52480.1 TonB-dependent receptor [Chryseobacterium sp. IHB B 10212]
MKKLVLPLSLMVPMLVFSQTKKRDTARTTDIEEIVFQKKVTGKTNDLTAVKISAKDAQNVASISGGIEGVIKTLPSVNSN
TELSSQYMVRGGNYDENLIYINDIEIYRPFLIRNSQQEGLSIINPDMVSTVNFSAGGFEPKYGDKMSSALNIYYREPEKF
ELSGEASLIGGRLTAGLASKNKKLTALFSGRYRNTNLVLNTLKEDTNFNPRYFDFQTYLNYHINEKLSLSFIGYYSKNDY
EMIPKEQSIDFGSLQRPINLNVQYAGKEDDKYKNMMGTFSMNYKPSDKWKFTLDAFSYQNREKEYYTIQSAYILQTFDPV
TGDPTTSYDAGGQIEHARNDLFVRTYGAQFRSRFSPNPNTDIEVGFKYEKENLKDLTNEWKLVDSAGYSLPHEAFVDPRN
PGNLELMYNISGNNHIEPTRMSAYAQYSQKFYWGSSKVFLNAGARVSNWSFNKETIFSPRAQFAIKPDWDSDMLFKLSGG
IYYQSPFYKEIKDLDGNFNSNIKSQRSIQAILANDYEFTMYNRPFKLTTELYYKKMNNLIPYYMDNVRIRYSGQNNATGY
AYGIDTRLFGEFVPGVDSWLSASYARVYENIDGKGDIPRPTDQRFRFAMFYQDYMPEFPSMRVNLTLTYAMGLPTGAPVL
TDPYTYQRTLPSYKRVDIGLSKVFIDRKDNKKTYGFWGNFEELTLGVQVFNAFNIRNTVANQWITDANTNLMYPVPVRLT
GRFFNIKLEFKIK
>AKK74282.1 TonB-dependent receptor [Chryseobacterium gallinarum]
MKKLVLPLSLMVPVLIFSQHRKKDTVATKVTDIEEVVFQKKVTGRTNDITNVKISAKEAKSVASISGGIEGLIKTLPSVN
SNTELSSQYMVRGGNYDENLIYINDIEIYRPFLIRNSQQEGMSIINPDMVSAVNFSAGGFEPKYGDKMSSALNIYYREPE
KFEVSGEASLIGGRLTTGLTSKNKKLTALFSGRYRNTNLVLNTLKEDTDFNPTYWDFQSYINYHVNDKFSMSFIGYYSKN
DYQMIPREKSVTFGSLQQPITVDIGYAGQENDQYKNMMGTFSMNYKPSDQWKFTLDSFAYQNREKEYYTIASGYRLQTFD
PKTKEPVTSFDLGGQTEHARNDLFVRTYGTQFRVKFSPNVNTDIEVGFKYEKENLKDLTNEWKVVDSAGYSLPRPHVIDP
RTGTTGGLKLFYYIAGQNNIEPTRLSAYAQYSQKFYWGASKVFVNAGVRVANWSFNKETIFSPRFQFAIKPDWDSDMLFK
LSGGIYYQAPFYKEIKDLDGNFNSDIKSQRSIQLILANDYEFYMYDRPFKLTTELYYKKMDNLIPYYMDNVRIRYSGKNN
ATGYAYGVDARLFGEFVPGVDSWLSASYARVYENIDGKGDIPRPTDQRFRFAMFYQDYMPQFPSMRVNLTLVYAMGLPTG
SPVLFDSNGQPDFNAAYTYQKTLPSYKRVDIGLTKVFIDPKDKNKRSGFWGNFQELTLGVQVFNAFNINNTVANQWITDY
NTNYMYPVPVRLTGRFFNVKLEFKL
>AFL77010.1 outer membrane cobalamin receptor protein [Alistipes finegoldii DSM 17242]
MMSLGLRIICAFAALLACTRAAAGTPESGYPVNGRVIDRLTRRPVAYAAVVPVGQEQQGVSTDSAGHFTLRRVRPGIHRL
SASSVGYKSVVTPEYIVSAATPFIEIELEEDATQLEAVTVVPSPFRATAESPVGLQVIGLREIEKSPGANRDVSRIVRSY
PGVSFSPVGYRNDLIVRGGGPSENKFYMDGIEIPNINHFATQGATGGPVSIVNADLIREISFYTGAFPADRSGALSSVLD
FRLRDGNPEKQTFKATLGASEVGLSGSGHIGGKTSYLFSLRQSYLQLLFKMIGLPFLPNYIDGQFKVKTRFSERDELTVL
GLAGFDNMKLNLDEEGEDAEYLLSYLPRIRQETFTVGTSWRHYAGRHVQTVTLSHTYLNNRNLKYRDNDDSSEENLTLRL
RSVEQKTTLRAENRSYLGRWTVREGAELSYSSYTNRTFQRLFTDETLLSDYRTRLGIVGWGLFAGADYASQDKRFTASLG
LRADGNDYSPRMARLWHQLSPRASVGYRLGRGWSLSGSAGLYYQLPPYTALGFKEADAWVNKSLHYMRVGAFSAGVGWRL
RDRLIVSVEGFYKLYGDIPLSVADGIPLSCKGNDYGVVGNEELRSSAEGRSYGVEAMARWQIPGKVNLVGSVTLFRSEYR
RDSAAPYIVSAWDSRFVVNLSGTYDLPRSWSVGARLSAVGGTPYTPYDVGKSSLVEAWDAQGRPYYDYARYNDGRLDAFA
QLDLRIDKTFYFRHCMLGLYIDLQNVTGSKLRQPDVLMSTGVVENPEAPAAEQRYRMKYIRQESGTLIPTLGITVEF
