# Supplementary material for: Phylogenetic comparison between Type IX Secretion System (T9SS) protein components suggests evidence of horizontal gene transfer
Source: PeerJ. 2020 Jun 26;8:e9019. doi: 10.7717/peerj.9019 (PMC7323717; doi:10.7717/peerj.9019)
Supplement: Supplemental Information 1 — T9SS components sequences, alignment of each T9SS protein family, NEX files used as input for MrBayes tool, genome annotation (GFF) file for Porphyromonas gingivalis and detailed Bayesian Inference trees with support values. [file peerj-08-9019-s001.zip › supplemental/Supplemental files/Supplemental Data S1/porg.fasta]

>ALA92816.1 hypothetical protein PGJ_00001780 [Porphyromonas gingivalis AJW4]
MKTISKNYAARICAAIALFAVCNGRIAAQEFLYEIGGGFGAAQYFGDANRGLFGSSGVGLELVGRYNYNFRWAFSAMLDW
RTLRGNTDKSGNVFPDFAQADFKVGLTQLHVRSEFNFLPYSDGYKYLGTARLSPYVAAGLSLGFASGTKGSAFAPGITVG
MGVKYKLKPRINVGIEYSFTGLLTDALDALTDKSVWLEDPYKINDSWVKNKDATGALVLRITYDFGLRKTFCNKQ
>BAK24629.1 hypothetical protein PGTDC60_0460 [Porphyromonas gingivalis TDC60]
MKTISKNHAARICAAIALFAVCNGRIAAQDFLYEIGGGFGAAQYFGDANRGLFGSSGVGLELVGRYNYNFRWAFSAMLDW
RTLRGDTDKSGNVFPDFAQADFKVGLTQLHVRSEFNFLPYSDGYKYLGTARLSPYVAAGLSLGFASGAKGSAFAPGITAG
MGVKYKLKPRINVGIEYSFTGLLTDALDALTDKSVWLEDPYKINDSWVKNKDATGALVLRITYDFGLRKTFCNKQ
>ALJ24772.1 hypothetical protein PGF_00002930 [Porphyromonas gingivalis 381]
MKTISKNYVARICAAIALFAVCNGRIAAQEFLYEIGGGFGAAQYFGDANRGLFGSSGVGLELVGRYNYNFRWAFSAMLDW
RTLRGNTDKSGNVFPDFAQADFKVGLTQLHVRSEFNFLPYSDGYKYLGTARLSPYVAAGLSLGFASGAKGSAFAPGITAG
MGVKYKLKPRINVGIEYSFTGLLTDALDALTDKSVWLEDPYKINDSWVKNKDATGALVLRITYDFGRRKTFCNKQ
>BAG32816.1 conserved hypothetical protein [Porphyromonas gingivalis ATCC 33277]
MKTISKNYVARICAAIALFAVCNGRIAAQEFLYEIGGGFGAAQYFGDANRGLFGSSGVGLELVGRYNYNFRWAFSAMLDW
RTLRGNTDKSGNVFPDFAQADFKVGLTQLHVRSEFNFLPYSDGYKYLGTARLSPYVAAGLSLGFASGAKGSAFAPGITAG
MGVKYKLKPRINVGIEYSFTGLLTDALDALTDKSVWLEDPYKINDSWVKNKDATGALVLRITYDFGRRKTFCNKQ
>ALO29052.1 hypothetical protein PGS_00002790 [Porphyromonas gingivalis A7A1-28]
MKTISKNHAARICAAIALFAVCNGRIAAQDFLYEIGGGFGAAQYFGDANRGLFGSSGVGLELVGRYNYNFRWAFSTMLDW
RTLRGDTDKSGNVFPDFAQADFKVGLTQLHVRSEFNFLPYSDGYKYLGTARLSPYVAAGLSLGFASGAKGSAFAPGITAG
MGVKYKLKPRINVGIEYSFTGLLTDALDALTDKSVWLEDPYKINDSWVKNKDATGALVLRITYDFGLRKTFCNKQ
>AKV63422.1 hypothetical protein PGA7_00001790 [Porphyromonas gingivalis]
MKTISKNHAARICAAIALFAVCNGRIAAQDFLYEIGGGFGAAQYFGDANRGLFGSSGVGLELVGRYNYNFRWAFSTMLDW
RTLRGDTDKSGNVFPDFAQADFKVGLTQLHVRSEFNFLPYSDGYKYLGTARLSPYVAAGLSLGFASGAKGSAFAPGITAG
MGVKYKLKPRINVGIEYSFTGLLTDALDALTDKSVWLEDPYKINDSWVKNKDATGALVLRITYDFGLRKTFCNKQ
>AAQ65423.1 hypothetical protein PG_0189 [Porphyromonas gingivalis W83]
MKTISKNHAARICAAIALFAVCNGRIAAQDFLYEIGGGFGAAQYFGDANRGLFGSSGVGLELVGRYNYNFRWAFSTMLDW
RTLRGDTDKSGNVFPDFAQADFKVGLTQLHVRSEFNFLPYSDGYKYLGTARLSPYVAAGLSLGFASGAKGSAFAPGITAG
MGVKYKLKPRINVGIEYSFTGLLTDALDALTDKSVWLEDPYKINDSWVKNKDATGALVLRITYDFGLRKTFCNKQ
>AFM05361.1 hypothetical protein Fleli_3020 [Bernardetia litoralis DSM 6794]
MVSINYKSLLLVVSFTLLFSLSFTFSQAQDLEFGFGVGTTNYTGDVSPSFKLKNTRPAGEFFIRLNPSPAFSVRFGAMIG
VIRADETESKEPFYQQRAAKFTGNIYEASARMEYNFRDYRAMSELNRLSPYIFFGGSLAHISVNSNYFDNKPKALEIALP
IGVGIKYMLAHSYNLGFEFGARPTFTDAIDGMTQDDSSDEISSVGKFQMTNLFTKDMYYYTGISLSFTINRVICPTQFR
>AMQ55060.1 hypothetical protein AO498_01560 [Algoriphagus sp. M8-2]
MKKVNRTLFKKLAFFPALYLGLVFSGIAQKYEIGGGIGGAVYSGDIIRKVDVGQAGIQGTLFGKRNFDNVWSLRVGLSTG
ILQGDDELGPLDLVNQSRDARFKGGVIEASAVMEFNFLDFLRNDSEFIFSPYAFFGVGYSYFLMKGRYSAERFTPADYYQ
VSSPVIPFGGGVKYRLNDRWTLAAELGFRPTFTDYLDKIDSNVGVIPIQQTDPITGKELTHIVNFGNPYTKDWYYFLGLS
VSYTFANVKCFAY
>SCD22139.1 Outer membrane protein beta-barrel domain [Proteiniphilum saccharofermentans]
MKIERSVGVSLFVMSLFIMIPTADIRAQEYKYEIGGAAGTSFYMGDANKTQFYLHPGLSGGFLFRYNPNFLWSIKTGIFI
ANVSGKSDDSGNAFPYAQQASFQRTLAELGTQVEFNFFPYSDKYAYLGTRPYTPYLFTGAGVTYAEGNKKFIGANIPVGM
GFKYKLKNRMNIGIEFSMRKLFGDDFDVTEKTTGWNLDNPFSIEGSFLKNKDWYSFTMIFLTWEFSMREDPCHGN
>ALJ59390.1 hypothetical protein BcellWH2_02149 [Bacteroides cellulosilyticus]
MTITRNIKIVFCLLMFPFCCAMAQEEYTWEMGGVIGGSFYMGDANSSTPFKDTGIAGGFIARYLLNPHMAIKGNLTAGRI
SGDTRDFKNVYPNGEYATFKRTIIDLGAQFEYNFLGYGIGNTYRGDRRFTPYILGGLGFTFAPKPVKTVFTMNIPIGVGI
KFKATPRINIGCEFTMRFSLSDQLDVTQREGLQLEDPYQIKGKGWKNKDSYAFTVFFVTYDLFPRCKECNN
>CEA16763.1 hypothetical protein ING2E5B_2034 [Fermentimonas caenicola]
MRNTKKAIYFYLLLFIVVVLPANTLSQEYKYEVGAATGTSFYMGDANKTKLYLHSGISGGALFRYNINFNWALKANIIAG
NVSGNSEDSGNFFPFDRNINFSRTFTDIGTQVEFNFLPYSDNYSYLGTKPYSPYLFTGVGLTYASGENSIFSANIPLGIG
FKYKLKNRINLGVEFSMRKLFTDNFDLLDNPYGIRSSTLKNKDWYSLTMIFLTWDFSSRTDPCHGM
>AKP51197.1 hypothetical protein CA2015_1764 [Cyclobacterium amurskyense]
MNKSRFYTLALSAVLAILSLGTTQMAKAQQHEIGLGLGAGTYTGDILRIIDPNQLGIQGTLFGRRNFDNAWSLRAGFTVS
RLNGADSISPIDGVAMTRNAFFKGTMAEVSATMEFHFLDYMSHRSTTRFSPFGFFGLGYGLFYGQGQSYQADPFPGNYAV
GTVIVPFGAGIKYKLKDRVLLSFEGGAKATFSDNLDKIGDETLYLPRYRIDPGTGNQVLDPASINFGNQSDRDWYYFLGF
TISYSFHQIKCY
>ACT94826.1 conserved hypothetical protein [Dyadobacter fermentans DSM 18053]
MNIQPLWRKYLPALLLAGISFFLTVAQVRAQRVEIGAGVGGFNYRGDISPTFRFRFFKPAGSLFFRYNPNQALSLRAEVA
GGFIGADDRHSDDPFQQARNMSFRTTIFEGSAVAEYNFLNYHDRRFAVNWSPYVFGGLGFNKFDPRTQTSAYKTSGIVLP
YGVGIKYQIRRPWNIGLEYGTRKTFTDYLDNLGGEPTSTDKLQQGDPSIKDTYFYVRLSVSYTFYKIFCP
>AGB28606.1 hypothetical protein Prede_1284 [Prevotella dentalis DSM 3688]
MRKLLTLIAVLTVAAISTKAQDDPEYRMEIGGGVGINGYLGDFNGNITKNLQPMATLLARYVFNPYMGLRMNVSYGTMKG
SSADVQTYYPDYARTPYTFKNGLYDVCLTYEYNFWPYGTGRDYRGAKRLTPFVFAGLGGTYADTRAKGKFALNVPVGIGL
KYKMGDRTNLGLEWAIHWAQSDELDGVKDPYYIKSSGLFKNTDCYTALQVTLSYSLMAKCRTCNKE
>BAR94811.1 hypothetical protein PI172_0083 [Prevotella intermedia]
MKRILFYILLFIASAPVQAQDGEEYKMELGAGVGLMGYLGDFNGSLTKDLQPMGTLLARYNFSPYMALKLNVSYGKMQGK
SSDVKTYYPKYSTKPYEFSNALVDVGVAYEYNFWPYGTGREYRGAQRLTPFVSVGLGATYVQIKDGDRKSAFSANLPIGL
GIKYKMGERTNIGLEWTMHFCLSDELDGQKDPYDIKSSGAFKNTDCYSTLQLTFTYSFMAKCRTCHNEDE
>AFJ08348.1 outer membrane protein beta-barrel domain protein [Prevotella intermedia 17]
MKRILFYILLFIASAPVQAQDGEEYKMELGAGVGLMGYLGDFNGSLTKDLQPMGTLLARYNFSPYMALKLNVSYGKMQGK
SSDVKTYYPKYSTKPYEFSNALVDVGVAYEYNFWPYGTGREYRGAQRLTPFVSVGLGATYVQIKDGDRKSAFSANLPIGL
GIKYKMGERTNIGLEWTMHFCLSDELDGQKDPYDIKSSGAFKNTDCYSTLQLTFTYSFMAKCRTCHNEDE
>APW31283.1 hypothetical protein BWX39_00660 [Prevotella intermedia ATCC 25611 = DSM 20706]
MKRILFYILLFIASAPVQAQDGEEYKMELGAGVGLMGYLGDFNGSLTKDLQPMGTLLARYAFSPYMGLKLNVSYGKMQGK
SSDVKTYYPRFSTKPYEFSNALVDVGVAYEYNFWPYGTGREYRGAQRLTPFVSVGLGATYVQIKDGDRKSAFSANLPIGL
GIKYKMGERTNIGLEWVMHFCLSDELDGQKDPYDIKSSGAFKNTDCYSTLQLTFTYSFMAKCRTCHNEDE
>BAR48847.1 hypothetical protein TF3313_1321 [Tannerella forsythia 3313]
MSITFFRRWLTVLLLTVPIGALYAQEYRYEIGGMGGGAFYMGDANKNAVLKGLNPSIGMMFRYNANFRIAFKGNLTWAQL
SGSTNGLENVFPNGLQTSFTRNVFDLGGQFEFNFFPYSDKFPYLNTRRIAPYLLFGVGGTVAPGDGGTFAGLNIPIGAGV
KYKLKNRVNLGMEISVRKLFGDGLDNKELNAPYKIKSSVMKNQDWYTLMTLFLTWDFGPRNRKCNSAKGIDVLMGLSKH
>BAR51096.1 hypothetical protein TFKS16_0803 [Tannerella forsythia KS16]
MSITFFRRWLTVLLLTVPIGALYAQEYRYEIGGMGGGAFYMGDANKNAVLKGLNPSIGMMFRYNANFRIAFKGNLTWAQL
SGSTNGLENVFPNGLQTSFTRNVFDLGGQFEFNFFPYSDKFPYLNTRRIAPYLLFGVGGTVAPGDGGTFAGLNIPIGAGV
KYKLKNRVNLGMEISVRKLFGDGLDNKELNAPYKIKSSVMKNQDWYTLMTLFLTWDFGPRNRKCNSAKGIDVLMGLSKH
>AEW19783.1 hypothetical protein BFO_1443 [Tannerella forsythia 92A2]
MSITFFRRWLTVLLLTVPIGALYAQEYRYEIGGMGGGAFYMGDANKNAVLKGLNPSIGMMFRYNANFRIAFKGNLTWAQL
SGSTNGLENVFPNGLQTSFTRNVFDLGGQFEFNFFPYSDKFPYLNTRRIAPYLLFGVGGTVAPGDGGTFAGLNIPIGAGV
KYKLKNRVNLGMEISVRKLFGDGLDNKELNAPYKIKSSVMKNQDWYTLMTLFLTWDFGPRNRKCNSAKGIDVLMGLSKH
>AOH40893.1 hypothetical protein BCB71_06975 [Tannerella sp. oral taxon HOT-286]
MSAAFFRHLAAGLVFAVVSVSAFAQEYKYEIGGMGGGAFYMGDVNKSTPLKGMNPSLGLVFRYNANFRIAFKGGLTWARV
TGSTAGLKNAFPGGMQTAFSRNVVDLGGQFEFNFFPYSDKFAYLNTQRLAPYLLVGLGGTVATGQGRTFGGLNLPIGVGI
KYKLRNRVNIGAELTVHKVLGDGLDNAQLDNPYNIIPGSVMKNGDWYTLTTLFLTWDFGPRNRKCNSTKGIEALMGLSKH
>AEA20883.1 hypothetical protein HMPREF9137_0560 [Prevotella denticola F0289]
MKRTVTGLLFLLAAVSMWAQSDPEYRMEAGAGVGMMGYLGDFNSSLTKDLQPMGTVLARYNLSPYMGLKMNVSFGKMKGS
SADVKTYYPRFASAPYSFSNSLVDVGIAYEYNFLPYGTGRDYRGAQRLSPYTTIGLGATYVSIKNGDRKSALSASLPIGI
GVKYKIGDRTNVGLEWAMHFSLSDELDGQKDPYGIKSSGLFKNTDCYSTLQLTLSYSFMAKCRTCHNEDE
>ADE83222.1 conserved hypothetical protein [Prevotella ruminicola 23]
MKKLLAVIFALAITMAASAQDEPEYKMEIGAGVGLVSYVGDYNSNPLKGMQPWLALVAKYRLDPRVAIAFDLGTGKLKGK
AETITNGYEFSHNVTEADVRLEYNFWPYGTGYEYRGARRFTPFITIGAGASFYGGPEKGATMNMPIGAGIKYKIGNRLNL
TAEWAMRFTLSDKLDGSKDPLGIKSSGLFKNTDGYSVLQIALTYDLWEKCKTCNNDRY
>SCM55630.1 putative protein {ECO:0000313|EMBL:EGK00251,1} [Petrimonas mucosa]
MDPAIKQKKLCFSLFLIVALFCVNEAKPQEYRHEAGGTLGTSFYLGDANRTRLYLHPGFSGGMIYRYNLNFHWAIKANLV
AGQVSGNSADAANVFPFEQQLSFVRSFIDLGGQLEFNFLPFSDKFSYKGAKPYTPYIFTGAGTTLAMSGEPFFYAHIPVG
IGFKYKIQERLNVGLEFSFRKLFGDDFEMPENSAGRSLDAPYGIKSSILKNQDGYSLTMVFLTWDFEIRKDPCCE
>ADQ79588.1 hypothetical protein Palpr_1442 [Paludibacter propionicigenes WB4]
MDIRLIKFCVFVACITMSVNTFSQDLYRAEIGISGGGSSYIGDANSKLFNNMQFTYGAFVRYRIDTRFAVKAEFSRISKI
VGPNNSFVNDTINVGDLCLEFNFFDLEHNPYKRNSRFFSPYIFVGAGMMTDLYIKQKRPEPFIPFGFGMKVKLAERWNLT
AQWSNKLLLFSDNMENMPKYNNPQNLNGSNIFNNDLLSTLTIGVSYDFWEKKCNCLNNSY
>ABR45389.1 conserved hypothetical protein [Parabacteroides distasonis ATCC 8503]
MTSTFFQRLLIIILLAGTIPTLWAQEYKYEIGGMAGGAFYMGDANKNTIFKGMNPAVGAVFRYNINFRWALKANLMWGQV
SGKTEGMENVFPNNAQTSFNRSIMELGGQAEFNFFPYSDKFDYAGAKRFSPYVLVGIGLTVAPGGGKTFASPNIPLGVGM
KYKIKNRLNLGCEFSFRKLFGDGLEGKDMLDDPYGVKGSALKNKDWYSFLLLSVTWDFGPRCRTCNNAKNISEY
>ANU64617.1 hypothetical protein A4V02_13395 [Parabacteroides sp. YL27]
MAMVALWGACCVNRASAQETAYKFELGPALGFSGYLGDANTGSLYAHPGFAGGAIFRYLVSPRWNIRGNFTVATLSGDSS
DMTNVYPGGETYRFSSTVYDLGARVDFNFFNYGIGETYRRMRRWSPYLTLGMGMSLISCEGTAVAFNIPMGAGVRYKINP
RLNLGVEWCMTKTFTDKVDGPVLSDLYGIKSSFAKNTDWYSTVMVSLTFEFGERCRSCYYVD
>ANO47330.1 hypothetical protein Pf1_01873 [Flavobacterium columnare]
MQPIIKMKKLAHILLFILAISQNYAQLHEIGVFGGGSNYMGDIGSTQFVSPKEAAFGFIYRWNKSKRHAWRFSAMTSTIS
GNDTHSNNIARNERGYSFQNKLSELSAGLEFNFFDFNLHENNFIITPYIHSGLTYFNYRNLYFKNSNSTSKQSSWAFAIP
MTAGIKMKLTDKVILGLETSFHYTFIDDLDGSSPKDSALKNLSFGNTNSNDWYTFTGITLTYTFGQNPCYCKN
>AEW85731.1 hypothetical protein FCOL_04500 [Flavobacterium columnare ATCC 49512]
MKKLAHILLFILAISQNYAQLHEIGVFGGGSNYMGDIGSTQFVSPKEAAFGFIYRWNKSKRHAWRFSAMTSTISGNDTHS
NNIARNERGYSFQNKLSELSAGLEFNFFDFNLHENNFIITPYIHSGLTYFNYRNLYFKNSNSTSKQSSWAFAIPMTAGIK
MKLTDKVILGLETSFHYTFIDDLDGSSPKDSALKNLSFGNTNSNDWYTFTGITLTYTFGQNPCYCKN
>EFC71021.1 hypothetical protein HMPREF0669_00726 (plasmid) [Prevotella sp. oral taxon 299 str. F0039]
MTIKIFIEKRLLCLLFAFCALTAYAQSDDEYKMEIGAGVGLMSYQGDFNGSILKNQQPVASIVLKRVFNPYMALGFRSTF
GTLKGSSEGLATFYTPYYNNVYTFKNKVFDLSAVYEYNFWPYGTGQDYRGARKLTPYILGGIGATYVKSDVKNILTANIP
LGLGLKYKMGERTNLSVQWTMHFALSDGLDGVKDPYGIASSGMFKNTDSYSALQVSLTYSFAAKCRTCHNDDE
>AEE13104.1 hypothetical protein Poras_1162 [Porphyromonas asaccharolytica DSM 20707]
MQLTLRQPLLITLMLCAVTLTAQEYRYEMGGSVGAASYLGNANRRIPFVPIGGTGGAVFRYNHNFRLAFSGELGYSFLPF
DCRYAQTDYPQAREADQATRGASHLLALNGWVEYNFAHYSDKFRYLQTRSLVPYIGAGLSVGTSLAAHKMAFLPGAGIKT
GIKYKLRNRLNLIAALQGIYYLSSHLDTPTEQSGWLNNPYGMPVDWIKGGDATIGLIVSITYEFGKRSEPCHGSDSYPNW
QIPK
>AHF13178.1 hypothetical protein BARVI_10975 [Barnesiella viscericola DSM 18177]
MKKIIPIIVIWISSCTAILSAQEFRYDGGLAGGISCYMGDANQVSPWHRPGVAMSGVFRFLLNYRWSVKTDFSAMQFSGD
TRDFDNRFPNGNDYSFESWQYRLGGQVEFNFFNYGIGYSYQGLKRISPYLQAGAGVGYSTVDGGYVSVDGSLGVGVRYKI
APRWNISLEFAMHKTLGDSFDGKSLSDPYNIKSSVLKNTDWFSTTLFSITYEFGRKEEICNNDNR
>AGA76933.1 hypothetical protein Echvi_0655 [Echinicola vietnamensis DSM 17526]
MKKVNFQFLCCSLLILMLMSISVRRGYAQKTSEYGIGLGVATYSGDIIRRLDPSQIGLQGTLFGRRKFDNVWSLRYGIAL
AGLNAADSVRPLDAMAQARNAYFKGLLVEGHVMMEYHFLDYLAPHSPVRYSPYAFFGIGYTMFFGEGQAYQGEIHPQDDG
DYSLSTPVIPFGLGVKYQLKERLFLSVEFGFRPTLSDFLDKIESSETNLPRFPPDPNAPLPDDPDAYPLPYGLNYGNKAD
KDWYYFLGVTLSYSFHKIECFNY
>AKU69459.1 hypothetical protein ADJ77_06630 [Prevotella fusca JCM 17724]
MKRIFINLLLLLAATPLWAQSDPEYKMEIGAGVGMMGYLGDFNESLTKDLQPMATVLARYNMSPYMDLKMNVSFGKMKGS
SADVKTYYPRFASAPYKFDNSLVDVGFAYEYNFLPYGTGRDYRGAQRLSPYVTVGLGATYVNIKDGDRKSALSANLPIGL
GVKYKVGERMNVGLEWALHFSLSDELDGQKDPYGIKSSGLFKNTDCYSTLQFTFSYSFMAKCRTCHNEDE
>ADK95303.1 hypothetical protein HMPREF0659_A6368 [Prevotella melaninogenica ATCC 25845]
MKRIFINLLLFLAATPLWAQSDPEYKMEIGAGVGMMGYLGDFNESLFKDLQPMGTVLARCNLSPYMGLKMNVSFGKMKGS
SADVKTYYPRFASAPYIFDNSLVDVGFAYEYNFLPYGTGRDYRGAQRLSPYAMIGLGATYVNIKGGDRKSVLTANLPIGL
GVKYKVNERMNVGLEWALHFSLSDELDGQKDPYGIKSSGLFKNTDSYSTLQLTFSYSFMAKCKTCHNEDE
>ALO47733.1 hypothetical protein AS203_00285 [Prevotella enoeca]
MQRLLVFMLFFAAATIASAQDDMEYRWEAGAAIGTVAYDGDFNGNILRGMHPAGVLLLRRILNPYMALKFGVSYGKLKGS
SANVKTFYPTYRRQSYRFDNALTDIGIAYEYNFWPYGTGRDYRGAKRLTPFVMVGIGGTYVTGEGKHVFTGQIPLGLGVK
YKWGERLNIALEWAMHFSLSDELDGVKDPYGVKSSGIFKNTDGYSTLMVGLTYNFAPKCRTCNKDF
>AEL25604.1 hypothetical protein Cycma_1852 [Cyclobacterium marinum DSM 745]
MNKSRFYTLALSIILVFISLGVSQTVKAQQHEIGLGLGAGTYTGDILRVIDPSQLGIQGTLFGRRNFDNAWSLRAGFSIA
RLNGADSIRPIDQVAATRNAFFNGTMAEVSARMEFHFIDYMSHKSTSRFSPFGFFGLGYGMFFGQGQSYEGDIQPGSYSL
GTVILPFGAGIKYKLKDRILLSFEGGAKATFTDNLDKIGDESIYLPRYRTDPGTGNQVLEPTSINFGNPSDRDWYYFLGF
TISYSFHQIKCY
>ANE51639.1 hypothetical protein SY85_15165 [Flavisolibacter sp. LCS9]
MKTGLLAFTLLFSLSLCAQEPVQQEGEFGLGVGVAHYFGDLNSRPQFNRPKIAASLFFRKNFGNYIAARVNASYAQIGYS
DKYNTHNEYQRRRNLSFNSNIWELAVQGDFNFYRFLPGDPNYRFTPYITLGIGVFNYDPYAFLGSDKYYLRQLGTEGQGS
SIYPERKQYSSMAFSVPFGVGMKYSLNERINIGAELVYHFTTTDYLDDVSTTYADPAAFPANPDGTPSPAFLLQDRSYDT
GSVIGGDGIQRGNSRQNDQFATLLFYLSFNLQSYKCPSASEKKGY
>AOR28093.1 hypothetical protein FORMB_10450 [Formosa sp. Hel1_33_131]
MKTTLTLICFLFMSSLSFSQIYEIGGFVGGSNFIGDVGSTQFVNPNKLAFGGLFKWNRSPRHSLRASLTYSTLSANDALS
SDPRRKLRAYNFNADILEASVGIEFNFLDFDLHAATPMSTPYIYTGISMANHPNFYFTNVDLVSEKTRSNAYGIPITLGF
KTTLTRHIILALEVGARYTFSDELDGSEPDTEELKKIVRFGNFNNNDWYVFSGFTLTYTFGRKPCYCYF
>AOR26178.1 inorganic polyphosphate kinase [Formosa sp. Hel3_A1_48]
MKKIYCILLFVSIIQLGGAQIYEIGVFGGGSNFIGDVGSTKFIAPKKLAIGGIFRWNRSARHSYRVSVIYTTLLGNDRKS
SDPKRQERGYFFKEEALEVSAGIEFTFLDFDLHRNSFNFSPYIYTGVSMLNHPNFYYNNNKLISEKTKSNAFGIPIALGM
KVTLTEDLIFGIEVAARYTFSDELDGSLPDADELKELQFGNFNNNDWYVFSGITLTYTFGQNPCFCDY
>AMM51088.1 hypothetical protein TH61_07710 [Rufibacter sp. DG15C]
MRIQILRTLLICLWVQIGSVFFMHVSAQNTERSTNELGIGIGGITYKGDVSPRYRLLSNRPALTLFYKRDVSRALVLRGS
LLAGKVKAKDTQYEDLPLSDYRKAEVTTSVLELAVGFDYNFLNYYDFRRHIRWTPYFTLGVAGLAYNNKTTAPNPVVLYP
ENGGNNEPYKTSFTMAVPIGAGIKYALTHRLNLGVEFGARFLLTDKFDNLTNQNEKVMNPHDNDWYFYNGVSLSYTFYKI
NCPLF
>AKD58369.1 hypothetical protein SD10_06535 [Spirosoma radiotolerans]
MVAGLFISLSVQAQKIEIGGGLGGMLYKGDVSPSLNPRFYRPAGSLFFRYNATRSFSIRGTGSLGGLRGEDQVSSDPLQK
ARNYSFRTNITAAEIDFEYNFLNYIASPRVKNWTPYVFGGIGICRFNNAVVRVGGVVTYPLGVGIKYEIKRPWSVGVEFG
TRFTTNDYLDGLGENTFGKAMTKVTQSNPALKDSYTYTAVTLSYTFYKIVCP
>AMQ00239.1 hypothetical protein AY601_3371 [Pedobacter cryoconitis]
MKSLKKIIFSIGLSCVFSGTVVAQTMELGVNAGAAGYIGDINPNHLFKPSGIAFGAYVKRNFNPYWAVGIHYNYGKIKGD
DANSDDLSLKTRNLNFSTSLNELSLQVDFNFLDYFSGGGIKNFTPYIFAGAGGVLFNPKATYNGETFELRYYQTEGKKYK
NYAISIPYGIGMKYRIGERLGLFTQLGYRTAKTDYLDDVGERYPASPVISGSSSKNPGGVNLSDPSVPRYPNDPNRPNFT
PGGQRGNFVKNDTYFYVHIGLSYTFTSDKCYSF
>ACU03206.1 hypothetical protein Phep_0984 [Pedobacter heparinus DSM 2366]
MRYSPQLTCFLVLFGTVTAFAQTFELGVMAGGAGYMGDLNPDKPLKISWISAGAYAKLNLDPYWAVGLHYTYGKIRANDA
FSENADFKNRNINFKTPLNEVSVQVDFNFLNYFAGGGTKKFTPYIFTGIGGVFYSPKGTYDDTEYNLRYYQTEGQAATYR
NYALTIPYGVGIKVQMKENWGLFSQIGYRTAHTDYLDDVSGVYPDAAVWPDDGSRALRQHLSNPSVIPNYGAPGTQRGDF
RKRDTYMFVGIGISYTFVSQKCYTF
>AMR33920.1 hypothetical protein A0256_21970 [Mucilaginibacter sp. PAMC 26640]
MLKFCAALLLTFFALTARAQTWEIGGALGVAGYVGDLNPNPIKPSRESAGIFVKRNFNGYLGLKLAYQYYRIVGADSTSG
DAQIQNRNLSFTDGLKELSLRAEFNFMKFIPDVSKSRYTPYVYLGLGFTTFVPHTRYEGIEVSLQNLRTEGQTEGYRTNT
VVIPYGAGFKYNFSGKWTVGAELGYRYTFTDYLDDVSGSYADKSKLSSPLSVVLSDRTGDRTGIYTGSAGSQRGDLRKKD
IYGFFGFTISYTFVTAKCYYEE
>ALU74124.1 hypothetical protein AUW17_02035 [Tenacibaculum dicentrarchi]
MKIIYLFILFAFTAITTQSQTHEVGFFVGGSNYVGDIGRTNYIYPNKIGGGLIYKYNLNPRIALRATYSYIPVSGDDNQA
KNAFRKQRGYVFSNTLHEFAAGIEFNFFNYNISNYKTNFTPYILAEIAAFNYVSPSKRIDANTIRLKNKISYSLPVGVGV
KGRLFKNFAAAFEIGARFTLVDDIDLTTDKINSLNFGGTGNDVYMFTGVSIVYSFGRPPCYNGLAE
>ABG60646.1 conserved hypothetical protein [Cytophaga hutchinsonii ATCC 33406]
MISNFFKKIDRVILSIFFIYASLSVQAQKNEIGIGLGVANYTGEIVQHIDVTNFKPAGQFYYRLNFNRVAALKFSTSIGM
LGASDSKYNNAMADYRKASFSTIYNDVTAMFEYNFLDFSYTEKSNGKHFSPYISAGLGILNYKSTISDPDYKVNTIAQPI
IPFGGGFKYRTNAHLTINFQFTINKTFTDAIDGIYDPAGSTKSITNSHSTDWYYYSGITVGYIFWKVICPQ
>ADY52510.1 hypothetical protein Pedsa_1957 [Pseudopedobacter saltans DSM 12145]
MNYSYVAVFLSLLLFGSQRAFPQNWEAGIALGGSGYTGDLNQRGYHKITDPAFGFAVKKNFDGYWALKFSLLKGTVRAND
LASKNEDQRNRGLNFFSPITEGSIQLEFNFFDFGIDWGQARVTPFLYSGVSYFGFNPKAIYNGEEYELKRYATELDDDQF
NPENDAYKTTAFALPIGAGIKFKLSNNWNVATEFSFRTAYTDYLDDVSKDYALIDPNKNNFNKERWFVSDPTGYSDGANP
NFKIQRGDYRKRDTYFFALVTLSYVFRNKDCPF
>ADB36723.1 hypothetical protein Slin_0660 [Spirosoma linguale DSM 74]
MNQYKQKTARLLIVGLFISLGVHAQKIEIGAGLGGMLYKGDVSPALNPRFYRPAASVFFRYNATRSFSIRGSGFIGGLRG
DDQASRDPFQQARNYSFRTNLSAVEVDFEYNFLNYKPLPKAKNWTPYIFGGIGLSRFNNAVIKVGGVVTYPLGIGVKYEI
KRPWSVGVEFGTRFMRNDYLDGLGDATFGNALTKVAQGNPALKDSYTYTALTLSYTFYKIVCP
>AFL84085.1 hypothetical protein Belba_1470 [Belliella baltica DSM 15883]
MKKVNFSLLVLFMTLGLYGSMSFAELKAQKYEFGGGLGMATYTGDIVRRLDKGNVGIQGTLFGRRNFDNVWSLRAGLSYG
RISAADSINPIDPLAEVRNAYFKANVFEISAVMEYHFLDYLHPQSAFRFSPYGFFGIGYSLISGNGAFNYDGDDERGKYA
VSTPIIPFGIGMKYKLTNNWILGAEMGFRPTFSDLVDRLDSKPRFQRNPDTGQVDPPSQVGGFYYGNYSDRDWYYFLGVT
LSYSITSVKCYAY
>ALW84032.1 hypothetical protein AUC43_02305 [Hymenobacter sp. DG5B]
MTKSVYQSALLVCLMQAGSALFCADATAQSTSEVGIGIGATNYRGEISPNYQLKNNRPAFTAFYRRDVSVPITLRGAFTA
GLLRAADDNVTGVNGGVPPLQNYRQANTKGSLLEASAVMEYNFMDYHLRTNKIHFTPYLFVGVATFYANTTTVTNNAMLG
EAFNRKGSMLGFAIPAGAGIKYALSQHINLGLEAGVRKAFTDNLDHLFDQDPLLVNPHDQDWYYYSGVSLSYTFYKILCP
DQYKNNEHLLK
>ALO16569.1 hypothetical protein L21SP5_02949 [bacterium L21-Spi-D4]
MYHVGVSQKNADIGLMLGGTTYMGDVNQETPFRSVKPAASAFYRYNFHTRLALKGSIQYARLTGDDAMSEFDYQNLRNQQ
FSTNMLGASAFVEFNFLHFEQTVRYRYATPYIGAGLGFMLMDFKLAANTLENITIPFGLGVKIGLTERLAMGLEYTLHKT
FRDDLDKISDWRYNSSGSFPLKQRANPQNDDWFTFFGVFLSYKLKDCVTCPAYL
>AEI50334.1 OmpA/MotB domain protein [Runella slithyformis DSM 19594]
MKLTLRFALMVMLLAVGSAYSQKVYKRWELGGGVGWSGYLGDLNKSDFFSQEPKLSGGLLGRYHISRNWALRGALTFGTL
SGNDANFDDRKVRGFKTKSSLTDVSAIVEYDFLGKNRFQYDSTAFQVRFKRRFSPYLFTGAGVGFTNPRPDFTGTASTPA
NFRQGAIADQAADYSKSNFVIPFGVGVRYDLNENWVLGAEAGFRLAFSDYLDGISQGANPNRDDRYKLSTLSITYRFDKK
DKDRDGIPDEKDACPNEPGSVRMNGCPDKDHDGVADKDDDCPDVAGSVSMKGCPDADGDGIRDQDDACPTEAGVASLQGC
PDRDKDGIADKDDVCPDAAGLANLKGCPDKDKDGIADEDDACPDAAGLVLLGGCPDTDADGIADKDDECPGLAGKTELKG
CPDGDNDGISDKDDACPTVAGITQFNGCPDTDGDGVEDSKDRCPEVAGKPEFEGCVNAKALQVVLKAAEKRARLEAELAA
KQKAFIDPAKLVVDFKVESIVFATNSSVIQDQYKSILDGLVDVLVKNPTYKLRLSGHADSRGSQAYNEKLSEARANACLE
YLLQKGVNVSRIVVQGLGESIPAGDNKNEAGRKLNRRVEVEAFRQ
>AEA43901.1 hypothetical protein Fluta_1914 [Fluviicola taffensis DSM 16823]
MQKGFLVLIIGILSSYSWGQKSHRHNALSLSEFGFMAGGSYYIGDLNQAHFKNTNIAGQLLYRYNINARLAYRANFTYGK
IEGYDSQQRGDFFQNRNLSFQSDLFEFGTGIEVTYFPFEIGNKKYKGTAYLLAELSLTRINPKADYNGGLVELQPLGTEG
QGTELADRKKYSRIQLGVPMAVGVRLSLSQNIALNIEYGIRFLFTDYLDDVGGYRYADPLLLAASNGPTSAALGNRSLDA
NRFAQRGNRATRDWYTFFGIGLMFRLGGKGSCPQPR
