# Supplementary material for: Phylogenetic comparison between Type IX Secretion System (T9SS) protein components suggests evidence of horizontal gene transfer
Source: PeerJ. 2020 Jun 26;8:e9019. doi: 10.7717/peerj.9019 (PMC7323717; doi:10.7717/peerj.9019)
Supplement: Supplemental Information 1 — T9SS components sequences, alignment of each T9SS protein family, NEX files used as input for MrBayes tool, genome annotation (GFF) file for Porphyromonas gingivalis and detailed Bayesian Inference trees with support values. [file peerj-08-9019-s001.zip › supplemental/Supplemental files/Supplemental Data S1/porK.fasta]

>AKV64808.1 hypothetical protein PGA7_00016160 [Porphyromonas gingivalis]
MCRKNRFFALAGFFLFGVFTISSCGSSKRAVGGELTGAKLSSWNEPSPFGMIQVPRGSIVLGNKEADSLWGIPAESRPIS
VDAFWMDRTEITNAQYRQFVYYVRDSIIRERLADPAYGGNEEYKITENKFGEPVTPHLDWSKPIPSEKRATEEEIAAINS
VYYTNPVTHDRKLNPDQMVYRYEVYDYRSAALREHQLKAAKRNLNTDIKVDPNAVVMISKDTAFVDESGNIISETITRPL
SSEYDFLNTYIVPIYPDETCWVNDFPNARTEIYTRMYFNHPGYDDYPVVGISWEQAQAFCAWRSEFFRKGIRLPEGQIMD
DFRLPTEAEWEYAARMGDSNNKYPWSTEDLRTGRGCFLGNFKPGEGDYTADGHLIPSRVSSFSPNDFGLYDMAGNVAEWT
STAFSESGLKQMSDINPELEYKAALTDPYILKQKVVRGGSWKDVARFIRSATRSHEYQNVGRSYIGFRCVRTSIAFSSGK
APKSSRRSTKK
>AAQ65507.1 lipoprotein, putative [Porphyromonas gingivalis W83]
MCRKNRFFALAGFFLFGVFTISSCGSSKRAVGGELTGAKLSSWNEPSPFGMIQVPRGSIVLGNKEADSLWGIPAESRPIS
VDAFWMDRTEITNAQYRQFVYYVRDSIIRERLADPAYGGNEEYKITENKFGEPVTPHLDWSKPIPSEKRATEEEIAAINS
VYYTNPVTHDRKLNPDQMVYRYEVYDYRSAALREHQLKAAKRNLNTDIKVDPNAVVMISKDTAFVDESGNIISETITRPL
SSEYDFLNTYIVPIYPDETCWVNDFPNARTEIYTRMYFNHPGYDDYPVVGISWEQAQAFCAWRSEFFRKGIRLPEGQIMD
DFRLPTEAEWEYAARMGDSNNKYPWSTEDLRTGRGCFLGNFKPGEGDYTADGHLIPSRVSSFSPNDFGLYDMAGNVAEWT
STAFSESGLKQMSDINPELEYKAALTDPYILKQKVVRGGSWKDVARFIRSATRSHEYQNVGRSYIGFRCVRTSIAFSSGK
APKSSRRSTKK
>BAG34195.1 Por secretion system protein porK/gldK [Porphyromonas gingivalis ATCC 33277]
MCRKNRFFALAGFFLFGVFTISSCGSSKRAVGGELTGAKLSSWNEPSPFGMIQVPRGSIVLGNKEADSLWGIPAESRPIS
VDAFWMDRTEITNAQYRQFVYYVRDSIIRERLADPAYGGNEEYKITENKFGEPVTPHLDWSKPIPSEKRATEEEIAAINS
VYYTNPVTHDRKLNPDQMVYRYEVYDYRSAALREHQLKAAKRNLNTDIKVDPNAVVMISKDTAFVDESGNIISETITRPL
SSEYDFLNTYIVPIYPDETCWVNDFPNARTEIYTRMYFNHPGYDDYPVVGISWEQAQAFCAWRSEFFRKGIRLPEGQIMD
DFRLPTEAEWEYAARMGDSNNKYPWSTEDLRTGRGCFLGNFKPGEGDYTADGHLIPSRVSSFSPNDFGLYDMAGNVAEWT
STAFSESGLKQMSDINPELEYKAALTDPYILKQKVVRGGSWKDVARFIRSATRSHEYQNVGRSYIGFRCVRTSIAFSSGK
APKSSRRSIKK
>BAK25550.1 putative lipoprotein [Porphyromonas gingivalis TDC60]
MCRKNRFFALAGFFLFGVFTISSCGSSKRAVGGELTGAKLSSWNEPSPFGMIQVPRGSIVLGNKEADSLWGIPAESRPIS
VDAFWMDRTEITNAQYRQFVYYVRDSIIRERLADPAYGGNEEYKITENKFGEPVTPHLDWSKPIPSEKRATEEEIAAINS
VYYNNPVTHDRKLNPDQMVYRYEVYDYRSAALREHQLKAAKRNLNTDIKVDPNAVVMISKDTAFVDESGNIISETITRPL
SSEYDFLNTYIVPIYPDETCWVNDFPNARTEIYTRMYFNHPGYDDYPVVGISWEQAQAFCAWRSEFFRKGIRLPEGQIMD
DFRLPTEAEWEYAARMGDSNNKYPWSTEDLRTGRGCFLGNFKPGEGDYTADGHLIPSRVSSFSPNDFGLYDMAGNVAEWT
STAFSESGLKQMSDINPELEYKAALTDPYILKQKVVRGGSWKDVARFIRSATRSHEYQNVGRSYIGFRCVRTSIAFSSGK
APKSSRRSTKK
>ALJ26080.1 hypothetical protein PGF_00016600 [Porphyromonas gingivalis 381]
MCRKNRFFALAGFFLFGVFTISSCGSSKRAVGGELTGAKLSSWNEPSPFGMIQVPRGSIVLGNKEADSLWGIPAESRPIS
VDAFWMDRTEITNAQYRQFVYYVRDSIIRERLADPAYGGNEEYKITENKFGEPVTPHLDWSKPIPSEKRATEEEIAAINS
VYYTNPVTHDRKLNPDQMVYRYEVYDYRSAALREHQLKAAKRNLNTDIKVDPNAVVMISKDTAFVDESGNIISETITRPL
SSEYDFLNTYIVPIYPDETCWVNDFPNARTEIYTRMYFNHPGYDDYPVVGISWEQAQAFCAWRSEFFRKGIRLPEGQIMD
DFRLPTEAEWEYAARMGDSNNKYPWSTEDLRTGRGCFLGNFKPGEGDYTADGHLIPSRVSSFSPNDFGLYDMAGNVAEWT
STAFSESGLKQMSDINPELEYKAALTDPYILKQKVVRGGSWKDVARFIRSATRSHEYQNVGRSYIGFRCVRTSIAFSSGK
APKSSRRSIKK
>ALA94151.1 hypothetical protein PGJ_00015610 [Porphyromonas gingivalis AJW4]
MCRKNRFFALAGFFLFGVFTISSCGSSKRAVGGELTGAKLSSWNEPSPFGMIQVPRGSIVLGNKEADSLWGIPAESRPIS
VDAFWMDRTEITNAQYRQFVYYVRDSIIRERLADPAYGGNEEYKITENKFGEPVTPHLDWSKPIPSEKRATEEEIAAINS
VYYTNPVTHDRKLNPDQMVYRYEVYDYRSAALREHQLKAAKRNLNTDIKVDPNAVVMISKDTAFVDESGNIISETITRPL
SSEYDFLNTYIVPIYPDETCWVNDFPNARTEIYTRMYFNHPGYDDYPVVGISWEQAQAFCAWRSEFFRKGIRLPEGQIMD
DFRLPTEAEWEYAARMGDSNNKYPWSTEDLRTGRGCFLGNFKPGEGDYTADGHLIPSRVSSFSPNDFGLYDMAGNVAEWT
STAFSESGLKQMSDINPELEYKAALTDPYILKQKVVRGGSWKDVARFIRSATRSHEYQNVGRSYIGFRCVRTSIAFSSGK
APKSSRRSIKK
>ALO30273.1 hypothetical protein PGS_00015940 [Porphyromonas gingivalis A7A1-28]
MCRKNRFFALAGFFLFGVFTISSCGSSKRAVGGELTGAKLSSWNEPSPFGMIQVPRGSIVLGNKEADSLWGIPAESRPIS
VDAFWMDRTEITNAQYRQFVYYVRDSIIRERLADPAYGGNEEYKITENKFGEPVTPHLDWSKPIPSEKRATEEEIAAINS
VYYTNPVTHDRKLNPDQMVYRYEVYDYRSAALREHQLKAAKRNLNTDIKVDPNAVVMISKDTAFVDESGNIISETITRPL
SSEYDFLNTYIVPIYPDETCWVNDFPNARTEIYTRMYFNHPGYDDYPVVGISWEQAQAFCAWRSEFFRKGIRLPEGQIMD
DFRLPTEAEWEYAARMGDSNNKYPWSTEDLRTGRGCFLGNFKPGEGDYTADGHLIPSRVSSFSPNDFGLYDMAGNVAEWT
STAFSESGLKQMSDINPELEYKAALTDPYILKQKVVRGGSWKDVARFIRSATRSHEYQNVGRSYIGFRCVRTSIAFSSGK
APKSSRRSIKK
>AEW20979.1 putative gliding motility-associated lipoprotein GldK [Tannerella forsythia 92A2]
MMKKLAFISIAMMLLTTSCGKLLSGDGGELVGVKMASFNEPNPYGMVLIKRGSFEMGPSDKDSLWGFDAETKGVSFEAFW
MDETEITNAKYRQFVYWVRDSIIRTRLADPAYGGNELFMITEDKYGEPVTPHLDWTRPIPWKRANEDEQRAIESVFYTHP
VTGERGLDGRQMNYKYEWFDYTAAALRRNRLDPAERERNTDIQPDPNAVVMISKDTAYLDTDGRPVNQTITRPLSSLFDF
LHTYIINIYPDETSWVNDFKNAYNEPYLKMYFTHPGYDDYPVVGVSWEQANAFCVWRTEYYKKSVSLPPGQVIESFRLPT
EGEWEYAARAGKNENKYPWSTNELQNGKGCFMANFKPGDGNYTEDGHLITSRVATFAPNEFGLYDMAGNVAEWTSSVYTE
SGQNQTSDLNPDLHYNAAKEDPYAMKKKVVRGGSWKDVAQFIRSDRRTFEYQNETRSYIGFRCVRTQIGFSNAKGKNKKK
>BAR48723.1 putative gliding motility-associated lipoprotein [Tannerella forsythia 3313]
MMKKLAFISIAMMLLTTSCGKLLSGDGGELVGVKMASFNEPNPYGMVLIKRGSFEMGPSDKDSLWGFDAETKGVSFEAFW
MDETEITNAKYRQFVYWVRDSIIRTRLADPAYGGNELFMITEDKYGEPVTPHLDWTRPIPWKRANEDEQRAIESVFYTHP
VTGERGLDGRQMNYKYEWFDYTAAALRRNRLDPAERERNTDIQPDPNAVVMISKDTAYLDTDGRPVNQTITRPLSSLFDF
LHTYIINIYPDETSWVNDFKNAYNEPYLKMYFTHPGYDDYPVVGVSWEQANAFCVWRTEYYKKSVSLPPGQVIESFRLPT
EGEWEYAARAGKNENKYPWSTNELQNGKGCFMANFKPGDGNYTEDGHLITSRVATFAPNEFGLYDMAGNVAEWTSSVYTE
SGQNQTSDLNPDLHYNAAKEDPYAMKKKVVRGGSWKDVAQFIRSDRRTFEYQNETRSYIGFRCVRTQIGFSNAKGKNKKK
>BAR51200.1 putative gliding motility-associated lipoprotein GldK [Tannerella forsythia KS16]
MMKKLTFISVAVMLLTTSCGKLLSGDGGELVGVKMASFNEPNPYGMVLIKRGSFEMGPSDKDSLWGFDAETKGVSFEAFW
MDETEITNAKYRQFVYWVRDSIIRTRLADPAYGGNELFMITEDKYGEPVTPHLDWTRPIPWKRANEDEQRAIESVFYTHP
VTGERGLDGRQMNYKYEWFDYTAAALRRNRLDPAERERNTDIQPDPNAVVMISKDTAYLDTDGRPVNQTITRPLSSLFDF
LHTYIINIYPDETSWVNDFKNAYNEPYLKMYFTHPGYDDYPVVGVSWEQANAFCVWRTEYYKKSVSLPPGQVIESFRLPT
EGEWEYAARAGKNENKYPWSTNELQNGKGCFMANFKPGDGNYTEDGHLITSRVATFAPNEFGLYDMAGNVAEWTSSVYTE
SGQNQTSDLNPDLHYNAAKEDPYAMKKKVVRGGSWKDVAQFIRSDRRTFEYQNETRSYIGFRCVRTQIGFSNAKGKNKKK
>ADE81622.1 putative lipoprotein [Prevotella ruminicola 23]
MKKLIGLCTVAALMLTSCFGGKLMTANGGEVTGTSGRAFTEPTPYGMVLVKRGHVKMGIENQDSLWGKKTPVRDISVDGF
WMDETEVTNSKYRQFVNYVRDSILRERLSEIDETYKTVKTDREGNEISTVLNWKKPLPRRPSEDEQEIIDAMYVTNPVTG
DKMLDFRQLNYRYEVYDYTAAALRRNRLNPQERNLNTDLTVDPDEQVWISKDTAYVDDEGRIVRESINRPLSGPWDFLNT
YIVNVFPDTTCWVNDFPNADNEMYLRYYFSNPAYNDYPVVGVTWEQANAYCAWRTEYLLKGLGPAARYVQRYRLPTEAEW
EYAARGKDQNEFPWDNEDVASGKGCFYANFKPDNGNYTKDGNLITSRVGIYSANSNGLYDMAGNVAEWTSTIYTEAGVEA
MNDINPTLKYNAAQEDPYRLKRKSVRGGSWKDPESYIRSAWRTAEYQNQPRSYIGFRCVRSLANSTSERAKSTKGKRK
>AOH40372.1 gliding motility-associated lipoprotein GldK [Tannerella sp. oral taxon HOT-286]
MIKKIAIMGVAAWLLTACGKMLSGDGGELVGARMASYNEPSPYGMVLIKRGSFEMGPSDRDSLWGFEPDTRGVSFESFWM
DETEITNAQYRQFVYWVRDSIIRTRLADPAYGGNELFMITEDKFGDPVTPHLDWSRPIPWKRANEDERRAIESVYYTHPV
TGDRSLDARQMNYKYEWFDYTAAALRRNRIDPAERERNTDYQVDPNEVVMISKDTAFFDAEGRPVNQTITRPLSSPFDFL
NTRIVNIYPDETSWVNDFKNAHNEPYLKMYFTHPGYDDYPVVGVSWEQAEAFCVWRTEYYKKSANLPPGTVIEPFRLPTE
GEWEYAARAGKSENKYPWSTNELQNAKGCFMANFKPGDGNYTEDGHLITSRVATFAPNEFGLYDMAGNVAEWTSSVYTES
GLSQTSDLNPDLHYHAAKEDPYEMKKKVVRGGSWKDVAEFIRSDRRTFEYQNETRSYIGFRCVRTQVGFSNAKGKGNSNK
SKKKK
>AOW18464.1 gliding motility lipoprotein GldK [Polaribacter sp. LPB0003]
MKKAAIFALLMAVFYSCGSNDRGELVGVKNTKKWFSEKPYGMALIPGGSFTMGKQDEDLLGTMSAPTKTVTVRPYYMDET
EITNKEYKEFVFWVRDSIVRTKLANQAEFASLGASDDPTGNNRTSGIQNYAYKVMDTTDSNAYQKYMYDNYYQFDTIKPL
NWDEEIVWKKEEFPDVDYVEVMDSLFISREEAVDGIRTFNTKSLNYKYSWFDRDNAARKGGSRKDFVQSEVLNIYPDTTV
WVKDFNYSYNDPMHQDYFYHQSYGDYPVVGVTWGQATAFCNWRTKKKNDYLRGKKGSVQVPDFRLPTEAEWEYAARGGLE
FATYPWGSGGTTSDRGCFLANFKPVRGNYSVDGALYTMEAKSFNANDYGLYNMAGNVSEWTNTAYNLSSYYMASTMNPNV
EDRKNKRKIIRGGSWKDVSYYLEVASRDYEYADTARSYIGFRTVQNYIGTANK
>CCB69976.1 Gliding motility lipoprotein precursor GldK [Flavobacterium branchiophilum FL-15]
MKKFVAFSVILATLASCSSGDKGELVGVKGKKWNPEKPYGMTLVPGGAFIMGKSDDDLANVQDAPTKTVTVRSFYMDETE
ITNSEYRQFVEWVKDSTIRTRLAILADEVGSKPGKGSKNKGSIGDFAFNDVDPAKQTPYDKYMYENYYSVGTDEDPYAGR
KLNRKIKLITDPKKYPDEYYSEVMDSMYVPVSESYNGLRTIDVKKLKFRYSWMDIQAAAKAKVGKRSKFIKTEKEEIYPD
TTVWIKDFTYSYNEPMHNDYFWHQAYSDYPVVGVNWKQAKAFCAWRTLLKNIYIKSLKKHQDNVNSFRLPTEAEWEYAAR
GGLQSATFPWGGPYTKNDRGCFMANFKPDRGDYAADQALYTVEAKSYEPNGYNLYNMAGNVAEWTDSAYDATAYEFVSTM
NPNVSDVKNMRKVVRGGSWKDVSYMIQVATRDNEYADTSRSYIGFRTVQDYMGTQTTGKTKK
>AOZ99736.1 gliding motility lipoprotein GldK [Flavobacterium sp. PK15]
MKKFIAFMAILSLLISCGKSSDKGELVGVKGAKWHPEKPYGMTLVPGGAYIMGKSDEDVAGVQDAQTKTVTVRSFYMDET
EITNSEYRQFVEWVKDSTIRMKLAILADETGVKAGDSKGKGKNAGSIGDFAFNDADPEKMTAYDKYMYDNYYSVGTAEDP
YAGRKLNRNIKLIKDPKQYPDEYYVEVMDSMYIPIEESYNGLRSIDVDKLKFRYSWMDIQAAAKAKVGKRKDFIRNEEVK
VYPDTTVWIKDFTYSYNEPMHNDYFWHKAYGDYPVVGVKWTQAKAFCAWRTLNKNTYIKSKKSGRDLINSFRLPTEAEWE
YAARGGLESATYPWGGPYTKNDRGCFLANFKPNRGDYAADQALYTVEAKSYEPNGYNLYNMAGNVSEWTDSSYDPNAYEY
VSTMNPNVLDASNKRKVVRGGSWKDVAYFLQVSTRDYEYADSARSYIGFRTVQDYMGVQNTGNGTGSARNNR
>EFC70478.1 gliding motility-associated lipoprotein GldK [Prevotella sp. oral taxon 299 str. F0039]
MRKQVTFLWTFIAAIALSSCFGSKNATTNSKQGGEVVGVSGHPFSEPTPYGMTKISRGYLHMGIDKQDSLWGMKTPVKDI
SVDGFWMDETEVSNSKYKQFVMWVRDSILRTRLADPAYGGDETYLITEDKEGNPISPRINWKKPLPRKPNEDEKRAFESL
YKTNPVTGEKLLDYRQLNYKYQVYDYTTAALRRNRFNPSERDLNTDNEGASIEPVMISKDTAYINDEGRIVSETINRELT
SEWDFLNTYIVNVYPDTTCWVNDFRNSDNEVYLRNYFSNPAYSDYPVVGVTWEQANAYCAWRTDYLLKGLGAEARYVQRY
RLPTEAEWEYAARGKSGSEYPWENEDVKSGNGCFYANFKPDRGNYTKDGNLITSRTGIYSANSNGLFDMAGNVAEWTGTI
YTEAGVDAMNDLNPQLSYNAAKEDPYKLKKKSVRGGSWKDPESYIRSAWRTWEYQNQPRSYIGFRCVRSLANTTSVKQKK
NKK
>AEA20663.1 putative gliding motility-associated lipoprotein GldK [Prevotella denticola F0289]
MKMKKSIIALCLGAISLGTLTGCFAGKATSSSGRGGEVTGVGGGRSFREPTPYGMTLVKRGWLRMGLEKQDSLWGKKTPV
KDISVDGFWMDETEVTNSEYKQFVEWVRDSILRTRLADPAYGGDESYMITEDKNGDPVTPHLNWNKRLPRKPNEDEQRAF
ESLYVTNPVTGEKSLDASQMNYRYEIYDYTTAALRRNRLKPQERNLNTDVTVDPDEVVMISKDTAYVDDNGMIHNETINR
PLTGPWDFLNTYIVNIYPDTTCWVNDFRNSDNEIYLRNYFSNPTYNNYPVVGVTWEQANAFCAWRTEYLLKGLGKEARYV
QRYRLPTEAEWEYAARGKNQDEFPWDNQNVKNGNGCFFANFKPDRGNYTKDGNLITSKVGIYGANSNGLFDMAGNVAEWT
STIYTEAGVDAMNDLNPQLDYKAAREDPYRLKKKSVRGGSWKDPESYIRSAWRTWEYQNQPRSYIGFRCVRSLASSSSEA
ARENKKSSKKKRR
>AKU69184.1 gliding motility-associated lipoprotein GldK [Prevotella fusca JCM 17724]
MKMKKSIVAICLGALVLGTLTGCFAGKTTSSSGRGGEVTGVGGGRAFREPTPYGMTLVKRGWLRMGLEKQDSLWGKKTPV
KDISVDGFWMDETEVTNSEYKQFVEWVRDSIIRTRLADPAYGGDETYMITEDKNGDPVTPHLNWNKRLPRKPTEDEQRAF
ESLYVTNPVTGEKSIDARQMNYRYEIYDYTSAALRRNRMIPQERNLNTDVTVDPNEVVMISKDTAYVDDNGVIHNETINR
PLTGPWDFLNTYIVNIYPDTTCWVNDFRNSDNEIYLRNYFSNPTYNNYPVVGVTWEQANAFCAWRTDYLLKGLGREARYV
QRYRLPTEAEWEYAARGRNQDEFPWDNQNVKNGNGCFFANFKPDRGNYTKDGNLITSKVGIYGTNSNGLFDMAGNVAEWT
STIYTEAGVDAMNDLNPQLDYKAAKEDPYRLKKKSVRGGSWKDPESYIRSAWRTWEYQNQPRSYIGFRCVRSLASSSSEA
AKENKKSSKKKRR
>ALO16076.1 Serine/threonine-protein kinase pkn1 [bacterium L21-Spi-D4]
MGNMKKLIVLLTAATLLSACNTGGDGELTGVDGRAPGYDQTPYGMVLVEQGSYTMGPSDDDVPWALNAQSKTVSISSFWM
DETEITNNEYRQFVHWVRDSLAYRMLGEQIDEYLIRENEFGEEIDPPYINWNEPIVWDGQEEQEILADLYYPENERFFRM
KTIDPRKLVYHYYWVDYKQAAEKFTFDNEVRRRYNYETGQYDGELYNEEGIKEEVQDRSSFIMEESTPIYPDTLVWISDF
SYSYNEPMANSYFYHPTYDNYPVVGVNWIQAKAFAVWRTNLLNAAQSRRGEPSVQDYQLPTEAQWERAARGGLDLVPYPW
GGYYTRDGEGCFLANFKPLRGDYTEDGALRTHEVAAYNPNDFGLYDMAGNVAEWTRNAFDESAYTFTHDMDPEYEYRALD
SDPPVLKRKVVRGGSWKDIGYYLQNGTRAYEYQDTAKSYIGFRCVRSYMGSGQDAPSSNVY
>AMS27389.1 hypothetical protein AEM51_10545 [Bacteroidetes bacterium UKL13-3]
MKSIRLILLFLVAGSIVACSTGDKGELTGVQGRPQWFHPQPYGTIYIPTGSIHIGANEQDVPMAQVSPNKQVSIVAFYMD
ETEITNNEYRQFVQNVLDSMVRERLGEQNPETYWITDDETGEHFLNYEAKILPEDVAGNEAIKELYYNQEETYYRMKQID
VRKLIYKYENIDLRSASRLHRKNGYATNRGKYKTVEEEKIYPDTLVFMRDFTYSYNEPMTQVYFWHPKYDDYPVVGVNWN
QAKAFCRWRTIYLNSFYNDMEESTVTDFRLPTEYEWEYAARGGRDLNMYPWGGPYVKNAKGCSLANFKPMRGDYMQDGGL
YPVKVSSYFPNDFGLYDMAGNVAEWTISAYAESGNMFSHDLNPDYQYDAKADEPETLKRKVIRGGSWKDIAHFINCGTRT
YEYQDSANSYTGFRCVMSYVGRSNRDKN
>AEK22283.1 C-alpha-formylglycine-generating enzyme 2 [Capnocytophaga canimorsus Cc5]
MVMIAILAACGKGSNKGELVGVKGKKWKQPKPYGMTLIPGGAFVMGNADDDKSGSSNAQNKTVTVRSFYMDETEITNSEY
RQFVYWVRDSIIKTKLALMAEDMGQGPGSGGIGEFAFLDSNSENMSVYDKYMYDNYYSVDGEKGRKLNPKAQIIWDKNKY
PDENYAEVMDKMYIPMDEAYNGKRPLDVEQLVFRYQVMDMEKAARKRGARKDYIREELVKIYPDTTVWIRDFEYSYNEPM
HNDYFWHEAYSEYPVVGVTWGQARAFCEWRTINKNAYLKSKNDDVVNAFRLPIEAEWEFAARGGLENGTYPWGGPYTTDD
RACFLANFKPLRGDYAADNALYTVEAKSYEPNGYNLYNMAGNVAEWTNTTYDPNAYEYMSTMNPNVNDEKNQRKVVRGGS
WKDPMYMLQVHTRDFEYQDSARSYIGFRTVQDYMGTDATQKVKGARGFR
>APU95309.1 hypothetical protein BV902_02315 [Sphingobacterium sp. B29]
MKNIFKANNKRQLFGLLAFAILIGFAACKSNSAMYKAPKVNAFKGGKLPPPPGMVYIPSGTILFKGSLDSGNVGKNVSVS
AFFIDETEVTNKQYREFVNWVADSVAVTDYLQDDSYFLDIAGEEVGQKRINWAKVKKISPLWKSNDPTVQERLAPMLEMR
GNRRALNPEVIRYRFSYLQSKGNMKKKYVTDTVSVMPIEDIWTKDFPNAQLASLDANYFTHPSFDYYPVVGVTWRQARAF
TDWRANEMAATVLKNSYLNGYQLSLSLPTEAQWQYAASGKLDPQDTIAGSRMTIDGTEGKKKLAVNFKQGEGTYSRDGAT
FTLPVKSYMPNAFGVYNMAGNVSEWTLDAYSPSAVVFVNDLNPALLYDADAKDGDALKRKVVRGGSWKDNGEQLNSETRN
YSVDYEPHSYIGFRCVMSAFEMPTVQSKTRKY
>ANH82202.1 hypothetical protein A8C56_15625 [Niabella ginsenosidivorans]
MKCFLNLKFLMKNILLTFGVSLLCCYSYAQKSINLSKVIGKKSEVGATMPLSVVEIPAGTFIMNNHGDSTSSTSQNQQRP
VLISGFYMSTTEITNAQYHEFVNWVRDSIVAKKLGGQYVSIAGNDTTINWKAVAKINYADPALLAQLGDLVLNPSKTISA
RRMLDPDKLVYAMEGFNYQEAAKKVNKGRDASDFMYRYTVQVYPDTLAWMRDFGYSNNEQMAVNYFSSPKYQNYPVVGVS
WKQASAFCDWLTKHKILEKQKRKAGNAGGKARLPTEAEWEYAASLNARNAPKKEADTLAKGAGADDQIAENTKVAIPGEG
KIFPVYVRGAKKGAYGLYDLADNVSEWTTTSYYEGGENFQNRFNPDIQWGTPESESKSQRRKVIRGGSWKDTPTFMTTEN
REFEDMDASHSYLGFRIVINLPE
>BAR96559.1 GldJ [Prevotella intermedia]
MKMKKNILVLCLGIVMLGTLSGCFAGKSASMSGRGGEVTGVGGGKPFREPTPYGMTLVKRGWLKMGLSDQDSLWGKNTPV
KDISVDGFWMDETEVTNSEYKQFVEWVRDSILRTRLADPAYGGDETYMITEDKSGNPVTPHLDWNKRLPRKPNEDEQRAF
ESLYTTNPVTGEKSLDAKQLNYRYEIYDYTTAALRRNRLNPAERNLNTDIEVDPEEVVMISKDTAYIDDEGNIHQETINR
PLSGPWDFLNTYIVNIYPDTTCWVNDFRNSDNETYLRNYFSNATYNSYPVVGVTWEQANAFCAWRTDYLLKGLGREARFV
QRYRLPTEAEWEYAARGKNQDEFPWENQDVKSGNGCFYANFKPDRGNYTKDGNLITSRTGIYSANSNGLYDMAGNVAEWT
STVYTEAGVKSMNDLNPQLEYKAAKEDPYRLKKKSVRGGSWKDPESYIRSAWRTWEYQNQPRSYIGFRCVRSLASSSSEA
AKEAKKSSKKRKKNRK
>AFJ09594.1 formylglycine-generating sulfatase enzyme [Prevotella intermedia 17]
MKMKKNILVLCLGIVMLGTLSGCFAGKSASMSGRGGEVTGVGGGKPFREPTPYGMTLVKRGWLKMGLSDQDSLWGKNTPV
KDISVDGFWMDETEVTNSEYKQFVEWVRDSILRTRLADPAYGGDETYMITEDKSGNPVTPHLDWNKRLPRKPNEDEQRAF
ESLYTTNPVTGEKSLDAKQLNYRYEIYDYTTAALRRNRLNPAERNLNTDIEVDPEEVVMISKDTAYIDDEGNIHQETINR
PLSGPWDFLNTYIVNIYPDTTCWVNDFRNSDNETYLRNYFSNATYNSYPVVGVTWEQANAFCAWRTDYLLKGLGREARFV
QRYRLPTEAEWEYAARGKNQDEFPWENQDVKSGNGCFYANFKPDRGNYTKDGNLITSRTGIYSANSNGLYDMAGNVAEWT
STVYTEAGVKSMNDLNPQLEYKAAKEDPYRLKKKSVRGGSWKDPESYIRSAWRTWEYQNQPRSYIGFRCVRSLASSSSEA
AKEAKKSSKKRKKNRK
>ALJ60613.1 Serine/threonine-protein kinase pkn1 [Bacteroides cellulosilyticus]
MGKNKGMKTIHAWYGAALLLFGSLVSCMGTVGNSSMRGGEVIGASAVAWNEPAPYGMVLVKRGSVKMGPDKQDSLWGTIV
PSREISVESFWMDDTEVTVAEYKQFVNWVRDSIIRERLADPAYGGNELYKIEEDREGNPIKPYLNWSKPIPWKRATEDEQ
MAIESVYKHHPIDGTLMLDAGQMNYYYEIYDYTEAAKRHNRLNPAERVKNTDIQVNPEEVIMITKDTAYIDDEGRIVNRT
ITRPLSSEWDFLNSYIVNVYPDTTCWVNDFPNANNEQYMRLYFNHPSYNEHPVVGVSWEQANAFCAWRTNYLLAGLRGQA
KYIQRYRLPTEAEWEFAARGREDNKYPWKESEETKDDRGCYNANYKPGKGNYTKDGNLISTRVGAYTPNSNGLYDMAGNV
AEWTSTAYTESGVLQASDINPDIQYNAAPDDPYAMKKKVVRGGSWKDVNAFIRSDARTAEYQNEQRSYVGFRCVRTQVGY
NKKGK
>AHF12557.1 hypothetical protein BARVI_07025 [Barnesiella viscericola DSM 18177]
MKKIIVYITLAILFAACSPSNRHSGEVTGVGGTAWNEPTPYGMVLVSRGSFKMGPAEKDTVWGTQQEARPISVDAFWMDE
TEITNSKYKQFVFWVRDSIIRERLADPAYGGNEVFKIEEDRDGNPVKPRLNWDKAIPWRNPTEDEARAIESVYRINPITG
EKQLDASQMNYRYEVFDYTEASKRKNRLDPALRDLNTDHTPNYDEVVMISKDTAYVDDDGRIIRETITRPLGSEFDFLNT
YIVNIYPDTTVWVNDFENAYNEPYVRLYFSHAGYNDYPVVGVSWEQANAFCAWRTALLKGSVGRNAVVIEPYRLPTEAEW
EYAARAGKDENKYPWTGNLPMAEKGCFYANFKPDDGNYVKDGNLITSPVGSYSPNEFGLYDMAGNVSEWTSTAYTEAISQ
NTSDLNPEYKYNAAKEDPYRMKRKVVRGGSWKDVSNFIRSDIRMWEYQNEHRSYIGFRCVRSQIGFAKARR
>AGB27568.1 hypothetical protein Prede_0179 [Prevotella dentalis DSM 3688]
MTNLSSYMGKKTIVALCLAAVATTLTGCFSAKSASASGRGGEVVGVSGKTFTEPTPYGMTRINRGYLKMGLQGQDSLWGK
KTPVKDISVDGFWMDETEVTNSQYKQFVMWVRDSILRTRLADPSYGGDESYMITEDKHGDPVKPHLNWNKRLPRKPTEDE
QRAIESLYVTNPVTGEKLLDYSQMNYRYEVYDYVTAALRRNRLNPEERNLNTDMAADPDETVMISKDTAYIDDNGRIVSE
TINRPLSGPWDFLNTYIVNIYPDTTCWVNDFQNSENETYLRNYFTNPAYNDYPVVGVTWEQANAFCAWRTDYLLKGLGAE
ARYIQRYRLPTEAEWEYAARGKDQTEFPWENADVANGNGCFYANFKPDRGNYTKDGNLISSKVASYSPNTNGLYDMAGNV
AEWTSTIYTEAGVDAMNDLNPQLDYKAAREDPYKLKKKSVRGGSWKDPESYIRSAWRTWEYQNQPRSYIGFRCARSLANS
ITSKQKKR
>APW31215.1 gliding motility-associated lipoprotein GldK [Prevotella intermedia ATCC 25611 = DSM 20706]
MKMKKNILVLCLGIVMLGTLSGCFAGKSASMSGRGGEVTGVGGGKPFREPTPYGMTLVKRGWLKMGLSDQDSLWGKNTPV
KDISVDGFWMDETEVTNSEYKQFVEWVRDSILRTRLADPAYGGDETYMITEDKSGNPVTPHLDWNKRLPRKPNEDEQRAF
ESLYTTNPVTGEKSLDAKQLNYRYEIYDYTTAALRRNRLNPAERNLNTDIEVDPEEVVMISKDTAYIDDEGNIHQETINR
PLSGPWDFLNTYIVNIYPDTTCWVNDFRNSDNETYLRNYFSNATYNSYPVVGVTWEQANAFCAWRTDYLLKGLGREARFV
QRYRLPTEAEWEYAARGKNQDEFPWENQDVKSGNGCFYANFKPDRGNYTKDGNLITSRTGIYSANSNGLYDMAGNVAEWT
STVYTEAGVKSMNDLNPQLEYKAAKEDPYRLKKKSVRGGSWKDPESYIRSAWRTWEYQNQPRSYIGFRCVRSLASSSSEA
AKEAKKSSKKRKKNRK
>SCD19412.1 gliding motility-associated lipoprotein GldK [Proteiniphilum saccharofermentans]
MKRYILFVLILIMIASCGRRGIGNSIGGELTGVPVGKVWGEPTPYNMVLVSRGAYIMGPGEIDSLWGFSIPTRGVSVDNF
WMDETEITNSQYKQFVYWVRDSIIRERLADPAYAGDDFYKITEDEYGDPVTPRLNWRIPIPWTRNTEEEEAAINSVYTTH
PITGEKMLDARQMNFRYEWFDAAEAARRQHRLNPAERTLNSDIIIDPNEIIIISKDTAYIASDGRIVNETITRPLSSLYD
FVHTRIVNIYPDTTCWVNDFPNADNERYLRNYFSHPAYAHHPVVGVSWEQATAFCEWRTLFLRRSINKQGVTIEKYRLPT
EAEWEMAARNANSDNKYPWDSDATTSESGCFQANFKPGDGAYGADNHLIPAKVRSFKPNNSGLYDMAGNVAEWTSTAYTE
SGNELMGDLNPEYSYNATTEDPYVLKRKVVKGGSWKDISTFIRSDMRDNEYQNRGRSYIGFRCVRTQVSSGK
>AHW59463.1 hypothetical protein FH5T_07270 [Draconibacterium orientale]
MRKAITYLFILALLFASCRNESNKYLKLGKGTSEKWFEPTPYGMVYVPRGAYNLGPNDDQLYAITQNRTVSSEAFWIDDT
EITNDEYRQFVYWVRDKKARELLGQTYTDFLITEDKYGAPLEEPKINWDERIEWDDPEYQMAMEELYVPEYERFGYKKEI
DTRKLVYEYYWVDYKQAAKRSNAYNYETQRYEGSVVNSDGEVVPIENRSSFLMHESVPVYPDTLCWIRDFAYTYNEPFTI
KYFSHVGFDDYPVVGVTWNQARAFCNWRNNLRDFAFSHSAEAPAHEYRLPTESEWEIAARGGMHNTMYPWGSYYTRNVSG
CFVANFKPLRGNYVADSPTTTTTMKVGLFDPNPYGVYDMAGNVAEWTSTAFFEAGYEAIDDYNPEIQYNARPDDPAVMKR
KVVRGGSWKDIAYFIQSGTRSFEYQDTAKSYIGFRCVRTSFRDDLGGGRSIQE
>AEV33761.1 hypothetical protein Oweho_2801 [Owenweeksia hongkongensis DSM 17368]
MKKLIIMMLGASFILASCSSNDRGELVGVQNRPTWYPSEPYGMVYIPQGSYNMGNADQDVPYSLVSPTKTVSVASFWMDQ
TEITNNEYRQFVNWVRDSILRFRLGEDGLVEGYELIDAAEMEDPTFFEEYVSLNYPDSMQRRLDWGPYLEWRTERYPDAE
YTEIIRSMYLPPEEMFLGRSMIDARQLNYVYFTLNRQKAAQRGNRVMYDYKDEDQDGEYFSYRDYIKDTKEISDRSSFFE
KGVVNVYPDTLVWVHDFTYSYNDPMHDRYFWHPAYDDYPVAGVNWQQATAFCIWRTKYRNDYLGSSGEMIEHEFRLPTEG
EWEYAARGGQDNMTYPWGGPYALNSSGCYLGNFKPKRGNLVADGGFYPVTTTAYAPNGLNLYNMAGNVSEWTSTAFDAAS
YYYISDISPNFEYNARDTDEETLKRKVIRGGSWKDVAYFMQVSSRDYEYQDTGKSYIGFRTVQSFMGRDLKDF
>AOE52262.1 gliding motility protein Gldk [Flavobacterium psychrophilum]
MKKFIALTATLSFLISCGSSDRGELVGVKGRKWRPEKPYGMTLVPGGAYIMGKSDDDLANVQDAPTKTVTVRSFYMDETE
ITNSEYRQFIEWVKDSTIRTRLAILADEQGQKPGSGGIGEYAFKDQENTEDQSAYDKYMYENYYSIGTDDDMYAGRKLNH
KPKLFADPQKYPDEYYVEVMDSMYLPESESYNGLRTIDVSKLVFRYSWMDIDAAAKDKSKNTRSKRSKYMKHEQVEVYPD
TTVWIKDFAYSYNEPMHNDYFWHEAYGEYPVVGVTWQKAKAFCAWRTLNKNTYQKAKKRQFVNSFRLPTEAEWEFAARGG
LQSATFPWGGPYAKNDRGCFLANFKPNRGDYAADGALYTVEAQSYDPNDHNLYNMAGNVAEWTDSSYDASSYEYVSTMNP
NVPDQSNKRKVIRGGSWKDVAYFLQVSTRDWEYADSARSYIGFRTVQDYMGTQNTGTNQ
>APZ45200.1 gliding motility lipoprotein GldK [Polaribacter reichenbachii]
MKKAAIFALLITVFYSCGSNDRGELVGVKAKKKWFSEKPYGMSLIPGGSFTMGKQDQDILGTLNTPTKTVTVRPYYMDET
EITNKEYKEFVFWVRDSIVRTKLAEQAEFASLGATPNANGNNRTSGIQSYAYKAADTTDSNAYQKYMNENYWSFDTIKPL
NWDEEIVWVKEDFPDVDYVEVMDSVYISKEEAVDGVRTFNTKLLNYQYSWFDRDNAARKGGSRKDFVQTEVLNIYPDTTV
WVRDFNYSYNDPMHQDYFYHQSYGDYPVVGVSWGQANAFCNWRTKKKNDYLREKKGSTLVPDFRLPTEAEWEYAARGGLE
FATYPWGTGSTTSDRGCFLANFKPVRGNYAVDGALYTVEAESYNANDYGLYNMAGNVSEWTNTAYNLSSYYMASTMNPNV
EDRKNKRKIVRGGSWKDVAYYLEVASRDYEYADTARSYIGFRTVQNYIGTTNQ
>AOW21678.1 gliding motility lipoprotein GldK [Lutibacter sp. LPB0138]
MKKVPLYILLAIFIYSCGKNDKGELVGVKTKSTWNTDKPYGMTLIPGGSFTMGKQDEDVSGALNTPTRTVTVRPFYMDET
EITNSEYKEFVYWVRDSIVRTQLALMADLYSDPADENSPLAAYQFKAADTTDASPYEKYMYDRGGLGDVNSPTQGRFLNW
DEDLVWNPADFPDEYYTEIMVDSIFIPIEESFDGRRMLDVEKLKYSYSWLDQEAAAKNQGNRKDFIKHEVVEVYPDTTVW
VKDFDYSYNDPMHQDYFAHQAYGDYPVVGVKWDQAKAFCSWRTKKKNDYLRSKKNSTTVPHYRLATEAEWEYAARGGLDF
STYPWGGSYTTSDRGCFLANFKPRRGDYAVDGALYTVEAKSYNPNDYGLYNMAGNVAEWTNTAYNESSYYLGSTMNPNVE
DRNNHRKVIRGGSWKDVAYFLEVSTRDFEYADSARSYIGFRTAQDYLGTSLNP
>ALL08340.1 GldJ [Pedobacter sp. PACM 27299]
MRRNIYFLGFIATILLASCGKGGQGELVGVYNKKFKNNRVPLGMVYVPPGRTLIGMSDEDINNSQTSPSRMTSFSAFFMD
QTEISNAEYRQFVNWVRDSVAVTTLGPTVAANFYKPVPANAGPTSASDRYIDWKKVGNGSLLWSRKNGGFGAKLTDMYYS
GADALPGRTEIDVRKLRYAYSYKSTDLEAEGRKDPTKKRQDFIVTYTDLPDPDKSNQFPSVNVYPDTLVWKVDYSYSQND
PMVKTYFNHPSYDDYPVVGVSWEQATAFCVWRTRFYESVAVARKQPLNSRPEYQLPSDAQFEYAARGGNVKTKYPWGGPY
IRNTKGCMQANFKVGRGNYSDDGGLYTVNVKSYFPNDYGLYNMAGNVAEWTVTAYNQSAAPLLLDFNPNFTYVAKATDSK
YLKRKVVRGGSWKDIGFFLQNSVGTYEYQDQARSYIGFRCISAYPGSDIRNKN
>ALU75623.1 gliding motility lipoprotein GldK [Tenacibaculum dicentrarchi]
MKKVVIFALLVSLIYACGSSSDRGELVGDKSNRKWFAEKPFGMAKIPGGSFTMGKQDEDPLGAMNAPTKTVTVQPFYMDE
TEITNSEYKQFVFWVRDSVTRTKLAYQAEFASGGESEEGGSKNAEGIQLYAFASTDTLNESPYAKYMRENYYELGEGLDS
LKPLNWQEDLAWEQQEYPDADYVEVMDSLYLKKDESLNGIRTFNTKFLKYRYYWFDNEQAAKTGKNRKDFLKDEVVDVYP
DTTVWIKDFNYSYNDPMHQEYFAHKAYEDYPVVGVTWNQAKAFCHWRTQTKNNFQRSKKKLGLVPSFRLPTEAEWEYAAR
GGLNFGKYPWGGPSTTSDRGCFLANFKPVRGDYAADGALYTVEANSYNANEYGLFNMSGNVSEWTNTAYNQMSYYMGSTM
NPNVEIKENRRKIIRGGSWKDVAYFLEVGSRDWEYADTARSYIGFRTVQDYLGTNKSK
>EAQ40615.1 gliding motility protein GldK [Polaribacter sp. MED152]
MKKAAIFALLIAVFYSCGSNDRGELVGVKSKKKWFSEKPFGMVLIPGGSFTMGKQDEDIIGTMNSPTKTVTVRPYFMDET
EITNNEYKEFVFWVRDSVVRTKLAYQAEFAALGSEPDPTGNNNRATGIQLYKFKDTVENSTPYQRYMYENYYQFDTIQPL
NWEEDLIWKKEEYPDMDYVEVMDSLYISREDAVDGVRTFNTKFLKYKYSWFDRDNAARKGGDRKDFVQTEILNIYPDTTV
WVKDFNYSYNDPMHQDYFSHQSYGDYPVVGVTWGQANAFCNWRTKKKNDYLKNKKNAAQVPAFRLPTEAEWEYAARGGLE
FATYPWGTGSTTSDRGCFLANFKPVRGNYAVDGALYTMEAESYNANDYGLYNMAGNVSEWTNTAYNLSSYYMASTMNPNV
EDRKNKRKIVRGGSWKDVAYYLEVGSRDYEYADTARSYIGFRTVQNYIGTTNN
>AFL80308.1 protein involved in gliding motility GldK [Aequorivita sublithincola DSM 14238]
MKKFIALTAIVAFLFSCNSGDRGELVGAKGKKWYPQKPFGMTLIPGGSFIMGKSDDDFVAVNDAPTKTVTVRSFYMDETE
ITNAEYRQFVNWVKDSTVRLRLAIIADEEGKTPGDGGVGEFAFVDQENEEMTPYQQYMYDNYFGMGEDYYAGRKLNDKVD
LIWDTAKYPDEYYSEVMDTMYIPIEESYNGQRTIDVSKLKFQYTYMDIESAARDKSKRRKDFIKKEELNIYPDTTVWIRD
FNYSYNEPMHNDYFWHEAYGDYPVVGVTWKQAKAFCAWRTLYKNSYQKSKKRNFVNSFRLPGEAEWEYAARGGLESATYP
WGGPYAKNDRGCFLANFKPLRGDYAADQALYTVEAKSYEPNDFNLYNMSGNVSEWVASSYDPASYDFSSTMNPNVNDPDN
MRKVVRGGSWKDIAYFLQVSTRDYEYADSARSYIGFRTVQDYMGTDVVLNQNFGDAR
>AOM77785.1 gliding motility-associated lipoprotein [Pedobacter steynii]
MRRNIYFFGFIATILLASCGKGGQGELVGVYNKKFKNNRVPLGMVYVPPGRTLIGMSDEDINNSQSSPSRMTSFSAFFMD
QTEISNAEYRQFVNWVRDSVAISSLGPSGAAAFYKPAPTGTPTSISERYIDWKKVGNGSNLWSTKSGGLGTKLTDMYYSG
ADALPGRNEIDVRKLKYAYSINSLDLAAEGRNDPAKKRQDFIITYTDLPDPAKPNQYPSVNVYPDTLVWKVDYSYSQNDP
MVKTYFNHPSYDDYPVVGVTWEQATAFCVWRTRFYESVAVSRKQPLNSRPEYQLPSDAQFEYAARGGNVKTKYPWGGPYV
RNTKGCMQANFKVGRGNYSDDGGLYTVNVKSYFPNDYGLYNMAGNVAEWTVTAYNQSAAPLLLDFNPNFTYVAKSSDSKY
LKRKVVRGGSWKDIGFFLQNAVGTYEYQDQARSYIGFRCISAYPGSDIKNRN
>AFU67945.1 gliding motility associated lipoprotein GldK [Psychroflexus torquis ATCC 700755]
MKLYFTFFKGFCFAFIALLVLSCGKSDKGQLVGVEGKRWYPEKPFGMVLVEGGSFIMGKSDDDLASVQNAPPKTVTVPSF
YMDETEITNSEYRQFVSHVRDSVIRQKLAEAAELAGDGDGNNNRSVQNFAFKNTNSDDDLSPFQEFSRYYDPLDQALNWN
TEIIWDPAQYPDEDYVYVMDEFYLSNDQSYNGRRMLDVTKFKYSYKTIDLDAAARAKGVRTNFITEEEVMVYPDTTVWIK
DFNYSYNEPMHNDYFSHTAYDNYPVVGVTWGQAKAFANWRTKYLNDFRKQKKEANVNFFRLPSEAEWEYAARGGIEGGTF
PWGGPYAKDDRACFLANFKPYRGDYAADEALYTVESDAYEPNDYGLYNMSGNVAEWVNTSYDPASYEYMSSMNPNVNNSE
NKRKVVRGGSWKDVSYYLQVSTRDYEYSDSARSYIGFRTVQDFLGNSLYLN
>APY10297.1 gliding motility lipoprotein GldK [Seonamhaeicola sp. S2-3]
MKKFILLTAVITMLASCGSKDRGELVGVKGKKWHPEKPYGMELIPGGAFIMGKADDDLAGIHDAPAKTVTVRAFYMDATE
ITNSEYREFVHWVRDSIIRMKLAILADEVGLTQEDEGTIGEFAFKDADTSNMTVYEKYMFENYTGLGPTGYEGRKINKDI
DLIFDTSEYIDEYYAEVMDTMYLPIEESYNGQRTWDVKKFKFQYNYMDIKEAARNRGIARKDVIKKEEIEVYPDTTVWIR
DFAYSYNEPMHNDYFWHDAYSEYPVVGVTWKQAKAFCEWRTIKKNSYQKSKGAALVNRFRLPSEAEWEYAARGGLQAATY
PWGGPYTKSDRGCFMANFKPVRGDYAADQALYTVEAKSYEPNDYNLYNMAGNVSEWVNASYDPGSYEYTSTINPNVNDED
NTRKVIRGGSWKDVAYFLQVSSRDYEYADSARSYIGFRTVQDYMGTKVTSNGGK
>ALM21820.1 gliding motility protein Gldk [Nonlabens sp. MIC269]
MKKFFVLIAVAVFVASCGKGDRGMVVGAKGKKWHPEKPYGMTLIPGGAFIMGKSDDDIAATRNAPAKTVTVPSFYMDETE
ITNAEYRQFTNWVRDSIFRTNLAIMADENGATPGDDGIGEFAFLDGEEGELTPWEQYLQDNYVGLGPTGYEGRKLNRDVD
LIWDTEEIPDEFYAEVYDNFLIPYEEAYNGERTIDTDKLQFMYTEYDVEAVARNRDKSKSRKDFITQEPVPVYPDTTVWI
RDFNYSYNEPMHNDYYYHEAYSNYPVVGVNWKQAKAFCQWRTLYHNGYRKQRNLERVFEYRLPSEAEWEYAARGGLEGAT
YPWGGPYAKNDRGCFLANFKPLRGDYAADQAVYTVEADAYEPNDYNLYNMSGNVSEWVNSSYEPGAYEFMSSLSPVVNDK
ENKRKGVRGGSWKDVSYFLQVGTRDYEYQDSARSFIGFRTVQTYQGTDITLNAATN
>APY07803.1 gliding motility lipoprotein GldK [Winogradskyella sp. J14-2]
MNIKRFILLTTVLVLVASCNSGDRGQLVGVSGKKWHPEKPYGMTLVPGGAFIMGKSDDDIAGVQDAPTKTATVRAFYMDE
TEITNSEYRQFVFWVRDSILRLKLAEMADLEGKTPGNGDIGEFAYLDSDPANLNAYESYMLNTYGNEQRKINHDVELIYD
TDEYPDELYAEVMDGMYLPLEESYNGQRTWDVKQFKFQYTYMDIAKAAKDRSLKRSEVIEQEEVEVYPDTTAWIRDFAYS
YNEPMHNDYFWHSAYDGYPVVGVSWKQAQAFCQWRTLKHNSYQKSKGKQPVNSYRLPSEAEWEYAARGGLQGASYPWGGP
YTKNDRGCFMANFKPLRGDYAADQALYTVEADAYDPNDFNLYNMAGNVSEWVNGSYDPASYEYMSTINPNVNDPQNSRKV
VRGGSWKDVAYFLQVSSRDYEYADSARSYIGFRTVQDYMGTEVTKNAATN
>ADX67270.1 gliding motility-associated lipoprotein GldK [Weeksella virosa DSM 16922]
MRRILVTTMLLSLSAATFTSCNKLKKMGRSGNNDGQIVSKQSSAWSPERPKGMVPIPGGSFVLGQTDYDFTFENDAPVRT
VSVTGFFMDDTEITNSQYQIFVGYVKDSIARTRLAERAEQLGFNATNPGGNTGGGIASYSFVSGSQDGQGTPYDEYLQMN
STGREGSATTNADARKLNWDIPLVWEKYEYPDVDYAEVMEGLYYPPEERFNGERLIDTRKLNYSYVWVDQEAAAKKQGAY
RIDFRREEVVNVYPDTTVWVRDFNYSYNDPMHQNYFWHEAYASYPVVGVNWNQAMAFSAYRTKRHNDFLSRKAKRGKAKK
VIDYRLPTEIEWEYAARGGLQNAPYPWGGPYLTDDRGCYLANFKPKRGDYMEITEGKKTGYMYTAPVKTFKPNGYGLYDM
AGNVAEWTLSPYNRSFYQMSSTLNPSIGRNGDNNIAVRGGSWKDIGYLLMVSARDWEHKDSARSYIGFRTIQPFPEGAKV
NFRTRKK
>ABR45028.1 conserved hypothetical protein [Parabacteroides distasonis ATCC 8503]
MKKVLLVLVTVALLTSCGKSLRSAGGEVTGVRSVAFNEPAPYGMVLVKRGSFEMGPADKDSLWGIMPETKGVSFDAFWMD
QTEVTNAKYRQFVYYVRDSIIRERLADPAYGGNDLFKITEDRYGEPVTPHLDWNRPIPWRRANEDEQRAIESVYYTNPVT
GEKGLDPKQMIYKYEWYDYTAAALRKNQLNPADRVRNTDIQVDPNEVVMISKDTAYIDDEGRVINETITRPLSSEWDFLN
TRIVNIYPDENCWVNDFKNAYNEPYTRMYFSHPGYDDYPVVGVSWEQATAFCVWRTNLYKESLSLPPGQLVEPFRLPSEG
EWEYAARTGKNENKFPWSTDELQDSKGCFLGNFKPGKGNYTEDGHLITSRVGSFAPNEFGLYDMAGNVAEWTSTSYSESG
PSQMSDMNPDLRYNAAKNDPYAMKKKVVRGGSWKDVSQFIRSDMRTFEFQNESRSYIGFRCARTQIGFSRSKGKK
>ADK95933.1 putative gliding motility-associated lipoprotein GldK [Prevotella melaninogenica ATCC 25845]
MKMKKSIVAICLGALVLGTLTGCFAGKSTASSGRGGEVTGVGGGRAFREPAPYGMTLVKRGWLRMGLEKQDSLWGKKTPV
KDISVDGFWMDETEVTNSEYKQFVEWVRDSIIRTRLADPAYGGDESYMITEDKNGDPVTPHLDWSKRLPRKPNEDEQRAF
ESLYVTNPVTGEKSIDGRQLNYRYEIYDYTSAALRRNRLNPQERNLNTDITVDPNEMVMISKDTAYVDENGVIHSETINR
PLTGPWDFLNTYIVNIYPDTTCWVNDFRNSDNEIYLRNYFSNPTYNNYPVVGVTWEQANAFCAWRTEYLLKGLGKEARYV
QRYRLPTEAEWEFAARGKNQDEFPWDNQNVKNGNGCFYANFKPDRGNYTKDGNLITSKVGIYGANSNGLFDMAGNVAEWT
STIYTEAGVDAMNDLNPQLDYKAAKEDPYRLKKKSVRGGSWKDPESYIRSAWRTWEYQNQPRSYIGFRCVRSLASSSSEA
AKENKKSSKKKRR
>AEE13518.1 Sulphatase-modifying factor protein [Porphyromonas asaccharolytica DSM 20707]
MKEALPTYCSPSESAHDARSVQRLRTRIRAGALPLLGALALLLLFISVLGMVGCAPKRGSGVSAELVGVGLSSWSEPAPY
GMVQIPQGHIVLGEREADTVWGLPAEYRAISVDAFWMDQTEVTNAQWRQFVYYVRDSIIRERLADPLYGGNPLYKITTDK
YGDPVKPYLDWSQPLPTPKRALEQELEAMESVYYTNPVTGERKLDPKQMLYKYEVYDYHAAALYRNNLQQEVRASKGVQE
PVMISKDTAYVNDRGEIIRETITRQLASEYDFLNTYIVAIYPDETVWVNDYPNSKNEIYTRTYFNHPRYDNHPVVGVTWE
QATAFCHWRTDNYRKGLNLPDGAIVPEFRLPTEAEWEYAARAGRTNTKFPWNSEDLDSEDVCFLANFKPFEGDYAADGQV
ITSQVSTFSPNDYGLYDMAGNVAEWTSSSYFVSSYEMMDDVNPQMRYNAAREDNTMLRRKVAKGGSWKDVLRFIRSTRRI
YAPQDEAHSYIGFRCVRSIINNSK
>ANU63169.1 gliding motility-associated lipoprotein GldK [Parabacteroides sp. YL27]
MDKIQNHLLTAIIITPIVASCALGSHSSMGGEVTGVSGTSWTEPTPYGMVLIDRGSMKVGPAKADSAWNLRADARGISVD
GFWMDETEVTNGKYKQFVHWVRDSIIRERLADPAYGGNEEFKIEEDREGNPVKPYLNWNKAIPWRNPSEDEARAIESVYR
INPITGVKELDPEQLNYRYEIYNHTEAAKRKNRMNPARRDYNTDRPIDTTLPVISKDTAYVNDEGDIVRQTISRALSGDY
DFVNTYIVNIYPDTTAWINDFENAYNEPYVRLYFSHGGYNDYPVVGVSWEQANAFSHWRTEFLRRSLGKDGIYVEPYRLP
TEAEWEYAARAGNNENMYPWDGELPLTEDKGCFYANFKPDEGNYSRDGHIITSRVGTYSPNDFGLYDMAGNVSEWTSTAY
TESVGKLTSDLNPEYRYDAAIEDPYKMKRKIVRGGSWKDVAHNVRSDLRMWEYQNEQRSYIGFRNVRTQIGFAKGQGQKQ
K
>ADZ81732.1 Sulphatase-modifying factor protein [Sphingobacterium sp. 21]
MRKIYYCCFALLSFFVCACGNRKAGGELTGVRLKGLKSSKAPKGMVFIPAGSFIAGQSDEDITSAQIAQNRQFTQSAFFM
DETEISNSQYRQFVNWVRDSIAITQYLNDPSYFIQGKEGDNAGQRFIDWQKVGDGNGLWGKKNDNKDALNQMYYQGDDRI
FGRDELDVRLLKYHYEIYNHRMAAANKNNKNMRRSDFIIRDTIGIYPDTLVWLADFSYAQNEPMVEGYFSHPAFQDYPVV
GVNWRQARAFAVWRTRLYENYAQRVGLSRLARLSYELPSEHQWEYAARGGLNGAPYPWGGPTIRNAKGCLMANFKPGRGN
YADDGGAYTVPVHSYFPNDYGLYNMAGNVAEWTASSFEESSSSFIHDMNPTYSYEAKSNDPEILKRKVVRGGSWKDIGYF
LQNSTRTYEYQDTAKSYIGFRCVTSYAGRDL
>AEE49344.1 Sulphatase-modifying factor protein [Haliscomenobacter hydrossis DSM 1100]
MKNVLKLALVALVFVAVACGKQESGELTGVFDRPVWKGINPYGMVYVPSGTLLVGPSDQDISNTFVQRPKQISIQGFFMD
DTEITNNEYRQFVYWVKDSIAHNILEHFLESDEDDSDEGRIDWDQEIDWEDPDGALEEMYYQGDDRFAGKKEIDVRNLKY
KYSWYDWKKAANDRGRSPRNEFIKEKEVNVYPDTLVWVRDFAYSYNEPYARNYFWHPAFDDYPVVGIDWHTANAFCYWRT
MLWNKASSDSKDGQNTENYRLPFEHEWEYAARGGRDRAMYPWGGPYIRNAKGCLLANFKPGRGNYPEDGGFYTVRADAYF
PNDYGLYNMAGNVAEWTNTAYYENAYSFLHDLNPDIRYDAEDDDTPENKRKVLRGGSWKDIHHFLQTGTRSYEYQDTTKS
YVGFRCVLTFLGRSINDF
>ADV48211.1 protein involved in gliding motility GldK [Cellulophaga algicola DSM 14237]
MKKLLLSSIAFVVLLSSCGSKTKGELVGVQGKKWYPEKPHGMELIPQGSYIMGKSEEDQAKVLNAPTKTVTVRSFYMDDT
EITNSEYRQFVEWVRDSIVRTKLAILADELGLGPDDGGVGDYAFKDADTTRLSAYDKYMLDNYSGMGATGYEGRGLNFDQ
DLVWETSEYPDEYYVEVMDKLYISEEESYNGQRTIDVTQLKYKYSWMDIEAAARAKGKGSRKDFIKQEELEIYPDTTVWI
RDFEYSYNEPMHNDYFWHDAYSEYPVVGVSWKQAKAFCNWRTKFKNDDQKSKGAQFVNQFRLPTEAEWEYAARGGIESGT
YPWGGPYVISDTGCFMANFKPQRGDYAADTALYTVEAKSFEPNDYNLYNMAGNVSEWTDSSYDPNSYEYVSTMNPNAGSS
QNARKVIRGGSWKDVAYFLQVSTRDYEYQDSARSYIGFRTVQDYMGVEENKPLNK
>AIZ40504.1 gliding motility protein Gldk [Cellulophaga baltica 18]
MKKLLLSSIAFVVLLSSCGSKTKGELVGVQGKKWYPEKPHGMELIPQGSYIMGKSEEDQAKVLNAPTKTVTVRSFYMDDT
EITNSEYRQFVEWVRDSIVRTKLAILADELGLGPDDGGIGDYAFKDADTTKLSSYDKYMLDNYSGMGDTGYEGRGLNLDQ
DLVWDTSEYPDEYYVEVMDKLYISEEEAYNGQRTIDVTQLKYKYSWMDIEAAARAKGKGSRKDFIKQEELEIYPDTTVWI
RDFEYSYNEPMHNDYFWHDAYSEYPVVGVSWKQAKAFCNWRTKLKNDDQKSKGAQFVNQFRLPTEAEWEYAARGGIESGT
YPWGGPYVISDTGCFMANFKPQRGDYAADTALYTVEAKSFEPNDYNLYNMAGNVSEWTDSSYDPNSYEYVSTMNPNAGSG
QNARKVIRGGSWKDVAYFLQVSTRDYEYQDSARSYIGFRTVQDYMGVEENKPLNK
>AIY12139.1 gliding motility protein Gldk [Cellulophaga baltica NN016038]
MKKLLLSSIAFVVLLSSCGSKTKGELVGVQGKKWYPEKPHGMELIPQGSYIMGKSEEDQAKVLNAPTKTVTVRSFYMDDT
EITNSEYRQFVEWVRDSIVRTKLAILADELGLGPDDGGIGDYAFKDADTTKLSSYDKYMLDNYSGMGDTGYEGRGLNLDQ
DLVWDTSEYPDEYYVEVMDKLYISEEEAYNGQRTIDVTQLKYKYSWMDIEAAARAKGKGSRKDFIKQEELEIYPDTTVWI
RDFEYSYNEPMHNDYFWHDAYSEYPVVGVSWKQAKAFCNWRTKLKNDDQKSKGAQFVNQFRLPTEAEWEYAARGGIESGT
YPWGGPYVISDTGCFMANFKPQRGDYAADTALYTVEAKSFEPNDYNLYNMAGNVSEWTDSSYDPNSYEYVSTMNPNAGSG
QNARKVIRGGSWKDVAYFLQVSTRDYEYQDSARSYIGFRTVQDYMGVEENKPLNK
>EAP87234.1 lipoprotein, putative [Croceibacter atlanticus HTCC2559]
MKKVLMLFACVAFLASCGNGDRGQLVGAKGKRWHPEKPYGMTTVSGGSFIMGKSDDDIAALKNAPTKTVTVRSFYMDETE
ITNSEYRQFVEWVRDSVVRMRLAILADELGETPGTGGIGEYAFLDQDPDNLTPYEQYMLDNYAGLGETGYEGRKINREID
LIWETEEYPDEYYVEVMDTMYLPQEESYNGQRTMDVSKFEFQYTWMDIQAAARAKKGKRSDFIKRENVKIYPDTTVWIKD
FSYSYNEPMHNDYFWHAAYDDYPVVGVSWQQAKAFCAWRTLEHNSYRKEKGQHFVNTYRLPTEAEWEYAARGGIESASYP
WGGPYTKNDRGCFMANFKPLRGDYAADQALYTVEAKSFEPNDFNLYNMAGNVSEWVDSSYDPSSYEYSSSMNPNVNDVSN
KRKVVRGGSWKDVSYFLQVSSRDYEYADSARSYIGFRTVQDYLGNDLDLNRPPQ
>APG65195.1 gliding motility lipoprotein GldK [Tenacibaculum sp. LPB0136]
MKKIAVFAVLIAFIYSCGSNDRGELVGVKSKRKWFAEKPLGMTLIPGGSFTMGKQDEDPLATMNAPTRTVTVQPYYMDET
EITNSEYKQFVYWVRDSITRTKLAYQAEFAVGGDSGVEGDDAAGIQRYAFASADTTNQTAYQKYMIENYYDLGEGLDSLK
PLNWEEELLWDKNEYPDADYVEVMDSLYIKRDEALNGVRTFNTKYLEYRFSWFDNEEAARKGKSRKNFLKHEAVNVFPDT
TVWIKDFNYSYNDPMHQEYFAHQAYEEYPVVGVTWDQARAFCNWRTKIKNAYQSSRKKLGSVPGFRLPTEAEWEYAARGG
LKYAKYPWGGPSTTSDQGCFLANFKPVRGDYAADGALYTVEAKSYNANEYGLYNMSGNVAEWTATGYNQMSYYMGSTMNP
NVENRENKKKIIRGGSWKDVAYFLEVGSRDWEYADTARSYIGFRTVQDYLGTKKN
>ABQ04885.1 GldK [Flavobacterium johnsoniae UW101]
MKKFIAFAAMLTLVIGCGKSGDKGELVGVTGGKWHPEKPYGMTLVPGGSFIMGKSDGDLANVEDAPTRTVTVRSFYMDET
EITNSEYRQFVEWVKDSTMRVRLAILADETGQKSTGDKGKKGGSIADYAFNDSEPDKMTAYDKYMYDNYYSVGTKDDPYA
GRKLNKKVKLIRDTKAYPDEYYAEVMDSMYLPIEESYNGLRTIDVNKLKFRYSWMDIQAAAKAKVGKRKDFVKTEQVNVY
PDTTVWIKDFAYSYNEPMHNDYFWHKAYGDYPVVGVTWKQAKAFCAWRTLNKNSYIKSKKKGRDLVNAFRLPTEAEWEYA
ARGGLESATYPWGGPYTKSDRGCFMANFKPNRGDYAADEALYTVEAKSYEQNGYGLYNMAGNVSEWTDSAYNPNAYEYVS
TMNPNVIDGNNQRKVVRGGSWKDVAYFLQVSTRDHEYADSARSYIGFRTVQDYMGTQVTGGGRK
>AOC93911.1 Serine/threonine-protein kinase pkn1 [Flavobacterium johnsoniae]
MKKFIAFAAMLTLVIGCGKSGDKGELVGVTGGKWHPEKPYGMTLVPGGSFIMGKSDADLANVEDAPTKTVTVRSFYMDET
EITNSEYRQFVEWVKDSTMRVRLAILADETGQKATDGKGKKGGSIADYAFNDSDPEKMTAYDKYMYDNYYSVGTKDDPYA
GRKLNRKVKLIKDTKAYPDEYYAEVMDSMYLPIEESYNGLRTIDVNKLKFRYSWMDIQAAAKAKVGKRSDFVKTEQVNVY
PDTAVWIKDFAYSYNEPMHNDYFWHKAYGDYPVVGVTWKQAKAFCAWRTLNKNSYIKSKKKGRDLVNAFRLPTEAEWEYA
ARGGLESATYPWGGPYTKSDRGCFLANFKPSRGDYAADEALYTVEAKSYDVNGYGLYNMAGNVSEWTDSAYNPNAYEYVS
TMNPNVIDGKNQRKVVRGGSWKDVAYFLQVSTRDHEYADSARSYIGFRTVQDYMGTQVTGNRKK
>AGC75991.1 gliding motility protein [Nonlabens dokdonensis DSW-6]
MKKLLVLVAVVTFLASCGKGDRGMVVGTKGKKWHPEKPYGMTLVPGGAFIMGKSDDDIAATRNAPTKTVTVPSYYMDETE
ITNAEYRQFVHWTRDSLFRTNLAIMADDNGATPGDNGIGEYAFLDAEGAGNDPLTPWEQYVQDNYVGLGPTGYEGRKLNH
DVDLIWDTEDIPDEFYAEVYDQMYIPFDEAYNGERTIDTEKIIFTYTSLDLNAAARNRDPNKTRKDFISQVPVKIYPDTT
VWIRDFNYSYNEPMHNDYFYHEAYSDYPVVGVNWNQAKAFCQWRTLYHNAYRKQRNVERVNEYRLPTEAEWEYAARGGLE
GATYPWGGPYAKNDRGCFLANFKPLRGDYAADQALYTVEARSYEPNEYNLYNMAGNVSEWVNSSYEAGAYEMMSSMSPVV
NDANNKRKGVRGGSWKDVSYFLQVGTRDYEYQDSARSYIGFRTVQSYMGTDVTLNAATN
>AOR26642.1 gliding motility protein GldK [Formosa sp. Hel3_A1_48]
MKKITYLILVLVIMSSCGSKDKGELVGVKGKRWHPEKPYGMSLIPGGAFVMGKSDDDIVDLQDAPTKTVTVRSFYMDETE
ITNSEYRQFVHWVRDSILREKLAEMADLEGKGPDDEGIGEYAYLDAGDPEDLTPYQRYMLDTYGDEQRKINNDVDLIFDT
EDYPDELYAEVMDGMYLPPDEWYNGQRTWDVEQFEFEYTYMDIEEAAKYKGLLKRSDFIEKYPVKVYPDTTVWIRDFEYA
YNVPMHNDYFWHEAYGDYPVVGITWEQADAFCQWRSLYKNGYQKSKGKPNVNMFRLPSEAEWEYAARGGLRGAAFPWGGP
YAKNDRGCFLANFKPLRGNYAADQALYTVEADAYEPNDYNLWNMAGNVSEWVNSSYDASSYEYTASFNPNVNNKENPRKV
VRGGSWKDVAYYLQVSTRDYEHADSARSFIGFRTVQDYLGTDATANDATN
>CCG54177.1 Gliding motility lipoprotein precursor GldK [Flavobacterium indicum GPTSA100-9 = DSM 17447]
MKKFLVLSAALALLASCGKGDKGELVGVKGKKWHSEKPYGMTLIPGGAFIMGKSDDDLANIQDAPTKTVTVRSFYMDETE
ITNSEYRQFVEWVKDSTIRTRLAILAEEVGQKPADGARSGKGGGSIGDYGFADTDPEKMTAYDKYMYENYYSVGTDKDPY
ANRKLNKKIKLITETSKYPDEHYVEVMDSMYLPESESFNGLKTIDVSKLKFKYNQVDLNKAVKKKGRKNFYEDAPPIEIY
PDTTVWIKDFAYSYNEPMHNDYFWHQAYGEYPVVGVSWKQAKAFCAWRTMYKNSYVKKQKGRDQVNSFRLPTEAEWEYAA
RGGIESGTYPWGGPYAKNDRGCFLANFKPNRGDYAADGALYTVEARSYEPNDFNLYNMAGNVSEWTESSYDPGAYEFVST
MNPNVPDAKNQRKVVRGGSWKDVAFFLQVSTRDFEYADSARSYIGFRTVQDYMGTDATGTRPK
>ADQ80635.1 protein of unknown function DUF323 [Paludibacter propionicigenes WB4]
MKKNLPIIVLTLLLVACNKPAGEVTGLGTKGSFVEAQPYGMVFIKRGSFMMGPNDQSALGEINKKSINVTVDAFWMDETE
ITNDKYKQFVYYVRDSIALRSLVVAGKDEFRQKFKNQNDDASPETARLNWKTKIPWNSKDEEVQTVLASLYYQNENGLHG
KRQIDPGKLQYKYEWINYDQAALPRNKYNVNTGAYPANAKARVDTSYVENGIIVNKTIERKLTTRRDLISTRIVNVYPDT
IMWLRDFQFSYNDPKMHMYFSHPGFSQYPVVGVTWEQAQAFSQWRTRLFNNVNTIGGQDYRLPTEAEWEYAARGGRKMAF
YPWGGNYVRDKKGCYLANFKPMRGSYTDDMGATTMKVASYPPNNFGLYDMAGNVAEWTSSAYDGSSSLVVSDMNPSFQYN
AKNSDPDVMKRKVIKGGSWKDIAYFLQCGVRDYEYQNESRPYIGFRCVRSYNGE
>ACU57981.1 protein of unknown function DUF323 [Chitinophaga pinensis DSM 2588]
MKLNFSSGLLAAVLLVSLLASCGGSKTPKNAQGQLIGVSPRPKYFPPVPYGMVYVPSGTFHMGPSDEDLNYAYTARNKSI
SISGFYMDATEITNNEYRQFVQWVTDSIAHVMLGHVKNDGGEDYIDWKKKINYRDKSTMDQLESMTYAPEDRLYGRKEFD
VRKLVYHAETFNWEQAKKRENANVSRAKFIVKKDVAIYPDTLCWIRDFSYAYNEPMTRMYFWHPAFDNYPVVGVTWHQAN
AFAEWRSKFWEDYRISKKLFTEDKFQLPSEAQWEYAARGGREQTPYPWGGYYIRNKKGCLLANFKPGRGNYPEDGGFYTV
RADAYWPNDYGLYNMSGNVAEWTQDIYYENAYSFTSDMNPYLRMDVPDNAVPKMKRKAVRGGSWKDIGYFLQTGTRSYEY
QDSAKSYIGFRCTIAFLSRSKNDFGHR
>AMC11829.1 gliding motility lipoprotein GldK [Lutibacter sp. LP1]
MKKISLYILVALLVYSCGSNDQGELVGVRSKSTWHTKKPLGMVLIPGGSFTMGKEDEDVAASLNTPTRTVTVRPYYMDET
EITNAEYKEFVYWVRDSIVRTQLALLSELMSEDANKVLENYQFKNVDTTKMTPYQKYMMNNYGSLGDVNSPLQGRALNWD
EDLIWDPNDFPDEYYSEVMDTMYVPIEDSFDGKRILDTKKLKYKYSWLDRSSAARKKGARKDFIKQEIVEIYPDTTVWVK
DFNYSYNDPMHQDYFYHQAYNEYPVVGVTWSQAKAFCSWRTKKKNDFLHSRKNPSSVPAFRLATEAEWEYAARGGLEYST
YPWGGPYTTTDRGCFLANFKPSRGNYAVDGALYTVEAKSYNPNDYGLYNMAGNVSEWTNTAYSEASYYISSTMNPNVEMP
KNHRKIIRGGSWKDVAYFLQVSTRDYEYADSARSYIGFRTVQDFLGTNINGE
>AMR30228.1 gliding motility-associated lipoprotein [Mucilaginibacter sp. PAMC 26640]
MKQVYFLILILAGSLIAGCSTGGAGNGEVVGVRQRAFRATTPLNMVYIKGGTFMMGQTDQDVTFAQTAQTKQASVPPFFM
DETELSNTKYKQFVFWVRDSIAISSYLNDQKYYLQPRKGAPADPSGKKYINWNYARQNPIFSSKGKNAGANSQKLQGLYY
QGDDRIFDRNEIDVRMLKYNYALVVLRDAANYHNDKTKKRSDFILRDTVPVYPDTLVWLSDFSYAANEPMVEGYFSHPAY
RNYPVVGVTWRQARAFTVWRTRLSEAAKHAHGLDPNLPYDLPNEAEFEYAARGGRIGTDYPWGGPYIKNAKGCLMANFKP
GRGNYTDDGGAYTVNVRSYFPNDFGLYNMAGNVAEWTMSAYDESASTFVHDLAPTFNYEAKPNDPAVLKRKVVRGGSWKD
IGYFLQNSTRTYEYQDTAKSYIGFRCVTHYLGRDIRDKR
>ADF54453.1 gliding motility protein GldK [Zunongwangia profunda SM-A87]
MKKIVSLVAVLALIYSCGSNDRGQLVGAKGKRWNPEEPFGMVLVPGGSFIMGKSDDDIAGQLNAPPKTVTVNSFYMDETE
ITNAEYRQFVNYVKDSVVRVMLAMEAELEGATPGASGIGEYAFADADESNLTPYQEYMLETYGTGSEMDAYENRKLNKDV
DIIWDTEDYPDVAYARVMDQLYIPQEDAYNGTRTIDVKNLKFKYSWMDVEAAVKGKGERRNYMKTEVVEVYPDTAVWIKD
FNYSYNEPMHNDYFWHSAFDDYPVVGVTWKQARAFAQWRTKYNNDFRKSRGDSNVPHYRLPTEAEWEYAARGGLEGGTYP
WGGPYTKNDRGCFMANFKPLRGDYAADQALYTVEAKSFDPNGYGLYNMAGNVAEWVNSSYDAASYDYMSSMNPTVNNYED
PRKVVRGGSWKDVAYFLQVSSRDYEYADSARSYIGFRTVQDYLGNDVPLNQQPPLR
>AEA44274.1 Sulphatase-modifying factor protein [Fluviicola taffensis DSM 16823]
MKKLLFIGLIGALIASCSSRSGHLTGTLGRRVYQPEIPLGMVYVPSGSYIMGENDQDVPFLHQTRAKTVSVQAFYIDQTE
ITNNEYRQFVDWVRDSMARERIYSGVEDDEDASRYINYADMYFDEGALEMAEFEPSDRDVNRAQFTLNWDRRFSYTDEEL
MPFLADMYYPQPERFYRRREIDTRKLNFKYYWIDLREAARRGRIDIVHNGIDKDGNEVSPEHRDLNTPNHPFTEEPQGLD
KDLSYFNKKGQSTGLRGHENRQRFIIDEEINVYPDTLVWVRDFTYAFHDPMTNMYFWHPAYDNYPVIGITWVQAKAFSIW
RTQLLNSWLTAMGDLFVNDFRLPTEAEWERAARGDLNNSPYPWGGPYIRNQSGCFLGNFKPMRGRYFEDGGFHTVKAYSY
NPNGWGLYCMAGNVSEWCETAYDEAMYEFSHDLNTDYRYDAMDWDPPAMKRKVIRGGSWKDVGYYLQTSTRTYEYQDTAK
SYVGFRNVATHLGRGGRDFSKEGGEEIRSDIQLR
>EAQ39191.1 gliding motility protein GldK [Dokdonia sp. MED134]
MKKYIAFIAIVALLSSCGKGDRGELVGAKGKRWNPEKPFGMTLVSGGAYIMGKSDDDFAAVNDAPTKTVTVRSFYMDETE
ITNAEYRQFVEWVKDSTVRTKLAILADELGETPGSGDGASIGDFAFSDADPENMTPYEQYMYDNYYGLGETGFEGRKLNK
DIELIWDTDQYPDEYYAEVMDTMYIPLEEAYNGQRTIDVDKLNFRYTYLDIQAAAKKNGGRRKDHIKTEVVPIYPDTTVW
IKDFAYSYNEPMHNDYFWHDAYGEYPVVGVTWMQAKAFCEWRTMYKNSYQKSKKRQFVNRFRLPGEAEWEYAARGGLESG
DYPWGGPYAKNDRGCFLANFKPLRGDYGADQALYTVEADAYEPNDYNLYNMAGNVSEWVASSYDPASYEYMSTINPNVND
KDNRRKVIRGGSWKDVAYFLQVSSRDYEYQDSARSYIGFRTVQDFMGIDEKINLRKPKK
>AEE19665.1 gliding motility-associated lipoprotein GldK [Dokdonia sp. 4H-3-7-5]
MKKYIAFIAIVALLSSCGKGDRGELVGAKGKRWNPEKPYGMTLVSGGAYIMGKSDDDFAAVNDAPTKTVTVRSFYMDETE
ITNSEYRQFVEWVQDSTIRTKLAILADELGETPGNGGIGEFAFSDADPDNMTPYEQYMYDNYFGLGETGFEGRKLNKDVE
LFTDTAEYPDEYYAEVMDTMYIPMEEAYNGQRTIDVDKLDFRYTYLDIQEAAKKNGGRRKDHIKTEIVNIYPDTTVWIKD
FAYSYNEPMHNDYFWHDAYGEYPVVGVTWMQAKAFCEWRTMYKNAHQKSKKRQFVNRFRLPGEAEWEYAARGGLESGDYP
WGGPYAKNDRGCFLANFKPLRGDYGADQALYTVEADAYEPNDYNLYNMAGNVSEWVASSYDPASYEYMSTINPNVNDKDN
RRKVIRGGSWKDVAYFLQVSSRDYEYQDSARSYIGFRTVQDFMGVDEKINLRKPKK
>ANH61818.1 Serine/threonine-protein kinase pkn1 [Dokdonia donghaensis DSW-1]
MKKYIAFIAIVALLSSCGKGDRGELVGAKGKRWNPEKPFGMTLVSGGAYIMGKSDDDFAAVNDAPTKTVTVRSFYMDETE
ITNAEYRQFVEWVKDSTVRTKLAILADELGETPGSGGIGDFAFNDADPANMTPYEQYMYDNYYGLGETGFEGRKLNKDID
IIWDTDQYPDEYYAEVMDTMYIPLEEAYNGQRTIDVDKLNFRYTYLDIQAAAKKNGGRRKDHIKTEVVPVYPDTTVWIKD
FAYSYNEPMHNDYFWHDAYGEYPVVGVTWMQAKAFCEWRTMYKNSYQKSKKRQFVNRFRLPGEAEWEYAARGGLESGDYP
WGGPYAKNDRGCFLANFKPLRGDYGADQALYTVEADAYEPNDYNLYNMAGNVSEWVASSYDPASYEYMSTINPNVNDKDN
RRKVIRGGSWKDVAYFLQVSSRDYEYQDSARSYIGFRTVQDFMGIDEKINLRKPKK
>CAL67960.1 gliding motility protein GldK [Gramella forsetii KT0803]
MKKYISLIAVLALLSSCGGGDRGQLVGAEGKKWNPEKPYGMTLIPGGAFVMGKSDDDIAGQKNAPPKTVTVRSFYMDETE
ITNSEYRQFVDYVKDSIVRVELAKMAELQGATPGDDAIGEYAFSDAEEGNMTPYEEYMLNSYGQGGPTDDYANRKLNKDI
DIVWDTNDYPDVYYAEVMDSMYIPMDEVYNGQRTIDVKKLKFRYSYMDIQSAAKTQGKRSNFIKTEEVSIYPDTTVWIKD
FNYSYNEPMHNDYFWHSAFDDYPVVGVSWKQARAFTQWRTKYHNDFRREKGNANVPTYRLPTEGEWEYAARGGLEGATYP
WGGPYTLNDRGCFMANFKPLRGDYAADQALYTVEAKSYDPNDYGLYNMAGNVAEWVDSSYDPGSYEYMSTMNPTVNNPED
RRKVVRGGSWKDVAYFLQVSSRDYEYMDSARSYVGFRTVQDYLGTDVTLNQKNP
>APU67824.1 GldJ [Gramella flava JLT2011]
MKKYISLIAVLALLSSCGGGDRGQLVGAEGKKWNPEKPYGMTLIPGGAFVMGKSDDDIAGQRNAPPKTVTVRSFYMDETE
ITNSEYRQFVNYVRDSVVRVKLAIMAEMQGAVPGDDGIGEYAFADADPEDMTPYQEYMMNTYGQGGPSDDYANRKLNKDV
DLVWETDKYPDVYYAEVMDSMYIPMDEVYNGQRTIDVKKLKFRYSWMDIQSAAKQQGDRSDYIKTEEVSVYPDTTVWIKD
FNYSYNEPMHNDYFWHSAYDEYPVVGVSWKQARAFTQWRTKYHNDYKKSKGDANVPSYRLPTEGEWEYAARGGLDGATYP
WGGPYTKNDRGCFMANFKPLRGDYAADQALYTVEAKSYDPNDFGLYNMAGNVSEWVDSSYDPGSYEYMSTMNPTVNNPDD
MRKVVRGGSWKDVAYFLQVSSRDYEYADSARSYIGFRTVQDYLGTDVTLNQSSNK
>AMQ00662.1 Lipoprotein [Pedobacter cryoconitis]
MRKIYTLGFLLITALFSSCGKGGQGELVGVYNKKFNNKKMPRGMVYIPQGKTLIGMSDEDINNSQTSPSKMTSFSAFYMD
ETEITNAKYRQFVNWVRDSVALTSVGPSGAPGYFITPKGQTAGGASLTSGQKNIDWKKVGNGSAMWNDKKGGLSNKFKDM
YYAGDDALPGRNDLDIRKLRYSYSFVNLDLAEAGRKDPTKKRKDFIESYVDSPDPNNPNQFPSVSVYPDTMVWKVDYSYS
QNDPMVKSYFNHPSYDNYPVVGVTWEQANAFCFWRTRLYEPVAASRKIPLSSRPEYRLPTDAEFEYAARGGNVKTKYPWG
GPYVRNTKGCMQANFKVGRGNYSDDGGLYTVNVKSYFPNDYGLYNMAGNVAEWTVTAYNNSAAPQLLDFNPNFTYVAKTT
DSKYLKRKVVRGGSWKDIGFFLQNSVGTYEYQDQARSYIGFRCVSSYAGTDIHFKN
>APS38497.1 gliding motility lipoprotein GldK [Salegentibacter sp. T436]
MKKFISLIAVLALLSSCGRGDRGQLVGAKGEKWNPEKPLGMTLIPGGSFIMGKSDDDIAGQRNAPPKTVTVRSFYMDETE
ITNAEYRQFVNDVKDSIVRTELAIMAENMGEAEGSGGIGDYAFMDADEGDMTPYEEYMLNTYGQGGPSDTYENRRLNKDI
DIIWDTEDYPDVYYAEVMDMMYIPMEEVYNGQRTIDVEKLKFTYTWMDVQGAAKKQGNRSDYIKREEIQIYPDTTVWIRD
FNYSYNEPMHNDYFWHSAFDDYPVVGVTWKQARAFTQWRTLYHNYYRREKGEHNVPSYRLPTEGEWEYAARGGLEGATYP
WGGPYAKNDRGCFMANFKPLRGDYAADQALYTVEAQSYDPNDYGLYNMAGNVAEWVDSSYDPASYEYMSSMNPTVNNPDD
MRKVVRGGSWKDVAYFLQVSSRDYEYADSARSYIGFRTVQDYLGTDVTLNQPNR
>APG61017.1 gliding motility lipoprotein GldK [Gramella sp. LPB0144]
MKKYISLIAVLALLSSCGGGDRGQLVGAEGKKWNPEKPYGMTLIPGGSFVMGKADDDIADQENAPPKTVTVRSFYMDETE
ITNAEYRQFVNYVKDSVVRVNLAIMAEMQGAVPGDGGIGEFAFADGDPDNLTPYQEYMLNTYGQGGPTDSYENRKLNTKV
DLYWETDEYPDVFYAEVMDSMYIPMDEVYNGQRTIDVKKLKFKYSWMDIQAAARAKGDRSNFIKNEEVAIYPDTTVWIKD
FNYSYNEPMHNDYFWHSAFDAYPVVGVSWKQARAFTQWRTKHHNDFRRAKGDANVPSYRLPTEGEWEYAARGGLDGATYP
WGGPYTLNDRGCFMANFKPLRGDYAADQALYTVEAKSYDPNDFGLYNMAGNVAEWVDSSYDPNSYHYMSTMNPTVNNPED
RRKVVRGGSWKDVAYFLQVSSRDYEYADSARSYIGFRTVQDYLGTDVTLNQSSK
>AFL97608.1 protein involved in gliding motility GldK [Ornithobacterium rhinotracheale DSM 15997]
MIRIYVAIFMAVTLTSCNMFNGKKKSNDRGMIVSSSKSKSFVPQRPVGMVPVPGGSFVMGQTDYDFAQQRNASPKTVSVS
GFFMDETEITNEMYHDFVNYVRDSIVRQRLAERANELGYSGGQNQGQNGIAEYAFKVRTNGDQPSAYDQYINEMADGRSG
YDSERQLNWDVPIIWNKFDYPDRDYVEVMEDLYYPPKDRFNGERLLDVRKLNYVFTEIDKNKAAKYAKSGKTRKDFVTVD
TINVYPDTTVWVRDFNYAYNDPLHQDYFWNTAYSKYPVVGVTWDQARGFCAYRTEKHRKYNNSRKKKPENDVIVYRLPTE
VEWEYAARGGLEDAPYPWGGPYLMDSRGCYLANFKPKRGDYVEDCCSKSKKKGYIYTAPVKSFYPNDYGLYDMAGNVAEW
TQSPYEIISSEYTSTLNPYLGSGKDNRKKTVKGGSWKDIGYLLMVANREYEYKDSARSYIGFRTVQTIPEGAKVKYRKPR
R
>AIP98882.1 gliding motility protein Gldk [Ornithobacterium rhinotracheale ORT-UMN 88]
MIRIYVAIFMAVTLTSCNMFNGKKKSNDRGMIVSSSKSKSFVPQRPVGMVPVPGGSFVMGQTDYDFAQQRNASPKTVSVS
GFFMDETEITNEMYHDFVNYVRDSIVRQRLAERANELGYSGGQNQGQNGIAEYAFKVRTNGDQPSAYDQYINEMADGRSG
YDSERQLNWDVPIIWNKFDYPDRDYVEVMEDLYYPPKDRFNGERLLDVRKLNYVFTEIDKNKAAKYAKSGKTRKDFVTVD
TINVYPDTTVWVRDFNYAYNDPLHQDYFWNTAYSKYPVVGVTWDQARGFCAYRTEKHRKYNNSRKKKPENDVIVYRLPTE
VEWEYAARGGLEDAPYPWGGPYLMDSRGCYLANFKPKRGDYVEDCCSKSKKKGYIYTAPVKSFYPNDYGLYDMAGNVAEW
TQSPYEIISSEYTSTLNPYLGSGKDNRKKTVKGGSWKDIGYLLMVANREYEYKDSARSYIGFRTVQTIPEGAKVKYRKPR
R
>AKP71941.1 Sulphatase-modifying factor [Riemerella anatipestifer]
MKKIFFVLLSASLVVSCSRGSKSSGKPTTKGELIPKNKSQSFVAERPYGMVAIPGGSFVMGMADVDYTNMPEKAPLKTVT
VSSFFMDETEVTNAQYRLFIDYVRDSIARTLLAEAAGDVTSGGGNGTGISDYAYLAKKAGNATPYQEYLESKGGRDGYDE
SKRLDWGVPLKWKTSDYPDVQYAEIIESMYLPPAERINGERIIDTRKLKYAYQWEDIESAVKDGKRSSNYLKKENIAVYP
DTTVWIKDFNYAYNTPLYNGYFWHKAYKNYPVVGVTWDQARAYCDYKTKAKRDENKKSKKRKESPMAFRLPTEAEWEYAA
RGGRENATYPWGGPYLMDDRGCYMANFKPKRGNYIEDEKKGNYTYTAPVKSFPKNDFGLYDMAGNVSEWTESPYSNATYQ
FSSTLNPHLSNQAYRDVKKSVRGGSWKDVGYLLMTGYRDWERKDSARSYIGFRTVQDIPEGSAKFKRKTK
>ADZ11707.1 Sulphatase-modifying factor [Riemerella anatipestifer RA-GD]
MKKIFFVLLSASLVVSCSRGSKSSGKPTTKGELIPKNKSQSFVAERPYGMVAIPGGSFVMGMADVDYTNMPEKAPLKTVT
VSSFFMDETEVTNAQYRLFIDYVRDSIARTLLAEAAGDVTSGGGNGTGISDYAYLAKKAGNATPYQEYLESKGGRDGYDE
SKRLDWGVPLKWKTSDYPDVQYAEIIESMYLPPAERINGERIIDTRKLKYAYQWEDIESAVKDGKRSSNYLKKENIAVYP
DTTVWIKDFNYAYNTPLYNGYFWHKAYKNYPVVGVTWDQARAYCDYKTKAKRDENKKSKKRKESPMAFRLPTEAEWEYAA
RGGRENATYPWGGPYLMDDRGCYMANFKPKRGNYIEDEKKGNYTYTAPVKSFPKNDFGLYDMAGNVSEWTESPYSNATYQ
FSSTLNPHLSNQAYRDVKKSVRGGSWKDVGYLLMTGYRDWERKDSARSYIGFRTVQDIPEGSAKFKRKTK
>AGC41247.1 hypothetical protein G148_1943 [Riemerella anatipestifer RA-CH-2]
MKKIFFVLLSASLVVSCSRGSKSSGKPTTKGELIPKNKSQSFVAERPYGMVAIPGGSFVMGMADVDYTNMPEKAPLKTVT
VSSFFMDETEVTNAQYRLFIDYVRDSIARTLLAEAAGDVTSGGGNGTGISDYAYLAKKAGNATPYQEYLESKGGRDGYDE
SKRLDWGVPLKWKTSDYPDVQYAEIIESMYLPPAERINGERIIDTRKLKYAYQWEDIESAVKDGKRSSNYLKKENIAVYP
DTTVWIKDFNYAYNTPLYNGYFWHKAYKNYPVVGVTWDQARAYCDYKTKAKRDENKKSKKRKESPMAFRLPTEAEWEYAA
RGGRENATYPWGGPYLMDDRGCYMANFKPKRGNYIEDEKKGNYTYTAPVKSFPKNDFGLYDMAGNVSEWTESPYSNATYQ
FSSTLNPHLSNQAYRDVKKSVRGGSWKDVGYLLMTGYRDWERKDSARSYIGFRTVQDIPEGSAKFKRKTK
>AKQ40396.1 gliding motility protein Gldk [Riemerella anatipestifer Yb2]
MKKIFFVLLSASLVVSCSRGSKSSGKPTTKGELIPKNKSQSFVAERPYGMVAIPGGSFVMGMADVDYTNMPEKAPLKTVT
VSSFFMDETEVTNAQYRLFIDYVRDSIARTLLAEAAGDVTSGGGNGTGISDYAYLAKKAGNATPYQEYLESKGGRDGYDE
SKRLDWGVPLKWKTSDYPDVQYAEIIESMYLPPAERINGERIIDTRKLKYAYQWEDIESAVKDGKRSSNYLKKENIAVYP
DTTVWIKDFNYAYNTPLYNGYFWHKAYKNYPVVGVTWDQARAYCDYKTKAKRDENKKSKKRKESPMAFRLPTEAEWEYAA
RGGRENATYPWGGPYLMDDRGCYMANFKPKRGNYIEDEKKGNYTYTAPVKSFPKNDFGLYDMAGNVSEWTESPYSNATYQ
FSSTLNPHLSNQAYRDVKKSVRGGSWKDVGYLLMTGYRDWERKDSARSYIGFRTVQDIPEGSAKFKRKTK
>AFD56810.1 protein involved in gliding motility gldk [Riemerella anatipestifer ATCC 11845 = DSM 15868]
MKKIFFVLLSASLVVSCSRGSKSSGKPTTKGELIPKNKSQSFVAERPYGMVAIPGGSFVMGMADVDYTNMPEKAPLKTVT
VSSFFMDETEVTNAQYRLFIDYVRDSIARTLLAEAAGDVTSGGGNGTGISDYAYLAKKAGNATPYQEYLDSKGGRDGYDE
SKRLDWGVPLKWNTSDYPDVQYAEVIESMYLPPAERINGERIIDTRKLKYAYKWEDIESAVKDGKRSSDYLKKESIAVYP
DTTVWIKDFNYAYNTPLYDGYFWHKAYKNYPVVGITWDQARAYCDYKTKAKRDENKKSKKRKESPMAFRLPTEAEWEYAA
RGGRENATYPWGGPYLMDDRGCYMANFKPKRGNYIEDEKKGNYTYTAPVKSFPKNDFGLYDMAGNVSEWTESPYSNATYQ
FSSTLNPHLSNQAYRDVKKSVRGGSWKDVGYLLMTGYRDWERKDSARSYIGFRTVQDIPEGSAKFKRKTK
>AIH01830.1 GldJ [Riemerella anatipestifer CH3]
MKKIFFVLLSASLVVSCSRGSKSSGKPTTKGELIPKNKSQSFVAERPYGMVAIPGGSFVMGMADVDYTNMPEKAPLKTVT
VSSFFMDETEVTNAQYRLFIDYVRDSIARTLLAEAAGDVTSGGGNGTGISDYAYLAKKAGNATPYQEYLESKGGRDGYDE
SKRLDWGVPLKWKTSDYPDVQYAEIIESMYLPPAERINGERIIDTRKLKYAYQWEDIESAVKDGKRSSNYLKKENIAVYP
DTTVWIKDFNYAYNTPLYDGYFWHKAYKNYPVVGVTWDQARAYCDYKTKAKRDENKKSKKRKETPMAFRLPTEAEWEYAA
RGGRENATYPWGGPYLMDDRGCYMANFKPKRGNYIEDEKKGNYTYTAPVKSFPKNDFGLYDMAGNVSEWTESPYSNATYQ
FSSTLNPYLSNQAYRDVKKSVRGGSWKDVGYLLMTGYRDWERKDSARSYIGFRTVQDIPEGSAKFKRKTK
>AFR34829.1 hypothetical protein B739_0222 [Riemerella anatipestifer RA-CH-1]
MKKIFFVLLSASLVVSCSRGSKSSGKPTTKGELIPKNKSQSFVAERPYGMVAIPGGSFVMGMADVDYTNMPEKAPLKTVT
VSSFFMDETEVTNAQYRLFIDYVRDSIARTLLAEAAGDVTSGGGNGTGISDYAYLAKKAGNATPYQEYLDSKGGRDGYDE
SKRLDWGVPLKWKTADYPDVQYAEVIESMYLPPAERINGERIIDTRKLKYAYQWEDIESAVKDGKRSSNYLKKESIAVYP
DTTVWIKDFNYAYNTPLYDGYFWHKAYKNYPVVGVTWDQARAYCDYKTKAKRDENKKSKKRKETPMAFRLPTEAEWEYAA
RGGRENATYPWGGPYLMDDRGCYMANFKPKRGNYIEDEKKGNYTYTAPVKSFPKNDFGLYDMAGNVSEWTESPYSNATYQ
FSSTLNPYLSSQVYRDTKKSVRGGSWKDVGYLLMTGYRDWERKDSARSYIGFRTVQDIPEGSAKFKRRTK
>ALO49494.1 gliding motility-associated lipoprotein GldK [Prevotella enoeca]
MRIKGMITLGALSLTLLLSGCFGSRASSSASRGGEVVGVSGRVMPEPTPYGMIRINRGYLRMGLETQDSLWGNDLSQKDV
SVDGFWMDETEVTNAKYKQFVMWVRDSILRTRLADPAYGGDETYMITEDREGNPVPPRVNWKKPLPRKPNEDEQRAFDSM
YETNPVTGEKLLDYRQLNFRYEIYDYASAALRRNRIRPEERNLNTDIAVNPDEVVMISKDTAYVDEDGRIVSETIDRPLT
GPWDFLNTYIVNVYPDTTCWVNDFKNSDNEIYLRNYFSNPAYNDYPVVGVTWEQANAFCAWRTEFLLKGLGPEARYVQRY
RLPTEAEWEYAARGKEGKEFPWEIQDVKTGDGCFYANFKPDRGNYTKDGNLITSKVGVYSSNSNGLYDMAGNVAEWTSTV
YTASGVDAMNDLNPQLTYNAAKEDPYRLKKKSVRGGSWKDPETFIRSAWRSWEYQNQPRSYIGFRCVRSLANTVSIKPKK
GKK
>SCM59452.1 Sulfatase-modifying factor 2 [Petrimonas mucosa]
MTIRNQSLPILLLTILAACGRPGIGVSTGGELTGVPVGKVWHEPTPYNMVLVKRGAYRMGPGEIDSLWGITVPTRGVSVD
DFWMDEAEITNAQYKQFVFWVRDSIIRERLADPAYAGDERYKITEDEYGDPIPPRLNWSIPIPWTRNTEEEEAAINSVYV
THPITGKKMLDARQMNFRYEWFDATEAAKRHKRLNPEERILNTDIPPDPDEVIMITKDTAYIDETGRIVNETITRPLSSL
YDFVHTRIVNIYPDTTCWVNDFENANNEYYLHNYFSHPAFAHHPVVGVTWEAATAFCEWRTMFLRRSLQRQEVTIEKYRL
PTEAEWEMAARSGKTENRYPWGSDDLQDDKACYLANFKPGEGAYAADRNLIPAKTRSYPPNDFGLYDMAGNVAEWTSTAY
TESGNRLMSDMNPEYRYDAAVEDPYLLKRKVVKGGSWKDISTFIRSDMRDSEFQNRGRSYIGFRCVRTPSGVRK
>CEA15048.1 hypothetical protein ING2E5B_0279 [Fermentimonas caenicola]
MRKYFLLLLIITLTYSCGGGRMGRIGTIGGELTGVPVGRVWDEPTPYNMVLVSRGAYTMGPGEIDSLWGINIPTRGVSVD
NFWMDETEITNSQYKQFVYWVRDSIIRERMADPRYAGDDFYKITEDIYGDPVTPHLNWSIPIPWTRNTEEEEATINSLYI
THPITGEKMLDGSQLNFRYELYDAAEAAKSKYRNVSGNGSTPILISKDTAYIAQDGSIVNETITRPFSSHYDFVHTYIVN
VYPDTTCWINDFHNSNNEIYMRNYFSNPAYAHYPVVGVSWQQATAFCEWRTLFLRRSVSSAGVQVEKYRLPTEAEWELAA
RSGSSDNIYPWGSDGTLAENGCYQANFSPGDGAYAADNFLITAPVRSFKPNNIGLYDMAGNVAEWTSTAYSESGNELMSN
INPEYSYSASEDAPPFMKRKVVKGGSWKDNALFIRADMRDSEYQNRGRSYIGFRCVRTQIPGSR
>AEM69892.1 gliding motility-associated lipoprotein GldK [Muricauda ruestringensis DSM 13258]
MRKLFFSSLALVFLLTSCGSKSRSKGELVGVKGKKWHPEKPYGMELIPRGAFVMGKAHEDQAKTLNAPTRTVTVRSFYMD
DTEITNSEYRQFVEWVKDSIVRTRLAILADELGIGPEDEGIGEYGFKDTDTTELSVYDKYMLDNYAGMGDNYYEGRALNK
DVDLIWDTSEYPDEYYAEVMDSMYLPEEESYNGLRSIDVTKIKYKYNWMDIEAAARARSGNRKDFIKQEELEIYPDTTVW
IRDFEYSYNEPMHNDYFWHDAYSDYPVVGVNWMQAKAFCNWRTKFKNDDQKSRGKQFVNQFRLPTEAEWEYAARGGIEGG
TYPWGGPYVISDTGCFMANFKPQRGDYAADAALYTVEAKSFEPNEYNLYNMAGNVSEWTNSSFDPGAYQYLSTMNPNIGS
QDNKRKVIRGGSWKDVAYFLQVSTRDYEYQDSARSYIGFRTVQDYMGEEDSTNGSRSGL
>ALM08018.1 gliding motility protein Gldk [Sediminicola sp. YIK13]
MKKLLLLSIAFVFLLTSCGSKTKGELVGAQGKKWYPEKPYGMELIPRGAFTMGKSEEDMAQTLNAPTKTVTVTSFYMDDT
EITNSEYRQFVDWVKDSITRTKLAILADELGLGPEDGGIGDYAFKDADTTRMSAYEKYMMNNYQGMGETGYEGRALNRDQ
DLIWDINDYPDEYYTEIMVDSMYLKEEESYNGQRIIDVKKLKYSYKWIDIEAAARSKTGNRKDFIRQEMLEIYPDTTVWI
KDFEYSYNEPMHNDYFWHDAYSDYPVVGVSWQQAKAFCNWRTKFKNDDQKSRNKQFVNQFRLPTEAEWEYAARGGIEGGT
YPWGGPYVISDTGCFMANFKPQRGDYAADTALYTVEAKSFEPNDFNLYNMAGNVAEWTNSSYDPNSYEFVSTMNPNAVSA
QNRRKVIRGGSWKDVAYFLQVSTRDYEYQDSARSYIGFRTVQDYMGEQDSTN
>EAR17029.1 lipoprotein, putative [Robiginitalea biformata HTCC2501]
MLSSCGSKSKGELVGVKGKKWYPEKPYGMELIPRGAFIMGKSEEDMANVMNAPTKTVTVRSFYMDDTEITNSEYRQFVEW
VKDSIVRTKLAILADELGMGPEDDGIGRYAFKDADTANLSVYDKYMLDNYAGFGEDYYEGRALNKDEDLIWDTRDYPDVY
YAEVMDSMYLPEEETYNGQRTIDVTKLNYKYTWMDIEAAARAKEGRRKDFIRQEITAIYPDTTVWIRDFEYSYNEPMHND
YFWHDAYSDYPVVGVSWSQAKAFCNWRTKFKNDDQRARGKQFVNQFRLPTEAEWEYAARGGIEGGTYPWGGPYVISDTGC
FMANFKPQRGDYAADAALYTVEAKSYEPNDFNLYNMAGNVSEWTNSSYYPGSYEYASTMNPNADSQNNTRKVIRGGSWKD
VAYFLQVSTRDYEYKDSARSYIGFRTVQDYMGEEDSTQ
>AKA34601.1 Gliding motility-associated lipoprotein GldK [Muricauda lutaonensis]
MRKLLLPSLALVFLLASCGSKSRSKGELVGVKGKKWHPEKPYGMELIPRGAFVMGKADEDQAKVMNAPTRTVTVRSFYMD
DTEITNSEYRQFVEWVKDSVARTRLAILADELGLGPEDEGIGEYAFKDTDTTDLSVYEKYMLDNYAGLGETGYEGRALNK
DVDLVWDTSDYPDEYYAEIMDSLYLPEEESYNGQRTFDVTKLKYKYTWMDIEAAARAKSGKRSDFIKKEELEIYPDTTVW
IRDFEYSYNEPMHNDYFWHDAYSDYPVVGVNWKQAKAFCHWRTKFKNDDQKSRGKQFVNQFRLPTEAEWEYAARGGIEGG
TYPWGGPYVISDTGCFMANFKPQRGDYAADAALYTVEAKSFEPNDYNLYNMAGNVSEWTNSSYDPGAYQFVSTMNPNAGS
GQNERKVIRGGSWKDVAYFLQVSTRDYEYQDSARSYIGFRTVQDYMGEEDSTRGNGL
>CAZ95208.1 Gliding motility membrane lipoprotein [Zobellia galactanivorans]
MKKLLLSSIAFVFLLSSCGSKTKGELVGVQGKKWYPEKPYGMELIPRGSFIMGKSEEDQAKVLNAPTKTVTVRSFYMDDT
EITNSEYRQFVEWVQDSITRTRLAILADELGLGPEDGGIGEYAFKDADTTKLSAYDKYMLDNYAGMGETGFEGRALNKEE
DLIWDISEYPDEYYTEVMDSLYIPEEESYNGQRTIDVTKLKYKYSWMDIEAAARSRTGSRKDFIRQEELEIYPDTTVWIR
DFEYSYNEPMHNDYFWHDAYSEYPVVGVSWQQARAFCNWRTKFKNDDQKSKGKQFVNQFRLPTEAEWEYAARGGIEGGTY
PWGGPYVISDTGCFMANFKPQRGDYAADAALYTVEAKSYEPNDFNLYNMAGNVSEWTNSSYDPSSYEFVSTMNPNGGDGA
NARKVIRGGSWKDVAYFLQVSTRDYEYADSARSYIGFRTVQDYMGEEDSTQ
>EAR00567.1 lipoprotein, putative [Maribacter sp. HTCC2170]
MKKLLLSSIAFVFLLTSCGSKTKGELTGVQGKKWYPEKPYGMELIPRGSFIMGKSEEDQAKVLNAPTKTVTVRSFYMDDT
EITNSEYRQFVEWVQDSITRTRMAILADELGLGPDDGGIGEYAFKDADTTKASVYDKYMLDNYSGMGETGYEGRGLNKDI
DLIWDVSEYPDEYYTEVMVDSLYIPEEESYNGQRTFDVTKLKYKYSWMDIEAAARSRTGSRKDFIIQEELEIYPDTTVWI
RDFEYSYNEPMHNDYFWHDAYSDYPVVGISWKQAQAFCNWRTKFKNDDQKSKGKQFVNKFRLPTEAEWEYAARGGIEGGT
YPWGGPYVISDTGCFMANFKPQRGDYAADQALYTVEAKSYEPNDFNLYNMAGNVSEWTNSSYDPSSYDYVSTMNPNGGDG
SNARKVIRGGSWKDVAYFLQVSTRDYEYADSARSYVGFRTVQDYMGEEDSTQ
>APA63808.1 gliding motility protein Gldk [Maribacter sp. 1_2014MBL_MicDiv]
MKKLLLSSIAFVFLLTSCGSKQKGELTGVQGKKWYPEKPYGMELIPRGSFIMGKSEEDQGKLLNAPTKTVTVRSFYMDDT
EITNSEYRQFVEWVKDSIVRTKLAILADELGIGPEEGGIGDYAFKDADTTRASVYDKYMLDNYSGMGETGYEGRALSKDE
DLVWDTSDYPDEYYTEIMDSIYLSEEESYNGQRTIDVKQLKYKYSWMDIEAAARASVKGNTSRKDFIRTEEVEIYPDTTV
WIRDFSYSYNEPMHNDYFWHDAYSEYPVVGISWQQAKAFCNWRTKFKNDDNKSRGKQFVNQFRLPTEAEWEYAARGGIEG
GTYPWGGPYVISDTGCFMANFKPQRGDYAADAALYTVEAKSYEPNDYNMYNMAGNVSEWTNSSYDPSAYDYVSTMNPNGG
DQSNTRKVIRGGSWKDVAYFLQVSTRDFEYADSARSYIGFRTVQDYMGEEDSTQ
>APQ16849.1 gliding motility lipoprotein GldK [Maribacter sp. T28]
MKKLLLSSVAFVFLLTSCGSKQKGELTGVQGKKWYPEKPYGMELIPRGSFIMGKSEEDQGKLLNAPTKTVTVRSFYMDDT
EITNSEYRQFVEWVKDSIVRTKLAILADELGIGPEEGGIGDFAFKDADTTRASVYDKYMLDNYSGMGETGYEGRALSKDE
DLVWNTSDYPDEYYTEIMDSIYLPEDESYNGQRTIDVKKLKYKYSWMDIEAAARASLKGNTSRKDFIRTEEVEIYPDTTV
WIRDFSYSYNEPMHNDYFWHDAYSEYPVVGITWQQAKAFCNWRTKFKNDDNKSRGRQFVNQFRLPTEAEWEYAARGGIEG
GTYPWGGPYVISDTGCFMANFKPQRGDYAADAALYTVEAKSYEPNDFNMYNMAGNVSEWTNSSYDPSAYDYVSTMNPNGG
DQSNTRKVIRGGSWKDVAYFLQVSTRDYEYADSARSYIGFRTVQDYMGEEDSTQ
>ADY28591.1 gliding motility-associated lipoprotein GldK [Cellulophaga lytica DSM 7489]
MSMGFVLLLGSCGKSGTKGELVGAQGKKWYPEKPYGMELIPRGSFIMGKTEEDQAQVLNAPTKTVTVTSFYMDDTEITNS
EYRQFVEWVKDSITRTKLAILADELGLGPEDGGIGDYAFKDADTTKMSEYDKYMMDNYGGGGPLGYEGRALNKDEKLIWD
TSEFPDEYYVEVMDKLYIPEEEAYNGQRTIDVTQLIYKYSWMDIDAAARSKTGSRKDFIKQTELPIYPDTTVWIKDFEYS
YNEPMHNDYFWHDAYSEYPVVGVTWDQATAFCNWRTKLKNDDQKSRGKQPVNKFRLPTEAEWEYAARGGIEGGMYPWGGP
YVISDTGCYMANFKPQRGDYAADAALYTVEAKSYEPNDFNLYNMAGNVSEWTSSSYDPSTYDFVSTMNPNGGDSGNARRV
IRGGSWKDVAYFLQVSTRDYEYRDSARSYIGFRTVQDYMGEEDSTD
>APU09503.1 gliding motility lipoprotein GldK [Cellulophaga lytica]
MKKLLLMSMGFVLLLGSCGKSGTKGELVGAQGKKWYPEKPYGMELIPRGSFIMGKTEEDQAQVLNAPTKTVTVTSFYMDD
TEITNSEYRQFVEWVKDSITRTKLAILADELGLGPEDGGIGDYAFKDADTTKMSEYDKYMMDNYGGGGPLGYEGRALNKD
EKLIWDTSEFPDEYYVEVMDKLYIPEEEAYNGQRTIDVTQLIYKYSWMDIDAAARSKTGSRKDFIKQTELPIYPDTTVWI
KDFEYSYNEPMHNDYFWHDAYSEYPVVGVTWDQATAFCNWRTKLKNDDQKSRGKQPVNKFRLPTEAEWEYAARGGIEGGM
YPWGGPYVISDTGCYMANFKPQRGDYAADAALYTVEAKSYEPNDFNLYNMAGNVSEWTSSSYDPSTYDFVSTMNPNGGDS
GNARRVIRGGSWKDVAYFLQVSTRDYEYRDSARSYIGFRTVQDYMGEEDSTD
>ACU92365.1 protein involved in gliding motility GldK [Capnocytophaga ochracea DSM 7271]
MFMARRIFVMLLVLLVLAACKRGGGDSKGELVGVKGKSWKQPAPYGMTLIPSGSFIMGSSDDDKTASFNAPVKTVSVGSF
YMDETEITNSEYRQFVNWVRDSIIRTQLAEMAEQTGQTQGSGGIGEYAYLDANTEKMNAYQQYLQNTYGDQKARKLNKKV
ALIWDTNKFPDEYYSEVMDKMYLPEEEAYNGKRIMDVQKFEFKYQWLDMDKAARTRGNRKDFIKEEIVKVYPDTTVWIRD
FNYSYNEPMHNDYFWHEAYGDYPVVGVSWIQAKAFCEWRTLNKNSYQKSKGDYTVNSFRLPIESEWEYAARGGLPGGTYP
WGGPYTYDDRACFLANFKPMRGDYAVDNALYTVEAKSYEPNGYNLYNMAGNVSEWTNTSYDPNSYEYMSTMNPNVLDDKN
HRKVIRGGSWKDVAFMLQVNTRDYEYQDSARSYIGFRTVQDFMGISDKQQAKSARGYR
>ALC97514.1 gliding motility protein Gldk [Capnocytophaga sp. oral taxon 323]
MFMARRIFVMLLVLLVLAACKRGGGDSKGELVGVKGKSWKQPAPYGMTLIPSGSFIMGSSDDDKTASFNAPVKTVSVGSF
YMDETEITNSEYRQFVNWVRDSIIRTQLAEMAEQTGQTQGSGGIGEYAYLDANTEKMNAYQQYLQNTYGDQKARKLNKKV
ALIWDTNKFPDEYYSEVMDKMYLPEEEAYNGKRIMDVQKFEFKYQWLDMDKAARTRGNRKDFIKEEIVKVYPDTTVWIRD
FNYSYNEPMHNDYFWHEAYGDYPVVGVSWIQAKAFCEWRTLNKNSYQKSKGDYTVNSFRLPIESEWEYAARGGLPGGTYP
WGGPYTYDDRACFLANFKPMRGDYAVDNALYTVEAKSYEPNGYNLYNMAGNVSEWTNTSYDPNSYEYMSTMNPNVLDDKN
HRKVIRGGSWKDVAFMLQVNTRDYEYQDSARSYIGFRTVQDFMGISDKQQAKSARGYR
>AOR28682.1 gliding motility protein GldK [Formosa sp. Hel1_33_131]
MKKIVLITLVFAFITSCGSKDKGELVGVKGKKWHPEKPYGMSLIPGGAFVMGKSDDDLTGIQDAPTKTVSVRSFYMDETE
ITNSEYRQFVFWVRDSILRFNLAEMADLEGLTSEDDEGIGEFAYLSSEEEDMTPYEKYMLDTYGDEQRKINNDVDLIFET
EDYPDELYSEVMDNMYLPLEESYNGQRTWDVSQFEFEYSYMDIQRAANNRNLSRSDVIRKEAVKIYPDTTVWIRDFEYSY
NEPMHNDYFWHQAYGDYPVVGISWEQAKAFCQWRTLIKNTYKKDKGQQFVNSFRLPSEAEWEYAARGGLQGGTFPWGGPY
AKNDRGCFMANFKPLRGNYAADQALYTVEADSYEPNDYNLYNMAGNVAEWTMSSYDSSSYEFSSTINPNVNDDTLNRKVV
RGGSWKDVAYYLQVSSRDYEVDTIQRSYIGFRTVQDYMGTDVTANQATN
>APY01070.1 gliding motility lipoprotein GldK [Lacinutrix venerupis]
MKKFVLLTVVLTLLASCGSKDRGQLVGVKGKKWHPEKPYGMTLVPGGAFIMGKADDDLAGIQDAPAKTVTVRAFYMDETE
ITNSEYRQFVEWVRDSTVRTKLAILADEVGETGESGEPGIGQFAFKDANEEEMTPYEQYMLDNYSGLGETGYEGRKLNHD
VDLIFDTAEYPDEYYVEVMDTMYLPIEESYNGQRTWDVTKFKFQYSYMDIEKAAKNKNLRRKDVIIKEEVEIYPDTTAWI
RDFAYSYNEPMHNDYFWHDAYGDYPVVGVSWKQAKAFCQWRTLLHNSYRKEKKRHYVNSYRLPSEAEWEYAARGGLQAAT
FPWGGPYAKNDRGCFMANFKPLRGDYAADQALYTVEADAFEPNDFNLYNMAGNVSEWVNASYDPSSYEHMSTINPSVNEA
NNQRKVVRGGSWKDVAYFLQVSSRDYEYADSARSYIGFRTVQDYMGTEVTANARR
>BAO76338.1 gliding motility protein GldJ [Winogradskyella sp. PG-2]
MNIKKFILLTTVMVLVASCNSGDRGQLVGVQGKKWHPEKPYGMTLVPGGAFIMGKSDDDLAGVQDAPTKTATVRAFYMDE
TEITNSEYRQFVEWVRDSVLRLKLAEMADLEGKTPGSGDIGEFAYQDANPDDMNAYESYMLNTYGNDQRKVNHDAELYFD
TDDYPDELYAEVMDGMYLPLEESYNGQRTWDVKQFKFQYTYMDISKAAKDRSLKRSQVIEQEEVEVYPDTTAWIRDFAYS
YNEPMHNDYFWHDAYGEYPVVGVSWKQARAFCQWRTLYHNSYQKSKGRQPVNSYRLPSEAEWEYAARGGLQGATYPWGGP
YTKNDRGCFMANFKPLRGDYAADQALYTVEADAYDPNDFNLYNMAGNVSEWVNGSYDPASYEYSSTINPNVNDPDNARKV
VRGGSWKDVAYFLQVSSRDYEYADSARSYIGFRTVQDYMGTEVTKNAATN
>AND64462.1 gliding motility lipoprotein GldK [Flavobacterium columnare]
MKKFILSAVLVMFLYSCGSKDNGQLVGVKGKAWHPEKPYGMTLVPGGSFIMGKSDDDLANVQDAPTKTVTVRSFYMDETE
ISNSEYRQFVHWVRDSIVRTKLAIAADELGQKNDAKKSSKGGSIADYAFLDADTTKMSVYDKYMYDNYYSIGTGDDPYSG
RKLNKKVPIKWKTSEYPDAYYTEVMDSMYIPAAEAYNGLRTLRSEKLKFKYTWMDIQAAAKAKVGKRKEFIKQEEVTVYP
DTTVWIKDFAYSYNEPMHNDYFWHQAYGDYPVVGVSWKQAKAFCAWRTLYHNGARKRSHKDNVNAYRLPTEAEWEYAARG
GLESGTYPWGGPYAKNDRGCYLANFKPSRGDYAADQALYTVEVDAYEPNDYGLYNMAGNVAEWTDSSYDPTAYEFLSTMN
PNVSDQKNMRKVTRGGSWKDVAYFLQVSTRDFEYADSARSYIGFRTIQDYMGTETTGNVSK
>AEW87127.1 gliding motility protein GldK [Flavobacterium columnare ATCC 49512]
MFLYSCGSKDNGQLVGVKGKAWHPEKPYGMTLVPGGSFIMGKSDDDLANVQDAPTKTVTVRSFYMDETEISNSEYRQFVH
WVRDSIVRTKLAIAADELGQKNDGKKSSKGGSIADYAFLDADTTKMSVYDKYMYDNYYSIGTGDDPYSGRKLNKKIPIKW
KTSEYPDSYYTEVMDSMYIPAAEAYNGLRTLRSENLKFKYTWMDIQAAAKAKVGKRKEFIKQEEVTIYPDTTVWIKDFSY
SYNEPMHNDYFWHQAYGDYPVVGVSWKQAKAFCAWRTLYHNGARKRSHKDNVNAYRLPTEAEWEYAARGGLESGTYPWGG
PYAKNDRGCYLANFKPSRGDYAADQALYTVEVDAYEPNDYGLYNMAGNVAEWTDSSYDPTAYEFLSTMNPNVSDQKNMRK
VTRGGSWKDVAYFLQVSTRDFEYADSARSYIGFRTIQDYMGTEATGNSSK
>AOW09317.1 gliding motility lipoprotein GldK [Flavobacterium sp. EM1308]
MKKIIAFTAILTVLISCGRSSDKGELVGVKGAKWHPEKPYGMTLVPGGSFIMGKSDDDVANVGDAPTKTVTVRAFYMDET
EITNSEYRQFVEWVKDSTIRFKLAILAEESGQSAPAGGKGKNAGSIADYSFSNNNSDPAKMTAYDKYMYDNYYSIGTDKD
PNAYKRLNRKVKLIKDVKKYPDEYYAEVMDSMYLPLEASYNGLRTIDVNKLKFRYTWMDIQAAAKAKKGKRQEFIKTEEV
MVYPDTTVWIKDFAYSYNEPMHNDYFWHKAYGDYPVVGVTWSQAKAFCEWRTLNKNGYLKSKKSHVDNVNSFRLPQEAEW
EYAARGGLESATFPWGGPYAKSDRGCFMANFKPNRGDYAADQALYTVEAKSYEPNGYNLYNMAGNVSEWTDSAYDANAYE
FVSTMNPAVIDNSNKRKVVRGGSWKDVAYFLQVSTRAFEYADSSRSYIGFRTVQDYMGTKTTGNGKK
>ALU25217.1 gliding motility lipoprotein GldK [Myroides odoratimimus]
MKKIITLGAVLALMTSCGTGDRGELMHGEAGKRWSSEKPQGMSLIPGGTFTMGQANEDFLGAQDAPTKTVTIGSFYMDET
EISNNQYRKFVEWVKDSVVRTKLAIAADEMGVAKESGGIGAYAFVDAEEDLERMTPYQRYMYENYYSLQVSDDIYSGRRL
NKKVPLVKDTRKYPDANYVEVMDSLYIPASETYNGMTTFDNSKLKFKYSYVDVDAATRDRSTENRGKRNRHLKTETLLIY
PDTTRWIKEFQYSYNEPMHNDYFWHEAFGDYPVVGVNWHQAKAFAAWRSMYKNIYLKDNKMTLEINEFRLPMESEWEYAA
RGGLEGAMYPWGGPYATDEKGCFMANFKPTRFDYAADGALYTANVRSYPPNGYNLYNMAGNVAEWTSSTYDASSYDHMSA
LKPRNRPSESPLKVVRGGSWRDPAYFLQVATRDSEYADSARSYIGFRTVQSVSGSLSRVNQAKMAR
>APA91263.1 gliding motility lipoprotein GldK [Myroides sp. ZB35]
MKKIITLGAVLALMTSCGTGDRGELMHGEAGKRWSSEKPQGMSLIPGGTFTMGQANEDFLGAQDAPTKTVTIGSFYMDET
EISNNQYRKFVEWVKDSVVRTKLAIAADEMGVAKESGGIGAYAFLDAEEDLERMTPYQRYMYENYYSLQVSDDIYSGRRL
NKKVPLVKDTRKYPDANYVEVMDSLYIPASETYNGMTTFDNSKLKFKYSYVDVDAATRDRSTENRGKRNRHLKTETLLIY
PDTTRWIKEFQYSYNEPMHNDYFWHEAFGDYPVVGVNWHQAKAFAAWRSMYKNIYLKDNKMTLEINEFRLPMESEWEYAA
RGGLEGAMYPWGGPYATDEKGCFMANFKPTRFDYAADGALYTANVRSYPPNGYNLYNMAGNVAEWTSSTYDASSYDHMSA
LKPRNRPSESPLKVVRGGSWRDPAYFLQVATRDSEYADSARSYIGFRTVQSVSGSLSRVNQAKMAR
>AJA67940.1 gliding motility-associated lipoprotein GldK [Myroides sp. A21]
MKKIITLGAVLALMTSCGTGDRGELMHGEAGKRWSSEKPQGMSLIPGGTFTMGQANEDFLGAQDAPTKTVTIGSFYMDET
EISNNQYRKFVEWVKDSVVRTKLAIAADEMGVAKESGGIGAYAFLDAEEDLERMTPYQRYMYENYYSLQVSDDIYSGRRL
NKKVPLVKDTRKYPDANYVEVMDSLYIPASETYNGMTTFDNSKLKFKYSYVDVDAATRDRSTENRGKRNRHLKTETLLIY
PDTTRWIKEFQYSYNEPMHNDYFWHEAFGDYPVVGVNWHQAKAFAAWRSMYKNIYLKDNKMTLEINEFRLPMESEWEYAA
RGGLEGAMYPWGGPYATDEKGCFMANFKPTRFDYAADGALYTANVRSYPPNGYNLYNMAGNVAEWTSSTYDASSYDHMSA
LKPRNRPSESPLKVVRGGSWRDPAYFLQVATRDSEYADSARSYIGFRTVQSVSGSLSRVNQAKMAR
>AJH16396.1 gliding motility protein Gldk [Myroides profundi]
MKKIITLGAVLALMTSCGTGDRGELMHGEAGKRWSSDKPQGMSLIPGGTFTMGQANEDFLGAQDAPTKTVTIGSFYMDET
EISNNQYRKFVEWVKDSVVRTKLAIAADEMGVAKESGGIGAYAFVDAEEDLERMTPYQRYMYENYYSFQVSDDIYSGRRL
NKKVPLVKDTRKYPDANYVEVMDSLYIPASETYNGMTTFDNSKLKFKYSYVDVDAATRDRSTENRGKRNRHLKTETLLIY
PDTTRWIKEFQYSYNEPMHNDYFWHEAFGDYPVVGVNWHQAKAFAAWRSMYKNIYLKDNKMTLEINEFRLPMESEWEYAA
RGGLEGAMYPWGGPYATDEKGCFMANFKPTRFDYAADGALYTANVRSYPPNGYNLYNMAGNVAEWTSSTYDASSYDHMSA
LKPRNRPSESPLKVVRGGSWRDPAYFLQVATRDSEYADSARSYIGFRTVQSVSGSLSRVNQAKMAR
>ALR29189.1 gliding motility lipoprotein GldK [Chryseobacterium sp. IHB B 17019]
MKRIFLLLLSASVASVSCSGGGTSSVGKPGTKGELIPREKTKSFVAERPYGMVAIPAGSFVAGLADQDPTNSPEKAGLKT
VTVSAFFMDEAETTNAEYRVFINYVRDSIARTLLAEAAGEGGEGKGKGTAIGDYAYLAQKEENLTPYQEYLEGQGGREDD
SFDPTKKLDWKVPLHWNTTKYPDVEYAEVLESMYLPASSRIANERILDVSKLKYTYRWGDMDAALADKERGVNYLRSESI
AIYPDTTVWVKDFHFAYNEPLFEQYFWHKAYKEYPVVGVTWDQARAYCNFRSKLKSDYNESLKRRKQRPLIFRLPTEIEW
EYAARGGMENATYPWGGPYLMDDRGCYLANFKPKRGNYMEDDKKGTYTYTAPVKKFKKNGFGLFDMAGNVSEWTESGYNN
STYGFASTLNPTIKDKTDSRKSVRGGSWKDVGYMLMTGARDWERKDSARSYIGFRTVQDIPEAAVKPRRVNR
>AFD08330.1 hypothetical protein Solca_3323 [Solitalea canadensis DSM 3403]
MKYLLLLCSSALLFSLSGCGSSGAKGELVGVQGRKPYKQDVPYGMVYIPAGTFIMGQGDQDVTASRVSQNRQVTIAPFYM
DETEISNNEYRQFVLWVRDSIAAKTMGGNFVVKAEDGTEFINPKQKVTYTSKNNPNAETLKGMYYQGDDKITGRNDFDVR
QLVYQYTWFDIRSAALKQNRTKPRSSFIKREKIAIYPDTLVWLADFSYAQNEPMVEQYFSHPAFDDYPVVGVTWKQANAF
CAWRTEFNNTYRDKMKKPRRGVVSLPTEAQFEYAARGGRLGADYPWGGPYIRNSKGCILANFKPGRGNYADDGGFYTVHV
KSYFPNDYGLYNMAGNVSEWTSSTYDESSYTFVHDMNPTYTSEVNETTPMAQRRKVVRGGSWKDIGFFLQNGTRAYEYLD
TAKSYIGFRCVAQHMGKQLGTK
>AFC24325.1 gliding motility protein GldK [Saprospira grandis str. Lewin]
MKKQQILAVIASTLLLFSCAPRDNGQLIGVMDRPSWSPINPYGMQYVPSGALHIGPSDQDVNHSLVARPKQVSIQGFFMD
DTEITNNEYRQFVHWVRDSIAHVQMGHTVDHPNGVQGVDWEAELDWEPGGALDGMFYSGAEQLGDRRNIDIRQLVYDYQW
YDWKKAAQDFDWKTDFNRFSKEKHNRADYIRKDAIRIYPDTLCWIRDFTYSYNEPMTRNYFWHPAFDDYPVVGVAWKQAM
AFCYWRTNLWNAFEEVNTEDFRLPTEHEWEYAARGGRELAPYPWGGYYVRNAKGCLLANFKPGRGDYPADGGLYTVKGDA
YFPNDYGLYCMAGNASEWTSSAYYENAYAFIHDLQPDIRFDAEEDDPNTWKRKVIRGGSWKDIMYYIQTGTRHWEYQDTT
KSYIGFRCVLTFLGRSINDFN
>AJR03352.1 gliding motility protein Gldk [Siansivirga zeaxanthinifaciens CC-SAMT-1]
MKKYILLTAVLTLLASCGSNDKGELVGVKGKKWHPEKPYGMELIPGGAFIMGKADDDLAGVQDAPAKTVTVRAFYMDATE
ITNSEYRQFVNWVRDSIIRMKLAILADEIGKVPDDGGIGEYAFKDADTTNMSVYEKYMLENYTGLGPTGYEGRKINNDIE
LIFDTADYPDEYYAEVMDTMYLPLEASYNGQRTWDVKKFKFQYSYMDIQEAAKKRNIKREDVIVKEEVEVYPDTTVWIRD
FAYSYNEPMHNDYFWHDAYGDYPVVGVTWKQAKAFCEWRTIRKNSYQKSRKGASMVNTFRLPSEAEWEYAARGGLQAATY
PWGGPYTKSDRGCFMANFKPVRGDYAADQALYTVEAKSYEPNDYNLYNMAGNVAEWVNASYDASSYEFTSTINPSVNDKN
NQRKIVRGGSWKDVAYFLQVSSRDYEYADSARSYIGFRTVQDYMGTQVTK
>AEH01388.1 gliding motility-associated lipoprotein GldK [Lacinutrix sp. 5H-3-7-4]
MNMKKFVLLTAVLALLASCGSKDKGQLVGVKGKKWHPEKPYGMTLVPGGAFIMGKADDDLAGIQDAPAKTVTVRAFYMDE
TEITNSEYRQFVEWVRDSTIRTKLAILADEVGETGDSGEPGIGQFAFKDADPDDLTPYEQYMLDNYSGLGETGYEGRKLN
HDVDLIFDTAEYPDEYYVEVMDTMYLPIEESYNGQRTWDVTKFKFQYSYMDIAKAAKNKNLRRKDVIIKEEVEIYPDTTA
WIRDFAYSYNEPMHNDYFWHDAYSDYPVVGVSWKQAKAFCQWRTLKHNAYRKERKRHYVNSYRLPSEAEWEYAARGGLQA
ATFPWGGPYAKNDRGCFMANFKPLRGDYAADQALYTVEADAYEPNDFNLYNMAGNVSEWVNASYDPASYEYASTINPSVN
DANNQRKVVRGGSWKDVAYFLQVSSRDYEYADSARSYIGFRTVQDYMGTEVTANSRR
>ALJ06779.1 gliding motility lipoprotein GldK [Algibacter alginolytica]
MKKFVLLTAVVLLLASCGSQDKGELVGVQGKKWHPEKPFGMELIPGGAFIMGKADDDLAAVHDSPAKTVTVRAFYMDATE
ITNSEYRQFVNWVRDSTIRTRLAILADEVGATPGDEEGIGQYAFIDANVEEMNVYEKYMYDNYTGLGPTGYEGRKLNKEI
DLIFDTADYPDEYYAEVMDTMYIPLEESYNGQRTLDVKKLKFQYTYMDIEKAAKNRNLKRKDVIVKEEVEVYPDTTVWIR
DFAYSYNEPMHNDYFWHDAYGDYPVVGVTWKQAKAFCQWRTLWKNAYQKSRKGAAMVNSFRLPSESEWEYAARGGLQAAT
YPWGGPYTKSDRGCFMANFKPVRGDYAADQALYTVEAKSYEPNDYNLYNMAGNVSEWVNASYDPSSYEYISTINPSVNDV
SNQRKVVRGGSWKDVAYYLQVSSRDYEYADSARSYIGFRTVQDYMGTQITQNGQ
>ACU06947.1 GldJ [Flavobacteriaceae bacterium 3519-10]
MKRIFLIILSASVVISCSKGGGASAGKPGMKGELVPKGKAKSFVAERPYGMVAIPAGSYVMGLADQDFTNTPEKATLKTV
TVSSFFMDETEITNAEYRVFINYVRDSVARSLLAEAAGDGGSDGDGTSIGDFAYASKKAGEDKTAYQEFMESQGGRDGYD
ESKKLDWSVPLQWRTSDYPDAQYAEILESMYIPPAERINNERIIDSRKLLYAYNWEDIESAVKDKSRGAKYLKKESIAVY
PDTTVWIRDFNYAYNEPLYDGYFWHSAYKNYPVVGVTWDQARAYCNFKSKLKSDYNESLKKKKQKPMAFRLPTEAEWEYA
ARGGRENATYPWGGPYLQDDRGCYLANFKPKRGNYIEDEKKGTYTYTAPVKQFEKNGFGLFDMAGNVAEWTESPYNNATY
QFASTLNPNLSNVAYREVRKSVRGGSWKDVGYLLMNGARDYERKDSARSFIGFRTVQDIPEGTAKFKKRTN
>ANF49807.1 gliding motility lipoprotein GldK [Chryseobacterium sp. IHB B 10212]
MKRIFLLLLSASVASVSCSGGGSSSVGKPGTKGELIPREKTKSFVAERPFGMVAIPAGSFVAGLADQDPTNTPEKAALKT
VTVSSFFMDEAETTNAEYRVFINYVRDSIARTLLAEAAGEGGEGGGKGASIGDYAYLAKKEENLTPYQEYLEGQGGRDDG
GFDASKRLDWKIPLHWSTTKYPDVEYAEVLESLYLPASSRMGSERILDVSKLKYNYQWGDMDAALADNERGVNFLKSESI
AVYPDTTVWVKDFHFAYNEPLFEQYFWHKAYKDYPVVGVTWDQARAYCNFRSKLKSDYNESLKRRKQRPLTFRLPTEIEW
EYAARGGMQNATYPWGGPYLMDDRGCYLANFKPKRGNYMEDDKKGTYTYAAPVKKFKKNGFGLFDMAGNVSEWTESGYNN
SSYGFSSTLNPSTKSKTDTKKSVRGGSWKDVGYMLMTGARDWERKDSARSYIGFRTIQDIPEAAVKPRRVNR
>APD06505.1 hypothetical protein UJ101_00974 [Flavobacteriaceae bacterium UJ101]
MIIKRILIIAIVIPMLFSCFGGSRGGGSSTSYDSRTTRGQLVGVKPTKKWNLEQPLGMVRIPSGSFVVGQSDYDFTGNFD
ADPRTVTVSSFFMDETEITNGEYLQFVYYTRDSIARYLLAERAYESGGGEGEGISEYAYVGMEDDYEEEDNLPYYQMIAE
KGSGEGYDEVKQLNWDVPLYWGTGDYPDVEYAEVLESMYIAPEERIDDERFIDWSKIKYKYQWVDTKAAAKAKASRKDFI
HSKEVSVYPDTTVWTRDFNYSFNEPMHEEYMWHDAYRDYPVVGVNWWQAQAFCSYRTKNATIYNKSKSKPKSKKYRLPTE
FEWEYAARGGLDAGTYPWGGPYLSDDRGCYMANFKPKRGNYMEDEKEGNWIYTAKVKSFPENGFGLYDMAGNVSEWTESA
YDNSGYLQSATMNPNLAHGRMSNPKKVIRGGSWKDIGYYLQVASRDWEYADSATSYIGFRTVQTIPESARSTKARSAVRT
R
>AKK73268.1 gliding motility protein Gldk [Chryseobacterium gallinarum]
MKRIFLLLLSASVASVSCSGGGSSSVGKPGTKGELIPREKTKSFVAERPYGMVAIPAGSFVAGLADQDPTNTPEKASLKT
VTVSSFFMDEAETTNAEYRVFINYVRDSIARTLLAEAAGEGGDEGGRRGASIGDYAYLAKKEENLTPYQEYMEGQGGRED
GGYDASKRLDWKIPLHWSTSKYPDVEYAEVLESMYLPASSRLGNERILDVSKLKYTYRWGDMDAALADNERGVNYLKSES
IAIYPDTTVWVKDFHFAYNEPLFEQYFWHKAYKNYPVVGVTWDQARAYCNFRTKLKSDYNESLKRKKQKPMIFRLPTEIE
WEYAAKGGMQNATYPWGGPYLMDDRGCYLANFKPKRGNYMEDEKKGTYTYTAPVKKFKKNGYGLFDMAGNVSEWTESAYN
NSSYGFSSTLNPSTKDKKDTKKSVRGGSWKDIGYALMTGARDWERKDSARSYIGFRTVQDIPEAAVKPRRVNR
>ANE53628.1 GldJ [Flavisolibacter sp. LCS9]
MAGCGIIGKKDKGGSLPNDGQLHGISPGSKYVLPKPPGMVYIPQGTFHMGPSDEDPSYAFSARNRSVSISGFWMDATEIT
NNEYRQFVYWVRDSIAAKKLGYVKSGSDGNEYVDWAKMKTLKWSDPKVVEQLGQTDLILSPEDRIFGKKEIDASKLIYHS
ETFDLKEAAKRENAGKARSQFIVKKDVRIYPDTLVWIRDFAYSYNEPMTKRYFSHPAFGNYPVVGVNWQQANAFCEWRTH
FLNSWLDGKKRAQESDFRLPTEAQWEYAARGGRSQSMYPWGNYYLRNKKGCLLANFKPGRGNYPEDGGFYTVRADAYWPN
DFGLYCMAGNVAEWTSSIYYEGSYTFQHDMNPDVRWNAKDSDPPKMKRKVIRGGSWKDVGYYLQTGTRTYEYQDTTKSYI
GFRTVIDLPAQQGKKGRK
>AEW03076.1 Sulphatase-modifying factor protein [Niastella koreensis GR20-10]
MKSVKHYFCPIPFNIMKMKNLSALTALVALIATGCGKVGKSSKGLPNDGQLHGVSAAAKYNLTRPPGMVYVPPGTFHMGP
SDEDVNYAYTARNKQISINGFWMDATEITNNEYRQFVQWVRDSIGATLLQYGKEVDGTFSVDWKKAKTIKWDDKATIEKI
DQLILSPENRIFGKKEIDPSKLIYHSETFQLKEAAERGNAGKPRSQFIVKRNVPIYPDTLVWIRDFSYSYNEPMTKRYFV
HPAFGNYPVVGVNWKQASAFCEWRTHYLNSFLESKKRPTESDFRLPTEAEWEYAARGGRSQSMFPWGNYYLRNKKGCLLA
NFKPGRGNYPEDGAFYTARADAYWPNDFGLYCMAGNVSEWTSSLFYEGAYNFQHDMNPDIRFDANDDAPPRMKRKVIRGG
SWKDVGFFLQTSTRSYEYMDTAKSYIGFRCVIDLPAMQKKR
>ADY53067.1 protein involved in gliding motility GldK [Pseudopedobacter saltans DSM 12145]
MKIIYSSVLLISLGLLVGCGGGTTGGRGELTGVKSQKAVRQEVPYGMVYIPAGTFVMGQVDQDVTISQFPQNKQVTISAF
YMDETEITNSEYKQFVHWVRDSIAVKRLGNGADKYMLKPKGKDANTGATFIDWKKVQSGKGIWGDKALVEELNKNMYYQD
NERFFGKKELNVEQLKYDYEWIDYRKAADMRGARDPNRNKNGLGVTRDQFIVKEEVYVYPDTLVWISDFTYAQNDPMTKG
YFSHPSFANYPVVGVSWKQAKAFTVWRSRLNEAYKTSRNLPSRLDYDLPTEAQFEYAARGGRVGTTYPWGGPYIRNAKGC
LLANFKPGRGNYIDDGGAFTVYAKSYFPNDYGLYNMAGNVAEWTSSIYNPTATAYINTLNPSYDKAVKEGDPDYDKRRVV
KGGSWKDIGYFLQNSAKSYEYPDSARSSIGFRCVTPFVGRDIKDKPSRMKP
>ANI90483.1 hypothetical protein A9P82_15020 [Arachidicoccus sp. BS20]
MSKIKLNFYGALLLSAAAMFAGCKAKMSTATGLDDGVVHGAKYGVVPKGMDLPSNMVYVPTGSFQLAGGGSVSVNGFWMD
KYEVTNAQYHQFVNWVRDSIAAVELGYVHVSQDGDTTVDWTKAKKINWKDSAILGRLTGLMLPPEDLLNNQPEIDPKKLV
YTAHGYDFNAAAHHPDQPRKNFIYTYSVPIYPDTLVWIKDFDYSYNISMVRDYFSNPAYAQYPVVGVTWRQATAFAHWRT
NYLNQYLGRKKLASGNVYRLPTEAEFEYAARGGHNNFLYPWGNYLKNNKGCIMANFKDGRGNYTDDGALYPARVDSYFPN
DYGLYNMSGNVAEWTSTSFVNGYQVYDNDFNPNISINATSADAADLKRKTVRGGSWKDPAIDIRVNARSYEYMDSARSYI
GFRCVIDIPPKASKK
>BAP30049.1 gliding motility protein gldk [Chryseobacterium sp. StRB126]
MVAIPAGSFVAGLADQDPTNTPEKASLKTVTVSSFFMDEAETTNAEYRVFINYVRDSIARTLLAEAAGEGGDEGGRRGAS
IGDYAYLAKKEENLTPYQEYMEGQGGREDGTYDASKRLDWKIPLHWSTTKYPDVEYAEVLESMYLPASSRIGNERILDVS
KLKYTYRWGDMDAALADNERGANYLKSQSIAIYPDTTVWVKDFHFAYNEPLFEQYFWHKAYKNYPVVGVTWDQARAYCNF
RSKLKTDYNESLKRKKQRPLQFRLPTEIEWEYAARGGMQNATYPWGGPYLMDDRGCYLANFKPKRGNYMEDEKKGTYTYT
APVKKFKKNGFGLFDMAGNVSEWTESAYNNSSYGFSSTLNPSTKDKKDTKKSVRGGSWKDIGYALMTGARDWERKDSARS
YIGFRTVQDIPEAAVKPRRVNR
>ABG57463.1 gliding motility-related protein [Cytophaga hutchinsonii ATCC 33406]
MNKVSVIGKRFAIIASLAGLFLAQSCGKGPADGGGDLVGVAGRESWVQTVPYGMVVCPSGTFHMGQADEDVPATQINLNK
QVTIGGFYMDETEITNNEYRQFMNVMLEDSVATLGEEYIMTELYPDTTVWVRDFSHHMGDPMMEYYYAHPAFDEYPVVGV
DWWAAKYFCEWRTQHMNNWRAENGLWQMPRFRLPSEAEWEYAARGGRDMAKYPWGNPYIRNSKGCMLANFKPGRGNYYDD
GFMYTSPVASYFSNDFGLYDMAGNISEWCEDAYYDAAVPIVWDLNPTYYNDDEVRKIIRGGSWKDIAYYLETGTRTFEYQ
DTSKSYIGFRTVMTYLGRSSGYEF
>AFM04962.1 hypothetical protein Fleli_2599 [Bernardetia litoralis DSM 6794]
MTTNMIQKIRTTRTIWAVLLGVTAALFLQSCGGGSNLAKLQESGELTGALGREGWRQEIPYGMIVVPAGTFHMGQADQDI
LSSKINMNRQITIGGFYMDQTEITNNEYRQFIDEMTENPDSVDGEILSEEEIKERFYPDTTVWMTNFTHHYGDPMTENYY
AHPSYDDYPVVGVSWFASKAFCGWRTTFMNEARESAGKFPVPMFRLPSEAEWEYASRGGRDVAKYPWGGPYTRNAKGCAL
ANFKPGRGNYFDDGFQYTNPVGAYFPNDFGLYDMAGNVAEWCNDAYAPNAMPLIWDLNPTFIDDSEPRKLVRGGSWKDIA
FFIETGSRNYQYQDSVTAYTGFRCVMTYLGRSSGMEF
>AHJ95868.1 gliding motility-like protein [Hymenobacter swuensis DY53]
MNKFLVLPLVAFSTLILGGCGFGTGPQGDLVGAEDRPEFNPQEVPYGMVPCPGGTFHMGQTDQDISASMVNMNKQVTIAG
FYMDETEITNNEYRQFMNAIRQDSIDVLGEEYVMTELYPDTTVWVRDFTYHMGDPLMEYYYTHPAFDDYPVVGVDWFAAK
YFCNWRTKNKNAANAEAGLAPTPNFRLPSEAEWEYAARGGRDLATYPWGGPYLRNSKGCMLANFKPGRGDYASDGYAYTS
PVGAFFPNDFGLYDMSGNVSEWCDDAYMEASVPVVWDMNPTNPDDNEPRKVVRGGSWKDIAYFLETGTRNFEYQDSARSY
IGFRTAMIQIGMGTNESLN
>ACU02607.1 protein of unknown function DUF323 [Pedobacter heparinus DSM 2366]
MRNVYFVAFITIAALFSSCGKGGQGELVGVYNRKFRNNRIPLGMVYIPPGRTLIGMSDEDINNTQSSPARMTSFSAFFMD
QTEITNAEYRQFVYWVRDSVAVTSLGPSGAPTYFKPAPTGPGGGAALGANRNIDWRKIGNGSALWSKKNNGLGNKLTDMY
YSGADALPGRDEIDIRKLRYAYSYVSSDLAVEGRKDPSKKRQDFIITYTDNPDPSNPNHHPSVPVYPDTLVWKVDYSYSQ
NDPMVKTYFNHPSYDDYPVVGVTWEQASAFCVWRTRFYESVAVSRKQPINARPEYQLPSEAQFEYAARGGNVKTKYPWGG
PYVRNTKGCMQANFKVGRGNYSDDGGLYTVNVKSYFPNDYGLYNMAGNVSEWTITAYNQSAAPMLLDFNPNFTYVAKTGD
SKYMKRKVVRGGSWKDIGFFLQNSVGTYEYQDQARSYIGFRCVSAYPGTDITYRN
>ALW84284.1 gliding motility lipoprotein GldK [Hymenobacter sp. DG5B]
MNKLLAISLFAISGALLGGCGFGKGPQGELVGSDDRPIFNPQEVPFGMVPCPGGTFHMGQTDQDISASMVNMNKQVTIAG
FYMDETEITNNEYRQFMDNIKQDSLDVLGEEYVMTELYPDTTVWVRDFTYHMGDPLLEYYYTHPAFDDYPVVGVDWFAAK
YFCNWRTKFRNAAREESGYANDPNFRLPSEAEWEYAARGGRDLATYPWGGPYLRNTKGCMLANFKPGRGDYASDGFAYTA
EVGSFFPNDFGLYDMAGNVSEWCDDAYMEASVPVVWDLNPTNPDDNEPRKVVRGGSWKDIAYFLETGTRNFEYQDSARSY
IGFRCSMIQIGMGSNNSLN
>AMM50648.1 gliding motility protein [Rufibacter sp. DG15C]
MNKVLQFSAIALSAILTVGCGMGRSSEGDLIGAEDRPDFNPQEVPYGMIACPGGTFHMGQTDQDIAASMSNLNKQVTIGG
FYMDETEITNNEYRQFVDAIKTDSAGAPGYDEDYVMTKLYPDTTVWVKDFSNHMGDPLMEYYYTHPAFDDYPVVGVSWHG
AKRFNEWRTKHKNNYNLDNGQAPMPNFRLPSEAEWEYAARGGRDLATYPWGGPYLRNSKGCMLANFKPGRGDYYSDGFTY
TAPVGQYYPNDFGLYDMSGNVAEWCEDAYSVASVPLVWDLNPTFSNDTIKEKVVRGGSWKDIAHFLETGVRNFEHEDSTR
SFIGFRSAMIYIGRSSGREFGFGN
>ALD21933.1 gliding motility protein [Hymenobacter sp. DG25A]
MNKLFVLPLVAMSALLLGGCGFGKGPQGDLYGSEDRPEFNPQEVPYGMVPCPGGTFHMGQTDQDISASMVNMNKQVTIAG
FYMDETEITNNEYRQFMDAIRQDSIDVLGEEYVMTELYPDTTVWVRDFTYHMGDPLMEYYYTHPAFDDYPVVGVDWFAAK
YFCNWRTKHKNASNEEVGLAPTPNFRLPSEAEWEYAARGGRDLATYPWGGPYLRNSKGCMLANFKPGRGDYASDGYAYTS
PVGAFFPNDFGLYDMSGNVSEWCDDAYMEASVPVVWDLNPTNPDDNEPRKVVRGGSWKDIAYFLETGARNFEYQDSARSY
IGFRTAMIQIGMGTNNALN
>AIZ62963.1 gliding motility protein [Hymenobacter sp. DG25B]
MNKLFVLPLVAMSALLLGGCGFGKGPQGDLYGSEDRPEFNPQEVPYGMVPCPGGTFHMGQTDQDISASMVNMNKQVTIAG
FYMDETEITNNEYRQFMDAIRQDSIDVLGEEYVMTELYPDTTVWVRDFTYHMGDPLMEYYYTHPAFDDYPVVGVDWFAAK
YFCNWRTKHKNASNEEVGLAPTPNFRLPSEAEWEYAARGGRDLATYPWGGPYLRNSKGCMLANFKPGRGDYASDGFAYTS
PVGAFFPNDFGLYDMSGNVSEWCDDAYMEASVPVVWDLNPTNPDDNEPRKVVRGGSWKDIAYFLETGARNFEYQDSARSY
IGFRTAMIQIGMGTNNALN
>AKD02677.1 gliding motility protein [Pontibacter korlensis]
MNKLLKLSSFALAVVLLAGCGMGRGPQGDLVGAEDRPEYNPQEVPYGMVACPGGTFHMGQADQDIAASMANLNKQVTIGG
FYMDETEITNNEYRQFINVMMEDSLDVLGEEYVMSDLYPDTTVWVKDYTYHMGDPLMEYYFSHPAFDDYPVVGVDWFAAK
YFSEWRTKHKNQANAESGRAPMPQFRLPSEAEWEYAARGGRDMAVYPWGGPYLRNAKGCLLANFKPGRGDYYSDGFTYTA
PVAQFFPNDFGLYDMAGNVAEWCEDAYSDATVPITWDLNPVYNDPNEPRKVVRGGSWKDIAYFLETGTRNFEFQDSARSY
IGFRNAMIYLGRSSGREF
>ACP20875.1 hypothetical protein Aasi_1513 [Candidatus Amoebophilus asiaticus 5a2]
MKSSKKILDLPCYYFFILFLLIMPLVQGCSLFGAGRDDNGEFKSATRGSWVMQAPTGMVLIPTGAFMMGGVEEDIFKRAN
PNRRVSVSSFFMDETEVTNNEYRYFLTKVKERFDYFKNNPSIGENTGTTIDDGQTTDPLDQKLTDEFIKDVLTPNMDVWR
TDFTNHMADRILEGYFELRGYDNYPVVGVSWEAASYFAAWRTKYFNENKEKKGLEKYPSFSLPSAAQWEYAARGGKELAK
YPWGGPYIRDAEGNLRANFKSGQGNYSECGYTYTSPVTAFSPNDYGLYDMAGNVAEWTLDAYNPAAVALTWDSDPLYLDD
EQPMKIIKGGSWKDISRFLQTGAYDYEHKDTARSYIGFRCVIPYIGGAQ
>CAL44037.1 Gliding motility lipoprotein precursor GldK [Flavobacterium psychrophilum JIP02/86]
MKKFILLAVLVSFLYSCGSGDKGELVGVKGKAWHTEKPFGMTLVPGGAFIMGKSDDDLANVQDAPTKTVTVRSFYMDETE
ITNSEYRQFVYWVRDSIVRTRLAVLADELGEKNDSKSKSSKKGGSIADYAFVDADTTNMSVYDKYMYDNYYSVGSGDDPY
AGRKLNHKVDLKWKTGQYPDAHYAEVMDSMYIPSEEAYNGLRTIDVDKLKFRYSWMDIQAAAKAKKGKRKEFIRKEEVKI
YPDTTVWIKDFAYSYNEPMHNDYFWHQAYSQYPVVGVSWKQAKAFCAWRTLFKNSFVKKQKGRDLINSFRLPTEAEWEYA
ARGGIESGTYPWGGPYARNDRGCYLANFKPSRGDYAADQALYTLEAQSYEPNDYNLYNMSGNVAEWTDSSYDPAAYEYVS
TMNPNVNDVKNMRKVTRGGSWKDVAYYLQVGTRDFEYADSARSYIGFRTLQDYMGTDATGNAGK
>AIN74271.1 gliding motility protein Gldk [Flavobacterium psychrophilum FPG3]
MKKFILLAVLVSFLYSCGSGDKGELVGVKGKAWHTEKPFGMTLVPGGAFIMGKSDDDLANVQDAPTKTVTVRSFYMDETE
ITNSEYRQFVYWVRDSIVRTRLAVLADELGEKNDSKSKSSKKGGSIADYAFVDADTTNMSVYDKYMYDNYYSVGSGDDPY
AGRKLNHKVDLKWKTGQYPDAHYAEVMDSMYIPSEEAYNGLRTIDVDKLKFRYSWMDIQAAAKAKKGKRKEFIRKEEVKI
YPDTTVWIKDFAYSYNEPMHNDYFWHQAYSQYPVVGVSWKQAKAFCAWRTLFKNSFVKKQKGRDLINSFRLPTEAEWEYA
ARGGIESGTYPWGGPYARNDRGCYLANFKPSRGDYAADQALYTLEAQSYEPNDYNLYNMSGNVAEWTDSSYDPAAYEYVS
TMNPNVNDVKNMRKVTRGGSWKDVAYYLQVGTRDFEYADSARSYIGFRTLQDYMGTDATGNAGK
>AIN71166.1 gliding motility protein Gldk [Flavobacterium psychrophilum FPG101]
MKKFILLAVLVSFLYSCGSGDKGELVGVKGKAWHTEKPFGMTLVPGGAFIMGKSDDDLANVQDAPTKTVTVRSFYMDETE
ITNSEYRQFVYWVRDSIVRTRLAVLADELGEKNDSKSKSSKKGGSIADYAFVDADTTNMSVYDKYMYDNYYSVGSGDDPY
AGRKLNHKVDLKWKTGQYPDAHYAEVMDSMYIPSEEAYNGLRTIDVDKLKFRYSWMDIQAAAKAKKGKRKEFIRKEEVKI
YPDTTVWIKDFAYSYNEPMHNDYFWHQAYSQYPVVGVSWKQAKAFCAWRTLFKNSFVKKQKGRDLINSFRLPTEAEWEYA
ARGGIESGTYPWGGPYARNDRGCYLANFKPSRGDYAADQALYTLEAQSYEPNDYNLYNMSGNVAEWTDSSYDPAAYEYVS
TMNPNVNDVKNMRKVTRGGSWKDVAYYLQVGTRDFEYADSARSYIGFRTLQDYMGTDATGNAGK
>AFL83323.1 gliding motility-associated lipoprotein GldK [Belliella baltica DSM 15883]
MYKKMISRFFPVIAMLLTASFLQGCGLFGKKGSASEKDNRRGEVTGVAKRVGWQQNLPIDMVAVKAGTFWMGQADEDIAT
TQSAFNRQVTISEFYMDKYEVSNNKYRQFVEAVRLGEYSYSTPTTLKDPPQFNLDEVLPDTTVWTSSFSYHYGDPLMEFY
FDHPAFDNYPVVGVSWEQANMYCEWRTYHMNANDKSDFEMPPFRLPTEAEWEYAAKGGKDVAKYPWGGPYLKNKRGCLMA
NFKPGRGNYIDDGFSYTAPVDVFAPNGFGLYNMSGNVSEWVLDDYSEVGTALTWDLDPKFTKEGESRKVVRGGSWKDIAH
YLETSTRIYEYQDVKTAHIGFRTTMIFIGRSGSMNVSNNRRRQR
>AMJ67352.1 gliding motility lipoprotein GldK [Hymenobacter sp. PAMC 26628]
MNKLLALSLFALSGALLGGCSFSKGFEGELVGAQDRPYYNPQEVPFGMVPCPGGTFHMGQTDQDISASMVNMNKQVTIAG
FYMDETEITNNKYRQFIEAIKQDSLDVLGEEYVMTELYPDTTVWVRDFTYHMGDPLLEYYYTHPAFDDYPVVGVDWFAAK
YFCNWRTKFRNATREERGDAADPNFRLPSEAEWEYAARGGREGATYPWGGPYLRNTKGCMLANFKPGRGDYVSDGYAYTS
EVGSFFPNDFGLYDMSGNVAEWCDDAYMEASVPVVWDLNPTNPDDNEPRKVVRGGSWKDIAYFLETGTRNFEYQDSARSY
IGFRCSMIQIGMGSNSKLN
>ADQ17431.1 protein of unknown function DUF323 [Leadbetterella byssophila DSM 17132]
MNKRISTKILTVAVIISSAFLLQSCDTVNKIFGKGGKKGGGSVEDPLAGIKDGQIVAKTRKGYKQVAPEGMVLIPSGSYI
KGQADEDVMSTRIGLNKRISIPAFYMDDTEISNNEYRMFVNSILADSLESLGEEFIMTNLYPDTTVWKKDFTYHNGDQLT
ENYFGNPAFDNYPVVGVSWDAAQKFCEWRTNLYNSYRAENNEFRSPSFRLPSEAEWEWAARGGKEGAKYPWGNPYVANAK
GCYLANFKPNRGNYQKDGFQYTAPVNMYEKNGFGLYNMAGNVAEWTQDAYSESYMPLTWDMNPNFDNRDEPRKVVKGGSW
KDVAYYLEAGTSTYEYRNATKSYIGFRCVMDRMGSVPGRE
>AKQ47231.1 gliding motility protein [Rufibacter sp. DG31D]
MIKFLQFSAIALSVMLMAGCGMGRDSQGDVVGAMDRPEFNPQEIPYGMIACPGGTFHMGQTDQDIAASMSNMNKQVTIGG
FYMDETEITNNEYRQFMDAIRQDSLDILGEEFVMTQLYPDTTVWVKDFTYHMGDPLMEYYYSHPAFDDYPVVGVDWFAAK
YFNSWRTKNKNNYNVESGMAPMPSFRLPSEAEWEYAARGGRDLATYPWGGPYLRNAKGCMLANFKPGRGDYYSDGFTYTA
PVGQYYPNDFGLYDMAGNVSEWCEDAYSEATVPIVWDLNPTYYDDNEPRKIVRGGSWKDIAHFLETGVRNFEYQDSARSY
IGFRSAMIYIGRSSDFDLGR
>ALI99190.1 gliding motility lipoprotein GldK [Rufibacter tibetensis]
MIKFLQFSAIALSVVLLAGCGMGRDSQGDVIGSEDRPEFNPQEVPYGMVACPGGTFHMGQTDQDIAASMSNMNKQVTIGG
FYMDETEITNNEYRQFVDAIRQDSLDVLGEEFVMTQLYPDTTVWVKDFTYHMGDPLMEYYFSHPAFDDFPVVGVDWFAAK
YFNNWRTKHKNNYNVESGMAPMPSFRLPSEAEWEYAARGGRDLATYPWGGPYLRNAKGCMLANFKPGRGDYYSDGFTYTA
PVGQYYPNDFGLYDMSGNVAEWCEDAYSEATVPVVWDLNPTYYDDNEPRKIVRGGSWKDIAHFLETGVRNFEYQDSARSF
IGFRSAMIYIGRSSDFDLRR
>ADY33174.1 gliding motility-associated lipoprotein GldJ [Odoribacter splanchnicus DSM 20712]
MRNNGFFVFATCCLLVFSATSCQKIKGIFGKKKSSTTGWTYNDSKNGGIEYNNVKAQKTGPGLVFIPGGTFVMGRTQEDV
MGDWNNTPKRVSIASFYMDETEVRNIDWLEYLTWLRRVYTTYPEVYQKALPDTLVWRDQLGYNEPMVKNYLRFPAYAEYP
VVGVSWEQATDYCVWRTDRVNEQILIDKKILTHDPDNQKDENNFNTEAYTTGQYTGTVRKNYKGLSKERRPVRWEDGLLL
PEYRLPTEAEWEYAAYGLIGNTQDERISNSRIYPWDGSWVRYAEKKHRGRMMANFTRGKGDYMGVAGSANDGWDYTSPVR
SFWPNDFGLYDMAGNVNEWVADVYRTLSFQDMAEFNPYRGNVFQSPVLNEDGTAAPKDSLGRMRYRNQTDAELANRENYR
TADNRNFNDGDLKSRISGDIDWRNTENDRGTHDMYYNDGKGEITTLIDDEARVYKGGSWKDRAYWLNPGSRRYMNQKRSS
NDIGFRCAMSHVGNATGGKKNKVSQK
>AGA76901.1 gliding motility-associated lipoprotein GldK [Echinicola vietnamensis DSM 17526]
MYKKMNSRFLTGVVMLLSMALLQGCGLFGSKGSASEKANRSGEVTGVPDRSGWQQTLPHEMVPVKAGTFWMGQADEDIAV
SKSSLNKQVTISEFYMDKYEVSNNKYRQFLEAVRMGELALSTPTTLKDPPQFNIDELVPDTTVWSQSFTHHYGDPLMEYY
FEHPAFDDYPVVGISWEQAKKFCEWKTYHMNANDKSEYDMPRFRLPSEAEWEYAAKGGKEIAKYPWGGPYLKNRRGCLMA
NFKPGRGNYIDDGFAYTAPVDAYAPNNFGIYNMAGNVSEWVEDAYNPAGSALTWDLDPKYEDENESRKVVRGGSWKDIAH
YLETSTRTYEYQDVKTAHIGFRTVMTFIGRSGSMDVRATRRR
>AMQ55032.1 gliding motility lipoprotein GldK [Algoriphagus sp. M8-2]
MYKKMKLRLMPITLGLTIATLLPGCGLFSKKGTASDKANRRGEVTGVAKRASWQQNLPIDMVPVKAGTFWMGQSDEDIAY
TQSSMNKQITISEFFMDKYEVSNNKYRQFLEAVKGGELATGTPTTLKDPPTFNFDELRPDTTVWSKSFSYHYGDPLMEFY
FDHPAFDDYPVVGISWEQAQKYCEWRTYHLRANDESDFDVPAFRLPSEAEWEYAAKGGKDVAKYPWGGPYLKNKRGCLMA
NFKPGRGNYIDDGFAYTAPVDVFAPNGFGLYNMSGNVAEWVMDAYKATARVDTWDLDPVYDDPNEPRKIVRGGSWKDIAH
YLETSTRTYEYQDVAQAHIGFRTAMTFIGRSGSMDVKSTKRTRR
>AEL24921.1 gliding motility-associated lipoprotein GldK [Cyclobacterium marinum DSM 745]
MNVVTLLSFMLKKMNHSFLTLISGLLIMTLLQSCGLFGNKGTASEKLNRRGEVTGVPKRSGWQQSLPFEMVPIKAGTFWM
GQADEDIGVSRSSTNKQVTISEFFMDKYEVSNNKYRQFLDAVRMGELALGTPTTQANPPEFVLEELLPDTTIWSQSFTHH
YGDPLMEYYFDHPAFDDYPVVGVSWDQAKKFCEWKSYHMNANDDSEFDMPKFRLPLEAEWEYASKGGKDIAKYPWGGPYL
KNRRGCLMANFKPGRGNYIDDGFAYTAPVDAFAPNGYGLYNMAGNVAEWVEDAYNPAANALIWDMNPTYIDSTESRKVVR
GGSWKDVGYFLETSSRNFEYQFVQTAHIGFRTTMTYIGRSGSMNVNSNKRSRR
>AKP50509.1 GldJ [Cyclobacterium amurskyense]
MNVVTLLSFMLRKMNHSFLTLVSGLLIMTLLQGCGLFGNKGTASEKLNRRGEVTGVPKRSGWQQSLPFEMVPVKAGTFWM
GQADEDIGVSRASTNKQVTISEFFMDKYEVSNNKYRQFLDAVRMGDLALGTPTTQADPPDFVLEELLPDTTIWSQSFTHH
YGDPLMEYYFDHPAFDDYPVVGVSWDQAKKFCEWKSYHMNANDDSEFDMPKFRLPLEAEWEYASKGGKDIAKYPWGGPYL
KNRRGCLMANFKPGRGNYIDDGFAYTAPVDAFAPNGYGLYNMAGNVSEWVEDAYNPAANSLIWDMNPTYIDSTESRKVVR
GGSWKDVGYFLETSSRNFEYQFVQTAHIGFRTTMTYIGRSGSMSSNSNKRSRR
>AMR27752.1 gliding motility lipoprotein GldK [Hymenobacter sp. PAMC 26554]
MKKFLVLPLLALSGVLLGGCFTKNFQGDLVGTDDRPIFNPQEVPFGMVPCPGGTFHMGQTDQDIAASMVNMNKQVTIAGF
YMDETEITNNEYRQFVNAIMQDSVEALGEDYIKTELYPDTTVWVRDFTYHMGDPLLEYYYSHPAFDDYPVVGVDWFAARY
FCTWRTKLKNNTNEELGEAPYPNFRLPSEAEWEYAARGGREGATFPWGGPYVRNTRGCMLANFKPGRGDYASDGYAYTSE
VGSYFPNDFGLYDMAGNVSEWCDDAYMEASVPIVWDLNPTNSDDNEPRKVVRGGSWKDIQYYLETGTRNFEYQDSARSYI
GFRCSMIQIGMGTNRRLN
>ANW97060.1 gliding motility lipoprotein GldK [Wenyingzhuangia fucanilytica]
MKKILFLSIVYITLVSCSGFGDKGELVGATSENPWFAEKPFGMVLVPGGSFTMGKTEENRWGGFEMPPRSVAVKEFFMDD
TEITNSEYKEFVYWVRDSIVRSELANYAEGFSGLGDKSDFGIADYKYIDAEADADPDKYTPYQNYMLKTYGTIKQNHKGT
LPLNWEVPLYWKTDEYPDEGYAEVMDQLYLPQEDVGGMKVFDVTLLKYSYIANTKQNKVNIAKKNNYAEVDINVYPDTTV
WAKDFEYSHNDVMVDNYFWHAAFEEYPVVGVSWNQAKAFCNWRTKKKDDFLRTIGSGVQVPTFRLPTEAEWEFAARGGIE
NGKFPWGGPYVTDRNGYYLANFKPKRNNFAADGFTYTVEAKSFKANDYGLYNMAGNVSEWTSTAYNTTAAYITSSLNADV
DDPANKRKVIRGGSWKDIAYFLEVSTRDYEYADSAKSYIGFRTVQDYLGDAKWGGLDY
>ACT94130.1 protein of unknown function DUF323 [Dyadobacter fermentans DSM 18053]
MNVKVFYRDGVKSLLLVAAIMLLQSCGFLKSKFGKGGKEESGIQNGEITATARKGFKQTTPAGMVVIPSGSFVMGQADED
IASSMNNMNRRVTISSFFMDDTEITNNEYRQFVNALLVDSVSVLGEEEIMAKYYPDTTVWKKDFAYSNGDPFVEYYYQHP
GFDTYPVVGVSWVAATYFSKWRTNLLHDFQNKEGQFNSTGFRLPTEAEWEWAARGGRAVAKYPWGNPYTMNAKGCFLANF
KPQRGNYDADGYPYTGPANAYNPNDFGLYNMAGNVAEWTSDAYTDNATAIVWDMNPQYNDPNEPRKVVKGGSWKDIAYYL
QTGTRTYEFETETRAFIGFRCVMDNVNDRGGARARR
>AHM61046.1 gliding motility-associated lipoprotein gldk [Flammeovirgaceae bacterium 311]
MLIATAATVQSCGLFGGGAGEDYGELVGVQGREGWVMTVPYGMVVVPAGTFHMGQAEEDIAATQINFNKQITIGSFYMDD
TEITNNEYRQFIMSMLEDSVSTLGEDFIFNELYPDTTVWMRDFTHHMGDPLTEYYYLHPAFDDYPVVGVDWVAAKTFSKW
RTDYLNAYRVSQGEFVMPSFRLPSEAEWEYAARGGRDMATYPWGNPYIRNAKGCMLANFKPGRGNYYDDGFAYTSPVQSY
FANDFGLYDMAGNVAEWCEDAFNPASVPLVWDLNPTYFDDNEPRKVIRGGSWKDVSYFLQTGTRSFEYQDSARSYIGFRC
AMTHIGRSRQDF
>AEI49880.1 Sulphatase-modifying factor protein [Runella slithyformis DSM 19594]
MSKRVFFGCATKGAWILMVAMMLQSCGFVKDKFGGKNSKGGKGGKKGAKQEVGVRNGEIIATGRKDYKQDTPFGMVLIPS
GSFMMGQADEDVAATQVNFNRRVTITSFYMDDTEVTNNEYRQFVASLMTDSLSVLGEEEIISKYHPDTTVWKKDFTYHNG
DPMLEYYYSHPAFDTYPVVGVSWKAARYFSEWRSNLYNDYRAKEGKYRSPKFRLPTEAEWEWAARGGRASAKYPWGNPYV
ANGKGCFLANFKPQRGNYDADGYPYTAPANAYNANDYGLYNMAGNVAEWTLDAYADNATIVNWDMNPMNDNPDEPRKIVR
GGSWKDVAYFLETGTRGWEYEDNKRSFIGFRCVVENLAGRAATSRGRRR
>ADR22534.1 gliding motility-associated lipoprotein GldK [Marivirga tractuosa DSM 4126]
MNNKGVLKKLTLSILFVATLFLEGCGLFGGGAGDGGNLVGVPGREGWYMATPYGMRSVPAGTFHMGQADEDVAASQINFN
RQVTIGGFYMDETEITNNEYRQFVQRMMEDSASTLGRDYIMKELYPDTTVWMKDFTNHMGDPMQEYYYMHPAFDDYPVVG
VDWEAAKVFAQWRTDYLNSYRESMGEFPMPAFRLPSEAEWEYAARGGRDMAKYPWGNPYIRNAKGCMLANFKPGRGNYYD
DGNAYTAEVMSYFPNDFGLFDMSGNVSEWCEDAFNPASVPLVWDLNPTFFDESEPRKVIRGGSWKDIAYYLETGTRAFEH
KDSTRAYIGFRCAMTYLGRSSGAEF
