# Supplementary material for: Phylogenetic comparison between Type IX Secretion System (T9SS) protein components suggests evidence of horizontal gene transfer
Source: PeerJ. 2020 Jun 26;8:e9019. doi: 10.7717/peerj.9019 (PMC7323717; doi:10.7717/peerj.9019)
Supplement: Supplemental Information 1 — T9SS components sequences, alignment of each T9SS protein family, NEX files used as input for MrBayes tool, genome annotation (GFF) file for Porphyromonas gingivalis and detailed Bayesian Inference trees with support values. [file peerj-08-9019-s001.zip › supplemental/Supplemental files/Supplemental Data S1/porL.fasta]

>Porphyromonas_gingivalis_W83
MYVLPLPSLPERLLRVRVAAQRNKYRQSIFKTRKTSIMGHYRRYKNILEMYLASHKGRRLLNIVYSWGAAVVILGALFKL
LHLPMGNEMLFVGMITEFLVFFISGFEKPAMEYHWEEVFPELDSKNPMDRREMEQRREYLREKAKEAAAYAERPSSVRLA
SASLGTQPQEQPKPATPFQSQLTGILPEEQIQRLSEGIDKLAEAGEQLARIGRTAAAMTESYEQMQADQEGLRLNSQSYI
QQMESLSRNISGLNTIYEIQLKGISSQIDTIDRINRGLAHIRDMYDNSVIDSSSFRNENERMARQLTQLNEVYARLLQAL
TTNVGLPGMPGNFGASNPSSSGSSPL
>Porphyromonas_gingivalis_381
MGHYRRYKNILEMYLASHKGRRLLNIVYSWGAAVVILGALFKLLHLPMGNEMLFVGMITEFLVFFISGFEKPAMEYHWEE
VFPELDSKNPMDRREMEQRREYLREKAKEAAAYAERPSSVRLASASLGTQPQEQPKPATPFQSQLTGILPEEQIQRLSEG
IDKLAEAGEQLARIGRTAAAMTESYEQMQADQEGLRLNSQSYIQQMESLSRNISGLNTIYEIQLKGISSQIDTIDRINRG
LAHIRDMYDNSVIDSSSFRNENERMARQLTQLNEVYARLLQALTTNVGLPGMPGNFGASNPSSSGSSPL
>Porphyromonas_gingivalis
MGHYRRYKNILEMYLASHKGRRLLNIVYSWGAAVVILGALFKLLHLPMGNEMLFVGMITEFLVFFISGFEKPAMEYHWEE
VFPELDSKNPMDRREMEQRREYLREKAKEAAAYAERPSSVRLASASLGTQPQEQPKPATPFQSQLTGILPEEQIQRLSEG
IDKLAEAGEQLARIGRTAAAMTESYEQMQADQEGLRLNSQSYIQQMESLSRNISGLNTIYEIQLKGISSQIDTIDRINRG
LAHIRDMYDNSVIDSSSFRNENERMARQLTQLNEVYARLLQALTTNVGLPGMPGNFGASNPSSSGSSPL
>Porphyromonas_gingivalis_ATCC_33277
MGHYRRYKNILEMYLASHKGRRLLNIVYSWGAAVVILGALFKLLHLPMGNEMLFVGMITEFLVFFISGFEKPAMEYHWEE
VFPELDSKNPMDRREMEQRREYLREKAKEAAAYAERPSSVRLASASLGTQPQEQPKPATPFQSQLTGILPEEQIQRLSEG
IDKLAEAGEQLARIGRTAAAMTESYEQMQADQEGLRLNSQSYIQQMESLSRNISGLNTIYEIQLKGISSQIDTIDRINRG
LAHIRDMYDNSVIDSSSFRNENERMARQLTQLNEVYARLLQALTTNVGLPGMPGNFGASNPSSSGSSPL
>Porphyromonas_gingivalis_A7A1-28
MGHYRRYKNILEMYLASHKGRRLLNIVYSWGAAVVILGALFKLLHLPMGNEMLFVGMITEFLVFFISGFEKPAMEYHWEE
VFPELDSKNPMDRREMEQRREYLREKAKEAAAYAERPSSVRLASASLGTQPQEQPKPATPFQSQLTGILPEEQIQRLSEG
IDKLAEAGEQLARIGRTAAAMAESYEQMQADQEGLRLNSQSYIQQMESLSRNISGLNTIYEIQLKGISSQIDTIDRINRG
LAHIRDMYDNSVIDSSSFRNENERMARQLTQLNEVYARLLQALTTNVGLPGMPGNFGASNPSSSGSSPL
>Porphyromonas_gingivalis_AJW4
MGHYRRYKNILEMYLASHKGRRLLNIVYSWGAAVVILGALFKLLHLPMGNEMLFVGMITEFLVFFISGFEKPAMEYHWEE
VFPELDSKNPMDRREMEQRREYLREKAKEAAAYAERPSSVRLASASLGTQPQEQPKPATPFQSQLTGILPEEQIQRLSEG
IDKLAEAGEQLARIGRTAAAMTESYEQMQADQEGLRLNSQSYIQQMESLSRNISGLNTIYEIQLKGISSQIDTIDRINRG
LAHIRDMYDNSVIDSSSFRNENERMARQLTQLNEVYARLLQALTTNVGLPGMPSNFGASNPSSSGSSPL
>Porphyromonas_gingivalis_TDC60
MGHYRRYKNILEMYLASHKGRRLLNIVYSWGAAVVILGALFKLLHLPMGNEMLFVGMITEFLVFFISGFEKPAMEYHWEE
VFPELDSKNPMDRREMEQRREYLREKAKEAAAYAERSSSVRLASASLGTQPQEQPKPATPFQSQLTGILPEEQIQRLSEG
IDKLAEAGEQLARIGRTAAAMTESYEQMQADQEGLRLNSQSYIQQMESLSRNISGLNTIYEIQLKGISSQIDTIDRINRG
LAHIRDMYDNSVIDSSSFRNENERMARQLTQLNEVYARLLQALTTNVGLPGMPGNFGASNPSSSGSSPL
>Tannerella_forsythia_3313
MGKYRRYKNRIEMFLSSENGKRTLNFVYSWGASIVIIGALFKILHLQYGNEILTVAMITEAIVFFVSGFDRPTNEYHWEE
VFPVLKSKNPLDRPDFSTGGTGNGEGQVIIGGSGGHWGGGTIVLGDLSGAQSSGATLTGNARAAAQNAELGMAAMGLNVS
EEDTKNLADSIRKLGDAAEQISRMADLTDATKTYIEQISSVTANLERFNVVTNSLSEVSDSLVHSCEMIAGSKNEHSEKQ
TVGYVQQMEQLNQSLSGLNEFYSVHLSGLRSQMDTIQQINAGLSRIRDMYDNSVMDSTAFRNENERMAQLLAQLNQVYGR
LLQAMTVNMPGGGTMYPPQQPPYQGGYPPQGYAQQPPYPNPR
>Tannerella_forsythia_92A2
MGKYRRYKNRIEMFLSSENGKRTLNFVYSWGASIVIIGALFKILHLQYGNEILTVAMITEAIVFFVSGFDRPTNEYHWEE
VFPVLKSKNPLDRPDFSTGGAGNGEGQVIIGGSGGHWGGGTIVLGDLSGAQSGGGTLTGNARAAAQNAELGMAAMGLNVS
EEDTKNLADSIRKLGDAAEQISRMADLTDATKTYIEQISSVTANLERFNVVTNSLSEVSDSLVHSCEMIAGSKNEHSEKQ
TVGYVQQMEQLNQSLSGLNEFYSVHLSGLRSQMDTIQQINAGLSRIRDMYDNSVMDSTAFRNENERMAQLLAQLNQVYGR
LLQAMTVNMPGGGTMYPPQQPPYQGGYPPQGYAQQPPYPNPR
>Muribaculum_intestinale
MGKIKRYKNSIERFLSGEKGQRFFNFAYSIGAAIVIWGALFKILHLPGGSTLLSIGMGTEVLMFILTAFDRPPREYHWEE
VFPVLSTKNPDDRPEFQNGGSIVIGTNGTPVAGSIAPNGNAQFANLPSGAPTDEYMTQIAALSQQMNQLRQTTESLNNVS
EVLLQSYKAITENSENITRSSTGYVEEMQALNRNIAGLNTIYEIQLKSVSSQLDSIDRVNRGIKDIRDMYEKSSAMSERY
CEETEKMARYMQQLNQVYEKMLHAMTINMYNPMGAHQPQANSSQAMPESMPPIR
>Prevotella_fusca_JCM_17724
MTQYSKYNFVYHLQKWMDSVPGQTFLNYGYSWGASVVILGALFKLTHLPGANIMLYFGMGTEVVVFFLSAFDRPFDKTDD
GRELPTHVTDEYLERTESDTERPAVVTQPRYAAVENVAQSVQQAMPSASDIAVAVVGQQSKAIADAQQQTPEMVEAQTNY
VSALQSLTEMLGKVNDQSQRLTRDSEEMENLNRTLTGIAKVYEMQLKGASQQIGTIDQINEQTRKMAQQIEQLNSIYARM
IEAMTVNMRVAAPGAATQQSATGSL
>Prevotella_denticola_F0289
MTQYSKYNFVYRLQKWMDSVPGQTFLNYGYSWGASVVILGALFKLTHLPGANIMLYFGMGTEVVVFFLSAFDRPFDKTDD
GRELATHVTEEYLGGDRHDIAPQPSPVSPAGVAVAAAGQQPVPSASDIAAAVVSQQSKVIADAQQQTPEMVEAQTNYVSA
LQNLTEMLGKVNDQSQRLTRDSEEMENLNRTLTGIAKVYEMQLKGASQQIGTIDQINEQTRRMAQQIEQLNSIYARMIEA
MTVNMRVAAPGAAPQPSASGSL
>Barnesiella_viscericola_DSM_18177
MGKYKRYKNRIEKFLSSDKGQRFFNFAYSIGAAVVIWGALFKILHLPGGSLLLSIGMGTEVLMFILSAFDTPPKTYHWEE
VFPVLNSKNPEDRPDFSGGGGTVIIGGNGKGGNGGNGGGNYPDVSASEAKRAVGIPEGLNLSEADTQSLTDSIQKMSAAA
DQLSRMAELTDATQQYLTQLSGIAEQMDRLRQTTESLTNVSNTLLQSYRNITENSEGISDTSQGYVTGMETLNRNINGLN
TIYEIQLKSISSQIDNIDRVNTGLRNIRDMYERSASDSTRYCQEAEKMTQYIQQLNSVYEKMITAMTINMYRPMGGAPAP
DLAEKPKEDPKQK
>Proteiniphilum_saccharofermentans
MNAYKRYKNRLERFLQTERGKRFINFAYSFGAAIVILGAMFKLLHFPFGNEMLFIGMVTECIVFILSAFDSPIRDYRWEQ
VFPALSSVNSEEDPGFNAAIAQQTPPSARETISVSATHNFTPQHSEVSTTPHIHPTNSPGEPGYEVPHNLSAHSEEYGKQ
MENLNRTLSGLNSIYEIQLKSVSSQIGAIEQINQGLARLRTMYGDTLPDGSVIKAETEKMADQLRELNEVYARMLNAMTV
NKQNNPGNPIT
>Prevotella_intermedia
MTRYSKYNIIYRLQKWIDTVPGQTFLNYGYSWGASIVILGALFKLTHLPGANIWLFLGMGTEVVVFFLSAFDRPFDKTDD
GKEIPTHFQEDDEEIETVGINTKGNVASVRQTVVATDATAEEVARQTMPLADQIAAAVVNQQSQVIANAEQQTPEMVEAQ
TNYVDALKSLTEMLGKVNDQSQRLTRDSEEMENLNRTLTGITKVYEMQLKGASQQIGTIDQINEQTRKMAQQIEQLNKVY
ARMIEAMTVNMRVASPAVPTQPTTEE
>Prevotella_intermedia_ATCC_25611
MTRYSKYNIIYRLQKWIDTVPGQTFLNYGYSWGASIVILGALFKLTHLPGANIWLFLGMGTEVVVFFLSAFDRPFDKTDD
GKEIPTHFQEDDEEIETVGINTKGNVASVRQTVVATDATAEEVARQTMPLADQIAAAVVNQQSQVIANAEQQTPEMVEAQ
TNYVDALKSLTEMLGKVNDQSQRLTRDSEEMENLNRTLTGITKVYEMQLKGASQQIGTIDQINEQTRKMAQQIEQLNKVY
ARMIEAMTVNMRVASPAVPTQPTTEE
>Prevotella_intermedia_17
MTRYSKYNIIYRLQKWIDTVPGQTFLNYGYSWGASIVILGALFKLTHLPGANIWLFLGMGTEVVVFFLSAFDRPFDKTDD
GKEIPTHFQEDDEEIETVGINTKGNVASVRQTVVATDATAEEVARQTMPLADQIAAAVVNQQSQVIANAEQQTPEMVEAQ
TNYVDALKSLTEMLGKVNDQSQRLTRDSEEMENLNRTLTGITKVYEMQLKGASQQIGTIDQINEQTRKMAQQIEQLNKVY
ARMIEAMTVNMRVASPAVPTQPTTEE
>Prevotella_sp._oral_taxon_299_str._F0039
MSEYSKYNIVYRLQKWIDSVPGQTFLNYAYSWGAAIVILGTLFKLTHLPGANIMLFLGMGTEVCVFFISAFDRPFDKTAD
GLELPTHPDLDEEEPAEQCVSKSVNTTAHIAKAGFAPQNAAFVAPQSVAPEALENTISWTEQQQTQTPELLDAQQRYVTE
LNNLSEILSKVSAQSERLARDNEEIDNLNRTITGITKVYEMQLKSASKQMSTIDDINEQSAKMASQIEQLNKIYTRMIEA
MTVNMRASGAPTIE
>Porphyromonas_asaccharolytica_DSM_20707
MAKKYRRYKNGLEMYLSSKKGRRVLNFAYSWGAAVVILGALFKLLHFPFGNEMLFIGMITEFFVFFISGFEQPEEHYQWE
QVFPELDSKNPMDKQEMEARRQYLLRKAQEAAAAPAPSYAYPEGEHHEPARAYVAQPQAQQQTQTQVQASYVTPEGGYGA
PASEVQVERLSSAIDQLANAASQLSRLGELSQQMTDQWVAMQQDGRTLGESAVEYQTQMDTTSQHLARLNQIYESQLASI
TGQVATIDQINQGLEHIKNMYQDSAIDSTTFRTQNERLTMQLSELNRVYARILEALTVNMGAPGMAGRPYQGGYEPSYYA
PRQEYPSARPDYYASQPYQAPRNAGAPQEPQE
>Prevotella_dentalis_DSM_3688
MSNYSKYNLVYRLQKWMDTVAGQTFLNYAYSWGASVVILGALFKLTHLAGANIMLFLGMGTEVLVFFISAFDRPFDKTAD
GREMPTRVTEEFLASGIVSYGKGETPAAPDEQPAPAAVAVQVAQPVGSAQTAAPASSGAAIQPNYVPRMSAEEAAVQPNY
VPQMSAEEAAALNEAQGNYVDELKELVETLKKVNEQSARLTRDSEEMENLNRTLTGISKVYEMQLKGASQQIGTIDQIND
QTRKMAQQIEQLNQIYARMIEAMTVNMHVAAPGAAHTDE
>Parabacteroides_distasonis_ATCC_8503
MGKYRRYKNRLEMFLSSERGKRVLNFLYSWGASIVILGALFKLLHIPYANQILFVAMITESIVFFISAFEHPNKEYHWED
VFPVLKSKNPMDRPDFTGTPISTMINSTDNVEDDEIAGGINIGSAASKANAQRGGSLNIAGNLDVTEEDTKNLSESIKKL
SGAAEQISKMAELTEATQKYLEQLSGMSENMERFSQVTHSLTNVSDTLLNSYKSITDNSDGISQNSRGYVHQMEQLNRNV
SGLNTIYEIQLKSISSQIESIEHINSGLNRIREMYDGSVVDSSVFRNETEKMTRQLAELNQVYSRLLQAMTVNMGYQQPA
QPQQQPQQPMYQQPQQPGYQQQYQQPYGYQQPQQAPYTNNPMK
>Prevotella_melaninogenica_ATCC_25845
MTQYSKYNLIYHLQKWMDSVPGQTFLNYGYSWGASVVILGALFKLTHLPGANIMLYFGMGTEVIVFFLSAFDRPFDKTDD
GRELPTHVTEELLDDNENTVERPAAVPQPQYAAAENIAQSVQEAMPSANDIAAAVVGQQSKAITDAQQQTPEMVEAQTNY
VAALQNLTEMLGKVNDQSQRLTRDSEEMENLNRTLTGIAKVYEMQLKSASQQIGTIDQINDQTRKMAQQIEQLNSIYARM
IEAMTVNMRVAAPNVAPQQSTPESL
>Prevotella_enoeca
MSSYSKINVIYRLQKWMDSVPGQTFLNYAYSWGASIVILGTLFKLTHLPGADLMLFIGMGTEVCVFFISAFDRPFDKTAD
GRDIPVHVTDEYLKGSEAVDEKAFPASQKIMSQATERCLSQQQETSPELVEATANYVAELQRLTEMLSKVSEQSARLTRD
SEEMDNLNRTLTGICKVYEMQLKGASQQIGTIDRINEQSKKMAEHIEQLNSIYHRMIEAMTVNMRAATSHNP
>Tannerella_sp._oral_taxon_HOT-286
MFLSSENGKRTLNFVYSWGASIVIIGALFKILHHPLGSPILSVAMVTEALVFFISAFERPSNEYHWEEVFPVLKSKNPLD
RPEFGGSGNGGSNGGGSIVVGDLSGLQGLGGSDSSQGLGGSSIVLGDLSGLQGGGGAPLTGNARAARSAEIGMAAMGLNV
SEEDTRSLSESIKKLGDAAEQIAHMADLTEATKTYIEQITGVSANLERFSTVTQSLSDVSDTIVNSYRSIAAATTTEGTE
EQTVGYVQQMEQLNRSLSGMNEFYSAHLDGLRAQMDTIRQINDGLGRIRDMYNNSVMDSTAFRNENERMAQLLSQLNQVY
GRLLQAMTINMAAPGGNMYPPQQPMYPPQGAPAAYPPQGGYAQQPPYTQQPMR
>Bacteroides_cellulosilyticus
MEKDTVNKKRDFGQKLQDFMASYRGKVIMNYAYSWGAAIVIAGTLFKLTHLPGANLMLWIGMGTEVLVFFISAFDLPRRQ
TETATSGGIVVVGDGTIGSAGGWTNDLPKTQSTPSNQPVSVTVGANQYSPGTPAPAFTPEMEETTQAYIAQLKEMTEMLS
RFTAQAESLSHDAEQMSALNRNLAGINAIYEMQLRSASTQINTIDQVHEQTRKMARQIEELNAVYARMLQAVQVK
>Draconibacterium_orientale
MNLGELFKTKRWKTFMGYVYGWGAAVVMVGALFKLEHWKGSSELLTVGLLTEAFIFFLSAFEPPISIPEWDKVYPELNED
YELEEVKELRTTNKSTGLETIFGSSELTPELMDRVGKGLAELSNTAKGISDISSATLATDMYVKNLGSASESMNSFAQIN
NKANESINSSVDTLLDSYSVAATKLSETGKNLSVVYQKSSDIISGELENIGSSSKQYSGNLERLNKNLDSLNSNFENQLK
ETQGQFKANQKFNQDLAEMNSILTSSVDELKKYKENAESLNKNLEALNTIYGNMLGAMSYKK
>Petrimonas_mucosa
MNKLIRKIEKGLQTDVGQRFLQYAYSFGAAIVIFGAMVKVLHWWGIWGNIIFGTGMVIECIVFILYGLDRPEATPAAPYP
ALHREESAPLSTPATDLASLLTPVAEGTAQYAQATERIAKLSESLQESCRQIIENSQQIGRHSLEVDALNRETARMTRQI
QELNQIYGRLIQAMSSGNGTEKQEEG
>Paludibacter_propionicigenes_WB4
MSENVSKFDLWWNSPETKQKVGAAYSLGASVVIIGAMFKILHLTGAGTMLGIGMSVEAFLFALGIFDKPHKEFDWDKVYD
FDGNGTVGANNQVSQNVNTGTSAAPARAVGLNYNQTIDDEDVQKLSEGIKNLTATAQQFSSLSSVIGATEQFVKNIDEAS
ATTGKFIKSQESLNGATGTLATSYQGISASMDAVEKNTKLYAGKVEDINKNLASINSIYEIQLKNIQAQSEGLTQQTERI
RLVNEDLNVVVRDVQKMKTATTVAAEETENFKTGTSKLAKQVADLNQVYGNMLNALSN
>Weeksella_virosa_DSM_16922
MAAQATKQERLTNFLYNFFAAVVIIGALCKITHTSPLGISANIILSIGLVAEALVFMYAAFFDKPSGEYDWEVVYPELVD
GKARVNRSAQAVVGAGNNLTAELDKVLAEAKLDKEVFERLRTSLDKFGSAVSELNTTTSAVASTEKYGAEMLKASENISS
LNTLYAQQIENSRKQVELNKQFIEEMQKSSGSSEQFLKEMQSLSENINALNKVYGGMLNAMRVNQ
>Pedobacter_heparinus_DSM_2366
MAAKKKFDWLHVAISWGASIVILGALFKILHIGGALGNYAIGIGLGVEACLFFLTGFRQPEQELPWERVYPELSADFSGE
LPKSSARPVAAAAGFSSTAALDKMLVDAKIGPELIESLGTGLRTFGDKVAAISNVADASSATNEFTGKLKTASASFDTLN
GAFEKATSQLVEMGNSNTASTAYHDQVNALAKNLSALNAVYELELQDSSAHLKSMNKFYQNLSLTMNNFNESMEDSKQFK
EEVGKLAKNLSSLNAIYGNMLSAMNQPRV
>Pedobacter_cryoconitis
MAAKKNSNWLHSAISWGASIVILGALCKILHIGGIWGSYAIGIGLGVEAALFFITGFFPPEPELAWEKVYPELRDDFKGE
LPVATARPVAVAGPSSTAALDKMLGDAKIGPELIESLGNGLRNFGDKVATISTVADAAVATNDFTGKVKQASAGFDQLNG
AFSKATSQLVELGESGNASKSYHEQVNNLSKNLSALNAVYELELQDSTTHLKSMNKFYQNLSATMNNFNESMDDSKQFKE
EVGKLAKNLSSLNAIYGNMLTAMNQPRP
>Dokdonia_sp._4H-3-7-5
MAKSKTGKKLMNMVYGLGAAVVIIGALFKIMHWPFGNEMLIVGLITEAVVFAISAFEPVDNELDWALVYPELAGGASGSK
KKAVAPVEAEAQLSKKLDNMLKEAKIDSELMTSLGTSIRSFEGAAKGIAPTADAMTSTKKYSEEMALAAAQMESLNSLYK
VQVESSSRQAEINEQVTQNAGKLKDQMESLATNLSSLNGVYGGMLSAMNKN
>Owenweeksia_hongkongensis_DSM_17368
MALIDVNSKRFKNFMAKLYGWGAAVVILGAMFKILHFPGADIMLIVGLTTEAVIFFFSAFEKPHEELDWTLVYPELAGME
DPDTEYNRTTGLTATQELDNMLADAKIDGALIDSLGEGLRNFGDAANKLNSTVEAAAATKEYGEQLSLASKNMESLNALY
AVQLESSANHMEAQNALIGNLTSTINDSEKLSSEVTSLVSNIGKLNNVYGGMLSAMNINKN
>Pontibacter_korlensis
MSKAKGRSFLFDVLMPKVYGIGAAVVIVGALFKIQHWPGADLMLILGLSTEAIIFFLSAFQPQHAEPDWARVYPQLADDY
AGEGIVPATAAVSAGPSVTGKLDEMMRNADITPETINQLGLGLNRLSETAASMADMSNAAAATEEYTVRVRAAAGQLDKI
NNAYATTADAIAQMAVSASDAKEYHNQIQGMTRNLGALNAVYEMELQDANNHLKAMNKFYGNLSMAMENLTDASKDTEQF
KQEVSRLTQNLHSLNTVYGNMLTAMKG
>Hymenobacter_swuensis_DY53
MAAKGGSFLYDVLMPKVYGIGAAVVIVGALFKIQHWEGASEMLIVGLGTEALIFLLSAFQPNPKEVDWSLVYPELSEGYD
PSTNSNKFVEQSTGTGLTRKLDDMLKDANVTPEAIASLGQGLNRLSTTTQQLSTLGDATSATDEYTTKVRTAAQSLERIN
EAYSNTATAMTAMADATNDAREYHVQVQNVTKNLGALNAVYEMELQDANTHLKSMNKFYGTLAQAMENLTEAGKETDQFK
QEVTSLTTNLSSLNRVYGNMLNAMRATN
>Zunongwangia_profunda_SM-A87
MAQSKTRAKVMNMVYGLGAAVVILGALFKIMHWPFGNEMLILGLCTEALVFTVSAFEPVDEGYDWSLVYPELAQGSAAIT
SPRKKEVVIEETKDAQGMLSKKLDDMLRDAKVDAALMTSLGDSIRNFEGAAKGIAPTVDAMASQKKYSQELTTAATQMET
LNSIYKVQVESASRQAEINKAVAENAGKLKAEMDSLTQNLASLNGVYGGMLTAMHGQRRA
>Lutibacter_sp._LPB0138
MAQSKSTKKLFNMAYGLGAAIVILGALFKILHWKFGNEMLMIGMIVEAIVFAISAFEPVEEDLDWSLVYPELQGGKGKLK
EKGGDAQGMLSQKLDDMLKEAKLDAGLMKSLGESIQNFKGAAENIAPAVDSAAATGRYSEQLSLAASQMESLNSLYKVQV
ESASRQAEINAETVENAGKLKEQMQSLASNLSSLNGVYGGMLSAMSKN
>Ornithobacterium_rhinotracheale_DSM_15997
MAAKTKKKDVILNMVYSLGAAVVIIGALFKINHWGIGPINGSLVLAIGLGVEALIFIVFAFDPPAGEYDWEKAYPELADP
NAKPVARKQNVVADSGASEASLSAKLDKMLADAKLDAALMTRLKDGINSFSNTVEEMNKTVDASRNTQKYGDQLALAANH
MESLNSLYQVQLENGKKQVELNQKFINEMQKSASGSEQFMAEMNKLTKNVNDLNKVYGGMLSAMRQPNV
>Ornithobacterium_rhinotracheale_ORT-UMN_88
MAAKTKKKDVILNMVYSLGAAVVIIGALFKINHWGIGPINGSLVLAIGLGVEALIFIVFAFDPPAGEYDWEKAYPELADP
NAKPVARKQNVVADSGASEASLSAKLDKMLADAKLDAALMTRLKDGINSFSNTVEEMNKTVDASRNTQKYGDQLALAANH
MESLNSLYQVQLENGKKQVELNQKFINEMQKSASGSEQFMAEMNKLTKNVNDLNKVYGGMLSAMRQPNV
>Lacinutrix_sp._5H-3-7-4
MAQKGKITITNMIYGLGAAIVIVGALFKIQHWPYGSEILTLGMIVEALVFTYSAFERQSADLDWSLVYPELAGGAVTKRA
KKLEEPKDAEGLLSKKLDNLLKDAKIDGELMASLGNSIKNFEGAAKGISPTVDAMAAQKKYGEEMSLAAAQMESLNSLYK
VQMEAASRQASINEESVENAAKLKEQMQSLASNLSSLNGVYGGMLTAMNKN
>Lacinutrix_venerupis
MAQKGKITVTNMIYGLGAAIVIVGALFKIQHWPYGSEILTLGMIVEALVFTYSAFERQSADLDWSLVYPELAGGVTTTKK
GKLVEEPKDAEGLLSKKLDNLLKDAKIDGELMASLGNSIKNFEGAAKGISPTVDAMAAQKKYGEEMTLAAAQMESLNSLY
KVQMEAASRQATINEESVENAAKLKEQMQSLASNLSSLNGVYGGMLTAMNKN
>Seonamhaeicola_sp._S2-3
MAQSKTSKRFMNMAYGLGASIVIVGALFKITHFEIGFLTGNVMLTIGLVTEAIIFALSAFEPVDDDLDWSLVYPELAGGQ
KSKKEKEENPQGLLSKKLDDLLKEAKIDGELISSLGESIKNFEGAAKNMSSTVDSIEASKKYGEELSLAAAQMESLNSLY
KVQLESINKQAAINEESVENAAKLKEQMQSLASNLSSLNGVYGGMLSAMNKN
>Pseudopedobacter_saltans_DSM_12145
MAGKKKFKVTMDAIVSWGATVVIIGALFKIMHWPGGGMVISAGLLVEALLFFLMGFQPPHKDPKWEKVYPQLSDDFAGDL
PDMHKAVKLNELEIKGNVGGGAAFPDLKIGDDFAAKVREGLDNFSSKIAAISNAADASVATADFANKISSASSKVEGLGQ
AAEKASAGVLEVAQASQASKEYYTQVTNLGKNISALNAVYELELQDSNAHLKAMNKFYQNLSETMQNFNESLDDSKQFKE
EVGKLSKNLASLNAVYGNMLSAMNQPRA
>Prevotella_ruminicola_23
MDSVPGQTFLNYAYSWGAAIVILGTLFKLTHLKGADFFLFLGMGTEVLVFFLSAFDRPFDKTTDGMVLDTHVNVNGEAPV
ASKGGSATVVGGNGGTIIINGNGGTYTGSSTNSPSTPSAQPAAVQSAVAVQPTSVSAHPELDAATSTYVEELKHLTETLS
KVSAQNEKLAHDSEEMENLNRTLTGICKVYEMQLKSASAQIGTIDDINEQTKKMAAQIAELNKIYSRMIEAMTAKMNA
>Cytophaga_hutchinsonii_ATCC_33406
MSKKGENLLEDVIMPKVYGLGAAVVIIGALFKIMHWPFAGPMLVVGLGTEAVIFAISAFQKPHKDPEWSRVYPQLAEDFD
GDDDEPATATGTVQKLDEMMASANINQSVIGRLGQGLNSLSENVSKMSDLSDATVASSEYTSAIKGATGSLNKMNDAYSK
TAEAMSGMASATVDAQGYHEQVQKITKNLGALNAVYEMELSDANNHLRAMNKFYANLSSAMENMADASRDTQSFKEELGK
LSKNLTSLNGVYGNMLTAMRG
>Bacteroidetes_bacterium_UKL13-3
MKQSIFESKGFKNFMAKVYGIGAAVVILGALFKIKHWPGADPMLILGMGTEVVIFVISAFEPAHKEYDWSLVYPEFAGIE
SESSNKKSSKGQGTVSQQLDKMLEETKVGPELIGSLGNGLKSLSENVNNLKDLSSAAVATDEYAKNVNVAAKSVMGLNSS
YNQAVEAMGAMVSASEGSKEYGVQVEKMTKNLASLNSVYELEIAESNNHLKSINEFVGNLSKVVNSLADSQKEADNFKNE
IGKLSGNLTALNNVYGNMLAAMNVNRSSN
>Emticicia_oligotrophica_DSM_17448
MAANNNGTSLFWDKVIPFFYGAGASVVILGALGKIMHYDWANFMLPIGLGTEAAIFLIYAFQSFLRPSTEYQWEKVYPEL
AEDFQGELPKRSAASSQGAGLTAKMDDMLANAKITPDVFDGLKTGIQSLTSQVAKMSDLTDATVATSDYAKNIKTASGQV
TAMNAAYGTAVTAMNSMADATKDAQEYRSQFSKITQNMGALNAVYELELQDTNKHLKAMNAFYGNLSTAMQDMSEASKEA
QQFKNEMAKLTNNLTSLNNVYGSMLSAMKGN
>Niastella_koreensis_GR20-10
MAGVSKSTERLVNVIVCMGAAVVIFGAWQKITHQALADFFLTAGLITEAVIFVVYAFLPPPGSEMHAIAEALPKLAGGVA
SSGNPAIAKMDEMFQEADITPANLARLSEGFKKLGSTVTNIADVSDVVKTTSDYTAKTKEVTVALDKMKDVYTGAAASVS
SFNSAADGTKQFHEQVQVLTKNLGSLNAIYELELQDTNNHLKAMNSFYGNLVQASQTMQGSVDDAKKAHEQISKLAGNLS
HLNTIYGNMLTAMSGR
>Flavisolibacter_sp._LCS9
MAAAIPPKVSKIVDVFVSIAAAIVIWGALRKILHSPDADIWLKIGLTTEAVVFLVYGILYLRYPAIEADHGGGKLAVAHV
PHATGALDKALMDADITPANLNRLSENFKKLNTTVSNMNNISDVVAATGDYTQKTREVTSALAQVKDAYVNAANSVGAFN
QAGEGAKQFHDQMQVMTKNLSSLNTIYELELQESNNHLKALNGFYGKLAETSNAMLTSAEDAKKVQEQIGHLANNLGRLN
SIYGNMLSAMQGR
>Spirosoma_linguale_DSM_74
MAAAKSSSFFWDRLVPTIYSAGAAVVIAGAWAKITHNEQFGWLLTAGLLTEVVIFALYAVQSFTMPAATDDGYAWERVYP
ELADDYKGEARKPNPQANGLTGNLDQMLAQAKVTPDVFERLGSGFRNLNDTVSKLTDLTDATVATNDYARNVKSAASSIS
EMNKSYGTAITAMNSMADATTDAKDYRDQFQKVTKNMGALNAVYELELQDTNKHLKAMNAFYGSLTAAMENMSDASRDTQ
QFKNELAKLTGNLASLNNVYGSMLTAMRGNGK
>Spirosoma_radiotolerans
MAAAKSSSFFWDRLVPTIYSAGAAVVIAGAWAKITHNEQFGWLLTAGLLTEVVIFILYAVQSFTMPATADDGYAWERVYP
ELADDYKGEARKPAPQANGLTGNMDQMLAQAKVTPDVFERLGSGFRNLNETVSKLTDLTDATVATNDYARNVKSASNSIG
EMNKSYGTAITAMNSMADATTDAKDYRDQFQKVTKNMGALNAVYELELQDTNKHLKAMNAFYGSLSAAMENMSDASRDTQ
QFKNELAKLTGNLASLNGVYGSMLTAMRGN
>Fluviicola_taffensis_DSM_16823
MKPGSKGWKKFMAKLYGFGAAVVIVGALFKIMHWPFAGPMLIVGLSTEALIFIFSAFEPIHEDPNWELVYPELALGHSDD
LDHDALPAAGGRGGRNSGGSGITEHLDKMLEEAKIDGQLLERLGDGMRQLGENAAQLKGVTSAAAATDSYVSSLQAASDK
VSNLSEAYERASVSISGMTSNTQEGESFGEQMQKVSKNLSALNNVYELQLKGSSAHLEATEKFQGQVTEMMKNLSDSAED
TKRYKENMAMLSKNLTDLNSVYGNMLKAMTISRD
>Marivirga_tractuosa_DSM_4126
MSNKKGGFQELLFKTIMPKVYGIGAAIVIIGAMFKILHLPGASFMLGVGLSTEAIIFLLSAFEPAHEEVDWSKVYPELAE
EFDDEPAPRKKQISSASGGSTSQQLDKVLEEGKIGPDLIKSLGDGMKSMADSAKQMSNLSNAAVATNDYANNVKQASKSL
MEMNKSYDTTAEAMKQMASATTDSKEYHSQVQAVTKNLTALNQVYEMELQDSQNHVKAMNKFYKNLSTALDSMTEASKDT
AQFQTEVKNLTTNLSQLNKVYGNMLSAMKG
>Sphingobacterium_sp._B29
MSKKKDNSRWLNVAISWGASIVIIGVLFKILHIGGTTANYMIGIGLGVEAFLFFLMGFNPPAPEPDWTRVYPELDDNFNG
DLPQRGKTVVAQPAGPSATAALDKMFADANIEPASIENLGRGLRDFSEKVSAINKLSDVSLATEEFTNKLRTATSKFDNL
SLAFEKASQNLVAMSNTSGDTSNYHEQVKSLTTNLSQLNAMYERELRDSASHLQSMNKFYENLSFTMQNFNESLDDSKAF
KDEVGKLAKNLNALNAIYGNMLSAMNQPRV
>Sphingobacterium_sp._ML3W
MSKRKDNSRWLNVAISWGASIVIIGVLFKILHIGGSYANYMIGIGLGVEAFLFFLMGFNPPPQEPDWSRVYPELDDNFTG
ERPVRGAAVVNQQAGPSATVALDKMFADANIEPASIENLGRGLRDFSEKMSAINKISDVSLATEDFTQKLKLATSKFDHM
SQAFEKASANLVQMSNSSADTTSYHDQVQKLTGNLQQLNGMYERELQDSASHLKSMNQFYENLSYTMQNFNESLDDSKAF
KEEVGKLAKNLNALNAIYGNMLSAMNQPRV
>Leadbetterella_byssophila_DSM_17132
MAANNGPSVFWDRIIPFIYSAGAAVVIVGAMGKIMHYDWASVMLPVGLSVEAVIFLIYAAQSLLRPTVEYQWERVYPELD
VNYKGELPTRSSTTQSSGLGLTAKMDDMLANAKINPDIFESLKAGIQNLNQSVSNLGEITSTGVVTAEFNGKVKEAAAKI
GEMNSSLGNAVGAMVSLGDATRDAQEYRNQFHKISQNMSALNAIYEIELQDTNRHLKSMNAFYGNFSNVLNDMSDVSKDS
QQFKAELNKLTTNLASLNNVYGSMLSAMKGSASV
>Bernardetia_litoralis_DSM_6794
MAQETGLQRFYRTIIPKATSVGAAVVVLGALFKIMHWPGASFMLIVGLSTEAVIFLFGLFEPPQPPNPHYEWERVYPGLV
DANVKAVVAKKGGNDDGKSVTALAGLDKMLGEANLSADSFKRFGQGIQSLNDTATRMKSITEAVNSTNDYSNNLKQASKS
LTSLNSAYSSTVSAMGEMSNAAKDAKAYHVQVQAITKNLAGLNAVYEMELKDANSHLKAMNKFYTNLTQAMESMADASKE
SVVFKEQMSKLTTNITSLNKVYGNMLTAMKG
>Flavobacterium_columnare
MAILSPRVMNFAYGFGAAVVIVGALFKLMHWPGASAMLIAGLGTEALIFGLSAFETPAQELDWTLVYPELAGGQPTAKKA
RKEEPVEAQGILSQKLDAMLKEAKIDGELMASLGNSIKNFEGAAKNMAPTVDAIAGQKKYADEMLAAANNMASLNNLYKS
QLESASRNAEANQEIAENAAKLKEQMQSMTTNIATLNSVYGGMLSAMSNRG
>Flavobacterium_columnare_ATCC_49512
MAILSPRVMNFAYGFGAAVVIVGALFKLMHWPGASAMLIAGLGTEALIFGLSAFETPAQELDWTLVYPELAGGQPTAKKA
KKEEPVETQGLLSQKLDAMLKEAKIDGELMASLGNSIKNFEGAAKNMAPTVDAIAGQKKYADEMLAAANNMASLNNLYKS
QLESASRNAEANQEIAENAAKLKEQMQSMTTNIATLNSVYGGMLSAMSNRG
>Runella_slithyformis_DSM_19594
MAAQKQGVFWSKIVPTAYALGAAIVIIGAWAKITHVEGGSEILTVGLLTEAFIFILYAVQSFLFPASEDYAWEKVYPELA
DDAAPVPSRKEEKKGQGLTASMDKMMAEANISPDIFNNLGKGFKSLSDTVSKIGDLTDATVATNEYAKNVKNASSAITDM
NKSYGVAINAMSSMADATKDAQQYREQFQNITKNMGALNAVYELELQDTTKHLKAMNAFYGNLTNAMANMADATKESQQF
KAEMSKLTTNITALNNVYGNMLTAMRG
>Flavobacterium_sp._EM1308
MAVLSKKAMNFTYGMGAAVVIIGALFKIQHYPYASALLIVGLCTEAFIFALSAFEPVEKELDWSLVYPELAGGEKSDRKE
AVAEDPQGLLSSKLDAMLKEAKIDGELMNSLGNSIRNFGEASKSIAPTVDSMAATKKYSEELSMAAAQMESLNSLYKVQL
ESASRNAEANKEIAENASKLKEQMQSMTANIASLNNVYGGMLSAMSNKG
>Flavobacteriaceae_bacterium_3519-10
MFKSKEAIYNFIYSFGAAIVIIGALFKLTHWSIGPLTGNVTLAIGLITEAIIFIIFAFDAPKSEESYAWENVYPELLDRD
ANPNPKHSTVGFQAAEVKELEVSLSEKLDKMLEDAKLDVTLFERLRTGIDKFSNSVDQINQTVDVTGSTQKYNDQLVLAA
SHLESMNALYALQLEHGQSQAEYSKKYVEDMQKSAAHSERFNEELSGLTTNLNNLNRVYGGMLSAMKS
>Chryseobacterium_sp._IHB_B_17019
MFKTKDAWMNFFYSFGAAIVILGAWLKITHITLGPINGNMALTVGLITEAIIFIIFAFDPPKSEESYAWENVYPELLDKH
ANPNPLHSNVAKSNAAQFAELENSLSTKLDKMLQDAKLDVQLFERLRTGIDKFSSSVDQINQTVDVSASTHKYNEQLNKA
AQHMESMNALYAMQLESGKRQSEFANKYVADMQKSAEQSEKFNQELQGLTSNLNNLNRVYGGMLTAMKS
>Riemerella_anatipestifer_CH3
MRLNDKTLNFIYSVGASVVILGAFFKMTHTTFGGLVNPNWILGAGLITEALIFLLYAFNPPAEEAKYAWENVYPELLDAN
AQPKPRKNNIVEQTQDIKQLEVSLSEKLDKMLKEANLDVQLFERLRTGIDKFSASVDQINQTVDVSSSTQKYNDQLTLAA
SHLESMNALYALQLEHGKAQSEYHQKYVSDLQKSVAQSEKFNQELDGLTANLNNLNRVYGGMLNAMKG
>Riemerella_anatipestifer_Yb2
MRLNDKTLNFIYSVGASVVILGAFFKMTHTTFGGLINPNWILGAGLITEALIFLLYAFNPPLEETKYAWENVYPELLDAN
AQPKPRKNNIVEQTQDIKQLEVSLSEKLDKMLKEANLDVQLFERLRTGIDKFSASVDQINQTVDVSSSTQKYNDQLTLAA
NHLESMNALYALQLEHGKAQSEYHQKYVSDLQKSVAQSEKFNQELDGLTANLNNLNRVYGGMLNAMKG
>Riemerella_anatipestifer
MRLNDKTLNFIYSVGASVVILGAFFKMTHTTFGGLINPNWILGAGLITEALIFLLYAFNPPLEETKYAWENVYPELLDAN
AQPKPRKNNIVEQTQDIKQLEVSLSEKLDKMLKEANLDVQLFERLRTGIDKFSASVDQINQTVDVSSSTQKYNDQLTLAA
NHLESMNALYALQLEHGKAQSEYHQKYVSDLQKSVAQSEKFNQELDGLTANLNNLNRVYGGMLNAMKG
>Riemerella_anatipestifer_RA-CH-2
MRLNDKTLNFIYSVGASVVILGAFFKMTHTTFGGLINPNWILGAGLITEALIFLLYAFNPPLEETKYAWENVYPELLDAN
AQPKPRKNNIVEQTQDIKQLEVSLSEKLDKMLKEANLDVQLFERLRTGIDKFSASVDQINQTVDVSSSTQKYNDQLTLAA
NHLESMNALYALQLEHGKAQSEYHQKYVSDLQKSVAQSEKFNQELDGLTANLNNLNRVYGGMLNAMKG
>Riemerella_anatipestifer_ATCC_11845
MRLNDKTLNFIYSVGASVVILGAFFKMTHTTFGGLINPNWILGAGLITEALIFLLYAFNPPLEETKYAWENVYPELLDAN
AQPKPRKNNIVEQTQDIKQLEVSLSEKLDKMLKEANLDVQLFERLRTGIDKFSASVDQINQTVDVSSSTQKYNDQLTLAA
NHLESMNALYALQLEHGKAQSEYHQKYVSDLQKSVAQSEKFNQELDGLTANLNNLNRVYGGMLNAMKG
>Riemerella_anatipestifer_RA-GD
MRLNDKTLNFIYSVGASVVILGAFFKMTHTTFGGLINPNWILGAGLITEALIFLLYAFNPPLEETKYAWENVYPELLDAN
AQPKPRKNNIVEQTQDIKQLEVSLSEKLDKMLKEANLDVQLFERLRTGIDKFSASVDQINQTVDVSSSTQKYNDQLTLAA
NHLESMNALYALQLEHGKAQSEYHQKYVSDLQKSVAQSEKFNQELDGLTANLNNLNRVYGGMLNAMKG
>Chryseobacterium_gallinarum
MFKTKDAWMNFFYSFGAAIVILGAWLKITHITLGPINGNIALTVGLITEAIIFIIFAFDPPKTEESYAWENVYPELLDKH
ANPNPLHSNVTTKNAGAQFAELENSLSNKLDKMLADAKLDVQLFERLRTGIDKFSNSVDQINQTVDVSASTHKYNDQLNK
AAQHMESMNALYAMQLENGKKQSEFAAKYVADMQKSAEQSEKFNQELQGLTSNLNSLNRVYGGMLTAMKS
>Riemerella_anatipestifer_RA-CH-1
MKLSDKTLNFIYSVGASVVILGAFFKMTHTTFGGLINPTWILGAGLITEALIFLLYAFNPPTEESKYAWENVYPELLDAN
AQPKPRKNVVEQTQEIKQLEVSLSEKLDKMLKEANLDVQLFERLRTGIDKFSASVDQINQTVDVSSSTQKYNDQLTLAAS
HLESMNALYALQLEHGKAQSEYHQKYVSDLQKSVEQSEKFNQELDGLTANLNNLNRVYGGMLNAMKG
>Chryseobacterium_sp._IHB_B_10212
MFKTKDAWMNFFYSFGAAIVILGAWLKITHITLGPINGNIALTVGLITEAIIFIIFAFDPPKSEESYAWENVYPELLDKH
ANPNPIHSNISSKNGAAQFAELENSLSTKLDKMLADAKLDVQLFDRLRTGIDKFSNSVDQINQTVDVSASTHKYNDQLNK
AATHMESMNALYVMQLENGKRQSEFANKYVADMQKSAEHSEKFNQELQGLTSNLNNLNRVYGGMLTAMKS
>Solitalea_canadensis_DSM_3403
MKGKIKFNLNFFASLFAAPVILGALFKILHWEGAREMLMIGMGCEAIIFIAMAFQPQYDEPDWSRVYPELLPENEPVEVS
SYSSRGAVGAGSSNALDKMLAEANITPDMVNNLGNGLRTFGDKVSAISNIANVSIDTTALSDSLKRGTDSVNQLVVSYQK
ASQSLVEMAGTNVDTKAYNEQINLMVKNLAALNAVYEMELQESNNHLKSMGKYYANINETMQGFNETLNYSKVYKEEIGK
LAKNLTSLNSVYGNMLSAMNVQRA
>Myroides_profundi
MAISKKLMNFCYGMGASVVIIGALFKITHMEFGPLNGNNMLTIGLLVEAFIFAISAFEPVDEELDWAKVYPELKDGKARE
VKVAKQAVVEPQDTEGMLSKKLDQMLKDAKIDGELMNSLGNSIRNFEAASREMGPSVNSVASTQKYAQEMTLAAQQLESL
NKAYKVQLESATANAEINKAVAENNAQLKEQMQALTNNLASLNNVYGGMLSAMGGGRNAN
>Chitinophaga_pinensis_DSM_2588
MAMNPTTSKWLNFFVCVAASVVIIGALFKLQHWPGADIALIVGLSTEALIFFVYAFVPDSGGHDAAPTQVAVVAGGSPAL
AGLDKMLEEADITPVSLQRLSENFQKLGSTVDKMRDISDVVAATGDYTQKTREAATAIGSVAHAYTTAASAVSSFNSASE
STRSFHEQMQGMTKNLASLNAIYELELQDTNNHLKAMNNFYSNLLNVSQAMTSSVDDARKTQDQISKLAHNLTSLNTVYG
NMLSAMQSAR
>Myroides_odoratimimus
MAISKKVMNFCYGMGASVVIIGALFKITHMEFGPFNGNNMLTAGLLVEAFIFAISAFEPVDEELDWAKVYPELKDGKARE
VKVAKQAVVEPQDTEGMLSKKLDQMLKDAKIDGELMNSLGNSIRNFEAASREMGPSVNSVASTQKYAQEMTLAAQQLESL
NKAYKVQLESATANAEINKAVAENNAQLKEQMQALTNNLASLNNVYGGMLSAMGGGRNAN
>Myroides_sp._ZB35
MAISKKVMNFCYGMGASVVIIGALFKITHMEFGPFNGNNMLTAGLLVEAFIFAISAFEPVDEELDWAKVYPELKDGKARE
VKVAKQAVVEPQDTEGMLSKKLDQMLKDAKIDGELMNSLGNSIRNFEAASREMGPSVNSVASTQKYAQEMTLAAQQLESL
NKAYKVQLESATANAEINKAVAENNAQLKEQMQALTNNLASLNNVYGGMLSAMGGGRNAN
>Myroides_sp._A21
MAISKKVMNFCYGMGASVVIIGALFKITHMEFGPFNGNNMLTAGLLVEAFIFAISAFEPVDEELDWAKVYPELKDGKARE
VKVAKQAVVEPQDTEGMLSKKLDQMLKDAKIDGELMNSLGNSIRNFEAASREMGPSVNSVASTQKYAQEMTLAAQQLESL
NKAYKVQLESATANAEINKAVAENNAQLKEQMQALTNNLASLNNVYGGMLSAMGGGRNAN
>Flavobacterium_psychrophilum_JIP02
MAILSKKTMNFAYGMGAAVVIIGALFKITHFEIGPLTGTVMLSVGLLTEAAIFALSAFEPVEHDLDWSLVYPELAGGAAS
AKKKEVKEVKEDTQGLLSQKLDAMLKEAKIDGELMSSLGNSIKNFEGAAKAISPTVDSMAGQKKYAEEMTMAAAQMESLN
SLYKVQLESATRNAQANSEIADNASKLKEQMQSMTSNIASLNNVYGGMLSAMSNKG
>Flavobacterium_psychrophilum_FPG3
MAILSKKTMNFAYGMGAAVVIIGALFKITHFEIGPLTGTVMLSVGLLTEAAIFALSAFEPVEHDLDWSLVYPELAGGAAS
AKKKEVKEVKEDTQGLLSQKLDAMLKEAKIDGELMSSLGNSIKNFEGAAKAISPTVDSMAGQKKYAEEMTMAAAQMESLN
SLYKVQLESATRNAQANSEIADNASKLKEQMQSMTSNIASLNNVYGGMLSAMSNKG
>Flavobacterium_psychrophilum_FPG101
MAILSKKTMNFAYGMGAAVVIIGALFKITHFEIGPLTGTVMLSVGLLTEAAIFALSAFEPVEHDLDWSLVYPELAGGAAS
AKKKEVKEVKEDTQGLLSQKLDAMLKEAKIDGELMSSLGNSIKNFEGAAKAISPTVDSMAGQKKYAEEMTMAAAQMESLN
SLYKVQLESATRNAQANSEIADNASKLKEQMQSMTSNIASLNNVYGGMLSAMSNKG
>Capnocytophaga_canimorsus_Cc5
MAQSNKTTKKIFQMAYGIGASIVILGALFKILHWEIDFGGFKLGGGFLLAFGLITEAIIFFISAFEPVEEGYDWSLVYPE
LVGGEARQNQLVGRGVVSQLSEEDKAIKESLSEKLDNLLAEAQIDANLMHSLSASIQNFAGAAKEIAPVTDAMVSTHKYG
EELSMAAAHLESLNSLYKLQLERTENQVSAQAGVVDNLNSLNEQMMSFKDNLKSLNSVYGGMLSAMGK
>Sphingobacterium_sp._21
MKKKDNSNWLHVAISWGASVVILGALFKILHIGGAMANYMIGAGLGVEALLFFLMGFNPPPKDPEWERVYPELADDYSGE
LPKTSARPIQNPNASTTLALDKIFADAQVGPETIASLGKGLRSFNEKVTAISNLSDASFAANEFTEKLRLASSKFDSLSV
AFEKASANLVAMSSTNSDTRGYHDQVQQLTQNLSSLNAMYERELRDSNAHLQSMNRFYEQLSSTMQNFNESLDDSKMFKD
EVNKLAKNLAALNAVYGNMLSAMNQPRM
>Pedobacter_steynii
MAAKRKFDKMHLAISLGASVVILGALFKILHLGGVWGNYMIGVGLGVEAILFALTGFIQPEPEPEWERVYPELRDDFDGE
LPKSSSRAAVQPAASFSSTAALDKMLTDAKVGPELIESLGTGLRTFGDKVAAISNVADASTATNEFTGKLKTASASFDSL
NSAFSKATAQLVEIGESTGASQAYHSQVNALAKNLSALNAVYELELQDSSAHLKSMNKFYQNLSLTMNNFNESMEDSKQF
KDEVGKLAKNLSSLNAIYGNMLSAMNQPRI
>Pedobacter_sp._PACM_27299
MVAKRKFDKMHLAISLGASVVILGALFKILHLGGVWGNYMIGIGLGVEAILFALTGFIQPEPEPAWERVYPELRDDYDGE
LPKASSRVTAQPAAFSSTAALDKMLSDAKVGPELIESLGNGLRTFGDKVAAISNVADASAATTEFAGKIKTASASFDSLN
GAFSKATTQLVEIGESAGASKSYHEQVNALAKNLASLNAVYELELQDSSAHLKSMNKFYQNIALTMDNFSGSMEDSKQFK
DEVGKLAKNLGSLNAIYGNMLSAMNQPRV
>Flammeovirga_sp._MY04
MSHFHETGRQKFYRVYAPILTNLGASVVIIGAMFKILHLQGGGPILAAGLVTEAFLFFIGAFAPAPPPEKHYDWELVYPE
LLSGEAATAKKPAKKDNSKDLAALGAMDKLLADAKLTPEVFKNFGSGMENLNKSVGQMKSVASVAGASDEYSRSLQVATK
SMGDLNKSFSTTVTAMKTMEGTAADSKAHQAQVQAITKNLGALNAVYEMELKDANNHLKTINKFHGNLANAVQSMDEASK
EASKFKTQMSTLTTNLTQLNNVYGKMLTAMKG
>Candidatus_Amoebophilus_asiaticus_5a2
MASGNNGWVHKFYTVIMPKIYGIGAAVVIAGAMFKLLNWPGGALMLGVGLTTEAIIFFLSSFEPTPKEVDWTKVYPELDE
NYVGSPSVSNRGQHQPIDSISDKLEDMFAKAKIDGALLERLGQGMQHLVASATHIADLTHAAQATEKYTVNLEKASNALE
SMYISQSNVLNAMQKLDGLAENAHNFHQGLQGLTEILNKANVAYNTELQEIHQRLEGTKAIYVNVANSMNQLQEASSETE
NFRLELSKLNDKLASLNNVYGNMLMALKS
>Chryseobacterium_sp._StRB126
MFKTKDAWMNFFYSFGAAIVILGAWLKITHITLGPINGNIALTVGLITEAIIFIIFAFDPPKTEESYAWENVYPELLDKH
ANPNPLHSNVTTRNTGNHFAELENSLSTKLDKMLEDARLDVQLFERLRTGIDKFSSSVDQINQTVDVSASTHKYNDQLNK
AAQHMESMNALYAMQLESGKKQAEFATKYVSDMQKSVEHSEKFNQELQGLTSNLNNLNRVYGGMLTAMKS
>Belliella_baltica_DSM_15883
MEQNKQSFKYKFYGSIMPKIYGIGAAVVILGAMFKILDWPFASWMIGVGLSTEAVIFFLSAFEPKHEELDWTKVYPELAG
DSPAERRAAAKVASGPSSTQQLDEMLEKAKIGPELIESLGKGMQNLASSAEKMGKLSDAAVATNEYAENVKSASKTLVDI
NQSYGKTAAALTEMSSASADAKEYHTQVVAVTKNLSALNNVYEMELQDANSHVKTLNKFYSNMTSALEGLNEAGKETEAF
KNELAKLNANVSSLNKIYGGMLSAMKG
>Mucilaginibacter_sp._PAMC_26640
MAGKKKPYGISNVVSWGATIVIVGLLFKIQHWPYGGTFISIGLIAEAILFFILGFQREEKDIDWIRVYPELDESFSGELP
KSSVKPVAIGNNYSNTAALDKMMTEAKIGPELISSLGEGLRSFGDKVNAISRVTDAGDATIAFTNKVKSATASYDSLSLA
FDKASANLSDMANTNIDSKTYHEQVTRLATNLTQLNGVYELELQDSSAHLKAMNSFYKNLSSTMNNFNESLDDSRQFKDE
VGRLAKNLASLNSVYGNMLTAMNQPRG
>Rufibacter_sp._DG31D
MSKVRGSFFYDKVMPKIYGIGAAVVIVGALFKILHLPGANEMLIVGLGTEAVIFFLSAFQPNPPHEPEWERVYPQLRDDY
DGPLPTVPTATSGASITGDLDKMLRDANVTPATISSLGQGLNRLSDTASQMADMTDATVATKEYAARVRTATGSLDRINE
AYGTTLEAVSQMASATVDTQAYHAQVQQVTKNLGALNAVYEMELQDANNHLKTINKFYGSISGAMENLTAASRETEQFKD
EVTNLTKNLHSLNNVYGNMLNAMRG
>Flammeovirgaceae_bacterium_311
MSRKKGGFMNLLYGSIMPKIYGIGAAIVIVGALFKILHWEGANTMLFIGLMTEAIIFFLSAFEPKHSDPDWSRVYPELAE
DWDGEPGGRLAVQNNGNGSVTKKLDQMLESNKIGPELIQSLGQGMQQLAVNAKQMANMGNAAVATEEYANNVRGASKSLV
EMNKSYGATVEAMSAMASASKDAKEYHNQVQNVTKNLGALNAVYEMELQDANSHVKAMNKFYASISSAMDNMSQASKESE
QFKKELSALTTNLSSLNNVYGSMLTAMRGGGGQQAR
>Algoriphagus_sp._M8-2
MASKGNFFYSNVMPKIYGIGASVVILGAMFKILDWTGATLMIGVGLTTEAIIFFLSSFEPRHEEMDWSKIYPELAEGAPA
KKSKGDDVSAKLDDMLSKAKIGPELIESLGKGMQNLATSAEKMGNLADAAVATNEYASNVKSAAKTLADMNVSYGKTAAA
LTEMSSASQDAKAYHTQIQTVTKNLSALNAVYEMELQDANSHVKTLNKFYNSMSSAMAGITEAGKETEAFKNELAKLNQN
VSSLNKIYGGMLSAMKG
>Rufibacter_sp._DG15C
MSKSKGHWFWDGLMPKIYGIGAAIVILGALFKILHIGPADIMLMVGLGTEAVIFFLSAFQPAAHEPAWERVYPQLRDDYD
GPLPTVASKSSEGSLTGDLDKMLRDANVTPATINTLGQGLNRLSETAAQMSDLSDATIATNEYTSRVRTAATSLDKINEA
YGATVEAVSHMAKSTTDTQEYHMQVQNITKNLGALNAVYEMELQDANNHLKSMNKFYGSLTMAMENLTEASRDTEQFKTE
VTNLTKNLHSLNNVYGNMLNAMRG
>Rufibacter_tibetensis
MSKSRGNFFFDKVMPKIYGIGAAVVIVGALFKILHLNGANEMLIVGLGTEAIIFFLSAFQPNPPHEPEWERVYPQLRDDY
DGPLPTVPAATAGPSITGDLDKMLRDANVTPATISSLGQGLNRLSDTASQMSDLTDATVATKEYAARVRTATGSLEKIND
AYGTTLQVVSQMATATADTQAYHAQVQQVTKNLGALNAVYEMELQDANNHLKTINKFYGSIGSAMENLTQASRETEQFKD
EVTNLTKNLHSLNNVYGNMLNAMRG
>Hymenobacter_sp._PAMC_26628
MAVKKSFLYDDVMPKVYGIGAAVVIIGALFKILHWKGADIMLMVGLGTEAVIFFLSAFQPHQSDHDWSLVYPELSEGYDP
STNDNRFRDSKPNGLTGKLDDMLKNANVTPEALANLGQGLNRLSTTTAQLGQLGDATNVTDEYTKKVRTAADSLDKINVA
YSNTAAAITSLADATGDAKEYHQQVQNVTKNLGALNAVYEMELQDANTHLKSMNQFYGTLGKAMDNMTQAGKDTEQFQKQ
VADLTGNLTSLNRVYGNMLSAMRAPAQA
>Cyclobacterium_marinum_DSM_745
MPKIYGIGAAIVILGAMFKILDWRFSSIMIGVGLSTEALIFFLSAFEPKNEELDWTKVYPELEGENAGATPVRRGGAVQN
TDQTSQKLDEMLAKAKIGPELIESLGKGMQNLASSTEKLGKLSDAAVATNDYAENVKKASKSMLEINESYTKTASALAEM
SSASEGAKAYRDQLVNVTKSLASLNNVYEEELKDSNMHAKTISKFYSNVSVAMEGIQEAGKETETFKNELAKLNKNVKSL
NNIYGGMLTAMKG
>Hymenobacter_sp._DG25B
MAQKGGSFLYDVLMPKIYGIGAAVVIVGALFKIEHWAGADLMLIVGLSTEAVIFFLSAFQPQHKEHDWSLVYPELSEGYD
PSTGNPSFSTDNGKGLTRKLDDMLKDANVTPEAISSLGAGLNRLSTTTQQLSSLGEATNVTDEYTAKVRTAANSLERINE
AYSNTVEAITAMSSATSDAKEYHLQVQNVTKNLGALNAVYEMELQDANTHLKSMNKFYGTLSQAMENLTEAGKETEQFKQ
EVTSLTSNLTSLNRVYGNMLNAMRATS
>Hymenobacter_sp._PAMC_26554
MARKKNFLYDDVMPKVYGIGAAVVIIGALFKILHWKGADTMLMVGLGTEAVIFFLSAFQPHQSDHDWALVYPELSEGYDP
STNDNRFRDSAPQPNGLTGKLDDMLKNANVTPEALTNLGQGLNRLSATTAQLGQLGDATNATDEYTQKVRTAANSLDGIN
KAYSNTVEAVTSLSGATNDAKEYHMQVQTVTKNLGALNAVYEMELQDANTHLKSMNQFSGMMAKAMENMVQTGKDTESLQ
GQVSDLTGNLTSLNRVYGNMLNAMRAGAAS
>Cyclobacterium_amurskyense
MPKIYGIGASIVILGAMFKILDWRFSSIMIGVGLSTEALIFFLSAFEPKNEEVDWTKVYPELEDSNSGVAPTRRATVQNT
DQTAQKMDEMLSKAKIGPELIESLGKGMQNLASTTEKLGSISDAAVATNDYAQNVKKASKSMLEINDSYTKTASALAEMA
TASEGAKAYKDQLVNVTRSLSALNNVYEEELKDSNMHAKTISKFYSNISVAMEGIQEAGKETETFKTELAKLNKNVQSLN
NVYGGMLSAMKG
>Hymenobacter_sp._APR13
MPKIYGIGAAVVIIGALFKIQHWKGADIMLIVGLGTEAVIFFLSAFQPQSKEHDWSLVYPELSEGYDPSTNSNRFVEENN
NSKGLTRKLDDMLKDANVTPEAISSLGQGLNRLSTTTQQLSTLGDATSATDEYTAKVRSAATSLERINEAYSNTAQAMGA
MADATKDAKEYHVQVQNVTKNLGALNAVYEMELQDANTHLKSMNQFYGTLSQAMQNMTEAGKDTEKFKDEVAALTGNLNS
LNRVYGNMLNAMRATS
>Echinicola_vietnamensis_DSM_17526
MAKHKETSFAHKFYGSIMPKIYGIGAAVVILGAMFKILDWEGASLMIGVGLSTEAAIFFLSAFEPKTEEVDWSRVYPELA
DESAPIAPRKARAAVQTSGDQTAQKLDKMLEDANIGPDLIDNLGKGLKNLADSTQKMGTVADAALATNEYAENVKVASKT
LVDINQSYSKTAAALSEMSNASQEAKDYRDQVVSVTQNLSALNAVYEMELQDANSHVKVLNKFYSNVTAAMEGLNEAGKE
TETFKAELAKLNKNVSSLNNIYGGMLTAMKG
>Hymenobacter_sp._DG5B
MAAKGSFLYDTLMPKIYGIGAAVVIVGALFKIEHWNGADTMLIAGLSTEAVIFFLSAFQPQSKEHDWSLVYPELSEGYDP
STGNPSFSTDNSAKGLTMKLDDMLKNANVTPEALTNLGQGLNRLSTTTSQLSQLGEATNVTDEYTKKVRSAAESLDKINV
AYGNTVEAISAMSNATSDAKEYHMQVQNVTKNLGALNAVYEMELQDANTHLKSMNQFYGTLSKAMDNMTQAGKDTEQFQK
QVSDLTSNLTSLNRVYGNMLNAMRAPAQA
>Hymenobacter_sp._DG25A
MAQKGGSFLYDVLMPKIYGIGAAVVIVGALFKIEHWAGADLMLIVGLSTEAVIFFLSAFQPQHKEHDWSLVYPELSEGYD
PSTGNPSFSTDNGKGLTRKLDDMLKDANVTPEAISSLGQGLNRLSATTQQLSSLGEATNVTDEYTAKVRTAANSLERINE
AYSNTVEAITAMSSATSDAKEYHLQVQNVTKNLGALNAVYEMELQDANTHLKSMNKFYGTLSQAMENLTEAGKETEQFKQ
EVTSLTTNLNSLNRVYGNMLNAMRATS
>Capnocytophaga_haemolytica
MATASKSRKQFFNLVYGLGASVVILGALFKLTHMELGPLNGSILLTIGMVTEAIIFAISAFEPVDEEYDWSLVYPELAGG
AASRRQNNLLLQNQQEDKILRESLSEKLDGILAEARIDANLMRSLGKSIENFAGASREIAPVANAMVAAHKYGEELSTAA
SNLESLNSLYKLQLERTERQVSAQAGVVDNLDSLNQQMLSFKDNLRSLNTIYGGMLSAMGGAR
>Capnocytophaga_sp._oral_taxon_323
MAGSRSTKKLFNMVYGIGASVVIIGALAKILHVDILGISGGVLLAVGMGTEAFVFFFSAFEPIDEEFDWSLVYPELKGGA
PSGRQGALALQSGEDKILRESLSQKLDGILAEARIDANMMRSLGRSIENFAEASKEIAPVANTMVATHKYGEELSAAASN
LESLNSLYKLQLERTERQVSAQAGVVDNLDSLNQQMLTFKDNLRSLNTIYGGMLSAMGGAR
>Capnocytophaga_ochracea_DSM_7271
MAGSRSTKKLFNMVYGIGASVVIIGALAKILHVDILGISGGVLLAVGMGTEAFVFFFSAFEPIDEEFDWSLVYPELKGGA
PSGRQGALALQSGEDKILRESLSQKLDGILAEARIDANMMRSLGRSIENFAEASKEIAPVANTMVATHKYGEELSAAASN
LESLNSLYKLQLERTERQVSAQAGVVDNLDSLNQQMLTFKDNLRSLNTIYGGMLSAMGGAR
>Dyadobacter_fermentans_DSM_18053
MLTAGLGTEVLIFLLYALQTLTQSVDKEPDWTRVYPELADDYSGPAISRNAAPSSNITAKLDNMLDNAKLSPDVFDSLGK
GFRNLSETVGKITDLTDATVATNDYARNVKTASTAISDMNKSYGVAINAMTSMADATKDAQSYRDQFQQITKNMGALNAV
YELELQDTTKHLKAMNAFYGNLTAAMENMADATKESQVFKSEMSRLTNNISSLNGIYGNMLTAMRGGNA
>Lutibacter_sp._LP1
MAQSRNTKKLFNYAYGIGAAIVILGALFKIQHWSGGGTMLSIGMIVEAAVFFVSAFDSVDEDLDWSLVYPELGTGNAKDK
DRNEARESQSLLSQKLDDMLKDAKLDASLMSSLSESIQNFKGAAENIAPAVDSIAATNKYSEQLSLAAAQMESLNSLYKL
QLDSTSRQAEINEQVTINAGKLKEQMESLTTNLSSLNDVYGGMLSAMSNKN
>Polaribacter_sp._LPB0003
MAQSKTKKKLFNIAYNIGASIVILGALFKLNHYSIGPLNGSTVLAVGLIAEAIIFFLSAFESVEDDLDWSKVYPELGEDG
IISEQKEKVGAEGMLSQKLDNLLQEAKIDSNLMASLGASMKNFQGAAEGLSAASESISSTNKYNEQVSMAAVQMESLNSL
YKIQVENTTKQAQLNSSVVENTERLHEQMQSLAKNLSSLNGVYGNMLSAMSSK
>Maribacter_sp._T28
MAQSKSTKKLFNMAYGLGASVVIIGALFKILHWELGPLNGGILLAIGLITEALIFAISAFEPVDEDLDWALVYPELAGGE
GKAPKKAQAANEIKEAEASLSKKLDDLLKEAGVDASLMESLGSSIKNFEGAAKGIAPTVDAMESTKKYSSEMVQAAAQME
SLNSLYKVQLESASKQASVNEEVVQNASALKDQMASLSTNLSSLNGVYGGMLSAMGSKN
>Tenacibaculum_sp._LPB0136
MAQSKSTKKLFNMAYGIGAAVVILGALFKILHWPYGNEVLMVGMIVEAIVFFISAFEPVEDDLDWTKVYPELAGAESLSL
SGDSSPADAQSLLSQKLDNMLSEAKLDAGLMSRLGDGIKNFENAAQGLTSASETVSSTNKYNEQMSLAAVKMEQLNSLYV
NQVESAQKQSDLNSEMVANASRLQEQMDSLATNLSSLNGVYGGMLSAMSK
>Muricauda_lutaonensis
MAQSKSTKKLFNMAYGLGASVVIIGALFKILHWEFGPLTGGLLLAVGLITEALIFAISAFEPVDDEYDWSLVYPELAGGK
SKGGKSEAEQAKEAEGILSKKLDEMLKQANIDSQLFESLGESIKSFEGAAKSIAPTTDAIQHTKKYSEELSHAAAQMESL
NSLYKVQLESASRQASINEEVVQNAGALKEQMESLASNLSSLNGVYGGMLSAMSKN
>Cellulophaga_lytica
MAQSKSTKKLFNMAYGLGASVVIIGALFKILHWELGPLNGGVLLAIGLITEALIFAISAFEPIEDELDWSLVYPELAGGE
GSAKKKNEALEVKETEASLSKKLDDMLKEAGVDAELMGSLGNSIKNFEGAAKGIAPTVDAMESTRKYSEEMVQAATQMES
LNSLYKVQLESASRQASINEEVVQNSSALKDQMESLATNLSSLNGVYGGMLSAMSKN
>Cellulophaga_lytica_DSM_7489
MAQSKSTKKLFNMAYGLGASVVIIGALFKILHWELGPLNGGVLLAIGLITEALIFAISAFEPIEDELDWSLVYPELAGGE
GSAKKKNEALEVKETEASLSKKLDDMLKEAGVDAELMGSLGNSIKNFEGAAKGIAPTVDAMESTRKYSEEMVQAATQMES
LNSLYKVQLESASRQASINEEVVQNSSALKDQMESLATNLSSLNGVYGGMLSAMSKN
>Sediminicola_sp._YIK13
MAQSKSTKKLFNMAYGLGASIVIIGALFKILHWEFGPLTGGLLLAVGLITEALIFAISAFEPIEEEYDWSLVYPELSGGE
LAARKANGSTETKDAETSLSKKLDDLLKEAGVDAELMNSLGSSIKNFEGAAKGIAPTVDAMESTKKYSNEMSQAAAQMES
LNSLYKVQLDSASRQASMNEEVIQNSSALKEQMASLATNLSSLNGVYGGMLSAMSKN
>Maribacter_sp._1_2014MBL_MicDiv
MAQSKSTKKLFNMAYGLGASVVIIGALFKILHWELGPLNGGILLAIGLITEALIFAISAFEPVDDDLDWSLVYPELAGGE
SKAPKKAQAATEVKEAEASLSKKLDDLLKEAGVDANLMESLGTSIKNFEGAAKGIAPTVDAMESTKKYSSEMVQAAAQME
SLNSLYKVQLESASKQASVNEEVVQNASALKDQMASLSTNLSSLNGVYGGMLSAMSKN
>Polaribacter_reichenbachii
MAQSRSYKKTMNFVYGMGAAVVIIGALFKIQHISIGPLTGGLMLTIGLIVEAGVFAVSAFDAPEEEFDWSKVYPELGEDS
FKAEKEEKVGAEGLLSQKLDNLLKEAKIDATLMSSLGNSMKNFQNAAEGLSSASESVASTNKYNEQVSLAAVQMESLNSL
YKVQVENTSKQASLNSEVVENTQKLKDQMDSLAKNLSSLNGVYGNMLSAMSSK
>Flavobacterium_sp._PK15
MALLGKKAMNFAYGMGAAVVIVGALFKITHFEIGPLTGTLMLSIGLITEAFIFALSAFEPVENELDWTLVYPELANGTPN
ANRKPKAESPSEAQGLLSQKLDAMLKDAKIDGELMASLGNSIKNFESAAKGIAPAADGIAATKKYSDELSMAAAQMEALN
SLYKVQLESASRNAEANKEIAENASKLKEQMQSMTANISSLNQVYGGMLTAMSNKG
>Flavobacterium_branchiophilum_FL-15
MALINKKVMNFTYGMGAAVVIIGALFKIEHLPGASLLLKIGLITEAFIFALSAFEPAEKELDWSLVYPELAGGEAKKKDV
KKQETPTEAQGLLSQKLDSLLKDAKIDGELMASLGNSIKNFESAAKGIAPTVDSIASTKKYSEELTLAASQMESLNSLYK
LQLQSAEKNAQINEEVAANNLKLKDQMQSLTSNLTSLNNVYGGMLSAMSNK
>Polaribacter_sp._MED152
MAQSRTYKKTMNFVYGMGAAVVIIGALFKIQHISIGPITGGVMLTIGLLVEAGVFAISAFDTPEDEFDWSKVYPELGEDS
VTVEEKVGAEGMLSQKLDNLLHEAKIDAELMQNLGSSMKNFQGAAEGLSAASETISSTNKYNEQVSMAAVQMETLNNLYK
VQVENSSKQTELNSAVVENTERLKEQMDSLAKNLSSLNGVYGNMLSAMSSK
>Flavobacterium_johnsoniae
MALLSKKAMNFAYGMGAAVVIVGALFKITHFEIGPLTGTVMLSVGLVTEALIFALSAFEPVEEELDWTLVYPELANGQAR
EKKAKAETPTDAQGLLSQKLDTLLKEAKIDGELMSSLGNSIKNFESAAKGIAPTVDSIAGQKKYSEELSVAAAQMESLNS
LYKVQLESASRNAEANKEIAENASKLKEQMASMTANIASLNSVYGGMLSAMSNKG
>Flavobacterium_johnsoniae_UW101
MALLSKKVMNFAYGMGAAVVIVGALFKITHFEIGPLTGTVMLSIGLLTEALIFALSAFEPVEDELDWTLVYPELANGQAR
KKEAKAETATDAQGLLSQKLDAMLKEAKVDGELMASLGNSIKNFEGAAKAISPTVDSIAGQKKYAEEMSMAAAQMESLNS
LYKVQLESASRNAQANSEIAENAAKLKEQMASMTANIASLNSVYGGMLSAMSNKG
