# Supplementary material for: Phylogenetic comparison between Type IX Secretion System (T9SS) protein components suggests evidence of horizontal gene transfer
Source: PeerJ. 2020 Jun 26;8:e9019. doi: 10.7717/peerj.9019 (PMC7323717; doi:10.7717/peerj.9019)
Supplement: Supplemental Information 1 — T9SS components sequences, alignment of each T9SS protein family, NEX files used as input for MrBayes tool, genome annotation (GFF) file for Porphyromonas gingivalis and detailed Bayesian Inference trees with support values. [file peerj-08-9019-s001.zip › supplemental/Supplemental files/Supplemental Data S1/porM.fasta]

>ALO30271.1 gliding motility-associated protein GldM [Porphyromonas gingivalis A7A1-28]
MAVGSNGNANRQKMINLMYLVFIAMMALNVSSEVLDGFDKVDKSLASSIDGSDKRNNLVLSELNTAYRTNPEKVKVWYER
SLVLQKEADSLCTFIDDLKLAIARESDGKDAKVNDIRRKDNLDASSVIMLNPINGKGSTLRKEVDKFRELVATLMTDKAK
LKLIEQALNTESGTKGKSWESSLFENMPTVAAITLLTKLQSDVRYAQGEVLADLVKSVDVGDYRVNSITAQVIPQSQIVM
SGDTYKANIVLSSVDTTQRPDVFVNGKLLSPENMGLFTATAGAPGTYPVKGYIEMMGNDGVKIRRDFESEYFVTEPMASV
APTMMNVLYAGIDNPINIAVPGVAQQNVSATINNGTLTRRGNLWIARPTKVGSEAIISVTAQSGGRTIQMAKTTLRVRAL
PDPLPYIEYKDVQGNTKRFKGGRLGKREILAAGGIKAALDDDLLEVNYTVVKFQLVFYDSMGNSIPEVSDGASFSERQKR
QIQNLGKGKRFYVTEVIARGPDGIERKIPAIEVIVN
>ALA94149.1 gliding motility-associated protein GldM [Porphyromonas gingivalis AJW4]
MAVGSNGNANRQKMINLMYLVFIAMMALNVSSEVLDGFDKVDKSLASSIDGSDKRNNLVLSELNTAYRTNPEKVKVWYER
SLVLQKEADSLCTFIDDLKLAIARESDGKDAKVNDIRRKDNLDASSVIMLNPINGKGSTLRKEVDKFRELVATLMTDKAK
LKLIEQALNTESGTKGKSWESSLFENMPTVAAITLLTKLQSDVRYAQGEVLADLVKSVDVGDYRVNSITAQVIPQSQIVM
SGDTYKANIVLSSVDTTQRPDVFVNGKLLSPENMGLFTATAGAPGTYPVKGYIEMMGNDGVKIRRDFESEYFVTEPMASV
APTMMNVLYAGIDNPINIAVPGVAQQNVSATINNGTLTRRGNLWIARPTKVGSEAIISVTAQSGGRTIQMAKTTLRVRAL
PDPLPYIEYKDVQGNTKRFKGGRLGKREILAAGGIKAALDDDLLEVNYTVVKFQLVFYDSMGNSIPEVSDGASFSERQKR
QIQNLGKGKRFYVTEVIARGPDGIERKIPAIEVIVN
>AKV64806.1 gliding motility-associated protein GldM [Porphyromonas gingivalis]
MAVGSNGNANRQKMINLMYLVFIAMMALNVSSEVLDGFDKVDKSLASSIDGSDKRNNLVLSELNTAYRTNPEKVKVWYER
SLVLQKEADSLCTFIDDLKLAIARESDGKDAKVNDIRRKDNLDASSVIMLNPINGKGSTLRKEVDKFRELVATLMTDKAK
LKLIEQALNTESGTKGKSWESSLFENMPTVAAITLLTKLQSDVRYAQGEVLADLVKSVDVGDYRVNSITAQVIPQSQIVM
SGDTYKANIVLSSVDTTQRPDVFVNGKLLSPENMGLFTATAGAPGTYPVKGYIEMMGNDGVKIRRDFESEYFVTEPMASV
APTMMNVLYAGIDNPINIAVPGVAQQNVSATINNGTLTRRGNLWIARPTKVGSEAIISVTAQSGGRTIQMAKTTLRVRAL
PDPLPYIEYKDVQGNTKRFKGGRLGKREILAAGGIKAALDDDLLEVNYTVVKFQLVFYDSMGNSIPEVSDGASFSERQKR
QIQNLGKGKRFYVTEVIARGPDGIERKIPAIEVIVN
>AAQ65509.1 hypothetical protein PG_0290 [Porphyromonas gingivalis W83]
MAVGSNGNANRQKMINLMYLVFIAMMALNVSSEVLDGFDKVDKSLASSIDGSDKRNNLVLSELNTAYRTNPEKVKVWYER
SLVLQKEADSLCTFIDDLKLAIARESDGKDAKVNDIRRKDNLDASSVIMLNPINGKGSTLRKEVDKFRELVATLMTDKAK
LKLIEQALNTESGTKGKSWESSLFENMPTVAAITLLTKLQSDVRYAQGEVLADLVKSVDVGDYRVNSITAQVIPQSQIVM
SGDTYKANIVLSSVDTTQRPDVFVNGKLLSPENMGLFTATAGAPGTYPVKGYIEMMGNDGVKIRRDFESEYFVTEPMASV
APTMMNVLYAGIDNPINIAVPGVAQQNVSATINNGTLTRRGNLWIARPTKVGSEAIISVTAQSGGRTIQMAKTTLRVRAL
PDPLPYIEYKDVQGNTKRFKGGRLGKREILAAGGIKAALDDDLLEVNYTVVKFQLVFYDSMGNSIPEVSDGASFSERQKR
QIQNLGKGKRFYVTEVIARGPDGIERKIPAIEVIVN
>BAK25552.1 hypothetical protein PGTDC60_1402 [Porphyromonas gingivalis TDC60]
MAVGSNGNANRQKMINLMYLVFIAMMALNVSSEVLDGFDKVDKSLASSIDGSDKRNNLVLSELNTAYRTNPEKVKVWYER
SLVLQKEADSLCTFIDDLKLAIARESDGKDAKVNDIRRKDNLDASSIIMLNPINGKGSTLRKEVDKFRELVATLMTDKAK
LKLIEQALNTESGTKGKSWESSLFENMPTVAAITLLTKLQSDVRYAQGEVLADLVKSVDVGDYRVNSITAQVIPQSQIVM
SGDTYKANIVLSSVDTTQRPDVFVNGKLLSPENMGLFTATAGAPGTYPVKGYIEMMGNDGVKIRRDFESEYFVTEPMASV
APTMMNVLYAGIDNPINIAVPGVAQQNVSATINNGTLTRRGNLWIARPTKVGSEAIISVTAQSGGRTIQMAKTTLRVRAL
PDPLPYIEYKDVQGNTKRFKGGRLGKREILAAGGIKAALDDDLLEVNYTVVKFQLVFYDSMGNSIPEVSDGASFSERQKR
QIQNLGKGKRFYVTEVIARGPDGIERKIPAIEVIVN
>ALJ26078.1 gliding motility-associated protein GldM [Porphyromonas gingivalis 381]
MAVGSNGNANRQKMINLMYLVFIAMMALNVSSEVLDGFDKVDKSLTSSIDGSDKRNNLVLSELNTAYRTNPEKVKVWYER
SLVLQKEADSLCTFIDDLKLAIARESDGKDAKVNDIRRKDNLDASSVVMLNPINGKGSTLRKEVDKFRELVATLMTDKAK
LKLIEQALNTESGTKGKSWESSLFENMPTVAAITLLTKLQSDVRYAQGEVLADLVKSVDVGDYRVNSITAQVIPQSQIVM
SGDTYKANIVLSSVDTTQRPDVFVNGKLLSPENMGLFTATAGAPGTYPVKGYIEMMGNDGVKIRRDFESEYFVTEPMASV
APTMMNVLYAGIDNPINIAVPGVAQQNVSATINNGTLTRRGNLWIARPTKVGSEAIISVTAQSGGRTIQMAKTTLRVRAL
PDPLPYIEYKDVQGNTKRFKGGRLGKREILAAGGIKAALDDDLLEVNYTVVKFQLVFYDSMGNSIPEVSDGASFSERQKR
QIQNLGKGKRFYVTEVIARGPDGIERKIPAIEVIVN
>BAG34193.1 Por secretion system protein porM/gldM [Porphyromonas gingivalis ATCC 33277]
MAVGSNGNANRQKMINLMYLVFIAMMALNVSSEVLDGFDKVDKSLTSSIDGSDKRNNLVLSELNTAYRTNPEKVKVWYER
SLVLQKEADSLCTFIDDLKLAIARESDGKDAKVNDIRRKDNLDASSVVMLNPINGKGSTLRKEVDKFRELVATLMTDKAK
LKLIEQALNTESGTKGKSWESSLFENMPTVAAITLLTKLQSDVRYAQGEVLADLVKSVDVGDYRVNSITAQVIPQSQIVM
SGDTYKANIVLSSVDTTQRPDVFVNGKLLSPENMGLFTATAGAPGTYPVKGYIEMMGNDGVKIRRDFESEYFVTEPMASV
APTMMNVLYAGIDNPINIAVPGVAQQNVSATINNGTLTRRGNLWIARPTKVGSEAIISVTAQSGGRTIQMAKTTLRVRAL
PDPLPYIEYKDVQGNTKRFKGGRLGKREILAAGGIKAALDDDLLEVNYTVVKFQLVFYDSMGNSIPEVSDGASFSERQKR
QIQNLGKGKRFYVTEVIARGPDGIERKIPAIEVIVN
>AHF12559.1 gliding motility-associated protein GldM [Barnesiella viscericola DSM 18177]
MASNNNRLSPRQKMINLMYIVLTAMLALNVSSDVLNGFKQVEDGLERSTSNASLQNDALYQKLAAFNSQNPEKGGQWYKK
SLDVKRETSQLYNYIDSLKTLIVKKADGKDGDVNNIERQDDLEAASYIMLSPAQRQGAKLRKMIDEYRTLISGFMTDSVK
RATIENYLSTSIHSRNARVHTPSLWETTMFENMPVIAAVTILTKIQSDVRYAESEALHTLINNIDEGDVRVNQLNAFVIP
NSKNIMRGGKYSANIVLAAIDTTQRPAIYINGKRLPDENKGLYETYCGSTGIFDFQGYLEVPRGDGSMTRHEFSSSYTVV
EPSATISATLMNVLYAGIGNPISISVPGIPNHAIQATMTNGTLTRQGDNWIAKPAKVGQNAVITVTATMDGRSQTVANTQ
FRVRQLPDPMPYIAYKDDKGYEQKYKGGKPFPKTRLLAAPGIQAAIDDDLLNVSYRVLRFETVFFDSMGNAIPEVSDGAN
FSQRQKNSFRRLSRGKRFYISRVRAVGPDGIERDLSPIEVIVN
>CEA15046.1 hypothetical protein ING2E5B_0277 [Fermentimonas caenicola]
MAVNSPNSPRQKMINLMYLVFIAMLALNVSAEVLDGFGLVDNSLRDSSTTLSSRNDLILNELAQYKELNPEKAEEWYNRG
MEVRTMTDSLTKYIQQLKYLMVREADGRKADISNIRHKDDLEAASVVMLSPVKGEGKKLKNAIDNYRNNITQFVHNPARR
EIIERSLSTQTSGKSWEASHFENMPLAAAVTILTKIENDIVTAEGEALENILNSVDAGDFRVNQLNAYLIPESDIVFRGS
NYRARVVLTAEDTTKQPQLIINSSATPVIEGNNSFTLPANTTGTFPIDGHLEISGNNGTIIRRDFQSSYTVIEPMATIAP
SLMNVLYAGIENEVSISVPGISPQNISAVMTNGTVTRRGNMWYATPSQVGTDATITVTVTTPSGAAQQLTSREFGVRALP
DPTPFIIYRDSDGKPVTFKGGSIAKSVLINADGIEAAIDDGILNIPFRVTEFRTLFFDSMGNAIPEVSDGSRFSQRQREQ
IRRLSRGSYFYISGIRAAGPDGVEREIAVIEVRVN
>ALJ60615.1 hypothetical protein BcellWH2_03382 [Bacteroides cellulosilyticus]
MSLNTNPDSPRQKMINLMYIVLMAMLALNVSSDVLNGFSLVDESLSRTTANSTVQNQSLYDGLAGANERNPEKIGPWFEK
AVRVKNMSDSLYTYVDELKLRIVKEADGKNGDVANISNKEDLEAASFVMLAPGSGQGKALFNRINQYRENILTLVTDPIQ
QKIIRDNLGTEVPRKASAAGKNWQEYIFENTPVAAAVTLLTKLQSDVRYAEGEVLHLLTQNTDVQDVRVNQLQAYVIPTS
QNVVRGGTYSARVILAAVDSTQRPSIYIAGEKQPDNAEGWFETVCNRTGEFFLDGYLELAQGNGEVLRREFSQKYTVVEP
TATVSATMMNVLYAGYDNPISISVPGVPGGQVQASIVNGNGTLNRAGNGYIAHPTTIGKDVVIRVTASVGGRTQSMGDYT
YRVRQLPDPSPFIEYTEDGTPKRYRGGRGLSKAILMNTPGIVAAIDDGLLNINFRVLGFETVFFDNMGNAVPEVSSGASF
STRQKDMFRRLSRGKRFYISRVRAVGPDGVERLLPTTLEVIVN
>ABR45026.1 conserved hypothetical protein [Parabacteroides distasonis ATCC 8503]
MAGISNNPNSPRQRMINLMYLVFIAMMALNVSSEVLDGFELVEGSLRTSIDNSSRRNKIVADEMEAYYQENPQKVGEWAL
KAREVKRASDSLYTYIQDLKIRIAKVADGENANVNSIEHKDDLEAASRVMLSPVSGEGKKLRAEIDKYRIWMGGFIEDSA
KTAVLEANLSTTPPHKAGINTRTWEEALFENMPVAAAVTLLTKMQSDVRYAEGEVLSNLLNSVDVGDYRVNQITAQVIPE
SQIVMRGSQYKANIVLSAVDSTKRPTIYVNGKELPYENKGVFTVNTGAAGTFPIKGYIEMPNSDGSIMRRDFESEYFVTE
PTATVAPTLMNVLYAGIANPMRIAVPGVPSGNVTATMTNGTLTRSKDGWEARPSKVGTEAVITVNARMADGRNIEMAKTT
FRVRALPDPLPYIEYKDQNGNVRKFKGGMIAKRSLVEADGILAAIDDDLLNVKYTVLRFELTFFDSMGNAIPEVAEGTNF
SQRQKNYIRNLSKGKRFYITRVVAKGPDGIERTIPTIEVIVN
>AEE13520.1 gliding motility-associated protein GldM [Porphyromonas asaccharolytica DSM 20707]
MAAGSSGNRNRQKMINLMYLVFIAMVALNVSSEVLSGFVLVERSLTHTIEGAQQSNDNIMKGLSTAYAKNPSKAEPWYRK
GLALTAYADSLYNEIDQLRLLIAQEADGKDANPNEVARKDDMNAPTTVMLNPLTRRGAKLRESIEAFRTYTTQMVRSDSR
REHISEMLSTERAGGLSWEQQIFENIPTIASLTMLTKLQSDIRSVEGDVLSDLVQNIDSGDLRVNKIAAQVIPRSQLVMQ
GSQYEASIVLSSYDSTRVPKIVVNGTTLPESAEGVYRVTATKAGTFPISGYIETELPDGTAVKQPFQSEYYVTEPFATVA
PTMMNVLYAGINNPISIAVPGVPSQNVTATMTNGTLTRQGNSWIAKPAKIGTPAVITVMAKQADGRTTKMAETSLRVRAL
PDPLPYIQYTDANGATKRFKGGRIAKRDLLTANGIGAAIDDDLLDVPYQVVRFQLLFFDSVGGVIPEVSNGPTFSARQRD
KIRNMAKGKRFFVSEVTARGPDGIERQIPAIEVIVR
>SCD19410.1 gliding motility-associated protein GldM [Proteiniphilum saccharofermentans]
MAVNSPNSPRQKMINLMYLVFIAMLALNVSVEVLDGFEMVDNSLGNSSGTMLERNRLIMDELTAYHAQNPEKAGEWYRKG
VQVRAMSDSLTRYIGELKLRMVREADGRKADISNIKHKDDLEAASVVMLSPVNGEGRKFRNTIDTYRDSVTQLVTDPARR
AIIEKNLSTQPRSANKSWEASLFEQMPLAAAITMLTKIENDIRSSEGEALSNILHNVDIGDFRVNRLNAYIIPESDIVIQ
GGSYNARIVLSAEDSTRQPLIMVNGEILDTEENGSFSVRADRTGTFPVEGYLEMTGSDGSVTRRPFAGSYTVIEPIATIA
PTLMNVLYAGIDNEIGISVPGIAPQDVSATITNGTLTRRGNMWVARPSSIGQDVTISVSARTTDGDVRRVAIKEFRVRAL
PDPTPYIEYSDANGNPVMFRGGGLQKAVLMNASGIKAAIDDGILSIPFRVTSFRTVFFDSMGNAIPEVSDGSRFSDRQKE
QIRRLARGSYFYISGVRAVGPDGTEREIAVMEVRVQ
>SCM59454.1 Gliding motility-associated protein GldM {ECO:0000313|EMBL:EJZ62078,1} [Petrimonas mucosa]
MVANSPNSPRQKMINLMYLVFIAMLALNVSADVLRGFDIIGDTLERSTEKMQAKNGSILKQLENYNSHNREKAGEWYGKA
MQVKRMSDSLVNHIDELKQQIVRESDGKRGDVGNIRNKENWDATATVMLSSSTRQGERLRAAIESYRRVVAALIQDPGSR
TLIENSLSTELSTHERFSGSWEESLFREMPVSAAVTILSKIQNDIRLSESEALRSLLDAIDGNDLRVNQLQAYVIPESKV
LFQGDTYKARIILSAADSTRRHNVVVNGKPLDPSANGLFTVGSTSVGTFPVEGYIEMAGGDGNVVRKAFSESYTVIEPMA
TIAPTLMNVLYAGIPNEISISAPGIAPQDISASMTNGSLVRKGGVWEATPAAAGRDATITITARRGGEVRQLASRNFRIR
PLPDPTPYIEYVDANGNRVIFKGGSLTKSQLMNATGISAAIDDGILNIPFRVISFRTLFFDAMGNAIPEISDGSRFSERQ
KEQIRRLQRGRYFYISGVKAVGPDGLEREIAVIEVKVN
>ADE81159.1 conserved hypothetical protein [Prevotella ruminicola 23]
MAIKKRPVSPRQRMINLMYVVLMAMLALNVSNEVLNGFSIVEESLNRTTGNSAKENLAIYKTFEQQLKANPQKTREWYGK
AQQVRQMSDSLYNFAASLKQAIVVEADGKDGDVTNIRNKEDQEPANYVMLSPTNGQGQKLYKAINSFRERMLTMVTDEKQ
RQIIASNLTTQVPKRAMGKNWAEYMFESMPAAAAVTLLSKLQSDVRYAEGEVLHTLVQNIDVKDVRVNLLDAFVIPNSKT
IVRGDRFSARIVMAAVDTTQVPDIFIGGQKVNLQNGLYETVCGKTGDFTLKGYMEMVNGNGDRIRREFTQDYTVVEPSAT
VSADLMNMLYAGYANPISISVPGVPLNKIQASMTNGTLQSVGPGKYIARPAKIGQNAVITVTSTNTGHAQQMGQYTFRVR
KLPDPTPYISMKDEHGNPARYKGGALSKGQLVAVEHLGAAIDDGILDIAFRVQSFETVFFDNMGNAVPMASDGAQFSARQ
KDTFRKLARNRRFYISRVTVTGPDGLTRTLTNPMEVIVK
>AOH40373.1 gliding motility protein GldM [Tannerella sp. oral taxon HOT-286]
MSGISNNPNSPRQKMINLMYLVFIAMMAMNDTSSEVLSGFELVEKSLRESAATAADRNRKTLEELEAANRVNPTKVGEWY
KKGVEVKKQSDELFEYIQQLKLRIIRQADGKDANVDQLQHKEDLDAASEIMLSPMGSEAAKLKKRLEAYRAAMSRMVDDP
EKRTMLERAIDTKVPGKSGLNLRSWETALFENMPMASAVTILTKYQNDIRYVEGEALASIARSVDVGDYRVNKIVAQVVP
KSQIVMSGTPYEAAIVLSAIDSTQRPQLFIGPRGSEREVVGYDGTYTVGTGSTGTFPVQGYLKVPGKDPYYFSSEYSVSA
KTATVASALMRVLYAGRVRENEIEIAVPGVASGDVTATMTNGQIRTENGKRYAVPNMGAREAVISVSAKIGGVSAKIGDF
TFKVRQLPKAQPYILYKDANGTTRKFTGGRISKRALLDAVGLQSAIDDGILDIECRVKQFTLTYSDSMGNSLMEVSQGGS
FTERQKNYIRNLQRGKQFYIKSVSVTPEGVEQEPIVFDVIVQ
>BAR48725.1 gliding motility-associated protein [Tannerella forsythia 3313]
MAGIANNPNSPRQKMINLMYLVFIAMMALNYSSEVLNGFDLVERGLRESATIASVRNKKALETMEAANAVNPAKVGEWYR
KAIDVKQQSDELVDYLQNLKIRIVQEADGKEGDVNEIENKENMDASSEVMTAPIVGEGKKLREHLETYRSKVVTLVDDPD
LRNMLQRVLSTKVPSKTGVELRSWESIMFENIPVAAAVTILTKYQNDIRYVEGEVLADITKSVDVGDYRVNKIVAQVVPK
SQIVMSGTPYQANIVLSAIDSTQRPQLFIGPKGSEKEVSDYEGIYTVGTGSTGTFPVQGYLKVPGKDPYYFNSEYSVSAK
SATVASALMRVLYAGRVRENEIDIAVPGVASGDVTATMTNGQIRTENGKRYAVPNMNAKEAVISVTARIGGMQTKIGDYP
FKVRQLPKAQPYILYTDANGVTKKFTGGRISKRALVEATGIMSAIDDGILDIECRVKNFTLTYSDSMGNSLIEVSQNNSF
TDRQKSYIRNLQRGKQFYIKSVSVTPEGVEQDPVVFDVIIQ
>BAR51198.1 gliding motility-associated protein GldM [Tannerella forsythia KS16]
MAGIANNPNSPRQKMINLMYLVFIAMMALNYSSEVLNGFDLVERGLRESATIASVRNTKALETMEAANAVNPAKVGEWYR
KAIDVKQQSDELVDYLQNLKIRIVQEADGKEGDVNEIENKENMDASSEVMTAPIVGEGKKLRERLETYRSKVVTLVDDPD
LRNMLQRVLSTKVPSKTGVELRSWESIMFENIPVAAAVTILTKYQNDIRYVEGEVLADITKSVDVGDYRVNKIVAQVVPK
SQIVMSGTPYQANIVLSAIDSTQRPQLFIGPKGSEKEVSDYEGIYTVGTGSTGTFPVQGYLKVPGKDPYYFNSEYSVSAK
SATVASALMRVLYAGRVRENEIDIAVPGVASGDVTATMTNGQIRTENGKRYAVPNMNAKEAVISVTARIGGMQTKIGDYP
FKVRQLPKAQPYILYTDANGVTKKFTGGRISKRALVEATGIMSAIDDGILDIECRVKNFTLTYSDSMGNSLIEVSQNNSF
TDRQKSYIRNLQRGKQFYIKSVSVTPEGVEQDPVVFDVIIQ
>AEW22244.1 gliding motility-associated protein GldM [Tannerella forsythia 92A2]
MAGIANNPNSPRQKMINLMYLVFIAMMALNYSSEVLNGFDLVERGLRESATIASVRNKKALETMEAANAVNPAKVGEWYR
KAIDVKQQSDELVDYLQNLKIRIVQEADGKEGDVNEIENKENMDASSEVMTAPIVGEGKKLRERLETYRSKVVTLVDDPD
LRNMLQRVLSTKVPSKTGVELRSWESIMFENIPVAAAVTILTKYQNDIRYVEGEVLADITKSVDVGDYRVNKIVAQVVPK
SQIVMSGTPYQANIVLSAIDSTQRPQLFIGPKGSEKEVSDYEGIYTVGTGSTGTFPVQGYLKVPGKDPYYFNSEYSVSAK
SATVASALMRVLYAGRVRENEIDIAVPGVASGDVTATMTNGQIRTENGKRYAVPNMNAKEVVISVTARIGGVQTKIGDYP
FKVRQLPKAQPYILYTDANGVTKKFTGGRISKRALVEATGIMSAIDDGILDIECRVKNFTLTYSDSMGNSLIEVSQNNSF
TDRQKSYIRNLQRGKQFYIKSVSVTPEGVEQDPVVFDVIIQ
>EFC70480.1 gliding motility-associated protein GldM [Prevotella sp. oral taxon 299 str. F0039]
MAIKKRPVSPRQKMINLLYVVLMAMLALNVSTEVLEGFSVVEESLNRTTENATKENGSIYDSFAKHMQSNPEKVKAWFDK
ATSVKQMSDSLYNFAQQLKVAIVKEADGKNGSLDAIKNKEDLESAAHVMLAPGSGKGKALFNAINSYRTRIVSMVNNAEE
KAIIESNLSTIVPQKARSLGKNWQEYMFEGMPVAAAVTLLSKLQSDVRHAEGTVLHSLVANVDVKDIRVNKLTAFVIPES
RTVMTGDRFVSRIVMAAVDTTQQPEIYIGGRRVALRNNIYEFAAGGVGEHSFSGFITMKDGNGSIIRRDFTQKYNVVAPS
ATVSADLMNVLYAGFDNPISISIPGVPLQAVTASMTGGAFRSVGMGKFIAKPSAVGSNVTINVAAKGESGVRQVGKYTFQ
VRKLPDPIAYISLGTDRFKGGAIAKGALLGVNNLSAAIDDGLLDIKFNVTSFETVFFDNMGNAVPMTSDGGHFSARQRDE
FRKLSRNKRFYISRITAVGPDGISRKLPASMEVIVR
>ADK96144.1 gliding motility-associated protein GldM [Prevotella melaninogenica ATCC 25845]
MAIKKRKISPRQKMINLMYVVLMAMLALNISTEVLNGFSVVEESLNRTTGNSSKENDAIFGELDQMMRKNPQKVKQWFMM
ASTVREMSDSLYNYAQALKVAIVREADGEKGDPLNIEGKDNIEAASYIMLNPANGQGHKLYEAINSYRARILQFVTDPGQ
KKIIASNLSTEVPHHSMGKNWEEYMFENMPVAAAVTLLSKLQSDVRYAEGEVLHTLVANVGLKDIRVNKLQAFVVPSQTR
LYPGETMTAQMFMGAVDSTQQPQVFVNGQLIKGNQITVKAGAPGKHTLSGYILIKDLTGNVLRRNFSQDYWVTGGPQPKE
YISPQGMQKVPPFDGMATIAADLMNVLYAGFDNPITISIPNTSQHDVQATMSGGSLVARGGGHFIARPSAVGQPVTISVS
AKGRKIGDYQFRVRKLPDPSPYIAMGADRFKSGTLSKAALMSAPGIQAAIDDGLLDIPFSVTSFRVVFFDNMGNAVPLAS
NGASFSPQQKEQFRQLSRNKRFYITNVVVHGPDGTTRTLNGRNMEVIVR
>AKU69182.1 gliding motility-associated protein GldM [Prevotella fusca JCM 17724]
MAIKKRKISPRQKMINLMYIVLMAMLALNISTEVLNGFSVVEESLNRTTGNSSKENDAIFGELDQMMRKNPQKVKQWFMM
ASTVREMSDSLYNYAQSLKVAIVREADGENGDPLNIEGKDNIEAASYIMLNPANGQGHKLYKAINTYRARILQFVTDPRQ
KKIIESNLSTEVPRHSMGKNWEEYMFENMPVAAAVTLLSKLQSDVRYAEGEVLHTLVANVGLKDLRVNKLEAFVVPNQTR
LYPGETMTAKMFMGAVDSTQQPQVYVNGQLIKGNQITVKAGAPGKHTLSGYILVKDLMGNVLRRNFSQDYWVTGGPQPKQ
YISPEGMQKVPPFDGMATIAADLMNVLYAGFDNPITISIPNTSQGDIQATMSGGSLVSRGGGHFIARPSAVGQPVTIAVS
AKGRKIGEYQFRVRKLPDPSPYIAMGADRFKSGTLSKAVLMSAPGIHAAIDDGLLDIPFNVTSFRVVFFDNMGNAVPLAS
NGASFSAQQKEQFRQLSRNKRFYITNVVVHGPDGTTRTLNGRNMEVIVR
>AGB27570.1 gliding motility-associated protein GldM [Prevotella dentalis DSM 3688]
MAIKKRPVSPRQKMINLMYIVLLAMLALNISTEVLNGFAVVEESLNRTTNNASSENEALYGDFKDQMAANPAKVRAWFEK
ATAVKAMSDSLFNFAQELKVAIVREADGADADVHNIENIDNVDAAGTVMLAPVTGRGGRLYRAINSYRERILQYITDPQQ
RRIISSNLSTAVPRKANTLGKNWQEYMFENMPVAAAVTLLSKLQNDVRHAEGDVLHTLVSNIDLKDIRVNKLSAFVVPEK
TTLYPGERFTANIVMAAIDTTKQPEIYVNGSRVNTAAGQYSFTAGGVGDHQFSGYILMRNANGDVLRRDFLQKYSVIPVP
GGATVAADLMNVLYAGYRNPISVSVPGVPQNAVSVSMSGGSLSAAGAGRYVAVPSAVGHDVTFHVSARDGGKLRSFPPFT
FKVRRLPDPTPYIALGTDRFKGGSLAKASLMGASTLSAAIDDGILDIQFQVSSFSAVFYDNMGNAVQMASSGAGFTDRMR
EQFRRLSHGRRFYITEVKAVGPDGISRTLPGAMEVKVK
>AEA20972.1 gliding motility-associated protein GldM [Prevotella denticola F0289]
MAIKKRKISPRQKMINLMYIVLMAMLALNISTEVLNGFSVVEESLNRTTGNSTKENEAIFGELDQMMRKNPQKVREWFMM
ASTVREMSDSLYDYAQSLKVAIVREADGEKGDPLHIDGKDNIEAASYIMLNPANGQGHRLYEAINSYRSRILRFVTDPRQ
KKIISSNLSTVVPRHSMGKNWEEYMFENMPVAAAVTLLSKLQSDVRYAEGEVLHTLVANVGLKDLRVNKLQAFVVPSQTR
LYPGESMTARMFMGAVDSTQQPQVYVNGQLVKGNQITVRAGAPGRHTLNGYILIKDMAGNVLRRNFSQDYWVTGGPQPRQ
YISPEGMQKVPPFDGMATIAADLMNVLYAGFDNPITISIPNTSQGDVQATMSGGSLVSRGGGHFIARPSSVGQPVTIAVS
AKGRRIGEYKFRVRKLPDPSPYIAMGTDRFKSGALSKAALMSAPGIHAAIDDGLLDIPFAVTSFRVVFFDNMGNAVPLAS
NGTSFSAQQKEQFRQLSRNKRFYITNVVVHGPDGTTRTLNGRNMEVIVR
>ALO49981.1 gliding motility protein GldM [Prevotella enoeca]
MAIKKRPISPRQKMINLMYVVLMAMLALNVSTEVLNGFSIVEDSLNRTTANATRENKAIYGDFESQLKANPEKVKAWFAK
ATQVREMSDSLFDFVQSLKEEIVREADGKDADVLNIRNKDDLEAANRVMLAPGTGQGKRLFQAINAYRKHILSMLTDPQQ
KVIIAENLTTRLPRKAHTMGRNWQEYMFEDMPVAAAVTLLSKLQSDIRYAEGEVLHTLATEIDIKDIRVNKLQAFVIPES
RTVVSGDQFAARIVMAAVDTTRQPEIYIGGRRMNLPGGLYRFATSGIGEHSFGGVIAMQTPNGGFIRRPFVQKYTVVAPS
ATVSADLMNVLYAGFDNPLSVSIPGVPLSNVSIRVAGSAFREAGKGHFVVHPTVIGRDVTITVLSTQDNRSREVGRFTFH
VRKLPDPTAYIQIGTDRFRGGALYKGALVGAQGIKAAIDDGILDIDFRVTGFESVFFDNMGNAVPMTSNGALFSDRQRDA
LRRLARGRRFYISHITAVGPDGITRRLPASMEVIVK
>AOM77787.1 gliding motility protein GldM [Pedobacter steynii]
MAAGKQTTRQKMINIMYLVLLAMLALNVSDTILNAFKNINDSLVTSKTNVNTSIEQLFAAFQNTKLKDEPARAQPIWESA
NKAKAYADELTNYIQKLKDQFALAGKGIDPETGDLTERSNMDIAQGIMINQKEGDKLQTKINETREKLIALLKPEDRKGI
TFSLEAKDAEKSVNGKKNWADINFGEGTPLTAANTILTKLQSDVKNAEAEVVKKLFGNMDKALVNLDQFDAVAVAPSSYV
IQGQPYTAQVFLTASDSRSNPDISVNSNPLSVKDGKGVYTGSTGSVGVFKWVGTIRVKQTDGKVMEYKTPEQTYQVAKPS
ATVSPDKMNVIYAGIPNPFSVSAAGFPLESVRASMAGGSISGGNGKYTVNVPGSQVGKELSINVSATSGGKTLNLGSQTF
RVKALPTPKALVKGRPGGSVDLEWLESAGLMDTQLDDFVFDVKYRVIRFSATFINPRSDAVTIQNSGAGFSGQIKGALNS
IKPGATVIFKDIVCEGPDGRQKVLDGITFSAK
>ANU63171.1 gliding motility protein GldM [Parabacteroides sp. YL27]
MGSNNTRSLSPRQKMINLMYIVLTAMLALNVSSDVLDGFGQVEEGLARSNATVDQRNEAVFRRLEAFAEQNPGKGAAWLD
KAAEVRSTTSRVYGLIDTLKMAIAIEADGNNANLANILNQDNLDAASIVMLSPGSAKGKHLRSTIDYYRNYIGSLMSDSL
KRDNIMRSLSTEQITRRGTVTPQLWEEAMFENKPVIAAITLLTKLQSDIRYAEGEALSTLLANVDAGDVRVNELNAFVIP
QSRNVMRGSRYSANIVLAAVDTTQRPTIYINGKQLDNDRGLFETLASSTGNFDYSGYLEVPHGDGTVTRHDFNSSYTVIE
PTATISATMMNVLYAGIDNPMSISVPGIAPSAISASMTNGTLSRHGDSWVARPGKVGTEAVVTVTANIDGRPQTVATTSF
RVRKLPDPAPFISYTDSKGHQERYKGSKPFPKTLLLQAPGIEAAIDDNLLNVSYRVLSFETVFFDSMGNAIPEVSQGSQF
SQRQKDSFRRLQRGKRFYISRVKAIGPDGIERDLAPMEVIVN
>BAR96561.1 hypothetical protein PI172_1833 [Prevotella intermedia]
MAIIKRKVSPRQKMINLMYVVLMAMLALNISTEVLNGFSIVEESLNRTTGNSSMENKAIFDELEQMMQKNPEKVKAWFAM
ASTVRNMSDSLFNYAQQLKIDIVKEADGQDGDPLNIRNKENLEAAGIVMLAPGTGQGHKLYDAINSYRERILNFVTDPLQ
KKIIASNLSTAVPHHSLNKNWEEYMFENMPTSAAVTLLSKLQSDIRYAEGEVLHTLVANVGLKDLRVNKLQAFVVPSQTR
LYPGETLTAQMLMGAVDSTQQPQVYVNGQLIRGNKITLRAGAPGKHTISGYMLIKDLAGNVIRRNFKQDYWVTGGPKPER
YISPDGMQQVPAFEGVATIAADLMNVLYAGFDNPITISIPNTGQNDVQASMSGGSLVSRGGGKFIARPTSVGNPVTISVS
AKGRKIGEYKFRVRKLPDPAPYIAMGADRFKSGALSKAALMSASGIHAAIDDGLLDIPFSVTSFRTVFFDNMGNAVPLAS
NGSQFSAQQKEQFRHLSRNKRFYITNVVVHGPDGTTRTLNGRNMEVIVQ
>APW31213.1 gliding motility protein GldM [Prevotella intermedia ATCC 25611 = DSM 20706]
MAIIKRKVSPRQKMINLMYVVLMAMLALNISTEVLNGFSIVEESLNRTTGNSSMENKAIFDELEQMMQKNPEKVKAWFAM
ASTVRNMSDSLFNYAQQLKIDIVKEADGQDGDPLNIRNKENLEAAGIVMLAPGTGQGHKLYDAINSYRERILNFVTDPLQ
KKIIASNLSTAVPHHSLNKNWEEYMFENMPTSAAVTLLSKLQSDIRYAEGEVLHTLVANVGLKDLRVNKLQAFVVPSQTR
LYPGETLTAQMLMGAVDSTQQPQVYVNGQLIRGNKITLRAGAPGKHTISGYMLIKDLAGNVIRRNFKQDYWVTGGPKPER
YISPDGMQQVPAFEGVATIAADLMNVLYAGFDNPITISIPNTGQNDVQASMSGGSLVSRGGGKFIARPTSVGNPVTISVS
AKGRKIGEYKFRVRKLPDPAPYIAMGADRFKSGALSKAALMSASGIHAAIDDGLLDIPFSVTSFRTVFFDNMGNAVPLAS
NGSQFSAQQKEQFRHLSRNKRFYITNVVVHGPDGTTRTLNGRNMEVIVQ
>AFJ08031.1 gliding motility-associated protein GldM [Prevotella intermedia 17]
MAIIKRKVSPRQKMINLMYVVLMAMLALNISTEVLNGFSIVEESLNRTTGNSSMENKAIFDELEQMMQKNPEKVKAWFAM
ASTVRNMSDSLFNYAQQLKIDIVKEADGQDGDPLNIRNKENLEAAGIVMLAPGTGQGHKLYDAINSYRERILNFVTDPLQ
KKIIASNLSTAVPHHSLNKNWEEYMFENMPTSAAVTLLSKLQSDIRYAEGEVLHTLVANVGLKDLRVNKLQAFVVPSQTR
LYPGETLTAQMLMGAVDSTQQPQVYVNGQLIRGNKITLRAGAPGKHTISGYMLIKDLAGNVIRRNFKQDYWVTGGPKPER
YISPDGMQQVPAFEGVATIAADLMNVLYAGFDNPITISIPNTGQNDVQASMSGGSLVSRGGGKFIARPTSVGNPVTISVS
AKGRKIGEYKFRVRKLPDPAPYIAMGADRFKSGALSKAALMSASGIHAAIDDGLLDIPFSVTSFRTVFFDNMGNAVPLAS
NGSQFSAQQKEQFRHLSRNKRFYITNVVVHGPDGTTRTLNGRNMEVIVQ
>ALO16078.1 gliding motility-associated protein GldM [bacterium L21-Spi-D4]
MAGGKETPRQKMIGMMYLFLTAMLALNVSKEVLHSFVLVNDSLSATVDNFTEKNKSIYNDFEKQASMNEEKVGKWRDLAN
QVKAKSNEINEYIKELKVEVVQAADGEDAPAITEDGDIIAEKIEAKDNLDVGGEVMVVKGRGPVLKEKIIEFREFLLENT
DPSHTFIRKSINKNLNTDDPPAEEGAQVSWTSHHFSHMPLAAVLTMLTKTQSDIRNAEADILRYFYGQISAQDFKFNDLE
PVVLPTKSNYVLKGTEYEAEVFIAAQDTTQKPSIYIGEYQQDENGRYSMVGSYDSLEIKNGRGIYQVRANTRGDKEWGGL
IAMRAPDGSIQQFPFEAQYKVEVPTAIISASANRVFYYGVPNPLEVSVPGLRKDQLKPTATNARIVSHRGGLAVKPSKKG
GKIKVSLYADIDNQRKFIGSSTFSVKQIPPPTPVLQPINVKFGDIAKGELGFADRVDAKLEGFIMEDIKYKVISFTVSTT
DEGFTVDEEINGDRFNQAVTQMIQKASRNQKITFEDIKAEGPDGIKELSPMVFTIK
>ADZ78571.1 gliding motility-associated protein GldM [Sphingobacterium sp. 21]
MALGKETPRQRMINIMYLVLLAMLALNVSDTILDAFKNINDSLETSRSNVNNSVEQLFMAFENTKLKEEPERARPIYEKA
KQARAIVGELNEYINTLKKEFEKQGGGYDEDTGDLSQRDNMDIAPGLMINKKKGAELKEKINGTREKLLALLDEKDRGTV
TFSLEANDPEKRVNGKKKWEEINFGDGTPLTAAMAILTKIQTDAQNAESDVVKRILGKMDQAVVNLDQFAAVAVAPSSYL
IQGQPYTAEVFLTAYDSKSDPSISVNGSALQVSNGKGVYNVNTSKEGVFTWTGVIKVKQTDGTIKEYRTPEQRYQVSRPS
AVVSPDKMNVLYIGVDNPLSVSAPGTPADKIKVSISGGSLSGSNGKYVARVSSPGTAKISVSAEVAPGKVQTLSTTDFRV
KRIPDPIAKFGGKSGGAMASVALKAQNALFASLENFDFDAKFNITKFTMILAKPRADAIVLSTSGNSLSAAMKSALNGIG
PGTRVIFDNIIAVGPDGTPRQLNAVALSAN
>ACU57978.1 hypothetical protein Cpin_0480 [Chitinophaga pinensis DSM 2588]
MALPKDPRQKMINIMYLVLTAMLALNVSAEILNAFNIVNNSINTSNKSITDKNNDTYAAFEQKMSEDAAKTGPFKQKAEQ
VRTASAEMYTFLDSLKERIVRESGGLDEHGELKSKDNLDAPTRVMENQKQGPLLEKKLTDLRANLLTFVDAKDKAKFEKS
LPLHIEIGKSHGSHGPAKDWTSYHFNMVPTIAAVTILSKFQNDIKNSEALIIDDLYAQIGKRDFHFDKIRPFVSLNSKNL
MEGQTLTAAIAVGAYSSTVNPEIVVNGSGVTAKEGLGEYSMVVSGIGEKTISGAVKMTDPSGQVINMPFSETYSVGASTT
SISADKMNVLYIGLQNPISISAGGVPAEKVSAGINNGTMAKTAAGKYSVTVTKPGTAMITVNGDIDGKVKTLGSKEFRIK
YIPDPVLKVGMSKGPFMKAAEFKVQGGLRADLEDFLFDGVRYEVVSYRIGIDAKGKDYAEGEANSAYFPNSVMPVIRSLR
AGDIVYFDNIRVKGPDGRVRDMSNVNFKIN
>ACU02609.1 hypothetical protein Phep_0385 [Pedobacter heparinus DSM 2366]
MAGGKETTRQKMINIMYLVLLAMLALNVSDTILNAFKNINDSLVTSKTNVNTSIDQLFSSFQNTKLKDEPARAQPIWEKA
NKAKAYADELNSYVQQLKDKFVTAGEGINEETGDIKLRENMDIAQGIMINQKEGFKLKAKINETREKLIDLLDEKDRAGV
TFSLEAKDAVKQVNGKKEWVDINFGEGTPLTAANTILSKIQSDVKNAEAEVVKKLFGNMDKALVNLDQFDAVAVAPSSYV
IQGQPYTAQVFLTASDSRSNPVITVNGSSLAVKDGKGTYTGGTGSVGVFKWSGVIRVKQTDGQVKEYKTPEQSYQVAKPS
ATVSPDKMNVIYAGIANPFSVSAAGFALESVNASISGGSIKKVGSGQYSVMVGGDQVGKTLSINVSASNGGKSLNLGSQQ
FRVKALPTPRAYIKGKSGGNVPLEWIEGAGAIETQLEDFVFDVKFRVVRFSATFINPRSDAVTIANNGGGFGGQIKGALN
SIKPGATIIFKDIVCEGPDGRQKVLDGITFVAK
>AIM39089.1 gliding motility-associated protein GldM [Sphingobacterium sp. ML3W]
MALGRETPRQRMISILYLVLLALLALNVPDTILDAFKNINNSLETSRSNVNNAVQQLFTSFENTKLKEEPARAKPIYDKA
KQAQAIIGDLNTYINSLKEELSKQGGGYDSETGDLVMRENEDISPNLMINEKKGLVLKDKINETRTKLLTLLGPEGQKSV
SFSLDASDPEKALNGKKTWEEINFGNGTPLTAAMTILTKIQTDAQNAESDVVKLILGKMDQAIVNLDKFAAVAVAPTSYL
VQGQPYKAEVFLTASDSKSQPAISVNGSALQIVDGKGVYTVPTNKEGIFSWTGVVQVKQTDGSMKEYRTTTQTYQVARPS
AVVSPDKMNVLYIGVDNPLSVSAAGTPTDKVKVNITGGSLSGSGGKYNARVSSPGTARITIAAEVAPGKMQTLSTTEFRV
KRIPDPIAKFAGKTGGNMATVALKAQNAVFATLENFDFDAKFKVTKFTMILAKPRADAVVLSTSGNQLSSSMASALNAIV
PGTRVIFDNIVAVGPDGTSRQLNAIALTAN
>AMR30226.1 gliding motility protein GldM [Mucilaginibacter sp. PAMC 26640]
MAGGKETPRQRMIGILYLVLLGLIALNVPDSLLDSFKNITRSLDASRTNVTTGLDATYSAYEATKIKEQGDKARQIEAQA
KEASKASGELNAYIEEIKAELIKKGGGINADIDDVSARESIDISSEVMVNGKKGEILKGKIEATKDKLIQLLGKDADGVN
FSLNASDPPRRAGFPKKSWVDAYFGEGIPLGAALTTLAKVQADNKNAENEVVKKILGKVDRAQVTLNAFKAVAVAPSSYI
LAGQPYKAEVYLTAYDSHSNPTITIGGANIPTSNGVGTYTTGTSGEGLRSWTGTVSVKQVDGPPQNYPVSGSYMVAKPSA
VVSPDKMNVLYIGVPNPLSISAPGVPKETMKVSMSGGSVSGSNGHYTATVSTPGAAKVTVYGDKGMVLGSSDFRVKRIPD
PKPQFAGKSGGNTGAANLRSQDRVFAKLENFEFDAQFKVTRFTLLVLKPRQDVVSSSTVGADLSSGMKAAMSGVTPGTTV
VIKDIIAVGPDGTQRGLDPIVLTAN
>APU95346.1 gliding motility protein GldM [Sphingobacterium sp. B29]
MALGRETPRQRMIGILYLVLLALLALNVPDSILDAFKNINNSLETSKSNVSTAVQQLFTAFENTKLKEEPARAKPIYDKA
KKAQAIIGELNQYIGSLKEEFVKQGGGYDEEKGDLAQRENEDISPNLMINEKKGTVLKDKINTTRTKLLALLTPEEQKMV
SFSLEAKDPEKSVNGKKSWEEINFGSGTPLTAAMTILTKIQTDAQNAESDVVKLILGKMDQAVVNLDKFAAVAVAPTSYL
VQGQPYKAEVFLTASDSKSEPAISVNGSSLQVVDGKGVYSINTSREGIYTWTGVIKVKQTDGSYKEYRTPVQTYQVARPS
AVVSPDKMNVLYIGVNNPISVSAPGTPTDKVRVSMSGGSISSAGGGKYNVKVSSPGTAHISVSAEVAPGKTQTLSSTEFR
VKRIPDPIAKFAGKTGGSMATVALKAQNALFAKLDNFDFDATFRVTKFTMIIAKPRADAIVLSTSGGQLSSSMSSALNGI
VPGTRVIFDNIVAVGPDGTSRQLNAVALTAN
>ALC97512.1 gliding motility protein GldM [Capnocytophaga sp. oral taxon 323]
MAGGKLSPRQKMINLMYLVFLAMIALNMGKQVLDAFGLVNQKFESSNKRANEGTSNALAELANKANENQAQYGEIYEQSK
QIKELSDGLYSYIQDIKTKVEDVIGQKDIPVNQRNYQAMDQSDFTDNYFFAEGAQAKAHASEFIEKMKTYREGVLKVLGD
NPAYKALADKVSVNFNTDDVKNREGRTVKWLNFNFEGFPYVATLAKLSMMQSDILTTQQEFFDTALAGSLKSQVSMTNYT
TLLEQGKGAYYQGEKFDGSIVLGRKDATTRPNEVDIAIDGRKLGTSEYTIEDGRVKLNISAGNTGDHKITGNLYFDQDGK
RIAVPVAQSFSVIPKPNSAVISADKMNVVYRGVANPITISMPGVPDNKISASAPGLSKASGSGAWVMRPGQGREVTIHVT
GELAGQKFSSSKMFRIKNIPRAVTSLGGQIGNAKLPKANVSVMPVMAVLEDFDFDLKLQVNEFKVFIPGQPSVYVKGSRM
NEQARAAVLRAKRGDKIQIFDVKASIIGNSELRLPPVSPIVVEITN
>AFL97610.1 gliding motility-associated protein GldM [Ornithobacterium rhinotracheale DSM 15997]
MAKGKLPPRQKMINLMYLIFIAMMAMQIDREVLRSFEGVNTSLTDASALASENNNTFYEQIKNKAKDDADYQKVQAKAEE
VRAKSNEVFEAIEAVKQQLIAETGYVAPKDGEQETSYNSLQNTDAVTNLFFRSQEPSKTGAELKNKINQYHDFMLGQYTS
ETDKSRVNKLFSTEGNAKKEWLYRMFYNQPMVAALTNLSKIQSDVRTEEGNLVRNLLADKLQDEIELKAFQPIVDIPPIV
KKGEKVLANIAFGAYDNSLQGTVTANGRSIALTNGRATFDLNTSTDGTQTIRGTMTYKKPDGSTETMPFERTYQVVSETL
AKAPTGGSISADKMNVVYRGVTNPITATINGADGPINMTASTGSLSGSNGKYNYRVSSGNTVVFTASAKTSSGAVVTEKK
EFRIKPVPPPQGQIRGKNALTTSVSSLSRLTVDAAIPNFEFPVSFTVKSFKVKVPGQKTVSVSGNSLSGADRVLKNVKPG
DAVNIFDIEATASGLDGRIPNISPVVIDVQ
>AIQ00333.1 hypothetical protein Q785_02740 [Ornithobacterium rhinotracheale ORT-UMN 88]
MAKGKLPPRQKMINLMYLIFIAMMAMQIDREVLRSFEGVNTSLTDASALASENNNTFYEQIKNKAKDDADYQKVQAKAEE
VRAKSNEVFEAIEAVKQQLIAETGYVAPKDGEQETSYNSLQNTDAVTNLFFRSQEPSKTGAELKNKINQYHDFMLGQYTS
ETDKSRVNKLFSTEGNAKKEWLYRMFYNQPMVAALTNLSKIQSDVRTEEGNLVRNLLADKLQDEIELKAFQPIVDIPPIV
KKGEKVLANIAFGAYDNSLQGTVTANGRSIALTNGRATFDLNTSTDGTQTIRGTMTYKKPDGSTETMPFERTYQVVSETL
AKAPTGGSISADKMNVVYRGVTNPITATINGADGPINMTASTGSLSGSNGKYNYRVSSGNTVVFTASAKTSSGAVVTEKK
EFRIKPVPPPQGQIRGKNALTTSVSSLSRLTVDAAIPNFEFPVSFTVKSFKVKVPGQKTVSVSGNSLSGADRVLKNVKPG
DAVNIFDIEATASGLDGRIPNISPVVIDVQ
>ADQ80637.1 gliding motility-associated protein GldM [Paludibacter propionicigenes WB4]
MSGAKNCPETPRQKMIGMMYLVLTAMLALNVSSEILNGFTMVDNSLHKTIESSDARNKSLYADFEALNADNPQKVKEWLD
KAKVVKQKSDEIYKYIEDFKKKIIKLADSDEANDSAYVKQIIAKDNLDKAAEYGINNGNGKILQKKIEDYRDFLIKLSAD
NPSKKKMYEAIFSTKKTKDGKPWDVALFEGMPLSAVVTILTKYQSDIRTSEAEVVQYLKGQTDALDFRVNKITALVVPNS
RYVIRGGKYSSRIVLSAVDSTKTPEYYIGSTRIKDGIYDINCAKSGSFNYSGFIKLPMTDGSIKTYPFKSDYIVGDPSAT
VSNEDLNVVYRGIDNKFGISVPGVASDNVSVRVSGGTVQKVAGRYIIRPTQDGEINISVYAKIDGKELPMGGGAYRVKYI
PDPKSFLQYTDAGGVVRLLQDGALTKRVLKSGVGIVASYGADELIKANFTVQSFTMVTPVGSASTSGSRLSARMLSDIDR
LEGGDLITFKNIKAVGPDGKVRSLGLIQVQI
>ALL08338.1 gliding motility protein GldM [Pedobacter sp. PACM 27299]
MAGGKQTTRQKMINIMYLVLLAMLALNVSDTILNAFKNINDSLQTSKNNVSSSIDQLFAAFQNTKLKEEPARAQPIWENA
NKAKAYANELNDYVQKLKDQFVVEGKGIDPETGDLTERSNLDIAQGIMINQKKGDELQKKINETREKLISLLPEKDRAHV
TFSLEAKNAEKAINGKKNWADINFGEGTPLTAANTILTKIQSDVKNAEAEVVKKLFGDMDKALVNLDQFDAVAVAPSSYV
IQGQPYTAQVFLTASDSRSMPEISVNSSPLSVKDGKGTYTGSTGSVGVFKWSGTIRVKQTDGKVVEYRTPEQSYQVAKPS
ATVSPDKMNVIYAGIPNPFSVSAAGFPLESVKASMDGGTISGGSGKFTVNVSGAQVGKELNINVSASSGGKTLNLGSQKF
RVKALPTPKALVKGKSGGSVDLEWLENAGLLDTQLDDFVFDVKYKVIRFAATFINPRSDAVTIQNSGAGFSGQVKGALNS
IKPGATVVFKDIVCEGPDGRQRVLDGITFSAK
>AFD08328.1 gliding motility-associated protein GldM [Solitalea canadensis DSM 3403]
MAGGKQTARQQMINLMYLVLTAMLALNVSAEVLNAFKTVRDGLDESSTNLDQTISKTMEAFQKSMETDPGKTKEWYDKAQ
QAVKISNDLSAYIKGVKEEMVKQAGNINPETGDIKNNDDLDVASRIMLNEERPSEAKGPEMKKKIREAREQLLSLVKPED
KERIIISLDAKDAKDKSWENAQFSSVPVTAAVTILTKLEGDVKNSEVEILKYLQSSIYASDVKFDKLKAVAVAPSSYVLV
GQPYTAEVFLTATSSTLKPDVYAGGSKLPVDADGIAKFSTTASSVGEHTWGGKIVVVQPDGTTKDYPYTAKYEAAAPSAN
VSADKMNVLYIGVENPVSVSAAGVPSSKVRASLSGAGSLSGGNGKYIAQVTTPGQVTINVSAEINGKMTNMGSRLYRVKQ
VPPPTPKFAGLSTGRVSSAAAKAQPGVFAVLENFDFDMKFSVTGYTMYVVKKRTDPIFESVNGPALTARLRQALASVTAG
DKITIEDITVRDPKGNSRRLSTGVSLTVQ
>AMQ00660.1 Gliding motility protein GldM [Pedobacter cryoconitis]
MAGGKETTRQKMINIMYLVLLAMLALNVSDTILNAFKNINDSLDSSRTNVSTSIDQLFTAFQNTKLKEEPGRAQPIWDKA
NQAKKYADDLNGYIQQLKQQFNTAGGGIDPETGDLKERGNQDIAQGIMINAKEGEKLKAKINETREKLIALLEAEDRKHV
SFSLEAKDAEKSIEGKKKWEDINFGEGTPLTAANTVLTKIQSDTRNAEAEIVKKLFGNMDKSLVNLDQFAAVAVAPTSYV
IQGQPYSAQVFLTASDSKSSPEISVGGGRLAIKDGKGTYTGGTGSVGVFKWVGTIRVKQTDGQIKEYRTPEQTYQVAKPS
ATVSPDKMNVIYAGIPNPFSVSAAGFPLESVKASISGGSMSGSNGKYSVSVGGDQIGKTLNINVTANNAGKTVNLGSQQF
RVKALPTPKAFIKGKSGGNVELEWLARSGAIETQLDDFVFDIKYKVIRFNATFINPRSDAVNIPNSGGSFSGQIKGALNS
IKPGATVIFKDIIAEGPDGRQKNLDGITFTAK
>AEW03078.1 gliding motility-associated protein GldM [Niastella koreensis GR20-10]
MALPKEPRQKMINMMYLVLTALLALNVSSEILNAFVTVNGSIVKSNAVIGDKNNLTYASFDAKLKDEQTKAQAERWAPKA
QDAKKLSADLYAYIETLKADLEKAAGTHENHVTGKQEINADNLDAAIRLMDKEGKGKELYAKLGEFKKNILAGVNPNDPT
LSPKEKSDMTADLDKLQKSIPMDLSVPASKTGTKYGNDVDGWIQSYFHMTPAIAALTILSKFQNDVKSSEAQVVDYYHSK
IGEVKLVYNKFQAIATSNTTYAMPGDPVEITAGVGAFSDAAKPKITINGQNMPLTADGTAIFKTTASGTGEHPVNVVIEY
QKPDGSIDRVTKSIKYTVGVPSGASIFLEKMNVLYIGVDNPLTVSGGSVGAEKTRVSFADGSITKTGNDHYVAKPSKPGM
SEIVVTAEGKTFKFPMRLKYLPPPAAFVGTKKGGSIGAAEFKAMGAVLAKLEESDFMAPFQVVSYRVGAVGGPIQLYREA
TNDGNRWSGQAASIITSAGPGTRIFIDAINVIGPDGRKREIPGMQFSLK
>ANE52492.1 hypothetical protein SY85_20425 [Flavisolibacter sp. LCS9]
MALPAEPRQKMINLMYLVLTALLALNVSAEILNAFKTVDNSLVATNKTINSSTETIMASFEEKLKEPESAAKAAEWMPKA
QQAVALTKGLNDYIQGLKQDILKGAGFDPAKNGDSTFKEDNQDVATRIMVEEGKGKDLYNKLAEYKKQMAAVAPALANQI
NNYMQQIDLSVPHTKNSHGGASGNNTWEGAYFRMVPTVAALTMLSKFQNDVKTSENKVVSLFHEQVGQVKVRYNQFAAIV
GQSSNYLMPGQELTINAGVGAFSTDAKPQISIGGVGVPVNAEGVAEWKTMASAIGTRQVPVNIQYMDQDGNMKTISKTIT
YTVGQANASIALDKMNVLYVGIDNPVSIAASGGGDDKVQASITGGGGSLVKVGPGKYIAKVNSVTDDCKITVSVDGKVAG
ASMFRVRTIPTPVATIGGYASGENVNAGAFKSQAGVGAYIKDFPFDLKYTVTSFTLTGDTEEGDLIEAACTGNTWSAQAR
SLINRLKPGATITVDGIRALGPDGRSMKLPSLVYYIK
>AEE49342.1 gliding motility-associated protein GldM [Haliscomenobacter hydrossis DSM 1100]
MSIPKEPRQLMINIMYLVLTAMLALNVSAKIINAFFVIDKGIKTSNSRLADANNTTVRDMERNAAQNRERYAKVVSTAKE
VQAKSKEFIAYVETLREAMVEQTGGYFPAEEATHGGQPKGYKNKDITTRYLVNQGNGAKLEQKVNATREELIGMLRSMKG
TPGLAIKEEELQNLENSIALQITDKDWKKGRGAQNWSEYTFNQLPLAAAFPLMTKFQNDMKSSEAAILNYLSSLIGKSEV
KVDQFIPISSPIKSYIIAGEQFESTISVGATSKSFNDNVSIRVNGAALKVENGSAKYTSGSGEPGVKTYKVEIAVKNPTT
GEVFSNSETFEYEVGRRSVTVSADKMNVFYMGVENPVTVAAAGVSSNDLRVSFGGNVSRTGGGGNKFTVRGTAPGKATVT
VSGGGLKSTSFEFRVKPIPDPVAKINNSTGGEIGNGVLKAQGGVIPVLEGFDFDARCDILGYTVIYSPRRQDPLQAVNPG
GAFGAQARNLINQAKPGDQFIFDNIRAKCPGDAAGRKINNVAFKVQ
>AFC24321.1 gliding motility protein GldM [Saprospira grandis str. Lewin]
MAIPKEPRALMINLMYLVLTAMLALNVSAEIINAFFMLDKGIKHTNEIVDKGLEGTISAMKTTSDDKPALKPITAAAEKV
PGEIKELLDYIDELRVNITNESGGLYSTADHKSKWEGKGFTIGKIVEGAEEKLDGKPKGKKNKDVTQRLLVDEGQGAKLK
ELITSTRGKLIKVLDDIVALNEKTPMKGVKFDKAEIEKLKKNLVLEEIDDEIWQKAGKASWEAYVFGYMPVAACYPLFRK
YQNDAKNAAAQVINFLSNNMGNKVLVYDKFDVFSSSKKPYILLGETYEAEIALGAYSSQANFSVNVGGRALSVEDAKAKF
TAKPSSVGTQKYTATITVENPLTGETERVSKEFAYEVGVPSVTVAADKMNVFYIGVDNPISVAAAGVSSNDISVSVSGAG
GAKLKPAGKGKFIVNATKMTKKGSYCNIVVTNKKTGKALGSYPFRVKRIPDPIAILTNGKSDGTVKAGEMRVQRGLIAKL
QNFDFDAQCKIQSFTMYYTPPRQDPVPAKNNGGTFSGTVLNSIRSAKPGGSFQFVDVKGRCPGDAVGRKLNGLAFQIR
>CAL44035.1 Gliding motility transmembrane protein GldM [Flavobacterium psychrophilum JIP02/86]
MAGGKLTPRQKMINLMYLVFIAMLAMNMSKEVLSAFGLMNEKFEGANTSSDAMNAQMLTSLDSKAAEAKGEFLVASQTAH
RVEGITKKFYDYIATLKGTVLEGVEKDKETGKLPYEAMDKGDNIDNAWFVGEGYSPKGKEIVATIEKYKADMKAACPDKK
YANIISEIANKFDLSDVANKDGVKIKYLEYHFDKFPAVASLAKLSAWQSDVKKAESDVYSAALGKAAVAAASYSNYQAIV
VLEKNAYFQGETVKGKVVLGRYDENTKPTSFQGPGRLENGQAVISLTAGSVGEQKINGQFTFLEDGKTIPLKFAGNYVVV
PRPNSATISADKMNVVYRGVPNPMTISFAGVANNKVHASAAGMSGSDGKYVLRAGAGTSVMINVTATLPDGKAVSDKKEF
RIKGLPAPTGKIRGEVAAKGQKSNLESCTVSAVMEDFDFPVTVNVTQFNIKVPGQPTIVVSGSKMDSRARSAIAKATRGD
VVVISEIKASFSGIDQVAKRVSTCTYEVQ
>AIN71168.1 gliding motility protein GldM [Flavobacterium psychrophilum FPG101]
MAGGKLTPRQKMINLMYLVFIAMLAMNMSKEVLSAFGLMNEKFEGANTSSDAMNAQMLTSLDSKAAEAKGEFLVASQTAH
RVEGITKKFYDYIATLKGTVLEGVEKDKETGKLPYEAMDKGDNIDNAWFVGEGYSPKGKEIVATIEKYKADMKAACPDKK
YANIISEIANKFDLSDVANKDGVKIKYLEYHFDKFPAVASLAKLSAWQSDVKKAESDVYSAALGKAAVAAASYSNYQAIV
VLEKNAYFQGETVKGKVVLGRYDENTKPTSFQGPGRLENGQAVISLTAGSVGEQKINGQFTFLEDGKTIPLKFAGNYVVV
PRPNSATISADKMNVVYRGVPNPMTISFAGVANNKVHASAAGMSGSDGKYVLRAGAGTSVMINVTATLPDGKAVSDKKEF
RIKGLPAPTGKIRGEVAAKGQKSNLESCTVSAVMEDFDFPVTVNVTQFNIKVPGQPTIVVSGSKMDSRARSAIAKATRGD
VVVISEIKASFSGIDQVAKRVSTCTYEVQ
>AIN74273.1 gliding motility protein GldM [Flavobacterium psychrophilum FPG3]
MAGGKLTPRQKMINLMYLVFIAMLAMNMSKEVLSAFGLMNEKFEGANTSSDAMNAQMLTSLDSKAAEAKGEFLVASQTAH
RVEGITKKFYDYIATLKGTVLEGVEKDKETGKLPYEAMDKGDNIDNAWFVGEGYSPKGKEIVATIEKYKADMKAACPDKK
YANIISEIANKFDLSDVANKDGVKIKYLEYHFDKFPAVASLAKLSAWQSDVKKAESDVYSAALGKAAVAAASYSNYQAIV
VLEKNAYFQGETVKGKVVLGRYDENTKPTSFQGPGRLENGQAVISLTAGSVGEQKINGQFTFLEDGKTIPLKFAGNYVVV
PRPNSATISADKINVVYRGVPNPMTISFAGVANNKVHASAAGMSGSDGKYVLRAGAGTSVMINVTATLPDGKAVSDKKEF
RIKGLPAPTGKIRGEVAAKGQKSNLESCTVSAVMEDFDFPVTVNVTQFNIKVPGQPTIVVSGSKMDSRARSAIAKATRGD
VVVISEIKASFSGIDQVAKRVSTCTYEVQ
>AHW61734.1 hypothetical protein FH5T_07280 [Draconibacterium orientale]
MYIVLTAMLALNVAAEVLEAFRVVDSSLLQTLEAVDMQNAQIYSSFEQAYIENPTKVQEWKDKADQLQNKSEEIINYVGA
LKDEVVAYSGEKPVNEDNPMYEEGYYHTKLDGSVVEVAKKDDMNGPSELLITQKRANDLKNAVIEYREFLSSLVNEDDNE
LRELIKSELKTADPDKGSKGEGNYKTWESEHFEDKPLIAVMTLLSKIQIDVKNSEASVAKYLYAEIDEGSFKFNRLGARV
IANSNVVLMGDEYKAEVFLAAEDTTQQPVILINGNEVEVKDGKATYIGNTSQAGKFTWSGLIKYKTPGGIIKSYPFEQEY
QVSEPTVTMSATKMNVFYKGLKNPFDVGGGAIPNEDLEVQMTNGKVSKQGEAYVVEPTDLDEMGRNTKVSVYATINGSRR
LIGTTEWRVKRVPDPVAQINGQSGGEIRKEVLQIQDGVLAVLEDFDFEFGYRVTQFTMETTSGGYTNRYPASSNRFTTEQ
KNALRNVNVNSIVYIGDIKAVGDDGTTRDLDPISFKIK
>ADY53065.1 gliding motility-associated protein GldM [Pseudopedobacter saltans DSM 12145]
MAGGKETPRQKMIGIMYLVLMAMLALNVSDTILNAFSTLNNSLVTSTEYVSQSLDQAVNAFEQTKMKENPERAKPILDKI
NQAKTVAGELFAYVDNLKKTLETEGGGRNPETGELNKRDDLDVSPRIMINQKKGEELKKKINKTREKLLALVDPKDKASV
AFSLEAVDPAKPANDGTRKNWEQSNFGDGTPLTATITILSKIQTDVKNAENVVVRKFLSKMDEALVTLDAFAAVAVAPTS
YVIQGQPYSAEVFLTAYDSKQNPDITVNGSKLSTKDGRGVYTINTNSEGEFKWKGTIRVQQTDGTVKTYETPEQSYTVAR
PSAVVSPDKMNVLYIGPDNPISVSAPGIPKEKLKVNMTGGSLSGSNGKYVAKVSGGNEAIVTVSAELAPGKSQVLGTTKF
RIKEVPPPIATFAGKASGVVSAATAKSTGKLDAELRNFDFDFKYRISKFTLFAQKPRQDAVIIQSNDDNFAGQVKQVISN
LAPGDVIYFLNISAVGETGKTVNLETPVSIQIGR
>AMS27387.1 hypothetical protein AEM51_10535 [Bacteroidetes bacterium UKL13-3]
MAGGNISPRQKMINMMYLVLTAMLALNVSAEILKAFHMVEVSMDKAGVNIDEKNRNTLKSIEAYNQKNPGDSLGNVIYKK
SVEASKIADEASRYVTELKDFLIQQAEGRKDENPDGELTKADNIELHANYLIQKDGGANGEALKNKINETREKLIALVPL
DKRGLVKSDLNTETEKGSVQTWQSEVFEHTPLAAVVALLSKTVNDIKNTESQVLDILKAGLTDDIVIVENFEAKVIPNNG
TYITLGSEYSADIFLAASTRQEADIKVGGATVRVENGVGKYTVNPSREGEIEYSGVITTKRSNGKIETYPFKSSYTALKP
LAVISATKMNVVYIGLENPISVSVPGYSANQVQVSASAGGTLSKDAQAGTYLLKVNGTQKEIEITASVKDPKGSVKKMGI
QKYRVRPIPKPTPMLGSIEQSGPVPAGVLKSATFVFTTLKDFAFEGIKFTPTEYYIVYQPKKGDGRAEKGNGAALTPAIK
AMLSNVRSGDRITLAQIKAVGPAGPVIIPTSLSLVVN
>ANH82200.1 gliding motility protein GldM [Niabella ginsenosidivorans]
MINLMYLVLTALLALNVSSEVLNAFKTIDKSLTNANETIDKKTQTIFASLTEKANDPKTQELARIWAPKAERAKQLSDEI
SGYIESLKTQIKEASGLNSKTGAYKESNLDVPTHLMVDKKNGEELHKRLTDYKSALLALDPEINTEFQNTLPLDLSMPKV
KNSNNRTWSAAYFRSTPSVAAITILSKFQNDVKNAESQVVEFCHNKIGAVKVVYDEFQALATANAQYLLPGQEFNITAGV
GAFSKNAKPTVTIDGTPVPLNSNGLAEYKTVAGGPGTYSKKVMISFVKPDGTTSTVTRDISYTVASPTGLTVSADAVKVL
YVGLDNPISIGGGSGTSADQLRVSISQGSISGSRGKYTARVTTPGTATVVVNDGKQTSHFEFRVKSVPAPTAMVGASKGG
RMRVNDFKAQAGVRAELENFVFEGVKFTVSSYTITFAGAGYPEFMHKAVSGNSFSAARSLIERAQPGSTITIDEIRAVGP
GGTRTLAPIAFNLY
>APU67822.1 hypothetical protein GRFL_1098 [Gramella flava JLT2011]
MASGKQSPRQKMINLMYLVFIAMMALNMSKEVLTAFGLMNEKLAESSTATTQRNSAFMAGLAEKVSEQPKKYAPLKEKAD
KIDELSSNFTAYIDNLKNELQATVSDPEDYETMDKSNELDEMFFQSGTISPKGEEFLNQIEIYREGVASTIEDAFPQIAQ
KVRSEFSTGEVTTRENIKKPWLDYHYQGFPLIASITKLTQMQVDVKSTESQILSAMLSGQLQSEVSLTNYQAIVVPDKTA
FFSGENFKGKVVLGRVDNTLQFDNVTINGKKVESTQAGQVVLDFPAGNIGEQDIKGQLEFKEGDSTVVIPVSSSYTVIPK
PNNAVISADKMNVVYRGVQNPMTISIPGVPSVSANAPGLRQAGGAGKYTMDVTTLQAREVAIKVSGKLPTGETVSDSKTF
RIKDIPRPVGTVRGEDGSVSMQRNSLEIANIGASLPDFDFDLNLNVTGFKFKVPGQPTIIVRGNRLDDRAKAALRRAGRG
ESVQVYDIEASLAGNSSYKLKKVAPVFIELTN
>AEA44279.1 hypothetical protein Fluta_2293 [Fluviicola taffensis DSM 16823]
MAGGKETPRQKMIGMMYLVLTALLALNVSKTILDAFVAIEENTQKSNVMQVDRGSEFVSDISNEIASTRGKENAQKLHKL
KKVMKQMKQVDQLSASLIQEIDRVKLELLRESGEETTIIKPEDKETIIWEKGKDCRPIRMNLMAVQAKDQYDIPMHILVG
DDIKNPTGKGKMIWEHYNNFRSKLIHAVGTYKEGKNSYSVNPKEINSFKDNKDLKRQVAQMLRSSHVNMRDDEEILSSIY
MNLTKQERVTQNDIEGVHWIGQTFDHSPLVAALASLSSMQQDILSARSLALAHLKSKVSTGEYSFNSIVGLAYGPEIANS
GDEVELNVMMAAFDSDNQPTVTYNGSSFLGSEGKGIIRTKVGSSGEMVLKGTISIKNKSGQVKMEDWTHTVKIMKPQGTI
SLPQLNVLYKGYNNRVEGVASGYDQTILEGNGVSLSKDGNQHIAKVTTSGKTATIDIYGVNSVSKKKVKLGSFPFRVMIL
PNPDFFFGAAEEGGKISPLEKNLFSRYKNSPLDAKFTILNWELSLSSAPKPEKGKGNHLSDDATRLLRQGKSGTIVNIKM
DYVGPDQIVRKKLASFVL
>AEV33759.1 gliding motility-associated protein GldM [Owenweeksia hongkongensis DSM 17368]
MAGGKQTPRQKMINMMYLVLTALLALNISKDILDALTKLNISLDQTVQTVDKKNADIYSAFAAAASENPEKAGEWNTKAQ
EVKKQSDDLYNYIAQLKTDLIEVSGGVDKETGLPKSLDAREKPINYLLNQKHASELKSKIDAYRDNVSQYVADKPQLQSN
IATSFDTGDQEVGKDKVKTSWESANFEHFPLAAILPFLTDYQAKVRNTESDVISELQRNIGKSDLKFTGVRAIVMPKSNY
VTQGDEYEAEVFLAAYDDTQEPEITINGQALSSEQIENGKGKVTFKASSVGEQKWAGVIKISQMGKDPIEYPIEASYTVA
PPSVVISPTKMNVLYRGVDNPLDIGVPGVDPSKLTVTGPGIKKLGNGTYMADVTNVSGREMSISVSVQEIDENGKTVSRN
MGSKEFRVKGLPPAQGSVFGKSEGIMSKSLISKAVVKATYQDFPFDLDLTVTAFEIAVPGFPPEQVRGDKLPEGVKTRIS
KLRPGSTISIRNIKAVVAGKGTRVPQIGNISIDVN
>CAL67958.1 gliding motility protein GldM [Gramella forsetii KT0803]
MASGKQSPRQKMINLMYLVFIAMMALNMSKEVLTAFGLMNEKLTASTANYEERNNALMAGLATKVEEQPAKYTSIKADAD
KIHELSSNFTNYVEGVKDELKTSVDDPKNYETMDQSSAMDEMFFQSGRISPRGEEFLAQIETFRNGVSEILDDGYNTISQ
KVNLQKEFGTEPENVEGAKVPWLKYRFEGFPLVASITQLTQMQADIKSTESEILSSMLSGQLQSDVSLSNYQAIVIPDKP
AFFSGENFSGKVVLGRFDNTLQFENVVINGKKIENTQAGQVVLEFPAGNVGEQKISGELQYMENDSLKSISISDSYNVIP
LPNSAVISADKMNVVYRGVQNPMTISIPGVSNVSANAPGLRSAGGAGNYLMDVTTLQAREVTISVSGTLPGGKSVSDKKT
FRVKDIPRPVGTIRGEDGAVSMQRNSLEIATVGANLPDFDFDLNLNVSSFKFKVPGQPTIIVNGSRLDDRAKAALRRAGR
GESVQIYDINATLAGNSSYKLKKVAPVVIELTN
>APG61019.1 gliding motility protein GldM [Gramella sp. LPB0144]
MASGKQTPRQKMINLMYLVFIAMMALNMSKEVLTAFGLMNEKLDSTAANFEERNTALMAGLKTKVEEQPQKYTSIKADAD
KIDELSTELNQYIAGIKEKLEASVDDATDYETMDKSNTMDEMFFQSGRISPEGEEFLNKIKAYREGVSAILSKGYPAIAK
KVNVEKEFSTEPVNVEGANVPWLKYRFEGFPLVASITQLTQMQSDIKSTESEILSNMLSGQLQSDVSLDNYEAIVIPSKP
AFFSGENFSGKVVLGRFDNTLQFENVVVNGKEVKSLKDGQVVLDFPAGNVGEQKINGKLEYLEDGETKEIPIDGSYTVIP
LPNSAVISADKMNVVYRGVQNPMTISIPGVSNVNANAPGLRSAGGTGNYLMDVTTLQAREVTISVSGTLPGGKTVSDKKT
FRVKDIPRPVGTIRGEDGSVSMQRNSLEIASVGANLPDFDFDLNLNVTGFKFKVPGQPTIIVNGSRLDDRAKAALRRAGR
GESVQIFDIEASLAGNSSYKLKKVAPVVIELTN
>AEM69890.1 gliding motility-associated protein GldM [Muricauda ruestringensis DSM 13258]
MAGGKQTPRQKMINLMYLIFIAMLALNMSKEVLAAFGLMNEKLETSNTNMDSNNSSFMASLETKASENEEEYGELYQNAQ
EIKQLSDNYYNYLEGLKKEMTADLEDPKDYVVMDKSDYLDQKFFQGDNLGPEGKEFMKQINDYREGVINALPDEYKSLKT
GVETRFATGDEDGKVEKRDGTRQDWINYHYEGFPLVASLTKMTQLQADIKTTEQEVLKTLLEGELTEAVSLTNFMSGLDA
PKTAYYAGEKYDGKIVVSKTDRTSTPVKAELTLDGRPLTEGKDYELEAGGIKMLISAGTPGDHTIKGTMTYMQDGVEVPV
EVNNTFATISMPNAAVISADKMNVVYRGVANPMTISIPGIPDNKVSASAPGLSRRSGSNYIMNPGTGRSVTITASGTLPD
GKGIRTSSEFRIKDIPRPSGTVRGESGSIKMPRKNLEIATVSAMLEDFDFDLNLAVNQFKFKVPGQPTVVVNGNKLDSRA
KSVLARAGRGESVQIFDIQAYITNNKSYKLKKVSPVMVELTN
>APS38499.1 gliding motility protein GldM [Salegentibacter sp. T436]
MASGKQTPRQKMINLMYLVFIAMMALNMSKEVLTAFGQMNEDLEESNATTSQRNDMAMAGLAAKAEEQPAKYEELKAKAE
QIGVLSDNLYNTVGNLKDELLADYEGEERTNYESMDRADKLNNLFFASGRVTPRGEEFVAAIDNYRNEVLNILGDGFPQI
RSKVANDFSTEEVTNNENVTQPWLMYNYQGFPLIASLTKLTQIQSDVRTTENDILSSMLEGQLQSDVSLTNYQAIVVPDK
TAFFSGENFKGKVVLGRVDPTLKFENVTINGNKVESTQAGQVMLDFPAGNVGEKEINGELQFKEGDSIVRIPINSSYAVI
PKPNSAVISADKMNVLYRGVQNPMTISIPGVGSISAQAPGLSPAGGAGQYVMNVTNLQAREVAINVSGKLPGGETVSDSK
TFRIKDIPRPAGTVRGEDGSVQMQRNSLEVSTIGATLPDFDFNLDLNVTGFSFKVPGQPTIQVNGSRLDDRAKAALRRAG
RGESVQIFDIQAGISGNSGYKLKKVSPVVIELTN
>ALM08016.1 gliding motility protein GldM [Sediminicola sp. YIK13]
MAGGKQSPRQKMVNLMYLVFICMLALNMSKEVLAAFGLMNEKLEASNTKTTQNNLAFLSGLETKAGENEEKFGPLLQDAK
KIKALSQEYYDYLENLKKDMMKDVEDPKDYQVMDKTDYLDQKFFQGDNLGAEGKEFMKRITEYRANVTQVLPESMREVKE
AVKSRFETGDANGKVENRDGIKVDWLAYHYEGFPLVASLTKLTALQSDIKATEQDALKAMLQGQLTTEVSMTNYTTLLEQ
EKSAYYQGERFTGNIVLGRKDASTKPNEVNLTLDGRKLKEGPDYTIEEGKVKLLVSAGSAGDHTLKGNLVFMQDGERTEV
PVNSTFATITKPNAAVISADKMNVVYRGVANPITISIPGIPDNNVNANAPGLSRSGGSKYVMNPGTGRTVTINASGKLPD
GQVVGSKTEFRIKDIPRPEGSIRGESGSVKMPRNNLEISTVGAMLDDFDFDLNLAVSGFKFKVPGQPTVSVNGNKLDDRA
KSALKRAGRGDAIQIFDIEAYITNNRSYKLKKVSPVVVELTN
>AJH16394.1 gliding motility protein GldM [Myroides profundi]
MAKQKLTPRQKMINLMYLVFIAMMALQVSTEVLSAFGVVNEKFEAANEGAKANNEGLLGALEKKAEENPAQFADPAKKAK
QVEKITQEFYDFVGKYKTLITSEFEGERTENGKLPAERMNKSDIINDAWFTGDNYSAEGQAFIDGINKYKKALLDILEKD
AKFQPIVLDINSKFNLSDVKDSQGKERAYLNYNFYGFPAIASLTKLSTMQNDAKIVEAEIYNSLMGNTLSKAASMKNYQA
IVVADKSTLFAGETYKGRVVLGRYDKSTVPTKVVVNGQNIDLSKSLVDGQVNLGFTVGNVGEHQIGGKFTFVEDGQPVEI
DIKGSYVVVPKPNSANISADKMNVVYRGVSNPMTISFAGIANDKVQASAPGLTSQGGGKYTLRPQAGREVVINVTGTLPD
GQKVSDRKVFRIKDIPSPRGTVRGEFNAKGPKSNLEIVTIGAKLEDFDFDLNLTVTSFVLQIPGQPSIVVPGNRMNERAK
AAIRRAQLGDVVVISDIKVRLEGAGDYALKKTSPCTFEIM
>ALU25215.1 gliding motility protein GldM [Myroides odoratimimus]
MAKQKLTPRQKMINLMYLVFIAMMALQVSTEVLSAFGVVNEKFEAANEGAKANNEGLLGALEKKAEENPAQFADPAKKAK
QVEKITQEFYDFVGKYKTLITSEFEGERTENGKLPAERMNKSDIINDAWFTGDNYSAEGQAFIDGINKYKKALLDILEKD
AKFQPIVLDINSKFNLNDVKDSQGKDRAYLNYNFYGFPAIASLTKLSTMQNDAKIVEAEIYNSLMGNTLSKAASMKNYQA
IVVADKSTLFAGETYKGKVVLGRYDKSTVPTKVVVNGQNIDLSKSLVDGQVNLGFTVGNVGEHQIGGKFTFVEDGQPVEI
DIKGSYVVVPKPNSANISADKMNVVYRGVSNPMTISFAGIANDKVQASAPGLTSQGGGKYTLRPQSGREVVINVTGTLPD
GQKVSDRKVFRIKDIPSPRGTVRGEFNAKGPKSNLEIVTIGAKLEDFDFDLNLTVTSFVLQIPGQPSIVVPGNRMNERAK
AAIRRAQLGDVVVISDIKVRLEGAGDYALKKTSPCTFEIM
>APA91261.1 gliding motility protein GldM [Myroides sp. ZB35]
MAKQKLTPRQKMINLMYLVFIAMMALQVSTEVLSAFGVVNEKFEAANEGAKANNEGLLGALEKKAEENPAQFADPAKKAK
QVEKITQEFYDFVGKYKTLITSEFEGERTENGKLPAERMNKSDIINDAWFTGDNYSAEGQAFIDGINKYKKALLDILEKD
AKFQPIVLDINSKFNLNDVKDSQGKDRAYLNYNFYGFPAIASLTKLSTMQNDAKIVEAEIYNSLMGNTLSKAASMKNYQA
IVVADKSTLFAGETYKGKVVLGRYDKSTVPTKVVVNGQNIDLSKSLVDGQVNLGFTVGNVGEHQIGGKFTFVEDGQPVEI
DIKGSYVVVPKPNSANISADKMNVVYRGVSNPMTISFAGIANDKVQASAPGLTSQGGGKYTLRPQSGREVVINVTGTLPD
GQKVSDRKVFRIKDIPSPRGTVRGEFNAKGPKSNLEIVTIGAKLEDFDFDLNLTVTSFVLQIPGQPSIVVPGNRMNERAK
AAIRRAQLGDVVVISDIKVRLEGAGDYALKKTSPCTFEIM
>AJA67938.1 gliding motility-associated protein GldM [Myroides sp. A21]
MAKQKLTPRQKMINLMYLVFIAMMALQVSTEVLSAFGVVNEKFEAANEGAKANNEGLLGALEKKAEENPAQFADPAKKAK
QVEKITQEFYDFVGKYKTLITSEFEGERTENGKLPAERMNKSDIINDAWFTGDNYSAEGQAFIDGINKYKKALLDILEKD
AKFQPIVLDINSKFNLNDVKDSQGKDRAYLNYNFYGFPAIASLTKLSTMQNDAKIVEAEIYNSLMGNTLSKAASMKNYQA
IVVADKSTLFAGETYKGKVVLGRYDKSTVPTKVVVNGQNIDLSKSLVDGQVNLGFTVGNVGEHQIGGKFTFVEDGQPVEI
DIKGSYVVVPKPNSANISADKMNVVYRGVSNPMTISFAGIANDKVQASAPGLTSQGGGKYTLRPQSGREVVINVTGTLPD
GQKVSDRKVFRIKDIPSPRGTVRGEFNAKGPKSNLEIVTIGAKLEDFDFDLNLTVTSFVLQIPGQPSIVVPGNRMNERAK
AAIRRAQLGDVVVISDIKVRLEGAGDYALKKTSPCTFEIM
>AKQ40398.1 gliding motility protein GldM [Riemerella anatipestifer Yb2]
MAKEKLSPRQKMINLMYLVFIAMLAMQIDQEIIRSYNDTRDTLSQTTLLTQSKNKIFEETLRQKAENSPESFSQPYEQYK
LLKDKIDALVKFIEVSKTEMQKFAGQDMTSKEFNFNALNNTDASTLYFFDKANEASPSKNAEKLKTLMGEIKSLTLQIFP
KTPQNEAIIERANSSFSTAVSTSSVKKDWLISKFYNQPLVAALANLEVLQSEARNLQSDALANMLKEKVDADIKFNAFEA
IVAAPTVVLQGDKAEAKVIVGTYASSVPGMSISGVDRTANGQGFKSLNTGSVGDFKFNGEITFLDANQKQIRLPFSHAYR
VIAGAKEVALQSGAVVSADKMNVLYRGVDNPVSASMLGVDNASVKLSAAGASVSGGKGKWIIRPGAGNSVNITVTGTLPN
GKATTASFPFRVKSVPAPQGEIRGQNVVSMPASSIKNQTISAAIPDFEFPVSFTVTGFRVKIPGKAASFISGNSLSSVAA
QTANLRSGDVVYVYDIQATASGLGGQMLKNISPVVINVQ
>AKP71943.1 gliding motility protein gldm [Riemerella anatipestifer]
MAKEKLSPRQKMINLMYLVFIAMLAMQIDQEIIRSYNDTRDTLSQTTLLTQSKNKIFEETLRQKAENSPESFSQPYEQYK
LLKDKIDALVKFIEVSKTEMQKFAGQDMTSKEFNFNALNNTDASTLYFFDKANEASPSKNAEKLKTLMGEIKSLTLQIFP
KTPQNEAIIERANSSFSTAVSTSSVKKDWLISKFYNQPLVAALANLEVLQSEARNLQSDALANMLKEKVDADIKFNAFEA
IVAAPTVVLQGDKAEAKVIVGTYASSVPGMSISGVDRTANGQGFKSLNTGSVGDFKFNGEITFLDANQKQIRLPFSHAYR
VIAGAKEVALQSGAVVSADKMNVLYRGVDNPVSASMLGVDNASVKLSAAGASVSGGKGKWIIRPGAGNSVNITVTGTLPN
GKATTASFPFRVKSVPAPQGEIRGQNVVSMPASSIKNQTISAAIPDFEFPVSFTVTGFRVKIPGKAASFISGNSLSSVAA
QTANLRSGDVVYVYDIQATASGLGGQMLKNISPVVINVQ
>AGC41245.1 hypothetical protein G148_1941 [Riemerella anatipestifer RA-CH-2]
MAKEKLSPRQKMINLMYLVFIAMLAMQIDQEIIRSYNDTRDTLSQTTLLTQSKNKIFEETLRQKAENSPESFSQPYEQYK
LLKDKIDALVKFIEVSKTEMQKFAGQDMTSKEFNFNALNNTDASTLYFFDKANEASPSKNAEKLKTLMGEIKSLTLQIFP
KTPQNEAIIERANSSFSTAVSTSSVKKDWLISKFYNQPLVAALANLEVLQSEARNLQSDALANMLKEKVDADIKFNAFEA
IVAAPTVVLQGDKAEAKVIVGTYASSVPGMSISGVDRTANGQGFKSLNTGSVGDFKFNGEITFLDANQKQIRLPFSHAYR
VIAGAKEVALQSGAVVSADKMNVLYRGVDNPVSASMLGVDNASVKLSAAGASVSGGKGKWIIRPGAGNSVNITVTGTLPN
GKATTASFPFRVKSVPAPQGEIRGQNVVSMPASSIKNQTISAAIPDFEFPVSFTVTGFRVKIPGKAASFISGNSLSSVAA
QTANLRSGDVVYVYDIQATASGLGGQMLKNISPVVINVQ
>AFD56812.1 protein involved in gliding motility gldm [Riemerella anatipestifer ATCC 11845 = DSM 15868]
MAKEKLSPRQKMINLMYLVFIAMLAMQIDQEIIRSYNDTRDTLSQTTLLTQSKNKIFEETLRQKAENSPESFSQPYEQYK
LLKDKIDALVKFIEVSKTEMQKFAGQDMTSKEFNFNALNNTDASTLYFFDKANEASPSKNAEKLKTLMGEIKSLTLQIFP
KTPQNEAIIERANSSFSTAVSTSSVKKDWLISKFYNQPLVAALANLEVLQSEARNLQSDALANMLKEKVDADIKFNAFEA
IVAAPTVVLQGDKAEAKVIVGTYASSVPGMSISGVDRTANGQGFKSLNTGSVGDFKFNGEITFLDANQKQIRLPFSHAYR
VIAGAKEVALQSGAVVSADKMNVLYRGVDNPVSASMLGVDNASVKLSAAGASVSGGKGKWIIRPGAGNSVNITVTGTLPN
GKATTASFPFRVKSVPAPQGEIRGQNVVSMPASSIKNQTISAAIPDFEFPVSFTVTGFRVKIPGKAASFISGNSLSSVAA
QTANLRSGDVVYVYDIQATASGLGGQMLKNISPVVINVQ
>ADZ11705.1 GldM [Riemerella anatipestifer RA-GD]
MAKEKLSPRQKMINLMYLVFIAMLAMQIDQEIIRSYNDTRDTLSQTTLLTQSKNKIFEETLRQKAENSPESFSQPYEQYK
LLKDKIDALVKFIEVSKTEMQKFAGQDMTSKEFNFNALNNTDASTLYFFDKANEASPSKNAEKLKTLMGEIKSLTLQIFP
KTPQNEAIIERANSSFSTAVSTSSVKKDWLISKFYNQPLVAALANLEVLQSEARNLQSDALANMLKEKVDADIKFNAFEA
IVAAPTVVLQGDKAEAKVIVGTYASSVPGMSISGVDRTANGQGFKSLNTGSVGDFKFNGEITFLDANQKQIRLPFSHAYR
VIAGAKEVALQSGAVVSADKMNVLYRGVDNPVSASMLGVDNASVKLSAAGASVSGGKGKWIIRPGAGNSVNITVTGTLPN
GKATTASFPFRVKSVPAPQGEIRGQNVVSMPASSIKNQTISAAIPDFEFPVSFTVTGFRVKIPGKAASFISGNSLSSVAA
QTANLRSGDVVYVYDIQATASGLGGQMLKNISPVVINVQ
>APY07801.1 gliding motility protein GldM [Winogradskyella sp. J14-2]
MAGGKLSARQKMINLMYLVFIAMIAMTTSKEILSAFSLFNTKFENANELAVASNTTLLKGLEKQASEKPKDFGVAYNNAQ
KVSSISNEFFSYLESQKAMILNKGNYAEKFKEEGELPAEEMDKGDALDEYWFTGDRMTKEGQAFVDRINKYKADIKQLLG
DDVAYNPAKENLERRFSTADVQNNDGKKQTWLDYNFKGFPAVASYTKLTAMQNDIKATEANLYNVFLGNTVDEATSLKNY
TAIVIPDKNAFFAGEKFTGSVVLGKYANVTPTKLKVGDTDLDMNREGAIDSTGAARIEFTVGNVGEHDINGQFTFLEKGE
ELPINFSGKYVVVPRPNSATISADKMNVVYRGVANPMTISFAGIADNKVQASGIGLKPVSGAGKYVMNPGTGSEVTINVT
GTLDDGSKVSDRKTFRIKDIPAPTGVIAGQTGVVKLPKRNVEIGTVAAKLDDFVFDLPIEVTSFKMRVPGQPTISVVGTK
MNAQAKSAIQKARRGDNITIFDIKARIQGNTTYRLKNVSPVIVEVTSN
>ABQ04887.1 GldM [Flavobacterium johnsoniae UW101]
MAGGKLTPRQKMINLMYLVFIAMLAMNVSKEVISAFGLMNEKFEAANTSSVTTNESLLTSLDQKAAEAKGEFAKAAETAH
KVQAASKEFYDYIGTLKTQAVKGFEVDKETGKMPYEAMDRGDNIDDWFTGDGYTKKGNEIIAKIEKYKSDIKAALGTDKK
YAGIISEVEKKFDVSDVKNKEGIKEKYLAYHFKGFPAIASAAKLSAWQNDVKKTEADVYNSALGKAAVAAASYSNYQAIV
VLDKNAYFQGEKVTGKVVLGRYDENTKPTSFQGPGQIVNGQAVISLTAGGVGEQDINGQFTFLEDGKNIPLKFSGKYVVV
PRPNSATISADKMNVVYRGVVNPISVSFAGVDANKIVASAPGLSSAGKPGKYNMSPGQGTEATISVTGTLPNGDKVTDKK
TFRIKGIPGPTGTIRGEMGVVKGPKSNLEIATIGAKLLDFDFEVGLDVVGFNMKIAGQPTVVVTGNKMNAQCKSVLARAG
KGDQVTISEIKTKLVGAGSYLLPRTAPVIYEIQ
>AOC93909.1 hypothetical protein BB050_00767 [Flavobacterium johnsoniae]
MAGGKLTPRQKMINLMYLVFIAMLAMNVSKEVISAFGLMNEKFEGANTSSTESNASLLSSLDQKAAEAKGEFAIAAVTAH
KVETITKDFYDYIATLKAQAVKGFEVDKETGKMPYESMDRGDNIDDWFTGDGYTKKGNEIISKIEKYKADIKAALGTDKK
YAAIIAEVEKKFDVSDVKNKEGIKEKYLAYHFKGFPAIATAAKLSAWQNDVKKVETDVYNSALGKAAVAAASYSNYQAIV
VLDKNAYFQGEKVTGKVVLGRYDENTKPTSFQGPGQIVNGQAVISLTAGGVGEQDINGQFTFLEDGKNIPLKFSGKYVVV
PRPNAATISADKMNVVYRGVVNPISVSFAGVDANKIVASAPGLSSAGKPGKYNMSPGQGTETTISVTGTLPNGDKVIDKK
TFRIKGIPGPTGTIRGEMGVVKGPKSNLEIATIGAKLLDFDFEVGLDVVGFNMKIAGQPTVVVTGNKMNAQCKQVLSRAG
KGDQVTISEIKTKLVGAGSYLLPRTAPVIYEIQ
>AOE52260.1 gliding motility protein GldM [Flavobacterium psychrophilum]
MAGGKLTPRQKMINLMYLVFIAMLALNMSKEVLSAFGLMNEKLEASNADATARNEAFMSGLADKAKENAKQYAALKANAD
KVKVLADDLNGYLTSLKAEMLKGVENPKDYEVMDKGDFLDNKFFTGDKISKEGQAFLDKIAAFREGVAATVPNVAASVKA
KFNTDKVTNRDGVKIDWLDYHYKGFPMVASLTKLTQLQADVKTTESEVLGAMLQGNLTSQVSMTKYKAIVITDKSAFFSG
EPVTGRVVLGRYDENTVPTSVSVNGSGAKIENGQAKFSFGAAGTGEHDITGKFVFMEGGKEVPIPIEGSYVVVPRPNEAT
ISADKMNSVYRGVENPMTVSFAGISDNNVNATAGGSFRKGSKSGQYNWNVTGVSGTTAIVSVTGKLPDGSSVSSKKTFNV
RPIPAPVPMLRGKVGSAKGNKNDLSSSTVNVSFPDFVFDIQTSVESFEIYVPGSPAIINQGARFGAQALAAIGKAKRGDV
IVINNIETKITGAGGYKPPRSSSFAWEVQ
>AFR34827.1 hypothetical protein B739_0220 [Riemerella anatipestifer RA-CH-1]
MYLVFIAMLAMQIDQEIIRSYNDTKDTLSQATLLTQSKNKIFEETLRQKAENSPESFSQPYEQYKLLKEKIDALVKFIEA
SKTEMQKFAGQDMASKEFNFNALNNTDASTLYFFDKANEASPSKNAEKLKTLMGEVRGLVLKIFPKNSQNEAIIERANSS
FNASVGTNSIKKDWLVSKFYNQPLVAALANLEVLQSEARNLQSDALANMLKEKVDADIKFNAFEAIVAAPTVVLQGDKAE
AKIVVGTYASSVPGMSISGVDRTANGQGFKSLNTGSVGDFKFNGEITFLDANQKQIRLPFSHAYRVIAGAKEVALQSGAV
VSADKMNVLYRGVDNPVSASMLGVDNASVKLSAAGASVSGGKGKWIIRPGAGNSVNITVTGTLPNGKATTASFPFRVKSV
PAPQGEIRGQNVVSMPASSIKNQTISAAIPDFEFPVSFTVTGFRVKIPGKAASFISGNSLSSVAAQTANLRSGDVVYVYD
IQATASGLGGQMLKNISPVVINVQ
>ANI90668.1 gliding motility protein GldM [Arachidicoccus sp. BS20]
MINLMYLVLTALLALNVSSEILNAFRTINDSLGNATNTIEQKNQTLFESFQKLMNDDKTREQAAMWEPKAERAKQYSDDL
YNYIESIKGRLEKESGYHPEKGDSSSSWYDNTDVPTKIMDDGKLGDTLYQKLAEYKKNLLAIDPKIAAQFQNSLPIDLTT
PKVENSSNNTWSAAYFRMTPTIAAVTILSKFQNDVRNSEAQVVEFCHNQVGAVQVVYDEFEALATSNSTYYLPGQELTIS
AGVGAFSKNAKPTVTVDGANVPLDANGMALYKSVAGSPGTYTKRVNISFYKPDGSLATITKDIPYTVGSPTGITVSADAT
RVLYIGLDNPISIGGGNGRGAETLHASIDQGSISSQGHGKFIARVSTPGVAHITVSDGKTQTVQEMRVKTVPTPTAMVGA
SKGGRMRLNDFKAQVGVRAELENFVFEGVKFTVTSFTITCSGAGYPEFTHKAVSGNLFAPVRDIIERAKPGCTITLDDIR
ASGPGGSRTLAPIAFNLF
>APY10295.1 gliding motility protein GldM [Seonamhaeicola sp. S2-3]
MAGNNLSARQKMINLMYLIFIAMLALNMSKEVLSAFGLMNERLVESNQAAEERNNNFVASLNLKAEEQPEKYQPLKAEAE
SLHKLASNFDSYLAELKSKMTATVDNPTDYEIMDKGDYLDQNFFKGDKLKPEGQEFLDQINTFREGVVSLLEGKKGMENI
VRDVKEKFSTEPEINRDGRKVDWLDYHYKGFPLVASLTKMTQLQSDIKTTESEVLSQMLAGTLSSEVSMTNYSTLMETSK
SAYFNGEKFDGEIVLGRTDASTKPSRVELSLDGRKLEEGKDFTLEGGKVKLNVNSGSPGEHKIKGKLIFAQDGEEVEVEV
NQSFATVPKPNAATISADKMNVVYRGVKNPMTISFAGVSDNKVHASAQGLSRVSGSKYVMDATKIKGREVTINVTGTLPD
GQKVSDNAKFRIKDLPKPTGTVRGEDGSLKMQRNSLEISTIGAKFDDFDFELPLRVAEFKFKVPGQPTIIVKGNKLDSRA
KAALRKAKRGSGVQIFDIQAKATGVSVKIKKVSPVFIELTN
>AKA34599.1 gliding motility protein GldM [Muricauda lutaonensis]
MASGKQSPRQKMINLMYLIFIAMLALNMSKEVLAAFGLMNEKLEASNEKMTANNSDFFAGLETKASEDKLKYGPLFEKAR
EVKQLSQDYYQYLEGLKKEMLKDQEDPNNYVVMDKSDFLDQKFFQGDKLSPEGKKFLSSLTNYRDQILKVIPENMDDIKG
SVKTRFETGGPDGKVERIRDGVKVDWMNYHFEGYPMVASLTKITQLQADVKATEQEILKGLLEGNLTSAVSLKNFSTLLD
QEKSVFYAGEKFKGSLVLGKTDKTSKPVKADLTLDGRKLTEGKDYELEAGGVKLLVSAGAAGDHELKGQLIYMQDGNEVP
VEVNNTFSTINKPNAAVIAADKMNVVYRGVANPMTISIPGIPDNKVKASAPGLRQVKGSKYIMNPGKGREVTISASGVLP
DGTRISTPATFRIKDIPRPGGTVRGEAGSIKMPRRNLEIATIGAMLEDFDFDLNLAVSGFKFKVPGQPTVEVNGNKLDAR
AKSALKRARRGDAVQIFDIKAYITNNRSYKLKKVSPVVVELTN
>APQ16847.1 gliding motility protein GldM [Maribacter sp. T28]
MAGGKNSPRQKMVNLMYLIFIAMLALNMSKEVLAAFGIMNEKLETSNAMTTASNEAFLGSLETKASEDAAKYDKLYKNAQ
QIKAMSQEYYDYLESLKTGMTEGLENPKDYARMDMSDYLDQKFFQGDNLSEGGKEFMKRITDYRDNVAAVVPASLKASVI
DRFETGNEEGKVQAKDGMQDWINYHYEGYPLVASLAKLTALQADVKVTEEAALKSMLEGELTSQVSLANFATSLQGSKSA
YYTGEKYDGKIIISKTDNSSTPVKAELTLDGRKLSEGADYKLEAGGVKMLVGSGSAGDHVLKGTIYFKQDGEEIPVEVNN
SFATISKPGGALIAADKMNVVYRGVANPMSISIPGIANNKVNASAPGLKSVGGSNYIMNPGTGRTVTIKASGTLPDGEPV
GSSLEFRIKDIPRPEGSVSKQTGSLKLPKRNVEIATIGAGLEDFDFDLDLAVSGFKFKVPGQPTVTVRGNKMDAKAKSAL
ERARRGDVVQIFDIEAYITNNKSYKLKKVSPVVVEITN
>AJR03354.1 gliding motility protein GldM [Siansivirga zeaxanthinifaciens CC-SAMT-1]
MAGGNLSPRQKMINLMYLIFIAMLALNMSKEVLSAFGLMNEKLTDSNEATDQRNTAFLSGLEQKVSDQPEKYKPLKAKAD
QINVLAEDLDNYIEDLKSKMIANIENPKDYEVMDKGDYLDQNFFKGAQIKPEGQEFLAKIAAFREGVAKILANEKGMKGI
VEDVKDNFNTEPVTNRDGIKVDWLDYHYKGFPLVASLTKLTQIQSDIKTTESEILSTMLAGELSNQVSMTNYTTLMETSK
SAYFNGEKFDGQIVLGRKDASTKPNRVELTLDGRKLSENEYTIEDGKVKLAVGTGSPGEHKIEGNLFFLEDGKETPVPVS
TSFATVPKPNSATISADKMNVVYRGVKNPMTISFAGIADNNVNASAAGLTRVSGSKYVMDATRIQGREVTINVTGKIDGQ
TVSDKASFRIKDLPKPTGTVRGEDGSVKMQKNALAISTIGAKFDDFDFELPLRVTGFKFKVPGEPTISVNGNKLDSRAQS
ALTKAKRGTDVTIFDIEAKAEGVSVILKKVSPIIIELTN
>AFL80306.1 protein involved in gliding motility GldM [Aequorivita sublithincola DSM 14238]
MAGGKLSPRQKMINLMYLVFIAMLALNMSKEVLSAFGLLNEKISVANVATSQRNTAFMEGLAQKATDEPAQYAAVKAKAD
EVSQVSDGLDAYIESVKSASMEKIKDPTDYEVMDKPDYFNNLFFTGDKYKEGGQKFLDNINKYRTEMMSILSDPALAKVA
GIEDIKKSVETNFSTAPVKNRDGKEVAWLNYNYEGFPQVASITKLTQIQADIKTTKSEVLQRMLAGQQAAALSFSNYSTL
MEASKSAYYSGEAFDGAIVLGRTDESTKPKRAELTLDGRKLAEGTDYTFEGGKVKLKVGAGSPGDHKIEGFLYYGEGGEE
TEVAVKTGFATISKPNAAVIAADKMNVVYRGVDNPMTVSIPGIPDNNVNASGSGLSKLSGSKYVMRPGAGRTVNITASGK
LPDGQNVSSSSEFRIKDIPSPMGTIRGEDGNGGPVRMERGGLEISSVGAALQDFDFELKLNVTGFSFKVAGQPTVKVSGN
KLNGAAVSALKRAGRGETVQIFDINTNISGSSVKLKRTSPVFIELTN
>AOW09319.1 gliding motility protein GldM [Flavobacterium sp. EM1308]
MAGGKLTPRQKMINLMYLVFIAMLALNMSKEVLSAFGLINERFETANSLALTTNESILADLDVKAQDKPEQYKVPSEIGK
KVNAATSTFYKYVESLKVDLTKDVKREENGKLPYETMDNSSKLDESWFSGDGLSAKGKEVVVAVENYKAAIKSAIGSDPK
FKDIATEFNTKFNTGDVVDKEGIKKNNLDYNFKHFPLIASVAKLTTIQNDINTIENQILSRLTGSTAVAAASMKNYKAIV
IPEKSAFFAGEAVKGRIVLGRYDKSTVPTKVVVNGSNINLSSSLHDGQVDFSFGAGNVGEHDIKGTFTFMEDGKPVPIPV
EGNYVVVPKPNSATISADKMNVVYRGVINPMTISFAGISPDKVSASAPGLSSAGKAGTYNMNPGQGSEVVINVTGTLPDG
SKVSDKKAFRIKGIPAPVGAIAGDMGIVKGAKSRLEVSQVSAKLPDFDFNVNLIVVGFTFKVTGQAAVIVSGDRVNAQCK
TAMARATRGDQITISDIKTKLVGSDIMLSRTAPVIFEIQ
>ALJ04917.1 gliding motility protein GldM [Algibacter alginolytica]
MAGGNLSPRQKMINLMYLIFIAMLALNMSKEVLSAFGLMNEKLTESNQAASMRNETFMASLGVKAEESENYKELKSKADQ
IHVLASEFDSYLSDLKGKMTAKIENPRDYEIMDKGDYLDTNFFKGDGLRPEGQEFVDHMVKFREGVATILAGEPGMENVI
KDVKKKFSTDQEINRDGIKIDWLDYHYKGYPLVASLTKMTQLQSDIKTTESEVLSSMLGEAQGQALSMTNYTTLLETTKS
AYFNGEQFDGQIVLGRKDASTKPSRVELTLDGRKLAEDQYAIEDGKVKLKINTGAVGEHKIEGKLIFSQDGEEIEVPVNQ
SFATVAKPNAATISADKMNVVYRGVKNPMTISFAGIADNNVNASAQGLSRVSGSKYVMDATAIKGREVTINVTGKIDGTS
VGDKATFRIKDLPKPTGTVRGEDGTVKMQKNALEISTIGAKFDDFDFELPLRVTGFKFKVSGQPTINVNGNKLDSRAKQV
LSKAKRGSDVQIFDIEAKANGVSVMLKKVSPVFIELTN
>AIZ40502.1 gliding motility protein GldM [Cellulophaga baltica 18]
MAGGKQSPRQKMVNLMYLVFICMLALNMSKEVLAAFGLMNEKMEVSNQKTSDNNLAFLDGLETKASEDAAKYAEDFKKAQ
TVQKLSQEYYDYLEALKKDMTAGVEDPKDYQVMDKSDFLDQKFFAGDNLAEGGKEFMKKIEEYRSKVSVLVPAKLKSSVI
ARFETGDANGKVEKKDKTKQDWLNYHYEGFPLIASLTKITALQADIKSTEEDALKSMLEGNLTDQVSLTNFKTSLFGSKS
AFYSGEKYDGKIIISKTDNSSTPVRAELTLDGKKLTADTDYKLEAGGVKMLISTGNPGDHVVAGTIFFMQDGTEVPVEVN
NSFATISKPGAALIAADKMNVVYRGVANPMSISIPGIPDNKVSANAAGLSKRSGSSYVMNPGTGRSVTISASGKLPDGQV
VSSKSEFRIKDIPRPNGSIRGETNSAKMPRTNLEISTVGALLEDFDFDLNLAVSGFKFKVPGQPTVVVSGNKLNGAAKSA
LKRAGRGDAVQIFDIEAYITNNKSYRLKKVSPVVVELTN
>AIY12137.1 gliding motility protein GldM [Cellulophaga baltica NN016038]
MAGGKQSPRQKMVNLMYLVFICMLALNMSKEVLAAFGLMNEKMEVSNQKTSDNNLAFLDGLETKASEDAAKYAEDFKKAQ
TVQKLSQEYYDYLEALKKDMTAGVEDPKDYQVMDKSDFLDQKFFAGDNLAEGGKEFMKKIEEYRTKVSVLVPAKLKSSVI
ARFETGDANGKVEKKDKTKQDWLNYHYEGFPLIASLTKITALQADIKSTEEDALKSMLEGNLTDQVSLTNFKTSLFGSKS
AFYSGEKYDGKIIISKTDNSSTPVRAELTLDGKKLTADTDYKLEAGGVKMLISTGNPGDHVVAGTIFFMQDGTEVPVEVN
NSFATISKPGAALIAADKMNVVYRGVANPMSISIPGIPDNKVSANAAGLSKRSGSSYVMNPGTGRSVTISASGKLPDGQV
VSSKSEFRIKDIPRPNGSIRGETNSAKMPRTNLEISTVGALLEDFDFDLNLAVSGFKFKVPGQPTVVVSGNKLNGAAKSA
LKRAGRGDAVQIFDIEAYITNNKSYRLKKVSPVVVELTN
>EAP87236.1 hypothetical protein CA2559_00735 [Croceibacter atlanticus HTCC2559]
MASGKQTPRQKMINLMYLVFIAMLALNMSKEVLTAFGLMNEKLVEANADTTQRNQLAMAGLAEKASEQPAKYAPLKEQAD
QINALTEELVGYIDGVKNKLTAEMDDPTDYETMDKSNDLDELWYKGGKVTPEGQEFIDKMDTYRNGVVSVIGADLPKVRA
EVEKDFSTAPEKDRDGVEKDWLSYNYVGFPLVASITKLTQIQADAKTVESEILSDLLAGQLKSDVSMTNYQAIVVPEKTA
FFNGENFKGKVVLGRFDNSLNFDKVTVNGKDLEKTVGGQVVLDFPAGNVGEQEIKGELQFKEGDSLVSIPITSSYAVIPK
PNAAVISADKMNVVYRGVQNPMTISIPGVGSVSANAPGLSPAGGAGKYNMNVTTLKQREVKINVSGKLPGGETVSDSKTF
RIKDIPRPVGTVRGEEGSIKMQRNGLEISTIGADLPDFDFQLKLNVTGFKFRVPGQPTVRVNGSRLDSRAKSTLRRAKRG
ETVQIFDIEAGISGNSGYKLKKVSPVIIELTN
>ALU75621.1 gliding motility protein GldM [Tenacibaculum dicentrarchi]
MAGGKQSPRQMMVNLMYLVFISMLAMNMSKEVLSAFGLMNEKLSESNVRATEKNTAAYATLAQKATEQAKQYGKAKEDTD
KLRVMADGLFTYISDLKTKMTSEVKKEDIRNYESMDKSGFLDQYFFASGKISPKGKEFMDKMNQFREESLLVLKNQPDLS
KVIAVRFSTKDVKSAKDGLVKNWLKYNYEGFPLIASLTKLTQIQADIKNTEADALTALLQGELESAVSMSNYDAMVVFDK
NAYYPGEKLSGKIVLGKNDPNLTAEKVILNGKVMAADKIKAGQVILDGPAGSVGDKELKGEFQFKQGDSIVTIPILGGYS
VIPKPNEAVVSADKMNVVYRGLSNPLTISVPGVSGNKVSASAPGLRRIKGDKYVMNPGKGSEVTIRVSATLPGGGKISTP
KKYRIKDIPPAVGMVRNQYGTVKMPKASLARINVAAGLPDFLFDLKLNVSSFKLKVPGKVTIPVNGRNLNARAKKALAGA
RRNDIIVIYDIKASVSGSNYKLKKVLPVSIEITN
>ANH61816.1 hypothetical protein I597_2927 [Dokdonia donghaensis DSW-1]
MAGGKQSPRQKMINLMYLVFIAMLALNMSKEVLSAFGSINEKFDRSNTTFETKNNLALADLSKKANENEEFKAAAATAQS
AKQLGDTYFAYLASEKDALLAEVEDKTDYESMDKSNFLDERFYKGGKITPEGQTFLDEMAKYRDGMVKLAGDNKALVAQI
NEDFSTSDIVDGEGVKKDYISYNFVGFPSVSSLTKMSQLQNDIKVVENELLTKLLSGNLKELASLDNYETVMTTSKGAYY
TGSTFDGVLSLGRVDASTKPSRVELKLDGRAIPSDKISYDGGKLVLGVNTGGVGDHKITGTLFYPQDGKEIEVAVEQAFT
TINKPNSATIAADKMNVVYRGVDNPMTISFAGVADNAVTASGAGLSKRSGSKYNMKPSQGREVTINVTAKLPDGGGTVSD
KAVFRIKDIPRPVGALGGDDGGNLKKPRNTVSAAPINAVLPDFDFDLNLKVNSFKFRAGDQATVAVQGNRLNAAAKSALK
RAKRGSSVQIFDIKASIPGNSIRLKTVSPIIIELSN
>EAQ39193.1 gliding motility protein GldM [Dokdonia sp. MED134]
MAGGKQSPRQKMINLMYLVFIAMLALNMSKEVLSAFGSINEKFDRSNTTFETKNNLALADLSKKANENEEFKAAAATAQS
AKQLGDAYFAYLASEKDALLAEVEDKTDYESMDKSNFLDERFYKGGKITPEGQTFLDEMAKYRDGMVKLAGDNKALVAQI
NEDFSTSDIVDGEGVKKDYISYNFVGFPSVSSLTKMSQLQNDIKVVENELLTKLLSGNLKELASLDNYETVMTTSKGAYY
TGSTFDGVLSLGRVDASTKPSRVELKLDGRAIPSDKISYDGGKLVLGVNTGGVGDHKITGTLFYPQDGKEIEVAVEQAFT
TINKPNSATIAADKMNVVYRGVDNPMTISFAGVADNAVTASGAGLSKRSGSKYNMKPSQGREVTINVTAKLPDGGGTVSD
KAVFRIKDIPRPVGALGGDDGGNLKKPRNTVSAAPINAVLPDFDFDLNLKVNSFKFRAGDQATVAVQGNRLNAAAKSALK
RAKRGSSVQIFDIKASIPGNSIRLKTVSPIIIELSN
>AIH01828.1 protein involved in gliding motility gldm [Riemerella anatipestifer CH3]
MAKEKLSPRQKMINLMYLVFIAMLAMQIDQEIIRSYNDTRDTLSQTTLLTQSKNKIFEETLRQKAENSPESFSQPYEQYK
LLKDKIDALVKFIEASKTEMQKFAGQDMTSKEFNFNALNNTDASTLYFFDKANEASPSKNAEKLKTLMGEIKSLTLQIFP
KIPQNEAIIERANSSFSTAVSTSSVKKDWLVSKFYNQPLVAALANLEVLQSEARNLQSDALANMLKEKVDADIKFNAFEA
IVAAPTVVLQGDKAEAKVIVGTYASSVPGMSISGVDRTANGQGFKSLNTSSVGDFKFNGEITFLDANQKQIRLPFSHAYR
VIAGAKEVALQSGAVVSADKMNVLYRGVDNPVSASMLGVDNASVRLSAAGASVSGGKGKWVIRPGAGNSVNITVTGTLPN
GKATTASFPFRVKSVPAPQGQIRGQNVVSMPASSIKNQTISAAIPDFEFPVSFTVTGFRVKIPGKAASFISGNSLSSVAA
QTTGLRSGDVVYVYDIQATASGLGGQMLKNISPVVINVQ
>AOZ99738.1 gliding motility protein GldM [Flavobacterium sp. PK15]
MAGGKLTPRQKMINLMYLVFIAMLAMNVSKEVISGFGLMNEKFESSNASSKQTNDQMLLALDTKAAEAKGEFAVASATAH
KVKTITDNFYNYINSLKEQATKGFETNPETGKLPYEDMDKGDNVDDWFTGEGYSKKGKEIVATIEKYKADIKATLGTEKK
YSGIIKEVEEKFDLSDVKNKEGLKDKYLSYHFKGFPAIATIAKLSSWQNDINKVESDVYSIALGKAAVEAASYSNYQAIV
VLDKNAYFQGEQVTGKVVLGRYDENTKPTSFSGPGKIVNGQAVISLTAGGVGEQTIGGQFTFAEDGKTIPLKFSGKYVVV
PRPNSATISADKMNVVYRGVSNPISISFAGIADNNVNASAPGLSKVGNGKYVMNPQGGNEVVINVSGKMADGKVASDRKV
FRIKGIPGPTGTIRGEMGVVKGPKSNLEIATIGAKLVDFDFDVNIDVVGFNLKVTGQPTVVVQGNKLNAQCKSVLSKAVR
GDQVTISEIKTRLVGAGGYLLPRTAPVIFEIQ
>ADF54451.1 conserved hypothetical protein [Zunongwangia profunda SM-A87]
MASGKQSPRQKMINLMYLVFIAMMALNMSKEVLVAFGSMNEKLEESNATTEQRNVAAMQGLKSKANEQAAKYAELAQKAE
TINQLSQNLDTYIQGVKNDLTSSLDDPQDYQAMDKTDILDEKFFKGGKISPEGQEFVAKINEYREGVINTLGEGFSTLNN
EIERKFNTGEREDSEGTKKPWLTYNFEGFPLIASITQLTQIQSDIKTTENDVLSAMLAGQLQEEVSMTNYTTLLEAPKSA
YYQGETFDGAIVLGRSDETTKPNKIELKLDGRTLSDNDYSLQGGKVVLNVPVGNAGDHSITGKLIFNEGEEPIEVPVNQK
FAVIPKPNSATISADKMNVLYRGVKNPLTISMAGVPDNNVQASAPGLSRTSGSSYVMDVTTLQQREVKINVTGTIDGKSY
PSSSTFRIKDIPSPVGSIRRETGSVKMQRNSLEGSEVGAELPDFDFDIGLRVTGFSFKVSGQPTVTVRGNRLDNAAKAAL
RRAGRGETVQIFDIDASLTTNSGYKLKKIAPVFIELTN
>EAR00569.1 hypothetical protein FB2170_08689 [Maribacter sp. HTCC2170]
MAGGKQTPRQKMINLMYLIFIAMLALNMSKEVLAAFGIMNEKLEASNIKTSESNDAFLGSLETKASEDAKKYGELYQNGQ
KIKSMSQEYFDYLEGIKTGMTEGLEDKKDYARMDNSDFLDQMLFQGDNLSKKGKDFMKRLTDYRDQVAAIAPESLKENVL
VRFKTGDENGKVEKRDGTKQDWINYHYEGYPLVASLAKLTALQADVKSTEEDALKSMLEGELTSQVSLTNFRTSLAASKS
AFYSGEKYDGKIIISKTDASSTPVRAELTLDGRKLSEGKDYALEAGGIKMLISAGSAGDHEVAGTMFFMQDGEEIPVEVK
NSFATISKPNAALIAADKMNVVYRGVANPMSISIPGIPDNKVTASAPGLSKRSASKYVMNPGKGRTVRIVASGVLPDGQR
ISTPAEFRIKDIPRPAGSIRGESGSAKMPRKNLEIATVGALLEDFDFDLNLKVSGFKFKVPGQPTVSVNGNKLDSRAKSA
LKRAKRGDAVQIFDVNAYITNNKSYKLKKVSPVVVEITN
>EAR17031.1 hypothetical protein RB2501_09015 [Robiginitalea biformata HTCC2501]
MINLMYLIFIAMLALNMSKEVLAAFGLMNEKLETSNSKATENNEAFLASLETKASEDAAKYAELYQDAQQIKQLSQEYYT
YLEDLKASMVEDIEDPTDYTVMDKSDYLDQKFFQGDNLAPQGKEFMERIEAYRTQVLGILGDGFPEVQDAVKTRFKTGDE
NGKVERRDGVKVDWINYHYEGFPLIASLTKITSLQSDIKATEEAALKAMLQGELTSQVSLTNFSTLLESEKSAFYAGEKF
NGSIVLGKTDKTAKPVRAELTLDGRKLAEGKDYQLKEGGVEMLIGAGSPGDHEIAGTLIYMQDGEETEVPVKNSFSTISK
PNAAVISADKMNVVYRGVANPMTISIPGIPDNKVSASAPGLSKRSGSNYVMNPGTGRTVTITASGTLPDGQRISTNSEFR
IKDIPRPSGTIRGESGSVKMPRNNLEIATIGAMLEDFDFDLNMAISGFKLKVPGQPTVEVNGNKLDARAKAALRRAGRGD
AIQIFDIEAYITNNRSYKLKKVSPVVVEITN
>BAO76340.1 hypothetical protein WPG_2110 [Winogradskyella sp. PG-2]
MAGGKASARQKMINLMYLVFIAMMAMNMSKEVLSAFGLMEAKFADSNEATTTRNDKLLAELEVKSEENPKEFKIPAARAQ
EVKIISDKFYKYIETLKRDLIKSGEYELDEKGILPFEAMDKTDILDEAWFTGDRLTKKGDEVMAKIKEYKKAINDILSKD
ESYRGRAQAFEKTFNIDKVPNKDGKKIDWLAYHYQGFPAIASYTKLTAMQNDVKVTESDMFSLFLGNIVSEATTLNNYKA
IVLADKSAFFAGEKFQGKVVIGKYANVAPTKLVVQGEEIDLAKAIDSTGAATLGFNVGNVGEHDIKGQFTFIENGKELEI
PIVNANYVVVPRPNSATISADKMNVVYRGVANPMTISFAGVPDNKVNASGSGLSKGSGVGKYLMNPGSGREVTINVTATL
DDGSKASDKKTFRIKDIPAPTGTMAGQSGLVKLPKRNVEIGTVGAKLDDFVFDLPIGVTSFKIKVPGQPTVNVVGTKMNN
QAKASIKRARRGDNITIFDIKAKITGNAKYRLKNVSPVIVEVTN
>APA63806.1 gliding motility protein GldM [Maribacter sp. 1_2014MBL_MicDiv]
MAGGKQSPRQKMVNLMYLIFIAMLALNMSKEVLAAFGIMNEKLETSNEKTTASNNAFLESLGTKASEDAAKYDKLYQNAQ
QIKAMSQEYYDYLEGLKKGMMEGIEDPKDYARMDMSDYLDQKLFQGENLSEDGKKFMSNLTGYRDQVAAIVPAALKQSVI
DRFQTGDENGKVEKRDGTKQDWINYHYEGYPLVASLAKLTQLQADVKITEEAALKSMLAGELTEQVSLKNFATSLSATKS
AYYAGEKYDGKIIISKTDNSSTPVRAELTLDGRKLSEGSDYKLEAGGVKMLIGSGSAGDHEVKGTIYFKQDGEEIPVEVN
NSFATISKPNAALIAADKMNVVYRGVANPMSISIPGIPNNKVRASAPGLKAVSGSKYVMTPGTGRNVTITASGTLPDGQS
VSSKSEFRIKDIPRPEGSISKQTGSLKLPKRNVEIATIGAGLEDFDFDLNLAVSGFKFKVPGQPTVSVRGNKMNAKAKQA
LSRAKRGDVVQIFDIEAYITNNKSYKLKKVSPVVVEITN
>CAZ95206.1 Gliding motility protein [Zobellia galactanivorans]
MAGGKATPRQKMINLMYLIFIAMLALNMSKEVLAAFGIMNEKMEASNAKTTESNLAFLDGLETKASEDSEKYGKLYQDAQ
KIKQLSQDYYDYLEGLKQGMTEGLEDAKDYARMDNSDFLDQKFFQGDNLSEGGKEFMKRINDYRTQVAAIVPKDLKESVN
VRFKTGDENGQEVKRDGTKQDWINYHYEGYPLVASLAKITALQADVKATEEDALKRMLEGELTSQVSLKNFATSLQASKS
AFYAGEKYDGKIIISKTDNSSTPVKAELTLDGRKLSEGTDYKLEAGGVKMLIGAGAAGDHVVEGTLYFKQDGEEIPVPVK
NSFATISKPNAALIAADKMNVVYRGVANPMSISIPGIPNNKVNASAPGLKSVGGSKYVMNPGTGRTVTITASGKLPDGQT
ISSKSEFRIKDIPRPAGSVSKQTGSAKMPRANMEIATIGAMLEDFDFDLNLAVSGFKFKVPGQPTVSVNGNRLNANAKSA
LKRAKRGDAVQIFDIQAYITNNKSYKLKKVSPVVVEITN
>APU09501.1 gliding motility protein GldM [Cellulophaga lytica]
MAGGKQSPRQRMVNLMYLVFICMLALNMSKEVLAAFGLMNVKMEASNKKTTENNVAFLEGLGTKAEENAAKYAEDYKKAQ
KVQAISQEYYDYLEGLKKEMTKNVEDPTDYQVMDKSDYLDQKFFSGENLAPGGKEFMKRIKDYREQVSSLVPDKIKGSVK
ARFETGDANGKVEKKDKTKQDWINYHYEGFPLIASLTKITALQSDIKATEEDALKAMLEGNLTDQVSLKKFKTSLFGSKS
AFYAGEKYDGKIIISKTDDTSTPVRAELTLDGRKLKEGTDYQLEAGGVKMLIGAGNPGDHEVAGTLFFKQDGEEVPVEVK
NSFATISKPSAALIAADKMNVVYRGVANPMTISIPGIPNNKVRASAPGLKPVSGSKYVMTPGSGRTVTIKASGTLPDGKP
VSSSSEFRIKDIPSPTGSIRGETGSVKMPRKNLEVSTIGAILEDFDFDLNIGVSGFSFKVPGQPTIRVNGRKLDSRAKSA
LKRAKRGDMVQIFNIQAYITNNKSYRLKKVSSVLVEITN
>ADY28589.1 gliding motility-associated protein GldM [Cellulophaga lytica DSM 7489]
MAGGKQSPRQRMVNLMYLVFICMLALNMSKEVLAAFGLMNVKMEASNKKTTENNVAFLEGLGTKAEENAAKYAEDYKKAQ
KVQAISQEYYDYLEGLKKEMTKNVEDPTDYQVMDKSDYLDQKFFSGENLAPGGKEFMKRIKDYREQVSSLVPDKIKGSVK
ARFETGDANGKVEKKDKTKQDWINYHYEGFPLIASLTKITALQSDIKATEEDALKAMLEGNLTDQVSLKKFKTSLFGSKS
AFYAGEKYDGKIIISKTDDTSTPVRAELTLDGRKLKEGTDYQLEAGGVKMLIGAGNPGDHEVAGTLFFKQDGEEVPVEVK
NSFATISKPSAALIAADKMNVVYRGVANPMTISIPGIPNNKVRASAPGLKPVSGSKYVMTPGSGRTVTIKASGTLPDGKP
VSSSSEFRIKDIPSPTGSIRGETGSVKMPRKNLEVSTIGAILEDFDFDLNIGVSGFSFKVPGQPTIRVNGRKLDSRAKSA
LKRAKRGDMVQIFNIQAYITNNKSYRLKKVSSVLVEITN
>CCG54179.1 Gliding motility transmembrane protein GldM [Flavobacterium indicum GPTSA100-9 = DSM 17447]
MAGGNLSPRQKMINLMYLVFVAMLAMNMSKEVLSAFGLMNEKFEGANTSAAQTNKDMLTVLDQKATESKSQFGGAAATAH
KVVDATKKFYEFVQSLKGDVTKDIELDNGKLPYEAMDKGDKIDELWFSGENYSPKGKAVIDAIETYKSELKAALGNEKKY
QSILNDFLSKFDTKDVKKTDGSTDKYLNYHFKGFPAIASLAKLSAWQSDAKKVESDVIAAALGKAAVDAASMKNYQAIVV
LEKNAYFQGEQVKGKVVLGRYDENTKPTSFKGPGKLENGQAVISMTAGGIGEQKIGGEFTFLEDGKNIPLKFEGTYVVVP
RPNQAIISADKMNVVYRGIDNPISVSIPGVASNNVTASAPGMRSTGQGKFVIKPGAGNEVKITATGKLPDGTSVSSSMPF
RIKALPKPTGKIRGDVSPKGPKSSLEVSTVTAVMEDFDFPVTVNVVQFNLKVPGQPTVVVQGNKMNAAALAAIKKAGKGD
VVTISEIKAKFTGIDQVPKQPSPCTFEIQ
>APY01068.1 gliding motility protein GldM [Lacinutrix venerupis]
MAGGKASARQKMINLMYLVFIAMMAMNMSKEVLSAFGLMDAKFEESNEVATEKNTALLADLETKAEEKKEEFAVPYNKAT
QVNTVSDKFFKYIGTLKADILREGNYSVDPETGKLPFEAMDKTDILDEMWFTGDRETKKGQEVIAKIEQYKTDIKNILGT
DVKYQKAIERLEKRFSTAEVKTKEGVTKSWLNYNFQGFPAIASYTKLTAMQNDVKMTEANMFNLFLGNSLDEAVSLKKYQ
AIVLADKSAFFAGEKFQGKVVLGKYANVTPTKLTVQGKEIDVSQAIDSTGAAKLDFNVGNVGEQEIKGTFTFLEDGKPLE
IPIVGNYVVVPRPNSATISADKMNVVYRGVTNPMTISFAGVPDNKVSASAPGLSKAGKAGKYTMVPTSGREVTINVSATL
DDGSRASDKATFRIKDIPKPTGKMAGMSSGKLPRANVAAGTVKAELEDFDFDLPLTVTGFKVKVPGQPSITVSGSKMNGQ
AKAAINKARRGDAVTIFEIKSRSSGPKMKPASPIVIELAN
>CCB69974.1 Gliding motility transmembrane protein GldM [Flavobacterium branchiophilum FL-15]
MAGGKLTPRQKMINLMYLVFIAMLALNMSKEVLSAFGLMNEKFDSANKVAMSSNEQLLSTLNQKGSENAGEFGKAKDIAG
KVAQISKDFYAYVETLKADATNGVELDKETGKLPYEAMDKGPHIDETWFSGDNYSAKGNEIVAKINGYVTALKAATAGQA
NLSGVIKEVESKFNTADVKDKEGITKKYLSYHFEHFPAIASLTKLTAWQNDIKKTETDIYNTLLGKAAQDAASYTNFKGF
VVLEKNAYFQGESVKGTVVLGKYDPNTKPTSFTGPGRLENGQAVISETAGSIGERTLKGQFTFVENGKTIPVPFEGNYVV
VPRPNSATISADKMNVVYRGVVNPMTISFAGVADNSVNASAPGLSKVGNGKYTMSPGSGTEVTINVTAKLPGTSGTVSDK
KLFRVKNIPRPVGAIGGTDGIVKGAKSRLEVSQVSAKLPDFDFDVNLQVVGFTFKATGQAAVIVSGDRVNAQCKAAMAKS
TRGDQITISDIKVKVAGSPIMLPTTAPVIYEIQ
>AEE19667.1 gliding motility-associated protein GldM [Dokdonia sp. 4H-3-7-5]
MAGGKQSPRQKMINLMYLVFIAMLALNMSKEVLSAFGSINEKFDRSNATFEAKNDLALADISKKANENEEFKAAAATAKS
AKALGDEYFAYLASEKAALLAEVKDPKDYEAMDKSNFIDERYYKGGKVSPTGQEFLAKMDAYREGMLKLAGDNEALAAQI
QSDFSTAPIVTGGEGDGAKITQDYLSYNYVGFPSVSSLTKMSQLQNDIKVVENELLSKLLSGNLKELASLNNYETVMTTS
KGAYYTGSTFDGVLSLGRVDSSTKPSRVELKLDGRAIPADKVSFDGGKLVLGVNTGGVGDHKITGSLFYPQDGKEIEVPV
EQSFTTINKPNSATIAADKMNVVYRGVANPMTISFAGVSDNAVSASGAGLSKRSGTSYSMTPGQGREVTINVTAKLPDGG
SASDKAVFRIKDIPRPVGTLGGDDGGNLKKPRNTVAAAPIGASLPDFDFDLNLNVNSFKFRAGDAATVSVQGNKLNGAAQ
SALKRAKRGSTVQIFDIKASIQGNSGYRLKTVSPIIIELAN
>ANW97058.1 hypothetical protein AXE80_12515 [Wenyingzhuangia fucanilytica]
MAGAKLSPRQKMINLMYLVLLALLAMQVSVEVMEAFSKMYERSEDAIEQGIEKNKATLADLQQLSKENPAQYAEIFQTAT
KVESLSKDFIAEIGVLKNKIKEANPVDPETGELPAKEMGKGDLMDEFLFVGGKNNKAGDKFVAAVDTYREEMLKLISAYP
NIVNQINASFETKPTKVNGANKSWLDYNFKGIPTIGTIAILSSMESTVLNIENETLTNFVSGRLKKATSANNLKALVIPS
KTAFFEGEKFEGEVLLASRDDSKVPNKVVINGKTLDLNDTKVFNNGVVSLALPSGKVGENTIVGEFTFIENGKEVKIPVN
SNYAVVPKPSGAVISADKMNVVYRGIENPITISMAGINANKINASATGLRRVSGSSYILRPGGGTSVQINVTGTTDSGET
IKSAPVTFRIKDIPAPMASIRGEYGSISMPKTSLAKSSVAAGLPDFVFDLKLNVLSFKVKVPGKTTVIVNGDRMNAQAQK
AIASASRGDIVTIFGIRAGIVGNSSYKLKEVLPISVEISN
>AEH01390.1 gliding motility-associated protein GldM [Lacinutrix sp. 5H-3-7-4]
MAGGKASARQKMINLMYLVFIAMMAMNMSKEVLSAFGLMDAKFEESNEVATEKNSALLADLETKAEEKKEEFAVPFNKAT
QVNAVSDKFFKYIGSLKADILREGNYSVDPETGKLPFEAMDKTDILDEMWFTGDRETKKGQEVIAKIEQYKADIKNILGT
DVKYQKAIERLEKRFSTEEVKTKEGVTKSWLNYNFQGFPAIASFTKLTAMQNDVKMTEANMFNLFLGNSLDEAVSLKKYQ
AIVLADKSAFFAGEKFQGKVVLGKYANVTPTKLTVQGKEINVAEAVDSTGAAKLDFTVGNVGEQEIKGTFTFLEDGKPLE
IPIVGNYVVVPRPNSATISADKMNVVYRGVSNPMTISFAGVPDNKVNASGAGLSKAGKAGKYKMVPTTGKEVTINVSATL
DDGSRASDKKTFRIKDIPKPSGQIAGQTGTAKLPRNNVEIGKIGAVLEDFDFDLPLTVTGFKIKVEGQPSISVSGSRMNG
QAKAAIRKAKRGSSIQVFDIKSKSSGPRIKPASPLVIELTN
>ANQ50637.1 Gliding motility-related protein [Flammeovirga sp. MY04]
MAGGKETPRQRMIGLMYLVLMAMLALNVSNTVLDKFMFIERALNEANEIKIQENDRQLHAIEAAVKKKNNAITQEVLKEA
TALRTETVKVTDLIEELKQEIIKKSGDYDESTGELKGKSDTQIPAEIMIGVEGAKKKGKAYDLEKKLNELAKHYDAVAMK
FDTTKTWRKIGKLAKSAKEMEQYKNDKDNKNKDYAQIQFEDTPVAAALAVLTEVSSEVLQAETKVLQVLNDRVGGRVVFD
KVVAVVKPTSKFVAAGLDYEATMFIAASSSAAKPRMKQNGADIKVEAGVGTIKFPAKAAKYDKNGRSTQTWKGEITYTTP
FGDTTLLVEEEYVVVRPTISVNSATVNALYRNVANKLVVDVPALGESYSPRFSATNASVKGSGKTATIIPTQKAKSVVLT
VNSGGNRIGTKTFKTRGVPKPTIKFPGVDMKKGISRKTSKLRVVPEPDAEFKAALPDEANYRVVDWEVTVAFGTKPIGKP
MRVTGGNQSMDIGRLLRNAPKTEGVRIVVDVKKVVRKNSLGKTETVPGVGGITTIAVN
>AKK73270.1 gliding motility protein GldM [Chryseobacterium gallinarum]
MAQGKQTPRQKMINLMYLVFIAMMALNIDAEIIRSYYDSTRALNETRTLTEKKNEKIFEKTLEAKAQQVPDTYAQPWAQY
KVLKAKIDVLVKSAQDVKVLLKKQSEFHDKDPKTGKDIDVSENFAALNNNEATTEYFFTEGDENSPSKNALDLKAKIDDV
RNYINATFGNNPQLRDLVERANKSLIAEYPKGKSPNDKTWFQNKFYHQPLIAAISNLEIIQNDARNVQSDALALLLQEKV
DASIKFTSYEPIVSGPVDIQAGKQAEVKVMLGTYSNSNKINISGVSRVENGKGIIPISGAGIGEHKLGGTITLTDASGKP
QSFPWTHTYNVIAGPREVKLEKGLLLSADKMNVMYRGLENPVSGSILGADNSKLSLSAPGASVRNTGPGKWVVKPTTGTT
VKLTLSGTDPYGKTVSQVFEYRIKNVPPPQGQMRGQNTLSMPATSIPNQTVQAAIPDFDFPVSFTVTQFMVRVPGRAALL
IHGNSLNDAAGLIKNLRSGDVVSIFDIKATAQGLEGQTLKNITPILINVQ
>AOR28684.1 gliding motility protein GldM [Formosa sp. Hel1_33_131]
MLALNMSKEVLSAFGMISEQVTENNISLQERIITFETSIDSNFEKEDKIWKEKKLAKDQVHEITTNFLTYLTNLQQTPPQ
KEVKGLKDPINDYEVMDKPDYFDNKFFIGSQGVLKPEGQEFLDKIKAFKRDFVAVVDSLKTGKSDENYVNLINDVIDVFD
TESEVINRSGAKTTWIEYNYFGFPEVATNTKLTVMKANVLGFQAELLSAMIGGQYKINATLANFDAYVVSDKAAYFPGSK
FSGTIVLGKKSENLQPTAIKINDSEIDPIESLNSEGAIVLDFPVGAVGTREIVGTITFEEGDGEPIEIPVFSNYEVISKP
NTASVQVMGRNTLFRNFDNLVKVSVPGVAANLVTASGPGVTSKGDGLYTIKPQKGQELVLKISAELPDDSTFSSSETFQI
RRAPVPNILFNGKEGGSMSRSSMVSGSMSAIYDPAYGLESTVRVRSFTVKIGPKAFDCTGNALSAKAKSALKKAPKGFDV
SFKKINYAGITAGQKESGPSITIN
>AMJ67350.1 gliding motility protein GldM [Hymenobacter sp. PAMC 26628]
MAGGKETPRQKMIGMMYLVLTALLALQVNSAILLKFKFIDDSLIGVNDKTSAAADGTVKGIEAAVVKNQNQARDKAVLAQ
SEEIREKTKTMVAYLRDLRDKLVTASENVKGATEYKNMSAEDKVAITMIGGTKNGLAYPMKAKLNDYSSYIKGYVPSAVP
LALDGKEDPLVKTMPEQSNKDFAELNFENTPLVAALAVLSQKETEVLKYEADALSAQAQKVGAKTIVFDKIGAFASAESN
TVAAGTKYKAELFLTAAASSIHPSMTLNGSSLAVGPDGHGKVEFTARPGSFDASGNAKASWTGTVRFNQNGRDTTFKVLV
PYTITKPVMQIQSASVQALYFKCGNKLSVSVPALGAQYKPGFSASGAATIAGSKLGDVTLVPNAREVTLNVSSGGNAIGS
QTFQVRPIPKPEIKCFVGGREANEKQGTPGTAVRSLSLKAVPDAGFATFLPDDARFRVSSYEVTLVRGKRPAIPTRTISG
PEANLTDVVNAYREGDRLYIEVKGVQRMNFQNNVEPVNVSRSFNIPLL
>ALM21822.1 gliding motility protein GldM [Nonlabens sp. MIC269]
MAGGKQSPRQKMINLMYLVFIAMLALNMSKEVLNAFGLLNANIEESNVAATAKNSNAMNGLAQLASDQPEKYAPLKAKAD
KVDQLSTEYYQYLQNIKEEMEGSVEDATDYQVMDKADFLDQKFFVGDKLRPEGEEFLSRMTEYRDNMKQVVADNAELKSE
LDNKFTPNAETNRDGKEVEYMDYHYKGFPLIASIAKITLLQSQVKNIESEVLSKLTTGALKEEVSMNKYTTLMETPKAAY
YNGETFDGQIVLGRKDATLKPKRVELKLDGRTLSENQYAIEDGRVVLKVGAGSVGDHKITGQLIFEQDGEDLPVDVEQSF
ATIAKPNSATISADKMNVVYRGVDNPMTITFAGVQSGNVNASAPGLRKQSGSSYIMSPGAGKEVKINVTGKLSTGETVSD
SKTFRIKNLPRPTGMVAGEYDDVKKGRQQLAISDVDAKFLNFDFELKPRVTSFIFKVPGQPAIPVSGNRLNGAAKSALNR
ARKGDIVQFAKIKAAIPGVKVNLPGVSSVAVELTN
>ACU06949.1 hypothetical protein FIC_00490 [Flavobacteriaceae bacterium 3519-10]
MAQGKQTPRQKMINLMYLVFIAMLAMQIDQEIIRSYNDTNQTLTDTRDLVEQKNDKIFEKTLEAKAANTPETYTKPLADY
QGLKTRANDLVSFIEGLKTKLKQEAEYVDGIDVSENFAALNNTEPSSKMFFNGADENKPSKSSADLKAKMAALQTYIAQT
FGGNSDMKHVVDRAKTTLTTELKKEQAIKNKNWLQYKFYGQPLIAALSNLEVIQSEARNLQSDALMTMLQEKVDADIKFD
AYQAIVSAPTSVVLGEAVQAKVAIGNYSSNVPGLSMPGLSESNGQGIASLNTSSLGEKSFSGNISFTDVKGNVISLPYNH
TYNVVAGSKEVAFESGALLSADKMQVLYRGLPNPISGSILGANNAQTTLSASGASVSKTGGGTWVVTPGGGSSTTLTISG
KGPKGETISKAFTFRIKNVPPPVGEIQGKSVVSMPASSIPNQRVTADMPDFDFPVSFTVNSFMFKVPGRAAMQVSGNSLS
SVAALTKNLRAGDIAYVFNINATATGLGGQALKQIPPVVINVQ
>AFM04960.1 gliding motility-associated protein GldM [Bernardetia litoralis DSM 6794]
MAGGGNESPRQRMIGMMYLVLTALLALQVQNEVLEKFYFIDDSLQSAKTIAMSTNDKIIESMKKQVAEKGNDARDKAVLT
KADKVKQETVKMIEYIQAIRTKIITAMGDKDPETGAYPKGDKYDEINTIMLGINEDLESGEAAKLQTTMNAYVEGIIKLD
DSLANPLKEAGLYPLAPEKKDTPRYQGAKYDRMEWEHINFQSTPMVASLAVLSQLENDVVKVETKAIEYLKTKIGDFVIE
FDKVQAMASAESNTVASGTKYTAKMFISATSTSLVPKMSSTKGGVKIDSEGVGTVEFTASGGSPEGTKQTWQGTITIKTA
SGMDTALTVKQEYTVVSPIIEIESGTVNSLYLKCGNELKVKVPALGVEYNPTFTATGGQAIKGSGASVTLVPNSAKMALS
VSSGGNKIGTKNFSVKMIPKPTIKAKGLNLKQGGACPRSITLNAVPDASFLDQLPRDARYRVSGFTVTLARGKRVIGTAK
SNGPTANLASIGSKAKPGDRLVIEVKGVQRRNFQNKTENVTISAEAGLITYPIN
>AFL83321.1 gliding motility-associated protein GldM [Belliella baltica DSM 15883]
MAGGKESPRQRMIGMMYLVLTALLALQVSNQILQKFVLINDGLERTSKNYILKNEFAVQSIAGTVEQQGNNEKDAPKVEV
AKELRKKTAEVFNYLESMKQELITVSNAKDDQGMYKTSALKNVDVSGNIFNNNKKGYEMQEILNTYPQEVSAMLKEIGID
MTFQPIAKDADQIDLFKNDPDVRTKDFVNLTFVKSPIGAVLTLISQFQNEVLNVESESLVAITNTIGSFYYKADIVQARI
AALSNVVAAGTKFEADMFIASSSSSDVPRMTIDGREVPVEEGFGKIEFTATPGQYDDRGLSRRVIQGEIITNVGGEDQVL
PIEYEYFVAQPVIRVTSEVVNQLYADCANDLMIDVPALGNSYSPSFAVSNGQAIAGTRPGQVTIIPGPSGKTVIGVSSGG
NRIGDVSYDIKPVPMPTIVPSTNQGPIDLSQGIAPIQSILVKAEAEPTFARTMARDAKFEVTGGEITLVRSEVPRGSVNI
TGEAVGIRNLAEQAKAGDQFIIRVTEITRTNFQNRKIKMPLSRPQIIRIAIR
>AEK22285.1 Hypothetical protein Ccan_01630 [Capnocytophaga canimorsus Cc5]
MAGGNSPRQKMINLMYLVFISMLALNMGKEVLSAFGLMNEKLEASNEKANNANINAIQALEQNNAENPDQFAEAFQKSKK
VKELSDSFYNYIEGIKGEVMNQVGEDKKDYQVMDKSDYLDQKFFVGDNYKPEGEEFVRQINDYKTQLVELLGGKEGTYGE
LVGKIDGNFNTNDVVDREGVTRKWLNYNFEGFPYIASVAKLSMMQSDIRATEQEVYAEMLKGQLKSQISMTNYTTLLEQS
KGAYYQGESFDGAIVLGRKDASTRPNEVELMLDGRKLSASEFQIEDGKVKLKVGAGNAGEHKITGNLYFDQDGKRIAVPV
SQVFSTIPKPNAAVISADKMNVVYRGVNNPMTISMPGVPDNKMSASAPGLSKKSGSSYTMKPGQGREVTINVSGEIDGQR
FSSSKTFRIKDIPRAVATIAGEAGSVKLPKANLAVATVNATFEDFDFDIKPVVKQFRIFIPGQPSIVVHGNKLNDQAKSA
LNRAKRGDIVQILDISASAPGFEGYMKKLAPISIEITN
>ADX67268.1 hypothetical protein Weevi_0549 [Weeksella virosa DSM 16922]
MAGKRLTGRQKMINLMYLVFIAMMAMNVDREVLRSFESINITLEESAKLTADNNATFYQQIKKKAEEDPAYQVTDEKAGL
VKAKTNEFVNFIDSLKKELIGTDYIAGAEDTDYNSLQNTEPIVSLLFKGGKADNGNQKGQELVKRINEFQKFLLGYVGND
QSSRNSILSFFNTESKSKKQNWLNEKFYDQPMVAALTNFTKLQVDARTLEGNIVRDLLSGKLKEKIELNAFEGLFLSPGI
VEQGSDVALNVVLGAYDNSLTGSVATSAGNAQIVNGKATLKLNTGSIGIHKLTGSLTYRDADGENKTVQIVPSTYQVVAQ
TSDVKFKEVIEKDPTGGSIVADNLRVVYRGVSNPISATINGANSAVSLTASSGSLSGAGANKWNYTPAGGSEVVFTASAK
ASSGRTISVRETFRIKPVPPARGHILGQTSQAIPANGLAGQTVRIDWPDFLFPITGEVTSFNVKVPGQPTVRVSGNKMSG
AAAALSKAQKGDVVGVFDIKYKTNSGQSGEASSVTIEVR
>AFU67943.1 gliding motility associated protein GldM [Psychroflexus torquis ATCC 700755]
MAGGKETPRQKMINMMYLVFIAMLALNMSREVLSAFGTINESLEDTNTNFEDKNDAALAGLAVKADESEEQFKEVFKNAQ
IVSTATSELFTYFAGLKEGMYNSVEDPKDYETMDKSSYANELFVKGEKLTPAGEEFLIKMRSYKDKMNQTLAGNTKYDVF
LSTINDKFSGDPVSPDSGVKNAKVNYVRHHFVEYPLISSITKITALQNNLKVLENEILSSMLSGQLTQIASMDNYSTLLE
QSRGAYYQGNIFDGSIVLGRTDSETVPNEVKLTLDGRRLVKGKDFTLEGGQVKLNVSAGSVGDHKIEGVLIFIQNGKNIP
VSVDKSFSVIPKPNQAIVSADKMNVVYRGIENPITVSMPGVPENKVNASADGLRRIKGSQYMVKPTTGTELKINVTGEIE
GEIIPSSAIFRIKSLPRPTPTVRGQIQEGAAIQMPKNALKISPIGATFENFDFDITPVVKQFTLSIPGQPSVVVNGSRMD
SKAQGLLDLARAGDIIQIFDIKADVPGVNVKNMPAILVQLTN
>AEL24919.1 gliding motility-associated protein GldM [Cyclobacterium marinum DSM 745]
MAGGKETPRQRMIGMMYLVLTALLALQVSNQILQKFVLINDGLERTSKNYVQKNLFSVNIISSTVEQQGNNKVDIPKVEA
AKEIRQKSAELVSYLEEAKTKLIEESNAIDDQGNFKSSALKNVDIPGNLFNNNRLGYDMQEKLNEFPEELEQILAGLNID
MSFERIAKNADEIDLFKNDVDVNFKDYVNLNYVKSPIGAVLAIISQHQNEVLNIESEALTAITNSLGSFIFEADKLKARI
AANSNVVAAGTTFEAEMFLASSSSSTELKMTADGREITVEEGFGQIKFPVAPASNYDDRGLAARSLKGEITVPIGGEDSV
FTIDYDYFVAQPVIKVSSEVVNQLYAECANDLVIEVPALGNTYAPNFSVSGGQAVKGSRPSDVTIIPAASGKVVIGVSSG
GNKIGSVDYDIKPVPDPSIIPYNGDRKIDLQNSTPVNGLLNLQIRAVPEPTFGRTMPRDANFEVTAGEVRLVRNDVPRES
VAISGQNIAVRNLLAQAQSGDRLVVIVKEVTRTNFRGSKIKSAVNEVFPIPIK
>AKP50507.1 Gliding motility-related protein [Cyclobacterium amurskyense]
MAGGKETPRQRMIGMMYLVLTALLALQVSNQILQKFVLINDGLERTAKNYVQKNLFSVNIISTTVEQQGNNIVDIPKVEA
AKEIRKKSTELVSYLEEAKTRLIEESNAIDEQGNFRTSALKNVDIPGNIFNNNRLGYEMQEKLNSFPAEIEQILSELKIN
KSFEKIAKDASEIDLFKNDVDVNFKDYVNLNYVKSPIGAVLAIISQHQNEVLNIESEALTEITNSLGSFIFEADKLKARI
AANSNVVAAGTTFEAEMFLASSSSSTDLKMTADGRSVPVEDGFGQIKFPVAPASNYDDRGLAARSLKGEITVPIGGQDSV
FTIDYDYFVAQPVIKVSSEVVNQLYAECANDLVIEVPALGNSYAPSFDVAGGQAIKGSKPSEVTVIPVASGKVNITVSSG
GNKIGTVGYDIKPVPAPTIRPFNGDTQIDLQNPIPANGLTNLQIRAIPEPTFGRTMSRDANFEVTAGEVRLVRNDVPRES
VAISGKNVAVRNLLAQAQSGDKLVVIVREVTRTNFKGNKIKSSVTEVYPISIK
>AOW21680.1 gliding motility protein GldM [Lutibacter sp. LPB0138]
MAGGKLSPRQKMINLMYLVFIAMLAMNMSKEVLSAFGFMNEKITASNITATEKNNLSYEGLAEKVTEQPEKYRPLNEKAI
GIKALSADLYNHIEDIKTKMKADIEDPSNYESMDKPDFLDLYFYQKGKVSENGQAFLDKITAFKDGVNSSLDSFPEVVKT
VNQRFDISDVTDREGVKKNWIDYNFVGFPAVASLTKLSAMQADIKATENDVLSSMLQGQLIADNSIKKYEAIVIPEKTAF
FQGETFKGKVYLGKVDATLKPTSVQVNGRKVAEKNLQAGQVLLEFPAGAVGERDIKGKFVFLENGEEVEIPIESSYAVVP
KPNSAVISADKMNVVYRGLSNPMTISIPGVPDNKVSASGSGLRKGSGVGKYIMTPGTGSTVKISATGTLPDGSKVSSSMD
FRIKDIPAPVGSIRKQTGMVKMPKESLKKSTVGVVLPDFVFDLTLNTTGFSIKVPGQSTVIVNGSRMNSNAQKAIDRARP
GDVISIFDIKSTMAGNSSGYRIKPAAPVTIELQ
>AMD84447.1 gliding motility protein GldM [Capnocytophaga haemolytica]
MAGGKLSPRQKMINLMYLVFIAMMALNMGKEVLNAFGLVNQKFESSNKRATEVNDAALQALAMKASESPDKFAEIYDKSK
QIKELSNNFYSFIQGIKDDVEDQTGQKGVPADKKDYEAMDKSDYTDDLFFKGNGGYNTKGQEFIDQINNYREGILKILGD
APQYKQLAERVKVNFTTEPVRNKDGIKVKWLQYNFEGFPYVATLAKLSMMQSDIRSTEQGFFDDALKESYKTTASMTNYT
TLLEQSKGAYYQGEKFDGAIVLGRKDATTRPNEVDLSLDGRKLGASDFTIEDGRVKLNISAGNTGDHKITGNLYFDEDGK
RIAVPVAQSFSTIPKPNSAVISADKMNVVYRGVANPITISMPGVPDNKISASAAGLSKASGAGAWVMRPGAGREVTIHVT
GELGGQKFSSSKMFRIKSIPRPVTSMGGQIGTAKLPKANVAVLPVSAVLEDFDFDLKLQVNEFKVFVPGQPSIVVRGSNK
FNEQARAAVLRARRGDKIQIFDVKASIVGNSTLKLPPLTPIVIEITN
>APD06503.1 hypothetical protein UJ101_00972 [Flavobacteriaceae bacterium UJ101]
MAKAKLSPRQKMINLMYLIFIAMMAMNVDREVLRSFGNTNATLEDVVGQTTEANKSFYNGLEKKAQDDPERYASVYEKSQ
EVKTKADEFIAYIDGIKSEIGANEIDMASEDLDYKVLESSEKLDKLFFKGGGKPTDKALEFEAKVNEFRTYLLSVPTLKG
EDKSRVEKFFSTTPTKKNKTWLNETFFEQPNVASLTNLSLLETNVRNEESKIVSSMLATKLIQDVELNSFEPIVIAPSTI
KQGDPASAKILLGAYDSSIQSSVVVNGVSRPMKNGVAEFELGTGSVGYKTISGEISYVNGAGKTISYPFNQKYYVAGEII
EQKIPDIAYGAVTADKMNVVYRGLNNPMSATMSGAKDGTVKLTASSGSLSPKGGGKYMYKPGAGKTVTFTVSGTTPKGKT
VTEKVTYRIKNVPKPQGMVRGESALALPVSSIGKVTVEAGFPNFLFDIKANVTSFKVKVPGKLTMNCSGNRMSAEAKAAF
GKLRRGQTVQIFDIKATSTVPIKNATPIVITVK
>EAQ40617.3 gliding motility protein GldM [Polaribacter sp. MED152]
MAGGKMSARQKMINLMYLVFIAMLAMNMSKEVLSAFGFMNEKLVENNISTIEKNQEAYANLDLKASEQKEKFGPLKVQAD
KIKTYSNDFYDYLAALKSKMLTEIEDKDDYEAMDKTDWLDSYFFKGDTYTAEGQEFLDRINAYRTNVIDVLGSDSKFVPV
LKKRFSTDPVIDSETEKEVPFLKARYEGFPMVASLTNFTQMQADIRNTESDIVTDLLGGKLEEALSLNNYTGIVRLNKSA
YFAGEKVTGEVVLGRYDASLVPDKVILNGKDATDAVQNGQVILNMPAGNVGEKTIKGTIFFRENGEEVPVPFESKYSVIA
EPSSAVVSADKMNVVYRGLDNPISVSLPGVGANNLKVSATGGKLTKAGAGYVVRPGSGNIATINVSAKLSSGKTVNSKAT
FRIKDVPAAQGSVRNQFGTVRMPKSGLNNSPISAGLPDFEFDLKIQVQSFKIKVPGELTIIVKGTKLSAAAKKVLSKARR
GDIINIYDIKATYNGTPFKKVLPVNIELTN
>AMC11831.1 gliding motility protein GldM [Lutibacter sp. LP1]
MASGKLSPRQKMINLMYLIFIAMLAMQMSKEVLSAFGYMNEKLTENNVTTSAKNAATLQNLSTKAQEQPEKYASLFTVAK
KVDELSKNFNNYLADKKEFFLSKVDDPTNYETMDNANIVNEYFFKGDKFTAEGQEFLDQINNYRNAIVKLLGDNNPLTKN
VNKRFDTSDQDTEDGKQPWLKNRYEGFPLISTITNLTSLQTDIVTTQSEIYGSLLGGQLESDVSMSNYKTILIPEKSAFF
QGENFKGKIVLGRYDASLKPSEVVVNGKNITKLEDGGAILDFPAGAVGEREIKGKFVFIENGKPVEIPISSSYAVIPKPN
SAVISADKMNVVYRGVPNPMTISIPGIPDNLVKAKGIGLNKVSGSGKYVMTPKSGREVKISVSGKLPNGQTITTSQNFRI
KDIPSPRGSVRKEMGYVKMPKTTLAKVTVGAELPDFDFDLKLKTSGFTVKVPGQSAVVVKGNRMSAQALKAISKAKRGDV
IAIFDIKSSLVGNNSYKIKNAAAVSIEIQ
>APZ45198.1 gliding motility protein GldM [Polaribacter reichenbachii]
MAGGKMSARQKMINLMYLVFIAMLAMNMSKEVLSAFGVMNEKLTENNVSTTEKNNEAYANLATKASEQSAKFGELNKQAV
QIKGYSNEFYSYLGELKSKMTADLEDKKDYEKMDKTAFLDVYFFKGDGYTPEGQEFLSKIDSYRTNVINVLGENSKFTPT
IKDRFSTEPVVNSKTGNTVEWLKARYEGFPLVASLTSLTQMQADIKNTEADIVSSLLGGKMEEALSLNNYKGIVALDKNA
YFAGEKVTGKIVLGRYDATMIPDNVTLNGSDYKNIQSGQVIIDMPAGNVGNHDIKGKITFTQNGEPVEVPFESSYSVIPE
PSNAVVSADKMNVVYRGLSNPISVSLPGVGDNNLNVSASGGSLSGSRGKYVLKPGGGKIATINVSAKLSSGKTVNSKATF
RIKDIPAAMGSVRGQYGTVRMPKSGLSRTPIAAGLPDFEFDLTIKVQSFKIKVPGQLTIIVNGTTLSAAAKKVLAKAKRG
DQINIYDIKATANGVPIKKVLPVNIELTN
>AOW18466.1 gliding motility protein GldM [Polaribacter sp. LPB0003]
MAGGKVSARQKMINLMYLVFIAMLAMQMDKEVLSAFGFMNEKLETNNISTTEKNNAAYANLAVKASEQSAKFGELNKQAK
KIKDYSADFYAYLADLKTKMTADLEDKKAYESMDKTEFLNSYFFIGDKYTKEGQEFLNKIDSYRTNLMNVVGEDSKFAST
IKDRFSTAPVKNSKTGLTVEWLNARYEGFPLVASLTNLTQMQADIKNTEADIVSALLGGQMEEALSLNNYTGIVRLNKSA
YFAGERVTGEVVLGRYDASLVPDKVTLNGADATKSVKNGQVIIDMPAGNVGQKEIKGTIFFTENGEEIPVTFESKYSVIA
EPSSAVVSADKMNVVYRGLDNPISVSLPGVGDNNLNVSASGGNLSGSNGKYSIRPGSGNIATINVSAKLSSGKTVNSKAT
FRIKDIPAAMGSVREQYGVVRMPTSGLANAPIAAGLPDFEFDLTIRVQSFKIKVPGELTIIVNGNTLSAAAKKALSKAGR
GDQINIYDIVATANGVPLKKVLPVTIELTN
>ADV48209.1 protein involved in gliding motility GldM [Cellulophaga algicola DSM 14237]
MAGGKQSPRQKMVNLMYLVFICMLALNMSKEVLAAFGLMNEKMEVSNQKTSDNNLAFLDGLETKASEDAAKYAEDFKKAQ
SVQKLSQEYYDYLEALKKGMTVGVEDPKDYQVMDKSDFLDQKFFAGDNLAEGGKEFMKRIEEYRTKVSVLVPAKLKSSVI
ARFETGDANGKVEKKDKTKQDWLNYHYEGFPLIASLTKITALQADIKSTEEDALKSMLEGNLTDQVSLTNFKTSLFGSKS
AFYSGEKYDGKIIISKTDNSSTPVRAELTLDGKKLTADTDYKLEAGGVKMLINTGNPGDHVVAGTIFFMQDGTEVPVEVN
NSFATISKPNAALIAADKMNVVYRGVANPMTISIPGIPDNKVSASAPGLSKRSGSQYVMNPSTGREVTIMASGTLPDGSR
INTPAKFRIKDIPRPNGTIRGETNTAKMPRTNLEISTVGALLEDFDFDLNLAVSGFKFKVPGQPTVVVRGNKLNGAAKSA
LKRAGRGDAVQIFDIEAYITNNKSYRLKKVSPVVVELTN
>ACU92363.1 gliding motility protein GldM [Capnocytophaga ochracea DSM 7271]
MAGGKLSPRQKMINLMYLVFLAMIALNMGKQVLDAFGLVNQKFESSNKRANEGTSNALAELANKANENQAQYGEIYEQSK
QIKELSDGLYSYIQDIKTKVEDVIGQKDIPVNQRNYQAMDQSDFTDNYFFAEGAQAKAHASEFIEKMKTYREGVLKVLGD
NPAYKALADKVSVNFNTDDVKNREGRTVKWLNFNFEGFPYVATLAKLSMMQSDILTTQQEFFDTALAGSLKSQVSMTNYT
TLLEQGKGAYYQGEKFDGSIVLGRKDATTRPNEVDIAIDGRKLGTSEYTIEDGRVKLNISAGNTGDHKITGNLYFDQDGK
RIAVPVAQSFSVIPKPNSAVISADKMNVVYRGVANPITISMPGVPDNKISASAPGLSKASGSGAWVMRPGQGREVTIHVT
GELAGQKFSSSKMFRIKNIPRAVTSLGGQIGNAKLPKANVSVMPVMAVLEDFDFDLKLQVNEFKVFIPGQPSVYVKGSRM
NEQARAAVLRAKRGDKIQIFDVKASIIGNSDLRLPPVSPIVVEITN
>AND64464.1 gliding motility protein GldM [Flavobacterium columnare]
MAGGNLSPRQKMVNLMYLVFVAMLAMNMSKEVLSAFGLMNERFEGSNQSAKSTNEQMLASLDQKAAEAKGEFAMAAATAH
KVEAASNKFYSFVDGIKADLTKDIELENGKLPYESMDKGDKLDETWFQGENYTAKGKAVLDAIETYKSELKSALGSEKKY
AHILNEVLNKFDTKDVVKTDGSKDKFLNYHFKGFPSIASLAKLSAWQNDAKKAESDVISAALGKAAVQAASYSNYQAIVV
LEKNAYFQGEQVKGKVVLGRYDENTKPTSFQGPGRLENGQAVISTTAGGVGEQNINGQFTFLEDGKTIPLKFAGSYVVVP
RPNSATISADKMNVVYRGVPNPISISFAGVADNSVNASAPGMTKTGNGKYILKPGPGASLMINVSAKLPDGKVVSDKKEF
RIKGLPAPTGKVRGEVSAKGSKSNLEVCTVTAEMEDFDFPVDVRVTQFNVKVPGQPTIVVTGNKMDARAKGAIQKAQRGD
VVVISEIKASFSGIDQVAKRVSSCTYEVQ
>AEW87125.1 gliding motility protein GldM [Flavobacterium columnare ATCC 49512]
MAGGNLSPRQKMVNLMYLVFVAMLAMNMSKEVLSAFGLMNERFEGSNQSAKSTNQQMLASLDQKAAEAKGEFAMAAVTAH
KVEAASNKFYSFIDGIKADITKDITLEKGKLPYESMDKGDKLDETWFQGENYTAKGKAVVDAIETYKLDLKSALGSEKKY
AHILNEVLNKFDTKDVMKTDGSKDKFLNYHFKGFPSIASLAKLSAWQNDAKKAESDVISAALGKAAVQAASYSNYQAIVV
LEKNAYFQGEQVKGKVVLGRYDENTKPTSFQGPGRLENGQAVISTTAGGVGEQNINGQFTFLEDGKTIPLKFAGTYVVVP
RPNSATISADKMNVVYRGVPNPISISFAGVADNNVNASAPGMTKTGNGKYILKPGPGTSLMINVSAKLPDGKVVSDKKEF
RIKGLPAPTGKVRGEVSAKGSKSNLEVCTVTAEMEDFDFPVDVRVTQFNVKVPGQPTIVVTGNKMDARAKGAIQKAQRGD
VVVISEIKASFSGIDQVAKRVSSCTYEVQ
>AFK02447.1 gliding motility-associated protein GldM [Emticicia oligotrophica DSM 17448]
MAGGKESPRQKMINMMYLVLTAMLALQVSNALLQKFQLLNNSLERANNAANTNNEKSVKAIEKEIREKPGGVQYADVLQK
ALEVRKITSEMDNYISGLKQEIINAGGGLDAETGGVKNPSEEEKVAILMVGDAKNGKGYELKKKLNDFAVTLQKYAAPNT
KFPEIAVDASLDPALAKTDAITKSKDFAELYFAQTPVPAALATLSQKQSEVRRLEGDVLDYLASQVGIKEIKFDEIFAVV
IPDSRSVVAGQKYKAEVAIGAYSKSITPRISINGSAVPVKDGKGLYEITASGGEFDKNGQLKRSYKATVSYPAPDGSMKS
VEKEETYTVLKPSVQIETATMPALYFKCANRLATYSPGLGALYSPTFSGSGAEFIPGGNGKITIVPNSAKVTMDVVNNGI
TLQTFPFPVRRVPKPTIKVRGIDERKGASASGLRTLTIDAIADESFKATNPEDAQFRVAEFEVNLARGPRRVGNSTYSGT
ANISNLAQQAQAGDRYVIVVKRVERKNFKGEIESVDVGEVIFNIPLN
>APG65193.1 gliding motility protein GldM [Tenacibaculum sp. LPB0136]
MAGGNLSPRQKMINLMYLVFIAMLAMNMSKEVLSAFGLMNKKIADSNVRAEKSNAASYDALKLKASEQAKQYGDAKRKTD
SIRTMSDDLYNYLEGLKGQMTSDVEDKSAYEEMDKPDFLDEYFFQGGKTSPNGQEFLSKVNNYRNETVKILGKRELASVV
SSRFETTDVTDSEGVTKNWLSYNFEGFPLIASVTKLTQMQADIKATEADALSALLTQELSAAVSMTNYDAMVVFDKNAYY
AGEKLSGKIVLGKNDPNLTAERVVLNGKDVEKSKIQAGQVILDGPTGGVGDHDIKGEFMFREGDSLVKIPIKGSYAVIPK
PNEAVISADKMNVVYKGLTNPMTISIPGIPSNKVSASAPGLTKGSGSKYNMRPTGAGGSDVSIRVSGKLPDGTPVSSNKK
FRIKDIPAAMGMVRGQFGVVRMPKSSATRIQVAAGLPDFLFDLKLQVLSFKVKVPGQLTVTVNGSGLNAKAASLINKARR
GDQVTFYDIKAKVSNSSYQLKKVLPVIVEITN
>ABG57465.1 gliding motility-related protein [Cytophaga hutchinsonii ATCC 33406]
MAGGKESPRQKMIGMMYLVLTALLALQVSSAIMEKFIFLDESLMYAVGAADKGNAETVAKIDKAVADGGGKDKAVSDKAI
QVRTKTAEMIKTMNDLREEMIMKSGGREADGSYKGAKEEEAIAGLMVGTEGAKNGKAYALQTSLNKYGQEVIPGIVGKDM
PAIKIAMDGKEDPKYDKKPDQKSKDFGKLNFAETPLVAALAVMATFESEVKKIETQALDLLASQVGAADLKFDQVFAVAT
AKSGVVAAGTDYEAELFLAASSSAVNPIMSRNGAPLAVENGRGKVKFKASATNYDAEGNSKQNWKGQIKINNKGKDTIFS
IDVPYIVAKPVIQIQSASVNALYLRCGNELSVQVPALGATYNPSFTASGATLKPLGKGVVVVIPTSATGVKLNVASGGNA
IGSQDFKVRGIPKPEILVLNGGKEVDQKNGVAAPGPRSLQVKAKADESFAQFLPKDARYNVTKWNVMLARGKRPVTQQNF
TTEMANLSSFASQAQAGDRLIIEVQDVYRTNFLGEKEKVNIGTPIFTVPLQ
>ALW84282.1 gliding motility protein GldM [Hymenobacter sp. DG5B]
MAGGKETPRQKMIGMMYLVLTALLALQVNSAILLKFKFIDDSLLSVNDKTSVAADGTVKGIQAAVVKNQNQARDQAVLKQ
SEEIRQKTKDIVAYLRDVREQLLKATENTAGEVKNMSGEDKVAITMLGGKKNGIAYTTMKPKLNEYAEYMKQFVPSATPL
ALDAKEDARVTEKSQKTKNFAELNFENTPVVAALATISQKETEILKMEAEALQKQAEKVGAKTIVFDKIGAFASAESNTV
AAGTKYKAELFLTASASSISPRMTLNGSPIPVGPDGHGKIEFTARPGNFDASGNAKAFWTGTIRFNQNGRDTTFTKKVEY
TVTKPVMQIQSASVQALYFKCGNKLNVSVPALGAQYKPSFSASGASVLPGAKTGDVTLVPNSKEVTLNVSSGGNAIGSQT
FQVRPIPKPTIECFVGGRQVNEKQGTPGTAVRSMTLRAIPDAGFATFLPDDARYRVSRYEVTLVRGRRPAIATRTVNGPE
ANLSDIVNAYREGDRIYIEVKEVQRLNFQGNIETVNVSKQFNVPLL
>AIZ62965.1 gliding motility-like protein [Hymenobacter sp. DG25B]
MAGGKETPRQKMIGMMYLVLTALLALQVNSAILLKFKFLDDSLLGVNGKTATANQGAVKGIEATVAKNRNQARDLAILKQ
SQEVRERTSKMVGYLRDIREKLLVATENQGKNAFKNMSMEDKVAITMIGGKKNGLAYPLKDELNNYATYIKQFVPEAGPL
ALDAGQDPNVLEPSQKSKNFAELNFENTPIVAALATLSQKETEVLKYESDALNKLASQVGASTIVFDKVNAFASAESNTV
AAGTKYKAELFLTASASNLRPSMTLNGSPLPVGPDGKGKVEFTARPGSFDAAGNAKASWTGTIRFNQNGRDTTFKVTVPY
TVTKPVMQIQSASVQALYFKCGNKLSVQVPALGAQYDPSFSASGASTIKGSAKGEVTLVPNSREVTLNVSSGGNAIGSQT
FQVRPIPKPEIKCVVGGREANEKQGTPVTAVRNMSLKAIPDAGFATFLPEDARYRVTRYEVTLVRGKRPAMPTRTVNGPD
VNLTDVVNTAREGDRLYIEVKEVQRMNFQGNTEEVKVSKQFNIPLI
>AOR26644.1 gliding motility protein GldM [Formosa sp. Hel3_A1_48]
MINLMYLVFIAMMAMNMSKEVLSAFGLMEAKFAESNVTTSETNEALLSDLITKGDEKPEEFAVAANKAQQINIISDEFYR
YIETLKVDLLKNGGYSIVPETGKLPFESMDKTDILDEMWFTGDRLTKAGAAVLAKIEQYKADVKEVLGSDVKYKKAVERF
DRRFSTSEVTNKDGKKIDWLDYNYKGFPAIASYTKLTAMQNDVKVTEASMFNLFLGNTLTEAVSLKNYQAIVLADKSAFF
AGEKFQGKVVLGKYANVTPTKLVVQGQEINVASAIDSTGAATLDFNVGNIGEKSIDGQFTFLEDGKPLEIPIVGNYVVVP
RPKEASVAADKMNVLYRGLENPMTISFAGVSDNKVSVSAPGLRKAGGQGKYFINPPAGSNNLIVSVTATLDDGKKEVSKK
SFRIKNIPSPEGKIAGKSGSIKLNKRDVTTSRVLADFGDFVYDLEPTVSAFDLTVLGETITVSGNRMNQIAKDLINNSPR
RSMVIIDNIKVRVKGVNVPIKPASAITIKLTN
>AKD02675.1 gliding motility-like protein [Pontibacter korlensis]
MAGGKETPRQKMIGMMYLVLTALLALNVSSAILLKFQFLDESLQSVNRKTVSDNAGVVSNIQAAIAENKNPSANDQRVLK
NAQEVRQRTSEMVTYIQGLRNMLIEKSGGKTAEGGYAQPEGNDIVAMNMIGAASKNNGAAYELKDKLNEFAKFLNQHNES
VPDKLALDGSEDPVAKNDPAQRRKDFAQLNFEETPMVAALAVLSQKEAEVLKYEADVLQKLAQQVGADIIKFEKIFAMAR
AESKTVAAGTKYTADMFIAASSDNITPKMTFQGKPVKVENGLGKVEFVASASNYDADGNSKQTWKGQVTINQNGRDTTFT
VTEEYIVAKPVIQVQSASVQALYFQCANELNIQVPALGAVYDPSFSASGGTAVKGAKKGEVTIIPNATEVTINVSSGGNS
IGSEKFKVRPIPKPELVALVNGRPIDVKRGVPAQSFRAVEIQAVADEGFKQLLPNEARYRVTKWRAYLVRNNQPVEQGEF
NGPTANLTSFAAKANKGDRVVIEILDVKRLNYKGQAVDVNVGTPNFNVPLN
>AHJ95870.1 gliding motility-like protein [Hymenobacter swuensis DY53]
MIGMMYLVLTALLALQVNSAILLKFKFLDDSLSAINGKVSKANDDKVKGIKGQVEKNRNQAKDLAVLKQSEEVRQKTQEI
VAYLSSVRTKLLEKTENKGKNEFKNMSAEDKVAELMLGASQNGEGYTMKGQLNNYSTYIKQFVPNAGALALDAKEDPMVT
EKEQKSKNFAQLSFENTPVVAALAVLSQKEAEVLKYESDALSALAQRVGGSVIVFDKIGAFASAESNTVAAGTKYKAELF
LTASASGLNPSMTLNGSPLKVDQATGKGKIEFTARPGAFDQAGNAKGSWTGTIRFKQNGRDTVFTVKTPYTITKPVMQIQ
SASVQALYFKCGNKLSVQVPALGAQYDPSFSASGASTIKGSAKGEVTLVPNSKEVTLNVSSGGNPIGSQTFQVRPIPKPE
IQCWVGGRPANEKQGTPITAVRNMNMKAVADAGFATFLPDDARFRVSRYEITLVRGKRPAMQTITVNGPTVDLSSVVNTA
REGDRLYIEVKGVQRQNFQGNVEDVNVSKQFNIPLL
>ALD21931.1 gliding motility-like protein [Hymenobacter sp. DG25A]
MAGGKETPRQKMIGMMYLVLTALLALQVNSAILLKFKFLDDSLLGVNGKTAVANEGAVKGIEATVAKNRNQARDLAILKQ
SQEVRERTSKMVSYLRDIREKLLVATENQGKNAFKNMSMEDKVAITMIGGKKNGLAYPLKDELNNYATYIKQFVPEAGPL
ALDANEDKNVLEPSQKSKNFAELNFENTPIVAALATLSQKETEVLKYESDALNKLASQVGASTIVFDKVSAFASAESNTV
AAGTKYKAELFLTASASNLRPTMTLNGSPLSVGPDGKGKVEFTARPGNFDASGNAKASWTGTIRFNQNGRDTTFKVTVPY
TISKPVMQIQSASVQALYFKCGNKLSVQVPALGAQYKPGFSASGASVIPGSKTGEVTLVPNSREVTLNVSSGGNAIGSQT
FQVRPIPKPEIKCVVGGREANEKQGTPVTAVRNMSLKAIPDAGFATFLPEDARYRVTRYEVTLVRGKRPAMPTRTINGPD
ANLTDVVNTAREGDRLYIEVKQVQRMNFQGNTEEVNVSKQFNIPLL
>ANF49805.1 gliding motility protein GldM [Chryseobacterium sp. IHB B 10212]
MATGKQTPRQKMINLMYLVFIAMMALNIDAEIIRSFYDSTKALNETRFLTEKKNEKIFEKTLEAKAQQVPDTYATPWEQY
KVLKSKVDVLVKSAEEIKDNLKKQSEFHEKDKAGKEIDVSENFAALNNNEATMSYFFKDGDENTLTKGSTDLKAKMDDVR
NYIVATFGKNSQLKDLVDRANASIVAEYPQGKSPNGKTWFQNKFYHQSLIAAISNLGIIQNDARNVQSDALALLLQEKVD
ASIKFNNYEAIVSAPTDIQSGKKAEAVIMLGTYSNSNKISISGVSRQENGKGYIPLNTSGLGEHKINGTITLTDATGKSQ
PYPYTHTYNVIAGPQEVKLEKGLLLSADKMNVMYRGLENPVSGSILGADNSKLSLSAPGATVRSTGPGKWIVSPSSGNTV
KLTLSGKNPSGQNVSQVFEYRIKNVPPPQGQMRGQNVLSMPATSVPNQSVQAAIPDFDFPVSFTVNQFMVKIPGRAALLI
KGSSLDDAAGLVKNLRSGDVVYIFDIKATATGLGNQQIKNISPIVININ
>AGA76899.1 gliding motility-associated protein GldM [Echinicola vietnamensis DSM 17526]
MAGGKETPRQKMIGMMYLVLTALLALQVSNQILQKFILLNDGLERTSKNYIEKNASIVSNIEGTVEQQGNNEKDLPKVEA
AKQIREKTSEIFSYLEGLKQELITQSNAKNDEGQYKNSALKNTDIAGNIFNNNKKGYEMQERLNRYPEEIGALLSGVGIP
LEFEKIAKDANEIDMFKNDPDVRYKDFVNLNFVKSPIGAVLAIISQYQNEVLNIESESLGALTRSLGSFYYKADIFEPMV
SANSNIVAAGTKFEGNLFIASASSSAQPKMSVNGKEIPVENGFGKISFPVGPADSYDDRGLAKRTLEGEVVVNIDGKDSL
LNVNYEYFVANPTIEVTAEAIQQLYAQCANELSIKVPALGNSYAPEFAVTNGQAIKGSNPGDVTIIPANSGKVNIGVSSG
GAKIGTVTYDIRPVPAPTIAAYNGDKEIDMSVPFPAPGPSQLKIKAVPEPTFGRTMPKDARFQVSGGVVKLLRNEVPREQ
VNINGEDVAIRQLLAAARSGDNLVIQVTEVTRTNFQGQKIKSNVNHIERIAIK
>AMR27750.1 gliding motility protein GldM [Hymenobacter sp. PAMC 26554]
MAAANETPRQKMIGMMYLVLTALLALQVNSAILLKFKFIDDSLTDVNGKTETAADNTVKGIEAAVAKNRNQASDVAVLKK
SQEIRDETKKVIDYLNGVRDNLYKATENTKGGNDYKNMSAEDKVAITMLGGKQNGLAYPLQKQLNGYSDYIKQFVPDARP
LALDAKDDTRIAPNSEQKHKNFAELNFENTPVVAALAVLSQKETEVLKYQADALQKQAEKVGAKTIVFDKLGAFASAESN
TVAAGTKYKADLFLTASASNLKPSMTYNGSSLAVGPDGHGKVEFTARPGNFDQAGNAKSSWTGTIRLNQAGRDTTFKVLV
PYTITKPVMQIQSASVQALYFECGNKLSVQVPALGAQYQPSFSASGAQVITGQKGDVTLVPNAREVTLNVSSGGNAIGSQ
VFKVRPIPNPTIKCYVGGSEANEKQGTPGTSIRTVTLKAIPDPGFFTFLPEDARYRVSRFQAVLARGKRPVIGPKTVNGP
QGDFSDMVNAYKEGDRLYIEVQSVQRMNFQNQVKDVNMTRAFNIPLQ
>AKD56407.1 gliding motility protein [Spirosoma radiotolerans]
MIGMMYLVLTALLALQVTSAILEKFVLINNSLEQSIGAVSKVNQSTFDNIRATVEKSGNRAADLAIVKQADEVRKLTAEM
SGELDKLKDQIVTTSGGRDESGNIKNLSEEESVAQLMIGTNRNGAAFKLKDQLNNYTENLSRLSGNKYAPMALDGKDDPI
ASLSPDQKRKDFAELNFAQTPVPAALAVISQKQADVRRLEGEVLDVLASKVGAQDVKFDKIIAMLSMDSKVVVAGTKFKG
QMFLAASSSGIQPRMSLNGGAVRVQDGQGLIEFTAQGGAYDKNGLARRTLTGSIAYQTAAGLKTVPLSAEYYVAKPSYQI
ETGTMPPLYLGCANKLSIQSPQLGALWNPSFSADGASVVSSGEKGKITVVPSSANVSLNISNSGSLLGTERFRVNKVPRP
TLEVFVGGTRANDPRGVPVSSARSVRIQAVPDPSFAAYSPDDAKFRTSSSTVSLVRGTKRVQFVTVGPGGGSIASLAAEA
QPGDRLVIQIEGVQRQNFRGEVSDVPMGNTLVQVSLY
>AMQ55030.1 gliding motility protein GldM [Algoriphagus sp. M8-2]
MAGAKETPRQRMIGMMYLVLTALLALQVSNQILQKFILINDGMERTSRNFITKNEFVVTNIKSTVEEQGNNPRDVPKVSA
AQEVRTATKEIYAYIEDLKQELITQSNAKNEEGAFVNSALKNTEIPGNMFANNGKGDEMKEKLNAYPVQVSQILEKIGLT
GITFKPIALDAKDIEIFANDTEARAKSFTNLNFVKSPVGAVIALLSQFQNEVLNIESEALTAITNSIGSFYFKADILKGQ
IAAKSNVVAAGTKFEADMFIASASSSASPTMTLDGRGNVPVEDGFGKVEFTVPPASSYDDKGLARQVLKGQIVTNVGGED
QVIPVEYEYFVAQPIIKVSSEVVQQLYADCANELLIEVPALGNTYSPEFAISNGQSIKGNKPGQVTVIPGASGKVNIGVS
SGGNKIGSVDFDIKPVPAPTIRVVGSNGSEIDLSQAQPVNVLSGIKVVAKPEPTFARTMSKDANFEVTGGELILLRSEVP
RATVPIGSGMRSLLESARPGDDIVVRVTQVTRTNFRGNKINSEQREIIRIPIK
>BAP30051.1 gliding motility-associated protein GldM [Chryseobacterium sp. StRB126]
MAQGKQTPRQKMINLMYLVFIAMMALNIDAEIIRSYYDSTRALNETRTLTEKKNEKIFEKTLEAKAQQVPDTYSKPWQDY
KTLKGKIDALVEHAQKIKDLLKKQSEFHDKDPKTGKDIDVSENFAALNNNEATTEYFFKEGDENTPSKNALDLKAKIDDV
RNYINATFGNNPQLTDLVERANKSLIAEYPKGKSPNEKTWFQNKFYHQPLIAAISNLEIIQNDARNVQSDALALMLQEKV
DASIKFTSYEPIVSGPTDIQAGKQAEVKVMLGTYSNSNKINISGVSKQENGKGIIPISGAGIGEHKLAGTITLTDASGKP
QSFPWTHTYNVIAGPREVKLEKGLLLSADKMNVMYRGLENPVSGSILGADNSKLSLSAPGASVRNTGPGKWIVKPSTGTT
VKITLSGVDPYGKTVSQVFEYRIKNVPPPQGQMRGQNVLSMPASSIPNQSVQAAIPDFDFPVSFNVTQFMVRVPGRAALL
IHGNTLNDAAGLIKNLRTGDVVSIFDIKATAQGLEGQQIKNITPIIINVQ
>AII51661.1 hypothetical protein N008_06645 [Hymenobacter sp. APR13]
MIGMMYLVLTALLALQVNSAILLKFKFLDDSLFGINEKVSKSNDGTVKGIAAQVEKNRNTAADVAVLKQSEEIRERTKQM
IDYLRGVRDKLVTATENTKGKNEYKNMSAEDKVAITMLGGKKDGAAYEMKNKLNEYSSYIKTFVPSAEPLALDAKDDKMV
TDPEQRSKNFAELNFENTPLVAALATLSQKETEVLKYESDALAAQSAKVGGNIIVFDKVGAFASAESNTVAAGTKYKAEL
FLTASATGLRPTMTLNGSPLSVDASTGKGKVEFTARPGSFDAAGNAKAQWTGTIRFKQNGRDTTFKVTVPYTVTKPVMQI
QSASVQALYFRCGNKLSVQVPALGAQYAPSFSASGASTIAGSAKGEVTLVPNAKEVTLSVSSGGNPIGSQTFQVRPIPKP
EIQCWVGGRPANEKQGTPITAVRNMNLKAVADAGFATFLPDDARFRVTRYEVTLVRGKRPAMPMIPVNGPNADLSRVVDQ
AREGDRLYIEVKEVQRMNFQGNTEQVNVSKQFNVPLL
>AGC75989.1 gliding motility protein [Nonlabens dokdonensis DSW-6]
MYLVFIAMLALNMSKEVLTAFGLLNVNIEESNAAATAKNNAAMAGLTQLASEQPKQYGDAKLKGEKVDQISKEYFNYLEG
LKNEMEGTVDDSEDYAVMDKGDFLDVKFLKGGKITPEGQEFLDRMTGYRDAIKETIPNNTGLANELDEKFTPEPVENRDG
VMVPYLDYNYKGYPLIASIAKVTLLQSEVKNIETQVLAGLISSEQASALSVTKLTTLLEQPKSAYYNGETFDGSIVLGKK
DPTFKPKRVELKLDGRNLTQGKDFEISEGRIDLKVGAGSPGDHKITGALIFEEGGKEESITVEQSFATIPKPNSATIAAD
KMNVVYRGVPNPMTISFAGVSGNNVNASAPGLTRKSGDSYVMNPGSGTSVKINVTAKLSTGESVSDSKEFRIKNLPRPTG
MVSKAYENVRKTRSNLAISTVSAEFLDFDFDLTPRVTGFLFKVPGQPSVPVTGTKLSGTAVNVLNKARKGDLVQFANIKA
VLPGVNVKSVSDVTVEITD
>ACT94132.1 gliding motility-related protein [Dyadobacter fermentans DSM 18053]
MIGMMYLVLTAMLALQVSSAIIEKFILLNNSLELSSGAANKINQETVLKIKAAVEKSGNRAADVAVIKEAEQVRKVTSDI
NNQLNALKQEIITRAGGGFNEEGAIKNPEEETKVGEMMIGVGKRGKAYELQKTLNGYVAELNKVSPNKFAGLALDGREDP
VAKGNKDQRNKDFAELNFESTPVAAALAVLSQKQTDVRRMEGEVLNYLASKVGAADIKFDRVLAMVSADAKTVVAGTKFK
GQMFIAASASGITPRMSLNGSPVKVENGVGVIEFTAQGGGYNAEGLAKRELRGQITIPTPSGKDTTYTMTQEYFVVKPSY
QIETGTLPPLYLGCANKLSIQSPALGALWAPSFSTDGGEIINSGQKGKFTIVPSKSSLNITVSNAGNVLGSEPFKVNRVP
KPSLEVRVNGAPFDERRGAPASGARSIQIIAVPDESFKNFSPEDAKFRVSQVEISLARNNRRIGGVTLNGGGGSISSLAQ
QAQPGDRYVISILKVERQNFKGAVSDVEMGNQIRQVTLY
>ALR29191.1 gliding motility protein GldM [Chryseobacterium sp. IHB B 17019]
MAQGKQTPRQKMINLMYLVFIAMMALNIDAEIIRSYYDSTKALNETRSLTEKKNEKIFEKTLEAKAQQVPDTYAQPWEQY
KTLRDKINLLVSDAEKIKVLLKKKSEFHDKDPKTGKDIDVSENFAALNNNEATTEYFFREGDENTPSKGATDLKARIDDV
RNYINTTFGNNPQLKDLVERANKSLIAEYPKGKSPNEKTWFQNKFYHQPLIAAISNLEIIQNDARNVQSDALALMLQEKV
DASIKFSSYEAIVSAPVDVVAGKPAEAVIMLGNYSTSNKINISGVSRQENGKGYASLNTGAIGAHTLSGNITLTDASGKA
QSFPFTHTYNVIAGPQEVKLQKGLLLSADKMNVMYRGLDNPVTGSILGADNSKLSLSAPGAVVKSTGPGKWDVKPGAGNI
LKITLSGTDPYGKALSQVFEYRIKNVPPPQGQIRGKNSLTMPATSVENQQLQAVIPDFDFPVSFNVTSFMVRVPGRASMQ
IQGNSLNNAAGLFKNLRPGDGVYIFEIKATATGLGDQRIGNISPVLINIQ
>ADR22536.1 gliding motility-associated protein GldM [Marivirga tractuosa DSM 4126]
MAGGKETPRQKMIGMMYLVLTALLALNVSVTVLDKFIDINNSLEVSVDAAKEQNGNTLRRIENAVEESGSRPDDVKILDK
AKEIREKTSAMIAELKTYKDTFIEITGGYNEEGEMEGKTDYDKVGNYMMPENQNNGIKLQKSLNEYAKYVDETVADSVVS
FAPLALDANENPRFKDDPNQKGKDWATLEFMGAPTPAALATISDYQNKVMAYESRALDVLARRVGAGDLKFDLIQLVALP
ESKVVAAGAKYKADLIVAASSSAEDPEMTLNGNPIEVENGSGKIEFTATPGAYGEDGTVRKTFEATAKLKDSVYRDEIEY
FVAKPVIQVQSASLSTLYLNCGNKLNVGVPALGTSYNPSFSVSGGTSIQGKERGLVTIIPSAPKVTLGVSSDGNKIGNVE
FDVQRIPKPEIKVFNGSKPVNLRQGESAGSLRVLRAQAIADENFKAQLPDDARYRVNRWTITLARGPRAIGQPIKSTSET
ANLSQLMSNARPGDRLVVEIDQVLRMNFRGNTEEVNIGEEVIAITLN
>ACE05696.1 hypothetical protein Aasi_0253 [Candidatus Amoebophilus asiaticus 5a2]
MSGEKLSARQKMIGMMYLVLTALLALQVSSSVLDKFVLINRSLEKSIHKQESENTTRIRHIKTAVEETGNRPKDVEVLDK
ALAIRKETDKVITYINKLKDDLIDLTGGKDPQTGRPKGVKDDSGVAQLMCNANKAEELKNLLNGYMRYLTKTMGKEYKEI
ALDAKDSDLFKNDPNQHNKCFATLNFEKTPLGAVLATLSQFGTDVIYAESDALEILAGKLGADDVKFDKIFPLIKPQSNI
VAAGSKYDAELLLAASSSVFEPEMSIDNKSIPVDSGIGKISFVTTPGKYDQNGLARKTFKAAIKLKVPGGDSTFVKEVEY
FVAKPVIQVQSAAVSALYLNAGNELNIQVPALGIAYQPKFTAEGAAVIQGQGKGLVTLIPNAPEVKLNVYNNGSLLDTIT
FKVRTIPKPDIQITAGGKVINERQGVPAPGPRRLEIRALADESFKVFLPKDARYRVAEWEVTLARGSRPIQTKKVTTQEV
SLSDFASLAQPGDRIVIEVKKVERLNYKDEIETVNVGTVVHNIPIN
>ADQ17429.1 gliding motility-associated protein GldM [Leadbetterella byssophila DSM 17132]
MAGVKESPRQKMINMMYLVLTAMLALQISNAILEKFMLLDSSLDQANKAADLSNKRTLDSMNDAVDKSGNKPEYRALYNN
AVDVRKKTSELISYMDGLKDILRNEAGGGIDPETNQIKNLAEEEKVANIFVKNKKGYELKQKLDEYVAYLQKHAPNLKFQ
PLALDAKDDPAMQDADPMTKRKDFAELLFAQTPVPAALAGISQKQSVIRRYEAEVLDYLAQQVGAKEIKFDKLFAVVIPD
SRTVVAGQTYKAEIAIGAYSSSISPSISINGSALPVKEGKGVYEVRAGGGTFDNNGQLKRSYTATISYPKPDGTRETVTK
EEEYTVLKPSVQIATSSMPALYFKCANRLQTMSPGLGAQYNPSFSGTGAEFIPGGGGKVTVVPTANKVNLEVKNDGILLQ
TFPFSVKLVPKPTIKVLVNGSPVSTENLRRGFTASQVRNITLVAEADPSFKETNPEDAAFRVAGLKVVLAAGARAKGNVE
SSSNSVNLAGLASEASPGDRYVITVNAVQRKNFQGNVENVNIGESGIVVLALN
>AHM61044.1 hypothetical protein D770_13950 [Flammeovirgaceae bacterium 311]
MAGGKETPRQKMIGMMYLVLTALLALQVSNTVLEKFIFINRSLENTVAESNAGNSAVVARIQKQVDEQGNRKPDVAVLDK
ARQVRERTQKVISDLNALKAEIVQETGGFDEDQITPKNINDEEYLANQMIVKGRGEELKEMLNGYAQFLQQQTGARVDPI
AFSGSEHPMFAENPNQKNKSFAELNFGSTPLVAGLATITQFETEVLMREQVALDELARSVGAQDVKFDKIVPMVRPEAKV
VAAGTKYVADMFIAASSSSINPDMFVNGKKVPVADGFGKVEFPATASNYDAEGLSKQTYKAEIKVTLPGGKDTTYTNTIE
YFVAKPVIQVQSASVQALYLQCGNELNVQVPALGTSYQPSFSAEGAQAIEGNKRGVVVLVPNSKNVKLNVSSAGTYIGSE
NFSVRLVPKPEIIPTDGGRELDQKTGIKASQLGRLVMRADADASFKEFLPNDANFRVTGYTVYLARGNRPVDQQKVSGPE
VNLRQWAAKAKGGDRIVIEVNDVKRMNFKKEVLDVPMGTKTFTIPIND
>AEI49882.1 gliding motility-associated protein GldM [Runella slithyformis DSM 19594]
MAGAKETPRQKMIGMMYLVLTAMLALQVSSALLEKFQLLNNSMEVSSNAANKINARTVENIRDKVEKSGNRAFEVAIVKQ
AEDVRKIASGMIGEIDAMKSQIAAEAGGGIDPETGKVKNPNEEDKVAIYMIGPSKNGKAYDLKSKLNSFVEQMNKLAGTS
FAPLALDGKDDPLAKRDKDQRQKDFAELNFEQTPVPAALAVLSQKQSEIRRLEAEVLDALAAKVGAKDIKFDKILAMISA
ESNVVVAGTKFKGEMFIAASSSALTPRMSLGGAPIRVQDGKGIIEFTAQGGAYDKDGLAAKTLSGVISFPTPSGRDTTIT
MKYDYKVAKPTYNIESASMPPLFLGCKNVLSIQSPGLGPLWNPAFTADGAEVINNGKGKVIIIPSNRSVKLNISNQGNLI
GTEGFRVNRVPRPRLEYYINGALADDKRPISASMARNISVKAIADESLINYSPEDANFRVSQITVRLASGNRPKGQPVVI
SGPSGSIASLAAQAAAGDRLVIVVSGVQRRNFKGDVQDAGIGEETRTIPLN
>ALI99192.1 gliding motility protein GldM [Rufibacter tibetensis]
MAGGKETPRQKMIGMMYLVLTALLALNVSSAILLKFQFIDASLMEVNRKTVSDNQGAVKGIQAAVAEGASTAKDQQVVAQ
AQQVSAKTAEVVAFIRSLRDELEKATGGKDAEGNYLNPEANEIVNEVMIGGLKKGKGYELEAKLNEYAAFLRPFNPKAPE
KLAMSGTEDPRVANNKDQRKKNFAQLNFEETPMVAALATLAQKESEVLKYEAETLSQLAQKVGADIIKFENIFAMASAES
KTVAAGTKYKAEMFLAASSDAVTPTMSVDGRPISVKGGKGQIEFTATAGNYDAEGNAKKRWTGKVRFRQASGRDTTFTVT
QDYVVAKPVMQIQSASINSLYFNCGNELSVQVPALGAVYDPSFSASGATVVKGAKKGFLTIIPTSRQVKLNVSSGGNAIG
SQDFTVKLVPRPRVVASANGRPVDVVKGMPAPGPRTLTVQALADESFKNQLPKDARYRVTQYTVYLVRGSRPVGSVQGNG
PTVSLGNLAGQARPGDRIAIDVKEIRRMNYRDQQEVVPSDNSSITFQLN
>AMM52754.1 gliding motility-like protein [Rufibacter sp. DG15C]
MIGMMYLVLTAMLALNVSSAILLKFQFIDDSLTTVNTKTKSDNGGIVNGIKTTVGESGNRPADVRVVENATAVRTKTSEI
IAYMDGLREQLVKEAGGKNEETGGYNNPENNERVNMLMIGGPGKGGKAYELEKKLNEYAAFLRQYNENAPAKLAMSGKED
PRVQGNKQQVKKDFAEINFEETPIVAALATIAHMESEVLKYESETLAKLAQKVGADIIKFEKIFAMASAESKTVAAGTKY
KAEMFLAASSDAVTPTMSVDGRPIKVQAGKGQIEFTASAGNYDAEGNAKKQWTGQVRFRQPSGRDTVFTVKQEYVVAKPV
MQIQSAAINSLYFNCGNELNIQVPALGATYEPSFSASGATVVKGAKKGFVTIIPNGRTVKLNVSSGGNLIGSQEFTVKTV
PRPQIAVLANGRQVDPVRGMAAPGPRILQVNAVPDESFKNLLPKEARYRVTNYTVYLVRGNRPVDQVPGNGPSVNITGLA
SKARPGDRIAIEVKEVRRMNYRDQQETVPSNGMSMTFALN
>ADB39234.1 gliding motility-associated protein GldM [Spirosoma linguale DSM 74]
MAGTKETPRQKMIGMMYLVLTALLALQVTSAILEKFVLINNSLEQSIGAVSKVNQSTFDNIRGTVEKSGNRAADLAIVKQ
ADEVRKLSAEVSGELDKLKEQIVESSGGRDESGNIKNLSEEESVAQLMIGTNRNGAAFKLKDQLNKYVEELSRLSGNKYG
PLALDGKDDPIASLSPDQKRKDFAELNFAQTPVPAALAVLSQKQADVRRLEGEVLDVLASKVGAQDVKFDKIIAMLSMDS
KVVVAGTKFKGQMFLAASSSGIQPRMSLNGAAVRMQDGQGIIEFTAQGGAYDKNGLARRTLTGSIAYQTAAGLKTVPLTA
EYFVAKPSYQIETGTMPPLYLGCANKLSIQSPQLGALWNPSFSADGASVIQSGEKGKITVVPSSQNVALNISNSGSLLGT
ERFRVNKVPRPTIEVFVGGTRASDPRGVPVSSARSVRIQAVADPSFAAYSPDDAKFRTTGATVSLVRGTKRVTFVTVSAG
GGSIGSLAAEAQPGDRLVIQIEGVQRQNFRGEVSDVPMGSLLQQVSLY
>AKQ47233.1 gliding motility-like protein [Rufibacter sp. DG31D]
MIGMMYLVLTALLALNVSSAILLKFQFIDASLMGVNQKTISDNQGSVKGIQAAVADGASTAKDKLVVEQAQEVRNTTAEL
VSYIRSLRAELEKQTGGKDTETGNYKNPEANEIVNEVMLGGLKKGKGYELEAKLNQYAAYLRKYNDKVPEKLAMGGKEDP
RVATNKDQRKKNFAQLNFEETPMVAALATLAQKESEVLKYEAETLSQLAQKVGADIIKFENIFAMASAESKTVAAGTKYK
AEMFLAASSDAVSPTMSVDGRSIPVKGGKGQIEFTATAGNYDAEGNAKKQWKGQVRFRQASGRDTTFTVVQDYVVAKPVM
QIQSASINSLYFNCGNELSVQVPALGAVYDPSFSASGASVIKGAKKGFLTIIPTSRQVRLNVSSGGNAIGSQDFTVKLVP
RPQVVAYANGRPVDVVKGMAAPGPRVLEVRAVADESFKNQLPKDARYRVTQYTVYLVRGSRPVGQVQGNGPTVSLGNLAA
QARAGDRIAVDIKEIRRLNYRDQQEVVPSDNSSINIQLN
