# Supplementary material for: Phylogenetic comparison between Type IX Secretion System (T9SS) protein components suggests evidence of horizontal gene transfer
Source: PeerJ. 2020 Jun 26;8:e9019. doi: 10.7717/peerj.9019 (PMC7323717; doi:10.7717/peerj.9019)
Supplement: Supplemental Information 1 — T9SS components sequences, alignment of each T9SS protein family, NEX files used as input for MrBayes tool, genome annotation (GFF) file for Porphyromonas gingivalis and detailed Bayesian Inference trees with support values. [file peerj-08-9019-s001.zip › supplemental/Supplemental files/Supplemental Data S1/porN.fasta]

>AAQ65510.1 hypothetical protein PG_0291 [Porphyromonas gingivalis W83]
MFMKVFKAVIGAILAATVSISSVAQENTNNRSPQVGRAPRNTEVEQTTTLSNRAQEFNRRLTQKTDNAPWRRVVYRRVDL
MEESNAVLYYPPRPIGDRKNLFSTIFGLINSNSLDVYEYLDGFEAFTDQYKIKFQEFLDRFGIYYQPSTNKNAELFKVAD
SDIPSAEVKAYYVKEEWYFTPTNSDVDIKIQAICPIMTGQDEFGEVRNQPLFWIPYENIRPYIARERVMLSSLNNTRNST
IDDFFRLNLYKGDIVKTENLHNRALAEYCPTPDSMKMESKRIDKELQGFRDGLFVTQDTTWMKQAETKKSKGKKLEKARG
KNITSRTRGQGEGAAETEAVEPKKQKASKNKAATRSVRRRK
>AKV64805.1 gliding motility associated protein GldN [Porphyromonas gingivalis]
MKVFKAVIGAILAATVSISSVAQENTNNRSPQVGRAPRNTEVEQTTTLSNRAQEFNRRLTQKTDNAPWRRVVYRRVDLME
ESNAVLYYPPRPIGDRKNLFSTIFGLINSNSLDVYEYLDGFEAFTDQYKIKFQEFLDRFGIYYQPSTNKNAELFKVADSD
IPSAEVKAYYVKEEWYFTPTNSDVDIKIQAICPIMTGQDEFGEVRNQPLFWIPYENIRPYIARERVMLSSLNNTRNSTID
DFFRLNLYKGDIVKTENLHNRALAEYCPTPDSMKMESKRIDKELQGFRDGLFVTQDTTWMKQAETKKSKGKKLEKARGKN
ITSRTRGQGEGAAETEAVEPKKQKASKNKAATRSVRRRK
>ALA94148.1 gliding motility associated protein GldN [Porphyromonas gingivalis AJW4]
MKVFKAVIGAILAATVSISSVAQENTNNRSPQVGRAPRNTEVEQTTTLSNRAQEFNRRLTQKTDNAPWRRVVYRRVDLME
ESNAVLYYPPRPIGDRKNFFSTIFGLINSNSLDVYEYLDGFEAFTDQYKIKFQEFLDRFGIYYQPSTNKNAEFFKVADSD
IPSAEVKAYYVKEEWYFTPTNSDVDIKIQAICPIMTGQDEFGEVRNQPLFWIPYENIRPYIARERVMLSSLNNTRNSTID
DFFRLNLYKGDIVKTENLHNRALAEYCPTPDSMKMESKRIDKELQGFRDGLFVTQDTTWMKQAETKKSKGKKLEKARGKN
ITSRTRGQGEGAAETEAVEPKKQKASKNKAATRSVRRRK
>BAK25553.1 hypothetical protein PGTDC60_1403 [Porphyromonas gingivalis TDC60]
MKVFKAVIGAILAATVSIPSVAQENTNNRSPQVGRAPRNTEVEQTTTLSNRAQEFNRRLTQKTDNAPWRRVVYRRVDLME
ESNAVLYYPPRPIGDRKNLFSMIFGLINSNSLDVYEYLDGFEAFTDQYKIKFQEFLDRFGIYYQPSTNKNAELFKVADSD
IPSAEVKAYYVKEEWYFTPTNSDVDIKIQAICPIMTGQDEFGEVRNQPLFWIPYENIRPYIARERVMLSSLNNTRNSTID
DFFRLNLYKGDIVKTENLHNRALAEYCPTPDSMKMESKRIDKELQGFRDGLFVTQDTTWMKQAETKKSKGKKLEKARGKN
ITSRTRGQGEGAAETEAVEPKKQKASKNKAATRSVRRRK
>ALJ26077.1 gliding motility associated protein GldN [Porphyromonas gingivalis 381]
MKVFKAVIGAILAATVSIPSVAQENTNNRSPQVGRAPRNTEVEQMTTLSNRAQEFNRRLTQKTDNAPWRRVVYRRVDLME
ESNAVLYYPPRPIGDRKNLFSTIFGLINSNSLDVYEYLDGFEAFTDQYKIKFQEFLDRFGIYYQPSTNKNAELFKVADSD
IPSAEVKAYYVKEEWYFTPTNSDVDIKIQAICPIMTGQDEFGEVRNQPLFWIPYENIRPYIARERVMLSSLNNTRNSTID
DFFRLNLYKGDIVKTENLHNRALAEYCPTPDSMKMESKRIDKELQGFRDGLFVTQDTTWMKQVETKKSKGKKLEKARGKN
ITSRTRGQGEGAAETEAVEPKKQKASKNKAATRSVRRRK
>BAG34192.1 Por secretion system protein porN/gldN [Porphyromonas gingivalis ATCC 33277]
MKVFKAVIGAILAATVSIPSVAQENTNNRSPQVGRAPRNTEVEQMTTLSNRAQEFNRRLTQKTDNAPWRRVVYRRVDLME
ESNAVLYYPPRPIGDRKNLFSTIFGLINSNSLDVYEYLDGFEAFTDQYKIKFQEFLDRFGIYYQPSTNKNAELFKVADSD
IPSAEVKAYYVKEEWYFTPTNSDVDIKIQAICPIMTGQDEFGEVRNQPLFWIPYENIRPYIARERVMLSSLNNTRNSTID
DFFRLNLYKGDIVKTENLHNRALAEYCPTPDSMKMESKRIDKELQGFRDGLFVTQDTTWMKQVETKKSKGKKLEKARGKN
ITSRTRGQGEGAAETEAVEPKKQKASKNKAATRSVRRRK
>ALO30270.1 gliding motility associated protein GldN [Porphyromonas gingivalis A7A1-28]
MKVFKAVIGAILAATVSIPSVAQENTNNRSPQVGRAPRNTEVEQTTTLSNRAQEFNRRLTQKTDNAPWRRVVYRRVDLME
ESNAVLYYPPRPIGDRKNLFSTIFGLINSNSLDVYEYLDGFEAFTDQYKIKFQEFLDRFGIYYQPSTNKNAELFKVADSD
IPSAEVKAYYVKEEWYFTPTNSDVDIKIQAICPIMTGQDEFGEVRNQPLFWIPYENIRPYIARERVMLSSLNNTRNSTID
DFFRLNLYKGDIVKTENLHNRALAEYCPTPDSMKMESKRIDKELQGFRDGLFVTQDTTWMKQVETKKSKGKKLEKARGKN
ITSRTRGQGEGAAETEAVELKKQKASKNKAATRSVRRRK
>BAR51197.1 gliding motility-associated protein GldN [Tannerella forsythia KS16]
MKRIVFFTVVISMLTAFSGVMLQAQDTGNTRRTPQMSRGGDRNRQNRDESGLPELTVRAQHLNEQLTQNIGNARWMRVIY
RELNMLEEKNAPLYYPVNPRNGSMNLFSSIFQLVSEGKLKAYEYIDGYEAFDEEHLVDFKSVLDRFSIMYETVPERDGRQ
RFVINESDVPSGEVKAFYVKEAWYFDQNNSLYDVKTLAISPIIFYEGDMGTERSPMFWVVYEDVRPYVSNTYIMTSNTNN
AKTFTIDDYFRRRMFDGKIIKTENLLNIPLQAYCPTPDSLEREQKKIEGELVAFNKALWFQPDTTAQAKAATSGKKKAGK
AGRRSSVKEKATNEKEKETKKTKAPKQKEAKAPKTKAEKPAATRSVRRRR
>BAR48726.1 gliding motility-associated protein [Tannerella forsythia 3313]
MKRIVFFTVVISMLTAFSGVMLQAQDTGNTRRTPQMSRGGDRNRQNRDESGLPELTVRAQHLNEQLTQNIGNARWMRVIY
RELNMLEEKNAPLYYPVNPRNGSMNLFSSIFQLVSEGKLKAYEYIDGYEAFDEDHLVDFKSVLDRFTIMYETVPERDGRQ
RFVINESDVPSGEVKAFYVKEAWYFDQNNSLYDVKTLAISPIIFYEGDMGTERSPMFWVVYEDVRPYVSNTYIMTSNTNN
AKTFTIDDYFRRRMFDGKIIKTENLLNIPLQAYCPTPDSLEREQKKIEGELVAFNKALWFQPDTTAQAKAATSGKKKAGK
AGRRSSVKEKATNEKEKETKKTKAPKQKEAKAPKTKAEKPAATRSVRRRR
>AEW20566.1 gliding motility-associated protein GldN [Tannerella forsythia 92A2]
MKRIVFFTVVISMLTAFSGVMLQAQDTGNTRRTPQMSRGGDRNRQNRDESGLPELTVRAQHLNEQLTQNIGNARWMRVIY
RELNMLEEKNAPLYYPVNPRNGSMNLFSSIFQLVSEGKLKAYEYIDGYEAFDEDHLVDFKSVLDRFTIMYETVPERDGRQ
RFVINESDVPSGEVKAFYVKEAWYFDQNNSLYDVKTLAISPIIFYEGDMGTERSPMFWVVYEDVRPYVSNTYIMTSNTNN
AKTFTIDDYFRRRMFDGKIIKTENLLNIPLQAYCPTPDSLEREQKKIEGELVAFNKALWFQPDTTAQAKAATSGKKKAGK
AGRRSSVKEKATNEKEKETKKTKAPKQKEAKAPKTKAEKPAATRSVRRRR
>BAR96562.1 hypothetical protein PI172_1834 [Prevotella intermedia]
MKRIFLIVCVAAVAISTFAQPARRRAEQQKGTRSNANTITTRAQISFPTSAPMEEDVVWRRDIYRELNLVEDANAGLYYP
TEPVGSQMNLFCYIFKLMMMGPRNGGISAYEYRMDGNEVFTDSARIKPLQFLDNYHVYYERTDRGIRLDNSDIPSAEVKG
YYLKESAYYDQGTSTFHRKVIALCPIMYRADDFGDGEVKYPLFWVKYDDLAPFLSKQTIMTSNLNNAATMSVEDYFTMNR
YQGKIYKTNNMLGRTLSQYCTTDSAMTKEQRKIENELLAFEKNIFGDAQKRDSVNSIAASKEDAKAVKKTNRRTRRSAET
TTARPSRRSSSSSGTSNNAARVSVRRQRH
>AFJ09359.1 gliding motility-associated protein GldN [Prevotella intermedia 17]
MKRIFLIVCVAAVAISTFAQPARRRAEQQKGTRSNANTITTRAQISFPTSAPMEEDVVWRRDIYRELNLVEDANAGLYYP
TEPVGSQMNLFCYIFKLMMMGPRNGGISAYEYRMDGNEVFTDSARIKPLQFLDNYHVYYERTDRGIRLDNSDIPSAEVKG
YYLKESAYYDQGTSTFHRKVIALCPIMYRADDFGDGEVKYPLFWVKYDDLAPFLSKQTIMTSNLNNAATMSVEDYFTMNR
YQGKIYKTNNMLGRTLSQYCTTDSAMTKEQRKIENELLAFEKNIFGDAQKRDSVNSIAASKEDAKAVKKTNRRTRRSAET
TTARPSRRSSSSSGTSNNAARVSVRRQRH
>APW31212.1 gliding motility protein GldN [Prevotella intermedia ATCC 25611 = DSM 20706]
MKRIFLIVCVAAVAISTFAQPARRRAEQQKGTRSNANTITTRAQISFPTSAPMEEDVVWRRDIYRELNLVEDANAGLYYP
TEPVGSQMNLFCYIFKLMMMGPRNGGISAYEYRMDGNEVFTDSARIKPLQFLDNYHVYYERTDRGIRLDNSDIPSAEVKG
YYLKESAYYDQGTSTFHRKVIALCPIMYRADDFGDGEVKYPLFWVKYDDLAPFLSKQTIMTSNLNNAATMSVEDYFTMNR
YQGKIYKTNNMLGRTLSQYCTTDSAMIKEQRKIENELLAFEKNIFGDAQKRDSVNSIAASKEDAKAVKKTNRRTRRSAET
TTARPSRRSSSSSGTSNNAARVSVRRQRH
>ALO49492.1 gliding motility protein GldN [Prevotella enoeca]
MKRFIVIVLITSLVQALSAQPEARQREQQTARKQRNERLTTRAQISFPVAETMPEDVVWRRDIYREIRLDDEPNAGLYYP
VEPVGGQMNLFCYLFKLVLSGNVPAYEYRLDGNEVFADSSRVKPLAFLDNYHIFYERVGKGIHLDNSDIPSREVKGYYIK
ESTFYDQASATFHTQVLALCPIMEREDDFGSTPTKYPLFWIRYADLAPFLVNRTLMASSLNNAVVMTLDDFFTAHHYRGK
IYKTNNLLGKTLAQSYPTDSAMAKAQKRIEDELQTFEQRMWGDPQRKAMADSIAKNNASAKGKSTVKRGRRVRSTTATVK
ASRRNSGSASSTTTASPARVSVRRERH
>AOH40374.1 gliding motility protein GldN [Tannerella sp. oral taxon HOT-286]
MNRIGFLALLAGVWMMLTPAMQAQEDGGRPARRSPQMGRSSERNRQNDSDGDLPELTVRAQHLNDQLTQEVGNARWMRII
YRELNMLEDKNAPLYYPVTPINGTQNLFTTIFRLVADGKLPAYEYLDGYEAFDDAHLVDFKSVLDRFSIMFQTSSGRDGR
TRYVINDSDVPSGEVRAFYVKEAWYFDQNNSVFDVKTLAISPIIFYEGDMGTERTPMFWVLYEEVRPYVSNTYIMTSNMN
NAKTFTIDDYFRRRMFDGKIIKTENLLNIPLQAYCPTPDSMAREQQKIEDQLQAFNKNLWFQPDTTAQVAATSKTKKSAR
RGSSAKKSDSSDKESTAKPKAEKAAKAPKVPKVKAEKSAGATRSVRRRR
>ANU63172.1 hypothetical protein A4V02_05190 [Parabacteroides sp. YL27]
MAVALVAFDTMAQQPQSAQQQSTSSAIIRRAREDARNDARKNASGVTERMQQFYEEPARSDADAQWMKIVYRQVDLDKVK
NAPLYYPEEIIDGQENLFRIIMRLVADGQLDGYEYLDGREIFNDQYRIKVRDMLDRFHIIYTEAKGSTEKNPRFAIEESD
VPTNEVLSYYLLERWELDKRTNRMRTTVDAICPVLHRAGDFGGEAVKYPMFWLKMDKLRPYLAQQSIFIDDDNNLASYTY
DDFFTLGLYEGDIYKTRNLRNLSMMQMYPDPDDLRHAQDSIQNYLTNYEKKMWVPSREELAIMAEERERIAAGDTIASRD
EAVSSVPKSSSRRAVTSRRGQKSSSAPKSKTTKVKTSKPKVAKSSAKRSVRRRK
>AEE13521.1 gliding motility associated protein GldN [Porphyromonas asaccharolytica DSM 20707]
MQRIQSLLIVLLALTLTLTAEAQNFDPLSATPTDSTQVATELPRRRPTARQRRAQKEQEQETQANGISMRAKNYADQQVK
DTETAPWRRVVYRQLSIDSLANAPIFRPVRPSGKLQSLFSLLFNRFNEGSITVYEYEDLGYENLTPERQLRFEDFLDRFG
IVYDKDPSQTGNRSFKILPVDIPTQSIRSYYVKEEYYYDVKTSDVSSQIVAICPVMDDEISMEGSVRIPLFWVKYSDLQP
YLSQQPVMLSTKNNATTATMDDFFSLNLYRGQISMTLGGETAELNSEMSDSTAMAARQAFHNQIEGELKQFEESLYGTEY
TTSATSDSDLQEGRDGEDDSQLDTARARRSQELREGKSNQRKAAKATKAKKKSRADKKRAKKTTPKATKTEQPKQSKSSS
TRSVRNRF
>AHF12560.1 gliding motility protein GldN [Barnesiella viscericola DSM 18177]
MTYHSAHMNILIKSCLTLGLLFAVMGGHAQVVKKSESDNAKKGNTQLSVRAQSLYDTQGASDADIPWMRVIYRQIDLTKE
KNLPLYYPEESTESQENLFRIIMKLLANNQIPAYEYLDGREIFTDEYRIKVREMFDRFHILYAEAKGYSEKNPRFTIEES
DIPANEILSYYILEKWIFDRRTSQMKPSIEALCPVLHRTGDFGGEPVKYPMFWVKYNDIRPYIARQYILASNENNIAQYN
YDDYFKMRMYDGEIYKTQNLRNQSLMQMYPNDSIRKQAQDSIERQLKNFNENLWVPTPEELAKAKEAQEAKEAKDNGDEV
TAKEEDKEVKSTSRSARAKRQKEAKVKKQKQPKQQKAASAPVRSVRRTR
>AGB27571.1 gliding motility associated protein GldN [Prevotella dentalis DSM 3688]
MLLAVGLALAATAQPKARREQQQATAQKSNRDNMTLRAQISFPTEARMSEDVVWRRDVYRELSLNDDANAGLYYPVEPLG
TQMNLFTYMFKLIMAGPRHGGIAAYSYDVNTGNERFDESLRVSPLKFLDDYHVYYERTDRGVHIDDSDIPSAQVKGYFIK
ESTYYDQATATFHTKVQALCPVMYREDDFGDGVTKYPLFWVRYADLAPFLSKQTIMTSNLNNAATMSIDDYFTMNAYKGK
IYKTTNMLGQTLAQVAGSDSVKLSREQQRIEREIAAFEKGIWGDQARKDSLDSIARLTPRDLKAMKKGRRTSTAKTVKPL
TRRGSTPSGSSNARVTVRRQRH
>AKU69181.1 gliding motility protein GldN [Prevotella fusca JCM 17724]
MKRIFLIVCTAFLALTVSAQPAARRNQQQRQSPANTITTRAQISFPTTAPLEEDVVWRRDIYRELKLVEDANAGLYYPTE
PVGSQMNLFTYIFKLMMSGPNRGGIAAYNYRMDGNEMFTDSARVKPLQFLDNYHIFYEHTDHGIRLDNSDIPSGEVKGYY
LKESAYYDQGTATFHRKVVALCPIMYREDDFGDGEVKYPLFWVRYDDLAPFLAKQTIMTSNLNNAATMSVDDYFTMNLYK
GKIYKTTNMLGKTLAQYCPTDSAMAAEQKKIEWELMAFEKTIYGDPARRDSLDSIAAANEALKMPKKAGRSRRSGTTTRT
VSRTRRTSSSSAGPAPARVTVRRERH
>ADK95476.1 gliding motility-associated protein GldN [Prevotella melaninogenica ATCC 25845]
MKKIFLIVCTACLALFVSAQPAARRNQQQRQSPANTITTRAQISFPTTAPMEEDVVWRRDIYRELKLTEDANAGLYYPTE
PVGSQMNLFTYIFKLMMNGPNRGGIAAYNYRMDGNEIFTDSARVKPLQFLDNYHIFYERTDHGIRLDNSDIPSGEVKGYY
LKESAYYDQGTATFHRKVVALCPIMYREDDFGDGEVKYPLFWVRYDDLAPFLAKQTIMTSNLNNAATMSVDDYFTMNLYK
GKIYKTTNMLGKTLAQYCPNDSAMAAEQKKIERELVAFEKTIYGDPARRDSLDSISAAKEAEKAPRKLGRSRRTSPSTSG
VSRSRRSSSSGSAGVSPARVTVRRERH
>AEA21199.1 gliding motility-associated protein GldN [Prevotella denticola F0289]
MKRIILITCAAFLALTASAQPAARRSSQYRSPANVITTRAQISFPTAAPMQEDVVWRRDIYRELKLTEDANAGLYYPVEP
VGSQMNLFTYIFKLMMNGPNRGGIAAYNYRMDGNEMFTDSARVKPLQFLDNYHIFYERTDHGIRLDNSDIPSGEVKGYYL
KESAYYDQGTSTFHRKVVALCPIMYREDDFGDGEVKYPLFWVRYDDLAPFLSKQIIMTSNLNNAATMSVDDYFTMNLYQG
KIYKTTNMLGKTLAQYCPTDSAMAAEQKKIECELTDFEKTIYGDPARRDSLDSIAASKEAEKAPKKMGRSRRSASAGSLR
RTRRPASNSSSGPARVTVRRERN
>AEV33758.1 gliding motility associated protein GldN [Owenweeksia hongkongensis DSM 17368]
MKRIIISLMMIGAMAVSFSSQAQVLTPQDDGIIPDPPKHYHHNQVFPYPYLRESDMLWSTRHWERIDLREKINHHLYYPI
QAIPDRKSLYDVLVDGILNEGTIVEVFADDRFEIPLTPEQVQKYASKVDTLWDPEDPSMYLAVDTIKITAKDVLAYQIKS
DWFFDKQRGEMKNRIIGISPVVRNPSTQDVYTLFWVWFPDARYALSTHTAFNNQNNAARLTYDQIFHIRYFNSVIYKEDN
VYDRQIKDYKRNSPLDQLLEAQQIKEELRNFEHDLWEY
>AEE49341.1 gliding motility associated protein GldN [Haliscomenobacter hydrossis DSM 1100]
MKMAAKLFGLLFILCIAVGPLAAQQLDIIQTESGPVDGLPNPIDDVVESSITAKKRVLPYDQPREADIFWKKRIWRIIDV
REKMNLPFAYPKRPFVSILLEAINNKEKPLRIFADEEFKTRLDTSAVNGLLYKIDTVMVTDPVTYEQKQQIIKSDVDINA
DVQRIRVKEIWFFDKESSTMQVRILGIAPVLPVKTSTGDKVGENVLFWIYYPDARELLAKEKIFNDQNDGAPMTWEDVFE
MRYFSSYIYKTSNVKDLRLQDQFTGRDLLMEADKIKQEIFNLEHDLWTY
>CEA15045.1 putative secreted protein [Fermentimonas caenicola]
MTTLHAMKTKIFVILLLAATAQITYPQETARERIEQRRQAEAARSSSTSQYNISHSEDELTYILENSRWSRIIYRYLDLS
KPENSPLLLFTKIFTLLQNNEIKAYEYLDGQELFTEDYLINFTEFTERFGIQSTDIPLDEVQGYYLKEVYYFDTPTSSLR
VTPLAICPIIQRFNNIEGTTRYPLFWIPYSEIAPHAKQMPVMLSPLNNSIRGTIDDFFRARRYNGEIYKTGNPGSRTLSQ
QTTTPEELKAEQERIEQELIDFEKRLRQQEVSQSRPTTPRSVGNTRKSNIVGTSQQTMRTRRY
>ADQ80638.1 gliding motility associated protein GldN [Paludibacter propionicigenes WB4]
MKKYLIVPLIILFTAIPSVMKAQLNQVPFFDSKGNVRLQTTELDALADTIAKVNHRADDVRWSRVVYRVIDMREKQNYQL
YFPMRASDEYRSLFRVMLDAITDGITVYRRNARDLKPQFHEEDKLVGDELSKVFAYDNDNDNNLIQQDSVSKELKVNTDQ
YYNYVKNQFKFLVQEIVFFDKHTSRMYSQIMAIAPLYALHPDNTKSKKSIKYFQESVLCWFLFDELRPYLAKQYVIPNGN
ETQRLTYDEFFAQKLYSSYLLGDSNMFNRMLLDYVVDPVKIKKEQDRLETELMNFEQDLWEY
>ACU02610.1 hypothetical protein Phep_0386 [Pedobacter heparinus DSM 2366]
MKNIVGIIVFLLLSVSAFAQVNNTAAPVDSAKKARLKIKTPPKDGYSVRTDVDSAVMVPYADVREEDVYYAKRIWREIDL
RDTINSVLKAEDAKLIDILLEAVGNEELTVYSPKDTTSGKILEDNDSFKIALTAQQALQGARGVTEGVADSVTGKIAEPK
LRKLRSDEFLKFRIKEDWILDTKRSIFEPRIVGLAPMKMVEGNWQPVFWIYYDDARELLSKKRLVNPLNDASQLTFDDFF
VRRLFSSYVVKETNPANKNIVDILGQTDPKDTRKLYESERIKKSISDYEQSLWEY
>AOW09320.1 gliding motility protein GldN [Flavobacterium sp. EM1308]
MKTKNLIAVIAFVAGSFSSFAQSNLLNAKTPDQIGKKTKSQVSLDNDKPLAYGYVDDRDILMGKTVWEIVDLNERFNFPL
YFPIDSMNIGKDRRSLFDVLIKGIKSDSIKEVYTDDYFNTKKTFKDMSSSFTYIDTTNAGREEVNANRDLYFPKAKPSVT
YKTVKGKKVKVVGPATVPVAKVLDPQFIDRRELTAQDITGYKLKGYWYFDKRQSELKYRLLGICPIAPEAREVGSENPDY
IDLFWIFYPSVRNYLHGYLAFNEKNSAMPISFDRILDSRQFSGVIYKEENVYGDRLITEYINENALNQLLESDRIKDKIR
DFEHDMWNY
>APY07800.1 gliding motility protein GldN [Winogradskyella sp. J14-2]
MKFKSFIYTGLMVLAANSAIAQANILNAKIPEEIGMKTEAELLLDNDEPLEYGYVGDRDILFSKMIWEKVVLDERVNFPL
YFPVEGNLGDDRKSLYKVLMENIESGMISRIYGDSYFTEERTLKDIEAALKMRKITDAGIEYMNTYGVGEDEVPEEYVIE
RNIEPADISSYLIKGLWYFDKRQGELKYRILGIAPAAPDVNFIDSEDESQKAPIPMFWVFFPEVRDILHEAKAFNNDNSA
SPISFDHLLNSRRFHGIIYKEENVYGDREVKEYVADNALMQLLESERIKDKIRDFEQDMWSY
>ALM21823.1 gliding motility protein GldO [Nonlabens sp. MIC269]
MKKIIVLIAAVAFTGTAVAQNNILNAKSPEEFGKLTEEQIENNNDTPLPYGYVEQRDVLWQRTVWETIDLDERINFPLYY
PVDTIRVGKDRRSLFHVLTDAAIKGDLPLYADSYFNEKREFADIENSLSSQTISEAGINILNDEGIILEEGVRPLDVDTT
YNIPGFDQYVNVVTVGADNVKEYRIRGVWYFDARQSELRYRLIGICPVTPDANFMDSDEGVELFWVYYPDARQLLHEAKA
FNTLNSARPISFDHILNSRRFNALIYKMDNVQGDREIERYIADNSLMQLLESRRLNEIIRNFELDMWNY
>APY01067.1 gliding motility protein GldN [Lacinutrix venerupis]
MNYKSLLAVVFGALMSTSAFAQANILNAKSPAEIGVRTEEQKALDNDKPLEYGYVDDRDIMFAKMTWEKIVLDERVNFPL
YYPVDTNNIGSNRRSLYDVLTKAIAEGEIENVYNDSYFSAKRTAKEMRDITTKIDTLDYGYDQFNAEGRVDPEYITKTEI
SSYHISAYLIKGLWYFDKRQGELKYRLLGIAPAAPDVNFLDAENANSEPNPLFWVFYPDAREVLHEAKSFNAKNSAVPFS
FDHILNARRFNGVITREENVFGDRKVEEYVPENALMQLLESERIKEKIRNFELDMWSY
>ABR45025.1 conserved hypothetical protein [Parabacteroides distasonis ATCC 8503]
MKHLYYIAALAATFLTAMPLHAQEEVENEATQQQQTRRRSPQASRGERNDKKDTGLPELTVRAQDMNERLTQEIGNARWM
RIIYRQVDLMKEQNAPLYYPTRPMNGQMNLFSVIFQLLGENKIKAYEYLDGYEEFDEAHLINFKDLLDRFYILYEEIPGR
AGEEPTFVINESDIPAADVRSYYVKEAWYFDQNNSAFDVKILAICPILTSTGDMGETTMPMFWLPYENIRPYISNSYIMT
SNMNNAMTFTMDDYFRRRMFEGDIIKTQNLMNLPLQAYCPTPDSLKNEQARIEDQLTGFEKSLWYQPDTTQVAVDSKAAK
KAAKRSARKDKGSTKEAAPEKAAKVKAPKAEKSAPVRSVRRRR
>SCM59455.1 Gliding motility-associated protein GldN {ECO:0000313|EMBL:EHG98370,1} [Petrimonas mucosa]
MKITQILLLSAFFLSTAVNAVAQENRGVEETDHIKWRREVYRYLDLTKERNAALYHPTEPGQGGRNLFTLIFKLLAEEKI
VAYEYLDGKELFTDEYKIDFKELLDRFGIGHELTNGKPVVDEEDIPSHEIQGYYLKELYSFDTGTSNYRVRPIAISPILF
RQGEYEPQTVRYPLFWVPYDQLRPYLLRTPVMSSSLNNALSGTIDDFFIMREYDGEIYKSSNPRNLAISQYTSTPEELKA
EQERIEKELNDFERMLWQGGSDSTRMVPQRKKRGGTTTMRNRRY
>ADY28588.1 gliding motility associated protein GldN [Cellulophaga lytica DSM 7489]
MMNWKNILVVGFLAVSSISAMAQSNVLNAKKPEEIGVKTEAQIKKDNDGPLKYGYVDDRDVLWSTTVWEVIDLDERVNFP
LYYPIDTIDIGKNRRSLYHVLMKAIKSGELEVYADSYFTEKRKLEDLKASMQKVDTTDYGYDQYNAGEEVSEEYINKRDL
VAADLEEYLIKGMWYFDKRQGELKYRLLGIAPVAPDVNFIDDESVDIDGNKIPLFWVWYPDAREILHKAKVFNQRNSASP
ISFDMLLNSRRFHATIYKEENVHGDRKIKDYISDNALFQLLEAKRIKEVIRDREQDMWSY
>APU09500.1 gliding motility protein GldN [Cellulophaga lytica]
MNWKNILVVGFLAVSSISAMAQSNVLNAKKPEEIGVKTEAQIKKDNDGPLKYGYVDDRDVLWSTTVWEVIDLDERVNFPL
YYPIDTIDIGKNRRSLYHVLMKAIKSGELEVYADSYFTEKRKLEDLKASMQKVDTTDYGYDQYNAGEEVSEEYINKRDLV
AADLEEYLIKGMWYFDKRQGELKYRLLGIAPVAPDVNFIDDESVDIDGNKIPLFWVWYPDAREILHKAKVFNQRNSASPI
SFDMLLNSRRFHATIYKEENVHGDRKIKDYISDNALFQLLEAKRIKEVIRDREQDMWSY
>APS38500.1 gliding motility protein GldN [Salegentibacter sp. T436]
MNWRGFLLNALVFSFTITSFGQANILNAKDPEDIGRKTEAQIQSDINDKPLEYGYIEDRDVLWSKNVWEKIDLDERVNFP
LYYPIDTNNIGNNRRALYDVLVSAIKSGKIQNIYADSYFKEKRTLKDIEATLSKVDTTDLGIEQYNAGEQVEEQFIDRRD
LSAADIAEYHIRGMWYFDKRQAELKYRILGIAPVAPDVNFIDSGQTDLVELFWVWFPDARQVLHDNKAFTGSSSAQTVTF
DHLLNSRRFDGMIYKEDNVYGDREIDEYIVDNAFMELLEAQRIKEQIRNFELDMWNY
>AOW21681.1 gliding motility protein GldN [Lutibacter sp. LPB0138]
MNWKSFMIVSIALLTTGIAQSQANLLNATIPEEIGMKTVEQLAADNDKPLEYGYVDDRDILWSKVVWEYIDLNERLNLPY
YYPIYENSTSSQRKSLFNTLLEGIKNGELSDIYDDSYFQTKLTSKEIDGKLMRVDTTAAGFDELNAGNTNIEEYIDRTKL
ESRHIEGYKIKGVWYFDKRQGEMKYRLLAIAPVAPDVQTMNKAGVEDVAEKLPLFWVWYPGARQLLHEMKVFNQKNSAYP
ISYDHMLNARRFSAIIYREENIYGNRDVAEYVKGNSLFQVLESDRIRESIRDKELDMWNY
>ALM08015.1 gliding motility protein GldO [Sediminicola sp. YIK13]
MNWKNVLLIGAVALLPISMMAQANILNAKMPDEVGKKTAAQKANDNDAPLKYGYVDDRDILWSKTVWEVIDLDERVNFPL
YYPLDTVGIGSDRRSLYDVLMKNIKSGKLKDIYADAYFTEKRTLDDLKATLQKVDTTDYGYEQLNAGEQISQEYINRRDL
TAADLEEYLIKGIWYFDKRQGELKYRLLGIAPVAPDVNFIDDESMDLAEAKVPLFWVWYPSAREILHEAKVFNQRNTAQP
ISFDMLLNARRFNATIYKEDNVHGDREIKDYIADNALFQVLEAQRIKEVIRDREQDMWAY
>EAR00570.1 hypothetical protein FB2170_08694 [Maribacter sp. HTCC2170]
MNWKNVLLIGAVSLLPASILAQANILNAKKPQEIGVRTEAQKALDNDAPLDYGYVDDRDILWSKTIWETIDLDERVNFPL
YYPIDTVDIGADRRSLYDVLLKNIKSGKLEDVYVDSYFTEKRKFSELAATLSKKDTTDMGYEQINAGEELSAEFINERDL
TAADIEEYRIKGMWYFDKRQGELKYRLLGIAPVAPDVNFIDDESMDPADAKVELFWVWYPGARQLLHDAKVFNQRNSAQP
ISFDMLLNARRFNGVIYREDNVHGDRKVNDYIADNALFQLLEAKRIKEVIRDREQDMWAY
>AIZ40501.1 gliding motility protein GldO [Cellulophaga baltica 18]
MNWKNVLLIGAVALLPISTMAQANILNAKRPEEIGKKTESQIEKDNDAPLEYGYVDDRDILWSKTVWEVIDLDERVNFPL
YYPIDTVDIGSDRRSLYDVLIKNIKNGKIKDIYADSYFTEKREFADLQATMQKVDTTDYGYEQYNAGEQVSPEYINRRDL
AAADLEEYLVKGIWYFDKRQGELKYRLLGIAPRAPDVNFIDDESMDQEENKVALFWVWYPSARQILHEAKVFNQRNSAQP
ISFDMLLNARRFNATIYKEDNVYGDRAIKDYISDNSLFQLLESNRIKETIRDKEQDMWSY
>AIY12136.1 gliding motility protein GldO [Cellulophaga baltica NN016038]
MNWKNVLLIGAVALLPISTMAQANILNAKRPEEIGKKTESQIEKDNDAPLEYGYVDDRDILWSKTVWEVIDLDERVNFPL
YYPIDTVDIGSDRRSLYDVLIKNIKNGKIKDIYADSYFTEKREFADLQATMQKVDTTDYGYEQYNAGEQVSPEYINRRDL
AAADLEEYLVKGIWYFDKRQGELKYRLLGIAPRAPDVNFIDDESMDQEENKVALFWVWYPSARQILHEAKVFNQRNSAQP
ISFDMLLNARRFNATIYKEDNVYGDRAIQDYISDNSLFQLLESNRIKETIRDKEQDMWSY
>ADV48208.1 protein involved in gliding motility GldN [Cellulophaga algicola DSM 14237]
MNWKNVLLIGAVTLLPISMVAQANILNAKKPEEIGKKTDSQIENDNDAPLEYGYVDDRDILWSKTVWEVIDLDERVNFPL
YYPVDTVNIGSDRRSLYDVLIKNIKNGKIKDIYADSYFTEKREFSDLEATMQKIDTTDYGYEQYNAGEQVSPEYVNRRDL
AAADLEEYLIKGIWYFDKRQGELKYRLLGIAPRAPDVNFIDDESMDQEENKVALFWVWYPSARQILHEAKVFNQRNSAQP
ISFDMLLNARRFNATIYKEDNVFGDRAIKDYISDNSLFQLLESNRIKETIRDKEQDMWSY
>CAZ95205.1 Gliding motility protein [Zobellia galactanivorans]
MNWKNALVIGAVTLLPVSMMAQANILNAKKPEEIGVKTEAQKALDNDAPLEYGYVDDRDILWSKTVWEVIDLDERVNFPL
YYPTDTIDIGNDRRSLYDVLIKNIKNGRLKDVYADSYFTDKRKFSDLESTLQKVDTTDYGYEQINAGEELSPEYVMKRTL
TAADIEEYRIKGMWYFDKRQGELKYRLLGIAPVAPDVNFIDDDSMDPSDAKVELFWVWYPDARQILHEAKVFNQRNSAQP
ISFDMLLNARRFNGVIYREDNVHGDRKVNDYITDNALFQLLEATRIQEVIRDREQDMWAY
>SCD19409.1 gliding motility associated protein GldN [Proteiniphilum saccharofermentans]
MQTKVLLILILFTGSFTALFPQETARERIERRRQSTVQTAGTNIRMEQQNRHSDENIENAKWSRIIYRYLDLTKEANAPL
YYPPTPVDGKMSLFTMLFNLLQEDAVVAYEYLDGREEFTEEYRVDFQELLDRFGVYYETADGKIVVNDVDIPGNEVESYF
VKEAYYFDTGSSSFKVRPLAICPVLQRRDDYGTTTRYPLFWIPYDEIAPYARRIPVMSSSLNNNMSGSVDDFFRMRKYDG
EIYKAQNPRNLAISQYTSTPEEIKAEQERIEQELVDFEKSLWKHENHSIVPPQQKVNRRNNRRPPISSSGAASVSMRDRR
Y
>ADE81181.1 conserved hypothetical protein [Prevotella ruminicola 23]
MKRLLFISTLVLMVSAAVAQPPQRRAEQQAQQQTKQNAASSAMSMRAQISFPTAVEMPEEVVWRRDIYREISLEDDANGG
LYYPVEPQGKQLNLFTYIFKLALNGYIPVYEYPTDGSDVFSDATKADMKALLDNYHIFYEEKDGKIRVDNSDIPSAMVKK
YYLKESAYYDQANSSFHIKVQALCPIMMDEFGGEATQYPLFWVKYSDLEPYLNRQTVMASSMNNAATVSMDDFFTLNMYR
GKIYKTNNAQGKTLLQLCGGDEAKMTAEQKRIEAELEGFKKTIFGDPAKRDSLDSIAALKDTKADKKVKAAKNKPAATKG
VKVAKQKSAKTEKSSGSSNSGARVSVRRQRH
>AEW03079.1 gliding motility associated protein GldN [Niastella koreensis GR20-10]
MKNRIIKLCLLLTVMVFTANFADAQAKKPNRPAKKRAGAVKKSTVKSKNKPVAAVAPPPVDTVKPAPIEAKLDIPPIKKS
LRNDNAIERNLVKDRIPLAYEHIREDDAVYMQRVWREIDVHEKMNLPFVYKAEGDQGNERFIYILLNAIKNDSITAFSAD
DDRFTTPLTFKDIVKGLVGTPKPLQVPDLKNDPDGSKGLMRDTVIVDEFNPDKIERFWIKEDWVFDKESSRMQVRILGIA
PLKTITNDDGSFRDVTPIFWVYYPDLRPIFAKHEVYNGKNFGARMSWEELFESRMFASRIIKSTVNNPNDEFIKSYIKDP
ILALLEGEDMKERIFNYEQDLWSY
>ALJ60616.1 hypothetical protein BcellWH2_03383 [Bacteroides cellulosilyticus]
MKLSLKLMIAVTLCALDLSVGWAQRQYPGSPGLPEDVVWMREIYRTLDLTKDTNGALYYPVEPQGNKMNLFATVFRLLAQ
KKIPAYEYQLDGTERFQKDAEVTFRDVLDRFQIYYELKKVANRRDSVLSISNSDIPSADVLSYFVKEVWYFDQRTSTYGS
VITAICPVLHRSEEFSSEKVKLPMFWVNYKDLVPYLTQTKVSVSNYNNAANSTWDDFFTARLYKGDIYKTTNLQNRTLSQ
YCPTDSAMVKEQKRIEKELVDFEKTLYGRDLIEETDSVSTTSGIKTAKTNSKKRGRENAVTTKSKSSSSSKSKSSAGKSQ
SVSKREAAAPKASVRRQRR
>EFC70481.2 gliding motility associated protein GldN [Prevotella sp. oral taxon 299 str. F0039]
MKKVFLFLFAIVFTSSAFAQAPARRAQQEQSKRANANNITTRARLSFPVTESMPEDVVWRRDIYRELNLMDDANAGLYYP
TEPIGTQMNLFTYIFKLMMTGNVKAYEYRLDGNEHFTDSARIKPLAFLDNYHIYYERTGKGVKIDDSDIPSKEVKGYYIK
ESSYYDQATATFHTKVLALCPIMKREDDFGDAATPYPLFWVKYADLAPFLSKQTIMTSNLNNAAVMSVDDYFTKNMYKGK
IYKTNNMQGLTIAQYCSTDSAVVKEQKRIEREIAAFEKNMWGNAVKKDSLDSIAKIAKDLPKIKKRTNRRSGEVAEQKEV
KKNRRTTTSTSHSSGSARVSVRRERHIVEQS
>AHW59464.1 gliding motility protein GldN [Draconibacterium orientale]
MKKIVVYIGIVVFALGIMHKSADAQIVNGAYKQNDIYEKKPMPLVPVREADVFWQKTLWRVIDLREKMNIPLYYPTIPIA
DRSNLISLLLKGIESGQITPYDAQADDDFKIPMSFAQVKARFGAEARTEEKIDFDTGERTQVQVQGEIRPTEIKQYMLKE
QWYFDKQTSTLNVRILGICPIREYMREGDTSGQPQRQKVFWIYYPEARPLLATNVVQNPYNEARQQSFDDLFIKRMFNSY
IVQESNIYNNREISSYLVGKDAMLESKRIEDEIFNYEQDLWEY
>ALO16079.1 gliding motility associated protein GldN [bacterium L21-Spi-D4]
MKKLVLFSFTFALLFSLLPTNEAKAQVLDGIYEKEHVPSRRPVPYSQLREADVMWKKRVWRCIDLRQKMNFHFYYPINRI
NERMNLTNLLVYGQTHEGVVLYDADENDRFTTILTTSEIEGKFDAGTQERKIVQDDGTEIVKEFYQPINYAEVKQIWLKE
EWFFDRQRSKMEVRILGIMPIRFTEDPNTGELQKIRLFWAYYPAVRPILANHEVFNRFNDAKRRTYDDIFFKRFFDSYIV
KESNVYEDRRIAEYRDGRMALWEAQKIKKEMFNYEQDLWSY
>APG61474.1 gliding motility protein GldN [Gramella sp. LPB0144]
MSWKGFLVYAFVMMLSAASFGQANILNAKKPDDIGKKSETQALVDAEDKPLEYGYVGERDILWSKGTWEIIDLDERVNFP
LYYPIDTNNIGTNRRSLYDVLVGAIKKGKIQNIYADSYFTEKRTLKDIRGTLSKIDTTDLGIEQYNAGEEVDEQFIDRRD
LGSADIVEYHIRGLWYFDKRLAELKYRLLGIAPVAPDVNFIDSGQTDLVELFWVWYPDAREVLHEAKVFTGGNTSQTVSF
DHLLNARRFSGVIYKEDNVQGDRSIDEYIADNAFMQLLESQRIKEQIRNFEQDMWSY
>AOE52259.1 gliding motility protein GldO [Flavobacterium psychrophilum]
MNSRNFLLAALFFAGVASSFGQSNLLNAKTPDEIGKKTSAQDSLDNDKPLPYGYVGDRDVLLARKVWEVIDLDQRINFPM
YFPIEDNIGSDRRSLFSVLISAIKDGSLTQVYDDSYFTRKKTGDDIQSVFFFKELNDYGREIMNQNPGKSEEALKAKGLL
TDEHYTTSELTGADVTKYKIVGTWYFDKRQGEMKYRILGICPMAVDALTKLRQGSEAEPIELFWVFYPGARDVLHKAKAF
NEKNSALPITFDHLLNSRRFSSNIVKEENVYGDRLIEDYMKDNSQLQLLEAERIKDKIRNFEQDMWNY
>AMR30225.1 gliding motility protein GldN [Mucilaginibacter sp. PAMC 26640]
MKTKALIIVLCFLCSISFAQRKKATARKAPAKRSVGNTRRTAGSALSNGGAGNSSVLDTTRKSALAPSKPFDRPLDGYYK
KSNIISARVTPYANLRESDVAFARRIWREIDLREKMNQFMGSPKQRLIDILITAIDAGELTAYDPTSTKDDPNGDSFSRP
LTAGQAHSKLADSSVVDVFDKNTGDKTGSRVVAGEFLADSVIKFRLKEDWVFDKQRSIFEPRIIGIAPLVKIKAGGVVNN
EYQPAFWIYFPDARPVLATKEAVSRNSDNTGLSFDDVFMKRIFTSYIVKQSNDKDERIKDYAQGIDKLYESERIKKNLMD
WELGLWQY
>EAP87237.1 hypothetical protein CA2559_00740 [Croceibacter atlanticus HTCC2559]
MMAMTSNRLLLTLSGLLITSLGFSQANLLNAKTPDEIGVKTEEQIKYDNDDPLEYGYVDDRDVLWSKTTWEIVDLDERVN
FPLYYPIDTNNIGKDRRSLYDVLLSNIKNGNIETIYTDSYFTEKRTLKDISAALSKVDTTDYGIEQYNAGEEIDAQYITR
RDINAGDISEYHVKGLWYFDKRQGELKYRLLGIAPCAPDVNFIDEEDTQVVELFWVWFPGVREVLHNAKAFNRQNSSQPI
TFDHLLNSRRFNGVIYKEDNEYGDRTVEDYINNNALMQLLESDRIKEQIRNFEQDMWNY
>AFD08327.1 gliding motility associated protein GldN [Solitalea canadensis DSM 3403]
MKRFYLVALALLLSCTVVLGQAKKKKSTGTKAKSTKTAVAKKTTAKKKAAPAATLAAVTPPKATAPAPKPVDTTKKRPSA
TGSLFGDVIDGVYKKENNVNVQVIPYPYVRQADVMWSKRIWREIDVREKINRPLNHPNSRLINVIMKAITAGELTAYRNP
DDGSDSTFRDIMSVEQVANLAGGRADTIQIPDMIDPSIMRDTVVRENFNPDQIVKYRVKEDWIFDKQRSIFEPRIIGIAP
CKLNISKTSGDTIGVTPIFWVYYPEARQVFANSEMFNRFNDASNLSFDDFFIKRLFTSYITKESNSEDLRIEDYAKGIDK
LYEGDRIKKKLMDYEQDLWEY
>ANW97057.1 hypothetical protein AXE80_12510 [Wenyingzhuangia fucanilytica]
MKNNKLIYSFVFLFFATVSIAFSQSNYGLLNAKKVSEIGRKSDDRVRLDQDKPLPYEYVDERDILWSKVVWETIDLYQKQ
NFRLYYPVNDDNNPTSSKSLFVNLLENIRNGNIVEVYEDSQFINKLPVSEIEKKLVRVDTASYGYDMLNQGETNIDEYID
KNYIKAQDIQAYQIKGIWYFNKRTSQMNYRLLAIAPLAPDVQTIGRDDVIDDEIYPLFWVFYPDARNVLHHAQPVKGGFA
AYTESFDYLLNIRDFASVIIREENMFGNRSINEYIRGNSLFQLREAQNIKNEIRDLESDMWTY
>AOZ99739.1 gliding motility protein GldN [Flavobacterium sp. PK15]
MNMRNFLIIAISLIGGVASYAQSNLLNARIPEEIGLKTKAQQISDNDKPLAYGYVHDRDVLMGRMVWEIIDLSEKINFPL
YFPIDTANIGSNRRSLYDVLTRAIKSGEISEVYSDSYFNTKKTYKDIQASLSRIDTTDAGREQINAGQKVSDEYVMRSDL
TAQDVTQYKIKGFWYFDKRQSELKYRLLAICPVTPDVYTMNNEEKDYIELFWIFFPDAREVLHEAKSFNNKNSAMPVSFD
QILNSRRFNSTIYKEENVYGDREIKEYMKDNAQSQLLEAERVKEKIRDFESDMWNY
>AEA44277.1 gliding motility associated protein GldN [Fluviicola taffensis DSM 16823]
MKRLVLLSALLTGAFVNAQEINGGPVNVPQADVIDGVYMTEHIPTKRMIPYEFVREADVVWSHRVWRMIDMREKMNLPIY
LPLDKHTPSGQYVRNTSRWSLWTILRHHIINGDLKMFSPYNPYQFDMLDGDQFKYPIVPEPGKNFLTDSLFRDKAFYYMG
KLGAQSDVPLTDENGDPIEVTDPVTGVISFKYPPADTVWVDSEHIVQYRLKEDWFFDKERSVLDVRILGIAPVVYKEEES
PTGGKNIVGMEEKFWLYFPHCRYILANYFVYNEKNDAQWQSFDDLFWQRRFTSTIYRESNVYDRKIDSYKTGVDALMEAE
KVTEEIRNFEHDVWNF
>CAL67957.1 gliding motility protein GldO [Gramella forsetii KT0803]
MSLKEIFVYGFVMMMGVSSFGQANILNADKPDEIGKKSEAQALVDEEDKPLEYGYVGDRDILWSKGTWEIIDLDERVNFP
LYYPIDTNNIGSSRRSLYDVLVRAIKQGEIENVYADSYFKEKRTLKDISATLSKVDTTDLGIEQYNAGEEVDAQFVDRRD
LGAADIAEYHIRGMWYFDKRLAELKYRLLGIAPVAPDVNFIDSGQTDLVELFWVWYPDARKVLHDAKVFTGGNTSQVISF
DHLLNSRRFDGIIYKEDNVQGDREIDEYIADNAFMQLMESQRIKEQIRNFEQDMWSY
>AEM69889.1 gliding motility associated protein GldN [Muricauda ruestringensis DSM 13258]
MNWKNALLIGLLGILPVSIMAQANILNAKLPEDIGKKTQAQIEQDADEPLPYGYVDDRDILWSKTVWEIIDLDERVNFPL
YYPTDTIGIGADRRSLYHVLMKNIRNGNLTEVYADSYFTEKRKLEDLSATLRKVDTTDLGYEQVNAGEQVSPEFINKRDI
TAADIEEFRVKGIWYFDKRQGELKYRLLGIAPVAPDVNFIDDESIEPGQNKVELFWVWYPAARQILHDAKVYNQRNSSRP
ISFDMLLNARRFNGVIYKEENVHEDREISDYIFDNALFQLLEAQRIKEGIRDREQDMWAY
>AGC75988.1 gliding motility protein [Nonlabens dokdonensis DSW-6]
MNKIIVVLAAIALSGSAFAQNNILNAKSPAEFGTKTSAQQENDNDKPLPYGFVGDRDILWQRTVWETIDLDERVNFPLYY
PVDTNYVGKERRSLYHVLTAAAMSEEITLYGDSYFNEAREFKDIENTLKSQKITNAGIDILNDNGVIPEEGVKPLDIDTT
YNIPGFDEYIETRTIGADDVKEYRIRGLWYFDTRQSELRYRLLGICPVTPDVNFPDDPTGVELFWIYYPDARELLHNNKA
FNTLNSARPISFDHILNSRRFNALIYKMDNVQGDRSIDSYIADNSMMQLLESDRLKEIVRNFELDMWNY
>AMD84448.1 gliding motility protein GldN [Capnocytophaga haemolytica]
MLNLKNVIILLLFVLAGQVSFAQINILNAKSANEIGVKTEAQIEADNDKPLPYGYVDDRDILWSVEVWEVIDLNERANFP
LLFPTDTLEIDAYRRSLYDVLLKNIKNGKIKDVYLDSYFTQTKTVEDIEASMSKVDTLDIGYEQLNSGEALSPEYITRRN
LESADIAQYHIRGIWYFDKRQGELKYRLLALAPVAPDVNFIDSDDSTMSALVPLFWVFYPQVRDILHEAKTFNRKNDARP
MSFDHLLNARMFSSVIYKEANVYGDRKIKEYLPDNALFQLLESDKIKQKIRDREQDMWAN
