# Supplementary material for: Phylogenetic comparison between Type IX Secretion System (T9SS) protein components suggests evidence of horizontal gene transfer
Source: PeerJ. 2020 Jun 26;8:e9019. doi: 10.7717/peerj.9019 (PMC7323717; doi:10.7717/peerj.9019)
Supplement: Supplemental Information 1 — T9SS components sequences, alignment of each T9SS protein family, NEX files used as input for MrBayes tool, genome annotation (GFF) file for Porphyromonas gingivalis and detailed Bayesian Inference trees with support values. [file peerj-08-9019-s001.zip › supplemental/Supplemental files/Supplemental Data S1/porP.fasta]

>AAQ65506.1 hypothetical protein PG_0287 [Porphyromonas gingivalis W83]
MHKSFRSLILLLLLTVAGGEDIFAQGDLLLAQYTRAYGYYNPAYAGMRKEIFITALHNRQWEGMPRSPKSFVVLADAPIR
FFDREHGVGVRVVTETRGLFAINELMGQYAFKQKLFGGDLSVALQAGLVNTAFDGTKVELETENDPAIPLTKVSGKAFDI
GAGIYYRRKELYVGFSSTHLTAPAIPLNEQYILDLTRHYYLLAGYNIRSIYSLFAWHPSIFAATDGHSSRLDVTMGMSYN
NRFFASLMYRPTQAVGVSLGMQLGKFYAGYAFEWPTSVLAKASWGSHELLVSYSFPLSNTKNRDAKYKSIRFL
>BAK25549.1 hypothetical protein PGTDC60_1399 [Porphyromonas gingivalis TDC60]
MHKSFRSLILLLLLTVAGGEDIFAQGDLLLAQYTRAYGYYNPAYAGMRKEVFITALHNRQWEGMPRSPKSFVVLADAPIR
FFDREHGVGVRVVTETRGLFAINELMGQYAFKQKLFGGDLSVALQAGLVNTAFDGTKVELETENDPAIPLTKVSGKAFDI
GAGIYYRRKELYVGFSSTHLTAPAIPLNEQYILDLTRHYYLLAGYNIRSIYSLFAWHPSIFAATDGHSSRLDVTMGMSYN
NRFFASLMYRPTQAVGVSLGMQLGKFYAGYAFEWPTSVLAKASWGSHELLVSYSFPLSNTKNRDAKYKSIRFL
>ALO30274.1 Bacteroidetes-specific putative membrane protein [Porphyromonas gingivalis A7A1-28]
MASVLHKSFRSLILLLLLTVAGGEDIFAQGDLLLAQYTRAYGYYNPAYAGMRKEIFITALHNRQWEGMPRSPKSFVVLAD
APIRFFDREHGVGVRVVTETRGLFAINELMGQYAFKQKLFGGDLSVALQAGLVNTAFDGTKVELETENDPAIPLTKVSGK
AFDIGAGIYYRRKELYVGFSSTHLTAPAIPLNEQYILDLTRHYYLLAGYNIRSIYSLFAWHPSIFAATDGHSSRLDVTMG
MSYNNRFFASLMYRPTQAVGVSLGMQLGKFYAGYAFEWPTSVLAKASWGSHELLVSYSFPLSNTKNRDAKYKSIRFL
>AKV64809.1 Bacteroidetes-specific putative membrane protein [Porphyromonas gingivalis]
MASVLHKSFRSLILLLLLTVAGGEDIFAQGDLLLAQYTRAYGYYNPAYAGMRKEIFITALHNRQWEGMPRSPKSFVVLAD
APIRFFDREHGVGVRVVTETRGLFAINELMGQYAFKQKLFGGDLSVALQAGLVNTAFDGTKVELETENDPAIPLTKVSGK
AFDIGAGIYYRRKELYVGFSSTHLTAPAIPLNEQYILDLTRHYYLLAGYNIRSIYSLFAWHPSIFAATDGHSSRLDVTMG
MSYNNRFFASLMYRPTQAVGVSLGMQLGKFYAGYAFEWPTSVLAKASWGSHELLVSYSFPLSNTKNRDAKYKSIRFL
>ALJ26081.1 Bacteroidetes-specific putative membrane protein [Porphyromonas gingivalis 381]
MHKSFRSLILLLLLTVAGGEDVFAQGDLLLAQYTRAYGYYNPAYAGMRKEIFITALHNRQWEGMPRSPKSFVVLADAPIR
FFDREHGMGVRVVTETRGLFAINELMGQYAFKQKLFGGDLSVALQAGLVNTAFDGTKVELETENDPAIPLTKVSGKAFDI
GAGIYYRRKELYVGFSSTHLTAPAIPLNEQYILDLTRHYYLLAGYNIRSIYSLFAWHPSIFAATDGHSSRLDVTMGMSYN
NRFFASLMYRPTQAVGVSLGMQLGKFYAGYAFEWPTSVLAKASWGSHELLVSYSFPLSNTKNRDAKYKSIRFL
>BAG34196.1 Por secretion system protein porP [Porphyromonas gingivalis ATCC 33277]
MHKSFRSLILLLLLTVAGGEDVFAQGDLLLAQYTRAYGYYNPAYAGMRKEIFITALHNRQWEGMPRSPKSFVVLADAPIR
FFDREHGMGVRVVTETRGLFAINELMGQYAFKQKLFGGDLSVALQAGLVNTAFDGTKVELETENDPAIPLTKVSGKAFDI
GAGIYYRRKELYVGFSSTHLTAPAIPLNEQYILDLTRHYYLLAGYNIRSIYSLFAWHPSIFAATDGHSSRLDVTMGMSYN
NRFFASLMYRPTQAVGVSLGMQLGKFYAGYAFEWPTSVLAKASWGSHELLVSYSFPLSNTKNRDAKYKSIRFL
>ALA94152.1 Bacteroidetes-specific putative membrane protein [Porphyromonas gingivalis AJW4]
MHKSFRSLILLLLLTVAGGEDIFAQGDLLLAQYTRAYGYYNPAYAGMRKEIFITALHNRQWEGMPRSPKSFVVLADAPIR
FFDREHGVGVRVVTETRGLFAINELMGQYAFKQKLFGGDLSVALQAGLVNTAFDGTKVELETENDPAIPLTKVSGKVFDI
GAGIYYRRKELYVGFSSTHLTAPAIPLNEQYILDLTRHYYLLAGYNIRSIYSLFAWHPSIFAATDGHSSRLDVTMGMSYN
NRFFASLMYRPTQAVGVSLGMQLGKFYAGYAFEWPTSVLAKASWGSHELLVSYSFPLSNTKNRDAKYKSIRFL
>APU70298.1 hypothetical protein GRFL_3574 [Gramella flava JLT2011]
MKKQFLIFLVILVAAPAFSQQLPQFTQYMYNTISINPAYAGSRDAFSIIGLHRSQWADFEGAPTTQTLSINSPLSNNKIG
LGLSIINDNAGYENYTYAYGDFAYRIDLSADVSLRMGLKAGASYYNLEEELFTEPEVMNDPFFQDRLNRWTPNFGLGFYL
SSQNWYIGASAPKLINNNNNEFNEYLALEQVHYYLTGGYVFDLSDNVKLRPTTLVKMTKGAPLSVDLTATAIFNEKFYLG
GSYRIDDAVGAFLDVQVFNGFRAGYAYEYPISDIRPYTSGSHEILLIYEIRLKNTRYKSPRFF
>APG65175.1 hypothetical protein LPB136_07370 [Tenacibaculum sp. LPB0136]
MKFYMKLNLKTIIGVCLLALGSNAFAQQDPQFTQYMYNTLSVNSAYAGTRGHVAITAIHRSQWAGLEGAPETQTLSFDSP
IGRNLGLGISIVQDKLGPSKETYFDANLSYSIKTSKTHRLSLGLKGGLRLLNIDWSRGNHQASGDILFQENINRTLPTLG
AGLYYYSEKSYLGFSIPNFFADQHYDDIQGGVATERLHMFFIGGLVRNISDNIKFKPAFLLKSVSGAPLILDLSANFMFN
EKFRLGASYRWDDSVSGLIGLQVSPKLLLGYSYDYTTTELQRVNSGTHEFMLRFELISKERKLKSPRFF
>AEE13517.1 putative membrane protein [Porphyromonas asaccharolytica DSM 20707]
MRLLLCLLIVTCWLPMRSLAQVDPLFSDYRRLQNYYNPAAIGLQKDLLLTAAYHQQWIGIEGAPANLFVSAHTEQQWGKS
YHGVGLVVVAQRAGLFTRTEAQAEYAFQLRWKGDKILSIGTGLGMINLLYDGTKAHIPDGGAMTPNDPSLPQTPVSGRNF
DLSAGILWHTPRYFIGVSGRHLTVPRITLDRLYYQKVPIHINAVCGYNITPPGALLSWHPSLFASTNLTSWRVDVNLDVR
LAQRWEAGLMYRPLQAAGLRLGALFGKCHVGYLFEMPTSQLARGNWGSHELVITYALPMSSHKKGTNSYKSIRLL
>BAR96558.1 hypothetical protein PI172_1830 [Prevotella intermedia]
MFKRLISIISLYVLVSATALAQYDVSFSHYWEMEPYYNPASVGKENHLNVVGAYALDFAGYKNNPRVMYVGASMPLYFMR
QYHGVGVSILNDQIGLFTHQRIAGQYAFRKNLFGGMLAAGVQLGLLLEKFNGSKLDPEDADDPAFARAEVNGQSIDLGVG
LYYIRKNWYVGASVQHLNAPLVELGEKNELQIDKTYYLTGGYNIKLRNPFLTIPTSVMARYDGNGYRADITARLVYTNEK
KVLYGGVSYSPKNSVTAYVGGSFHNINVGYSYEMYTGTADVGNGSHELMVSYQTDINLQKKGRNKHKSVRFL
>AFJ08836.1 Bacteroidetes-specific putative membrane protein [Prevotella intermedia 17]
MRTTHRGNALGELFLFIFFCNLILAINAIIYTNNRYTYVFKRLISIISLYVLVSATALAQYDVSFSHYWEMEPYYNPASV
GKENHLNVVGAYALDFAGYKNNPRVMYVGASMPLYFMRQYHGVGVSILNDQIGLFTHQRIAGQYAFRKNLFGGMLAAGVQ
LGLLLEKFNGSKLDPEDADDPAFARAEVNGQSIDLGVGLYYIRKNWYVGASVQHLNAPLVELGEKNELQIDKTYYLTGGY
NIKLRNPFLTIPTSVMARYDGNGYRADITARLVYTNEKKVLYGGVSYSPKNSVTAYVGGSFHNINVGYSYEMYTGTADVG
NGSHELMVSYQTDINLQKKGRNKHKSVRFL
>ANU63168.1 hypothetical protein A4V02_05170 [Parabacteroides sp. YL27]
MIRPLICNIKRIVAAVLLLSAISVESAAQVDAGFTQYMEVPSYYNPAAIGLTDYLRIRGGSRLQWMGIPKAPKTFLANAD
MPMKLFGKRIGVAIVMQQESMGLYNNLTLGAMGAYKLKIFKGELSIGARIGLFDESFRGSEVILPDDNDYHQSADDAIPT
TDVHGTAFDISFGIHYTHRLFWAGISATHINQPTVKMSTDGTDAKQYEFQAGCNFYFMGGGNIPIKNTLFELQPSVLVKT
DFIFTTAEITAKLQYNRFFYGGLAYRYNDAVALLLGACFKNFFVGYSYDYPISDIAKASSGSHEIWLGYSMKLDLGEKNK
HRHKSIRIM
>APW32674.1 hypothetical protein BWX39_00240 [Prevotella intermedia ATCC 25611 = DSM 20706]
MFKRLISIISLYVLVSATALAQYDVSFSHYWEMEPYYNPASVGKENHLNVVGAYALDFAGYKNNPRVMYVGASMPLYFMR
QYHGAGVSILNDQIGLFTHQRIAGQYAFRKNLFGGMLAAGVQLGLLLEKFNGSKLDPEDANDPAFARAEVNGQSIDLGVG
LYYIRNNWYVGASVQHLNAPLVELGEKNELQIDKTYYLTGGYNIKLRNPFLTIPTSVMARYDGNGYRADMTARLVYTNEK
KVLYGGVSYSPKNSVTAYVGGSFHNINVGYSYEMYTGTADVGNGSHELMVSYQTDINLQKKGRNKHKSVRFL
>BAR51201.1 bacteroidetes-specific putative membraneprotein [Tannerella forsythia KS16]
MTIKRFWTFFLLLSMGVVSAWAQVDASLNHYFMAMGAYNPASVGMKNELGITALYRLQWLGLDRGMPQSAFVAADMPFMF
GKTRHGVGVMFFSDDKSTLYKDVYTSLQYAYKHKLGKGVLSIGLQGGMISKSYLGSKAEPLPEGIDGSTDHSPEDDALPK
SDIDAKGLDIALGLLYSTDKYYVGIASTHLLAPEMELDENFTLKVNRGYNLTAGYNIKLKNPLIELQPSVFLQTDLQMYM
GDVTLRAVYKTMFNGGLGMRIGESYQGIRMNGILYLGANIGKFRVSYAYEYPFSALSKVSTGSHEAMATYRMNLNKPKGG
RNRHKSIRIL
>BAR48722.1 bacteroidetes-specific putative membrane protein [Tannerella forsythia 3313]
MTIKRFWTFFLLLSMGVASAWAQVDASLNHYFMAMGAYNPASVGMKNELGITALYRLQWLGLDRGMPQSAFVAADMPFTF
GKTRHGVGVMFFSDDKSTLYKDVYTSLQYAYKHKLGKGVLSIGLQGGMISKSYLGSKAEPLPEGIDGSTDHSPEDDALPK
SDIDAKGLDIALGLLYSTDKYYVGIASTHLLAQEMELDENFTLKVNRGYNLTAGYNIKLKNPLIELQPSVFMQTDLQMYM
GDVTVRAVYKTMFNGGLGVRIGDSYQGVRMNGILYLGANIGKFRVSYAYEYPFSALSKVSTGSHEAMATYRLTLNKPKGG
RNRHKSIRIL
>AEW20076.1 Bacteroidetes-specific putative membrane protein [Tannerella forsythia 92A2]
MTIKRFWTFFLLLSMGVASAWAQVDASLNHYFMAMGAYNPASVGMKNELGITALYRLQWLGLDRGMPQSAFVAADMPFTF
GKTRHGVGVMFFSDDKSTLYKDVYTSLQYAYKHKLGKGVLSIGLQGGMISKSYLGSKAEPLPEGIDGSTDHSPEDDALPK
SDIDAKGLDIALGLLYSTDKYYVGIASTHLLAQEMELDENFTLKVNRGYNLTAGYNIKLKNPLIELQPSVFMQTDLQMYM
GDVTVRAVYKTMFNGGLGVRIGDSYQGVRMNGILYLGANIGKFRVSYAYEYPFSALSKVSTGSHEAMATYRLTLNKPKGG
RNRHKSIRIL
>AKU69185.1 hypothetical protein ADJ77_05055 [Prevotella fusca JCM 17724]
MFKRLILIFTLACLIGDSVKAQYDPSYSHYWAMESSFNPAAVGKDNKLNVVGAYALDFAGYEHNPNTFYVGADMPLYFMK
QYHGVGVSILNDKLGAFTHQRVAGQYAFRQNLWGGMVSAGVQVGMLFEKLDGSKLDPEEASDPALSQSEVNGNGLDLGAG
LYYTHRNWYVGASVQHLNSPLVELGETNELQINRTYYLTGGYNIKLRNPFLNIPTSVLARYDGTRYRADITARLVYTHEK
KVLYGGVSYSPTNSVTAYVGGTFHGINVGYSYEMYTGTAAFKNGSHGLFVSYQTDINLQKKGRNKHKSVRFL
>AEA20125.1 Bacteroidetes-specific putative membrane protein [Prevotella denticola F0289]
MLKRLIFIIALACLAEASVKAQYDPSYSHYWAMEPSFNPASVGKDNKLNVVGAYGLDFSGYEHNPNTFYVGADMPLYFLK
QYHGVGISILNDKLGVFTHQRISVQYAFRHHLFGGMLSAGVQSGMLFEKFDGSKLDPEEASDPALTQSEVNGNSLDFGAG
LYYTHRNWYVGASVQHLNSPLVELGETNELQVNRTYYLTGGYNIKLRNPFLTIPVSALVRYDGTAYRTDLTARVVYSHEK
RMLYGGVSYSPTNSVTAFVGGTFHGINVGYSYEMYTGTTAFKNGSHGLFVSYQTDINLQKKGRNKHKSVRFL
>AGB27567.1 Bacteroidetes-specific putative membrane protein [Prevotella dentalis DSM 3688]
MFKRFWIIILLVAASSQRMWAQYDPSFSHYFDMETSYNPAAAGKQPKLNATFAYALDLAGFEHNPQTAYASADMPLYALK
TYHGVGLQFMNDKLGLFTHQKLALQYALKFKLMGGQMSVGLQVGMLNESFDANKLDVEDSSDPAFSTASGNSLDLSAGLY
YTHKAWYAGVSVLHANAPLVHLGETNELQIDRTYYLTGGYNIKLRNPFLTIKPSFLVQTDLVVYRANVNARLIYTNGDRV
MYGGVGYSPTNSVTVMVGGSFHGIMLGYSYEAYTSGINPGNGSHELFVGYQHDINLTKKGRNLHKSVRIL
>AHW59466.1 membrane protein [Draconibacterium orientale]
MRKAVSFLFVIMSVTLVTYGQQDPQYTNNMFYKLGVNPGYAGAENTISGILLNRYQWAGFEGAPKTLVFSVDAAINALGS
AGGIGINVISDEQGFYRNTWVNFNYSYKVTTALGTLGLGISPGIYNFNINPEWEVPQGDMFTQPESDPSVPNEESSQITF
DVGFGAYLYTNKYYAGFSVTHINQGEVKYDDVAVDFLTRHYYLTGGYNIKLSDPLFEVRPSFLLKSDLASWQMDLNANVV
YNDKFWGGISYRVQDAVALLMGMELFNGMRIGYSFDLVTSALKSNGFASNEFFVSYSLDLERNRNQKYKSIRFL
>AOC97376.1 hypothetical protein BB050_04298 [Flavobacterium johnsoniae]
MKLYIKSLETYFILICSFITVCASAQQDPEYTQYMYNTMAVNPAYAGSTGTIEAALLYRSQWVGMPGAPETQSFSVHSPL
RNEKLGVGLSVVNDKIGPSNELYLDGNFSYSIPLGYEQRLAFGVKAGTRMLNIDWSKGRYYDDDDVLLNQNINNQMKLAV
GAGVYYYTEKWYVGFSIPSFIQNDYYDDVRESIDYDRMHYYLMGGYVFDLNPNLKFKPAFLVKAVSGAPITADISANFMI
QEKFVIGGAYRTDDSIAILAGFQISPSFFLGYSFDYTVSELNKYNDGSHEFILRYQFVQKQSKIKSPRFF
>APS39981.1 hypothetical protein AO058_14355 [Salegentibacter sp. T436]
MKNIYLLIFCLMFSVSALAQQLPQFTQYMYNTISINPAYAGSRDGFSITALNRNQWAGVSGAPNTQTLSVHSPLTNDKVG
LGLSVINDKTGYENYTYAYGDFAYRLDFNNNISLAMGLKAGMSYYNLDEELFNDQQVLNDPFFEDQFNKWTPNFGIGFYL
SAQNWYIGASAPKLINNNNHEYNEFLAMEQIHYYLTGGYVFDLNENLKFRPTSLLKMTSGAPLSVDFSGTMIFNEKFYLG
ANWRIDDALGAFLDVELFDGFRAGYAYEYSISDIRPYTSGSHEILLIYEFRFQKTRYKSPRFF
>AOH40371.1 hypothetical protein BCB71_04060 [Tannerella sp. oral taxon HOT-286]
MKNYRFWTLWLNLLLCATVVVAQTDAPLNHYFTAMTAYNPAAVGMQSEIKATALYRLQWVGLDEGAPKSIFVAADMPYRF
RETQNGVGIILFNDDKSTLYKDMYAAAQLAHKRRLGKGTLSIGLQVGMINSTYQGSKARPVPEGADGSADHASEDDAIPK
EDLTAKGLDLAAGVMYSTDRYYIGLASTHLTAPTLQLNDNFGRKVMREYNLMAGYNIALRNPLVELRPSLLVRSDLHMSV
GDVTLRAIYKKMFNGGLGVRVTDSGTTNGILYLGADIAGFRVSYAYEYPFSALSRTTFGSHEAVVTYRLQLNLPKGGRNR
HKSIRIL
>ALJ60612.1 hypothetical protein BcellWH2_03379 [Bacteroides cellulosilyticus]
MKCNRILKYIIFICLFFCAAKGQAQFDARFSQYWEVKGYYHPGWVGQTDNKMNIYGSYGMQLMGFTHAPRVMYFGADMPF
TLFNKQHGVGVGFFNEGIGLFRNQRFWGQYAYQMKIRKGKLGIGLQVGMLTVSFDPSDINLGDETDDEAFPTAAESGMAV
DLGLGGYYSHPKFYAGFSAHHLTAPRVSLGDKSQIKIHPIFYLTGGYNIQTRNPLISIQPSMQLQSDFTSTRLDVTGRLF
YTYHSRVLSGGLTYSPDTSVTFSFGLTVRGVTLGYAYECFTSKIGVASGSHDLVVRYALDLNVFKKNRNLHKSVRIL
>ALO16075.1 Bacteroidetes-specific putative membrane protein [bacterium L21-Spi-D4]
MRIIFVLIILTISTWSMAQTIPHATLFQYNHMMVNPGYSGMNDGITVNTVVRNQWMGWEGAPNTQNFNVHMPFKLFGAEH
GAGLTLMNDEAGFENNIAIGLNYAYRRDIAEGTMGIGVGFGFYNQSLSGTFDPIEEGDGLIPQGEDEALFFDLNIGGFYK
TDKLYFGFSVNHLTAPEVKYKNSTGGSYPYYQRAAFLTAGYRYQLSNPLFELEPNIMVYTTGSSTQAAFNAIMHYKSRFW
GGVGYRVIDAASVMAGAEIIEGLNIGLAYDIPTSQVINATAGSFEFTVQYIFKVDLEKDDRIYRSVRFL
>SCM59451.1 putative protein {ECO:0000313|EMBL:EIY43802,1} [Petrimonas mucosa]
MGRVSTAILILILLFRAVQLQAQWDIPFSQFWTASGYFNPSFAGESGKIQVTALYLHHLAKIEDPPRHLMLSADMPVEFW
GARHGIGLQTVSTIIGGKQQRRLFAAQYALNRRAGKGILGVGLQMGALEMEGRSVDLNAGFSWRSGKIRFGGAVMHLNRP
SLLPPNSELGVDSIHAKIPVSYNFMAEYNISLFHPLFEIRPAVLLLTDNASTRLHSAVRMVFDQKISAGVSRNGREEYAL
FAGTIIGHLQLGYAYRLYRYGPEKESGGSHEVSCRYLLPANLFKREPMPYKSIRLL
>CAL66807.1 conserved hypothetical protein, secreted [Gramella forsetii KT0803]
MKKVYLIILILFVAAPGFSQQLPQFTQYMYNTISINPAYAGSRDAFSITALNRNQWAGVDGAPVTQTLSINSPLRNDKIG
LGLSVINDKIGDENTTFVYGDFSYRVDLSADVTLRLGLKAGAYYYGLDDPTLGDDPFFSDDFNRWTPNFGAGAYLSAQKW
YLGFSAPKLINKDNNRLEEFKALEQVHYYLTSGYVFDLSDSFKLRPSALVKATSGAPLSVDMTATGIFNEKFYLGANYRI
DDAIGAFLDVELFDGFRAGYAYEYSISDIQPYTSGSHEFLLIYEFRFKNTRYKSPRFF
>APG59407.1 hypothetical protein LPB144_02835 [Gramella sp. LPB0144]
MKKVYLIILTLFVAGTGFSQQLPQFTQYMYNTISINPAYAGSRDGLSIVGLHRSQWADLEGAPVTQTLSVHSPLTNDKVG
LGLSIINDNAGYENYTYAYGDFSYRLDMSADVTLRLGLKAGMSYYNLEEELFNDPEVLNDPFFRDQINRWTPNFGVGFYL
SAQNWYIGGSAPKLINNNNNKYNEYLALEQVHYYLTGGYVFDLSDNVKLRPTTLFKATKGAPLSVDISATTIFNEKFYLG
ANYRIDDAVGGFLDVQLFDGFRAGYAYEYPISDIRPYTSGSHEILLIYEIRAKKTRYKSPRFF
>ALU28059.1 hypothetical protein AS202_18740 [Myroides odoratimimus]
MNIQQKIKKIGFSVIALSCFSIAQAQQDPQYTQYMYNANMINPAYVGSKENLSIFGMYRTQWVGMDGAPKTAVVSASTPL
GENGLGLGVNFANDRIGAMDENNISIDLSYTIDLNHDYKLAFGLKTTANILSVDYTKLTIFDPTDPTTLTNINNKFNPNI
GAGAYLFSDKAYVGVSVPNFLTTDRYDDNEVTVMRQKAHFYLMGGYVFELNPSLKFKPATLIKAVSGAPLQVDLTANFLI
IDKFTIGAAYRWDASVSALAGFQINEGLFVGYSYDADTSKLNNYSSGSHEIFLRFELFNRHSKLNAPRFF
>AEV97868.1 putative membrane protein [Niastella koreensis GR20-10]
MRNLAIFTMGLMAVLSGICTQAQTDPHYSQYYIYPLWLNPGLTGVMDGDYRVTAIYRRQWDAVSSPYVTPGISADITTNK
NLNVGLNIMNQQAGSGGYNYLTAYASMAYTGVRFGTDGNQHISMGMSFGLINRRFDPSKLQTNGMYNPATGEVSTVNDEP
LNKTSGSSFDAGAGVVYYDATPGKKMNLFAGLSGYHLTQPEDPFTTGPDKTKMPVRITAHGGAQFNISEGLSITPNLLYM
RQGKATEKMIGAYVQSNINEDADFLLGANYRIKDAIVPYVGLYYKTFVLGLSYDVGTSDLSKISGKANSFEISLSVMGHR
SVKTKRVPFVCPAM
>EFC70477.1 hypothetical protein HMPREF0669_01457 [Prevotella sp. oral taxon 299 str. F0039]
MLRRLVIVVGALFACVLVVKAQYDANFSHYFGMPTSFNPAAVGSQSKLNITAAYAHNFAGFEHNPRTMYLSGDLPVRFLN
SFHGVGGYFMNDQIGLFSHQSINAQYALQSKLFGGVLAIGLQVGMLTEQFDGTKLDPNETNDPALPTTKETGNAVDMGIG
VFFNNKDKWYVGASAKHLNAPKVKIGERNTLPVDPMYYLTAGYRIKFRNPFVTLQPSILARTDLSGYRVDLTNRVVYNNE
NRLLYGGVGYSPTNSVTFLIGGSVKGFVLGYSYELYTSAISVGNGSHELFIGYQTDINFAKKGRNKHQSVRIL
>ADQ80634.1 putative membrane protein [Paludibacter propionicigenes WB4]
MKKVVFCFLILLLNIGSAYSQFDVQLSQYMFHNSSFNPAAVGESGMIQIVGQHRIQWVGMPNAPRTTVFSVNSPLKIGNV
LQGVGIRFIDDKAGLFTNQSAHLQYAYKRKLGTGLVSVGADFGFVSLGFRGDSVRSITGEYHNITADPEIPKTAVVGMSF
DLNLGAFYSTPSFYAGVSYLHLNNPTVSWGTKTKFKQTGSLFVTGGYNWILPNPKYVFKPSTLIKTDMSSVQCDLTGRME
YDNKYWGGLSYRFQDAVVFLAGVNIASGLSIGYSYDLPTSQIIRVSSGSHEILLMYSFEYIFSKKNSKYKSIRIL
>AHM61047.1 membrane protein [Flammeovirgaceae bacterium 311]
MRKLYYFLIAIFTLSGGELLAQQETQFTQYTFNTLFYNPAYAGVEGLTKITAAHRTQWAGYGYGNPISQIVSFTTPIYRL
SSGFGVHFVQDRAGPESVMQLQGSYAYHLHLKELRTKLSFGARFGAVAKSIDEGRFEPNDIDDPLLKLGQAYEIQPDFGA
GVYIQSSKVFGGVSFSHLMKSEFQYANDLSRNPLENHMYVLFGYDYEYGRKVVLTPSLLVQSDFNTYNFTLSTIANLDDK
YWAGLSFRQGESINIITGYSVLKDKSLRFGYSFDYVVKGRDAKSGAGSHEALITYTMPQAKPNRKKIIRDPRFRHE
>AEA45326.1 putative membrane protein [Fluviicola taffensis DSM 16823]
MKTIKFLVACFTLVLLGSTSASAQQDPHYTQYFDNMLFINPAYAGSRGMLNLTGIHREQWVGFDGRPRSSTFSMHSPLSY
ESVGLGLTAVNDNVGPMNQTMIYADASYTIKFKKHKGKLAFGVKGGINLINIGRDGLNSGNPDDPKLLQNIRNNVNPNFG
VGIYYHTPKFFIGISTPKILEKSYDEVSKTNLERRHYFGTIGGVIGLANKWKLRPSSLVKITEGSPLSLDLTLAAIYNEK
VWFGANYRLMAAFGAFVQVQLSPQFKVGIASDFGTQKLRNYNDGSFELMVSYDFVFKKEGIRSPRYF
>ADB39237.1 putative membrane protein [Spirosoma linguale DSM 74]
MIRTFYVFAFLLLTIATQNAFAQGDPQLSLYMYNPLYYNPAAAGSEGVSRMQITHRTQYFGYQTMGTGDGSAAQSTQVLS
FNMPLAKIKSGIGIYAMNDKYGPSINQSVQVSYAYRMTLKNGTLALGVQAGMFNRGFDFDQFRPGDPGDPLLTTGRINQF
KPDIGAGIYYNTTDYWLGVSMTHLNGATYSYLADRSTDVANRKAYLTAGYRLGIGYNIDVQPSVLVQYSTAEGIKGSNAT
VNLVATYDNRIWGGVGYRLKDAVMVTAGINLMRNNALRLGYALDITAGGTQVKSPTSHEILLSYALPAPDVRRKPIIRTP
RFRY
>AFL83324.1 Bacteroidetes-specific putative membrane protein [Belliella baltica DSM 15883]
MDKLTNFSLRFLPIFLLAATLSAKVTAQQDAQFTQYMNNGLFYNPAFAGKEKGYNFSALHRTQWANYSGANGPAPITQLL
TASGSLDNTNLGYGLSFVNDNIGPTTNQEINLSLGYHLRLRRGVLSLGASGGVFSSTLKYDEWNLVNPDRAVPAGGRETQ
MNFNVGFGAIYDQRNFYVGISSRHLNEPGFDFGEGAIGNQLRNHSYLNAGYRIRTFAFWTFEPSFLLKTVSFNNFSYDLS
VIATHNQKVSAGLAYRGEESVSLLVGYSLLRDNSLRIGYAFDLVVGGLEAKSPTSHEFMLTYNLPQVSREFQRAIQRTPR
YRF
>AEM70720.1 putative membrane protein [Muricauda ruestringensis DSM 13258]
MGIVSKKYIAKGFKQVCVLLVVMCSFSIYAQQDPQFTQYMYNTMSVNPAYAGANGHITALLMHRSQWVGVNGAPNTQVLA
VDSPLENKLGIGGIIARDALGPSSEISLDGNVSYTIQLDSADRKLSFGMKVGGRIFDVDFSKGLMEEADVAFQNNIKSKF
FPTIGAGIYYDSGKGYLGFAIPNFFSQKHYDGEEQEIAAERLHYYFIGGKVFDLTPDVKLKPAFFVKWVPGAPIIADVSV
NALLKETFTFGLAYRWDDSFSTLLGMQINPNFSAGYAYDLTTSNLASYTGGSHELFVRYEFKSSKKQKETPTF
>CCG53126.1 Protein of unknown function precursor [Flavobacterium indicum GPTSA100-9 = DSM 17447]
MRKIYLVVLLLTVFGSDLFAQQDPHYTQYMYNMSVMNPAYAGSKESLSMGLLYRKQWVEIEDAPTTATLFGHAPVGKNVG
MGLSVINDKIGPVEENNIYGDFSYTLNLGGDHKLALGLKAGLTLHNVDYFTEIAPTLPDPNDDSFAKNVSNSYFNFGTGL
FYYTNKYYLALSVPNMVKAQHLDFNGRSYGSEVSHYFLTGGYVFDLNESLKFKPFFMLKSAFDAPTSLDVSTNFLFKEKF
EIGATYRLDDSFGAMVNYAITPSLKLGYAYDHIVSDLKVTTPASHEVILLFDVNFSKKVSRSPRYF
>AEE49345.1 putative membrane protein [Haliscomenobacter hydrossis DSM 1100]
MRKLFTLVLGACWGLAGLHAQQSAQYTLHMLSPYYWNSGAAAIDQDLSLTASVRQQWGGLPGAPMSQFALLQVPLPQFRA
AFGVKFENDELGAQRNSNLMATYNYQLELGSGILGLGASAGFTQYGLDGSQLRTPGGAYQDILINHNDDILSAGAMSGLA
PTFDLGAYYQSEKWSFGVAMRNLTSASIQLSEFELQTTRTVFFNGQTSFPLGTSFLIQPSVLVRTDLTQIQTDVGLLIRY
NDNIFGGASFRGYNSNSIDALGLIAGAKLNEKLSIAYAYDLVLSPLREVSNGSHELMVHYRIQQGTKSRKPKIIYNPRLL
>ALJ03941.1 hypothetical protein APS56_01700 [Algibacter alginolytica]
MKFIKHHIIAMALLSCTVGIAQQLPQFTQYMYNTISINPAYAGSREALSIVGLHRSQWVGFKGGPITQTLSIHTPLRKNR
IGLGLSFIEDDLGPQNFSYLYADFSYTIPISTDSKLAFGLKGGFTGFTFDTDFRLDNDTDTFIYGVEDRWSPNMGAGIYW
HSSKWYLGLSAPRIFNSDYNRAKEYEALERISYYFTGGYVFNFTDKLKFKPAFLIKATNGAPISYDLTANFLFNEKFWLG
GSYRINEKTAAIGGIIDFQVSRQLRVGYAYEKPISDIARYTSGTHEVLLMYEFKFISSKLKSPRYF
>ADY28349.1 putative membrane protein [Cellulophaga lytica DSM 7489]
MSAIIKYYKLLIAITLLLTLGTVSGWAQQDAQYTQYMYNTISINPAYAGSRGHMSVGLLHRSQWVGLEGAPKTQTFNFHT
PVGYRGVGVGFSVVNDVIGPTSETYFDGDFSYTIYTSLEGRLSFGLKASAHLLDVRFSELNQDNSNGVDPTLQQDIDNRF
SPNVGAGVYYHTEKFYAGLSVPRILETKHFAEGSNPTVANEQMHIYLMTGYVFDLNESVKFKPTILTKGVKGAPLQVDLS
ANFMFNDKFILGGAYRWSAAFSGMFGFQVSEDFMIGLAYDKETTELGSTSFNDGSFEVMLRYDFIKTKKNLKSPRFF
>EAQ42643.2 hypothetical protein MED152_07975 [Polaribacter sp. MED152]
MGLFKKIKEIKHMKSIKYIISCTLLLVTISIKGQQDPLYTQYNYNMNVINPAYAGSKGVFSLGVLGRSQWVGIEGSPRTL
TLAAHSPVGKSVGLGLSVIADRVGPVRETNIFGDFSYTIVTSENSRLALGLKAGVTSLQVNTLTANNNNDPLNVPIDRTA
PNFGTGAYFYTDKFYAGFSIPNLLKTRYLEKSAGVVSTASEEMHYFITTGYVFDIYDDLKLKPSTMIRGVKNAPLSVDIS
ANLLWQEKFEFGASYRFNKSFSGVIGFLLNEDMRIGYSYDQSIGNFGNFNFGSHEIMLLIDFNRRNLKSPRFF
>CCB69274.1 Protein of unknown function precursor [Flavobacterium branchiophilum FL-15]
MKKIYLVALTLFLGIVDATAQQDPHYTQYMYNMNIINPAYAGSKENLSFGLLYRKQWVEIEDAPTTFSLSGSMPVGKNVG
VGLSLLNDKIGPVEETNAYADFSYTLNLGGDHRLAFGVKGGITMHKIDFNVIRPTLPIQSDPTFAQSNPSSSRMNIGSGL
FYYTNKYYVAFSVPNMLKTKYLDYNGRAYGTEVMHYFLTGGYVFDLSPNVKFKPFTMIKSALNAPVSVDFSTNFLIHDKL
ELGATYRLQDSFGAMVNFVISPSLRVGYAYDHIVSDLKISTPSSHEVILLFDLNFPKKISRSPRYF
>AOR26578.1 membrane protein [Formosa sp. Hel3_A1_48]
MKKLILIFLTVLIAQQVSAQQDPQYTQYMYNMNIINPAYAGISEGLSIGALYRSQWVGLDGGPETYTFNIHSPIGKQLAM
GLSVISDQIGPVQETNAYVDVSYTIPTGMETRLAFGVKGGFTFHDIGIAETQINLVDMGDPFFASAINETTPNIGAGVYF
YKPNKYYVSVSVPNILNGVHLDANGTKIGSESEHMFAAAGYVFDLSENFKLKPHALLKYAFDAPMSYDINANLFMYDLIE
VGVGYRLEDSFSGMINFQVMENLRVGYAYDAIRSDLDIVTNSSHEIFINFDFRFSSKVSRSPRYF
>AOR28601.1 membrane protein [Formosa sp. Hel1_33_131]
MKNLVIILFTLLCASQVNAQQDPQYTQYMYNMNIINPAYTGSTEGLAVGALYRSQWVGLDGGPETFTFNIHSPVGKRVGL
GLSIIADQIGPVKETNAYVDFSYTIPVGTVTKLAFGVKGGFTFHDIGIAESQITLIDQGDPFFANAINETTPNIGAGAYF
YKPSKYYISVSIPNILNGVHLDANGTKIGSESEHFFAAAGYVFDLSENFKLKPHTLIKYAFDAPVSYDINANVFMFDVVE
VGVGYRLEDSFSGMVNFQVMDNLRIGYAYDAIQSDLDIVTSSSHEIFINFDLNFSTKVSRSPRYF
>ADR22958.1 putative membrane protein [Marivirga tractuosa DSM 4126]
MKKIYRIIVVLFACFPLGLSAQLDPLYNQYFFNQAMINPAYTGVNDIFNATAISRTQWLGIDGAPTTNTLNVTSSAFKNK
VGIGGTIIYDTYGINNNTEFNLAYSYKITTPLGHVFSMGLQAGIVNYNYNYDRLTLQYVDDVALLNPQQNVTKENFGVGF
WYMSKDYYIGLSVPRIFDITVNDGGTESTRYRRHYYLSAGYVFDQLFSIKFKPSMMLMYIDQDNYALDLNASVLLNEIIW
LGASLRNFGTVGLNTQMKVGETLKLGYAFELPLNNTALIGFGTHSLMVSLDFALFGRQGLGRRFF
>APY12266.1 hypothetical protein BWZ22_13975 [Seonamhaeicola sp. S2-3]
MTRLKHLILAFALFGCASGIAQQLPQFTQYMYNTISVNPAYAGSREALSIVGLHRSQWVGFKGGPITQTFSIHTPLRNDR
IGLGLSFIEDDLGPQNFSYLYGDFSYSIPTGYDGKLSFGLKAGFTQFSFDTDFRLDPDNQNDPLIYGTEDRWTPNLGAGV
YWSTNRIYAGLSAPRILNNDFSNKNDDFEALERISYYFTVGGVIDLSKNIKFKPAGLIKATNGAPMSFDLTANFLFNEKL
WLGGSYRINEQTAAIGGIADFQISRQLRIGYAYEKPISDIADYTSGTHEILLMYEFKFLSSKLKSPRYF
>CAL44466.1 Protein of unknown function precursor PorP [Flavobacterium psychrophilum JIP02/86]
MKKLFFTSILALVAFIDAQAQQDPHYTQYMYNMNIINPAYAGSKENLSIGLLFRKQWVEIQDAPTTFTATGHSPVGKNVG
AGLSVISDRIGPVDETNVYGDFSYTLNLGGEHKLAMGMKAGVSMLKVDNGLIRASLPVPTDGAFSINTATANLNIGAGLF
YYTNKYYVAFSVPNMLKSTHLDYNGRQYGSEIQHYFFTGGYVFDLNPNLKFKPFFMIKSAINAPTSIDVSTNFMFFNKFE
IGATYRLQDSFGAMVNYKISDGIRAGFAYDHIVSDLKVATPSSYEAILLFDLNFPKKISTSPRYF
>AIN74961.1 membrane protein [Flavobacterium psychrophilum FPG3]
MKKLFFTSILALVAFIDAQAQQDPHYTQYMYNMNIINPAYAGSKENLSIGLLFRKQWVEIQDAPTTFTATGHSPVGKNVG
AGLSVISDRIGPVDETNVYGDFSYTLNLGGEHKLAMGMKAGVSMLKVDNGLIRASLPVPTDGAFSINTATANLNIGAGLF
YYTNKYYVAFSVPNMLKSTHLDYNGRQYGSEIQHYFFTGGYVFDLNPNLKFKPFFMIKSAINAPTSIDVSTNFMFFNKFE
IGATYRLQDSFGAMVNYKISDGIRAGFAYDHIVSDLKVATPSSYEAILLFDLNFPKKISTSPRYF
>AIN72633.1 membrane protein [Flavobacterium psychrophilum FPG101]
MKKLFFTSILALVAFIDAQAQQDPHYTQYMYNMNIINPAYAGSKENLSIGLLFRKQWVEIQDAPTTFTATGHSPVGKNVG
AGLSVISDRIGPVDETNVYGDFSYTLNLGGEHKLAMGMKAGVSMLKVDNGLIRASLPVPTDGAFSINTATANLNIGAGLF
YYTNKYYVAFSVPNMLKSTHLDYNGRQYGSEIQHYFFTGGYVFDLNPNLKFKPFFMIKSAINAPTSIDVSTNFMFFNKFE
IGATYRLQDSFGAMVNYKISDGIRAGFAYDHIVSDLKVATPSSYEAILLFDLNFPKKISTSPRYF
>ACU61086.1 hypothetical protein Cpin_3624 [Chitinophaga pinensis DSM 2588]
MKQVLAVITCLILGLADVRAQQDAMYSQYMFNMMGVNPAYAGSRGVLSATALYRRQWVGIEGAPETSTFSFDMATRDNKV
GLGIQAFNDKIGIMRTTGFYATYAYRIRFENEGSLAIGLQGGLSNFRADLTKVDLIDEDDQAFSQNINVLLPCFGAGIYY
NSDRFYAGFSIPNLVKSYLRKDAVYYRADVVAKKYMHFFFIAGYVFDLNEDLKLKPSTLVKAVRGAPVQWDINANLWIRD
VISVGASYRTGDAICGMAEVQINDQFRLGYAYDHTISKLVKYNQGTHEIMLRYEFGWEKGRVLSPRYF
>AKD03907.1 hypothetical protein PKOR_13315 [Pontibacter korlensis]
MNKLLALGVMLLVAAGSAFAQQRPQYTQYTLNNYLANPAITGIEDYADLKLGTRHQWSGLEGAPQSYYLTLHMPVNKSGG
SSYSGSMAKEASMKSSNIYRRVRPHHGFGLTAMSTETGPLKRGSFSASYAYHQPLTKKLRVSAGVQPGIIQYSLDPARVK
LAKNSPDDPAIYDGRVNEVKFDLSMGLWLYSRNFYAGVAGAQLVPSKRQYVADNTPADNDGSLQQHYYITGGYRLDVAPY
FSLVPSVMVKVAQPSPASVDATVKALYSDRLWAGITYRHKESVAAMAGININHLLDLAYSYDAGTSPLGQAHAGSHEVVL
GFKLRNSRKIICPEWAW
>AOZ98046.1 hypothetical protein BIW12_00550 [Flavobacterium sp. PK15]
MKTKLLLISLMFTTVVSYAQQDAQFTQYMYNTINVNPAYAGSRGAMSIFALHRTQWVGLDGAPTTNAVSINTPFNNSRLG
LGVSIINDRIGPTTENTLSTDLSYTIPTSETVKLSFGIKATANLFDLDPNKLNPENSGDPKLQGFNNRFTPNIGAGVYLH
SDKAYVGLSIPNFIESNRYDDNDVALFKEKMTYYLIAGYVMDLSYNLKFKPALLTKMVQGSPLQVDVSGNFMFFDKLTAG
IAYRWSASVSAMVGFQVSDAMYIGYGYDLETTKLDNYNSGSHEIFLRYEIFKNNKKITTPRFF
>ADZ78650.1 putative membrane protein [Sphingobacterium sp. 21]
MDKHNIKRLVIVLTLALGLGEVKAQQNIQFTQYIFNSLSVNPAYAGYKEEWFAQMALRSQWTGIDGAPKTGQASIDGVLG
MNKNTGVGLQVTADKLGAQSATSVYANYAYRLRLDAEDTQRLSFGIGAGITQYGLDGNELRTTYPGDPTIPPGKISNTIP
DIRFGVYYYNPRWYLGVSMMDLLSGDQSNNIFRWDANATSNLKRKRHMYLIGGALFDLSEDMKLRPSVMVMEDFKGPTNV
DLNAMFIFGERVWLGAGYRMGLKMGKSYANGQQNLRSSNAITGVAQFYVTERLRIGYSYDHILSRLSSVQNGTHEVTIGL
TFPQSGYRLISPRFF
>AMP99193.1 Putative membrane protein [Pedobacter cryoconitis]
MKKLYKILLLICSIGLLTGHASAQQNIQFSQYIFNTLSVNPAYAGYKEEWFAQMALRNQWVGIQGAPKTGQISIDGILDP
QTTKHGVGVQITSDKLGPQTSNSITLNYAFRIQLDGADTRRLSFGLGVGAAQYGLDGSALTTVDGGDGSVPTGGSSKIAP
DFRAGIYYTTPYWYAGISALNLLSNSKSVDDYRRSTNIADNIVRTRHMYFVAGALINASTDLRFRPSVMIREDFKGPTNA
DFNIMAIFNDKVWLGGGYRTSVKAFKKEYQNTDVASQAALIGIAQFYVNERFRIGYSYDYALSKLNGYQSGTHEITVGIA
FGKAPKASICPRVF
>AJR03396.1 membrane protein [Siansivirga zeaxanthinifaciens CC-SAMT-1]
MRMIHKSSVLRILIVFITLLSMHNVNAQQDPQYTQYMYNTMSVNPGYAGQREALSITGLFRTQWVGIDGAPRTQTLGVHS
PLNNDNLGLGLSIVNDALGPANETYIDGNFSYSIYFNDATTKLSFGIKAGMHLLNTDWNKGVYKDPDNVFKENISLFSPT
IGAGFYLHSDKWYVGLSVPDFLTTKHYDDFQESIASERMHYYLIAGYVFDLNNNLKFKPAALVKAVSGAPIIADVSGNFL
INDKLTLGLAYRWDDAISGLIGFQISDGMYIGYAYDATTTSLSNYNSGSHEIMMRFELQELGRLISPRFF
>EAR00634.1 hypothetical protein FB2170_16156 [Maribacter sp. HTCC2170]
MRLRNSILGFILVVILSLHEITAQQDAQYTQYMFNTMSVNPAYAGSRGQLSIAALYRSQWVGLNGAPKSQTLNLHSPIRD
SKLGYGISIVNDEIGDGVVQETYFDAIVSYTIDVSLDGKLSFGLKAGGNLLNLDFQGLRNFDVEPISVDNIENKFSPNVG
VGVYYHTNSFYAGLSAPNLLQTEHFDNGQTDSNSVQFLSKERINFYMITGYVLDLNGNLKFKPAVLTKVVGGAPLQVDLS
ASFMFNDKFTFGAAYRWDAAISGMVGFQISDQLMLGLAYDRETTDLGGTQFNDGSFEVFLRYELVKSFRNLVSPRFF
>ACU03857.1 hypothetical protein Phep_1645 [Pedobacter heparinus DSM 2366]
MMKRMIGLLSIAGMISTASAQQDSQYTQYIFNGIHINPAYAGYKGDIYVQSFYRSQWAGIKGAPKTFSVAADGAFYDDKV
GLGLIVSNDQLGAQTYLTAYANYAYHIKTGYSGTGQLSFGIAAGMVQMGLDGTKLEGYKPGDELIPVGSQTSTVPDARFG
IYYANESFFLGLSMTNMLARYLAKRNTEDSRIPVPQPHLYFSAGALFPFSEDVKFKPVILFKDDTKGPSAMDITTFLLLK
DRLWIGAFARTSFDLYKKDYQQKGLAKEHAMGGILEVFATENIRIGYSYDYSLNKLRNYNYGSHELSAGFYINRRTTAER
RQLRCNRF
>AIM60729.1 membrane protein [Cellulophaga lytica]
MKKSLHIYKCLSILMLFFIAANSYAQKEPQYTQYMYNIGSFNPAYVGSVEDPEIISLYRTQWVGVPGAPTTIRLGANIPF
SNEKTGLGFNAYSDKLGPMSQSLINVSYSYQVKLSDNVKWSFGINAGASILDIDFTKGDFEYENEPAIQDTQYNEFYPII
GAGTFVYADNWYLGLSVPNLLTSTLYNDEVAVIEEDKTQVNFIGGVVFDLSDELKFKPAFLVNYITDSPLNVNLSTNFLI
SDLVTVGASYRFDNAVSGLAGFQVSNSIYVGYSYDYSTNAFKNYNDGSHEVILKFYLGKSGGTKRSKGPKDNKKPKQIDT
PRFF
>APD05942.1 hypothetical protein UJ101_00395 [Flavobacteriaceae bacterium UJ101]
MKKYLLNIILGIMPFVVFSQSGLEQFEHYLVTDYYLINPAYAGFEEEWKINGTYKQQYSGLDGSPKTQTLSAHGYLGRNT
GIGAYFFSDENGATSKQGLNLSFAYHIPIDEDYDSYLPNQFSFGVSFNGYIYKVDYDKLNPSDPNDPLLQEESVFIPNVN
LGGFAQWRNFFIGASIEDIPLNNREPIINGLEPEPTNFYGVLGYHIPVGNSFEVEPSLLFKTNSNSENRLDLNVKGKYFT
SNENSFWGGVSYSQSTDADGSQQLQVFPMIGFDMGVFTASYGYSIGTNDFARQFGDGHLISVGLKFRPYSGERYYR
>ABR45029.1 conserved hypothetical protein [Parabacteroides distasonis ATCC 8503]
MRRRLLSILILLCTCAGIVRAQYDARLSQYFMAKPYYNPAVAGATEDLNILALARLEMIGVHGAPKSFFITADMPLTLGK
TNHGVGLVVFTEAIGLFQNTHVGAQYAYKYKLFGGVLSGGLQIGLVNQSFDGTKVIKVESEYHQETDAAIPVEQVSGMGL
DMNFGIYYTHKRFYAGFGMTHITQPELQLDENAYTYIGRSLNLMGGYNIQLKNPLIELQPSVFLLTDMQSFHADITARLE
YNKMFNGGFSYRVNESVGIMFGVKLGRFHAGYAFDFPTTALGRASSGSHELCVKYALKLNKTKTGKNRHKSVRIL
>AHF12556.1 membrane protein [Barnesiella viscericola DSM 18177]
MQIVRIVAVALCCLVFATAKAQIDTQFSQYWALPGYYNPAAAGSTDKLNILTSTRQQWIGMPGAPQTYFVTGDMPFKFLK
QNHGVGLVVTSETEGLYSHLIVGAQYAFKLKLWTGVLSLGVQLGMLDERFDGTKVSIPTSDYHQATDDGIPTSELQGMAF
DMSFGVWYSHPWFYVGLSASHLTEPTLTFEDKYETYIGRSYYFIAGSNIPIKNTLYEVQPSMMVKSNLNITQYELSCRVK
YNKLFWGGLSYRWKDACIFMIGAEYKNFIAGYAYDYPVSAIVKASSGSHEVFLGYRLKLDLSDKNKNKHKSIRIM
>ADE82242.1 conserved hypothetical protein [Prevotella ruminicola 23]
MKRFFIAIVGLWIVAATVRAQYDVSFAHYWAMEPSFNPAAVGKEAKLNVTGAYALQLAGFEHNPKTMYAAADMQLYGLGT
YHGVGVQLLNDDIGLFSHKRLAVQYAYQRRVVKGKLSVGVQLGMLGETFDGSKAEMPEDGSDPILSSSSINGSGLDVSAG
IYYQALNWYMGASVLHLNNPVVALGETSELSIDATYYFTAGYNIQLNHPFFKIQTSVLGRTDGVAWRADVTGRVRYEHDK
KMLYAGLSYSPTNSVTVLVGGRWHGIHLGYSYECYTSAINVGNGSHELFVGYETELNLYKKGRNLHKSVRLL
>SCD19413.1 hypothetical protein PSM36_0583 [Proteiniphilum saccharofermentans]
MDARNAPAYAGKILQNIVGNSSWTQFFRRFSVIHIMEKRCLLLTILLLLCSLLHLQAQWDDPPGQYWAVKSYLNSSFAGD
AEAISTTAFYRYAWRGIENAPQQLILTADMPFEFFGRRHGVGLVINNETVGQLRNSLLAVQYSFKKEFGKGFLNMGLQAG
VYDLNFDAGSKYIFEDSLQHGRGTLKVDPADKQVIDLGAGISWTGKSVFIGLSAIHLNQPRFYAHNDSLGADLQSDSTLS
AIPLSYNLMAGYNITLFHTLEIQPMLWVQTDLSTLQVQATLRLEYNKKLSGGASWRMNDGYLLFAGTTIREVELGYAYGL
HTMGIGQNSRGSHELYLRYNFPLDHFKPKRQPHKSIRLL
>AEV33762.1 Bacteroidetes-specific putative membrane protein [Owenweeksia hongkongensis DSM 17368]
MKKIYIMLLTGISYLAVGQQDLQFTQFMFNKIYYNPAVAGSGGAICVNALHRSQWVGFEGAPTSQNLNINAPIKKLHGGL
ALKVSNDQIGYFQNFNIGLGYAYQMELANGTLGFGLNLELFTSSVNNAEWVAPDGTTGFDPSITAPITQGITFDGSLGIY
YENDTWWAGISSARLAQSSTELDNNVNPALNPTLSTITDFYNRRHYYIMGGYNWAIPNSNIDLRPSLLLKSDFGASSVVD
VNVMGVYNNKFWGGVTYRLTEAVAVNVGYQFTESLKAGYSYDIGINGISQQGGGSHEIFLSYCFKIEIPPRQKGSYKNPR
FL
>AMQ55033.1 hypothetical protein AO498_01425 [Algoriphagus sp. M8-2]
MLNNFFRKIGHVLCFLFITGAVYGQQDPQFTQYMYNGMFYNPALVGKEDGFRFSALHRSQWSGYTPTTGQGGAPVTQLFT
GQGRLSEKNIGYGFVLINDNIGATNNLQFNLQGSYDKKIGRVNLSVGAYGGVASSSLDYGEIIVVNPEPNLPNSGKENQL
ALDFGIGVLIDRGDYFLGLSSKHLNQPSFDFGDGTYANQLQNHTYLLFGYRIRPIGQLRIEPSLLVKSVGFNNFSYDLSV
MATHQNRINAGLAYRLQESASLIIGYSLLKDNSLRLGYAFDLVTSGLNAKSGSSHELLLRYTLGNGNPKAVERVIQRTPR
FRF
>AGA76902.1 Bacteroidetes-specific putative membrane protein [Echinicola vietnamensis DSM 17526]
MKKRIYLCFIFFSGVLIGGICPSVVYAQQDAQFSQYMYNGLFYNPAFSGNHTGYRFSALHRSQWLGYTTSSGNGGAPTTQ
LVTASGRIPGTAIGWGVSFTNDDIGPATSQEANISLAYHKKIRRGVLSFGVSGGMFSNTIKYDEIDVVNPDPTIPSSGNE
SQMSANVGAGILYEAPKYYLALSSRHINEPTFDFGENSFDNQLVNHSYLMVGYKIRTFAQVTFDPSILLKSAGFNNFSYD
VSVIATYDDRLSGGVAYRGEESLSVLMGYKLLRDKSLRIGYAFDLVMGGNEAKAPTSHEFMLTYNLPAVTKKIESIIQRT
PRFRF
>ABQ06961.1 hypothetical protein Fjoh_3951 [Flavobacterium johnsoniae UW101]
MKKIALVLLFCSAVGFAQQDAQYTQYMHNTININPAYAGSRGVMSIFGLYRTQWVGLDGAPETSTLSLNTPINSSNVGLG
FSLVNDKIGPTTENNFSVDFSYSIQTSATAKLSFGIKGSANIFNLDPNKLTPEHQGDPQFSDFKNKFSPNVGAGVYWHSD
KGYIGLSVPNFIQTNRYDDNDVAIFKEQINYYLIAGYVFNLDRYETIKFKPAILGKMVEGSPLQLDASANFMFNDKFVVG
VSYRWSAALSALAGFQINKSMYIGYAYDRETTKLNNYNSGSHEIFLRFEFMKGYNRITSPRFF
>AKD56409.1 membrane protein [Spirosoma radiotolerans]
MIRTLYVFAFILLTIVAPTAFAQQDPQFSLYMYNPLYYNPAAAGSEGVSRIQITQRTQYLGYQTSGTGDESAAQSTQMLS
FNMPLASIKSGIGIYALNDKYGPSINQAVQLSYAYRLALKSGTLSIGVQAGMFNRGYDFNQFRPGDPGDPLLPSGRINQF
KPDIGAGVYYNTTDYWLGVSMTHLNKAKYSYVADRLTDPSDSKAYLTAGYRLGMGYNIDLQPSILVQYSTAAGLPGSTVA
LNLLGTYDNRIWAGLGYRLKDAIMVTAGINLMRNNALRVGYALDIVTSGSQVKSPTSHEILLSYALPAPDARKKPIIRTP
RFRY
>AOE52153.1 hypothetical protein ALW18_06240 [Flavobacterium psychrophilum]
MTMQQFKCITILLLLVCNSALWAQQDPQYTQYMYNPININPAYAGTRGVTTIFGLHRAQWVGLDGAPVTNSASLNAPVGK
NVGLGVSFVNDKIGPTDTNVIAADFSYTIPVNNDYKLSLGIKGSVQLFNVDFTKLNIYDPSDPRFSANINNKLTPNVGAG
AFMYSENSYFGLSVPHILETNNYSDNEISVVKERFHVYAMAGHVFDLAYNWKFKPAALAKVVQGAPLQVDLTANVLYNDK
FTLGLAYRWSAAVSALAGFQVSDGLFIGYTYDTETTKLANYNSGSHEIFLRFELFKKYEKVMNPRFF
>AFU67172.1 Bacteroidetes-specific membrane protein [Psychroflexus torquis ATCC 700755]
MKMKFLKNIGYILLIFTGIGVQLQAQTDVKLSNFIYAPLVYNPAYAGSSNGYSANAFYTSQWVGFDGAPETLIITGHDKI
EFFNLGVGFDIMSDNIGATKENRVVGNVAYHIRLDKNWSLSTGIKFGVNNYAIDYSLFSIEDQVEFNANGNLSKLSPIFG
TGFFLHTENFFAGVSVPNFLITNFIEDFSQTISSTTPNYFITTGYKIELKSEVYIQPTVMVRITKGAPYSALVSFNLNWK
DKFYASANYEHNVTAGAFVGLRITDQIMAGYAYDTSINSFAQYNGGIHSFMISYRAKERFRRDSCGCFTY
>ALM06550.1 membrane protein [Sediminicola sp. YIK13]
MKNLHRYQPTSFAISFLLFVLAFSSVSTVCAQQDAQYTQYMYNTVTVNPGYAGSRGHMSIAALYRSQWVGLEGAPTTQSL
NIHSPIGYRGVGLGFSIVNDEIGPTSETNFDLDFSYTIYTSTEGRLSFGLKASANLLDIRFSQLNQDYSNGQDPTLQQDI
QNKLSPNVGAGVYYHTERYYLGLSVPRFLETSHFEESSLSTAKEQMNFYLITGYVFELDSFWKFKPALLTKVTQGAPLQV
DVSANVMYNDKFILGAAYRWDAAVSGMIGFNLKNNMLIGLAYDRETTALGSAMFNDGSFEVIIRYDFIKALDNLKSPRFF
>APA63407.1 membrane protein [Maribacter sp. 1_2014MBL_MicDiv]
MNIKNKVLILFGGLLLVCGTSFAQQDAQYTQYMFNTMSVNPAYAGSRGQLSITGLYRSQWVGLEGAPKTQTLNIQSPIRN
SKLGYGVSIVNDEIGDGVVQETYFDAVISYTIDVSAEGKLSFGLKAGGNLLNLDFNKLRNFDSEPVNSDNIENRFSPNVG
VGLYYHSNEFYAGLSAPNLFQTEHFDNSQQDANSVRFLSKERINFYLITGYVFDLNGNLKFKPALLTKVVGGAPLQVDVS
ANFMFNEKFTFGAAYRWDAAVSAMAGFQISDQFMIGLAYDRETTDLGGTQFNDGSFEVLLRYELVKSFQKLVSPRFF
>AKP50701.1 Putative membrane protein [Cyclobacterium amurskyense]
MKNIFRVFGFLVILLAVGIIGSEAQQLPQFSQYMFNGLHVNPAYAGYKGEHYVQSTYRSQWGGLPDAPTTFTVTADLSAN
EGLMGFGVSIMSDEVGPTKTNTGLLTYAYRIQTGDKSFLGIGVSGGISEYAIDGSMFDPNDFGDGELPEGRINVYTPNLN
TGIFFHNPNFYAGFSAYNLVGKKSLEKEAIALAYHNVHYYLTAGALFPLSDDVKFKPSFLMRNGGSGPTNLDLNGMFLFM
DRIWAGASYRTNLKVGASDLPSGLSSKNAVALILELFATEKLRLGYAYDVQTNALNGLRNNSHEMSLGYYISPRKVNMKN
PRWF
>AFL80994.1 Bacteroidetes-specific putative membrane protein [Aequorivita sublithincola DSM 14238]
MRKRSVLILLLLAVFAIIETHAQQDPQYTQYMYNMNVVNPAYAGSKESLSLTALYRNQWSSLEGNPVTYTFSAHSPLSDK
IGLGLSAINDELGPVKETNVYADFSYTLQVNSTVYLALGLKAGATFHEVGLANLELQDPSDPFFSENINNIYPNIGAGVF
LYGEQFYLGISVPNLLKSVHLDENSLKYGSETNHYFATGGYIFEVSENLKLKPSTMVKSAFGAPVSVDANLNALFYDKFE
LGASYRLDDSFSGLVGFQITPNIRVGYAYDYVTSDLKAVGPSSHEIVLNFNLFFKGQRIISPRFF
>CAZ97043.1 Conserved hypothetical periplasmic protein [Zobellia galactanivorans]
MKKFLLAVLITISSLSGLSAQQDAHYTQYMYNTMAINPAYAGSRGVFSIAGLHRSQWVGIEGAPKTQTLNFHTPVSERVG
VGLSIVNDDIGNGTSQETYFDGVFSYTVPITREAKLAFGLKASGHVLNLDFSKLANYNDEVASTSLTNIDRKFSPNFGAG
VYYYDEKFYIGFSVPNFLATKHFDGNATSSSFLAKERMNFYLITGYIYELNQRWKFKPTLLLKAVNGAPLQIDLSANFMF
NDKFILGAAYRWDAAVSGLFGFQASDQILLGLAYDREISELGGSRFNDGSFEIVLRYEFRSRFGRRAIAPRFF
>AIZ62962.1 hypothetical protein PK28_03340 [Hymenobacter sp. DG25B]
MKGSVLTVLLLFIAAGFALGQQQPQFTQYGFNGMYLNPGYAGVKGYGEITTIGRYQYVGYNASVDAGGSPQTYLLSASVP
LKLLHGGLGINLYKDKIAETDVTTANLSYAYHLKIGEGTLGLGVQGILTNIHQGNFRPVEPNDPAVPVESSDRKFDAGAG
AWYETESYYAGLSVNNLLRSEYKFQNFRGNTDSARVIGENHVYLTGGYNIQATSSVVVTPTVLVKMVLPGKVGDSGKFAQ
DKTSFELGARATFNDKYWGGVGYRFQESFNALVGVSFAKDNAFKVGYAFDFIAFNQDARALSSHEIMLSYRLPKPGNILR
PAIRTPRYSF
>ALD22806.1 hypothetical protein AM218_12855 [Hymenobacter sp. DG25A]
MKGSVLTVLLLFIAAGIALGQQQPQFTQYGFNGMYLNPGYAGVKGYGEITTIGRYQYVGYNATVDAGGSPQTYLLSASVP
VKFLRGGLGINLYKDKIAETDVTSANLSYSYHLKIGEGTLGLGVQGILTNIHQGNFRPAEPNDPAVPVESSDRKIDAGVG
AWYETEKLYAGLSVNNLLRSEYKFQNYRGVVDSASVIGENHVYLTGGYNIQATSSVVVTPTVLVKMVLPGKVGDSGKFAQ
DKTSFELGARATFNDKYWGGVGYRFQESFNALVGVSFAKDNAFKVGYGFDFIAFNQDARALSSHEIMLSYRLPKPSNILR
PAIRTPRYSF
>AEE18151.1 putative membrane protein [Dokdonia sp. 4H-3-7-5]
MKFKIFILAAFCSLSTFAQQEPQYTQYMYNQGVVNPAYMINEPGLIRVGSLYRSQWVGLDGAPKTANVFANIPLNERVEI
GVNYVNDQIGDVLTTNNFNVNFAYRINVAENTNLSFGLKLGVDNQSLDFTDQNVGGDLAFQNGETTSLDVGVGAFLFKDN
YYIGLSSPSVIPYKIENNLGNGDSSILYKKDPTAYLMAGYVYDVSDVLKIKPSAVAKWISGAPLTYDLSLNALYDEKFEL
GVSYRHQDAIAALAGFNITNDLKIGYSYDFNVSDLNRFNNGSHEVVLLYTFDLLGVQKRYISPRFY
>APY00888.1 hypothetical protein BWR22_11385 [Lacinutrix venerupis]
MKNRILILVILFSITFAAESVAQQDAQYTQYMYNTMSINPAYAGSRDVISIAGLYRTQWVGLDGAPDTQTFNIHSPIGDS
EKVGLGLSIINDNIGPTHETYFDIDFSYTVNTSDEGRLSFGVKAGGHLLDVAYSELSQFNGGDPLLQSDIENRFSPNVGA
GIYYRQSDRWYVGLSAPNLLETKHFDESALSVAKENINLYLIGGYVFDINQDLKLKPAILFKGVAGAPLQADLTVNALLK
EKLTLGLAYRWSAAVSALVGYQLTDGLMLGVGYDRETTDLGKTQFEQGSYEVFLRYEIFQNQKILSPRFF
>ALJ01037.1 hypothetical protein DC20_21120 [Rufibacter tibetensis]
MKKILGAFLVLLPLSAPVWAQQRPQYSQYMINSYLLNPAITGIEDYTEVKIGTRQQWVGLEGAPRTYHVSAHTPLNKQVA
SVRRAGKGITSTRTVNRNRFTRAYPHHGVGIQAISDKTGPLRRTNVNLTYAYHLPITKTITISMGASAGILRNSINPNEA
TFTSPDPAISSGYVNRNYFDMGLGTWIYSNNFFVGLSGAQLIKSRRDLNPSEVEEEDNDILQKHYIGTVGYKFNLSQDVT
IIPSVLAKLNTPSPTTIDYNVRAIYADRIWAGVSYRNQDAFAFMTGVNISHIMDVSYSYDYNTSGLSIANTGTHEVVLGL
KLFNRGKVICPRWMH
>AKQ44968.1 hypothetical protein TH63_03915 [Rufibacter sp. DG31D]
MKKLAHLILFTVLFTPAMAQQKAQYSQYLFNNFLLNPALSGIESYTDVRMGTRRQWVGVDGAPVTYYISGHSSFGFNDRN
SPQGPGTGKGFVPKLPSKNPRSAKYHKARPHHGFGAMAQVDKTGPLSATNVNLTYAYHHPITRKVNMSVGLAGGFVQTRL
NGNAIRLNNQNDPSLLAGTMSKTNFDLGLGTWVYSDFFYVGASAAQLVTNTISGNEGMQVAQQKLQPHYFLTGGYRIRLR
YDLSLEPSVMMKLAQPSPLSVDVNFKATYANRFWAGVSYRHGDAVAALAGMNVNHVLDFGYSYDLTTSGLNNASAGSHEL
IVGVKLRNKTRMLCPEWLW
>AFD07407.1 Bacteroidetes-specific putative membrane protein [Solitalea canadensis DSM 3403]
MKKRSLLIFLFLIIDVSVYAQQDAQFSQYMFNGIYINPAYAGYREQLNLHMFYRSQWTGGLEGNPETFTFAVDAIANNNN
VGLAMNVISDKLGAESTLAGYLNYAYRLRVSETGRLAFGLGVGLAQYAIDGSKLNPNNPIDPSVPITKQSVVVPDIRAGI
YYTTERVYAGFSVDNLIGQYMSYTKDPSILIPKKYPHFYLTAGGLVPLSQSILLKPSFMFKVEEKSPSTLDINAFVLFYE
RLWLGASYRRGIMLLGSDNLQDNLDMNNAISALAEVYVTDRIRIGYAYDFSLSEFKNYNYGTHEISLGYSIIPKKIRMLT
PRYF
>ANW97049.1 hypothetical protein AXE80_12470 [Wenyingzhuangia fucanilytica]
MKKEINYSKHLFLIITLIMVVSVNAQDEPQYTQYVNNTMTYNPAYISTQEDITFTALGRSQWSGVQGAPKTLTFSALFPS
GYRGIGSGINVIHDEIGPTSQTFLTANFSYELKLSPKVFTSFGLSGGGSLLNINFDEGTAVDNNDPLLDNKKNEFDPVLG
VGIMTYADKWYVGLSVPNLLKTSYYSVNGGGIVDENLQFLLMGGYVFDITQYLKFKPAVLTRFSNKSPLVVDYSANFLIN
DIVRLGLSYRSTEIVSLLAGLQLSRSFYIGYSYDYTLSELSTSDDGSHEIMLRFTIPSKLKTIQSPRFY
>AJH15617.1 membrane protein [Myroides profundi]
MKLKKRIILIGVYLLTVGITSTLYAQQDPQYTQYMYNTNMINPAYAGSRGTLNVFGMYRTQWVGLDGAPKTANVSVSTPL
GESGLGLGVNFTNDRIGAMDENNISVDLAYAIDLNADYKLAFGLKGTANLLSVDYTKLNIHNPTDPVSQENINNKFNPNI
GAGLYMYSDKAYVGLSVPNFLTTDRYDDNDITTMRQKMHFYLMGGYVFDVSENLLIKPAALVKAVSGAPLQVDLTANFLF
YDKFTLGGAYRWDASVSALAGFQVNENLFVGYSYDFETTALQRYNSGSHEIFLRFELFKQRSMINTPRFF
>ALM20999.1 membrane protein [Nonlabens sp. MIC269]
MRKLLAMGILLTLACTSVVHAQQDPQYTQYMYNQNIINPAYAGTKEGLSVTSLYRQQWSGVVGAPETITFSGSAPIGDRV
GLGLSFINDVIGPVNEKNIYADFSYKLQVGQKTTLALGLKAGVTFHNVDLATVGTTQPGDPLFSERLNELYPNIGAGAFL
YGENWYTGFSVPNMLSATHLDENGLEFGSETQHFFLTAGYVFDLSDTVKFKPHTLIKGAFDAPISFDVNTNFLFNNRFEL
GVGYRYEDSFTGLFGVNLTDTLKVGYAYDRVVSDISVASDSSHEVFVTFDLSFPRRVMQSPRFF
>ADV48903.1 putative membrane protein [Cellulophaga algicola DSM 14237]
MIKNNILFLALLFLSVVVQGQQDPQFTLYNYNTMTVNPGYAGSRGHLAILSLYRDQWVGVEGAPRTISLGIDTPIGLFDG
LGISIIQDDIGPSQETFFDGNYAHQLILNRRGDRLGLGVKAGVRMYSLDWSKGKYRDPDALFNQNVKSKILPTIGAGLFY
YTDRSYFGISVPNILTNMRYDEIQEEEASENVHYYIIAGYVFDVNRTLKFKPSIFAKHVSGAPITVDTSANFLLYEKFNF
GVNYRWDESISALIGLQISPQLSLGYAYDFTTNNLSQYNSGTHEIFLRYQFITYQNILKSPRFF
>ACU93243.1 conserved hypothetical protein [Capnocytophaga ochracea DSM 7271]
MIKKAFILVLTMFSVGVYGQQESQYTQYMYNTMMFNPAYTGSREVGSFFGMFRTQWVGIKGAPTNGSISYHQPMESLRNV
GLGGSIFRESIGPQNQTDLTIDFSYTLNFENSKLAFGINGSGSLFQINYDELTKQDQADPNLSGSESVFSPNIGAGIYWY
TDKYYLGFSVPNMLETTHYNKSSVSVLKNTQHMYLIGGYVFNLSENTKFKPAVLSKIAFGAPLQLDLSANFMFNEKFVLG
AAYRWSAAVSVMAGFQISERWFAGYAYDFETTELSKYNSGSHEIFLRYELLKTYKKIVSPRFF
>ALC96327.1 hypothetical protein AM608_00980 [Capnocytophaga sp. oral taxon 323]
MIKKAFILVLTMFSVGVYGQQESQYTQYMYNTMMFNPAYTGSREVGSFFGMFRTQWVGIKGAPTNGSISYHQPMESLRNV
GLGGSIFRESIGPQNQTDLAIDFSYTLNFENSKLAFGINGSGSLFQINYDELNKQDQADPNLSGSESVFSPNIGAGIYWY
TDKYYLGFSVPNMLETTHYNKSSVSVLKNTQHMYLIGGYVFNLSENTKFKPAVLSKIAFGAPLQLDLSANFMFNEKFVLG
AAYRWSAAVSVMAGFQISERWFAGYAYDFETTELSKYNSGSHEIFLRYELLKTYKKIVSPRFF
>AGC76429.1 hypothetical protein DDD_1302 [Nonlabens dokdonensis DSW-6]
MRMRKLLAMGLFITFAATSVVHAQQDPQYTQYMYNQNIINPAYAGTQDGFNITALYRQQWSGINGAPETITLSGSTSIGD
RLGVGLSVIADNIGPVGETNTYGDFSYRLQVGEKTTLALGLKAGLTFFDVNLNTVQTTVPGDPLFSQELNETYLNLGAGA
FLYGTNWYAGFSVPNMLNSTHLDENGLEFGSETQHYFLAGGYVFDVADNIKLKPHVLVKGAFDSPVSFDLNTNVLFNNKF
EVGVSYRYEDSFSGLIGMNVTDNIKVGYAYDRVVSDISVVSNSSHEVFLSFGLNFPRKVMQSPRFF
>AMD84850.1 hypothetical protein AXF12_04570 [Capnocytophaga haemolytica]
MMKKNVFFSAVIMLFCTAVFAQQESQYTQYMYNTMMFNPAYTGSRGVGSFFGMFRTQWVGISGAPTNGSISYHQPMESLR
NVGLGGTVFRESIGPETKTDLVLDVSYTLNFENSKLAFGLNGALNVFEIDYNKLNPSDRTDPNFTGNETVYSPNVGAGVY
WYTDKYYLGFSVPNMLETNHYDKDNKAVSVLKNSQHLYLIGGYVFDLSENTKFKPAVLSKVSWGAPLQLDLSANFLFNEK
FVLGAAYRWSAAVSVMAGFQFSERWFAGYGYDFETTELSKYNSGSHEIFLRYELLKSYKKIVSPRFF
>EAR14163.1 hypothetical protein RB2501_02015 [Robiginitalea biformata HTCC2501]
MGQNNLLPIIRLGRVAITMVILLCIEVSVQGQQDAQYTQYMYNTVSINPGYAGSRGNLSIAALYRSQWVGLDGAPKTQTF
NLHTPVGYRGVGMGLSIVNDQIGPTSETAFDGDFSYTLQVGPEQRLSFGLKASVHMLDIRFSELNSDPNYPDAQLQSDIQ
NRLSPNIGAGIYYHTEHFYAGLSVPRFLETSHFDESSLSTAKEQMNFYMITGYVWDFDPLWKFKPSILTKATLGAPLQVD
VSANFMYNEKFIFGAAYRWDAAFSGMVGFNISPSFLIGVAYDREITELGSAAFNDGSFEVILRYDFLRMVGNIKSPRFF
>APQ19238.1 hypothetical protein BTR34_03710 [Maribacter sp. T28]
MKKANLLLAVLLFAGAFASAQQLPQFTQYMYNTISVNPAYAGSRETLNATILHRNQWAGLEGNPRTSTFSVHSPLKNEKI
GLGVSYINDRLGFESTNYFYGDFSYTVPVSAEVNMRFGLKGGVTSYSLENPDPNDQFFNANFNSLNPNFGAGFYIGSNRW
YAGISSPRILNTDLNEGEFQALERNSYYAIGGLVLDLSATTIFKPTIITKFTNGAPATYDFTINFLFNEKFWIGTSYRVN
DASNFGAMMDYQVSKDIRIGYAYDLPTSTVRPYTGGTHEIILIYELAKKVLGPIKSPRYF
>AKA35852.1 Putative membrane protein [Muricauda lutaonensis]
MIRKTISILLLLFCMASPSVFAQQDAQYTQYMYNTLSVNPAYAGSRGQLTFAGLYRSQWVGLDGAPETFTINLHSPIRNS
RLGYGISIVNDNIGDGVVQETYVDAVLSYTIDVSLDAKLSFGFKAGGNLLSLDYNGLRNFDQEVVDQENIDNQFSPNFGL
GIYYHTDKFYAGVSAPNILETEYFDNSGGDSNSINFLAAERINFYVITGYVFDLNGNLKFKPALLTKAVGGAPLQVDVSA
SFLFNDRFSFGAAYRWDAAVSGLIGFQLTEQLMLGLAYDRETTELGGTQFNDGSFEVFLRFELLKSFQRTVSPRFF
>AEW86879.1 hypothetical protein FCOL_10360 [Flavobacterium columnare ATCC 49512]
MKNKIIYLLLLMSGVGFAQQEAQYTQYMYNTANVNPGYTGTRGCFSALVMHRSQWVGLEGAPKTNTVAMSTPLGLNNRMG
LGVSVINDKIGPSDENAISVDLSYNINTSENSKLSFGIKGTANFFSVDFNKTKIHNVSDGLIRQNVDNRFFPNIGAGVFW
YSDKTYVGLSIPFILEQKYYDNDVQYVASERMHPHLIAGHVFRLSSEVQFKPTTMIKYVNGAPLQVDLSGNFWFNEKFSL
GAAYRWSAAWSAMAGFQINDSWLIGYAYDRDVTRLGNFNSGSHEVFLRYELFKRVEKVVAPRFF
>ADF53395.1 conserved hypothetical protein [Zunongwangia profunda SM-A87]
MLTKEVIAQQDPHYTQYMFNTMSINPAYAGSTGSLQALLLYRSQWVGVDGAPETQNFSMHSPLRNEKMGLGLNIVNDKLG
PSSEVFADANFSYTIQTGYYTKLAFGVKGGARVLNVDWSKGRFYDPEDVLLNNNIDSRIMPSLGAGAYWYSDRWYIGASI
PNFIRSDYYDDIQEAVLSNRLHYFIMGGYVFDINRNLKLKPAFLVKAVSGAPVSVDVSANFLLQEFLNLGAAYRWNDSVS
LLAGFQISRSLFVGYSYDYTTTDFTKYNDGTHEILLRFDLLKGNNKIKSPRFF
>AMS27390.1 hypothetical protein AEM51_10550 [Bacteroidetes bacterium UKL13-3]
MKKLILILTIFGCVAGLKAQQDAQYSQFFLNKLSYNPGFAGSEDKICVTGLARTQWLGFGNSKDGASPSTQVINIHAPIA
GKFGVGANIVRDQLGWENSLNPTLALSYRQRFKNDNVLALGVGVGFMQKSLAGGKLKPLQDGDAFIPSTDVTGFAPDINI
GLYYTMPTLWRFNNVYAGLSATHLNQGNAKYDQIDNPMKMHYYLMTGASYELSPSLAIEPNILIKTDVAKTSADINAMLM
YNNKIRGGLSYRTADAVVILIGYKFTETLQVGYSYDLTTSNIISYSTGSHEIALRYCFMPKFNPKPDKPPVPRLTPRFL
>BAO77152.1 hypothetical protein WPG_2922 [Winogradskyella sp. PG-2]
MKLSKILSIAILFLSVSTAFAQQLPQFTQYMFNTISINPAYAGSRETFSAVGLHRSQWVGLEGGPETQTLSIHTPLRNEN
VGLGLSFINDKLGYENFSYIYGDFSYTIQTGVNSELAFGLKAGFTHYNLDEELLNDPSVVNDPFFNDVSNRWSPNVGAGL
YWHSQRWYLGLSAPRILNTDYNNGGNGTIDYVALERISYYVTGGYVFDLNETTKLKPSVLLKATNGAPLSFDISANFLFN
ETFWVGAGYRINENAAAIGGIADFQISKQMRIGYAYEYPISDLRPYTSGTHEVLLMFEVFKSKRIKSPRYF
>APY07018.1 hypothetical protein BWZ20_01305 [Winogradskyella sp. J14-2]
MKLSKSLSIVLFILGVSTAFAQQLPQFTQYMFNTISINPAYAGSRETFSAVGLHRSQWVGLEGGPETQTLSVHTPLRNEK
IGLGLSFINDKLGYENFSYIYADFSYTIQTGVNTKLAFGIKGGFTHYNLDEELLNDPSVVNDPFFNEISNRWSPNVGAGL
YWHSQRWYVGLSAPRILNTDYNNGRQGQLDYIALERVSYYITGGYVFDLSETTKLKPSVLLKATNGAPLSFDISANFLFN
DTFWIGGGYRINQNAAAIGGIADFQVSKQLRIGYAYEYPISDLRPYTSGTHEVLLMFEVFKSKRIKSPRYF
>AFK02450.1 putative membrane protein [Emticicia oligotrophica DSM 17448]
MRKIYYIILLVVSFGANAQQDAQFTHYIYNQLFLNPATAGSENVTRFQAIYRTQYLGYQSTFDDGGAPVSQVISANVPLK
MIKSGVGLTFVNDKIGASTQRDFKLSYAYQMPIGGSQLGIGVSGGFFNRGIDYSRLRARDEGDPLLATGRVSQSAVDLGA
GLYLNNPSYTLGLSMNHINEPKFGLGTAANNTLKRSAYLTGSVLIGVSYTVDVSPMFIIKSDLNSFSAEAGAIATYDGRY
WLGASYRTGDAGSALIGANLMDGSLRVGYAIDVIVGGKNAKSATSHELLLSYSLAALRAGKKSIVRTPRYRY
>AII51665.1 hypothetical protein N008_06665 [Hymenobacter sp. APR13]
MLFLTAAAGTALGQQQPQFTHYGFNGMYLNPAYAGIKGQGEITTIGRYQYLGYNASFDDGGSPQTGLFTASLPVRAIGGG
LGLSVSYDKFAVMKMVNAQLSYSKHIKVGEGTLGLGIQGLFNNLSSGKHRFIDPNDPSVPLEGSDSKFDVGAGLWYESPT
LYAGLSANNLLRSNYRFRSEAGDNTAQFIAENHSYLTAGYNIEASSSVVVTPSVLVKMVMPGKFGDSGKFTFKNNSYEAN
VRATFNDKFWGGLGYRYQESFTGMAGLALAKDNALRIGYAFDFVAFNQDARALSSHEIMLSYRLPKPGMLIRPAIRTPRY
SF
>AEH02496.1 putative membrane protein [Lacinutrix sp. 5H-3-7-4]
MKNKTILTFAIIVFSFALSFAQQLPQFSQYMFNTISINPAYAGSRETLSVVGLHRSQWVGLEGGPSTQTLSIHSPMKNEK
VGLGLSIINDQLGYENFIFVYGDFSYTIQTGEKTKLAFGLKAGFTHYSLDNIGFLNEEEVYSDPFFSDVSSRWNPNVGVG
LFWHTNKWYVGLSAPRILNTDYNLANKVDNVDYVALERVGYYLTGGYVFNLSENTKLKPAVLAKVVNGAPLSFDINANLL
FYEKLWLGAGYRYNQDTTTLGALVDFQIDKQLRIGYTYEYFLSDLRPYTSGTHEIILMYELFKPQKRIKSPRYF
>APZ45666.1 hypothetical protein BW723_04850 [Polaribacter reichenbachii]
MNKIYLPFIAFLFVWQSYAQQDPQYTQYMYNMNVINPAYAGSSDYLSIRALYRTQWVGLTGGPETATLSIHSPVGKQVGL
GLSVIKDEIGPVRETNASADFSYTISVGRENRLAFGIKAGATFLDIGLANRNVLHQDDPLLNTINEVTPNVGAGAYFYKP
SKYYVSVSMPNILNSVHINAQDKKIGSEVQHLFAAAGYVFKLSKDFKLKPHGLLKMAKNSPVSFDINANLFMYNKVEFGI
GYRLNDSFSGVINFLVSQNLRIGYAYDKVTSNLNITSNSSHEVFLNFDINLSKKVSRSPRYF
>AOW18951.1 hypothetical protein LPB03_00300 [Polaribacter sp. LPB0003]
MNAKIVSKMGKSKTYCLFFMLMIFLLTLKTNAQQVPNYTQYLYNMQIINPAFVGYRADLSMSVLSRNQWVGLEGAPTTRT
FSINGRTSRGLGIGATVVNDKIGLTETTNVNLDASYTLVISDASRLSLGLKGGITFFNNNLFDGITPDNESYASTSGNFP
NVGFGALYYNRDFYVGLSVPYLLETPQFYIQDRFKAASLATNPNVFLSTGALFELSESIMFKPSTMVRYTTNQPISIDVN
ANFLYNEVIEAGLSYRHQSSISALFTLLINEKYRIGYAYDYKTISIPGNLNTHEFILHIDLDFERNSRWLRHNKCYF
>ALO49982.1 hypothetical protein AS203_10655 [Prevotella enoeca]
MWKRIGIIAMMSGLALVGARAQYDAAFSHYFDMEPSFNPAVVGKQGLLNVTGVYALGFAGVRHNPRSVYLAGDAPLPLAK
GAHGAGLQFVDEKIGVYTHRRMALQYGYKRPWGGGTVSFGVQVGLLNEDLDASKADAEDRGDPALSGGKANGNGLDLGAG
VYYLRGTWYVGVSGQHLNRPQVDLGEKAEIRIKQTYYLIAGYNIRLRNPFLKIKTSLLVRGDGQAYRADVTGRLVYQREK
KMFYGGVGCSPTNSVTALVGGKFHGVVVGYSYELYTSAIPAGNGSHELFVGYQCPLDFSNKAKNKHKSVRIL
>APA93369.1 hypothetical protein BK054_14270 [Myroides sp. ZB35]
MSIQQNIKKFGISLLLIGCFQTMQAQQDPQYTQYMYNTNMINPAYAGSRGTLNVFGMYRTQWVGLDGAPKTANVSVSTPL
GESGLGLGVNFTNDRLGAMDENNISVDLAYAIDLNADYKLAFGLKATANLLSVDYTKLNIHNPTDPVSQENINNKFNPNI
GAGVYLYSDKAYVGLSVPNFLTTDRYDDNDITTMRQKMHFYLMGGYVFDVSENLLIKPAALVKAVSGAPLQVDLTANFLF
YDKFTLGGAYRWDASVSALAGFQVNENLFVGYSYDFETTALQRYNSGSHEIFLRFELFNRRSTINAPRFF
>AJA70106.1 Bacteroidetes-specific putative membrane protein [Myroides sp. A21]
MSIQQNIKKFGISLLLIGCFQTMQAQQDPQYTQYMYNTNMINPAYAGSRGTLNVFGMYRTQWVGLDGAPKTANVSVSTPL
GESGLGLGVNFTNDRLGAMDENNISVDLAYAIDLNADYKLAFGLKATANLLSVDYTKLNIHNPTDPVSQENINNKFNPNI
GAGVYLYSDKAYVGLSVPNFLTTDRYDDNDITTMRQKMHFYLMGGYVFDVSENLLIKPAALVKAVSGAPLQVDLTANFLF
YDKFTLGGAYRWDASVSALAGFQVNENLFVGYSYDFETTALQRYNSGSHEIFLRFELFNRRSTINAPRFF
>ANH59271.1 hypothetical protein I597_0339 [Dokdonia donghaensis DSW-1]
MKKLLLLTLILSLFYIDESVAQQDPQYTQYMYNMNVVNPAYAGLKEGLAINLLYRNQWSSLDGSPETFTLAAHSPISEKV
GLGISLIRDELGPVRETNAYADFSYTIDVSDDFKLALGVKAGATFHEVGLVDLELQDPGDAFFSQNINQTYPNVGTGAFL
YSDKFYVGLSVPNLLNSVHLDTNELKIGSETNHYFITSGYVFQVSDNIKLKPSVMVKSAFDAPVSFDANVNALFLEKFEL
GVSYRYDDSFSGIVGFQATPEFRIGYAYDAVTSEINNIAPSSHEIIITYNILRNKKALRSPRYF
>EAQ39370.1 hypothetical protein MED134_07766 [Dokdonia sp. MED134]
MKKLLLLTLILSLFYVDESVAQQDPQYTQYMYNMNVVNPAYAGLKESLAINLLYRNQWSSLDGSPETFTFAAHSPVSEKV
GLGISLIRDELGPVRETNAYADFSYTIDVSDDFKLALGVKAGATFHEVGLVDLELQDPGDAFFSQNINQTYPNVGTGAFL
YSDKFYVGLSVPNLLNSVHLDTNELKIGSETNHYFITSGYVFQVSDNVKLKPSVMVKSAFDAPVSFDANVNALFLEKFEL
GVSYRYDDSFSGIVGFQATPEFRIGYAYDAVTSEINNIAPSSHEIIITYNILRNKKALRSPRYF
>ADY51609.1 putative membrane protein [Pseudopedobacter saltans DSM 12145]
MRRYNIYIIASFLFASVCQQASAQQDAMYSQYMFNTLAINPAYAGSRNVVSATALYRNQWVGIAGAPETATFSIDAPLNN
KRMGLGFQAYSDKAGIIKNNGASASYAYRLRMDKATLSFGMQGGIRQYKADYTSVNLDQSGTTIDPAFANNIDKVLFDIS
AGLYYNTDRFYLGFSAMDLLKNKFTNYQSPGMNLGNREEVHMFLASGVVIPLDQDFKLKPSFLIKAVKGAPIEGDINATL
WIKDIIAIGAQYRTSADLAGMLELQATPQIRLGYAYDYSTTELRKYNSGSHEIMLRYEFGFKKDKFISPRYF
>AEK22521.1 Conserved hypothetical protein [Capnocytophaga canimorsus Cc5]
MFSVFGYSQQESQYTQYMYNTMQFNPGYTGSRGVGSLFGLYRTQWVGLDGAPKTSNLSFHTPIKNKNVGLGLSIHHETIG
PQTDTNLMVDFSYTLNLENSKLAFGIKGTAGFFHIDYNKLRLQDSGDYIFTGGDNRIFSPNVGAGLYWYSDNWYLGLSVP
TLLETDVYSRNDRSISVLKNTQHYYLIGGYVFDLSDSVKFKPAALSKLAYGTPLQLDLSANFMFNERFVLGAAWRWSAAV
SAMAGFQISDRWFIGYGYDFETTELSKYNSGSHEIFLRYEFIKSYKKVVSPRFF
>AEI49378.1 putative membrane protein [Runella slithyformis DSM 19594]
MTNIIKQKWTMLLLLITLISSSKTWAQQDKMFSQYMFNMMALNPAYAGSRDVLSATALYRNQWGGMAGAPQTATFSLDMP
VNRERVGLGLQLFNDQVGLENWTGAMLSYAFRIKLGERSTLALGLQGGAMSFRWDLSKANLGNNLTDPAFANNVSKILPN
FGTGIYLSNDRSYLGISVPYLIENNLSDYDSGDDRAKVRRHFYAIGGFVIGRNNVKLKPSMMARYVQGTGLSLDGNLNLW
FNDRVAVGMSYRHNRFSTYAGKIQEDQNGNVLSGDALVGMLELQLSDQFRLGYSYDWTRNRLNQERKFLSIPTHEIMLRY
EFGFSKSKILTPRYF
>ABG57462.1 conserved hypothetical protein [Cytophaga hutchinsonii ATCC 33406]
MNMKKISRILFIFFALICLEMPAFAQQDAQFSHYMFNSMYYNPGYAGLEGVTRFTGIFRKQWLGYSSTTDAPGGTSPTSA
VMTASTLLPFFKKSTGAGLNFLYDSKGPINTTELQLSLAYHFKIKTGKLGVGLRSGFRYENLNSNWYQVIDQADPIYQSL
TTSPANQMKADLAAGVYWQTPKYYIGLSASHFTGTKYTYGIDTSIASKLSSHMYATAGYTFTLSGGIIKLTPNAFFQTDS
KNYTYLFGAMVTYNDKFYGGISARQSIANKEVTQGGNTLANDDIIFLIGMNLMKNNAMRVGYAFDYVTSGAQAKTRTSHE
IMLSYVIPSPWNDPKPIVRTPRYRQEEY
>AOW22130.1 hypothetical protein LPB138_14255 [Lutibacter sp. LPB0138]
MKNKIKLLIILLSITTISVNAQQDAQFTQYMYNMSVINPAYTTGDLGTVNLGLLHRSQWVGVTGSPKTSTFFAHTPINDK
IEVGISFVNDNIGDIVKENNFYADFAYKLDLEEYGNLSFGIKAGATLFDVDFNDFNLEVSTDPNFNNINESYLNIGTGVY
YNTDNYYVGLSIPNILKSKHLEENNGRYQGVEEAHVYLTGGYVFDINQEFRLKPAFMAKVVKGAPISFDITANVLYQERF
ELGVGYRLEDAFSILANFKATPELRIGYAYDSTISNLGPFSSGSHEIIFLYDLDLFGLTKGFDKSPRFF
>APT23016.1 hypothetical protein BU993_10540 [Flavobacterium columnare]
MKKYIYIGCLFLISLTDFAQQDPQYTHYMYNMSVVNPAYATAKQSVLDLGVLYRSQWVGAIGSPKTMTAFAHIPLNKKIE
VGASLITDDVGSGAKKENNFYADFAYILQFGGSQRLSFGMKAGFTNLTTNFNGFQLESGNTITDQAFNKNINAFKPNVGV
GAYYFSDKYYMGISMPNVLPTQYIEERQGVNQLGSEELHLFATAGYVFNINDMLKVKPSAMAKIVKGAPFSLDISANVLY
NNRFELGASYRLDDSVSGLMAINPTKNFKLGYSYDHTLSNLGRFNSGTHEVFLIFNLDLLSKGYDKSPRFF
>EAP87088.1 hypothetical protein CA2559_13648 [Croceibacter atlanticus HTCC2559]
MNKKSLIIVLLLLVGVGIFTSNAQQDAQYTQYMYNTISVNPAYAGSRGVMSIVGLHRSQWVGLDGAPRTQTISAHTPLNR
SKVGLGLNVTNDEIGPSTETYFDGIVSYTINTSYRGKLSFGLKAGAHLLNIDYTKLSFENSDPTAQNNVDNRFAPQVGAG
VYYHTDKFYLGLSVPNFLKTEHYDTSDNSIDSSSSEIADERLNYYLITGLVLDLNDDIKFKPAVLGKVVAGAPLQVDITA
NFMFYEKLTLGAAYRWSAAFSGLVGFQVTDSMFIGFGYDGETTRLSEYNDGSYEIMARFELKKSYDRMLTPRFF
>ANQ49352.1 Putative membrane protein [Flammeovirga sp. MY04]
MFNGLTINPAYAGSQGGVNTSLIYRQHWTGVGGSPNTTTLAIDSPLGNKRMSIGGLFSQDKIGATTTQNMNVVASYRINL
FSGTLSFGLQGGFNSVAVNFADLTSFLPDPALPDGTVRRNSPNFGAGLFYNTDHLYLGFSAPRLISSDLGDPNSTLVVEE
KRHYFLNAGYAIELSHLLMLKPNILFRLTEGAPLQADINLNALIMEWIWFGVSYRTQESFALLTEIQLSKVFRIGYSYDM
ITNSASNITNGSHEFVINVFFENKKKKIKTPRYF
>AEL24922.1 putative membrane protein [Cyclobacterium marinum DSM 745]
MNKRIYLLTCVMIGMAFILDLQKANAQQDAQFTHYMNNGMFYNAAFAGREEGYIITALHRSQWLNYSTSSGAGGAPTTQL
ISFSGRLKSLPVGFGLVAVNDQIGPFSNQEVNLSLAYNLRLGRGNLRVGASGGFFSSTIRFDEFSPVNPDPSIPSAGDEN
QMKPQASIGLLYERGNFYLGLSSRHLNEPDFDFGSGSLANQLENHNYLMAGYKINTFAQLSVEPSMLVKSVGLNNFSYDF
SVIGTYNKKVSLGMAYRLEESASVLVGYSLLKDNSLRLGYAFDLVVGGVQAKKPSSHEFMLTYNIPQVAKQFDRIIQRTP
RYRF
>ALL07143.1 hypothetical protein AQ505_17610 [Pedobacter sp. PACM 27299]
MNIKKLITVFIGLYCLQIGKTNAQQNIQFTQYIFNSLSVNPAYAGYKEEWFVQLGLRAQWLGMEGAPQTATASIDGILDP
QDRKMGVGFQITTDKIGAQSSTSATLNYAFRLQLNGEDTQRLSFGLGIGAAQYSLKGGLLTTIQPGDEALPVGNQSDIVP
DLRLGIFYNSDYWYLGLSALDIFSGPDKRRDQSSSLNIIRSRHAYMMGGALINVSPELRIRPSLLIKEDFRGPTSADFNT
MLIINDKVWIGGSIRTGFNLWKKPTSGMSLSKENSLSGIIQFFVNERFRIGYSYDQVTSALGSSQNGSHEITMGLAFGKV
PRSFICPRVF
>ANE53419.1 membrane protein [Flavisolibacter sp. LCS9]
MKKTWILFYGLCLFTQLAFAQQRPHYTQYILNNYILNPALSGIENYTDLKISGRDQWVGLNGAPKTAYISLHAPIGKKDY
KTSATSFQVPGENPRGNSYWENYTASEPHHGVGFTLINDKTGLYNRTSLAATYAYHVGLSPTTNLSAGFSGGVTNISFNV
SQAKTENPSDPALANGGIVSRLRPDIGAGLWLYSADYFVGVSAQQILPQKVSFVDNDKYGVHLVPHFFATAGYRFLLNED
INALPSVMFKLVPGSPTMPQFDINCKLQYHDLLWIGGSYRLHDGYAAMVGLNVGNTFNISYAYDIANTPLNSVSNGTHEL
VLGFLLGNKYGDTCPRNVW
>AOW10368.1 hypothetical protein EM308_13125 [Flavobacterium sp. EM1308]
MKKKIIILILIVVTGVSNAQQDAQYTQYMYNTIVVNPAYAGSRETLSLFALHRNQWVGLDGAPVTNNFSVHSPINNTNVG
LGLSIVNDKIGPSDENNISADFSYSINTSYRYKISFGVKASANLLNVDFTKLNYYDQNDYVFDTNIDNKFSPNIGAGVYF
HSDNTYIGLSAPYLLETIHFDRYADTGGNSHVAKEKIHYYLISGHVFDLSSSVKFKPSLLTKMVEGAPLQVDLSGNFMIN
EKFVAGLAYRWSAAFSGMVGFQVNNSWFIGYGYDLENTTLANYNYGSHEIFLRYELFKKIDRIISPRFF
>AFM04867.1 Bacteroidetes-specific putative membrane protein [Bernardetia litoralis DSM 6794]
MMIRLLFLSFFTLVNFYFVKAQNSLYSGNYLWNYASINPAALGSENALDIKMNYRRQWSGIEGAPNSFSFLAQSPLYQNQ
TEVLSPTYHATGIEAYYNEAGLWSETAVYARYAYHLTLSQRDEWNADSRLRMSFGASFGLKTIGFDASKATLHNPNDAAI
QNNQQSTIPDANIGVWLRNDRFFGGFGVYQLFENNVNIGQSNNLERYYNLTAGGNIHLSENIVLSPSVLMNINKTTDISW
DMNTKIAYNDLIWTAINYRHKRAVQTFLGTRITSWLDIAYSYEFSTFINNNENNFNLLGTTNEVLLGIRLFNKSSNSDNK
RNSIF
>AIZ41745.1 membrane protein [Cellulophaga baltica 18]
MNKLIFLVPIVLASLFFNSANAQQDAQYTQYMFNTMSVNPAYAGSRGQLSVTALYRSQWVGLDGSPTSQTLNLHSPIRNS
RLGYGVSIVNDEIGNGTVQETYFDGVISYTIDVSQTAKLSFGLKAGGNLLNLDFNKLRNFDSEAVSGDNIENKFSPNFGI
GAYYHTDKFYLGLSAPNLLETDHFDNSARESNSITFLAQERINFYAITGYVFDLSSEFKFKPALLTKVVGGAPLQVDLSA
NFMYNEKFTFGAAYRWDAAVSAMAGFQISDQFMIGLAYDKETTELGSTRFNDGSFEIFLRYELMKSFQKLVSPRFF
>AIY13389.1 membrane protein [Cellulophaga baltica NN016038]
MNKLIFLVPIVLASLFFDSANAQQDAQYTQYMFNTMSVNPAYAGSRGQLSVTALYRSQWVGLDGSPTSQTLNLHSPIRNS
RLGYGVSIVNDEIGNGTVQETYFDGVISYTIDVSQTAKLSFGLKAGGNLLNLDFNKLRNFDSEAVSGDNIENKFSPNFGI
GAYYHTDKFYLGLSAPNLLETDHFDNSARESNSITFLAQERINFYAITGYVFDLSSEFKFKPALLTKVVGGAPLQVDLSA
NFMYNEKFTFGAAYRWDAAVSAMAGFQISDQFMIGLAYDKETTELGSTRFNDGSFEIFLRYELMKSFQKLVSPRFF
>AMC11704.1 hypothetical protein Lupro_10680 [Lutibacter sp. LP1]
MKRIIIIIVILTLGFENSNAQQLPQFTQYMYNTIAINPAYAGSRNALSIVGLNRNQWAGFDGGPQTQTLSIHSPLRNEKI
GLGFSLINDKAGYENFTYAFADFSYTIKANENVNVSFGLKAGMTYYKLAEELYNATEVNQDPYFNDKLNRWNSNFGAGIL
VHSDKWYLGLSIPKMINHDLNNDTEYAALERVHYYAIGGYVVDLNDNLKFKPSFMFKYTKGAPISTDLTANFLFNEKFWL
GGSYRLNGQQNALGALVDFQVSDQFRVGYTYEIPTGEIRPYTSGSHEILLMYEFRFLKRKQKSPRYF
>ALW84285.1 hypothetical protein AUC43_03730 [Hymenobacter sp. DG5B]
MKVTLLATLLLSAAAGTALAQQQPQFTHYGLNGMYLNPAYAGIKGQGEVSLIGRYQYLNYSGTFDGGGSPRTGLVTVSLP
VLALNGGVGLAVYYDQVGQSKMTNAALSYSQHIKLGSGKLGVGIQGIYTYLSKGTYNAIDPEDINVPKDASDSKFDAGAG
VWYESPKLYAGLSLNNLARSEYSFKSAGTKGTASKYLAENHAYFTAGYNIDATSSVVVTPMVLVKAVLPGKFSSTSKFDN
AKNYSFEGGVRATIDDKYWAGVNYRHQESFSGLLGLSFAKDNAMRVGYAFDFIAFNQDARAFSSHEIMLSYRLPKPGLAT
RPAIRTPRYSF
>AMR32841.1 hypothetical protein A0256_16150 [Mucilaginibacter sp. PAMC 26640]
MKKNLPLSLLLFLLTQMALAQQRPQYSQYVFNNFLLNPAVSGIENYTDAKLGYRSQWTGLQGAPVTSYFSINAPLGDNFV
QGDATSFPAAGGENPSSRLYTQYYRAAEPHHGIGFMVVSDKAGPISQTNLNATYAYHLGITDKLNLSVGVSAGVNNLSIN
RDLITVVDQDDRVINNLQASQWKPDVGVGIWAYSSTYYFGISAQQILSQNLYVSSGTTALQSKTVPHFFATGGFKIFLSD
DVTLLPSALLKFIDPAPISFDINMKMSFRDRFWFGGSYRRGDSYAVLMGFNLSSVINVGYSYDITTSALRTVSNGSHELV
LGILLNNRYNLKSPQHGF
>ALU74757.1 hypothetical protein AUW17_05495 [Tenacibaculum dicentrarchi]
MNYNKKLLYTVSMFIVSIFNIQGQQSPQFTQYMYNTISVNPAYAGSRGALSAVGLHRSQWAGFGKGAETQTLSVNAPLRN
EKVGVGLSFINDKLGYEKFTYLYGDFSYTVQLNYDLKLAFGLKAGFTQYNLDDELLIAEGLDPAISGVKNRWEPNIGSGL
FLHTEKWYVGLSVPKLLNVDHNDLTVDGVNYGVVDKRSYYLTGGYVFELNNNVKFKPATLIKGTRGAPLSYDVTANFLFN
DKFWLGGSYRFNEYTAALGALVDFQISKKFRIGYAYEYPLSDINQFSNGTHEALLMYELNNSKRVRSPRYF
>AFC24326.1 hypothetical protein SGRA_1591 [Saprospira grandis str. Lewin]
MKKQLLLFFALFFLGNAYGQQAVQYSLQPWNPYYYNTAYAGLDESLSMTGQFRKQWTGFAGSPLSFNFSAHLPINYINSG
VGFMVEQDYRGLDGNAYTNTNFRFSYNYFIDLGEGKLSIGAAFRYLQKRVDGGAFRAPDGSYNTDSGIFDHNDGIIPLGV
SQAQSATADFGIYYKNERLQLGLSSNYLTEPILALNDQAVDHELRSRNYFLSGSYTFDLDGQGDWKLQPTVLLKTDLTKF
QPELGVLAHYQDQFYGGINLRGYDSKSLDAVVLVMGWRLNKQLKMAYAYDLSISGLRNFNGGSHEIMLNYNLQEPIGREL
PAKVIYNPRFL
>AMR27753.1 hypothetical protein A0257_12040 [Hymenobacter sp. PAMC 26554]
MKGIVLAALLLSVAAAPALAQQQPQFTHYGLNSMYLNPAYAGITGQTEVNVIGRYQYLNLGNSLGDDNGSPRTGMVSASI
PILPLSGGVGLAVYYDQAGVTKMTNAALSYSQHIKLGSGKLGIGIQGIYTYIGKGTYRAIDPNDINIPANSSDHKFDAGA
GIWYEAPKFYAGLSLNNLLRSEYTFKSNGTAGVGSQYLGENHAYLTTGYNIEASSSVTVTPMLLVKAVLPGNYDTKSKYD
NQHNYSFEVGARATYNDQFSAGLNYRYDESVSGLLGYAFGADNRYRIGYAFDFIAFNQAARAFSSHEILFSLRLPKAVLL
TRPAIRTPRYSF
>AMJ67353.1 hypothetical protein AXW84_19455 [Hymenobacter sp. PAMC 26628]
MKKSLLALLLLASGAAPALAQQQPQFTHYGFNGMYLNPAYAGIKGQGEVNLIGRYQYYNLTNTRGDANGAPRTGLITASL
PILALNGGVGLAVSYDQAGEVRVTNTALSYSQHIKLGAGKLGFGVQGTFTYISAGTFVAIDPTDPYIPYNGSDRKFDAGA
GIWYESPKFYAGLSANNLLRSTYHFANQYGNAVPSYLGENHAYLTAGYNIEASSSVTVTPTILAKAVLPGSFDSGNKFGN
AKNYSFEGGLRATLDDKYWIGANYRLQESVSGLIGLSFAKNNAFRIGYAFDFIAFNQDARALSSHEILLSYRLPKPGLIL
RPAIRTPRYSF
>AHJ95867.1 hypothetical protein Hsw_0272 [Hymenobacter swuensis DY53]
MKKALLTAIVFSFAFGTAMAQQQPQFSHYGFNGMFLNPAYAGIKGQGEITALGRSQYFGYNATFDNGGSPQTYMLTASLP
VAAIGGGLGIGIYRDKIAELTTTNVQLSYSKHIKIGEGRLGIGVQGIFNNIYQGTYRAIDQDDIKVPREGADRKIDAGVG
VWYESDKLYAGLSVNNLLRSSYKFNSQVVGGKTAEYINENHAYLTAGYNIEASSSVVVTPTVLMKVVLPGKFGDDSKFAF
KNNSYEAGVRATFNDRFWGGLGYRYDESVTALGGLSFSKDNAMRVGLAYDLIAFNQDARALSSFEIMLSYRLPKPGLAIR
PAIRTPRYSF
>AFL96795.1 Bacteroidetes-specific putative membrane protein [Ornithobacterium rhinotracheale DSM 15997]
MKKIYFHILFLCFPLLSIKAQESLPFYEHYILSDDFLINPSFAGANPEIIKVRATHYSQWSGMDNVPSTQTLSAHAGVFD
RLSAGIYGFHDSNGASKMTGVNLAAAYHIPIGDDYLGEYDLPEVFSFGISYTGFSQSFDKDKLNPETWNDPLLQDTSHFL
SYLNIGTSFYYKGFHGAVSVLDIPLGNNQFVVNNIEPLPAWYYLGGGYRFLVAEGIALDPSFNLALNGQSERQIDLILKS
KFYMGENALGVGVSYRMSSDRSGSQALSLSPQLQLELGRLRIGYSYKWGLSEIYKEVGAGHLFSLGFDFANPFDSPRY
>AIQ00551.1 hypothetical protein Q785_06770 [Ornithobacterium rhinotracheale ORT-UMN 88]
MKKIYFHILFLCFPLLSIKAQESLPFYEHYILSDDFLINPSFAGANPEIIKVRATHYSQWSGMDNVPSTQTLSAHAGVFD
RLSAGIYGFHDSNGASKMTGVNLAAAYHIPIGDDYLGEYDLPEVFSFGISYTGFSQSFDKDKLNPETWNDPLLQDTSHFL
SYLNIGTSFYYKGFHGAVSVLDIPLGNNQFVVNNIEPLPAWYYLGGGYRFLVAEGIALDPSFNLALNGQSERQIDLILKS
KFYMGENALGVGVSYRMSSDRSGSQALSLSPQLQLELGRLRIGYSYKWGLSEIYKEVGAGHLFSLGFDFANPFDSPRY
>AMM51773.1 hypothetical protein TH61_12120 [Rufibacter sp. DG15C]
MKKLAHLFFFLFLAAPAFAQQKPQYSQYLFNNYLLNPALSGIESYTDIRMGTRRQWVGLEGAPVTYYISGHTSLGASDRK
SAVSAPKGFIPRMAAANNRTTKYHKSRPHHGFGALAQTDKTGPLNTSNLTGTYAYHHPLTRRVNMSVGIAGGVQQTRLDG
NALRLNHSNDPTIQPGQMARTKFDLGLGTWIYSDFFYVGASAAQLVSKSTANAEGMYVAQQDLQPHFFLTGGYRLKIRYD
LSLEPSIMVKMAQPSPIAVDVNFKTTYMNRVWAGVSYRHNDAVAAMAGMNINYLMDIGYSYDLTTSELSKATAGSHELIV
GIKLQNKSRLICPQWLW
>ADQ19132.1 putative membrane protein [Leadbetterella byssophila DSM 17132]
MKFFTRICLVIGGLCMALTSQAQQEVLYSQYMFNMLALNPAYAGSRDVLSITALGRYQWIGVNGAPNTHSLTLDMPFQNE
KMGVGITAYNDNIGKWNTTGLNLAYAYKFKLTERTTMSLGLQPTVMNVSANLAGVKTFEGGDPSFVDDISRFLVNAGLGT
FISNDKAYFGISVPQLIEQRISPNPDGKGKTQRHYFAMMGLVLGKGHFKVKPSTVIRVTKGAPVGLDGNLNVWYRDKISL
GVSARKSQMVFSGTDQMDAFVGMVELQLTPQLRLGFAYDTALGRLNEEIDGQTFYKKIAGTPTYEGYLRFEFGFSKDKII
TPRYF
>ACT96939.1 hypothetical protein Dfer_5751 [Dyadobacter fermentans DSM 18053]
MIFKNTPELMKRIIIAGMLVFTAGSAAFAQREVLYEQYVQNPMSINPGFTGVREDFNMTAIFRRKWFNIPNSPTSQTFAA
DGAIANGKFGIGFQALNDQTSYFTTTGFVGSFAFHLGISDTWKLGLGAQGGINVLPVSDGRNIGNNRAMGSFGLGAWLRS
EQWYVGISKPELLSQRFGDQLVGSLYRRPLYIMAGGSHDLGDDIMMLPHILLVQEKDHKLRFDIGSRFWFREKVGLGASY
RVGGGISGFAAKVDYLQLTAEVQAGKNVRLGYFYSTRQAEQIYASYSGPKGIHELMLKFIPNPKGFQKF
