# Supplementary material for: Phylogenetic comparison between Type IX Secretion System (T9SS) protein components suggests evidence of horizontal gene transfer
Source: PeerJ. 2020 Jun 26;8:e9019. doi: 10.7717/peerj.9019 (PMC7323717; doi:10.7717/peerj.9019)
Supplement: Supplemental Information 1 — T9SS components sequences, alignment of each T9SS protein family, NEX files used as input for MrBayes tool, genome annotation (GFF) file for Porphyromonas gingivalis and detailed Bayesian Inference trees with support values. [file peerj-08-9019-s001.zip › supplemental/Supplemental files/Supplemental Data S1/porQ.fasta]

>AKV64544.1 hypothetical protein PGA7_00013390 [Porphyromonas gingivalis]
MMEKCIFAHYPHNLVFMIRKHFGIILGFLSLVFSAGAQQEKQVFHFLNLPATAQALAAGGKAITIVDDNPGLAFENPALL
GYESGGRAFLSYLYYMSGSHMGNACYASSVGERGMWGVGMRFLNYGSMQGYDQNAIATGSFSASDIAVQGFYSHELSNHF
RGGVSLKALYSSIETYSSFGLGVDVGISYYDDDKGYSASALFKNVGAQLKGYNEEREPLDWDFQLGFSRSFINAPFRLHI
TLFNLNPHYFKRLVPRDLSKMQKFLRHFSIGAEFTPSERFWVGLGYTPQIAQDFEVEGGNKWGGLSAGVGFTSGVVRVGV
SAATYHPAALSFMCSVGIRLDDKSIF
>AAQ65786.1 hypothetical protein PG_0602 [Porphyromonas gingivalis W83]
MMEKCIFAHYPHNLVFMIRKHFGIILGFLSLVFSAGAQQEKQVFHFLNLPATAQALAAGGKAITIVDDNPGLAFENPALL
GYESGGRAFLSYLYYMSGSHMGNACYASSVGERGMWGVGMRFLNYGSMQGYDQNAIATGSFSASDIAVQGFYSHELSNHF
RGGVSLKALYSSIETYSSFGLGVDVGISYYDDDKGYSASALFKNVGAQLKGYNEEREPLDWDFQLGFSRSFINAPFRLHI
TLFNLNPHYFKRLVPRDLSKMQKFLRHFSIGAEFTPSERFWVGLGYTPQIAQDFEVEGGNKWGGLSAGVGFTSGVVRVGV
SAATYHPAALSFMCSVGIRLDDKSIF
>BAG33164.1 Por secretion system protein porQ [Porphyromonas gingivalis ATCC 33277]
MMEKCIFAHYPHNLVFMIRKHFGIILGFLSLVFSAGAQQEKQVFHFLNLPATAQALAAGGKAITIVDDNPGLAFENPALL
GYESGGRAFLSYLYYMSGSHMGNACYASSVGERGMWGVGMRFLNYGSMQGYDQNAIATGSFSASDIAVQGFYSHELSNHF
RGGVSLKALYSSIETYSSFGLGVDVGISYYDDDKGYSASALFKNVGAQLKGYNEEREPFDWDFQLGFSRSFINAPFRLHI
TLFNLNPHYFKRLVPRDLSKMQKFLRHFSIGAEFTPSEKFWVGLGYTPQIAQDFEVEGGNKWGGLSAGVGFTSGVVRVGV
SAATYHPAALSFMCSVGIRLDDKSIF
>BAK25877.1 hypothetical protein PGTDC60_1728 [Porphyromonas gingivalis TDC60]
MMEKCIFAHYPHNLVFMIRKHFGIILGFLSLVFSAGAQQEKQVFHFLNLPATAQALAAGGKAITIVDDNPGLAFENPALL
GYESGGRAFLSYLYYMSGSHMGNACYASSVGERGMWGVGMRFLNYGSMQGYDQNAIATGSFSASDIAVQGFYSHELSNHF
RGGVSLKALYSSIETYSSFGLGVDVGISYYDDDKGYSASALFKNVGAQLKGYNEEREPLDWDFQLGFSRSFINAPFRLHI
TLFNLNPHYFKRLVPRDLSKMQKFLRHFSIGAEFTPSEKFWVGLGYTPQIAQDFEVEGGNKWGGLSAGVGFTSGVVRVGV
SAATYHPAALSFMCSVGIRLDDKSIF
>ALJ25089.1 hypothetical protein PGF_00006290 [Porphyromonas gingivalis 381]
MMEKCIFAHYPHNLVFMIRKHFGIILGFLSLVFSAGAQQEKQVFHFLNLPATAQALAAGGKAITIVDDNPGLAFENPALL
GYESGGRAFLSYLYYMSGSHMGNACYASSVGERGMWGVGMRFLNYGSMQGYDQNAIATGSFSASDIAVQGFYSHELSNHF
RGGVSLKALYSSIETYSSFGLGVDVGISYYDDDKGYSASALFKNVGAQLKGYNEEREPFDWDFQLGFSRSFINAPFRLHI
TLFNLNPHYFKRLVPRDLSKMQKFLRHFSIGAEFTPSEKFWVGLGYTPQIAQDFEVEGGNKWGGLSAGVGFTSGVVRVGV
SAATYHPAALSFMCSVGIRLDDKSIF
>ALA93874.1 hypothetical protein PGJ_00012740 [Porphyromonas gingivalis AJW4]
MMEKCIFAHYPHNLVFMIRKHFGIILGFLSLVFSAGAQQEKQVFHFLNLPATAQALAAGGKAITIVDDNPGLAFENPALL
GYESGGRAFLSYLYYMSGSHMGNACYASSVGERGMWGVGMRFLNYGSMQGYDQNAIATGSFSASDIAVQGFYSHELSNHF
RGGVSLKALYSSIETYSSFGLGVDVGISYYDDDKGYSASALFKNVGAQLKGYNEEREPLDWDFQLGFSRSFINAPFRLHI
TLFNLNPHYFKRLVPRDLSKMQKFLRHFSIGAEFTPSERFWVGLGYTPQIAQDFEVEGGNKWGGLSAGVGFTSGVVRVGV
SAATYHPAALSFMCSVGIRLDDKSIF
>ALO30012.1 hypothetical protein PGS_00013090 [Porphyromonas gingivalis A7A1-28]
MMEKCIFAHYPHNLVFMIRKHFGIILGFLSLVFSAGAQQEKQVFHFLNLPATAQALAAGGKAITIVDDNPGLAFENPALL
GYESGGRAFLSYLYYMSGSHMGNACYASSVGEHGMWGVGMRFLNYGSMQGYDQNAIATGSFSASDIAVQGFYSHELSNHF
RGGVSLKALYSSIETYSSFGLGVDVGISYYDDDKGYSASALFKNVGAQLKGYNEEREPLDWDFQLGFSRSFINAPFRLHI
TLFNLNPHYFKRLVPRDLSKMQKFLRHFSIGAEFTPSERFWVGLGYTPQIAQDFEVEGGNKWGGLSAGVGFTSGVVRVGV
SAATYHPAALSFMCSVGIRLDDKSIF
>AEW21447.1 hypothetical protein BFO_0952 [Tannerella forsythia 92A2]
MVKLCTFAHAFERMRKRNIRLIGGLLCLLPWFLTAQEGGEVFTFLRFPTSARANALGGHTVSLIEADPSLAFHSPALLGG
EMDGMVNLNYMSYIGDIHVGSAIYTKAHRERGAWGIGGSFISYGNFKEVDASRMIKGEFSAKDMSVQAFYSYDLSDKWRG
GLSMKMLYSHLAEYSSFGIGVDAGLSYYDEEKGLSFGVALKNIGAQLKAYDSERRQLPWDIQMGISKRMAHAPIRVSVTA
MHLKQWKFKYVDETLAEKNLEDSFVQTLAKHLVFGVDFLPSDNFWVGLGYNPKANMDMKLKEGGNRLGGFSIGAGLHVSR
FDIGASVARYHPSALSLMVSLSMSLSEMNP
>AFC24376.1 hypothetical protein SGRA_1641 [Saprospira grandis str. Lewin]
MKNKVLVFLGLCLAFSSLQAQVEGGRYVYEFLELSPSARATALGGRLPSVRDKDLSLSFLNPAALNAENHNNVSLQQNAH
ISGITHGTVAYAYHIAPKKLSLMGSIEHVSYGQFEGYDEVGQATGSFSASELALGLGASYQASDKWSFGLQLKGVFSRYE
AYSSRGWASNLGMIYQDTAKRFSMGLVLKNIGQQLKSYHPDQQKYALPFDMQLGLSQQLKYLPLRISVVAHHLDRWDIRY
DDPALVQENSLLGTEEPQNNDFGEGVDNFFRHLNFNLEFLLGPSLRLRLGYDHLRQREMSIENLRSLAGFSAGVGFKLYK
FRFDYGLANYHLAGTVHHFGISTRLQDF
>AHW59763.1 penicillin-binding protein [Draconibacterium orientale]
MKRKIYLFIFFCFSVVAGKAQIGGEYTYQFLELTNSARIAALGGTQVAIMDSSDLNLPYTNPALLHKEMDHRVLVNYVNY
LADVNYGYASYAKTYDGIGNFAVGMHYINYGQFDEATEAGELTGITFKAAEYALNLIYSNRYKRLNYGINLKPILSSFES
YQSLGIAADLGASFASKDGYTNVALVVRNIGTQISTYYDGADRERIPLNIQAGISKRLQHAPLIFSATLQHLNHWDLASS
DEEEDFNGETIHQREESFAKQTMRHLVLGAELLPSENFTLRVGYNYQRRQELKFDNKASTVGLSAGFGLKIKRFHFDYAI
SRFHLAGSSNLFSVAVNLNNNF
>BAR48451.1 hypothetical protein TF3313_0891 [Tannerella forsythia 3313]
MRKRNIRLIGGLLCLLPWFLTAQEGGEVFTFLRFPTSARANALGGHTVSLIEADPSLAFHSPALLGGEMDGMVNLNYMSY
IGDIHVGSAIYTKAHRERGAWGIGGSFISYGNFKEVDASRMIKGEFSAKDMSVQAFYSYDLSDKWRGGLSMKMLYSHLAE
YSSFGIGVDAGLSYYDEEKGLSFGVALKNIGAQLKAYDSERRQLPWDIQMGISKRMAHAPIRVSVTAMHLKQWKFKYVDE
TLAEKNLEDSFVQTLAKHLVFGVDFLPSDNFWVGLGYNPKANMDMKLKEGGNRLGGFSIGAGLHVSRFDIGASVARYHPS
ALSLMVSLSMSLSEMNP
>BAR51469.1 hypothetical protein TFKS16_1202 [Tannerella forsythia KS16]
MRKRNIRLIGGLLCLLPWFLTAQEGGEVFTFLRFPTSARANALGGHTVSLIEADPSLAFHSPALLGGEMDGMVNLNYMSY
IGDIHVGSAIYTKAHRERGAWGIGGSFISYGNFKEVDASRMIKGEFSAKDMSVQAFYSYDLSDKWRGGLSMKMLYSHLAE
YSSFGIGVDAGLSYYDEEKGLSFGVALKNIGAQLKAYDSERRQLPWDIQMGISKRMAHAPIRVSVTAMHLKQWKFKYVDE
TLAEKNLEDSFVQTLAKHLVFGVDFLPSDNFWVGLGYNPKANMDMKLKEGGNRLGGFSIGAGLHVSRFDIGASVARYHPS
ALSLMVSLSMSLSEMNP
>ABR45425.1 conserved hypothetical protein [Parabacteroides distasonis ATCC 8503]
MRNKLFILILFVVTLSVSAQNGSEAYTFLRFPTSTRANALGGHTVALVERDPSLIFHNPALLGAEMDGMINLNYMNYISD
INVGSALFTKAHGEKGAWGVGATFISYGDIKEVLPDNVVTGASLSAKDISVNGFYSRDLNERWRGGLSLKFLYSGLADYT
SIGLCVDAGLSYYNSDKGFSFGFALKNIGAQLKAYEDERQKMPWDIQMGITQKMAHAPIRFSLTAQYLNRWKFDYIDNTD
KEYDGDSFVKTLAKHFIIGVDFIPSENFWVGVGFNPKVNMDMKLKGGGSFSGFSAGAGVRIKMFDVGFSLAKYHPSAMSM
MISVSTTLADFKKVTE
>ALJ58790.1 hypothetical protein BcellWH2_01536 [Bacteroides cellulosilyticus]
MLKKSFITALLLLIFSVLHAQDGTSAFQFLKLPFSAHASALGGENISIIEDDLTMAVQNPALLSCVADKTLNLNYILYMD
GVNVGGAAFARTAGERSTWAITAQYVDYGELKETTEENIETGTFSAKDISISGIYTYDLSDYWSGGVRTNFIYSHYDKYS
SFAIGVDLGLNYYHQESDFSASLVARNLGGQLKAFEERHEKLPVDVQLGFSKRLSHAPFRLSLTLHDLTHWSASTTAANN
FGKKLLNHIALGIDFLPTNNFYLAAGYNFRRGEEMKINGSSHWAGFTCGTGIQLKRLKLGMAYAKYHVSSSSLIFNLSYT
L
>ADQ80924.1 hypothetical protein Palpr_2795 [Paludibacter propionicigenes WB4]
MLKRIFIFSLFVMFAFAAFSQAGYGVYRFLDLPVSSRLAALGSSNVSLRDNDINFSFQNPALLSVETNNVISLNMANYLA
DIKFGSAVYGKNFGGKHYFAVGIQYVDYGTFQEATDLNVLTGQTFTAKDFALNIMYARPITHQIIVGATLKPIYSAYETY
TSYGLAMDAGVSYNDSANLFSAGFVLRNIGTQLKGYYSDTDGQHLEPLPFNIELGMSKKLAHAPLRFSMTLHNLQHWNLN
YQSTNQPGTDLQAPAEVSTKQAGFVDMAFRHAIFAAEFVPSKNFYLSVGYNHRRQQELNMTGFKSMSGFSFGGGVKLYKF
HVGFGMTPFQVGNYSYQFSISTSLNEFRL
>ADX67942.1 low affinity penicillin binding protein [Weeksella virosa DSM 16922]
MRKLYLLLLIMIGVSQQTFAQDGTRVYEFLNISTSARQAALGGNAQTAWDADPNMSLWNPALMNHKMHGQLAMNYVSYIA
DVNFATFSGVYQLADVDFLSLHGQYVDYGKLIGADEIGNLTGDFKANDAAIVLGYGREISDFFSVGVNLKYINSRIESYT
SSAVAADIGISYHNFDDNFNATLVARNIGSQIKSYDGKKEKMPVQINLGLTHRLEHVPIELNLTLHDLQKFDNSIPENKN
GKKTSFGRKFIDHVSIGAEIFPEQDFNLRIGYNFKRGNELAIDDVRSFSGLTYGFGFRANAFRIEYAHANYHKSGGANHF
GIIVNLDRLIQGRDYWRSNPWL
>AJR04315.1 penicillin-binding protein [Siansivirga zeaxanthinifaciens CC-SAMT-1]
MLKKITAFFCLLLSFITNAQLGGESTYQFLNLVSSPRQAALGGKVLTNVDYDVTQGLFNPATINPEMDNQLALNYVSYLG
GIGYGTAAYAYTVDRRTQTFHAGITYVNYGSFDGYDEAGNATGTFSGNESAISFGYATQIGYSDFYAGANLKLITSKLEQ
YNSFGAAIDFGIIYINEYLDFNAALVIRNLGTQITTYAGLQEKLPFEVDFGMSQRLENVPIRWHITLENLQEWPISRPNP
ARQTSDLSGNQTEEKIGFLGQVMRHSIFGAEIFPDGGFNIRLGYNFRRAEDLRILDQRNFSGLSAGISIKMNKMRFSYTH
AKYTSAANSNFFGLQIDLQ
>APY12248.1 penicillin-binding protein [Seonamhaeicola sp. S2-3]
MLRKIISLFCLCFSASIFAQLGGEHTYQFLNLISSPRQAALGGKVLTNVDYDVTQGMFNPATINVEMDNQLALNYTSYLG
GISYGTASYAYTIDRRTQTFHAGITYINYGSFDGYDEDGNSTGTFSGGETALSFGYARQIGYSDFYLGGNLKFISSKLEQ
YTSFGAAVDVGLLYINDYLDFNAALVIRNLGTQITTYAGLHESLPFEVSFGMSQRLENVPIRWHVTFENLQEWPIASPNP
ARTTSDLSGNQTSEKIGFLGQVIRHTILGAEIFPEGGFNIRLGYNFRRGEELRIVDQRNFSGLSAGISIKMNKMRFSYTH
AKYTSAANSNFFGLQIDLQ
>CCG53024.1 Protein of unknown function precursor PorQ [Flavobacterium indicum GPTSA100-9 = DSM 17447]
MLRKITWLLIVIATPVYAQIGGQSVYQFLNLVQSPRQAAMGGKTVTIVDYDVNQAMYNPATINPKMDNHLSTNYSNYYGE
VSYGTAAYAYTWDRHVQTLHVGANFINYGNFDGYDELGNKTGSFTGTEGALSLGYSYNVPWTNLYVGANVKFITSALESY
NSFGVASDIGFLYIDEKNDINFGLSLRNMGYQIKPYESTREKLPFEIDAGISQLMENVPIRWHVTLENLQQWNIAFSNPN
RAESSLDGTTTEEKVSFFNNALRHVIMGAELFPEKAFNIRLGYNFRRGQELNIIDQRNFSGISAGFSLRFNTVRIDYSYA
RYTVAANSSIFGVTINLQ
>EAQ38910.1 hypothetical protein MED134_02905 [Dokdonia sp. MED134]
MMRKVCYILLFLTAVSAYGQLGGRATYQFLNLMSSPRQAALGGKIITNYDYDPDSALYNPANINYRMDNQLSVNYVNYLA
DINYGTASYAYLWDRRTQVLHAGITYVNYGSFDGRDENGNATGEFGGSEAALSLGYATNIPYTDFYVGANVKLITSTLAE
YTSAGGAIDLGLTYNYEDWDLNAAVVVRNIGTQFTPYVDTIEKLPLEIDAGISQIVPNVPIRWHLTLENLQLWNIAFENE
ARGTTDLDGNTTAEKIGILDNVIRHAIVGVELFPRGGFNLRLGYNFRRSEELRIINQRSFAGISAGFGIKINKMRFNYAY
ARYNSAAASSFFGIGIDLQ
>ANH61508.1 hypothetical protein I597_2611 [Dokdonia donghaensis DSW-1]
MMRKVCYILLFLTSVSAYGQLGGRATYQFLNLMSSPRQAALGGKIITNYDYDPDSALYNPANINYRMDNQLSVNYVNYLA
DINYGTASYAYLWDRRTQVLHAGITYVNYGSFDGRDENGNATGEFGGSEAALSLGYAINIPYTDFYVGANVKLITSTLAE
YTSAGGAIDLGLTYNYEDWDLNAAVVVRNIGTQFTPYVDTIEKLPLEIDAGISQIVPNVPIRWHLTLENLQLWNIAFENE
ARGTTDLDGNTTAEKIGVLDNVIRHTIVGVELFPRGGFNLRLGYNFRRSEELRIINQRSFAGISAGFGIKINKMRFNYAY
ARYNSAAASSFFGIGIDLQ
>CAL43780.1 Protein of unknown function precursor PorQ [Flavobacterium psychrophilum JIP02/86]
MQKKHLILLLFTIYTSTYSQIGGQGVYQFLNLISSPRQAALGGKIITNYDYDVNQPLFNPASINTEMDGRLALNYGNYFG
DVTYGTAAFAYTYDRHLETLHGAITYINYGKFDGYDEFKAATGQFTGNEIALSLGYAYNIPWTKIYLGANAKLISSTLES
YNSFGVAADLAAMYKDDKNDINYALVVRNFGTQIKSYNDTNEKLPFEVIAGISQELENVPIRWHLTLENLQHWNVSFANP
ARSQPTIDGEPIEEKVSFLGNTMRHVIVGAEIFPKKTFTLRLSYNFRRAAELKILEQRTFSGISAGFGIRFRKFRFDYSY
SRYTLAANTSLFGLTINLYNNEQ
>AIN74510.1 penicillin-binding protein [Flavobacterium psychrophilum FPG3]
MQKKHLILLLFTIYTSTYSQIGGQGVYQFLNLISSPRQAALGGKIITNYDYDVNQPLFNPASINTEMDGRLALNYGNYFG
DVTYGTAAFAYTYDRHLETLHGAITYINYGKFDGYDEFKAATGQFTGNEIALSLGYAYNIPWTKIYLGANAKLISSTLES
YNSFGVAADLAAMYKDDKNDINYALVVRNFGTQIKSYNDTNEKLPFEVIAGISQELENVPIRWHLTLENLQHWNVSFANP
ARSQPTIDGEPIEEKVSFLGNTMRHVIVGAEIFPKKTFTLRLSYNFRRAAELKILEQRTFSGISAGFGIRFRKFRFDYSY
SRYTLAANTSLFGLTINLYNNEQ
>AIN71400.1 penicillin-binding protein [Flavobacterium psychrophilum FPG101]
MQKKHLILLLFTIYTSTYSQIGGQGVYQFLNLISSPRQAALGGKIITNYDYDVNQPLFNPASINTEMDGRLALNYGNYFG
DVTYGTAAFAYTYDRHLETLHGAITYINYGKFDGYDEFKAATGQFTGNEIALSLGYAYNIPWTKIYLGANAKLISSTLES
YNSFGVAADLAAMYKDDKNDINYALVVRNFGTQIKSYNDTNEKLPFEVIAGISQELENVPIRWHLTLENLQHWNVSFANP
ARSQPTIDGEPIEEKVSFLGNTMRHVIVGAEIFPKKTFTLRLSYNFRRAAELKILEQRTFSGISAGFGIRFRKFRFDYSY
SRYTLAANTSLFGLTINLYNNEQ
>ABG60232.1 conserved hypothetical protein [Cytophaga hutchinsonii ATCC 33406]
MILRLFFISILAVLPVLSHAQLGGRTGYSFLEVPVAARQAAVGGYNVSIRDKDVAMGYSNPALLNDTISKTVSFTYQPFY
ADIKKSTLFGAYGLKDNKGVISGGVNYFNYGSINQTDANGNETGAVFHPVEYALVLGYARGMGPFSMGANAKYVHSSIET
YNAAAVMVDFGVLYKHPKQQLTVGLVFKNVGFNVNNYVKGQAVNLPFDIQLGASYKPDHMPVRLSLTTHHLYKFDVVYND
PAINVKVNLDGTVTPIETTFGDKLMRHFVIGGEFLFTKNFHARFGYNFLMRRELRLQDRSATAGMTWGFMLRVKKFDIGY
TRAYYSIKGGTSYFTLGININEWMKK
>AHF12369.1 hypothetical protein BARVI_05815 [Barnesiella viscericola DSM 18177]
MRYSLRYISILLALATCLVGKGQEGTSSFDFLNIPTSTHAYALGGTNISVIDEDVNLINQNPALLGPESDLQLGLNYMKY
VGGINLAGATFAKAAGERGAWAAGIQYYGYGKMKSADETGVITGEFSPKDIVFNGIYSHDFNSFLRGGINAKVIYSSYEQ
YTSWALAVDLGLNYYNADNDLSLSLVARNLGGQIKRYNETFERMPFDLQIGYTQSLQHAPIRVSVTARHLTRWKLPYPTI
ENNAYTSGDAVIEKSGFVDNLFRHLIFGVEYLPTDRLYFGLGYNYKTRTDMKTASRNFLSGFSIGGGIKVRMFGLGVALA
QQHTGATTLMVNLAINLFEFKK
>ALO16038.1 hypothetical protein L21SP5_02410 [bacterium L21-Spi-D4]
MNRIFGILFFILSVLSGFGQSDLSSVYRFLTVPTSAYSASLGGAPIVSADSSINFIADNPALLKPELDQQVGLNFTNLHP
GVNMGMVAWGYDLKDLGFVGVGLQYMNYGEMDRIDQFGNDMGTFNGGDYALIIGWSQPLMKNLRLGASVKGIYSKIDRYD
ALAAAFDAALTYHNPDLQLTVSLMAKNIGNQIETYVEGEHEPLPQDYQFGIAKGLEHAPFRFSVVAHRLHDFDLLLTNSN
TVTPNNTDLPPEEIETDYIRKDAEKIMRHLIFAVEFIPSKRISARVGYNYYRRSTMKMIDKGGMVGFSLGASVLIKGFHI
EYARASYHLAGATNHISVRTNLGRFFE
>ANE50028.1 hypothetical protein SY85_05475 [Flavisolibacter sp. LCS9]
MRFLLIVLFTLAALSSNSQTLGGKAAYSFLNLPASPSLSALGGVNISYNNNDVGLATNNPSQLTSNLHSQLGASFNAFFA
GIKAYQLAGAAYNQKRDLTIGSSLFFIDYGNITQADDGGNVTGSLRPRDMVFQLSVGKSYLEKWHYGVTGKFIHSDYGIY
QSSAIAFDVGVHYSDSSKLFSAAFLAKNMGTQLSTYYGEKEELPFDLQLGITKRLEKAPLGFSATLQQVHRWFVGYEDSL
VTTTGFNKFFNHFVLATHVYIGKNLEVMAGYNRLRRTELNINTGGNGLNGFSTGFKASFKKLQVQYARAYFQRAGAYNQF
GLNLKLNSLIQSSDL
>AOH41228.1 DUF3308 domain-containing protein [Tannerella sp. oral taxon HOT-286]
MKILRLIGLLCLFPACLAAQQGNEVFRFLRFPMSARAGALGGHTVSLVEADPALVFHNPALLGGEMNGMVGLSYMNYIGG
IHVGSAIYTRTHGDRGAWAVGLSYINYGSMKEADAQRNLSGHFSASDAGLSATYSYDLSDRWRGGLSMKVLYSAIAEYSA
FGLAADAGLSYFDEEADLSVGIALKNIGAQLKAYDSRRSRLPWDIQLGFTKRMAHAPIRLSVTGMYLNQWKFKYVDETLT
ERNVDDSFVATLAKHLVFGVDFVPSNNFWVGVGYNPKEAMDMRLKDGGNRLGGFSMGAGLHVSRFDVSISAARYHPSAMS
LMLGLGISLNDDNP
>ADK97253.1 hypothetical protein HMPREF0659_A7166 [Prevotella melaninogenica ATCC 25845]
MKKIVFTLLLALFAVVIRAQESQTEYNFLRLPVSAHAAALGGENITIIEDDPSLMFSNPALASSVSDKTVGLSYMNYMRG
AHYMGASYTKALGEKATLAGGVQYMNYGKMKEVDANNVQTGTFNASEIAVEGIFSYELARNLVGGITAKFITSYIGSYNS
MAVGVDLGLNWYEPERQWSVSLVAKNLGGQIKAYEEEYGKMPIDVQVGVSKTFAALPVRVSATLVDLTHYDYRFINHLNL
GAEVLLSESIWVGGGYNFRKADEMTIGKADNASAHGAGFSVGAGINLEQFKLNLAYGKYHAASNSILVNLAYSF
>AKU69763.1 histidine kinase [Prevotella fusca JCM 17724]
MKKIVFTLLLTLFATVIRAQESQTEYNFLRLPVSAHAAALGGENITIIEDDPSLMFSNPALASSVSDKTVGLSYMNYMRG
AHYMGASYTKALGEKATLAGGVQYMNYGKMKEVDANNVQTGTFNASDIAIEGIFAYELARNLMGGITAKFITSYIGNYNS
MAVGVDLGLNWYEPERQWSVSLVAKNLGGQIKAYEEDYGKMPIDVQVGVSKTFAALPVRVSATLVDLTHYDYRFINHLNL
GADILLSESIWIGGGYNFRKADEMTIGKSDEASAHGAGFSVGAGINLEQFKLNLAYGKYHAASSSILVNLAYSF
>APW32958.1 DUF3308 domain-containing protein [Prevotella intermedia ATCC 25611 = DSM 20706]
MKKLVFALFLGLFSTISQAQESQTEYNFLRLPVSARAAALGGNNISIIEDDPSLMFSNPALAASVSDRTLGLSYMNYMKG
ANYMGASFTRAMNDKATLAGGIQYMNYGKMKEVDENNVQTGEFSASEIAVEAVFAYELARNLVGGITGKFITSYIGSYNS
IAVGVDLGLNWYDPEREWSVSAVAKNLGGQVKAYDDNFGKMPFDLQIGVSKTFAALPVRVSATLVDLTHYDYRFINHLNL
GAEILLSESLWVGGGYNFRRGNDMKVGVGDDESSHGAGFSVGGGINLERFKLNVSYGKYHASSNSIMVNFAYTL
>ADE82884.1 conserved hypothetical protein [Prevotella ruminicola 23]
MNIRNVVITILLTFCTCTTMAQESKTVYNFLRLPVSAHAAALGGENITLTDDDATQLFHNPALISGVTDKTLNLNYMTYM
EGAKTVSASFVRLTGERASWGVSAQLMDYGRIKQTSFANEDLGDFSARDIAIGGTFAYELTERISGGITAKFITSTIAGY
NSLGVGVDLGLNYLDVERGWSVSTVARNLGGQIKAYDDEFERIPFDLQVGASKRLLNSPLRFHATMSRLTDWSEGIGRHL
AIGADVLLGENIYVATGYNFRKASEMKITDSEGSSAHGAGLTLGAGLSLQRFKLHLGWGKYHVSTSSLIINISYTL
>ACU07733.1 low affinity penicillin binding protein [Flavobacteriaceae bacterium 3519-10]
MKKILAHSALLCSALFCAQEGTLVYPFLNIPVSARQAAMGGDAVSVRDYDVSFAGVNPALMNIEQDEMIAVNYSSYLADS
KYGTISYVRDLQEAHLISFNARYMDYGRMPRTDESANIDGEFGAMDATVGLGYAYQFDEDWTIGGSANFVTSKIDTYTSM
AVVGSAGITYHNRQSNETVALVFRNFGYQFKTYNGMRENVAFRVDLGYTKILDEFPLAFTITAHDLQKLNISQDYNNNGQ
PIRWQRKIADHFSLGAELFPQQAFNIRFGYNIKRGNELAVLDQRSFTGLTAGFGIKISSFRFDYAHVRYHNSSNVNMFGL
TLDLIEVGGNRR
>CCB69879.1 Protein of unknown function precursor PorQ [Flavobacterium branchiophilum FL-15]
MKKFLIYNLLFFTSSFVFGQVGGRSVYQFLSLVNSPRQAALGGKVVTFFDDDVNQAQFNPATINEAMDNKLAVNYGSYFG
QVNYGTAAYAYTIDRHVQTFFVGANFVNYGNFDGYNEIGQKTNNFSGSEGALSFGYAYNFPFSNIYIGANAKLITSGLEN
YSSFGGAVDLGFLFIDEKNDVNWALSIRNLGTQFTTYAGVYEKLPTEIMIGISQEVENVPLRWHLTLENLQQWNIAFSNP
NRAIGSLDGSSTPERVSFLNNALRHVIIGAELFPQKGINLRLGYNFRRAEELRIIDQRNFSGVSLGFGLKINNLKFNYSY
SRYTLAANTSLFGITINFNE
>ALW85443.1 hypothetical protein AUC43_10255 [Hymenobacter sp. DG5B]
MKHFSARGAAGFCLLLGVMGLLPARAQQIGGRTVFPFLDLPAGAQQAALGGTNVSARNDDPTMLFANPALLNPEMDGRLA
LSYVAYVADIKQSTAAYVFNTQKAGRFGIGLTYLNYGQLESYDAAGNSLGTFGVNEYTVGVSDSYTKGKFTFGATTKLAV
SSIAGSRSLAGVADAGVVFKHPTQDFTVGLAAKNAGYQFSPYPGTDRGPLPLDVELGATIKPEHMPLRLSLTAHHLQQWD
IQYLDPNQRGQPDANNVVKKPTKSFGDNLARHFTASATLVLGQNFNLRVGYNHLQRRELRLDNTSGSAGLSFGFMLKIST
FQLDYTHATLQAAGSSEYFTLARNLDSLFKKKE
>AEV99983.1 hypothetical protein Niako_3685 [Niastella koreensis GR20-10]
MLVVLRVKEIPPCQWRNFFLSAGALAKADCALGLFRYFSAQSTYAQASADETFMPGRLHILVYLLILTRANAQTLGGNTV
YNFLKLSNTPQLTALGGINISNQTQDIGLAFNNPSLLRPVMHTQANMVFNSFYAGIKNYHLMWGYHANSLNTTFAAGINY
FSYGSIAETDMMGNVLGNMRPADYVAQLSAARQYGERWHYGVTAKFIHSSYGIYSSSGVAMDIGIAYYDSIHLWQVSLVA
KNMGAQLKQYAGSSSGDLPFDLQLGISKRLAHAPLQFSLTLNQLHQFDTRYNDTLFNSETGLAQDSKDKKYIFDKFFRHV
TLAVQLFAGDKIEVTAGYNYLRRKELNITNAGNGLNGFSLGVGVLFKKIQIRYARSYYQNNSSYNQFGLNLRLNDYFGSG
GLLNRAGNK
>BAR97019.1 low affinity penicillin binding protein [Prevotella intermedia]
MKKFVFALFLGLFSTISQAQESQTEYNFLRLPVSARAAALGGNNISIIEDDPSLMFSNPALAASVSDRTLGLSYMNYMKG
ANYMGASFTRAMNDKATLAGGIQYMNYGKMKEVDENNVQTGEFSASEIAVEAVFAYELARNLVGGITGKFITSYIGSYNS
IAVGVDLGLNWYDPEREWSVSAVAKNLGGQVKAYDDNFGKMPFDLQIGVSKTFAALPVRVSATLVDLTHYDYRFINHLNL
GAEILLSESLWVGGGYNFRRGNDMKVGVGDDESSHGAGFSVGGGINLERFKLNVSYGKYHASSNSIMVNFAYTL
>AFJ07596.1 PF11751 family protein [Prevotella intermedia 17]
MKKFVFALFLGLFSTISQAQESQTEYNFLRLPVSARAAALGGNNISIIEDDPSLMFSNPALAASVSDRTLGLSYMNYMKG
ANYMGASFTRAMNDKATLAGGIQYMNYGKMKEVDENNVQTGEFSASEIAVEAVFAYELARNLVGGITGKFITSYIGSYNS
IAVGVDLGLNWYDPEREWSVSAVAKNLGGQVKAYDDNFGKMPFDLQIGVSKTFAALPVRVSATLVDLTHYDYRFINHLNL
GAEILLSESLWVGGGYNFRRGNDMKVGVGDDESSHGAGFSVGGGINLERFKLNVSYGKYHASSNSIMVNFAYTL
>AEA20999.1 hypothetical protein HMPREF9137_2099 [Prevotella denticola F0289]
MKKIVFAFLSSLFATVVRAQESQTEYNFLRLPLSAHAAALGGENITVIEDDPSLMFSNPALAASVSDRTVGISYMNYMHG
ANYMGASYTKALGEKATVAGGVQYMNYGRMKETDENNVQTGTFNASDIAVEGIFAYELARNIVGGITAKFITSYIGHYNS
MAVGVDLGLNWYEPEEQWSVSLVAKNLGGQIKAYEEDYGKMPTDVQVGVSKTFAALPVRLSATFVDLTHYNYRMADHLDL
GIDLLLSESIWIGAGYNFRRADEMTVGKAEDASAHGAGFSIGGGINLERFKLNLAYGKYHAASSSVLVNLGYSF
>ALR30263.1 penicillin-binding protein [Chryseobacterium sp. IHB B 17019]
MKKIVIFSLFLSGIVSYAQTGTNVFPFLNLPVSARQAALGGDAISIRDHDVSFAIANPSLLNKDSDNQLSVNATAYLADS
KYGTIAYAKDFDNGHMATVNARYMSYGDIPRTDDSGFENGTFKASDVAIGAGYAYQFEEDWTIGGGINFITSKIDNYTSS
AIAGNLGVTYHNKKNKETASVILRNFGYQFKTFNGTRENLPFRIDLGYTRILKAIPLAITITAHDLQEFNISSQYNVNGQ
EVNAGRKIADHFSIGAELFPEKSFNIRLGYNVKRGNELAVADQRNFSGLSGGFGIKLSRFRIDYAHVRYHNSSNVNQIGI
SVDLTSHAGY
>AOW19282.1 penicillin-binding protein [Lutibacter sp. LPB0138]
MKLILRILFFVSFVSFSQVGGESVYNFLNVPTSARQAALGGKVITLLDDVNQPLWNPATINIDLENQLAVNYLNYLTDIG
YASVSYAYLVNRNFGVVQGGLTYANYGEFIEADETGIETGTFKAYDLALSIGYAYQVPFSNFSIGVNAKLINSVIQDYSS
FGIATDLGIVYENDHQPYVFSLAIRNIGYQITTFDGEQEKVPLEILFGASYRLKNVPVRWYVTLDNLQKWNVAKPNPSNS
FTDINGTVIEEEINFLDNTMRHFVVGAEFFPESLFNLRLGYNFRRAKELKLADARTFAGFSAGFGLQMRRVKLNYAFTKY
HPAENTSTFSLQIDLSGR
>AGC77804.1 hypothetical protein DDD_2677 [Nonlabens dokdonensis DSW-6]
MRHLFLLIFLCSAFAKAQIGGRSTYQFLNLVSGTKQAALGGRVLTGVDYDPTSGIFNPATINPKMDNQLQVNYVNYLGDV
NYGTASYAYTWDRHVQTFHAGVTYLNYGTFDGFDEQGNSTGEFGGNEVAVSMGYAYNIPWSDFYVGANLKLISSKLDIYT
SFGGAVDLGVLYYNEDKAIRAALVVRNLGTQFTPYNEIYEDLPLEISAGFSNTMKNLPLRLHVTLENLQQWDLAFTNEAN
AQTDLDGNVIEDKPSFFNNALRHTVFGLEIFPEQVFEVRLGYSFRRAEELRIDNTRAFSGVSAGFSLKMNKLRFSYTHAR
YTLASHTSLFGVNINLQ
>BAP31446.1 low affinity penicillin binding protein [Chryseobacterium sp. StRB126]
MKKIIIFSLFLSGIVSYAQTGTNVYPFLNVPVSARQAALGGDAISIRDYDVSFAIANPALLNKDSDKQLSVNATAYLADS
KYGTIAYAKDFENGHMATINARYMSYGSIPRTDESGFQDGEYKASDVAIGAGYAYQFEEDWTIGGGLNFVTSKIDNYTSS
AISGTAGITYHNKKNKEVLSLVLRNFGFQLKSFNGTRENLPFRVDVGYTRILKNFPLAITITAHDLQQFNISSEYNKDGQ
EVKAGRKIADHFSLGAELFPEKNFNIRLGYNVKRGNELAVADQRNFSGLSGGFGIKVSRFRIDYAHIRYHNSSNVNQIGI
SMDLSSHRGE
>ANF52604.1 penicillin-binding protein [Chryseobacterium sp. IHB B 10212]
MKKIVIFSLFLSGIVSFAQTGTNVYPFLNIPVSARQAALGGDAITIRDYDVSFAIANPALLNKDSDKQLSVNGAAYLADS
KYGTIAFAKDFDNGHMATINARYMSYGDIPRTDESGFENGNFTASDVAVGAGYAYQFEEDWTIGGGINFITSKIDTYTSS
AIGGNFGVTYHNKKRKEVVSVVARNFGYQFKSFNGTRENLPFRVDLGYTKILTAIPLAITITAHDLQQLDISSDYNLNGQ
EVNVGRKIADHFSIGAELFPEKSFNIRLGYNVKRGNELAVVDQRNFSGLSGGFGIKIAKFRIDYAHVRYHNSSNVNQIGV
SMDLSGHRY
>AKK74246.1 penicillin-binding protein [Chryseobacterium gallinarum]
MKKIIIFSLFLSGIVSYAQTGTNVYPFLNVPVSARQAALGGDAISVRDYDVSFAIANPALLNKDSDKQLSVNATAYLADS
KYGTIAYAKDFENGHMATINARYMSYGSIPRTDESGFENGEFKASDVAIGAGYAYQFEEDWTIGGGINFITSKIDNYTSS
AISGTAGVTYHNKKNKEVLSLVLRNFGFQLKSFNGVKENLPFRVDLGYTKTIKNFPLAITITAHDLQKFDISSEYNVEGQ
KVNAGRKIADHFSLGAELFPEKNFNIRLGYNVKRGNELAVADQRNFSGLSAGFGVKVSRFRIDYAHVRYHNSTNVNQIGI
SVDLSSHRGE
>AKP70815.1 low affinity penicillin binding protein [Riemerella anatipestifer]
MKKVFLFLGLVINVLVSAQDGTTVYNFLNMPFSARQAVLGEAVSVRDYDQNLAAVNPALLNVEMDSRLSVNYASYLAGAH
YGTVSYAKDLEYGHLVSANVRYLDYGNMPRTDEFGNINGDFSAIDASLGLGYAYQFEDNWTIGSNLNLVTSKIDNYNSMA
VVGSLGVAYHNDKSKETVGLVIRNFGYQFKTYNGVREKLPLRIDLGYTKQLDEFPLAFTITAQNLQKWNISQDYNRNGQE
TRWTRKLFDHFSFGAELFPEQSFNLRLGYNVKRGNELSIEEQRSFTGLSFGFGLKVSYFRFDYTHSRYHNASNFNLLGVS
LDLVELSGYRR
>ADQ81694.1 low affinity penicillin binding protein [Riemerella anatipestifer ATCC 11845 = DSM 15868]
MKKVFLFLGLVINVLVSAQDGTTVYNFLNMPFSARQAVLGEAVSVRDYDQNLAAVNPALLNVEMDSRLSVNYASYLAGAH
YGTVSYAKDLEYGHLVSANVRYLDYGNMPRTDEFGNINGDFSAIDASLGLGYAYQFEDNWTIGSNLNLVTSKIDNYNSMA
VVGSLGVAYHNDKSKETVGLVIRNFGYQFKTYNGVREKLPLRIDLGYTKQLDEFPLAFTITAQNLQKWNISQDYNRNGQE
TRWTRKLFDHFSFGAELFPEQSFNLRLGYNVKRGNELSIEEQRSFTGLSFGFGLKVSYFRFDYTHSRYHNASNFNLLGVS
LDLVELSGYRR
>ADZ12810.1 hypothetical protein RIA_1736 [Riemerella anatipestifer RA-GD]
MKKVFLFLGLVINVLVSAQDGTTVYNFLNMPFSARQAVLGEAVSVRDYDQNLAAVNPALLNVEMDSRLSVNYASYLAGAH
YGTVSYAKDLEYGHLVSANVRYLDYGNMPRTDEFGNINGDFSAIDASLGLGYAYQFEDNWTIGSNLNLVTSKIDNYNSMA
VVGSLGVAYHNDKSKETVGLVIRNFGYQFKTYNGVREKLPLRIDLGYTKQLDEFPLAFTITAQNLQKWNISQDYNRNGQE
TRWTRKLFDHFSFGAELFPEQSFNLRLGYNVKRGNELSIEEQRSFTGLSFGFGLKVSYFRFDYTHSRYHNASNFNLLGVS
LDLVELSGYRR
>AGC40398.1 hypothetical protein G148_1094 [Riemerella anatipestifer RA-CH-2]
MKKVFLFLGLVINVLVSAQDGTTVYNFLNMPFSARQAVLGEAVSVRDYDQNLAAVNPALLNVEMDSRLSVNYASYLAGAH
YGTVSYAKDLEYGHLVSANVRYLDYGNMPRTDEFGNINGDFSAIDASLGLGYAYQFEDNWTIGSNLNLVTSKIDNYNSMA
VVGSLGVAYHNDKSKETVGLVIRNFGYQFKTYNGVREKLPLRIDLGYTKQLDEFPLAFTITAQNLQKWNISQDYNRNGQE
TRWTRKLFDHFSFGAELFPEQSFNLRLGYNVKRGNELSIEEQRSFTGLSFGFGLKVSYFRFDYTHSRYHNASNFNLLGVS
LDLVELSGYRR
>AKQ39248.1 penicillin-binding protein [Riemerella anatipestifer Yb2]
MKKVFLFLGLVINVLVSAQDGTTVYNFLNMPFSARQAVLGEAVSVRDYDQNLAAVNPALLNVEMDSRLSVNYASYLAGAH
YGTVSYAKDLEYGHLVSANVRYLDYGNMPRTDEFGNINGDFSAIDASLGLGYAYQFEDNWTIGSNLNLVTSKIDNYNSMA
VVGSLGVAYHNDKSKETVGLVIRNFGYQFKTYNGVREKLPLRIDLGYTKQLDEFPLAFTITAQNLQKWNISQDYNRNGQE
TRWTRKLFDHFSFGAELFPEQSFNLRLGYNVKRGNELSIEEQRSFTGLSFGFGLKVSYFRFDYTHSRYHNASNFNLLGVS
LDLVELSGYRR
>AOR25245.1 penicillin-binding protein [Formosa sp. Hel3_A1_48]
MRILVTLILVFAAPSSVFAQLGGEATYQFLNLMSSPRQAALGGKVITNVDYDVTQGLYNPASINVEMDNQLALNYANHLG
DIRYGTAAYAYTVDRRTQTFHIGATYVDYGTFDGYDEFGNSTGSFTGNETAISFGYALQIGYSDFYAGANVKLISSKLEQ
YNSFGGALDFGLVYLNEYLEFNAALVVRNIGTQFTTYAGLREPLPFEVDLGFSQTLQFVPIRWHLTFENLQKWPIATANP
ARATSDLNGNQTQEKVGFFSNLIRHTLVGVELFPDKGFNLRLGYSFRRAEELRILEQRNFSGLSFGVGLKFNKLRFSYTH
ARYSSAANTSFLGVQISLQ
>APZ47826.1 penicillin-binding protein [Polaribacter reichenbachii]
MRLLFILFISILFSIEGASQVGGESVYQFLNLSTSARQIALGGEVLTLIDDVNQPIWNPSTINPEIDNKVSINYSSYLAS
INIGSFSYAKLISRRFGTIQTSIKYLDYGTLIGADNQGNETGDFGASDLAFSFGYARNLPWTNLFFGANIKLINSSISSY
TSFGIVADFGVLYYSPYKNYSFTIVARNAGRQITSYDGTYEKLPFKVSLGGSYRLEYVPLKWYFTLDNLQHWDVSEPNPS
EQTTDLEGNITEEEIGFIGNTFRHFVIGAELFPESAINIRMGYNFRRAAELKLQNVRTFGGISFGFGIKMNKLKFNYAYS
KFHSATNASTFSLQIDLDKR
>AOW15958.1 penicillin-binding protein [Polaribacter sp. LPB0003]
MKYFYYLLLSVFFSLEINSQVGGENIYQFLNLSSSARQIALGGEVLTLTDDVNQPIWNPAVISNEIDHKISANYASFLAG
INIGSISYAREISRHFGTIHASINYLDYGTLIGADEQGNETGNFGANDLAISVGYALNLPWTNFFFGANVKLINSNIQNF
TSFGVAADFGILYNSPYKPYSFTLVARNAGAQIKSFNGTNEELPFKIAFGASYQLEYVPLKWYLTLDNLQQWDVSEPNPS
EQTTDLEGNVTEQEIGFIGNALRHFVVGAELFPESAINLRVGYNVRRAAELKLQNIRTFGGISFGFGIKMNRFKFNYAYS
KFHTATNASTFSLEMDLNRR
>AKD03384.1 hypothetical protein PKOR_09945 [Pontibacter korlensis]
MLLSLAVRVQAQVGGQRGFPFLELPTSAKQAALGGINVTAAGHDVNMVAANPALLNEEMDGQISLSYVGYLADIKQSHAV
YAFNSEKLGRWAASINYLSYGDFVERDATGMELGTFNVNDYTLALTHSREMEAFTIGATAKMAVSSIAGNQAVGLLADAG
AVFKHPEKDLTVGLAFKNVGYLVKPFDSGKRQEMPWDAQLGISYKPVHMPVRLSLTAHRLYQFDIVYLDPNAQGQLDENG
NEVKEEKTLGDKIARHFVVGTEFVFSKNFQLRAGYNHLRRKELRLDGNSGGAGFSLGAMVRVRSFELNYGSAFFHPSGAT
HYITIATNTNTFLKKKSS
>AIZ65257.1 hypothetical protein PK28_14095 [Hymenobacter sp. DG25B]
MLLSLALAGLPGFSARAQIGGQHAFEFLTLPASAKLAGLGGVNVSARDADGTMLLGNPALLNEEMDGRASLTYIDYLADI
RQSTATYVFNSSQLGRMGVGLTYLNYGRFEQFDAAGNSLGEFSVNEYALGITKAVTTGNFTLGGTAKLAVSGIAGNHSVG
TVLDAGGLFKHPTTDFTVALAVKNLGYQLRPYAGSGREPLPLDVQMGATIKPEHMPLRFSLTAHHLQQFDIVYLDSTQRG
KLDENNEEIKPKKSVGDKIARHFVVGGELVLSKNFQVRVGYNHLRRRELRLDTRSGGAGLSFGVTFKLSQFQIDYTRAYY
HVSGASNYFTLARSLDSIFKKNSGS
>ACU59532.1 hypothetical protein Cpin_2037 [Chitinophaga pinensis DSM 2588]
MRKNIIALLLALPYLCCLIPSAKAQVLGGKNVFSFLDLPVAPQVAALGSTNVSLQNNDIALSSLNPALLRPSMDQHLQVN
YTNYFGGVQYAHALFGYHAEKYQTTFAGGIQYINYGRITETDATGMAQGTFWPRDMAIQVTASRRYLERWFYGLTMQYVH
SAYQQYKASGLAFHVGLNYQDTAHHWQAGLVFRNMGVQLKTYTKGNQEPLPFDLQVGVSKKLEGAPLQFSATIHHVHQFD
VRYADPDFREGTVISDGDTARTGGTADKIFRHFILAAQWEIGRYIELTTAYNHLRRQELGMPQQKGMSGFSGGLGIITRR
LQLRYARSWYQRSEALNQLGINLPLKEWRY
>ALO49277.1 histidine kinase [Prevotella enoeca]
MKKVVFTFLFAVILLPIQAQTSREIYHFLRLPISAHAAALGGDNITLIEDNAPLMFNNPALLGSVSDKTLNLNYMNYMSG
VNYGSASFTRIIRDAATIAAGVQFINYGRMRQTDENGVQIGEFSANEIAFSGVFSYELSERLIGGITAKVITSYFGNYNS
LAMGVDLGVNYYDPDHQWSVSAVAKNLGGQLKAYNEDYERMPIDVQFGVSKRFEDMPLRFSATLVDLNHWHYAFVNHVTA
GVDVLLSERIYVAAGYNFRRAREMKIADGDGNSSHGAGLSLGTGLQLERFKLHIAYGKYHVSSSSLIMNVSYSL
>AOR27158.1 penicillin-binding protein [Formosa sp. Hel1_33_131]
MRMRILVSFFLVLSCSSAVHAQLGGESTYQFLNLISSPRQAALGGKSITNVDYDVTQALYNPATINVEMDNQLAVNYSSY
LGDISYGTAAYAYTWDRRTQTFHVGMTYVNYGSFDGYDENGISTGEFSGSEAAFSVGYATQIGYSDFYAGANLKLISSKL
EQYNSLGIATDVGFIYINEYLDFNAALVIRNFGMQLTTYAGVKESLPFEIDLGFSQKLENVPLRWHLTLENLQQWPIATE
NPARGTTDLNGTQTPEEVGFFSNIIRHTILGLELFPDKGFNIRVGYSFRRAAELKILEQRNFSGLSFGIGLKFNKLRFSY
THARYSSAANTSFLGLQINLQ
>AFU70205.1 hypothetical protein P700755_003606 [Psychroflexus torquis ATCC 700755]
MKFKLLFLLFIFSVTWSTKAQIGGQNTYQFLNLPVSPKVSALGGKNITSYSFDPSDAMANPALINFDMHNQMSVNYMNYF
ADVNYGTASYAYDIGRRTQIIQAGVTFIDYGRFEGFDEAGNSTSKFGGSEAALSVGYSRRIGRSDYYVGVNLKLISSSLE
QYSSFAGAADVGVSYIYPEWDLIISGVVRNFGTQFKAFNDVRESMPFEVVLGISQKLKKAPIRWHVTLENLQQWNLSFRN
TARDIEDLTGNVTTDDPSFINNALRHTILGAELFPDGGFSIQLGYNFRRGEELRIQDQRAFSGLTGGVSIKLNKLRFSYS
YARFNRAASSSFFGLNINLQ
>ALM20056.1 penicillin-binding protein [Nonlabens sp. MIC269]
MRYFFCLIFLFSAFAKAQIGGTSTYQFLNLVSGTKQAALGGRVLTSVDYDPTTAFYNPATINPKMDNQLQVNYANWLGDI
NYGTASYAYTWDRHVQTFHVGVTYVNYGTFAGYNEQGISTGDFSGNETAISAGYSYNIPWSDFYVGANVKFISSKLDIYT
SLGGALDLGLLYYNEDKAIRAALVVRNLGIQFTPYNELQEDLPLEIAVGFSNTMKQLPVRLHVTLENLQKWNLAFSNTAN
AQTDLDGNVIEDEPGFFNNMLRHTVLGVELFPEQTFEIRLGYSFRRSEELRIQDTRAFSGLSAGFSLKMNKMRFSYSHAR
YSLAAHTSFIGVNIDLQ
>ALJ03924.1 penicillin-binding protein [Algibacter alginolytica]
MLKKIIASFYFIICFSSYAQLGGESTYQFLNLVSSPRQAALGGKVLTNVDYDVTQGLFNPATINVEMDNQLALNYTSYLG
GISYGTAAYAYTLDRRTQTFHGGITYINYGSFDGYDESGNSTGTFTGSETALSLGYALQIGRSDFYFGGNLKLITSKLEQ
YSSFGAAVDLGLLYIDENIDFNAALVVRNFGTQITTYAGLNEPLPFELDFGMSQTLENVPIRWHVTFENLQKWPIATSNP
ARATSDLSGNQTEEKIGFLGQVIRHTILGAELFPEGGFNIRLAYNFRRGEELRILEQRNFSGLSAGFSIKLNKMRFSYAH
AKYSSAANANFFGLQIDLQ
>AFR36079.1 hypothetical protein B739_1486 [Riemerella anatipestifer RA-CH-1]
MKKVFLFLGLVVSVLVSAQDGTTVYNFLNMPFSARQAVLGEAVSVRDYDQNLAAVNPALLNVEMDSRLSVNYASYLAGAH
YGTVSYAKDLEYGHLVSANVRYLDYGNMPRTDEFGNINGDFSAIDASLGLGYAYQFEDNWTIGSNLNLVTSKIDNYNSMA
VVGSLGVAYHNDKSKETVGLAIRNFGYQFKTYNGVREKLPLRIDLGYTKQLDEFPLAFTITAQNLQKWNVSQDYNRNGQE
TKWTRKLFDHFSFGAELFPEQSFNLRLGYNVKRGNELSIEEQRSFTGLSFGFGLKVSYFRFDYTHSRYHNAANFNLLGVS
LDLVELSGYRR
>AIH03078.1 low affinity penicillin binding protein [Riemerella anatipestifer CH3]
MKKVFLFLGLVVSVLVSAQDGTTVYNFLNMPFSARQAVLGEAVSVRDYDQNLAAVNPALLNVEMDSRLSVNYASYLAGAH
YGTVSYAKDLEYGHLVSANVRYLDYGNMPRTDEFGNINGDFSAIDASLGLGYAYQFEDNWTIGSNLNLVTSKIDNYNSMA
VVGSLGVAYHNDKSKETVGLAIRNFGYQFKTYNGVREKLPLRIDLGYTKQLDEFPLAFTITAQNLQKWNVSQDYNRNGQE
TKWTRKLFDHFSFGAELFPEQSFNLRLGYNVKRGNELSIEEQRSFTGLSFGFGLKVSYFRFDYTHSRYHNAANFNLLGVS
LDLVELSGYRR
>ANO48187.1 hypothetical protein Pf1_02733 [Flavobacterium columnare]
MRLKFLFLAYIFSSSIYSQIGGNGVYRFLNLTTSPRQVALGGKAITIYDNDVNQPILNPASINQEMDGKLAVNYGSYLGD
ISYGTASYALIYDRHVQTIHGGISYINYGKFDGRDELGTQTGNFTANELAMSLGYAYNIPRSDWYLGVNAKLIASSLENY
QSFGIATDIGVTYLDEQKSVNYALLIKNFGTQITTYNGIQENLPFEVMLGVSQKLEHLPIRWHLTLDNLQKWQLAFSNPA
RSEQTLDGTVKEEEIGFLGNAIRHVILGAEILPDKGINFRISYNFRRAAELKILEQRTFSGFSAGIGIRFSKFRFDYSYA
RYTLASNTSMFGLTINL
>AEW84917.1 hypothetical protein FCOL_00310 [Flavobacterium columnare ATCC 49512]
MRLKFLFLAYIFSSSIYSQIGGNGVYRFLNLTTSPRQVALGGKAITIYDNDVNQPILNPASINQEMDGKLAVNYGSYLGD
ISYGTASYALIYDRHVQTIHGGISYINYGKFDGRDELGTQTGNFTANELAMSLGYAYNIPRSDWYLGVNAKLIASSLENY
QSFGIATDIGVTYLDEQKSVNYALLIKNFGTQITTYNGIQENLPFEVMLGVSQKLEHLPIRWHLTLDNLQKWQLAFSNPA
RSEQTLDGTVKEEEIGFLGNAIRHVILGAEILPDKGINFRISYNFRRAAELKILEQRTFSGFSAGIGIRFSKFRFDYSYA
RYTLASNTSMFGLTINL
>EAP86428.1 hypothetical protein CA2559_10348 [Croceibacter atlanticus HTCC2559]
MQQRYYVLAAIALFCFLNINFIYGQIGGQSTYQFLNLINSPRQAALGGKNITIYDQDPTSGLYNPANINFRMDNQLSVNY
VNYIADVNYGTASYAYLYDRRTQVIHAGITYINYGSFDGYDENGNATNTFSGGEAALSLGYAYNIPYSDFYIGANAKFIS
SKLEQYSSLGGALDLGITYFYEDWDLVIAAVARNIGTQFTAYDDTYESIPFEVNFGISQQLRKVPLQWHLTFENLQQWQI
AFRNTNRDEEDLSGNVIEDDPGFFNNVLRHTILGVELFPKGGFNIRLGYSFRRGEELRIVDQRSFAGLSAGFGVKFNRVR
FNYAYSRYNSAASSSFFGLNIDLQ
>ABQ05777.1 hypothetical protein Fjoh_2755 [Flavobacterium johnsoniae UW101]
MLKHYVLFLMILICSVSFGQIGGRYTYQFLNLTTNPRQAALGGKTITIYDEDVNQAMSNPAALNADMDNHLALNYGNYYG
EASYGTGSYAYTYDRHLQTFYAGVNYINYGSFEGYDENGQRTSDFTGSEGALSVGYAYNVPFTDLHIGVNGKLITSTLES
YNSIGGALDLGFLYIDERNDINYALVFRNIGTQFKTYSGIKENLPFEITAGISQELEHIPLRWHLTLENLQQWDIAFSNP
VRGETNIDGTTNAEKVSFVNNALRHVVFGVELFPQRAFNVRLGYNFRRGEELRVEEQRNFSGVSLGFGLRMNKLKFNYSY
SRYTLAANTSLFGLVLNLQ
>AOC96731.1 hypothetical protein BB050_03649 [Flavobacterium johnsoniae]
MLKKVVLFFVFLICSHSFGQVGGRYTYQFLNLTTSPRQAALGGDVITIYDEDVNQAMSNPALINADMDNHLALNYGSYYG
EASYGTASYAYTYDRHVQTFYAGVTYVNYGTFEGYDENGQATSNFTGSEGALSLGYAYNVPFTDFYIGASAKLITSSLES
YNSIGGAVDLGFLYVNQMNDLNFALVFRNMGTQFTTYSGIKENLPFEIVAGVSQELEHVPIRWHLSLENLQQWNISFSNP
NRGETNIDGSTSAEKVSFVNNALRHVAFGVELFPKKAFNFRVGYNFRRGEELRVEEQRNFSGVSLGFGLRMNKLKFNYSY
SRYTLAANTSLFGLTLNFQ
>AEE13025.1 hypothetical protein Poras_1083 [Porphyromonas asaccharolytica DSM 20707]
MPRASHWSPILLLLFGLLPYTIVRGQEAHTFGFLLQPPSAQSLAMGGKVISYIDANPGLALDNPALYGHEVAGRMFLSYF
NYMRGTHSANALYGLPVGERGAWAVALRSTYYGKMQGYDTQGVATAPFQAMEMALSGLYSYDLTDRLRGGLALKMLYGQI
EHYSAFALVADAGLSYYRSDWGTSLGMTISNVGGMLKSYGLSRRMPQWDVRLGMSQRLAHAPIRFHLTIQGLTPYNIQTW
GAGRSTGIRIASHFAGGVEFVPSEQFWVGIGYNAKQAVDLSERGAKSLSGLSAGVGFNQRHYRLALGATYYNPQMLGLMF
SFSTTFGNDKYVY
>EFC70277.1 hypothetical protein HMPREF0669_01578 [Prevotella sp. oral taxon 299 str. F0039]
MSKYIITFFLIFQILNASAQESKTAYNFLRLPVSAHAAALGGENISLIEDDEALIFHNPALLSSVSNKTINVNYMNYMKG
INSLSAAFNKTIKEKASVAFSAQYLNYGTLQQTDPSGNITGSFTAKDISVAGYFSYILAKDVAGGIAVKFITTNIGNYNS
IAMGVDLGLNYYEPDYDWSVSIALKNLGGQLKAFDDEYETMPLDIQLGVTKRFTNTPFRASLTLFDLNHGNYKFIQHVNA
GLDVILSDNIWVGAGYNFKRSNQMKLFTNDTSSAHGAGLSLGAGLILERFKLNLAYGKYHVSGSSLLINVGYSL
>AGB28860.1 hypothetical protein Prede_1550 [Prevotella dentalis DSM 3688]
MEKAAIAFLLFLAALAAQAQDESQTAYNFLRLPVSAHAAALGGDNVTLVEDDGALMFHNPALLSSVTDKAIGLNYMNYMS
GASTASASFSRVVKERASWAVSGQYVDYGKMKEVDENNIQTGEFSARDMAVAGYFSYMLGTRFAGGISARLVNSYIGNYN
SIGFGVDLGLNYFDPDHEWSVSLVAKNLGGQLKAYNENYEHMPLDVQLGVSKRFVGTPFRVSATVVDLNHLDYKMINHVV
VGGEILLTETFWIGGGYNCRRANEMKITGTEGKSSSHGAGLSLGAGLNLERFKLNLAYGKYHVSSSSVVLNLGYRL
>ANU64799.1 hypothetical protein A4V02_07880 [Parabacteroides sp. YL27]
MIPLCAADGSTAYNFLNITSSSRIYGLGGVNISIVDDDINSIDQNPGLLGPEVGKQLGLNYMHYVGDANFAGVRYGMAAG
EHGAWAAGIQYFGYGDMKAADVTGNITGTFSAKDMAFSATYSHDITGSLRGGITVKGIYSAYESYSAFALATDLGINYYD
PDRGVSLSAVVANLGGQIKRFNERYDRMPVDVRLGLSKQLADVPLRLSVTAWNLTKWHLPYYDAGDGSATSEMEEKDSFG
SNLFRHLVFGVEWLPSDRLYIGVGYNYKTRTDMGTYSRSFFSGFSACAGINVSRFSVGIALDQPHTGATTFMLNLSTRLW
EF
>BAO77137.1 low affinity penicillin binding protein [Winogradskyella sp. PG-2]
MLALPLFAQLGGESTYQFLNLVSSPRQAALGGKIITNFDHDVTEGLYNPASINWEMGNQLAVNYSNYLGGISYGTAAYAY
TWDRHVQTFHIGVSYINYGTFDGYDVNGNSTGTFNGNEAALSAAYNYNIPFTDFYVGAAVKLITSSLEQYNSFGGALDFG
AMYINEDLDFHAAITVRNLGTQFTTYAGQNEPLPFEVNFGMSQTLENVPLRWHLTLENLQKWPIGVSNPARATTDLDGNQ
TQEKVSFFNKGLRHLILGAELFPEGGFNIRLGYNFRRAEELRILDQRNFSGLSVGVGIKLNKMRFSYTHARYTSASNTSF
FGLQIDLDSRRR
>APY07004.1 penicillin-binding protein [Winogradskyella sp. J14-2]
MIKRVTQFCFMLLALPLFAQLGGESTYQFLNLVSSPRQAALGGKIITNFDHDVSEALYNPASLNWQMHNQLAVNVSSFLG
GITYGTAAYAYTWDRHVQTFHFGVTYINYGTFDGYDVNGNSTGTFSGNEAAISAGYNYNIPFTDFYIGANVKVITSLLEQ
YNSVGGAVDLGIMYINEKLDFHAALTVRNLGTQFTTYAGQNEPLPFEVNFGMSQTLENVPIRWHLTMENLQEWPIGVSNP
ARATTDLDGTQTQEKVGFFNNALRHLILGAELWPERGFNLRFGYNFRRAEELRIVDQRNFSGLSVGVGIRLNSMRFSYTH
ARYTSASNTSFFGLQIDLDGRRRR
>ALD20281.1 hypothetical protein AM218_02335 [Hymenobacter sp. DG25A]
MKQGHRIGILLLGLALAGLPGSSAWAQIGGQHAFEFLSLPASAKLAGLGGVNVSARDADGTMLLGNPALLNEEMDGRASL
TYIDYLADIRQSTATYVFNSSRLGRMGVGLTYLNYGRFEQFDAAGNSLGEFSVNEYALGITKAVTTGNFTLGGTAKLAVS
GIAGNHSVGTVLDAGGLFKHPTTDFTVALAVKNLGYQLRPYAGSEREPLPLDVQVGATIKPEHMPMRFSLTAHHLQQFDI
VYLDSAQRGKLDENNEEIKPKKSVGDKIARHFVVGGELLLSKNFQVRVGYNHLRRRELRLDTRSGGAGLSFGVTFRLSQF
QLDYTRAYYHVSGASNYFTLARSLDSIFKKNSGS
>AEH02509.1 hypothetical protein Lacal_2669 [Lacinutrix sp. 5H-3-7-4]
MLKKTVLTCTLLFSTFCFAQLGGQSTYQFLNLVNSPRQAALGGKVLTNVDWDVTQALYNPSTINIEMDNQFALNYTSYLG
GISYGTAAYAYTWDRRTQTIHAGMTYVNYGDFDGYDENGISTGTFTGSEAALSVGYAKQIGYSDFYAGANVKLITSTLEQ
YNSFGIAADLGLLYIDERLEFQGTLVVRNLGTQITTYAGNRERLPLEIDLGLSQTLENVPLRWHLTFENLQQWPIGLENP
ARATTDLEGNITPEKVGFLAQVIRHTIVGAELFPDKGFNIRLGYSFRRGEELRIEEQRNFSGISAGFSVKLNKLRFSYTH
AKYTSAANSNFFGLQIDLR
>AOW10187.1 penicillin-binding protein [Flavobacterium sp. EM1308]
MSQKLSFYFLSLICFATYGQIGGKHTYEFLNLVTSPRQAALGGKVITIYDEDVNQALFNPAAINQEMDNHLSLNYGNYYQ
EVTYGTASYAYTYDQHIQTFQAGINYINYGKFDGYDENGLPTSSFTGSEIALSLGYAYNIPYTDIHLGANAKLIESTLET
YNSFGAAIDLGMVYIDEKNDVNWALTLKNIGTQFTTYDGNRESLPFEIIAGVSQELEHVPIRWHFTLENLQQWNLAFSNP
VRSQTSIDGTVEEEKISFFNNALRHMIFGAEFFPKKAFNLRLGYNFRRAEELRIEEQRNFSGLAVGFGLKLNKLKFNYSY
SKYTLAGNTSLFGLIVNFGE
>APY00114.1 penicillin-binding protein [Lacinutrix venerupis]
MVKKIALFCFTLISSYCFAQLGGQSTYQFLNLVSSPRQAALGGKVLTNIDWDVTQGIYNPSAINVEMDNQFALNYTSYLG
GVKYGTAAYAYTVDRRVQTYHAGITYINYGDFDGYDEDGNATGTFSGAETALSFGYALQIGYSDFYAGANIKLINSSLEQ
YNSFGAATDLALMYIDERLEFQGTLVVRNLGTQITTYAGTQESLPFEVAIGLSQTLENIPLRWHLTFDNLQQWPIGEPNP
ARATTDLEGNQTQEKVGFLAQVVRHTILGAELFPSKGFNIRLGYNFRRAEELRIEDQRNFSGLSAGFSVKLNKMRFSYTH
AKYTAASNSNFFGLQIDLR
>AMC10496.1 penicillin-binding protein [Lutibacter sp. LP1]
MKKIMLLLCLIVVETYSQVGGESIYNFLNLTGSARQASLGGNTLTLLDDVNQPLWNPSIINSELDNQISINYLNYLADVN
LTSATFAHLINRNLGTIQGGITYLSYGKFIEADENGVETGIFKAYDLSVSVGYSYPISKTDFFIGANIKIINSVIGNFTS
FGVGTDIGLLYYNEFKPYVFTLVARNIGYQVTVFDETREKLPLDISFGASYKLENVPITWHITFDNLQQWDIAVANPSNS
KTDINGNVTDEQISFFDNTIRHFTLGAELFSEGAFNLRVGYDFRRAKELQLIDKRTFSGFTAGFGLKMNKFKFNYAFSKY
HPASNANTFSLQINLN
>AFL82083.1 hypothetical protein Aeqsu_2630 [Aequorivita sublithincola DSM 14238]
MTQKVFLVVSLLLSQLLLAQIGGRTTYQFLNLVNSPRMAALGGKVVTNYDYDPTQGLFNPASINPEMDNQLSLNYTNYIG
DVNYGTAAYAYLWDRRTQVLHMGATYVNYGKFDGYDELGNPTSSFSGGEVAISFGHARNIAFTNFHVGVNVKLISSTLEN
YSSFGGALDIGLMYVYEDWDLQITGVARNIGTQFTPYHEEYEPLPFEMIFGISQTLENIPIRWHFTLENMQQWNIAFANP
ARADTNLEGETTQEKITFVDQTFRHMIAGIELFPESGFNIRLGYNFRRGEELRIVDRRTFAGISAGFAIKLNKLRLSYSY
SKYSSAATSSFFGLNIDLQ
>AEE18255.1 hypothetical protein Krodi_0268 [Dokdonia sp. 4H-3-7-5]
MKKRLFLLLFACSLTAYSQLGGRATYQFLNLMSSPRQAALGGKIITNYDYDPDSALYNPANINYRMDNQLSVNYVNYLAD
INYGTASYAYLWDRRTQVLHAGITYVNYGTFDGRDENGNSTGDFGGSEASLSLGYALNIPYTDFHVGANVKLITSTLAEY
SSAGGAIDLGLTYNYEDWDLNAALVVRNIGTQFTPYVDTFEKLPLEVDAGISQILPNVPIRWHVTLENLQLWNIAFENEA
RGTTDLDGNTTTEKIGILDNVIRHAIVGVELFPKGGFNVRLGYNFRRSEELRIINQRSFAGISAGFGIKINKMRFNYAYA
RYNSAAASSFFGLGIDLQ
>AMS27237.1 hypothetical protein AEM51_09630 [Bacteroidetes bacterium UKL13-3]
MFVNKILYFILSWCLTAPVVLAQVAGTSTYQFLSLQPNARIAAMGGTAITLDDNDMNLALQNPSMLKAEMNNQITYNHVF
LFQNIGAGYVGFTKHMDSIGTFSMGIQYIGYGDFKRTLANGEEIGTFSAGEYAANIGYGKKLSDYLSIGGQVKLIYSSLA
EFASVGIATDVAATYHNNDKLFTAAAVISNVGRQIRAYNNGNNENSPFNAQLAFSKKFKHNPFRFTIVANHLEKAGKLLY
ANNEKPGLKKSLETGDIIPETYNIGEKTLAHLTFGSEILLGKTFYIALAYNHFKRREMRLEDLGGFAGFSWGFGFKVSKM
QVAYGNTGYYIGQCTNHFSFIFNLNDFKKKKRNTAS
>ACT94188.1 conserved hypothetical protein [Dyadobacter fermentans DSM 18053]
MFMRLPGCGVLFLIAWLCWPWNASFAQVTGGRSCLDFLQLPAQARSTALGSNHITAQGNDPALFLQNPALLDTAKVNNVS
LNLMPYLADTRFVNLGYANRIRKTGGIWAVGLQYLNYGTMQETDDIGNVVGEFRAADYGLSAGYGHTIGAFTLGATAKFV
GASIESYQAWGMAFDWGATFRHPREDLTIGFVAKNFGFLRQNYNGATTPVLPLDLRVGVTFKPKYMPIRVSLTAHHLNRF
DMVYNDPNLFYTYDINGNRLPKKVGIAEKLGRHLSIGAEFIAHSNFRILLGYDHLKRQELRLNNRGALAGFSFGAWLRIK
RFEVGYGRAQYVPGFGSSSISIVMNLKNGFARNKWDEPVKARPVH
>AKD58455.1 hypothetical protein SD10_10490 [Spirosoma radiotolerans]
MKALYVTLLFVLTWPVFTVAQPLGGQRIFSFLDLPTHARVAALGGQVASAIGPDGAYHLNNPALADSVSPNLASISLMPY
LAAAKYYTLQYGLPIRAKDPDRHAGWAIGMQYLSYGQFTYTDPAGNTLGTFSANDYALSLTHSRTEGNFTLGATIKAVGS
SIETYSAFGILADLGGIWRHPNHNLTFGLVAKNVGYLIKNYGPTDASLPFDLQAGVTLKPQHAPIRLTITAHHLQRFDIS
YNDPNLNVRYDLSGNPIPKATSVTEKLARHMSVGAELLVSKNVHLLVGYNHQKRAEGSLTTGGGSAGISFGASVQAKAFQ
LTYGRFTSVPTAGTSQLSIRIDLDRLMK
>AKQ46236.1 hypothetical protein TH63_12380 [Rufibacter sp. DG31D]
MPKRLFLLSFLLVATAPLAWAQVGGRSVFQFLNVPTHARVAALGGVNISSGLEDVNAVTANPALLHGKTNNQLGLTYLNY
LADVRQNNLQYAFESTRWGRNALGIQYLDYGSFTQTDATGQEEGSFRVRDYGVALSHAATIETFTLGATAKVAVSSIAGD
QAVAALVDLGGTFKHPEQDFVVGLAIKNLGYMLKTYGNGEREDMPLDIQLGASYKPEHAPFRLSVTAHQLQRFDIVYLDP
NKKGTLNENNEEEKEKKTFGDKLARHFVVGGELLLSDNFQLRGGYNHLRRKELVVENAGGMAGFSFGASVKVHAFRFEYS
YSKFHVAGAGHYLTLNTDVDRFLKKKLD
>ALI98124.1 hypothetical protein DC20_02940 [Rufibacter tibetensis]
MQKRLVLLGLLLVATAQLASAQLGGRYVFRFLDVPTHARVAGLGGVNVSSGLEDVNAVTANPGLMHGKTDNHLGLTYLNY
LADVSQNNLNYTFESSRWGRNAIGIQYLDYGTFTQTNDAGVEEGSFKVRDYALNLSHAATIEHFTLGATAKLVVSSIAGD
QAIGALVDIGGTFKHPERDFVVGLAIKNLGVMLKPYDNGEREDMPLDIQVGASYKPEHAPFRLSLTAHQLQRFDIVYLDP
TKPGTIDENNEEVKEEKTFGDKLARHFVVGGEFILGPGFQLRAGYNHLRRKELVVENVGGMAGISFGASVKMHAFRFEYT
YAKYHVAGASNYLTLNTDLNRFLKKKLD
>ADR20810.1 hypothetical protein Ftrac_0808 [Marivirga tractuosa DSM 4126]
MIWQKVIASLFIFCLTIAAAFGQIGGLRAFEFLEIPNHARVAGLGTVNVSSNAGDVNMVWQNPALLDSGMDGNISFSLNP
YYADIYNSKITYAQDFEKLGIFSFGLSYFHYGQFEGFDNTGSTTEDFSASDYAIQISHSREDGVFRYGASLKFVGNQISG
FNQTAVLTDLGGVFVHPDKTLSLGLVIKNLGFFTSKFAAEDRDLPFDVQLGGTYKPEFMPFRFSLTLNRLYQYDLSYFDE
SLLSNDDNVVFTDVNNNPPTTFDKIFHHFTIGTEVILGKNVNLRAGYNHLLRQSLRAEQVGGAGGFTFGVYFQTKKFNLA
YSNAIYQAGGFAHFITLGSNLKEFVKKKS
>ANQ50012.1 Hypothetical protein MY04_2643 [Flammeovirga sp. MY04]
MKTNLRLFITSLLFLFVHPLFAQLGGSQAFNFLNVANNARQVGLGGFLVSSGLDDPNAMFYNSALLTEASTNQAFLNYYD
YHMTAGMTSLGYAKQVGGGIVGIGMSYMGYGQFDGFDQNGNYNGTYTANDYWFQGSYTHKVGVFSMGANLKFASSRIESF
NANALMVDLNGAFIHPTKDLVVGLAIKNAGFVTKQYQPNDESELPFDTQLGVSFKPERMPIRFSVTYHHIHQFDITYTDS
SLKGEKDAFGNDLYEEPSFADKLSRHFAFGGEFVLGKVLNIRAGYNVMRRREMVAQNVKGLAGMSLGAALKVKKHINFGY
SVAWYHIAGPTNSLSLSVATTGWDKRKKTVIE
>AMJ66783.1 hypothetical protein AXW84_16145 [Hymenobacter sp. PAMC 26628]
MKHLSARRLTGFAFGLAGLLGALPAAAQLGGRSVLPFLDLPPGAQLAAWGGMNPSARSADPTMLFGNPALLNADMDHRLA
LSYVGYVADIKQSTAAYVFNTAKAGRFGLALTYVNYADLPSYDAAGNSLGSFVVSEYTAGVSDSYTKGKFTFGLTAKLAV
SSIAGNRSLAGVADAGVLYKHPTQDFTLGLVAKNLGYQFVPYDGTARGPLPLDVQLGATAKPAHMPVRFSLTAHHLQQWD
IQYLDPAATTLDANGVAQAPTKSFGDNLARHFTVGAALVLSQNLQLRVGYNHLQRRELRLANTSGGAGLAFGAMVAISGF
QLDYTYATLQASGASNYFTLARALVKKKD
>AOE53971.1 penicillin-binding protein [Flavobacterium psychrophilum]
MFKKTFIYLFLFYTALSFSQIGGKYTYQFLNLVTSPRQAALGGKVITLHDYDVNQGIFNPATINPEMDNHLSANYGNYYG
EVAYGTAAYAYTWDRHVQTFHVGVNYVDYGNFEGRDETGLLTGDFTGSELALSLGYAYNVPYTDLYLGVNAKIISSTLET
YNSLGAAVDIGALYKDEDNDINYALVIRNAGTQITTYAGTQEKLPLEIIAGISQEMENVPLRWHLTLENLQQWNIAFSNP
NRAEQGIDGGSTEEKVSFFNNALRHVIVGAEFLPGKSFNLRVGYNFRRAEELRIVDKRSFSGISAGIGIRFGKLRFDYSY
SRYTLAANTSLFGLMLNLQ
>APG64360.1 penicillin-binding protein [Tenacibaculum sp. LPB0136]
MRTRFLALLFLLFLKNLTAQVGGEEVYQFLNVATSARQVALGGEVLTLVDDVSQPIWNPATITNEIDRELAVNYTSYLSG
VSIGSASFAYTFNNRFGTMHASVKYLNYGSLIAADEEGNETGSFNASDIALSIGYAYNIPWSDIFIGTNIKFINSSIDNF
SSNGIALDFGVLYYNPYNPWRFSIVARNLGAQLSTFNGTSEKLPFEVVAGASYKLDKVPLRWYLTLDNLQKWQVGVPNPS
NSTTDLDGNTTNEEISFLDNAFRHVVVGAELFPESAINLRIGYNFRRSKELQLQNVRTFGGISFGFGLKMDKFKLNYAYS
RFHTATNVSTFSLQMDLGGRNYKPKRPKSF
>ANW95493.1 hypothetical protein AXE80_04010 [Wenyingzhuangia fucanilytica]
MKYIIFLFSILLSSSLFAQTGGETLYSFLNVPTSAKQVALGGVTLTSRDDVSQTLWNPSSVNTLMENDISLNYIKYVSGI
NVGSLSYAKSINPLYGTAFLGIQYFDFGDMERTDASGPTVLGVFSARDISFNLGYGYTFESVSFGASLKYISSKIDTYTS
SALLYDIGITYLHPTKPFVMSLVLRNSGKQLTAFIDNKENIRSNAIFAVEYRLEHVPIKVYGAIDELNNWNISESNPSRS
TTDLEGNVTPEKVSDINNALRHLSIGAELWPEKMINVRVGYNHRKSQEYQLNEVRTGAGLSYGFGINTKYLRFDYAYAKF
QEGAKYSTFGLTVHL
>ADB37676.1 hypothetical protein Slin_1629 [Spirosoma linguale DSM 74]
MRFSIYIVFFLIACQPAGFAQSLGGQRIFSFLDLPTHARVAALGGQVATAVSPDGAYHLNNPALADSVKPNLGSISLMPY
LAAAKYYTIQYGLPVKQISPDRHTGWAVGLQYLSYGQFDMTDPMGNSLGTFSANDYALSLTHSRTEGNFTLGATIKAVGS
SIEMYSAFGVLADLGGVWRHPKQDLTFGLVAKNVGYLIKNYGPTDADLPFDLQAGVTLKPRHAPVRLTVTAHHLQRFDIS
YNDPNLNVRYDLSGNPISETTSVTEKIARHLSVGAELLLSRNVHLLVGYNHQKRAEGKVTTTGIGGSAFTGTGISFGASV
QARAFQLTYARFTSIPTAGTSQLSLRIDLERLLK
>AEV32563.1 hypothetical protein Oweho_1573 [Owenweeksia hongkongensis DSM 17368]
MKKLLSLLILLSGTLSAQIGGQNAYQFLNIVPSARVAGQGGVAIANTEQDVNFALWNPSLLNKEMSGQVSISMVDYLSDI
LLGDVTYARHYDSIGTFSIGLRYLDYGDFDRANTLGIRAGEFGGADVALTIGYGYQLDTNWSFGANLKVINSTLEAYSST
GMALDLAATYQIPRKRLSIALVAKNIGFQFNAYDAQREKLPFELQLGISNRFEHLPLRWSLTWEQLETWDLRYDDPSNVK
VNSLTGEIEEDKPGVMNNVLRHLVIGAEFAPTKSFNIQFGYNFRKRQELNLDTRRTSAGFSFGLGLKISKFRINYARNMY
HVAGGANNFSLVTNLGDFKK
>AEA44739.1 hypothetical protein Fluta_2759 [Fluviicola taffensis DSM 16823]
MNYKLRLVILFLAPMLTQAQTGGKYAFQNLNTQYNARTMGLGGDAITIYDSDLNLALNNPAILNDQMNGKFGFNQTIMSS
GVNTGALTYARKIHKTMGMLNFRYTAYGKMKRTDELGIESGTFSPGDFILGASAQHAFNQRMSVGATFNILYSQLDSYTA
FGTSLDIAGLYRDSARNLTLVGVIKNLGAQWKGYTKERNPLPLEVQLGISHKLKHAPFRFSLVAQHLQKWNLAYNDPNAQ
GRIDPLTGDSIQVKKAGFFENLARHAKIQLEILIGKKFHLSTAFDYQRRKELAIVGRGGLAGFSFGAGFAFKRFSIDYGW
YIYSAAGGQHGLTLNFLLSKK
>AHJ98764.1 hypothetical protein Hsw_3169 [Hymenobacter swuensis DY53]
MNLPLRRAVAVSGLLLLGLVPAVQAQIGGQQAFSFLNLPTSAKLAGLGGANVSARDADATMLYGNPALLNSEMDGRLALG
YVDYLADIKQSTAAYVFNTQKAGRFGVGLTYLSYGNFEQFDVAGNSLGQFSVNEYALSVADSYTTGVFTIGGTLKLAGSG
IAGNHSFAALADVGGLFKHPDQDFTVGLVVRNAGIQLKPYDGADREPMPLDVQLGTSFKPEHLPLRFSFTAHHLQQLDIV
YLDPNQRGQLDENGEEVKPKKSLGDKIARHFVVGGELLLSKNLNVRVGYNHLQRRELRLENTAGGAGFSFGVMLRVSQFQ
LDYTHAGYHASGGANYFTIARNIDSLFKKQL
>AEE51227.1 hypothetical protein Halhy_3369 [Haliscomenobacter hydrossis DSM 1100]
MGIRTCLVLAALSLVLPLGAQITGGQSTYAFLGLPTSARVAGLAGNLITVVDDDVSLAWSNPAALNPLMHQQLAFNHGFL
GKQMQHGSFNFGHQLGQKGTTLHAGIQYARYGEIEQTDEFFQTLGTFNAAEYAIVAGVAHPVYDRLNLGANLRLISSQFG
QYNSLGLAGDLAATYRDTAKRLTVSMVFRNMGQQLSTYDPSIGKEPLPFDLQIGLSKQLKYLPFRFSIIYTSLNRWNLLY
DDPNLESGTIFLGEEAAEPGAFNLWLDNFFRHLVFNGELLIGARENFRLRFGYNYRMHREMTVQGYSSMAGFTFGVGLKV
SRFRIDFGRGIYHLAGGQTQLGISTNFKEFRKK
>AMM50186.1 hypothetical protein TH61_01965 [Rufibacter sp. DG15C]
MQKRLFLLGLLWVAVLQCTYAQIGGRSAFSFLQVPTHARVAALGGINISSGLEEVNAVTENPALLQAKTNNHLSFTHLNY
LSDISQNNVQYTFDHAKYGRNAVGVQYLDYGDFTQRDAAGLEEGSFNVRNYVVTLSHASTIEHFTVGGTLKGAVSNIAGN
QAFATAIDLGGAFKHPQKELIVGVAIKNLGLMLKPYDGGELEPLPLDVQLGVSYKPEHAPFRLSVTGHQLHRWDIVYLDP
NQKGTINENNEEVKEEKSFGDQLARHFVVGGEFLLSQNFQLRAGYNHLRHQELVQENAGGMAGFSFGSSIRIKAFRLDYS
YAKFHVAGAGHYLTLTTDLNSFLSKAPDL
>AEN72374.1 hypothetical protein Rhom172_0430 [Rhodothermus marinus SG0.5JP17-172]
MKGWRFLPVLWLCLALPVRAQEAPLGGFAFLRLSPAARVTALGETPATVADDDVALFLLNPALLHPAQHRQLQVSYLNHL
SDLRAGTIAYGWHRNGLGTLGLALRFLDWGAIDEADLEGNRNGTFRPIDLALTVGLGRAAGPSLHYGVSLHLIHTTLADR
RATALALDAGVRYEIPERLLTIGASLHHLGVTLQTLGTTPDRLPFDVRLGLRKRLRYLPLQMTLTAYDLPHFWQRPENQT
WIGRLFYHLNFGAELGAGRSFQLRFGYSYRRHEMLKIRPRLDLAGFNAGFGLRLAGLHFDYAFSSWSSLGTLHHLTVQTR
L
>AFM05159.1 hypothetical protein Fleli_2806 [Bernardetia litoralis DSM 6794]
MYKFFSNKSLFLNSFLVLFLLLLIQNSVFGQIGGKTSLEFINLPTHARVIGLGGANITSQDAGEQQDINMHIENPALLTE
QTHDRLSLAYYGYSAGISNVNLAYGHDFKKLGAFSNLAFSFQYLDYGNIESYDALGNSLGQINASEYSFGVSHSQKFDAF
RVGGTLKIAGSQLAGYNATGVYLDLGGTLKHPDKDLRFGLVMNNLGFLISNYSPTSDYEMPMNILLGASLKPEQMPIRFS
LTLQQLFRKNIAYNDPSRSTTLDASGQIVVEETSAFDKTLRRVVLGAEIIFSKNFNLRAGYNFLRRKELTLTTRPAFVGF
SFGGVLRIRSFEFAYSRSLAHIAGGTNNFTMTLDTKKLFRKN
>AII52917.1 hypothetical protein N008_13135 [Hymenobacter sp. APR13]
MAQIGGQQAFSFLNLPPGAKTAALGGVNVSVRDADPTMLLSNPALLNAEMDGRLALSFVDYVADIKQSTLAYAFKPKEAD
AGRRWGATLSYLNYGELVMRDPANNVLGTFSVNEYAAGLTYAYVQGPFTLAGTGKLAVSGIGGNHSVGLLADVGAVFKHP
EKDFTVGLAVKNAGYQLRPYAGAGREPMPLDVQLGASIKPEHMPLRFSITAHNLQRLDIVYLDPNQRGQLDENGEEVKRK
KTLGDQIARHFAVGGELLLGKNLNVRLGYNHLQRRELRLDNAAGGAGISFGVMLRISQFQLDYTRAGLHASGAANYFTVA
RNLNSLFVKTQ
>AFK01861.1 hypothetical protein Emtol_0708 [Emticicia oligotrophica DSM 17448]
MTFNETIYKDELSYNFIMKNGLVILAQKIKLIIFPTLCWELDWVMLFSNTLKISVLSLFCLSLNAQNSFSFLNIPTHARV
NGLGGINVSLASQDINFINSNPALLDSSLKGQIGLTYSPYLAQSHLLVANYSPKFKTAGTWAFSIQNLSYGTFQGTDAIG
NLTNEFSANDFALTTTYARQINNITFGTTAKMVGSILESYSSLAFLTDWGGIFKHPIHDFTIGLVAKNVGYVLKSYGNIR
PDLPFDLQIGTSFKPKYMPVRFSFTGHHLYTFNIINNNPNLNFKFDEQGNKVPKSYSVADKISRHFITGAELLFHKNFNL
LIGYNFLIRKELVVNGLGGASGFSFGANLRLKKIDFCFSHAFLSAKGHTSFSLIWKK
>ACY47337.1 hypothetical protein Rmar_0435 [Rhodothermus marinus DSM 4252]
MKTWRFLPVLWLCLVPLVRAQEAPLGGFAFLRLSPSARVTALGETPATVADDDVTLFLLNPALLQPAQHRQLQVSYLNHV
GDIRAGTIAYGWHRRGLGTLGLALRFLDWGAIDEADLEGNRNGTFRPIDLALTAGLGRAAGPSLHYGASLHLIHTTLADR
RATALALDAGVRYELPEHLLTIGASLHHLGVTLQTLGTTPDRLPFDVRLGLRKRLRYLPLQLTLTAYDLPHFWQSPENQT
WLGRLFYHLNFGAELGAGRSFQLRFGYSYRRHEMLKIRPRLDLAGFNAGFGLRLAGLYFDYAFSSWSSLGTLHHLTVQTR
L
>EAQ41049.2 hypothetical protein MED152_00005 [Polaribacter sp. MED152]
MDGKLALNYSSYLSDINIGSISYARLISRRFGTIHGSINYLDYGSFIGADEEGNETGEFGANDISVSLGYALNLPWTNLF
FGANLKFINSNIDSFSSVGIAGDVGVFYYSPYKNYTFTLVARNFGTQIKTFNGTREKLPFKVALGASYKLNYVPLKWYLA
IDNLQKWDISVPNPSEQSTDLEGNTTNEEISFLNNALRHFVIGAELFPESAINIRAGYNFRRAAELKLQEVRTFGGVSFG
FGIKMNKFKFNYAYSKYHSASNSSTFSLQIDLDQR
>AFL86240.1 hypothetical protein Belba_3757 [Belliella baltica DSM 15883]
MKIKFVYTQLFLLGCLLISLQETLGQTSTAAFNFIDNPSHAKLAALGGVNLTAGNDPLMFLSNPALLDSSRIQTPAFHYL
NFPGGINVATLGYNFEGIRNGIIGIGLQYFNYGEFEGYDQIGMATGSFSANEFALTVGYSKRQGVFQYGTNFKILGSVLE
GYQAYAFAFDFGINYHHPEKDLILAINARNIGFNLSNYIEGQNLQIPSDIRIGASYKPEFAPFRFHIALRNLQGKEQDFF
ISDPFRNNDEIGGVDKLFRRAVLGVEILPSEQFHLRLGYNHLIRKEFETTNGAGAGGFTGGFAFKVKQFELSYARMFYNI
PGGSNIFGISTAINKKRTF
>AMR27361.1 hypothetical protein A0257_09815 [Hymenobacter sp. PAMC 26554]
MKQLLPFLLFLPFAAQAQLGGRAAFPFLSLPPSAQLAALGGMTASARSTDPTQFFANPALLYAANDHAVAANYVAYITDI
RQSTLAYSFNTEKRGRFGLGMTYLNYGSLESYDAAGNSLGTFSVNEYALAAADSYTWGKFTVGVTGKLAVSGIAGNRAVG
LAGDAGVLYKPHDDQEFTVGLVVKNAGYMLKPYTASAREPLPLDVQLGTTIKPEHMPLRFTFTAHHLQQWDIQYLDPNTT
TTNAAGDTVRARKNFGDNLARHFTVGAELLLGKGLSLRLGYNHLQARELRLDNVGGGAGFSFGAMVRISQFQLDYTYATL
QAAGSSNYFTLSRSLDSLFKKNE
>AHM62148.1 hypothetical protein D770_19485 [Flammeovirgaceae bacterium 311]
MPVRFLTLFIALISLGVAEATAQVGGRHSFAFLKLSPTATVSALGGAATAAPTGAGFWQYNPALADSASAQTLHLSYLPY
FADIRQLQLSYAQPCKGGYLLGGVQYLNYGKMQGYDPTGVAEGDFYASDWAVSAGYSRSFGHYAAGAVLKWASSGIAGYR
ASALAIDAGGRFRHPAKDLTLGFLIRNMGLPISRYEEETPELPLDVQLGASFKPEFMPFRFYVQAHHLQLPRLYQESNKE
APAVFGKVMRHVTLGTELVASRNVHLRFGYNYLRRQELKLPQASGGAGFSAGFMLQSRRFRIDYSRAWYHAAGGRHQLSL
MFNMKQLL
