# Supplementary material for: Phylogenetic comparison between Type IX Secretion System (T9SS) protein components suggests evidence of horizontal gene transfer
Source: PeerJ. 2020 Jun 26;8:e9019. doi: 10.7717/peerj.9019 (PMC7323717; doi:10.7717/peerj.9019)
Supplement: Supplemental Information 1 — T9SS components sequences, alignment of each T9SS protein family, NEX files used as input for MrBayes tool, genome annotation (GFF) file for Porphyromonas gingivalis and detailed Bayesian Inference trees with support values. [file peerj-08-9019-s001.zip › supplemental/Supplemental files/Supplemental Data S1/porT.fasta]

>ALO29888.1 putative protein-translocating porin PorT [Porphyromonas gingivalis A7A1-28]
MQFLYNSRFSLRVALFCLICAWAGRTLSAQTEKVQNRPYADYKRYHLGFHVGMHAQDLVISNNGFVPEGSTSTPIYAQIS
KYSPGFSVGVIGDMFLLPNLNLRLLPTLHFGDKQFVFSDGEKPVASFSVRSNYLEFPLLLKYGSRRLNNMRPYLIGGPYW
TMELGRKKGLEIYTKANDYGVQIGLGCDFYLPFFKLCPELRFSFGFPDVITHERPDLLDDYKLIYTQSISRARTRMIMLT
FNFE
>ALJ25216.1 putative protein-translocating porin PorT [Porphyromonas gingivalis 381]
MQFLYNSRFSLRVALFCLICAWAGRTLSAQTEKVQNRPYADYKRYHLGFHVGMHAQDLVISNNGFVPEGSTSTPIYAQIS
KYSPGFSVGVIGDMFLLPNLNLRLLPTLHFGDKQFVFSDGEKPVASFSVRSNYLEFPLLLKYGSRRLNNMRPYLIGGPYW
TMELGRKKGLEIYTKANDYGVQIGLGCDFYLPFFKLCPELRFSFGFPDVITHERPDLLDDYKLIYTQSISRARTRMIMLT
FNFE
>AKV64412.1 putative protein-translocating porin PorT [Porphyromonas gingivalis]
MQFLYNSRFSLRVALFCLICAWAGRTLSAQTEKVQNRPYADYKRYHLGFHVGMHAQDLVISNNGFVPEGSTSTPIYAQIS
KYSPGFSVGVIGDMFLLPNLNLRLLPTLHFGDKQFVFSDGEKPVASFSVRSNYLEFPLLLKYGSRRLNNMRPYLIGGPYW
TMELGRKKGLEIYTKANDYGVQIGLGCDFYLPFFKLCPELRFSFGFPDVITHERPDLLDDYKLIYTQSISRARTRMIMLT
FNFE
>BAK26017.1 membrane-associated protein PorT [Porphyromonas gingivalis TDC60]
MQFLYNSRFSLRVALFCLICAWAGRTLSAQTEKVQNRPYADYKRYHLGFHVGMHAQDLVISNNGFVPEGSTSTPIYAQIS
KYSPGFSVGVIGDMFLLPNLNLRLLPTLHFGDKQFVFSDGEKPVASFSVRSNYLEFPLLLKYGSRRLNNMRPYLIGGPYW
TMELGRKKGLEIYTKANDYGVQIGLGCDFYLPFFKLCPELRFSFGFPDVITHERPDLLDDYKLIYTQSISRARTRMIMLT
FNFE
>BAG33297.1 Por secretion system protein porT/sprT [Porphyromonas gingivalis ATCC 33277]
MQFLYNSRFSLRVALFCLICAWAGRTLSAQTEKVQNRPYADYKRYHLGFHVGMHAQDLVISNNGFVPEGSTSTPIYAQIS
KYSPGFSVGVIGDMFLLPNLNLRLLPTLHFGDKQFVFSDGEKPVASFSVRSNYLEFPLLLKYGSRRLNNMRPYLIGGPYW
TMELGRKKGLEIYTKANDYGVQIGLGCDFYLPFFKLCPELRFSFGFPDVITHERPDLLDDYKLIYTQSISRARTRMIMLT
FNFE
>AAQ65918.1 porT protein [Porphyromonas gingivalis W83]
MQFLYNSRFSLRVALFCLICAWAGRTLSAQTEKVQNRPYADYKRYHLGFHVGMHAQDLVISNNGFVPEGSTSTPIYAQIS
KYSPGFSVGVIGDMFLLPNLNLRLLPTLHFGDKQFVFSDGEKPVASFSVRSNYLEFPLLLKYGSRRLNNMRPYLIGGPYW
TMELGRKKGLEIYTKANDYGVQIGLGCDFYLPFFKLCPELRFSFGFPDVITHERPDLLDDYKLIYTQSISRARTRMIMLT
FNFE
>ALA93691.1 putative protein-translocating porin PorT [Porphyromonas gingivalis AJW4]
MQFLYNSRFSLRVALFCLICAWAGRTLSAQTEKVQNRPYADYKRYHLGFHVGMHAQDLVISNNGFVPEGSTSTPIYAQIS
KYSPGFSVGVIGDMFLLPNLNLRLLPTLHFGDKQFVFSDGEKPVASFSVRSNYLEFPLLLKYASRRLNNMRPYLIGGPYW
TMELGRKKGLEIYTKANDYGVQIGLGCDFYLPFFKLCPELRFSFGFPDVITHERPDLLDDYKLIYTQSISRARTRMIMLT
FNFE
>ADY32193.1 probable protein-translocating porin PorT [Odoribacter splanchnicus DSM 20712]
MLNKAFYIILFLSLSCCVQAQKIMRNTSLLNYQRGDRTVLHFGFSLGINYMDYKAVLSGANGWRAESGKLDVGFLVGIVS
ELRLGDDWGLRFLPGLEFATCSLVYTQVPEVENNKQYAYNESVYVSLPLMLKYKAKRINNFRPFITAGSSYKFDFQKHDK
IDPDKSVYFRTRRGDVFLEMGAGSDFYLPYFKFGIELRFSLGLTDVLVHRPDPKNPGYEDYTQSLSKLRARIFTICFNFE
>ALO49205.1 PorT family protein [Prevotella enoeca]
MRRIIFTLSALIFCTIGMVAQMRTVQNKPYIDLRPLHFSILVGTHLQDIELRNARPQLITDDDGIVTETIINTDQDHWDA
GFTVGVAGEMRLSTHFQLRIAPALYFGSRHITFRNTTTRDEKGHPLERHQDLKTVYLSTAAELIFAAPRFNNHRPYLLAG
VNPMLNLSGKGNDYLRLKRHDLYFETGVGCDLYLPFFKLRPELKFLFSPINTIDQGHSKRLKDKNMLPYTLSVKEAHTKM
IVLTFYFE
>APY11893.1 PorT protein [Seonamhaeicola sp. S2-3]
MKQFFALTLLIFALQTTNAQLFKKEKVTYDANQGRGSTDNNLLRWGYFLGFSQYDFNFDYNEDLRDIYVKRNPGFNVGLI
GNLRINSFLDLRLEPGLFITSRELYYAQSHFTTTTPSANDLTREIKSTYIHIPLLLKVSTKRINNFKPFIVGGFSTALNL
SSNEDNPEDNSNGQFRTTKNSFFYELGFGIDLYLYNFKFTPSIRGVFGINDELVKDEDPNSPWTSNINSMKTRGVFVNFT
FQ
>SCD20339.1 hypothetical protein PSM36_1519 [Proteiniphilum saccharofermentans]
MIKKATYFLLLILISGNLYGQQRKLQHRPYADQRLFHLGFTLGLHTQDLILTQSGFINENGEVWFSEIPAYSPGFAVGII
GDMYLNRFINLRAIPSLYLGDKKFVFREQSSGEEFTTQIRNNYIALPLHLKISADRINNFRPYVLVGGYGSLELASTKNR
AVLLKPYDAGIEFGVGCDFYLPLFKLAPELKFSFGLADILEKERNDLKDDDLRKYANSLSKAVQRMITLSFHFE
>ADE83417.1 porT protein [Prevotella ruminicola 23]
MRLRILSIIAALCIATSCVAQRRYVIQHKPYIDLRPMHFGIAVGMNLQDIEFETEAPIVCDADRWNTGFSVGVLADMRLS
NNLNLRIVPTMHFGAKHLTLHKLDETDTHGNPRTETQDLKNTYLSVPVDLKFSAQRWNNIRPYMLAGVNGMVNLTNKSQE
IVQLQRTDLMLEVGLGCDLYLPFFKLAPELKFCYGLGNRIDKSHVADIKDDYKKTYANSIKSGHTKMIVLTFYFE
>EFC70687.1 hypothetical protein HMPREF0669_01142 (plasmid) [Prevotella sp. oral taxon 299 str. F0039]
MKRKIKVLLVALIISSTVSAQYQVVQNRPYTDLRTFHFGVTLGTHVQDIELKNVGPQNILYPDGTTKNSNILVEQDRWDA
GFHVGVLGELRLSTHFQLRVAPTMYFGTRHLILRNEQEHDIIGKMIEQRQELKTAYISTPTELIFAAKRVNNHRPYILLG
FNPMINLSGKESDYIKLKRYDAFAEIGIGCDFYLPFFKLRPELKFMYSLINSIDGNHINKIKAENMIPYTHSVRDARTKM
IALSFYFE
>ADK96269.1 hypothetical protein HMPREF0659_A5397 [Prevotella melaninogenica ATCC 25845]
MKRILVALILLASVLTIHAQERRVQNRPYTDLREFHFGVLVGTHLQDLELNNVGPQMVDLDDGNGVVQKIVSADQDRWDA
GFTVGVLGELRLNSTFQLRMAPAMYFGTRHLTFRNITDLNAQGEPTEQVQELKTAYVSCAFDLIAAAPRFNNHRPYVMLG
LNPMLNLSGKDNDYIKLKRSDVFVEVGLGCDFYLPYFKLRPELKFMYSLMNSLDKIHAKNLQDKNMLMYTNSVNETRAKM
IALTFYFE
>AKU69072.1 PorT family protein [Prevotella fusca JCM 17724]
MKRILISLTLLTAVLSCHAQERRVQNRPYTDLREFHFGVLVGTHLQDMELNNVGPQIIDLDDGNGPVQKVVSADQDRWDA
GFTVGVLGELRLNSTFQLRMAPAMYFGTRHLTFHNLTDRTIQGEPTEQVQELKTAYVSCAFDLIAAAPRFNNHRPYVMLG
INPMLNLSGKDNDYIKLKRSDVFLEVGLGCDFYLPYFKLRPELKFMYSLTNSLDKNHAKNLRDKNMLMYTNSVNETRAKM
IALTFYFE
>ADQ81010.1 hypothetical protein Palpr_2881 [Paludibacter propionicigenes WB4]
MQPKIYKSITLLVFLIFCLSQPIRSQQNLPYADDKLLHFGFSLGVNTMDFGVKTSSDSVGARVSTLSPGFSVGIISNLRL
SRYFNFRFTPTLHFGQRQLNYFPKLKADSVLITSIPISLPVYIKYSAERKGNFRPYLIAGGGMSIDLATNKENPVLLRPV
NLFAEFGVGCDIYFLFFKLAPELKYSIGFNDIFVPLNERESGQVPTSKQRFSDSLSKLTSKMFTLTFNFE
>AHW59068.1 hypothetical protein FH5T_04260 [Draconibacterium orientale]
MKKVLISIIFLIAGCSVFAQKQKINYLTTFDDKLFHFGFTIGMNTLDFNVVNYNPIGENEDLVLYPGDGIVWDSRIRSDV
ATLVPGFTVGIVSSLRLSKDFNLRFLPGLSFGERQLTFNVPVKDINSYEEDLSFYAIRSTFLDFPLLLKYKARRINNDRP
YVIFGGAYRHDISRTAQEDLIKLKNGGFYAEVGGGWDHYFAFFRFSVEAKFSLGLNDQLGDLPAPTQRLYYAQSIKNLRS
KIFTLSFHFE
>ALM20683.1 PorT protein [Nonlabens sp. MIC269]
MRIFIITIVLLLSAQLSNAQLFSKEKILNRENFDKQRYTWGYYLGFNSYDYKFDYNELTEEINTETSVGFNVGLVGDVRL
NDYFNLRLEPGIVFVNRTLTFPDPSLMTPAQQEREVVSTYINVPLLLKFSTKRKNNWKPFVVGGFSWSSNLSSNEENPDD
NSAGQFRQMTNVFNYEIGIGVDLYLFYFKFSPSIRGVFAMTDELVPDMDVNSPWTGNISSMQSRGIFINFTFQ
>AFL80037.1 putative protein-translocating porin PorT [Aequorivita sublithincola DSM 14238]
MKKLFFILAVLLFANSASAQWFFNNERIANLENFDKKRLSWGYFLGFNNYDFKFDYKDDLGKNTDIQVDRSSGFNVGLVG
DVRINEYLNLRLEPGLYFMQRNLIFPGFEEKKDFLREVKSTYVHVPLLLKVSTKRLNNIKPFIVGGLSTSLNLSSNEKNP
EDNEQGRFRMTKNTNYYELGFGIDFYLYYFKFTPSIRGIFALNNELVPDDDPNSPYTGNIEKMSSRGIFVNFTFQ
>APU09348.1 PorT protein [Cellulophaga lytica]
MKKILFLFLCLFIAGNTANAQFNEDPIINLESEDLRPLNWGYFLGFNQYDFKFDYKDDLGDVLVDKSLGFNVGLIGELRL
NEFLDLRFEPGLHYTKRTLGFRGFTDANDAIREIKSTYINFPLLLKVSTRRIGNWKPYIIGGASTSMNLSANEDSVEDNS
SATFRMKKNTYYYEMGFGIDFYLEYFKFSPSIRGVFAINNELVPDADPNSPWTGNINSMKTRGIFINFTFE
>ADY28482.1 PorT protein [Cellulophaga lytica DSM 7489]
MKKILFLFLCLFIAGNTANAQFNEDPIINLESEDLRPLNWGYFLGFNQYDFKFDYKDDLGDVLVDKSLGFNVGLIGELRL
NEFLDLRFEPGLHYTKRTLGFRGFTDANDAIREIKSTYINFPLLLKVSTRRIGNWKPYIIGGASTSMNLSANEDSVEDNS
SATFRMKKNTYYYEMGFGIDFYLEYFKFSPSIRGVFAINNELVPDADPNSPWTGNINSMKTRGIFINFTFE
>AMD85950.1 PorT protein [Capnocytophaga haemolytica]
MLRKITLCIFLILGIKGAYAQFKEPLENLEHFDEKPFQWGYYFGANGFDFKIDYKDLNYQTSRLREIQIDRNLGFNVGLT
GSARLIDFIDLRIEPGLVYNKRVLVFPGFNNENDAKREVQSTYIYIPLLFKFSAKRWYNVKPYITAGGSMVFNLSSNANL
NIDNSEKTFRATRNVFFYEFGLGLDLYTPYFRMSPSLRMLFSLNNELTPDRDPNSPWTSNVNKIQTRGFLINLNFE
>CCG52468.1 PorT protein [Flavobacterium indicum GPTSA100-9 = DSM 17447]
MKFNYLLLLLICTQTSFAQFGLFGKNPLINQENFDKQRVHWGYFLGFNSYDFKFDYLTVGKDIEVKSNTGFSVGLVGNLR
INDYFDVRFEPGFYATQRNLTYPNIEDSVDRLREVKASNLHFPLLLKYSALRTGNIKPYIVGGFSRTLNLGSNANAQDDN
YTNRFRVKKWTTNYEVGFGIDLYLEYFKFSPSIRGVFGMGDELIRDNNPNSPWTGNIQSMKTRAVFINFTFH
>APG61412.1 PorT protein [Gramella sp. LPB0144]
MKKILTIALLIFSCAFANAQIFSGERILNNENFDQQKWSWGYFLGLNSYDFNFDYINYNPNPVTGQDFRVEKRVGFNVGL
VGNLKLNNNLDLRLEPGVNFNTRGYQALKADANTFREVSSTYVHIPLLLKFNANRLNNFRPFVVGGVSTSINLSSNESNP
DDNSAGQFRMTTNSYYYEIGFGIDLYLYYFKLSPSIRGVFAINDELIRDADPNSLYTGNVDKMSSRAVFLNFTFQ
>AGA78080.1 hypothetical protein Echvi_1821 [Echinicola vietnamensis DSM 17526]
MQTLNLWHKFDLYWRKIALVFLLLIGSWSSALAQDHYRPINKSGQDDQFLSYGFFLAAHTSSLRLKYSEAFMDPENPAFA
NIRSIQPVFSPGFSLGFLLKMRLHDQLTLTGTPKVGFYEFQTDITYFANNGGVVWEDLIVPGDGMPYTETTITEMTMVEM
PLLIKYKSMRFDNTRMFFVAGANPMFRTKSQDEADADQLVLKSKDVALELGMGFDFYFKFFKFSPEIRFSHGLSNIYKSE
TSDQRFAGAIDELRRKSITVYLNFQ
>ABR43591.1 conserved hypothetical protein [Parabacteroides distasonis ATCC 8503]
MRRLLLILYVVSLATMGAMAQKERVRNQPYADLKWLHLGFHVGIHSQDLLLTHTGVMTNGETWFAEIPSYSPGFSVGVIG
DMYMNPYFNLRFTPSIHFGDKKFKFREQATGEEFITNVRSSYLNFPLDVKYTALRLNNYRPYLIGGIYGSVDIGRKKGNP
ILLKSTDFGFEFGLGCDIYLPYFKLCPELKFCFGLVNLLEKDRPDLVDQANIKYTDALSKATSRMVILTFNFE
>SCM58928.1 putative protein {ECO:0000313|EMBL:CEA15638,1} [Petrimonas mucosa]
MRKMIFLAMLLSLLPVTASGQQQKLQKRPYADQKLFHLGFTVGINMQDLILRQSGYVNENGEVWFSEIPGYTPGFSAGII
ADLYLNSFMNLRIIPTLHLGSKEPVFKEQASGETFETAVRNNYITLPLQLKLRAVRINNYRPYLLTGPYGSIELAPRKNQ
PVMLTPYDYGVEIGVGCDLYLPYFTLSPELKFCFGLNQMVKANQSKYSQSLAGATHRMIILSFNFE
>ABG59960.1 PorT-related protein [Cytophaga hutchinsonii ATCC 33406]
MKSVSLFILSLCIVLKVQAQDPRWTNLPFYDDKALHYGFTLGINGSGFQNKVSKSYFSDTVTSVSPVYTPGFSLGFIVNM
RLHDHFDLRLLPTVGFYSRSIQYDFIKTSEIQTIESTFVEFPLLLKYKSQRRNNSRLYVTGGFKASIEAGAKKKQRKSTD
LRTNGFDLCLDMGVGMDIYCPLFKFSPEIRYSHGLLNLLNNDPNVYSSSLSRLSSNTISLFFNFE
>APZ45225.1 PorT protein [Polaribacter reichenbachii]
MIKKIILFSVFLMISATFFAQRERVENLPTFDKRKIHYGFYLGMNQNDFKLNLRNSDVFDADITVEPTYGFNVGLIAELR
LHKNLSIRLEPGLVSNSKNIIFKHLNSTGNPQDSIREIGSTYLHFPVVFKFSTDRYKNIRPYLLAGVSYDHNFSSNEANQ
DDNSSGQFRMTTSNFMYEAGIGIDIYLSYFKFSPSIRGVFAINNEIKYDDDPNSNWTAPINFMGTRGIFLNFAFE
>ALI98153.1 hypothetical protein DC20_03135 [Rufibacter tibetensis]
MALTYLRHQLHLHRHKIIGFFLLALLSSGQQTLAQGKLKGENLPGYEHKRLRWGFSLGVNASWYQLEHSELYVEAIKSNP
DFSVNEKTGIGFNVNFISSYRLSPDFVLRAQPGVGYHSRAIEYKGMPADDDNGIAGGDVTQEMNTFAGELPLLVKYESKR
RKNSQMYFIAGVKPSLVVGGQKKGSEYLQVKSLDFAVEYGVGLDMFYPFFKFAPEIRYSRGISNIHKPSPGMFNNSIQQL
NTNTITLYLNFE
>AOW21645.1 PorT protein [Lutibacter sp. LPB0138]
MKKISFLIICCSFLSILKTNAQREVIEYQTEEDKKTIHWGYYLGFNKKDFKISYLNSDTYIETEPTLGFNVGLIGGWKLH
NNVTLRIEPGLSSNTKTLAFTNIPGGERDSIRKVGGTYMHVPLLLKLSTNRLGNMRPYIVAGVSYDYNFSSNEKNPDDNF
SGEFRMKSHNFGYEVGFGVDLYLPYFILSPSIRGTFAINNELVPDNTADSPWTGPIDYFGTRGVFINLAFH
>AOC94287.1 hypothetical protein BB050_01152 [Flavobacterium johnsoniae]
MKKVVILFLLVLTTKGHSQFAKNMFSKDPIINLENWQKQRIYFGYYLGFNSFDFKFDYKTPVQEDIQVKKTTGFNVGVVA
DLRLQEYINLRFEPGLYYTKRDLYFPGISNKESDYLREVNSTYIHFPLLLKFSAKRTGNIRPYLVGGMSTTLNLSSNSKS
KDDNFEQKFRVKQWTAAYELGLGIDIFTEYFIFSPSVRGMFGITDELIRDNTPDSPWTGNIDSMKSRALLINFTFH
>ADR22951.1 PorT-related protein [Marivirga tractuosa DSM 4126]
MQTANFRNKLNLHGDKVILFVLGLLFSFQASAQYYEKENLPNYDEQLIHYGFYLGGHTANMKVRYNEAFLTNEFDSLHSI
IPQSTPGFTVGFIFNLRIAQYLDFRTMPGVGLYQYTLNYNTYDQAEEITYQGKKEAFYAELPLLLKYKSQRRKNFRAYMV
GGVKPSFEVSGKRPSEINEDVLLINTFNLALEVGFGIDIYYELFKFSPEIRFSRGVTNALFDRQNSYSSPINELVTNSVS
IYFQFQ
>AOE52346.1 PorT protein [Flavobacterium psychrophilum]
MKKLFIYILLFTGLCSHAQFGTQIFSKKPIVNLENFDKQRVHWGYFLGFNSYDFKFDYKVDPKVDIAVTRTTGFNVGLVG
NLRLFEYLDLRFEPGLYYTQRDLAFNVEGTESDRLREVKSTYIHFPLLLKFSAKRTGNIKPYLLGGVSRSLNLSSSFNSK
DDNMTGDRFRMNKWTNFYEVGAGIDIYFEFFKFSPSIRGVFSFDDEIIRDNDPNSPYTGNVASMKTRGIFVNFTFH
>AEK23021.1 PorT protein [Capnocytophaga canimorsus Cc5]
MKIHTFFITLLCLGWAGASSLWGQRKEPLYNLEHFDEKNVQWGYYFGINRFDFKFDYKDLNYSSNFNKEIDIEKNWGFNV
GLSGDLRLIKYVNLRFEPGLVYNQKDLTFPGIEGKRNFLRQVKSTYIYIPLLLKFSSERWYNFKPYATIGASATINLSSN
QGLSVDNSERRFRVKKHILFYELGLGLDIYTPYFRMSPSIRGLFSLQNELIPDRDPNSNWTGNLNSIKSRGFLINLTFE
>AOR27685.1 hypothetical protein FORMB_06320 [Formosa sp. Hel1_33_131]
MKHVLSLFFILCSIQFANAQLFSKERVLNNENFDKARLSYGYYLGFNVYDYNFDYHTDVKDIQVLKSTGFNVGLVGNVRI
NDYIDIRLEPGLVISRRELNYSQTYFTGIAFEDKDLIREIQSTFIHVPLLVKFSSKRINNVKPFVVAGVSTALNLSSQQD
NPDDNSKNVFRVTKNNMYYELGIGIDLYLTWFKFTPSIRGVFSMQDELVKDIDPNSRWTRNIAQMQTRGLFINFTFQ
>AEL25573.1 port-related protein [Cyclobacterium marinum DSM 745]
MQNAHIWHKLNIRWYKVILFSLVLLFFQNNLVKAQQKSFIFNPSGSDNEPLSYGFFLAAHNSSLRIKYADNFLNPDYPNL
DKVRAIMPSFSPGFALGFLVTARLHDQFNLMFTPKVGFYEYRTELQLFTDDPDAINGVGINAVPLLTEETLVEIPLLLKY
KSQRFNNTRMFFIGGLNGQFRTKNQEEANEDPVALKGSDVALEMGMGFDLYFKFFKFSPEIRFSHGLMNLYQEGYSDERM
TGAISSIKRKSITIYLNFQ
>AOW08362.1 PorT protein [Flavobacterium sp. EM1308]
MKKIIVLILLSIAIKGTAQNSKGIFSKDPIINLENWQKKRLYFGFFLGFNSYDFKIDYKYMETNPMYSTDIQIDKSVGFN
VGLVTNLRLMEYLDLRFEPGLYYGSRTLHYPPTVGFDSPSDAIREINSTYINFPLLLKFSSLRTGNVRPYLLGGVSANLN
LSSNAKSVEDNLDERFRVKSWTANYELGFGIDIFSEYFIFSPSIRGQFGINDELIRDKDPNSPWTGNIESFKSRGFLINF
TFH
>APY01234.1 PorT protein [Lacinutrix venerupis]
MRKLIALFICITASTMCSAQLFTREKVQNNQNMDKQILSWGYYFGTNNLDYKFDYNDNIGDIQTVKTFGFNVGLVGDVRV
NDYINFRLEPGLVISARNLNYPENYFDDIPEEDLNSSDFLREVKSTYIYVPLLMRLSTKRLNNFKPFITVGIATSLNLSS
NEKNPEDNSGGEFRTTKSTQFLDLGFGIDFYLYWFKFTPSIRGVFALNDELVRDFDPNSPWTGNINSMKTRGVFINLTFR
>AHM59847.1 port-related protein [Flammeovirgaceae bacterium 311]
MLLLLALFTHTATAQETVNMNQENLSYGETRFISFGFLLGGHTSSLRPKFSKDFAAPSLNDTLNITTASPFGFSIGFLTN
FKVAQYLDVRLMPKVAFYDYKLSFHTTTANDESVRDALADFTTVDVPLSFKYKSMRRGNHRMFITGGVTQIIDVTGKKQK
EENQENGLRLNGNNTTADIGFGADFFFPLFKFSPEIRYSYGLVDVLDSRNNQLGRSFDRMGTQMIGIYLVFN
>AEE18468.1 PorT protein [Dokdonia sp. 4H-3-7-5]
MRTYIAIIALVLSFSTVHGQWLSRARVQNDQNFDKKPISWGYYFGVNSMDYNFDYQTDQEDIQVERSLGFNVGIVGDLRL
SEFISIRTEPGLVYTQRNLMYAPDARFDSENDLLREVPSTYIYLPLALKFNTRRLNNVRPYVQVGVAAVTNLSSNEKNPD
DNFAGQFRTTSNPLFYEMAIGVELYLYYFKFIPSLKGVFAMSDELVRDNSPNSPWTGNINKMQTRGIFLNFTFQ
>ANH61697.1 hypothetical protein I597_2806 [Dokdonia donghaensis DSW-1]
MRTYIAVIALVLSFSSVNAQWLSRPRVQNDQNFDKKPISWGYYFGVNSMDYNFDYQNEQEDIQVEKSVGFNVGLIGDLRL
SEFVSLRTEPGLIYTQRNLMYAPDPRFDDENDQLREVPSTYIYLPLALKFNTRRLNNVRPYVQFGVATVTNLSSNEDNPD
DNFAGQFRTTSSPFFYEMAIGVELYLYYFKFIPSIKGVFAASDELVRDNRPNSPWTGNITKMQTRGVFLNFTFQ
>EAQ38694.3 hypothetical protein MED134_01825 [Dokdonia sp. MED134]
MRTYIAVIALVLSFSSVNAQWLSRPRVQNDQNFDKKPISWGYYFGVNSMDYNFDYQNEQEDIQVEKSVGFNVGLIGDLRL
SEFVSLRTEPGLIYTQRNLMYVPDPRFDDENDQLREVPSTYIYLPLALKFNTRRLNNVRPYVQFGVATVTNLSSNEDNPD
DNFAGQFRTTSSPFFYEMAIGVELYLYYFKFIPSIKGVFAASDELVRDNRPNSPWTGNITKMQTRGVFLNFTFQ
>ACU06973.1 PorT protein [Flavobacteriaceae bacterium 3519-10]
MWKKIFITNLFAVFSLASFCDAQLFRTKDRQDNREEDDVRKYSYGFFLTANNFDYKLVLDPKFGMEGQKSLVQTKSSYSF
GAGLIGKVRLNENFDLRFEPGLQFVEREIYFDTQTNDQYAAGTNSNAPFTPRTLTEEDKLRSVKSTYVDLPLLIEIHGDR
WYNSRPYAAAGVNWMLNLQSNTDSPDDNAQGIFRSTSSNFAWSAEIGIQFYFSRFKLTPGFRGTFMVNDEMVPDNAETPP
YWTPAIVSAKSRALMFVLKFE
>AGB27673.1 hypothetical protein Prede_0290 [Prevotella dentalis DSM 3688]
MRRLLITLCALLQLGTTLAQERTVQNRPYTDLRPFHFGILVGGHLQDLEFNNVGPQLVTLDDGSQQQYLITADQDRWDDG
FQVGVLGELRLSSTFQFRMAPALYFGSRHIYFHNMDAQSNESLITRAQTLKTAYVSCSLDLIVGAQRFNNHRPYAMIGLS
PAINLSGLADDYLRLKRYDLFFEAGLGCDFYLPFFKIRPELKFMFGLTNALDIDHANQLKDKAMIPYSRSVNQAKSKMIA
LTFYFE
>AFU67154.1 protein-translocating porin PorT [Psychroflexus torquis ATCC 700755]
MRLIFLLVFLLNFNYVNAQLFSEEKVLNKENLDKKRWSWGYFLGFNMYDFQIKYKDQGEEIKVEKNPSFSVGLIGNFRLN
DYVDLRLEPGVVFASRNLNFNFTDFGNQADSFREVQSSYIHIPLLLKFSTKRINNFKPFVIGGASISHNLSSNEDNPQDN
SAGQFRLKTQNYYYEVGFGIDFYFDYFKFTPSIRGVFGMNDELVRDENPSSPWTANIESLKTRGIFINFTFQ
>ALM09092.1 PorT protein [Sediminicola sp. YIK13]
MKIKFFLLLGVLLCSFATRAQFNEKPVMNLENEDKHPLNWGYYLGFNQYDFKFDYKNDLGDVLTQKSMGFNVGLIGELRF
NEFLDLRFEPGLTYTSRTLGFPGFTSENEAIREVKSTYVNFPLLLKVSTRRLGNWKPFLIGGVSTSLNLGSNEESLDDNS
SGTFRMKKNTYAYEMGFGIDFYTEYFKFTPSIRGVFGLTDELIRDNDPNSAWTGNIESMKTRGLFVNFTFE
>APD07360.1 hypothetical protein UJ101_01853 [Flavobacteriaceae bacterium UJ101]
MKNIILTLCFVFSLSLYGQREQILNLQNFESEKRFNWGYYIGLSNWDFKLDPVSNASSDVIVKGSTGLSVGLMGIMNINK
FLDVRVEPGLHFVSRTLTFDNGNIPEADREFSVKSTYLDIPFLAHFRGARWNNVRPFVAAGIGYMRNLQANETTEDDASK
GIFRMKESNFNWQAEAGVELYFKRFKMTPAIKGIFMINDEMVPDNPGTDPYWNGSISNLRSRAIMFSLKFE
>EAP86809.1 porT protein [Croceibacter atlanticus HTCC2559]
MGRLLIILIALVSFHNAQAQWPFGKEKIRNLDNFDKSRLSWGYTLGFNSYDFDFDYKNQTEDIIVEKSVGFNVGLLGNLR
LNDYLDLRLEPMVAFSSRNLIFPFAGEDDQDRLREVKSTYVHIPLLLKVSTKRLNNWKPFIVGGLSTAINLSSNQDNPDD
NSVGQFRMTNNSYYYEVGFGIDLYLYYFKFTPSIRGVFALNDELVRDADPNSIYTSNIEKMSSRGVFINFTFQ
>EAR14297.1 porT protein [Robiginitalea biformata HTCC2501]
MRNLLPLCFLIILCQSGQAQFRENPILNLQNEDKALLNWGYYLGFNQYDFKFEYKNDLPDIVVDKSFGFNVGLIGELRLN
EFLDLRFEPGLFYSRRLLGFPGFASDNDALREVKSTYISFPLLLKAGTRRFGNIKPFIIGGAGVALNLGSNQDSMEDNSS
GTFRMKKTVVNYELGFGIDFYLEYFKFSPSIRGVFALTDELVPDDDPQSPWTGNIEALKTRGIFINFTFE
>ADX68477.1 putative protein-translocating porin PorT [Weeksella virosa DSM 16922]
MKHRLLLLIVLVSAYSFGQFRPNYDKQWNREFTDLKKYSFGFYIGTNLMSYKVVPKKFINNATPTDDGTTNYGQVYLAQE
NSPGISVGLIGRMRVNDFIDLKTEPGLHISERTLYFRNVDLENTNDLQRDVKATYVEVPILVNFHGDRWFNTRPYLQAGF
GYAMNLQANEDKTDDNLSGVFRTTKNNFNWQAEIGAELYFKKFKMTPAIKGVFFFNNELVRDNDEIANPQYTGTLYELKS
RGVFFSLKFE
>ADQ18384.1 hypothetical protein Lbys_2722 [Leadbetterella byssophila DSM 17132]
MCLCLLSLGWASAQVKTKHQPNYDAKPLRFGYYIGFGSTHYITKYRSSFIQQADGTSQAIYAINSPNTTAIRAGAMINYY
INDYFDLRFSPLNITIQKREINYIKGDNDQYQKDEQVDKAWLEVPVHLKYKSERRLNTRMYVFGGTRWAFETNTVGRKGS
KRSVFNSSLRTNDLMLEYGAGLEIFRPYFKVTPELHFSHGLFNMIRKNNSVAYLQDVKSLRTHTVSLIILFQ
>AOR25874.1 PorT-like protein [Formosa sp. Hel3_A1_48]
MRTKILISFLFFSISIFESEAQLFTKERLLNNENFDKAPLSYGYYLGFNSYDFNIDYKTNVKDIQVLKAVGFNVGLIGNV
RINDYFDIRLEPGLVMSNRTLSYSNTYFDGLTYEEKDLEREIRSTYIHIPLLIKISTKRINNIKPFIVGGISTALNLSSN
QDNPDDNSNGNFRMIKNNVFYELGVGIDIYLTWFKFTPSLRGVFSLNDEHVPDFDANSPWTSNIDQMQTRGLFINFTFQ
>AMQ55737.1 port-like protein [Algoriphagus sp. M8-2]
MQATHFWNQLHLRRNQVTLLFLFVFGFAGSGFAQGMFGLTSTSGSDDKLISYGFFLAVHRSAYQIKYSDQYFDQNLNNPN
GIYSIYPKYTPGFSLGFTGILRVHDQVNFLFTPKIGFYEYRMDINYLDATATTVPGTDNNSANYLGYRTEEVVNEATMVE
LPLLFKYRSQRFNNTRMYFLGGASYQFRTKTQDEANLDPIVTTGKDFTLEAGMGFEIYFRYFKFAPEIRFSHGLNNLYYP
EKTNPDISNYISSIKRKGITIYLNFQ
>AFL84214.1 putative protein-translocating porin PorT [Belliella baltica DSM 15883]
MQTIDIRYQLNLYWRKIIVLGFLLLISFSSTFAQARFKEISQSGQDDKLVSYGFFLATHTSSWRLKYTEAFVSDPAAANI
QSIMPVFTPGFSLGFLATLRIHDQLNLVFTPKVAFYEFRTDINTFSNVPDAEINETNFYTTETVINEATMVEFPLFFKYK
AQRFNNSRMFFTAGGSAMFRTKDQEEADIESIATLGRDFTIDLGLGFDMYFKYFKFSPEVRFSHGLLDMYKPEATDPAYA
SSIQSLRRKSITLYLNFQ
>ANW94944.1 hypothetical protein AXE80_00930 [Wenyingzhuangia fucanilytica]
MKQLVVFLFFCLSSIIYGQSEKISQLQSFDNKPIRYGFYLGLHTKGYALEATDAVLSNGAGFHLGVLADLKVSDFLSFLT
EPGIISSSNSLTFDGEKTEVPATYFHFPLNIKLSTRRLNNVRGFIIGGASYNYNFTANKNNNDNGANPRDFELKQHTLMG
ELGIGASFYFPYFKFSPSIRGVYGFQNEFIGLGSTAKNSLSELRTRGIFLTLTFQ
>AEH00375.1 PorT protein [Lacinutrix sp. 5H-3-7-4]
MKKVFALLTFLIVVQTGYAQLFTKEKVKNNENLDKQTLSWGYYFGTNNLDYKFDYNDNLGDIHTQKTYGFNVGLVGDIRA
NDYINFRLEPGLVIASRNITYPENFFANYEEEINASDLLREVKSTYIYVPLIMRLSTQRFNNFKPFVTLGIATSINLSSN
ENNPEDNSNGEFRTTKNTFFYDIGFGIDFYLYWFKFTPSIRGVFAINDELIRDNDPNSPWTGNINSMKTRGVFINFTFR
>AHF12965.1 porT protein [Barnesiella viscericola DSM 18177]
MVVLLSLVGGTVWAQPRKVQNLPYADYKLLHLGFSIGTHVQDMTFVHSGFVTESGESWYMDIPDFSPGFNVNLMADLYLC
QYLNLRVSPGIFFGNKVVKYRESNTQEYRTQDLKSNYIVLPVELKFSAERCNNYRPYLIGGVMATADVSKKRNDLLKLNT
FDGYLTIGFGCDLYLPYFKLIPELKFCFGLTNVINRNRNDLNDPADIKFTQSLKKATSNMVVLSFYFE
>AEA21480.1 hypothetical protein HMPREF9137_0036 [Prevotella denticola F0289]
MNRIFVTLTLLAAALVCPAQERRVQNRPYTDLREFHFGVLVGTHLQDLELNNVGPQMIDLDDGNGPVEKTISADQDRWDA
GFTVGVLGELRLNSTLQLRMAPAMYFGTRHITFRNLTDRTIQGEPTEQVQELKTAYVSCAFDLIAAAPRFNNHRPYVMLG
INPMLNLSGKDNDYIKLKRSDVFLEVGLGCDFYLPYFKLRPELKFMYSLTNSLDKSHAKNLRDKHMLMYTNSVDETRAKM
IALTFYFE
>ALO16651.1 hypothetical protein L21SP5_03031 [bacterium L21-Spi-D4]
MIKRISILCLLVILTLGAYAQEGKHVWNKPNYDQYPFHFGFAVGYNQMNFRIIPREELLTSFDTVYAVENRPRPGFNIHM
VGNLRLGENFDLRFIPGLAFGQRDLNYTRVNTVQSDTVLENHLMQIESTFLSFPLYLKYRAKRLNNWRPYLLFGGNYAFD
LEARKKIKEEERPKIRLMQQDFYLEAGVGIDYYFPFFKLATELRFSFGMMNVIKEDNTEYTRFYDRLNSRMFTLLIFVE
>ADF51282.1 conserved hypothetical protein [Zunongwangia profunda SM-A87]
MIRYFLLLIILFSFTQTQAQLFSKEKVQQSVDIDNKRWSWGYFLGFNTYDFNFKYDEYDPSPRTGREVGIQRNIGFNVGL
LGNLKLHKNLDLRLQPGVNFASRGFYFPLGNGVNEENRYREINSTYIHVPLLLKINTNRLNNFRPFIIGGVSYSANLSSN
EDKADDNYDGQFRMTTNNYNWEIGFGIDFYLYYFKFTPSIRGVFGFNDELVRDDTPNSQFTGNIDKMTTRAIFLNFTFQ
>EAQ40583.1 hypothetical protein MED152_11134 [Polaribacter sp. MED152]
MAKKVFLLTICLFISASIFAQRDRVENLPTFDKRKLHYGFYLGVNQNDFKLNLRNSNISNANITVEPSLGFNVGLIADLR
LHKNLNLRFEPGLVTNSKNIYFNHIDTAQDSVREIGSTYLHVPVILKFSTDRYKNIRPYVLAGVSYDYNFSSNAENQDDN
SAGQFRMQSHNFMYEVGMGIDIYLNFFKFSPSIRGVFAFNNEIKYDDNPNSQWTAPVNFMGTRGIFLNFAFE
>APQ16537.1 PorT protein [Maribacter sp. T28]
MKKWLFISLILLLMANTLNAQFNENPILNKQNEDKKLLNWGYFLGLNQYDFKFEYKENAPEILVSKSFGFNVGLIGEVRL
NEFLDVRFEPGLHYGSRLMGFPGFDDQRDALREVKSTYINFPILLKASTRRFGNFKPFILGGGSRSLNLGSNEESLDDNS
SGTFRMKKWVYNYELGFGIDFYLEYFKFTPSIRGVFAITDELVPDIDPNSPWTGNIESLKTRGIFINFTFE
>AMC11802.1 PorT protein [Lutibacter sp. LP1]
MKRFFITLILVFFFIGHTLAQKRDIVEYKQNWDKQKIFWGYFLGLNKKDFKITYKTPNSFIEVSPSIGFEVGLIGDLRLH
KNISLRLEPGLSSNTKTLAFTHITGGAKDSIRKVNGTYLRIPLLLKFNTNRLNNMRSYVVGGISYDYNFSSNQNNTNDNF
DGEFRAKKNNFTYEIGVGVDLYLPYFIFSPSIRGVFAINNELVRDTNPNSQWTGSIDYFGTRGVFIKFAFH
>AEW01777.1 putative protein-translocating porin PorT [Niastella koreensis GR20-10]
MYNLLRLKNRQLNRWAAGLLLLIASQQVNAQLRDELNLPDHDSKTYYLGIGLIYNNARFQVSQHPSFLTSDSVMVVEPEN
TGGFGLAGMHTLRLSPRFELRAIFPQLLFAYKNLTYHIKYPDPNRNETPVMTKRVESILIGLPLHLKFRSDRINNFRVYM
FGGGKIEYDLASNSTARKAEDLVKLKKFDYGVEAGVGFNFYFPVFILSPEIKISNGLGNIHSRDPNLKYSSAIDKLNSRM
VVFSLIFEG
>AHJ98108.1 hypothetical protein Hsw_2513 [Hymenobacter swuensis DY53]
MRLTLVAAALVVLPLGAQAQKKSLSGASKGKNGRVKSVTVNNLPGYDDRWLHLGMYVAPNFSRYKLEHASGYPSQGVSAN
SVVSPGGSVGFLADLRIGEYGALNFAPGVSFLTRRIEFKPYGYSQNLQQYPNDPEEIADQEIGTTQVDFPLLFKLKSERR
RNSRVYIIGGVKPSFTIGGRKKDGELTLLEAGRSDFAIEYGVGMDLFYPFFKFSPELRFSHGLTNLYVPGNTDVYSRSLQ
SMKSNTVTLYLNIWSGR
>AKP51168.1 Port-related protein [Cyclobacterium amurskyense]
MCLLFTQSQLVQAQQKSLIFNPSGSDNQPLSYGFFLAAHNSSLRIKYSENFLNPNYPLLGDVRAIMPSFSPGFALGFLVT
ARLHDQVNLMFTPKVGFYEYRTELQLFTNDPNAINGIGISTVPLLTEETLVEMPLLFKYKSQRFNNTRMFFIGGVNGQFR
TKNQEEANEDPIALKGTDLALEMGLGFDLYFRYFKFSPEIRFSHGMMNLHQEGYSDNRMAGAISDIRRKSITVYLNFQ
>APS37387.1 PorT protein [Salegentibacter sp. T436]
MKKLFVIALLFCVQFGYAQIFGGDKIINNENFDKQRWSWGYYLGFNTYDFKFKYNDEITSNGNDLIIEKTMGFNVGLVGN
LKLNNNLDLRLEPGVTFNTRNFRPPYSQDIEEVNSTYVHIPLLLKFSADRHNNFKPFVVGGLSTSINLSSNENNPDVATR
LKTNNYHYEVGLGIDLYLYYFKFSPSIRGVFTINNEMVETQYQVVDAMRSQAVFLNFTFQ
>BAR49642.1 PorT protein [Tannerella forsythia 3313]
MILWGALAVSSLYAQRQRPKNQPYADMKRYHFGFHVGMHTQDLILTHSGVTTSDGKMWFAEIPSYSPGFSVGVIGNLYVN
PYLNLRFTPTVHFGDKKFTFIDARASDSHATFTTSIRSNYLTLPLDLKYTAMRLNNYRPYLLGGVYTSFDMGRKKETPVL
LKPLDYGVEIGFGCDIYLPYFKLCPELKFCFGLADVLEKDRNDLISEPDRVYTAALSRATSRLIVLTFNFE
>BAR52363.1 PorT protein [Tannerella forsythia KS16]
MILWGALAVSSLYAQRQRPKNQPYADMKRYHFGFHVGMHTQDLILTHSGVTTSDGKMWFAEIPSYSPGFSVGVIGNLYVN
PYLNLRFTPTVHFGDKKFTFIDARASDSHATFTTSIRSNYLTLPLDLKYTAMRLNNYRPYLLGGVYTSFDMGRKKETPVL
LKPLDYGVEIGFGCDIYLPYFKLCPELKFCFGLADVLEKDRNDLISEPDRVYTAALSRATSRLIVLTFNFE
>AEW20479.1 PorT protein [Tannerella forsythia 92A2]
MILWGALAVSSLYAQRQRPKNQPYADMKRYHFGFHVGMHTQDLILTHSGVTTSDGKMWFAEIPSYSPGFSVGVIGNLYVN
PYLNLRFTPTVHFGDKKFTFIDARASDSHATFTTSIRSNYLTLPLDLKYTAMRLNNYRPYLLGGVYTSFDMGRKKETPVL
LKPLDYGVEIGFGCDIYLPYFKLCPELKFCFGLADVLEKDRNDLISEPDRVYTAALSRATSRLIVLTFNFE
>AII54110.1 hypothetical protein N008_19250 [Hymenobacter sp. APR13]
MAGLLALAVPLSGLAQNKSRSSASRGKGGRVKSITVQNLPGYDDKWFHPGFYIAPNFSSYKVEQSPAYIANFGTSRGVTA
NSKISPGFAVGFVGDARLNDYLNLRFAPGVSFITRQIEFKPDGYTPNPANEDDPEEILTQEVGATQVDLPLLVKFHSERR
RNTRVYVVGGLKPSVNVGTRRKDPDRNQLSVASSDLAIEYGVGLDLFYPFFKFAPELRFSHGLSNQHQGVDNIYSRSIQS
LRSNTVTLYLTFE
>CAL65372.1 conserved hypothetical protein, secreted [Gramella forsetii KT0803]
MRKLIAIILIAICHHTAQAQIFSGERVLNQQNFDQQRWSWGYFLGFNSYDFDFDYKDYNPSPVTGQDFAVEKRTGFNVGL
VGNLKLSNNIDLRLEPGVNFNTRGFQALRADANTYREISSTYVHIPLLVKFNANRLNNFRPFVVGGLSTSINLSSNENNP
DDNSAGQFRMTTNSYYYEIGFGIDLYLYYFKLSPSIRGVFAINDELIRDTDPNSLYTGNVEKMSSRAIFINFTFQ
>ALW85977.1 hypothetical protein AUC43_13295 [Hymenobacter sp. DG5B]
MGLLLPTAAMAQRKSSNKATRGKGGTVKSVTVKNLPAYDDRWFHPGMYIAFTASRFDIEHSERYINRQDITANAIISPSF
GVGFIGDARLGNAGSPFILRFAPGVSFLTRKVEFRPRGYPSPDSIVTQQVTTTVIQFPVLLKYQSERRRNTRVYMIAGLS
PSLTASNRRSDLLRNQLQIVKSDLTLEYGFGLDLFYPLFKLAPEVRFSHGLRNLLVPHNDTFTRSLQSLSTNSVTLYLNI
QN
>AFC23652.1 PorT protein [Saprospira grandis str. Lewin]
MALLLLGPSLSAQRGTFNYYAFSKKTYYFGITLGYNSSRYQIQRSETLIQNDSIRLIQSSNGPGFNLGIVTNIKFGENMD
LRFNLPTLSFAERRLEYTLPTQEVISRNIESVFLDFPIQFRYKSKPYQDVRAFFIVGAKYSLDLASNSRARKAEDLVRIQ
SSDILVEYGVGLQFFFPYFILSPEIKFSHGINNIHSRNDQLIYSRTIDKLFAQGITFSVHFEG
>AEE12173.1 membrane-associated protein PorT [Porphyromonas asaccharolytica DSM 20707]
MPMATTLSAQTARPMTRPYADHRRFNWGFHVGVHVEDLIIDNLGPTEGEAQTLYAAVPSYSPGFSVGVIANYNPHIDWSI
RVLPTLHFGEQRLLFRTWEETGDEAFESMPMRTSQIELPLLVKYSSVRFNDTRPYLVGGVYGLLNMGQKKGAPLQFAPLS
AGWTFGVGCDIYLRYFKLSPELRFDFGFTDLIRHNRPDLDEGASMRYTNALRRGTGRMIMLTFCFE
>ANU63167.1 hypothetical protein A4V02_05165 [Parabacteroides sp. YL27]
MIFSGSATLNAQRNDKVLNRPYTDLRHWHMGFSVGLFAPTLGFTHNGYVTENGETWFMEQPSYSPGFCVNGLFDLRLNEY
FSLRFTPGMYFGNRTIKMRDNISGTIEQQDIKSTYIVMPLDLKYNAIRLHNVRPYMLAGVMPVFDVAKRRNRDLLQLKSS
DILLSIGFGCDLYLPYFKFAPEIKFCIGLTDLLQRNRPDLDDDPDRLKFTQSLSKVRQQMVVLTFYFE
>AOW18431.1 PorT protein [Polaribacter sp. LPB0003]
MIKKGFLFGFLLMISATFFAQRERVENLPTFDDRKIHYGFYLGINQNDFKLNLKNSNVFNADISVEPTYGFNVGLIAELR
LHKNLSVRLEPGLVSNSKNIIFNHLNTSANPQDSIREIGSTYLHFPVVFKFSTDRYKNIRPYLLGGVSLDYNFSSNEANQ
DDNSAGQFRMKTTNFMYEVGVGIDIYLAFFKFSPSIRGVFAINNEIKYDDDPNSRWTAPINFMGTRGIFLNFAFE
>AGC76976.1 PorT protein [Nonlabens dokdonensis DSW-6]
MRHIIVIIVVVLGFQTASAQLFSKEKIRNLENFDQKRLTWGYYLGFNSYDYKFDYDEVTEDIITETTAGFNVGLVGDVRL
NDYFNLRLEPGIVFATRNLTFPNPSLMTEAEMNREVTSTYIHVPLLVKFSTKRNNNWKPFVVAGASWSSNLSSNSDNPDD
NSAGQFRQTANVFNYELGIGIDLYLFYFKFSPSIRGVFAMGDELVRDADPNSPWTGNITSMQSRGVFINFTFQ
>AOH41846.1 PorT protein [Tannerella sp. oral taxon HOT-286]
MCLQAQRRRPQNQPYVDYKRYHFGFHVGLHTQDLILTNTGVAGADGKTWFAEIPAYTPGFSVGVIGDLFLNPVLSVRLTP
TVHFGDKRLTFIDPQTKEQFVTSLRSNYLAIPIDFKYTAMRLNNYRPYMLAGVFTQFDMGRKRGYPMLLRGVDYGVEFGL
GCDIYLPYFKLCPELKFCFGLADVLEPDRSDLANPLDRVYSQALSRATSRLIVLTFNFE
>CEA15638.1 hypothetical protein ING2E5B_0876 [Fermentimonas caenicola]
MNTKIATILLLLSLSLSVNAQYRKLQNLPYTDRRIFHLGFTIGLNAQDLILTHSGNINDNGEMWFAEIPKYSPGFAVGLI
GDIYISNYLNFRILPTLHLGDKLFIFKEQISGKEFSTRIRNNYISIPAQIKISARRTDNFRPYLLIGGYSNIELSRNKGL
AILLKQNDFGIEIGTGCDLYLPMFKLAPELKFSFGLIDILDKERSDLKDQELLKYTNAISMAKSRMITLCLNFE
>ALJ59190.1 hypothetical protein BcellWH2_01944 [Bacteroides cellulosilyticus]
MGRKPKENAIKCHFQRFKDVKRICLIILTLLLAFGASAQKRKVQNRPYIDQRRWHYGFLAGIHVQDYKLVNTGYVTEDGQ
SWFADVPEYSPGFTVGVLGELYLNQFLSLRLVPTLHFGDKKVVFREQASGEEHSQSMKSAYLSVPVDLKFSAERFNNYRP
YLVAGIAPTYDFSVKKQGALLVKPFDCYVEVGLGCDFYLPYFKLIPELKFCFGLANLIKKDRKDLTDQSLLKFTQSVDKI
TSRMIVLTFYFE
>AFJ08052.1 outer membrane protein beta-barrel domain protein [Prevotella intermedia 17]
MLATSMVGFAQERTVQNRPYTDLRPFHFGVMVGTHLQDLEIVNTGPQMVDLGDGSGPVQKVISADQDRWDAGFTVGVLGE
LRLNTTFQLRIAPTMYFGTRHLTFRNLTDLNAKGQPIEKTQDLKSVYISCAFNLIAAAPRFNNHRPYLMLGINPMANLSG
KNDDYLKLKGGDAYLEVGLGCDFYLPFFKLRPELKFMYGLSNSLDVNHVKELRDKNTQMYANFAKEARSKMIALTFYFE
>BAR96374.1 PorT protein [Prevotella intermedia]
MKRLLYIILLLATSMVGFAQERTVQNRPYTDLRPFHFGVMVGTHLQDLEIVNTGPQMVDLGDGSGPVQKVISADQDRWDA
GFTVGVLGELRLNTTFQLRIAPTMYFGTRHLTFRNLTDLNAKGQPIEKTQDLKSVYISCAFNLIAAAPRFNNHRPYLMLG
INPMANLSGKNDDYLKLKGGDAYLEVGLGCDFYLPFFKLRPELKFMYGLSNSLDVNHVKELRDKNTQMYANFAKEARSKM
IALTFYFE
>APW32601.1 PorT family protein [Prevotella intermedia ATCC 25611 = DSM 20706]
MKRLLYIILLLATSMVGFAQERTVQNRPYTDLRPFHFGVMVGTHLQDLEIVNTGPQMVDLGDGNGPVQKVISVDQDRWDA
GFTVGVLGELRLNTTFQLRIAPTMYFGTRHLTFRNLTDLNAKGQPIEKTQDLKSVYISCAFNLIAAAPRFNNHRPYLMLG
INPMANLSGKNDDYLKLKGGDAYLEVGLGCDFYLPFFKLRPELKFMYGLSNSLDANHVKELRDKNTQMYANFAKEARSKM
IALTFYFE
>APG65225.1 PorT protein [Tenacibaculum sp. LPB0136]
MKKQFIIFGFLLLIIGNVFAQRDRIENLPSFDKPRFHYGFYLGLNRNDFKLDYRPNSSTNNPHVIIEPSIGFNVGLIADY
RLHKNINLRFEPGLMTNTKTITFNHVVGTDAQRVREEVGSTFLHMPVILKFSTDRLDNVRPYILGGLSFDHNFSSNEDQQ
DDNTSGEFRMKSSNFMYEVGIGIDIYLQYFKFSPSIRGVFAITDELKYDDTSPSQWTDPINYMGTRGVFLHFAFE
>ALU74017.1 PorT protein [Tenacibaculum dicentrarchi]
MLKKILLFAFFGFFTLCLQAQREKILNLPSFDEHIFHYGFYLGLNNNGYKVSYKPSAFNNAEVEVSSSVGFNVGLIADLK
LHNNLNLRFEPGLMSNTKTLFFKHIPGTENIHTREVSATYLHLPLLLKMSTNRLNNIRPYVLGGISYDYNFSSNKKNGDD
NAVGEFRTTTSNVLYEIGIGIDLYLSYFKLSPSIRGVFAINNELIPDNNSPSQWTDPLDYLGTRGVFLHLSFE
>APA63525.1 PorT protein [Maribacter sp. 1_2014MBL_MicDiv]
MKKWFLIPLTLLITNLMSAQFNESPILNKQNEDKKLLNWGYFLGLNQYDFKFDYKEELGFDSSGKDLTTIQVAKSFGFNV
GLIGELRINEFLDVRFEPGLHYGSRLLGFPSPLIDENDAIVEVKSTYINFPLLLKVSTRRYGNFKPFLLGGVSTGLNLGS
NEESLDDNSSGTFRMKKWVYNYELGFGIDFYLEYFKFTPSIRGVFALTDELVPDQDPNSPWTGNIESLKTRGIFINFTFE
>AMM50222.1 hypothetical protein TH61_02200 [Rufibacter sp. DG15C]
MAVVLTSALQPVLAQKTIKGENLQGYESRTFRWGFSLAMNTSWYQLEHSNSYVDRLKTADLSDDISMNAKMGIGFNVNFI
GSYRLSPDFLIRLQPGVGYYSRSVEYKGDVTAPGNTEPSEDGAVLQEINTFTGEFPVLLKYESLRRKNTQMYFIAGVKPS
IVVGGQKKDNEILQVGTSDFSVDFGVGLDMFYPFFKFAPELRFSRGITNLHKPVDNNFNNSIQRMSSNTITLYLNFE
>AFM02892.1 putative protein-translocating porin PorT [Bernardetia litoralis DSM 6794]
MKIRQKNNLSSILFIFLFFGIAFSVSAQKTNKKKPVNQDKRLKDKSLNIPDYDSKPLHYGFILGMHYGTFRIDYSDYFAK
NSDTTIALLPQRTFSNFAVGMIIDLPMGEEFNFRFTPTVGLYEYSVTHKVLERSTGKYIDTAVPIESVFFDFPILIKYKS
LRRNNNRLYMVGGLVPSIKVGGRKQRNNEEAFGMEDYNLEITYGLGWDHYFSFFKFAPEIRFSHGIANMNLRNQSIYYKN
IERLTTHKISLLFHFE
>APU68924.1 PorT protein [Gramella flava JLT2011]
MKKILTIFLLLAGLNAMHAQLFSGESIMNQQNFDQQRWSWGYFLGLNTYDFNFDYKEYNSDYVTGQDFRVEKRIGFNVGL
VGNLKLSHNFDLRLEPGVSFNTRGYQAVKADANTYREINSTYVHIPLLVKFNANRLNNFRPFLVGGVSTSINLSSNENNP
DDNSAGQFRMTTNSYYYEIGFGIDLYLYYFKLSPSLRGVFAINDELIRDADPNSIYTGNVDKMMSRGVFLNFVFQ
>AKA35721.1 PorT protein [Muricauda lutaonensis]
MLLQNKLMKNIISLLGLLLLACPVIHSQFNKDPILNIQNEDKKFLNWGYYLGFNQYDFQFEYETDVSQDILVDKSFGFNV
GLIGEMRINDFVDVRFEPGLLYTQRILGFPGFDNEADALREVRSTYIRFPLLAKLSTKRFGNWKPFIIGGGYAAINLGSN
EDSLEDNSSGEFRMKKNVFGYELGFGIDFYTEYFKFTPSIRGVFALTDELVRDADPNSPWTGNIAAMRTRGIFINFTFE
>ACU93293.1 PorT protein [Capnocytophaga ochracea DSM 7271]
MNKKTFKKSLIGLFLFLGALNLYGQIKEPIMNLEHFDDKRFQWGYYFGTNVFDFKIDYRDLNYRTANLREIQTDRKLGFN
VGLTGSVRLVKHLDLRIEPGLVYNKRILIFPGFSDSRDSMRDVPSTYIYIPLLLKYSAKRWYNVKPYVTAGASMVFNLSS
NANLNVDNSEKTFRATRNVFFYELGLGIDFYTPYFRVSPSLRALFSVNNELIPDNNPNSPWTSNLNGLKSRGFLLNLNFE
>ALC96371.1 PorT protein [Capnocytophaga sp. oral taxon 323]
MNKKTFKKSLIGLFLFLGALNLYGQIKEPIMNLEHFDDKRFQWGYYFGTNVFDFKIDYRDLNYRTANLREIQTDRKLGFN
VGLTGSVRLVKHLDLRIEPGLVYNKRILIFPGFSDSRDSMRDVPSTYIYIPLLLKYSAKRWYNVKPYVTAGASMVFNLSS
NANLNVDNSEKTFRATRNVFFYELGLGIDFYTPYFRVSPSLRALFSVNNELIPDNNPNSPWTGNLNGLKSRGFLLNLNFE
>AEV32499.1 hypothetical protein Oweho_1508 [Owenweeksia hongkongensis DSM 17368]
MHIGNRLVIVKKLRTYIVMGLCLVAMSSFAQNLPPNQPKYDKKPVHFGFLLGVNYYDFHIQTIEDLSTVPGYYSVRSETA
PGYTIGIIANLRLTDYLDLRFIPAFAATERTLIFDVIEPISEKRTEVTRDIQSSFIDFPFELKWKSQRINNYRLYVLGGA
KYSYDVSSNEHVEDDRVFKIPHNDFSYEFGFGVDIYFEFFKFSPQIKGSWGFADLIVDDGTFYIKGINRLETRGIFLNFT
FE
>AKQ46266.1 hypothetical protein TH63_12575 [Rufibacter sp. DG31D]
MGQGKLSGENLPGYEYKKLRWGFSLGVNSSWYTLEHSQYYIDKIKQEPNFTVNEKFGIGFNVNFITTYRLSPDVVLRAQP
GVGYHSRAVEYMGSFEGSENGMKLQEVNTFSGELPLLVKYESKRRKNTQMYFIGGIKPTYVVGGPKKGNPEVLQIKPFDF
SIEYGVGLDMFYPFFKFSPELRYSRGISNIHEPYESLYNNSIQKLGTNTITLYLNFE
>ALJ06241.1 PorT protein [Algibacter alginolytica]
MKHFVFILFFFLFSQNTKAQLFTKEKVIYDANQGRGTTDNKFLRWGYFLGLSSYDFNFDYNNDIKDIHVKRSPGFNVGLI
GNLRINKYLDLRLEPGLFITTRELNYSQTYFNGMALNQSDLIREVKSTYIHLPLLLKISTKRINNFKPFIVGGFSTALNL
SSNENNPDDNSNGQFRTTKNSLFYELGFGIDFYLFNFKFTPSIRGLFGINDELVRDEDPYSPWTSNIANMKTRGVFVNFT
FQ
>ALU26225.1 PorT protein [Myroides odoratimimus]
MKRLIVFFLILFVSSQSYGQWIFGRNPMLNKRDWDKQRVHWGYYLGVNSYNYKFDYNADYYHKLQALKEKYPNDYTEIQV
KSSMGFNVGLVGNLRIMEHLDLRFEPGLTYAKRELSFPRALIYDYYATQHNNPEPSEYELNSSSVKSTSATYLHFPLLLK
FSALRTGNIRPYVLGGFSLDLNLGSNNKVDSDNYEGVWRVEKLTANYEIGVGIDFYFEYFKFSPSIRGVFGINDELIRDK
NAQSPWTGNIESMKSRGIFVNFTFH
>APA92277.1 PorT protein [Myroides sp. ZB35]
MKRLIVFFLILFVSSQSYGQWIFGRNPMLNKRDWDKQRVHWGYYLGVNSYNYKFDYNADYYHKLQALKEKYPNDYTEIQV
KSSMGFNVGLVGNLRIMEHLDLRFEPGLTYAKRELSFPRALIYDYYATQHNNPEPSEYELNSSSVKSTSATYLHFPLLLK
FSALRTGNIRPYVLGGFSLDLNLGSNNKVDSDNYEGVWRVEKLTANYEIGVGIDFYFEYFKFSPSIRGVFGINDELIRDK
NAQSPWTGNIESMKSRGIFVNFTFH
>AJA68983.1 Outer membrane protein beta-barrel domain [Myroides sp. A21]
MKRLIVFFLILFVSSQSYGQWIFGRNPMLNKRDWDKQRVHWGYYLGVNSYNYKFDYNADYYHKLQALKEKYPNDYTEIQV
KSSMGFNVGLVGNLRIMEHLDLRFEPGLTYAKRELSFPRALIYDYYATQHNNPEPSEYELNSSSVKSTSATYLHFPLLLK
FSALRTGNIRPYVLGGFSLDLNLGSNNKVDSDNYEGVWRVEKLTANYEIGVGIDFYFEYFKFSPSIRGVFGINDELIRDK
NAQSPWTGNIESMKSRGIFVNFTFH
>AMS27397.1 hypothetical protein AEM51_10590 [Bacteroidetes bacterium UKL13-3]
MLVATVTGVVAQPNKEQYDNKWIHFGFSLTTNSASLRVDANTTYFQKDSLRNVNQSSFPGIGLGALTNFRLGKSFDIRVM
LPQISFTQRNLTYTFDGSTKVVKIESAYCDGSLLLKYKSARRRNIRAYVIGGFRASYDLASTQKQNRSINSPVVSLIPFT
YGYEGGFGLDIYFPYFKFSPELKFCNTINNGMFRDGYLYTDAIQKITPQMVMFSLHFE
>AJH13832.1 PorT protein [Myroides profundi]
MLNKRDWDKQRVHWGYYLGVNSYNYKFDYNADYYHKLQALKEKYPNDYTEIQVKSSMGFNVGLVGNLRIMEHLDLRFEPG
LTYAKRELSFPRALIYDYYATQHNNLEPSEYELNSSSQKSTSATYLHFPLLLKFSALRTGNIRPYVLGGFSLDLNLGSNN
KVDSDNYEGVWRVEKLTANYEVGVGVDLYFEYFKFSPSIRGVFGINDELIRDKNAQSPWTGNIESMKSRGIFVNFTFH
>AEI48148.1 PorT-related protein [Runella slithyformis DSM 19594]
MHTTHVWNLFDLRWKKIIIGLLISSGLVHASIAQSVGYFRKYQEYYDDKPIHYGFLFALPVTRFHLVHDNSFVTQDTTNR
ITAPVTIGFRFGFVMNGYLNDHWDIRTTPSVSLYNRAVEYEYGNGKKRRELREATWIEIPLLFKYKSQRRGNSRMYMLAG
ATFGFETNVRKRQIPGSDRLNAKSADLTVDYGFGFEQFLAYTKFSPELRFSHGIVNLYRTNDPNSTGSIRRLTSHTVTLY
LMFE
>AND64379.1 PorT protein [Flavobacterium columnare]
MKQYLILLLFAFPVLGQSPFTKHMFAKKPLINLANFDKQRIHFGFFLGFNNYDFKISKKQNGQDVIVDSQTGFNVGLIAN
LRLHEHIDLRFEPGLHYGQRNLHFPNMKESRDELREAKSTYIHFPLLLKFSSKRTGNIKPYIVGGISRSINLSSNAESLD
DNFANRFRMIKQSNNYELGAGIDIYLEYFKFSPSIRGIFGFNNEIIPDNNPNSPWTGNIDSMNTRGIFINFAFH
>CCB68492.1 PorT protein [Flavobacterium branchiophilum FL-15]
MKNLFILLSLHFVLASQAQFRRSVFSKNPVLNFENWDKQRIYYGFYLGTNVYDYKIDYKSVVGRDVLIKSTAGFSVGIVG
DLRLNEYFNLRFEPGLHYTQRDIYFTGFTKQTDYLREAKATNLNFPLLIKYSALRTGNIRPYLEAGFSQTLNLSSNQSVK
DDNAQQIFRVKKMTTNYELGFGIDIYLEYFKFSPSVRGVFGLNDELIRDNDPNSPWTSNIQSMKTRAVFVTFTFH
>AEW85658.1 PorT protein [Flavobacterium columnare ATCC 49512]
MKNYLILLLFAFPVLGQTPFSKHIFAKKPLTNLANFDKQRVHFGFFLGFNNYDFKINKKHNGQDVIVDSQTGFNVGLISN
LRLHEHIDLRFEPGLHYGQRNLHFPNMKETRDELREVKSTYIHFPLLLKFSSKRTGNIKPYVLGGVSRSINLSSNAESTD
DNSVNRFRMIKQSNNYELGAGIDIYLEYFKFSPSIRGVFGFNNEMIPDNNPNSPWTGNIESMNTRGIFINFSFH
>CAL42439.1 PorT protein precursor [Flavobacterium psychrophilum JIP02/86]
MSKKSLLIVLITISTVANAQVFRKSMFAKKALLNLENFDKQRVYFGFYLGFNNYDFKIDKKYDDQDIIIDSQTGFNVGLI
ADLRLMEYLNLRFEPGLSTAQRNLHFPHFTNSVDALREVKTTNIHFPLLLKFSSKRIGNVRPYVLGGISTDMNLSSNANS
PDDNSSNRFRMTKNTSNYELGLGIDLYMEYFKFSPSIRGVFGMKNELIPDNNPNSPWTGNIDQMRTRGIFINFAFH
>AIN73239.1 PorT protein [Flavobacterium psychrophilum FPG3]
MSKKSLLIVLITISTVANAQVFRKSMFAKKALLNLENFDKQRVYFGFYLGFNNYDFKIDKKYDDQDIIIDSQTGFNVGLI
ADLRLMEYLNLRFEPGLSTAQRNLHFPHFTNSVDALREVKTTNIHFPLLLKFSSKRIGNVRPYVLGGISTDMNLSSNANS
PDDNSSNRFRMTKNTSNYELGLGIDLYMEYFKFSPSIRGVFGMKNELIPDNNPNSPWTGNIDQMRTRGIFINFAFH
>AIN70828.1 PorT protein [Flavobacterium psychrophilum FPG101]
MSKKSLLIVLITISTVANAQVFRKSMFAKKALLNLENFDKQRVYFGFYLGFNNYDFKIDKKYDDQDIIIDSQTGFNVGLI
ADLRLMEYLNLRFEPGLSTAQRNLHFPHFTNSVDALREVKTTNIHFPLLLKFSSKRIGNVRPYVLGGISTDMNLSSNANS
PDDNSSNRFRMTKNTSNYELGLGIDLYMEYFKFSPSIRGVFGMKNELIPDNNPNSPWTGNIDQMRTRGIFINFAFH
>AEE54134.1 hypothetical protein Halhy_6315 [Haliscomenobacter hydrossis DSM 1100]
MHSINFRCLFHLRWVQVAIVLILAVGSLSAQKYRGNPNFLDFNQKPYYFGITLGINSSNFKPYRSKQFLMSDSIQTVESV
TGPGFNLGIVTNLKMGDYFDFRFLPTLSFAERNINYDKASRFRNFSRRTVESVFVEMPFQVRYKSAPFHDKRVFVIAGVK
YSFDVASDSRSKQAETLVRISPSDFQLEYGAGLQFFFPFFIFSPELKISQGIGNTLIYNPALQESTVLEKLLSRTFTISI
HFEG
>ANQ50896.1 PorT-related protein [Flammeovirga sp. MY04]
MNFDNRTFHYGFQIGYISSPVGMDPSSDPYIIIPNEDGTTNQYLTYITPQTTASFLLGFIMNIKLSQDNHWHFRTSPNVS
FFSRRFSIDLLDGGTLDSRDVDQLQSNTNLEIPLLLKYQSDRRKNHRMYLLGGITPSYMVATKHESSRKEYFITLNEFNM
SLTWGFGFHIYNSMFCLSPEIRISHGLMNVAAQPENSLIMHTVDAIRTHKISFVINFEG
>ALR29901.1 PorT protein [Chryseobacterium sp. IHB B 17019]
MNKFLLKALVLASVNIAIFADAQFRTRNRMDKLEDFDEQKFSWGFYLNGNRLDYRIVLNPRYGMNNNQNLVTSKESYSFG
AGLIAKWRLNDYLDLRLEPGLQFGQRQLTFNTQSNDQYAAGTLTNDPFTPRPLGENDRVREIKTTLVDVPVLLELHGQRW
YNSRPYIAAGVNYIVNLQSNSDSTDDNMQQIFRSTTHNFAWSAEMGVQFYFNKFKLTPAIRGTFIMNNEIVADNATTPPY
WTAAMSTLQTRAVFFVLKFE
>ABQ04498.1 SprT [Flavobacterium johnsoniae UW101]
MRKIVIVILLVLTTKGYSQFAKSMFSKDPIINLENWQKQRLYFGYYLGFNSFDFKFDYKTPVQQDIQVKKTTGFNVGVVA
DLRLQEYINLRFEPGLYYTKRDLYYPNFAQEKDYLREVNSTYIHFPLLLKFSALRTGNIRPYLVGGLSTTLNLSSNSKST
DDNFENKFRVKQWTSAYELGFGVDFFTEYFIFSPSIRGMFGITDELIRDKPINGPSPWTDNIDSMKSRAILINFTFH
>AOZ98705.1 PorT protein [Flavobacterium sp. PK15]
MRKIAVFNLLLILCLNGYSQSKGMFSKDPIINLENFQKQRLYFGYYLGFNSFDFKIDYKTVAPDIQVEKSTGFNVGVVAD
LKLQEYINLRFEPGLYYTKRTLHYPNFTTELDALREVNSTYIHFPLLLKFSALRTGNIRPYLVGGVSTTLNLSGNSKSID
DNEQQKFRVKPWSTNYELGFGIDFFSEYFIFSPSIRGCFSLKDELIRDNNPNSPWTGNIESLKSRAIFINFTFH
>AFD05684.1 hypothetical protein Solca_0554 [Solitalea canadensis DSM 3403]
MKKALLFVIFALLSLSVNAQFLNTGGDIDHERLNFGFLLGIDRGSFVVAKQSDFSIPGSNPYTPNDTLQAIKPLGSMGFS
LGLLANLNLSKNFDLRFTPKFSFIDRQLEFEYNKASDRKVYNKKVESTFLELPLLLKFKSDRQRDVRMYIIGGIKFVTDI
RSKKKKNDDSDFNPDDDRKLVKINNSFFAVEAGIGADIYLEYFKFSPEFKLSRSMTNVMKKGDDNLFTRPLAGLFAEAFH
FTMYFE
>ADB42411.1 hypothetical protein Slin_6454 [Spirosoma linguale DSM 74]
MQTGFVLLLLGFVPGSTQAQTSYKYIRKHLERYDDKTIHYGFFFAAPITRFSVTHSPQFLTADSAYRIYSPNKPAFRVGF
VVNAYLNDRFDLRLTPSVSLFSREVQYDYPGGTSKTEIRESTWIDFPLLLKYKSERRNNSRMYLLAGGTFSVESNVRRKE
TQGASRLSTGTMDFAVEYGLGFEQFFEYFKFAPEIRFSHGLVNLYRPGTNAASIGINKLTTHSVTLYLNFE
>AFK03647.1 hypothetical protein Emtol_2511 [Emticicia oligotrophica DSM 17448]
MKKAPFPRFVLKLFFLAIFSQCVYAQQNRPRFQADYDAKDMRFGYFLGLTSTNFNIKFNNYFVNKDNYYSITSPGVLGLK
MGGLVNFRLNDYFDFRVLPTVAIYGRKLEYQYIDTSLPDNDPQKFKEKAESRETAWFELPIMFKYKSERRGNVRMYVFGG
LRYGVETNPNSRRNINKFVTKTSDLSIEYGTGIEFFREYFKFAPELHFSHGLVNLVDPLTNAGTALQGVERMTTHTVTLY
ILFE
>ANI90525.1 hypothetical protein A9P82_00325 [Arachidicoccus sp. BS20]
MQPFYFGISVGYNSSTLLTTRHPAFLQQNDIDRIEPHSSNGIELGFSGTARLSNRFDLRFAPKLVLGGSKYLSYYFTDEY
LQANPGKQPVENIKLPANLLSFPLDLKLKSDRMRNFRVYMFGGLRYDRNLSANASEYTAAKQLGQNPPPLFRSYNWAYEG
GIGFNIYMPFSVISPEIKIGRSIGNNQVRDAENPYSAVLDKIRTQSIVFTINIEQ
>ACT95228.1 PorT-related protein [Dyadobacter fermentans DSM 18053]
MAAQEAHSQGIGYRRKHLEYYDDKPIHYGILFAVPFTRFNIKHSNDFVTKDTAFVIESPRNAAFRMGFTINAYLNEHFDL
RTTPSVSLYERHVKFRYPNGTDRTEKRESTWIEIPLLLKYKSVRRVNSRMYMVAGVTLGLETNVKRNRGGGVGALDTKSS
DFSIDYGIGYEQFFEFFKFAPELRFSHGLTNMLVPGKNSVGNGISRMRTHTVTLYLNFE
>AKD03444.1 PorT-like protein [Pontibacter korlensis]
MAFTHIWNKLHLHRQKVAFSSLLALFLLIGGAAEAQQKVKALNKPGYDDRPVHYGFYLAVPLTKYNVVHSPDYASQASRD
ENFAINSKNEIGFYTGLVLNVRLAEYLDARFVPGVGFYGRTLEFKNVAVQGVETEEVMLETVSNTMVELPVLLKYKSKRR
SNYRPYIVAGVKPGIDLGKGNNGAKTETMLEVEQFDLALEYGIGIDIFYPYFKFAPELRFSHGLLNQHKPLATSQYSGYI
EKLTHHNVSLIFFFE
>ALL08014.1 porin [Pedobacter sp. PACM 27299]
MKIKLFFFSLLMLIVSTGKAQNWGGGIDDTDLHFGFTFQYLSSEYKVLKKADWKESPGYISDLPGYVPRGLSSIAAKPSP
GFGIGFVVNQKVLENVDLRLTPVLVFNDRVLTYRFENIPISPGQEFLEVEKKVQSTLVEFPLGLKIKSNRRNNFRAYMIG
GIKYSADISSKKKSDNTKVTDPMEMFLNNKRSFLSYEAGLGMDLYFEYFKMSPELKLSYSLDNVMKREAPHVFSNPIDKL
MLRHVTFSLFFE
>AEA44351.1 probable protein-translocating porin PorT [Fluviicola taffensis DSM 16823]
MNILNFLNSFFRIKNAKQRLKGMNRNFVLTVLLVLLTSTIFAQPEKNKNYKNFDRRWIHFGFMLGANMANFKAIPVNDAY
ASYNLKSLETKRQPGGQVGIVGTLKLGHPTIRLRFVPTLSFQERAVRYYFTNPDPSKTTDLFVEERVNSTNLDFPLMLQF
RTLRINNFAAYVLVGGQYSYDLQSQEDANQSLIDPFVKIRAHDFQGQVGGGLEWFAQFFKFGFEVKFSQSFSSSFIQDKT
PVSLPIDRLYNKVLWFSLIFEG
>AKD54041.1 PorT [Spirosoma radiotolerans]
MINFTAQWPVRLALVVLLVGLLSVRTQAQTSYKYVRKHLERYDDKTIHYGFFFAMPVTRFSVTYSPAFLTADSASRIYSP
NKPAFRVGFVVNTYLSKHFDLRLTPSVSLFSREVQYDYPGGTSKTETRESTWIDLPLLVKYKSERRNNSRMYLLAGGAFS
IESNVRKQEAQGVNKLSTGTMDFSIEYGIGFEQFFEYFKFAPELRFSHGLVNLYRPTNNMAGIGINRLTSHSVTLYLNFE
>AMJ65480.1 hypothetical protein AXW84_08600 [Hymenobacter sp. PAMC 26628]
MTANSIISPDFGVGIIGDVRLGKSGSPFILRFAPGVNFRTRRVEFGPHNLTPPDSVFTQEVSSTVVDFPLLLKYQSKRRG
NTRMYMIAGVKPSVSVTTRRSDLLRNQLQVSDNDLTLEYGVGLDLFYPLFKFAPELRFSYGLRNLLIDRPDLYSRSLQSL
RTSTVTLYLNIQN
>AMR33912.1 porin [Mucilaginibacter sp. PAMC 26640]
MILRYVAVVLILMCCSAALRAQQFSPAWGGGADETDLSFGFSFSYVGSDFKIVKQPNWRSPFVDPETQRNVTDSLTSISS
NTTPGFGVGFITRYRLTDHLEIRTTPSLIFADRKLRYTFKNTAEPIDKPVQTTTVDLPLQMKLKSDRVGNLRAYLLGGIK
YSGTIGGKKDNANTAPIERIVKNVKGYSSYEAGFGFDIYFEYFKLSPEIKVTNTFGNLLVPENQPFSSPISKLSLHTIMF
SLYFE
>AKP68539.1 port protein [Riemerella anatipestifer]
MASAQFRIKDRMDRMEGIDDKKLSYGFFLNGSQNDYKMVLDPKYGTRGNKNLVSSKPTYSFGAGLIGRMRLNKNLDLRLE
PGMQFIERDLYFDTQVNSIYATDAKAPFTPKTLTEEDKVRKIKATTIDIPLLLEIHADRWFNSRPYAAAGINWLVNLQSN
SGSEDDNAHGTFRSTTHNFGYSAEIGIQFYFSKFKLTPAFRGTFTMGNELVRDNANTPPYWTSALTSTQGRSFMFVLKFE
>AFR36658.1 hypothetical protein B739_2076 [Riemerella anatipestifer RA-CH-1]
MASAQFRIKDRMDRMEGIDDKKLSYGFFLNGSQNDYKMVLDPKYGTRGNKNLVSSKPTYSFGAGLIGRMRLNKNLDLRLE
PGMQFIERDLYFDTQVNSIYATDAKAPFTPKTLTEEDKVRKIKATTIDIPLLLEIHADRWFNSRPYAAAGINWLVNLQSN
SGSEDDNAHGTFRSTTHNFGYSAEIGIQFYFSKFKLTPAFRGTFTMGNELVRDNANTPPYWTSALTSTQGRSFMFVLKFE
>AKQ38799.1 PorT protein [Riemerella anatipestifer Yb2]
MKKIFFLTLISISAMASAQFRIKDRMDRMEGIDDKKLSYGFFLNGSQNDYKMVLDPKYGTRGNKNLVSSKPTYSFGAGLI
GRMRLNKNLDLRLEPGMQFIERDLYFDTQVNSIYATDAKAPFTPKTLTEEDKVRKIKATTIDIPLLLEIHADRWFNSRPY
AAAGINWLVNLQSNSGSEDDNAHGTFRSTTHNFGYSAEIGIQFYFSKFKLTPAFRGTFTMGNELVRDNANTPPYWTSALT
STQGRSFMFVLKFE
>AGC40884.1 hypothetical protein G148_1580 [Riemerella anatipestifer RA-CH-2]
MKKIFFLTLISISAMASAQFRIKDRMDRMEGIDDKKLSYGFFLNGSQNDYKMVLDPKYGTRGNKNLVSSKPTYSFGAGLI
GRMRLNKNLDLRLEPGMQFIERDLYFDTQVNSIYATDAKAPFTPKTLTEEDKVRKIKATTIDIPLLLEIHADRWFNSRPY
AAAGINWLVNLQSNSGSEDDNAHGTFRSTTHNFGYSAEIGIQFYFSKFKLTPAFRGTFTMGNELVRDNANTPPYWTSALT
STQGRSFMFVLKFE
>AFD55258.1 port protein [Riemerella anatipestifer ATCC 11845 = DSM 15868]
MKKIFFLTLISISAMASAQFRIKDRMDRMEGIDDKKLSYGFFLNGSQNDYKMVLDPKYGTRGNKNLVSSKPTYSFGAGLI
GRMRLNKNLDLRLEPGMQFIERDLYFDTQVNSIYATDAKAPFTPKTLTEEDKVRKIKATTIDIPLLLEIHADRWFNSRPY
AAAGINWLVNLQSNSGSEDDNAHGTFRSTTHNFGYSAEIGIQFYFSKFKLTPAFRGTFTMGNELVRDNANTPPYWTSALT
STQGRSFMFVLKFE
>ADZ11289.1 PorT [Riemerella anatipestifer RA-GD]
MKKIFFLTLISISAMASAQFRIKDRMDRMEGIDDKKLSYGFFLNGSQNDYKMVLDPKYGTRGNKNLVSSKPTYSFGAGLI
GRMRLNKNLDLRLEPGMQFIERDLYFDTQVNSIYATDAKAPFTPKTLTEEDKVRKIKATTIDIPLLLEIHADRWFNSRPY
AAAGINWLVNLQSNSGSEDDNAHGTFRSTTHNFGYSAEIGIQFYFSKFKLTPAFRGTFTMGNELVRDNANTPPYWTSALT
STQGRSFMFVLKFE
>AIH01458.1 port protein [Riemerella anatipestifer CH3]
MKKIFFLTLISISAMASAQFRIKDRMDRMEGIDDKKLSYGFFLNGSQNDYKMVLDPKYGTRGNKNLVSSKPTYSFGAGLI
GRMRLNKNLDLRLEPGMQFIERDLYFDTQVNSIYATDAKAPFTPKTLTEEDKVRKIKATTIDIPLLLEIHADRWFNSRPY
AAAGINWLVNLQSNSGSEDDNAHGTFRSTTHNFGYSAEIGIQFYFSKFKLTPAFRGTFTMGNELVRDNANTPPYWTSALT
STQGRSFMFVLKFE
>AKK73722.1 PorT protein [Chryseobacterium gallinarum]
MNKFLLKALVLTSVNVAVFANAQFRTRNRMDKLEDFDEQKFSWGFYLNGNRLDYRIVLHPKYGANENQNLVTSKESYSFG
AGLIAKWRLNDYLDVRIEPGLQFAQRQLTFNTQSNDIYAGGSLTNPPFTPFPLADKDKVREIKSTLIDIPVLLELHGRRW
YNSRPYIAGGVNYVVNLQSNATSTDDNMQGIFRSTTHNFAWSAEMGIQFYFNKFKLTPAIRGTFFMNNEKVADNATTPPY
WASAISTLQTRAVMFVLKFE
>BAP30782.1 PorT family protein translocating porin [Chryseobacterium sp. StRB126]
MNKFLLKALVLTSVNVAVFANAQFRTRNRMDKLEDFDEQKFSWGFYLNGNKLDYRIVLHPTYGMKDNQNLVTSTKESYSF
GAGLIAKWRLNDYLDVRVEPGLQFAQRQLTFNTQSNDLYAGGSVTNPPFTPIPLQEKDKVRDIKSTLVDIPVLLELHGRR
WYNSRPYVAAGVNYVVNLQSNSSSTDDNMQQIFRTTTHNFAWSAEMGIQFYFNKFKLTPAIRGTFFMNNEKVADNATTPP
YWASAVSTLQTRAVMFVLKFE
>ANF49328.1 PorT protein [Chryseobacterium sp. IHB B 10212]
MNKFLLKALVLASVNIAVFADAQFRTRNRMDKLEDFDQQIFSWGFYLNGNIVDYRIVLNPRYGMEGNQNLVTSKNSKSFG
AGLIAKWRLNDYLDLKVEPGLQFAQRELTFNTQSNDQYAAGTLTNAPFIPIPLNDKDRTRQIKSTLVDIPVMLELHGQRW
YNSRPYVAAGVNYIVNLQSNSDSTDDNLQQVFRSTTHNFAWSAEMGIQFYFNKFKLTPAIRGTFIMNNELVADNANTPPY
WTAAMSTLQTRAVFFVLKFE
>AJR03595.1 PorT protein [Siansivirga zeaxanthinifaciens CC-SAMT-1]
MKHIFALLSLLFVIQTSNAQLFKREKVTYDANQGRGSTDNNLLRWGYFLGINNYDFNFDYNEDLRDIYVKTSPGFSVGLI
GNLRVNNYVDLRLEPGLFITTRELYYSESYFNGSAITEADLTREVKSTYIHVPLLVKISTKRINNFKPFIVGGFSTALNL
SSNESNPNDNSNGQFRTKKNMLFYELGFGIDLYLYNFKFTPSIRGLFAINDELVRDKDPNSPWTSNINSMKTRGVFINFT
FQ
>CAZ94827.1 PorT protein [Zobellia galactanivorans]
MKRFFLVLGGILFLSLPANAQFNSNPVLNIENKDKKFLNYGYFLGFNQYGFKFEYKQDRGNQGTDIQVLESTGFNVGLIG
ELRLNEFLDVRLEPGLYYNARTLGFPGFAATDEGESDAITEVKSTYINFPVLLKIGTRRFGNFKPFLVAGPSASLNLGSN
EKSLDDNSSGTFRMKKWTYNYELGFGIDFYLEYFKFTPSIRGVFGLTDELVRDKDPNSPWTGNIESMKTRGLFINFTFE
>AEM71082.1 PorT protein [Muricauda ruestringensis DSM 13258]
MKNLLILFGLLVVTNTTAQFGGDPILNLQNEDKKFLNWGYYLGFNQYDFQFEYKDDIGKDILVDKSFGFNVGLIGELRIN
EFLDARFEPGLLYTSRTLGFPGFTSQVDALREVRSTYIRFPLLIKASTRRIGNWKPFIVGGVYASINLGSNEDSLDDNSS
GQFRMKQNVYGYELGFGIDFYTEYFKFTPSIRGVFALTDELVPDEDPNSPWTGNINTMRTRGIFINFTFE
>EAR00758.1 porT protein [Maribacter sp. HTCC2170]
MKHYLLILIGLVFLSQPVMAQFNEKPVLNKENEDKAFLNWGYFLGFNQYDFKFDYKNDTKDILVNKSLGFNVGLIGEMRI
NEFLDARLEPGLLYNSRELGFPGFLEEKDAIREVKSTYINFPVLLKVSTRRFANWKPFLIGGASTSLNLGSNETSLDDNS
GGTFRMKKWVYNYELGFGIDFYLQYFKFTPSIRGVFAISDELVPDNDPNSPWTGNIAAMRTRGLFVNFTFE
>APY07910.1 PorT protein [Winogradskyella sp. J14-2]
MRKIFVFLTFIILTQSIKAQLFTKEKVANNIDNLDQKFLSWGYFLGFNQYDFKFEYEENLDDILVDNTFGFHLGLIGDMR
INDYMNLRLEPGVFFTTRNLMYNESYFAGTDFNDADLLREVKSTYIHIPLLLKVSTKRINNFKPFIVGGFSTALNLSSNQ
DNPDDNSAGEFRMKKNTYFYEIGFGIDLYLLYFKFTPSIRGVFAINDEIVRDTDPNSPWTGNVAKMQTRGIFINFTFQ
>BAO76223.1 PorT protein [Winogradskyella sp. PG-2]
MKRTLIFIALLITFQSSTAQLFTKEKVANNIDNIDQKFLSWGYFLGFNQYDFKFNYNQDLKDILVDKTFGFHLGLVGDMR
LNDYLNLRLEPGVFFTTRNLRYDESYFAGSDFNDSDLLREVKSTYVHVPLLLKASTKRINNIKPFIIGGLSVALNLSSNQ
DNPDDNSAGQFRMSKTTTFYELGFGIDLYLLYFKFTPSIRGIFAFNDEIIRDSDPNSPWTGNIAKMQTRGIFINFTFQ
>ADV49540.1 probable protein-translocating porin PorT [Cellulophaga algicola DSM 14237]
MKNIFFLFLGLFICLNTQAQFNERPILNLQNEDEAPLNWGYFLGFNSFDFKFDYVDVPRDGDHLVSTSTGFNVGLISELR
LNQFFDLRFEPGLFYTQRTIGFRGFTTENEAIRDVKSTYINFPLLLKASTKRIGNWKPYIVGGLSYSLNLGSNEDSLDDN
SSGTFRMTKNNYNWEVGFGIDFYTEYFKFSPSIRGVFAINNELVPDNDPDSPWTGNLSGIRTRGVFVNFTFE
>AIY13267.1 PorT protein [Cellulophaga baltica NN016038]
MKNIFFLFLGLFICLTTQAQFNERPVLNLQNEDKALLNWGYFLGFNSLDFKFDYIDVPEDGDNLVSTSTGFNVGLISELR
LNQFFDLRFEPGLFYTQRTIGFRGFTTENEALRDVKSTYISFPILLKASTKRIGNWKPFVIGGVSYSLNLGSNEDSLDDN
STGTFRMTKNNYNWEVGFGIDFYTEYFKFSPSIRGVFAMNNELIPDNDPDSPWTGNLSGLRTRGIFVNFTFE
>AIZ41625.1 PorT protein [Cellulophaga baltica 18]
MKNIFFLFLGLFICLTTQAQFNERPVLNLQNEDKALLNWGYFLGFNSLDFKFDYIDVPEDGDNLVSTSTGFNVGLISELR
LNQFFDLRFEPGLFYTQRTIGFRGFTTENEALRDVKSTYISFPILLKASTKRIGNWKPFVIGGVSYSLNLGSNEDSLDDN
STGTFRMTKNNYNWEVGFGIDFYTEYFKFSPSIRGVFAMNNELIPDNDPDSPWTGNLSGLRTRGIFVNFTFE
>ADY52517.1 probable protein-translocating porin PorT [Pseudopedobacter saltans DSM 12145]
MVKKLSVLLSLLLFSLVSFAQGNWGGGVDDETLHFGFTFQYIGSEYKIEKAANWRGPFFDKADPGPIDSLTSISSFVNPG
FGLGFVSDLYLTKHLNLRFTPTLTFTDRMADYVFISGKGYEQDGADSPQGKTRRSVAATMVDFPLSLKLKSDRRNNFRAY
LIGGVKYGIDIASKKKFDDGDKDYFYRFLKNQKKIPSYEIGIGFDLYFEFFKLSPEIKLSNSFKSVLKRDNEPYSESIDK
LFLRNFVFSLYFE
>AMR26094.1 hypothetical protein A0257_02610 [Hymenobacter sp. PAMC 26554]
MLLVAGPALAQRKRSDAIDRGRKGRIKGITVDNLPNYNDRFFRPGIYIAPNFSRFFIEQSASYLQLAQQGRGLAANAIIS
PGFGVGFIGDIRLGNPGTPFHLRFAPGLNFLTRRVEFGSAGAGQADTIRTQEVGTTQLELPLLLKYQSNRRRNTRFYMIG
GLKPSFAVTQRQNTPAINQISVIRDDLMLEYGVGLDLFYPYFKFGPELRFSHGLRNVLSPRDNRYSNSLQSLRTNTVTLY
LNIE
>ACU03200.1 hypothetical protein Phep_0978 [Pedobacter heparinus DSM 2366]
MLIKKIYLLLCCFLAFYSAKAQNWGGGVDDAGLHFGFTFQYIASEYKILKKENWRDPFIDPDTGLPVSGSLKSISSKSSP
GFGIGFVVNQRINENADFRFTPSLVFNDRLAYYDFEGEETPIEKKVQATMVELPLSLKIKSDRRNNFRAYVIGGAKYAID
IASKKRSNDAPNAPMDKFLKNRKNFLSYEAGFGFDLYFEYFKMSPEIKLSYSFNDVLKNDPSPYSAPIDKLQLRHVTFSL
FFE
>ANE53386.1 porin [Flavisolibacter sp. LCS9]
MVVAFGLFAFKASAQQEIYLEEHDVKPYYFGITLSGSSSRFHTELHEHFLNQDSVMVAEPLNSGGFALGLLATARLNDRF
EARFNPQLMFTDRSIYYKLRYKDRDLGQEVTKKVESVIVTFPVHVKFRSDRIGNFRVYMLGGGKLDYDLASNAKARMAED
MVKVEKIDYGVEAGVGFNFYFKSFIFSPEIKISHGLRDLHARDVNLKYSNVLDRMQSRMIMFSIHLEG
>AOM78179.1 porin [Pedobacter steynii]
MKLKLLLPLMCWFAVTTVKAQNWGGGIDDNNLHFGFTFQYVSSEYKILKTKDWKTIDAGFEAGIPSNYPRGLSSISSKPS
SGFGIGFVVNQKVHDNVDIRLTPILVFNDRLLNYRFEEAFGNSNSGQVAQDVQKKLETTVVEFPVSLKIKSNRRNNFRAY
MMGGVKFTADISSKKKTNNEPLSEMDKFVNNRRNFLSYEAGLGMDLYFEYFKMSPEIKLSYSFESLKKNEAPHVFSTPID
KLMLRHVTFSLFFE
>AIQ00212.1 port protein [Ornithobacterium rhinotracheale ORT-UMN 88]
MFSTLGLNAQWKTNYGREDFFVEHDEQRLSWGYFVGINKFDFKIAPRYNYGKNINNVIDDGTNETRLHRAQNEDKDGGNV
AINRDGKFLVTIDSKMGFSAGLMGRLKVNDYIDLWVQPGIHFTERTLHFDNVKTREIYHNLKYTEEGEQPSREEYTVTED
ALERSIKSSYVGIPFMIEFHGDRWFNTRPYVQAGLGYAINLQSQESNTDDNYGGIFRMKTHNFNWQAEMGINIYFRRFKL
TPSVKGIFFLNNELVPDNPGTPNIWANTMSSLKTRALVFSLKFE
>AFL98489.1 putative protein-translocating porin PorT [Ornithobacterium rhinotracheale DSM 15997]
MKKIISLAILFSTLGLNAQWKTNYGREDFFVEHDEQRLSWGYFVGINKFDFKIAPRYNYGKNINNVIDDGTNETRLHRAQ
NEDKDGGNVAINRDGKFLVTIDSKMGFSAGLMGRLKVNDYIDLWVQPGIHFTERTLHFDNVKTREIYHNLKYTEEGEQPS
REEYTVTEDALERSIKSSYVGIPFMIEFHGDRWFNTRPYVQAGLGYAINLQSQESNTDDNYGGIFRMKTHNFNWQAEMGI
NIYFRRFKLTPSVKGIFFLNNELVPDNPGTPNIWANTMSSLKTRALVFSLKFE
