# Supplementary material for: Phylogenetic comparison between Type IX Secretion System (T9SS) protein components suggests evidence of horizontal gene transfer
Source: PeerJ. 2020 Jun 26;8:e9019. doi: 10.7717/peerj.9019 (PMC7323717; doi:10.7717/peerj.9019)
Supplement: Supplemental Information 1 — T9SS components sequences, alignment of each T9SS protein family, NEX files used as input for MrBayes tool, genome annotation (GFF) file for Porphyromonas gingivalis and detailed Bayesian Inference trees with support values. [file peerj-08-9019-s001.zip › supplemental/Supplemental files/Supplemental Data S1/porU.fasta]

>AKV63274.1 Peptidase family C25 [Porphyromonas gingivalis]
MKRILPIVAFLSLFLALALPAKAQRAMGKTADRSLMASGHWVKIRVDASGVYRLTDEQLRANGFSDPSKVGVFGYGGGVL
PEDLSRITTDDLPPVPVLRQGNALYFYAVGPVTWFYNPAKTTMEHTVNTYSTHGYYFLSDAAGAPLQMSQYTGGGASAEA
LIDYYDELMLHEQELYSPKESGRDLYGESFSAVNTRTVKFPLRGNTRSSGELGTVFSYIAKARSAGGGREMSLSANGILI
FSDPFSMTSNEVSNSYLAGKKRRLYHSTPMNSLVNELRLDANYSMTGDAVNLDFIEVATQNDLRYDGAPMHIRRFSNLPV
LGGESCRFVISEVPESLVVLQANSSLTASLVPVKTVGDKTIEFVAPPKGQDRRTINTFYAVDLSQASAPEILGAVPNQNL
HGEEIPDLIIVSTQALLLEADRLATYRREKNGLKVLVVLQEQVFNEFSGGTPDATAYRLFAKMFYDRWKANAPVGETFPM
QMLLFGDGAHDNRKVSVAWQKPYLQQTEFLLTFQAVNSTNVNSYVTDDYFGLLDDQPASVNIGWRNYNMAVGRFPVRTPA
EARIAVDKTIRYEEDRESGAWRIRACFAADNGDKHATETSRLIDTVKRYAPAIMPVRAFQDVYPHVIENGLHSIPGAKKK
MLETLQSGIILLNYAGHGGPAGWSDEHLLTLNDIHKFNYKHMPIWITATCDFANYDSQTTSAGEEVFLHEKSGTPIMFST
TRVVYNTQNEKINGFMLRRMFEKAKDGRYRTMGEIIRSAKQGMLSTVFPDSINQLSFFLMGDPSVRMNLPTHKVQLTAIN
GQDPEGQYGTIMLKSLERVALKGKVTDEKGTFDETFSGKVFLTVFDGRKKMTALEEEGNDLSLVYYDYPNVMYAGIAEVK
DGLFETSFIVPKDVNYSEHEGRINLYAYNESTKAEAMGVDFSIRVQPGIPDEVTEDNTPPEIISCFLNDSTFRSGDEVNP
TPLFMAEVFDLNGINITGSGVGHDITLCIDGRADLTYNLNAYFTSSATDAGVGTILFMIPALAEGDHTARLTVWDIFNNA
VHHDFSFRVVDGIAPDVADVILFPNPVRESATFRIFHNRPGSDLNVAVEIYDFTGRLVNSLPVKTYSSSYGEPIEIKWDL
TSKYGVKIGNGFYLYRCVVNSPGGQTASMAKKMIVVGQ
>BAG32541.1 Por secretion system protein porU [Porphyromonas gingivalis ATCC 33277]
MKRILPIVAFLSLFLALALPAKAQRAMGKTADRSLMASGHWVKIRVDASGVYRLTDEQLRANGFSDPSKVGVFGYGGGVL
PEDLSRITTDDLPPVPVLRQGNALYFYAVGPVTWFYNPAKTTMEHTVNTYSTHGYYFLSDAAGAPLQMSQYTGGGASAEA
LIDYYDELMLHEQELYSPKESGRDLYGESFSAVNTRTVKFPLRGNTRSSGELGTVFSYIAKARSAGGGREMSLSANGILI
FSDPFSMTSNEVSNSYLAGKKRRLYRSTPMNSLVNELRLDANYSMTGDAVNLDFIEVATQNDLRYDGAPMHIRRFSNLPV
LGGESCRFVISEVPESLVVLQANSSLTASLVPVKTVGDKTIEFVAPPKGQDRRTINTFYAVDLSQASAPEILGAVPNQNL
HGEEIPDLIIVSTQALLPEADRLATYRREKNGLKVLVVLQEQVFNEFSGGTPDATAYRLFAKMFYDRWKANAPVGETFPM
QMLLFGDGAHDNRKVSVAWQKPYLQQTEFLLTFQAVNSTNVNSYVTDDYFGLLDDQPASVNIGWRNYNMAVGRFPVRTPA
EARIAVDKTIRYEEDRESGAWRIRACFAADNGDKHATETSRLIDTVKRYAPAIMPVRAFQDVYPHVIENGLHSIPGAKKK
MLETLQSGIILLNYAGHGGPAGWSDEHLLTLNDIHNFNYKHMPIWITATCDFANYDSQTTSAGEEVFLHEKSGTPIMFST
TRVVYNTQNEKINGFMLRRMFEKAKDGRYRTMGEIIRSAKQGMLSTVFPDSINQLSFFLMGDPSVRMNLPTHKVQLTAIN
GQDPEGQYGTIMLKSLERVALKGKVTDEKGTFDETFSGKVFLTVFDGRKKMTALEEEGNDLSLVYYDYPNVMYAGIAEVK
DGLFETSFIVPKDVNYSEHEGRINLYAYNESTKAEAMGVDFSIRVQPGIPDEVTEDNTPPEIISCFLNDSTFRSGDEVNP
TPLFMAEVFDLNGINITGSGVGHDITLCIDGRADLTYNLNAYFTSSATDAGVGTILFMIPALAEGDHTARLTVWDIFNNA
VHHDFSFRVVDGIAPDVADVILFPNPVRESATFRIFHNRPGSDLNVVVEIYDFTGRLVNSLPVKTYSSSYGEPIEIKWDL
TSKYGVKIGNGFYLYRCVVNSPGGQTASMAKKMIVVAQ
>ABR44295.1 conserved hypothetical protein [Parabacteroides distasonis ATCC 8503]
MRRLIYIFIIGLLLCSYTWADGSRYASNSLLSEGKWVKIRVDKTGIYKLSYADLKNMGFSDPSKVSVHGYGGWPLDEDFS
KEYIDDVPSTPVWRGSDYLLFYGKGSVKWEYDSSSQTFVHTNNPYSLYGYYFVTDATPTNDMTSVAQASGASTRITTYDD
YLLHEQELVSVNQSGREFFGEDFSGARPRTISTFSSIPGITDADGKVTMRFISRINSGSGTASLSINDSELLDITIPSIQ
TVSSNVRSYTKAIPGTTTALWKGSKSEKNNVVVSYSSSGHTNVRLDYIRMQFVRTLRPYGACTFFRSLTSVGNASRFVIS
EANSNTLVFDVTDALNVKRVEADLNGSELSFTIPAGRLREFVLVQTNQTFPSPEVVGEVASSNLHGLEQRDMIIISAPSL
VQQAERLAVAHREKDGLTVEVVTPEAIYNEFSSGTPDATAYRRLMKMFYDRSSSLGNPPKYLLLFGDGIYDNRGISGEVQ
GVSRSNMLLTFQSQESLNVYSYATDDYFAFLEDNSGSNFSRDKMCVGVGRFPIRTVTEATQMVDKTISYMENKDSGSWKN
NVTFVADDGNNEDSFTTNHMKQADQLAEAIEEMQPGFLVNKVYFDAYKRSSLGTYPDVHNEIEKLLKSGQLLINYTGHGS
TTHWADESVWTQTDINNSSYKHLPVWVTATCDFTRFDDVKTSAGESVFLNPTSGGIALFTTTRVVFSGNNANLNKALIDN
LFQEGANSRYTLGEAMMYTKRQLNDSNKLNFILIGDPALKFAYPEYKARVTAVNGEAVSDEPFEFKALSRITVEGEILNP
SGSFAADFTGVLSSTIFDSQSSITTLGNSSEKFTYLDYPNTIYIGRDSVRNGKFSFTFMVPKDISYSNKKGKLNLYASSE
TKEAQGSFFDFIVGGTSDTAETDTIGPEIRQIYLNDSSFVSGDKVNTTPYFVAKLWDKSGVNITGSSVGHDMMLTIDSMP
SMSYNLNSYYALLPDSENEGLVQFSIPELEPGMHTAEFKVWDILNNSTTYTFTFEVAEGLKPNLIEMYATPNPARDQVEF
FLHHNRPESNLKVTVMVYDMTGKFLWSTEKSGSSELFKAYIVTWNLTDNGGRRLRPGVYLYRAAISTNNSKEATKANKLI
ILAQ
>BAR50302.1 putative lipoprotein [Tannerella forsythia 3313]
MYVKIKRKKKNMRRTIAVLCAVLLACNLVRADRSLYATNSALSKGRWVKIRVNDDGIYKLTHSELKAMGFSDPSKVSVHG
YGGGMLDEDFSKPYIDDVPATAIYRGADYILFYGRGPIKWSYDSRQSVFVHENNPYAMHGYYFVTDATETHDMSTTPSQG
NPSRKVTTFDEHLLHEVDREFLQKDGQTGSGRELFGESFTSVLSQNFPFSMPGITGDEGKVTLRFIAYTGVTGEGTVTLS
IDGQQLLNGIIPHDKETYTKAREFAKTAAWQGTKNENPKVTVTYNKPSAPSFLDYIRLQASRRLQPYGAYTFFRDVQSRQ
EASQFVIRNATSDMVVFDVTDGIKITRMETSLNGSELSFSIPASRTTLREFVLVDLSKSFPKPETVGEVTTQDLHALPQT
DMVILAPPAFVAEAERLAAAHRRKRDSISVTIVTPEQVYNEFSSGTPDATAIRRFMKMFYDRRTSEADAPKYLLLFGDGA
HDNRQLSTAWKSIDMTNFLLTFQTQFSLGGNYGSSHQETYVTDDYFGFLRDGSGRDIGGSYVELGIGRFPVRTVNQAKAV
VDKVIRYIETPAYGSWKNQLCFIADDGSSSEIDPYTTDHMDQSYQLTQIIEDNHPEYITNKLFFDAFKKSSKGSNGSYPD
VEKNIQKLQRQGVMLINYTGHGNAASLSDEHVITQSMIRQYTYPHLPLWITASCDFTPFDHTTTSAGEDVFLTEKSGGIA
LITTSRVAYDTPNFEINSLLVSNLFKKNKGRRMTLGDIMKITKNGYPSYYNRCFVLIGDPALALAYPEYGMHVTEINGKP
ISDTSVNFKALDRVTVTGEVIGADGSILTNFNGQMTAVVLDSQQEITTLDNNRKGNKFSYKDYPNTIYKGNAIVENGKFT
FSFIVPADISYTNGSGKMSLYAYDETNGLEANGSFLKYTVGGTANQTERDTVKPEIRMLYLNDSTWTDGHDTNETPLFVA
KVWDKSGINITGSSIGHDIMLTIDNSPLLSYNLNSYYTNVAGSEGEGIIKFPIPALPEGKHTAEFKVWDIFNNSTTKTFT
FNVVKGLKPLLSGLTAGPVPAREKVTFYLYHNRPESKIDATIYVYDLSGRLYWKHQEIGSSDLFKAYTITWDLTSSDGTR
LRPGIYLYRAVIRSGNSTEATLTKKMIILAR
>ALJ24516.1 Peptidase family C25 [Porphyromonas gingivalis 381]
MKRILPIVAFLSLFLALALPAKAQRAMGKTADRSLMASGHWVKIRVDASGVYRLTDEQLRANGFSDPSKVGVFGYGGGVL
PEDLSRITTDDLPPVPVLRQGNALYFYAVGPVTWFYNPAKTTMEHTVNTYSTHGYYFLSDAAGAPLQMSQYTGGGASAEA
LIDYYDELMLHEQELYSPKESGRDLYGESFSAVNTRTVKFPLRGNTRSSGELGTVFSYIAKARSAGGGREMSLSANGILI
FSDPFSMTSNEVSNSYLAGKKRRLYRSTPMNSLVNELRLDANYSMTGDAVNLDFIEVATQNDLRYDGAPMHIRRFSNLPV
LGGESCRFVISEVPESLVVLQANSSLTASLVPVKTVGDKTIEFVAPPKGQDRRTINTFYAVDLSQASAPEILGAVPNQNL
HGEEIPDLIIVSTQALLPEADRLATYRREKNGLKVLVVLQEQVFNEFSGGTPDATAYRLFAKMFYDRWKANAPVGETFPM
QMLLFGDGAHDNRKVSVAWQKPYLQQTEFLLTFQAVNSTNVNSYVTDDYFGLLDDQPASVNIGWRNYNMAVGRFPVRTPA
EARIAVDKTIRYEEDRESGAWRIRACFAADNGDKHATETSRLIDTVKRYAPAIMPVRAFQDVYPHVIENGLHSIPGAKKK
MLETLQSGIILLNYAGHGGPAGWSDEHLLTLNDIHNFNYKHMPIWITATCDFANYDSQTTSAGEEVFLHEKSGTPIMFST
TRVVYNTQNEKINGFMLRRMFEKAKDGRYRTMGEIIRSAKQGMLSTVFPDSINQLSFFLMGDPSVRMNLPTHKVQLTAIN
GQDPEGQYGTIMLKSLERVALKGKVTDEKGTFDETFSGKVFLTVFDGRKKMTALEEEGNDLSLVYYDYPNVMYAGIAEVK
DGLFETSFIVPKDVNYSEHEGRINLYAYNESTKAEAMGVDFSIRVQPGIPDEVTEDNTPPEIISCFLNDSTFRSGDEVNP
TPLFMAEVFDLNGINITGSGVGHDITLCIDGRADLTYNLNAYFTSSATDAGVGTILFMIPALAEGDHTARLTVWDIFNNA
VHHDFSFRVVDGIAPDVADVILFPNPVRESATFRIFHNRPGSDLNVVVEIYDFTGRLVNSLPVKTYSSSYGEPIEIKWDL
TSKYGVKIGNGFYLYRCVVNSPGGQTASMAKKMIVVAQ
>ALA92666.1 Peptidase family C25 [Porphyromonas gingivalis AJW4]
MKRILPIVAFLSLFLALALPAKAQRAMGKTADRSLMASGHWVKIRVDASGVYRLTDEQLRANGFSDPSKVGVFGYGGGVL
PEDLSRITTDDLPPVPVLRQGNALYFYAVGPVTWFYNPAKTTMEHTVNTYSTHGYYFLSDAAGAPLQMSQYTGGGASAEA
LIDYYDELMLHEQELYSPKESGRDLYGESFSAVNTRTVKFPLRGNTRSSGELGTVFSYIAKARSAGGGREMSLSANGILI
FSDPFSMTSNEVSNSYLAGKKRRLYHSTPMNSLVNELRLDANYSMTGDAVNLDFIEVATQNDLRYDGAPMHIRRFSNLPV
LGGESCRFVISEVPESLVVLQANSSLTASLVPVKTVGDKTIEFVAPPKGQDRRTINTFYAVDLSQASAPEILGAVPNQNL
HGEEIPDLIIVSTQALLPEADRLATYRREKNGLKVLVVLQEQVFNEFSGGTPDATAYRLFAKMFYDRWKANAPVGETFPM
QMLLFGDGAHDNRKVSVAWQKPYLQQTEFLLTFQAVNSTNVNSYVTDDYFGLLDDQPASVNIGWRNYNMAVGRFPVRTPA
EARIAVDKTIRYEEDRESGAWRIRACFAADNGDKHATETSRLIDTVKRYAPAIMPVRAFQDVYPHVIENGLHSIPGAKKK
MLETLQSGIILLNYAGHGGPAGWSDEHLLTLNDIHNFNYKHMPIWITATCDFANYDSQTTSAGEEVFLHEKSGTPIMFST
TRVVYNTQNEKINGFMLRRMFEKAKDGRYRTMGEIIRSAKQGMLSTVFPDSINQLSFFLMGDPSVRMNLPTHKVQLTAIN
GQDPEGQYGTIMLKSLERVALKGKVTDEMGTFDETFSGKVFLTVFDGRKKMTALEEEGNDLSLVYYDYPNVMYAGIAEVK
DGLFETSFIVPKDVNYSEHEGRINLYAYNESTKAEAMGVDFSIRVQPGIPDEVTEDNTPPEIISCFLNDSTFRSGDEVNP
TPLFMAEVFDLNGINITGSGVGHDITLCIDGRADLTYNLNAYFTSSATDAGVGTILFMIPALAEGDHTARLTVWDIFNNA
VHHDFSFRVVDGIAPDVADVILFPNPVRESATFRIFHNRPGSDLNVAVEIYDFTGRLVNSLPVKTYSSSYGEPIEIKWDL
TSKYGVKIGNGFYLYRCVVNSPGGQTASMAKKMIVVGQ
>ALO28814.1 Peptidase family C25 [Porphyromonas gingivalis A7A1-28]
MKRILPIVAFLSLFLALALPAKAQRAMGKTADRSLMASGHWVKIRVDASGVYRLTDEQLRANGFSDPSKVGVFGYGGGVL
PEDLSRITTDDLPPVPVLRQGNALYFYAVGPVTWFYNPAKTTMEHTVNTYSTHGYYFLSDAAGAPLQMSQYTGGGASAEA
LIDYYDELMLHEQELYSPKESGRDLYGESFSAVNTRTVKFPLRGNTRSSGELGTVFSYIAKARSAGGGREMSLSANGLLI
FSDPFSMTSNEVSNSYLAGKKRRLYHSTPMNSLVNELRLDANYSMTGDAVNLDFIEVATQNDLRYDGAPMHIRRFSNLPV
LGGESCRFVISEVPESLVVLQANSSLTASLVPVKTVGDKTIEFVAPLKDQDRRTINTFYAVDLSQASAPEILGAVPNQNL
HGEEIPDLIIVSTQALLPEADRLATYRREKNGLKVLVVLQEQVFNEFSGGTPDATAYRLFAKMFYDRWKANAPVGETFPM
QMLLFGDGAHDNRKVSVAWQKPYLQQTEFLLTFQAVNSTNVNSYVTDDYFGLLDDQPASVNIGWRNYNMAVGRFPVRTPA
EARIAVDKTIRYEEDRESGAWRIRACFAADNGDKHATETSRLIDTVKRYAPAIMPVRAFQDVYPHVIENGLHSIPGAKKK
MLETLQSGIILLNYAGHGGPAGWSDEHLLTLNDIHNFNYKHMPIWITATCDFANYDSQTTSAGEEVFLHEKSGTPIMFST
TRVVYNTQNEKINGFMLRRMFEKAKDGRYRTMGEIIRSAKQGMLSTVFPDSINQLSFFLMGDPSVRMNLPTHKVQLTAIN
GQDPEGQYGTIMLKSLERVALKGKVTDEMGTFDETFSGKVFLTVFDGRKKMTALEEEGNDLSLVYYDYPNVMYAGIAEVK
DGLFETSFIVPKDVNYSEHEGRINLYAYNESTKAEAMGVDFSIRVQPGIPDEVTEDNTPPEIISCFLNDSTFRSGDEVNP
TPLFMAEVFDLNGINITGSGVGHDITLCIDGRADLTYNLNAYFTSSATDAGVGTILFMIPALAEGDHTARLTVWDIFNNA
VHHDFSFRVVDGIAPDVADVILFPNPVRESATFRIFHNRPGSDLNVAVEIYDFTGRHVNSLPVKTYSSSYGEPIEIKWDL
TSKYGVKIGNGFYLYRCVVNSPGGQTASMAKKMIVVGQ
>AEW21982.1 putative lipoprotein [Tannerella forsythia 92A2]
MYVKNKEEKSMRQTIAVLCAVLLACNLVRADRSLYATSSVLSKGRWVKIRVSDDGIYKLTHSDLKAMGFSDPSKVSIHGY
GGWILDEDFSKPYIDDVPATAIYRGTDYILFYGRGPVKWSYDSHKSLFVHENNPYAMHGYYFVTDATETHDMSTTPSQGN
PLRKVTTFDERLLHEIDREFLQKEGQTGSGRELFGESFTSVLSQNFPFSMPGITSDDGKITLRFVANTGVTGDGTVTLSI
DGQQLLHGVIPQSDCIYIYTKACEFVGTAVWKGQKSENPKVTVSYNRPSSPSFLDYIRLQARRRLQPYGAYTFFRDVQSR
QEASQFVIRNATSDMVVFDVTDGIKITRMEASLNGSELSFSIPASHTVVREFVLVDLSKSFPQPETVGEVTAQDLHALPQ
TDMVILSPPAFVPEAERLAAAHRRKRDSIHVTVVTPEQVYNEFSSGTPDATAIRRFMKMFYDRRTSEADAPKYLLLFGDG
AHDNRQLSTAWKSIDMTNFLLTFQTQQSIMGGNYNQPDKETYVTDDYFGFLRDGSGSDIGRSYVDLGIGRFPARTVNQAK
AIVDKVVRYIETPAYGSWKNQLCFIADDGSSSEHEPYAKDHMEQSYQLTQIIEDNHPEYITNKLFFDAFKKSSKGSSGSY
PDVERNIQKLQRQGVMLINYTGHGNAASLSDEHVITQSMIRQYTYPHLPLWITASCDFTPFDHTTTSAGEDVFLTEKSGG
IALITTSRVAFGTPNFAINRLLVANIFKKNKGKRMTLGDVLKETKNGYRHYFNRCFVLIGDPALSLAYPEYEMNVKEING
NPVSETSVNFKALDRVTVTGEVTGADGAILTNFNGQMTAVVLDSQQEITTLDNNRKGEKFSYKDYPNTIYKGNAIVENGK
FTFSFIVPADISYANGPGKMSLYAFDETNALEANGSFLKYTVGGTANPTERDTVKPEIRMLYLNDSTWTDGHDTNETPLF
VAKVWDKSGINITGSSIGHDVMLTIDNNPSLSYTLNAYYTNIAGSEGEGIVKFPIPALPEGKHTAEFKIWDIFNNSTTKT
FTFNVVKGLKPFLSGLTAGPVPAREKVTFYLYHNRPESKIDATIYVYDLSGRLYWKHQEIGSSDLFKAYTVTWDLTSSDG
TRLRPGIYLYRAVIRSGNSAEATLAKKMIILAK
>ADQ79458.1 hypothetical protein Palpr_1312 [Paludibacter propionicigenes WB4]
MRYRIILFSFLCLYISTLYAQPEPIKSYSLNWKGLEKWVSGTSAIQVIAFDSAHYVSESRLPYFCTSLPCESGYSYDVRI
INPVYIPVTKEELNKIPRTVTFPSDNQAEIKYIESSGVTSLKVSILPFVTRNGGTLKLKSFDLQIEKQAKAQKVNSAVLH
SYTANSVLAQGKFVKIRVVDSGVYKLTYEDLNSMGLDPANVHVYGFGGNVLSQDFSLTRYDDLPELSIYMNKGNDGIFNS
GDYILFYANGVNKWEYDKSLSMFTHTINPYSKYGYYFVSSNSLSGKRIAGKTNTLPDLAVVNNINEFVDYSVYENEVVNL
AQSGKVFYQPMTDANSLSVNVNAPNLIPNSLCKVRLDVAASSSAYSSFLLSLNGGQTNTVFVDKLSGDNYEQGVGASGVF
AFTPTNSALAFNLVYSKPTSTSLGYLNFMEFNFRRQLKMNGSAMQFQNVDYLGQSTYNRYQLNSANNNVQIWDLSDSQNI
TAIKTTTVDGNLTFVDTGSELKKYLAIDPTQTSTFTKPEIVGTVSNQNLHSVNQADMVIITYPDFLEQAQKLAQAHREKD
NLTVDVVTAEQVYNEFSSGTPDATAYRWFMKMLYDRALTSGIENDKPKYLLLFGKGSYDNRKIRTDSGDNLILTFQADNS
LVSTSSYVTDDYFALLGNDDGANIFNSSMEVGVGRFPVTTVQQAKDVVAKTIGYMNNADKGSWKNQICFLADDGGNGDGN
IHMSQADDVATSTETAYPAYQINKIYLDAYQQQVSASGESYPLAKSKFMSLLNSGLFLLDFTGHAGPTGWTNESVLTLPD
VKALSNKHLPLIVAVTCDFSQFDSQVVSGGEQTILNPTGGGIGILSSARPVYSSGNFPLNMLVCGNLFKKQNGKEMRVGD
VIRYAKNNLTDGINKLPYIYLGDPAIRLNYPTKYQIITSQVNSNKNPGNDTLRALSVDTIKGYIADDYGKVVSGFNGILN
VVIYDKSQQITTLNNHNEQNGTLTYSDRPNVLFSGNVQVVKGLYSFSFMLPKDIKYNFGSGRINYYAKDEINNNEAQGYY
ENFIVGGTDKTVLNDTIGPEVKLYLNSEFFVSGSKVNETPVFLANVNDIHGINTIGSGIGHDILLTVDQNSETSYILNDY
FQADENSYTSGNISYKLPVISNGKHTLTFRVWDLLNNSTTKTIEFEVNKGLAPVIFSVRAQPNPVKDQVTIVVNHDRPET
VLRTTVEVFDITGRKVWSFSQSSANNISWDLITNDGKKLRTGLYLYRVNIKTMNSDITSKADKMLIIEQ
>AHF13062.1 hypothetical protein BARVI_10260 [Barnesiella viscericola DSM 18177]
MKATAQHAIFTKILLPRLLWWLCVGGALLTAMPSRALNASHYASRSQLADGLWVKIAVYQSGIHQITYRELNRWGFSNPD
AVTIFGYGGAMLPETFSEDDADDLTQIPILRTGSKILFYAQGPITWSYNEKNQEYEHEQNTYSTAGYYFITDSKSVTAAL
TDRNGSAATGMTDITSFDEHAVYEQKLYSPGATGRTFLGEDFRYTTSRNFTFEMPGVDNTAPVKLRTSFGAKVVGGSSYL
VFTYQGETLPESTSDRVPSSSESTYDFFETTSTLKEIYLDSEELTFSLLFRQSGGSLSLARLNYFRFNYKRKLQLYNGSI
QFRLKEVPQNSCYKLPGYTSTTRIWDISDPQNPVNIVPTVENGNARFVPTRDNEEYVAFDTEATQTSVSFVETVANQNLH
GMATPDLVILAPKEYLSYAQSIAQLHQQLDGMEVAVIEHTTVFNEFSSGTPDATAYRRLMKMFFDREGGVNGKQLYLLLF
GKGLYDNRKISETGKYVKYPTLLTYQHGTGADERASYTTDDYFGFLDDNSGVRIASDKLRVSVGRLPVKSEQEAKDVVSK
LAGYIANTDKGSWKNQVCIVADDENYAEHMSQAEDISKILENSDAHCFINKIYTDAYTAEITSTGRTYPTAKKKLFQVLD
DGVLVIDYIGHGSTVAWTHENLLNITDIQSMYLKRLPLFITATCDFGRYDHEDTSAGEILCLNPSGGGIALITTTRVVYI
SDNHYLNKGVAQSIFTRDENGNYPRLGDILRKAKCSIQQTDSNKLNYTLLGDPALKLLYPEYQIKVTEINGYDITQTTPT
IQARDSVFIKGEVYTPQGEKATDYNGIICPTVYDSEVSVVTHGYGKEGSVFEFSERSNRLYVGKDSIVGGQFEIAFKVPR
EINFADDKGLINLYCYNDANQEGSGNESNFIVGGFNDSSNDDFEGPEIYYAYLNSDDFKNGDQVNESPLLIAEVYDPSGI
NISDAGIGHQMTVTLDNRTLYTDVASYFEPTVGEFGRGVITYPLSGLSEGNHSLRLKVWDTENNSSEVELSFSVKAGLKP
VIYDLYADQNPAHTSTNFYLRHNRPDAIINVTISVYNLMGMEVWRYSGKGISDMFKSYPVNWDLTDSSGNRVPGGIYLYK
AIISTDNEHEATRSKKLCVTGQ
>BAR53128.1 putative lipoprotein [Tannerella forsythia KS16]
MYVKNKEEKSMRQTIAVLCAVLLACNLVRADRSLYATSSVLSKGRWVKIRVSDDGIYKLTHSDLKAMGFSDPSKVSIHGY
GGWILDEDFSKPYIDDVPATAIYRGTDYILFYGRGPVKWSYDSHKSLFVHENNPYAMHGYYFVTDATETHDMSTTPSQGN
PLRKVTTFDEHLLHEIDREFLQKEGQTGSGRELFGESFTSVLSQNFPFSMPGITSDDGKITLRFVANTGVTGDGTVTLSI
DGQQLLHGVIPQDGGIYTKASELVKTAVWKGQKSENPKVTVTYDKPSAPSFLDYIRLQASRRLQPYGAYTFFRDVQSRQE
ASQFVIRNATSDMVVFDVTDGVKVTRMEASLNGSELSFSIPASHTVVREFVLVDLSKSFPQPETVGEVTAQDLHALPQTD
MVILSPPAFVPEAERLAAAHRRKRDSISVTIVTPEQVYNEFSSGTPDATAIRRFMKMFYDRRTSEADAPKYLLLFGDGAH
DNRQLSTAWKSIDMTNFLLTFQTQFSLGGNYGSSHQETYVTDDYFGFLRDGSGRDIGGSYVELGIGRFPARTVNQAKAIV
DKVVRYIETPAYGSWKNQLCFIADDGSSSEIDPYTTDHMEQSYQLTQIIEDNHPEYITNKLFFDAFKKSSKGSSGSYPDV
EKNIQKLQRQGVMLINYTGHGNAASLSDEHVITQSMIRQYTYPHLPLWITASCDFTPFDHTTTSAGEDVFLTEKSGGIAL
ITTSRVAYDTPNFEINSLLVSNLFKKNKGRRMTLGDIMKITKNGYPSYYNRCFVLIGDPALALAYPEYGMHVTEINGKPI
SDTSVNFKALDRVTVTGEVIGADGSILTNFNGQMTAVVLDSQQEITTLDNNRKGNKFSYKDYPNTIYKGNAIVENGKFTF
SFIVPADISYTNGSGKMSLYAYDETNGLEANGSFLKYTVGGTANQTERDTVKPEIRMLYLNDSTWTDGHDTNETPLFVAK
VWDKSGINITGSSIGHDIMLTIDNSPLLSYNLNSYYTNVAGSEGEGIIKFPIPALPEGKHTAEFKVWDIFNNSTTKTFTF
NVVKGLKPLLSGLTAGPVPAREKVTFYLYHNRPESKIDATIYVYDLSGRLYWKHQEIGSSDLFKAYTITWDLTSSDGTRL
RPGIYLYRAVIRSGNSTEATLTKKMIILAR
>AEW03215.1 hypothetical protein Niako_6994 [Niastella koreensis GR20-10]
MTFLLVMTMPVHAQRSYTANSVLAMGNWYKISTTSPGIYKIDLPFLTSLGINTSGLTSSGVKLYGNGGQMLPEKPLNTVA
DDLVENAIWVEDGGDGQLNGADYILFYAAGPHAWTKDSLNKTFHHQKNIYSDTSWYYLVIGQNGKRITTAAVTAAPNTTV
TQATRNWFYELDTVNLLSSGRQWYGEEYSTNGGKALTHTYAVNMPNVLPDAATIRAAGVARSFNTDSRFAVSVNNQAAMQ
INLPATGTGLYDAFATTAQSSGTFSTTQTPLAVKFDYTQGSAGSQGWLDWVEILARVDLNMNGVNQLPFRDWNSVGPGKV
SSFIIKNATAAVQVWDVTNGLEPVKMQGSLNGTDWRFVNESSRLHEYIAFTANGFLTPGVGDRVPNQNLHGIATPQYIII
TAPTLLGQAQRLAQYHQQRDNLSSLVVTVNQVYNEFSSGSPDPTALRDFVKMFYDRAGGDSTKAPRYLLLFGDASFDYRN
RISNNTNLVPCWESPTALDPLATYTSDDFFGFLGDNDDINGTATNLLDIGIGRIPAQNEREAQSMVDKILAYNDPKSLGA
WRNECTFIADDEDNNLHLNDAETMTQAVAGVSPQENIDKIYLDAFPQESSSAGSRYPAVNQAINNKIYSGTLLWNYSGHG
SYSRLAEEVVLDKDIINTFNNPNKLPLFITATCDVAPYDNPLISSIGENLLLRDKTGAIALMATTRVVFAFSNKVMNENY
LKTAFQRRADSSYRSLGEAVRDAKNYTYNFSSDVVNNRKFTLLGDPALTLAFPVYQVKTTAINGNAVSNTPDTLKALSEY
TISGAVQDNAGNPLNDFNGTIYPTIFDKATTVNTLGNDAASIPVPVQMQKNILFKGKATVSNGRFAFSFIVPKDISYQYG
NGKISYYGDNGTKDANGVLTNIIVGGSGNGVVDPLGPSIKAYLNDEKFVNGSITNDRPVLILKLADSSGINILGTGIGHD
LVAVLDNDQKNQYVLNEFYEADLNNFRQGTVHFQLPALAPGSHTLSIKAWDAANNSGETTLNFRVVSEQNFALDHVLNYP
NPFTTHTTFWFEHNRPGEELLIQIQVYTVTGKLVKTIRRTIFSPGTRSSDCEWNGRDDYGDKIGRGVYIYRLWVQTGDGK
AAEKLEKLFIL
>ACU58680.1 hypothetical protein Cpin_1182 [Chitinophaga pinensis DSM 2588]
MFAQITTMKLTVFFCLLLACYLPVAGANGRGGPYAAHSVLSQGSWYKLGVTREGIYKIDKSLLNGIGISGSLSEVRLYGT
GGQMLPESNAVSRHDDLPEVALLEQEDALFFYAPGPHSWQYQGGNFTRSTNLYTDTAWYFVTVVSGRGKRVARDMSTPAA
TVTVNSYDYRVWHESDSINFLSSGKQWWGTNFSSVKPSLGLSFPMEQAPTSLKVGLRVAARGTSTSRFSLKIGNSVVGTL
NLSPVSGNIFESFAAVASGYYTAGYTGDILPVELTFTPGGGGAQGWLDYVSVQARYPLKKGGLDQLFFRDAISVAPGQTA
QYRIREANSATVVLDVTTPLSPVRLNTQLTGTMLTFSRDCSTLHEYVAFDGKQDLPLIKGGVVPNQDLHDINGTNMLIVT
TPSLRTAASKLAAWHGTHDGLNVRVVTVNEIYNEFASGTPDPTAIRDFVKMCHDRGGLQYLLLFGDASYDYKNRIAGNTN
MIPTWQSTISTDPVYAYPSDDFFGFLDDADDINDNGRVNLLDVAIGRLPVQQPSQAEVVVNKIIGYNVPANYGRWQQHIT
IVADDGDDNLHLQDAESMSQIVSTQWPAGNIKKIYLDAYPKIADPGGSRYPAVNTAIAEDLFDGTLIWNYTGHGSYSRLA
EEVILEESSLDTWKNGGRLPLFITATCDFAPFDNPAYVSLGEKLLLKEQGGGIALMTTTRTVFSASNKVMNANYLERLLT
PHEDGRMPTLGEAAMLAKNKTSATLIDIPNNRKFQLLGDPALTLAFPQYHVVTDSINGKAVGDIPDTLKAMGKYTVKGHL
EDEQGIRQDSYKGTLYTTVYDKPALQYTLGNDAGSTKAAYYQRQNILYRGQQSVQNGWFSCTFVVPADIDYQSGAGALSF
YAANSIMAAGGVYTGVQIGGTADGIEQDQSGPVIKAYLDNEYFRNGGLTAENPVLLLHLKDDQGINTSGYGIGHDLIATL
DNDEGQYYILNNFFEATTDSYQEGHVRFPLYNLTEGPHTMSIRAWDTHNNSGKATLQFRVIKSSGMTVGKASCYPNPFHD
QTQFTFEHNQQNQVLDVIVRIYTITGQQIKTMRHTINDGGSRYVGASWDGTNDSKARVPPGMYIYSILVTANGKTSILGG
KVSVF
>ALO17161.1 hypothetical protein L21SP5_03553 [bacterium L21-Spi-D4]
MKNKIKHILFRSNSILSLLIFFFIALPTILNGQEKQVFDINIKWVNDPELNRAYFENCYYFDSLRHLPHYFRIIDMPKQT
SNIEIGISNISLTSPPKHTQFSTKKIPGKIDYSYKIVTTKKQKKLYLWVNAAVNKNGQFNLLQKARVTVSFEKSKLQAAL
PQKKQYPNNSVLNTGEWRKIKVRENGIYKITYNQLSDWGFSNLADVRVYGFGGKQLSFRVDSEDPYYLPQVPIWMEKGSD
GVFNSGDYILFYGNGILNRGIDTATNELSIKEHDYTLEGHYFITTSLGPASTINTQNYNNENHTLSRNTFTDVQYFNHRT
TNLNYTGRTFFGEPLQPGEDESFNFNFPNIVESSPIKVKTHVGAICSGVTSYFRMYLDGNMFHQTSVAQSGSYDKGRSTI
SEATVNTTSDEFTITMEYASSNVTANGYVGDVAVIAERSLIYEEDQLIMQNFQDIGKPDIVRYQLSNLPENGIVWNISNT
GAPVNVNLNRNGTTTSFKYPADDQNMFVAFEHENALTPTDAGAVENQNLHGEGFYDLFILVHPDFRDQAEELAQFHRNRE
NLTVRIIEPQKIYNEFSSGNQDVSAIRNYLRMYYDRASNDAEMPKHLLLFGDGSYDNISENNNSNYIPTFQTDWVYSYRS
VACDDFFVMLDSGEGGDEGSLDLNGTLDMGVGRFPVSTVNQAQIMVDKTIDYVANPNLGPWKNDLVFVGDDADGIDYYLQ
QDAYELATIVRNKYKWMNPKMILMDAYPQESTPAGERYPEVTKAINGNIHRGVLIFNYTGHGSETRLAHEGILNKNTVKN
WTNDKLPFFVTGSCEVSRYDNKNRQSLGEAILLKENGGAITLFSTTRVVYGNANQTLSENLYNTIFEPNEDGQYKTLGEV
IAITKNLTSGNNLRNFTLFGDPAVRLDVPPKRIITDSINGIEAFNEPDTAIADTLKALKKIRIHGHIADSTGNSKMNFNG
TVYPVIYDKLKKKQTLNNDNSPSGSFNYYEYSNVIYKGKASVQNGEFSFEFIVPIDINYEFGQGKISYYAENTQTDAYGH
FDNFIVGGSDSLIVDDSQGPQIDVYMNDTTFVSGGTTDESPLLIAHLRDEYGVNTTGNVIGHDLTATLNEDINNRINLND
FYENDLNSYQSGKVEYQLIDLDEGLNTIEVKAWDILNNSSKSYVEFYVANSADVVLEHVLNYPNPFTTKTSFLFEHNQAN
EMIDVRIQIFTISGKLIKTLETSVSGTQYMNNPIVWDGRDDFGDRIGRGVYIYKVRLSTADGKSGEKFEKLVILR
>AHJ96064.1 hypothetical protein Hsw_0469 [Hymenobacter swuensis DY53]
MAGQTAWAQSEQVVRARVTWTGKEPIAIRGQKRQVPSFRGASFRANEQVGTLQLRLAGIVAQGQLRDAVYEPVVAADAKQ
LDLAALPTTPTLQLISGTDTRQPVTLLAIQPLRRNAQTGQPEKLVSFTYAYTTAAQRLTASRIYTRTSALSQGDWFKIGV
PSNGIYKLDKATLSGLGMNVQGLDPNRLRLYGNAMGTLPQLNSAYRPDDLAENAIQFVGDGNATFDDNEYFLFYARGPHT
WTRDGLSNRFRHQQNPYADTAYYFLTAGTSGGRRVAPRSAVSGSASARITTFNERQFYERELQNLAKSGRVWVGEQFSTA
SGTQREVTFPVTDLVAGSAAQVTSSVVAASSSASVFQTSINGQNTVSQVVPGYNCTGGYGCYPEIANTNLSNIAYTVPGT
SPSEVKISLTYAGGTDPGAKGYLDYLELNAQRQLRLNGSLLEFRSLENISAAAISQFELANATGATIWEVTNPRRPAAVA
HTSGTFLARTDSVREFVAFTGSNFPTPRGFGKVGNQNLHALNLDGKLELVILTHPAFLTAANALAAHRTTRDGLTVQVVT
TTQVYNEFGSGAQDVTAIRDFMKMVYDRNTTSSRQYLLLFGDASYDYKADITNDATKLPDWWKDRLPANADKINQNFVPV
YESVEGFDLVMGARPNAQGLTYSSDDYYALLDDNEGAWLPNTSNELMDVAVGRLPVRTIDQATLVVKKLIGYDAASSYGK
WRNRLTFVADDGDGNLFSYYSDQLANPLDTLAKARSYNVYKQYLDLYPQTIVAAGQRSPAAEKALDEAFEKGSLLINYIG
HGSPRSWADEQILTNGSVQRLQNSATLPFLFTGTCDFSTYDNPEFTSAGELSLTDISGGSIGLLTTTRVVYADKNQSLAI
EFFNDLFKPRSDGTMPRIGDICQTAKNIAVAGDNNRNYALLGDPSMRLAYPEQLAVITQINGKTAGAAQTDTLKALQRVE
LKGEVRQGGRLNNAFNGTANVQVFEKKSVVMTLANEANSPTVPITIRENVLYDGPATVRNGQFNVQFVVPKDINYSVGLG
KISLYASDAASRTDAHGQMLVSVGDASPLAYRDTIPPRIQLFMDNEQFVFGGLTGLTTTMLGNLRDESGINTAGTGIGHD
LTATLDGDASKVTILNSFYTAKTDSFQVGRVEYKFKDLTAGPHELRVKAWDTWNNSAERSVEFVAAPTEKLALQHVLNYP
NPFARNTTFHFDHNRSGEDLDIQVQIFTVSGKLVRTLQGSAFGSGSHVSAVTWDGRDEYQDQLARGVYVYRVSVRTRSAN
GSATTTASKYEKLVLLN
>AMJ64522.1 hypothetical protein AXW84_03090 [Hymenobacter sp. PAMC 26628]
MGWKGTPAARAQGPATAHVVLRWGGYAEVPTRTGRAPQRVPTFAGAYAAFDEQIGVFSQRLAGDVRQGELLNPVYEAFSA
ADAKLLDAGKLPAAPEVQLSTGTEAKLPVTRLSLRPARRNSQTGQPERLVAFDYSYSLAEPSATRGGSGSTARAHAAHSV
LAAGDWYKLGVPANGVYKIDQATLKTLGFNPATTDPKALRLYGNAAGLLPQANLTYRPDDLVENAVRFVGNADNAFDADE
YLLFYAPGPHTWYAENGRFRHRNNFYCDTAYYFLTTQAAARAPQRVATAGAPGAAATRTVSTFDERAFYEHDLVNLLHSG
RQWLGESFSPQSVLTRTIDLPTSLPDLVPGSTAQVTLALAATDLSGSQFQATLNGANVGTVAVNPVNGQSFYAVANVATP
TLPVVLPAAPAAALSVGLAFNSLSGTGVGYLDYLEINAQRRLTLSGPVLEFRSLASVGPGAVTRFALAGTTAATAVWDVT
NPRHAVAQALDAAGTFAAATDTLREYVAFQPDGAFANKVRAFGKVPNQDLHALDGSYDLVIVTYPAFRAQANRLADHRRT
YDGLKVAVATTKEVYNEFGSGGQDATAIRDFMKQVYDRAPAGKLQHLLLFGDASFDYKSSPYNDKNQEPAWWASRAPFRS
DADFDRANQNYVPTYESRESLTQFYGSTVTYSSEDYYALLDDNEGEWSENPTGTEVQDVGVGRLPVRAPKGSPANADNAR
LMVDKLIAYDAPASFGKWRNRLSLWADDGNGDLFVGGGSEPLAAGIQANYPAYNVHKVYLDLYPQVSGAAGLRSPEMNKA
VDESFEGGSLLINYLGHGGPTGLSNDQIFTNATALALQNSAKLAFMVTGTCDLSTYDNPDFTSAGEQVLTDNANGGGAIG
LFTTTRVVEAGQNYGLNSAFYNNVFQPLPGGKMPAMGTVTMLAKNAYPGPGQAGVLNNRNYTLLGDPSMTLAYPRQTVQI
DSLNKQYVGGGAAPPTLQALSPVRLHGRVLNAGALNAGFSGTAQVTVYDKPATVLTLGNKVANNPADGPKPIQVQESVIY
SGQATVVNGQFSLRFVVPKDISYNVGPGKVSLYAFSNTADGGKGTDAAGRLAPPVGGAATGTARDTVPPAVALFMDSETF
AFGGLTGQNTTLLANLSDNSGINTTGAGIGHEITAVLDGNAAGLTVLNDAYVGKVDDFRSGQVKYLYKDLAVGPHTLKLK
AWDTYNNSTEREIEFVVARTEQLALSHVLNYPNPFASATTFHFDQNREGDDLDVQVQIFTVSGKLVRTLTATVINSEPHQ
KSISWDGRDEFNDQLARGVYVYRVNVRAQRDRATASKFEKLVILN
>AMA49744.1 peptidase C25 [Flavobacterium columnare]
MRWFLFFFSFLYSVCLNAQWSGNIELRWTTKPLKYDETRVVMIPNFQPESLVFSFENNSLLFSQKIAENVFSEEGSLKCY
NLITEEIEESLLGVLDLKRINNVVDFKLKNITFRDENSVVLSFNPIYKEGNVYKRIVSFNYSFGEMRSQKMLARSRASVL
QNSVLRNGKWKKFYVGKSGVYKITKAFLSQLGVDVNVDPRTLKIYGNGGAMIPLLNSENPYLDLQENAIQVVGEEDGIFD
DSDYILFYGLGMDKWSEENMTHNNLYADKSYYYITTEGDKGKRIQTKVQPIGSAHIFFDKYDFYVYHEIDKYNIGEFGRR
WFGEELHLKSNYTFDFLVPNIALGDDVEIKFSSVATSSKPSSINVVVNGIDRGRTNFFGISDLSTVKGQEGFFVSRYKEN
TSNTLSINLSYNNNGVPSAKAYLDFLSVTAKSNLIGYGKQFGFRINQIENNPLIAQYNLKNVGQIREIWEVTDFDSVSKI
NKGTENDFSFLSFIDDKVHEYVVVEPNDYYSPISDEMSSVVNQDLKGTIFLDENNEVQPIDYLIVTPKILKSQADRLANF
HKNYSKLNVKVVALDAIYNEFSAGKQDIGAIRNLVRYLYEVAPKGKKISYLCLFGDASFDYKDRIKNNTNLVPNLQSLGS
FTLSDSFVSDEFFGMLDPNEGRMTGTEGCDIAVGRILAKDVLQAQQMVDKIIQYHDKKSMGKWRNNLVFLSDDVDKDSDA
TLQVNLNNMADAIVLNRPSFNAKKIFTDAYEQIITSGGQKYPKAKEEFLNSFSQGALAMIYIGHGGESGLASERLFELAD
IKSLTNLYKFPLFMTVTCEFTRYDNPLRDTGGEVAFQNPYGGPVALISTSRLIYQFIGEQYNLLIAPYLFGYSNKGKVSI
AEAVRLAKREALNVGNHVISFIGDPAMKLAIPDPKAIITHVNDEPIADYKGSLSALSKVKISGEIQSEKGQLENDYEGEL
FVSIFDKFVDKTTLANDGILPKLSFKSIGETIFRGNANVKEGKFQFNFVVPKDISIPIGNGKVSFYVAENAGIKDRTGND
LNIKIGGVNQNAQQDNSPPKMELYINDKTFVAGSIVNQTPILIIELQDENGINTAGGIGHDIVAYLDGDETKPIILNDFY
NSTKDDFTKGVVNYQFAKLSSGTHTLTVKAWDVYNNVVSADLKFVVIDDSELVLTNVLNYPNPFVNHTEFWFTHNKPFEP
LEVQIQVMTITGKIVWTKNQTISTTGFLSRDLKWDGRDDFGDKIAKGVYLYKLTVKSILSNKKAEKIEKLVIL
>EAQ42160.2 hypothetical protein MED152_05560 [Polaribacter sp. MED152]
MIKKGFLLLSCMFLMQKSIAQVSSSVLASGDWYKFSVDTTGVFKIDRNLLQQIGISTNNLDPKKIHIYGNGGQLLPVLNS
DFRYDDLQENAIYIDGEQDGSFDTNDFILFYAKGPHDWEVDLANETARHRQNIYSDKAYYFITVNETDGKRIQAETPISS
VATNAFTTFDDYTFFEREERSILAVGTQWFFNEDFNIENTQSFTIPFTNAVSGENITVRTRGVSNSVVASTMDVVVNGQD
AYSINYPATNPSSLTKAFALERSASLNNTSENITVSITYNSNGNPSANAFLDYIEVLGTKNLSYSDFQFSFRNFDQATAS
GTISYEITNGANAFQVWDVSNSITPKRIQNTSSGNNFTFNANAGELKEYVVLDANDFYTPETVENARVTNQDLHGLKDIN
YLVITNSDLANEAQRLVDYHQTNSNLVGKVVLLDEIYNEFSSGSKDITGIRDFIKHLYTTNSSPSTQLKYVCFFGDSSYD
YKDRIAANNNIVPVKLSTISFNLASSYVTDDFFVMLDDNEGTMSTSHTVDVASSRIPVSTIAEASVVVDKILSYYSKDAI
GDWRNTITLLADDIDVVGEEVIEQGVESIADEIKDNKPVFNVNKIYADAFVQENSSGGERYPEVNEAITNAIEKGTLVFD
YFGHGGEDGFASERILDVSQIQSFNNLNTLPLLITVTCDFSRFDNPNRITAGEITFKKSDGGAASMITTTREVFISTGQR
FNEQLIRVLLSFNGEDYSIAEALATTKNQFNSTQKFFIYSFGDPAMKLAIPKPNVRITKMNDVPITQSLDTIKALSKIKF
EGVVTDDTNSVLTNYNGTLSTTVFDKVIEKNTLDNDGFGVTMVFDTQDSKLFRGKATVENGVFSFDFVVPKDIKIAYGKS
KLSFYAEDGEVEKAGANFDVTVGGINENAPEDTIGPEISLFMNDESFIDGGNTNASPNLIAVLSDANGINTSITAVDHDI
VAILDGDTANPIILNDFYQTELNDFTTGKVNYTLRDLETGPHTLKIKAWDTYNNSSETTLNFVVVSDAILNLENVLNYPN
PFVNYTEFWFNHNKPNEPLEVQVQIFTVSGKLVKTINRNVQTTGNLSRNITWNGLDDFGNKIGKGVYVYKLTVKATASNL
VSEKYEKLVILQ
>AEI48952.1 hypothetical protein Runsl_2551 [Runella slithyformis DSM 19594]
MLPSALPGWSQTSVLNEGRWFKIGVTQTGVHRIDAAFLRNMGVNPADINPKNIRLFGNGGRMLPQLNKAPRAIDLIENAV
VVKGENDGRFDEADALWFFGKSPHEIGYDSTQKRFAHQLNIYSDTTFYFLQIGTQPGLRIQPQKSGMTGPLLTTFDDYVF
LESELYNRVQSGREWWGEYFGTQTRQDFNAELNGVVPDSPLKLTAATVASAQVVTKFVFAVNGQTVGEQSMGTVSAMSAA
NRYDLRGQRTLQTHTGKVTVLTANPARVTITATFDKAGQSNADGYLDFVGLQVQRMLRMNDRPTVFQSLSSLMQDSVRYV
IGQANAQTLLWDITDPLRPRIQLYTLNGTEAVFGAVGKTLKRFVLFSETQLSPPVSFQALPNQNIRSLPTPDMVIVTAPA
WQKQAQKLADFRNQNDGLDVKVVTTAQVYNEFASGQPDPTAIRDLMKYWADKQPNKLKYLLLFGDASYDFKNNLKALGNA
EMANFVPSYESYESAHPVRSFSSDDYFGFLKPEDGLWREDPEGNHTLDIGIGRLPVKTIEEAETVVAKLIRYNSKRSLGK
WRQRIVFVADDGDANLHQQDADNLSKMVAELVPAYNLRKVYVDAYPQTGSTTQRAPGAGQAIDRYVNKGALIMNYTGHGG
ISTWADEQIVTLQNLFNWRNADNMPLIVTATCEFGRYDNPGEVSGAEIAVVSPRGGAIAMLTTSRPVYANTNFLVNSAFY
KAVFQPISGVMPRLGDVMRITKNKSYYDVLNRNFTLLGDPSLRLNYGEYQVNITASDTLKAGRLAKLSGEIKQGATVAGD
FNGTAIVTVYDKESQLFTLGDQARGTPPYATAANPKMPYGLYDKKLFEGKVSVTAGRFAVQFIVPKDIDPTIGNGKAEVY
AVRADSLADAIGGHDRLLIGGSALGQNDTKPPQMQLYLNDEQFVDGSQVEDSPLFIAKLNDENGLNFAAKMTVTLNDTLS
ITVNDYFLADKDDYRSGVIRFPFHRLPVGEYTLTLKVADTYNNMTVGTLRFRIGEEIKLIRNVIAYPNPFVERTKLQLEL
VDEGDDIELTVQIFDSNARMVGTAAQTIYNSDKLLDIFTWNVSHHSIHAVPAGIYFYNVWVHSLTRQQTQRQSGKLVLVK
>AEW86981.1 hypothetical protein FCOL_10890 [Flavobacterium columnare ATCC 49512]
MKWVLIFFSFLHCFYLEAQSLGNIELSWTTKPLRYDETRIVAIPNFQPEGLVFSFENKSLLFSKKIAENSFSEESSLKCY
EIITDEIEASELGILDPKNINESIDFKIKNVTFRDETSVVLSFNPIYKEGNVYKKVISFSYFFKESVNKKMFARATTGNL
QNSVLRKGGWKKFYIEKSGVYKITKSFLSQLGIDVNADPRTLKIYGNGGAMIPLLNSENSNLDLQENAIQVIGEEDGVFD
DSDYVLFYGLGMDKWSEENRTHNNLYADKSYYYITSGEDKGKRIQTKVQPVGSAHVFFDKYDFYAYHEVDKYNIGEFGRR
WFGEELHLKSNYTFDFFVPNLVLGEEVVVNLSSVATSAKSSSMNVAINGTNQGLVTFLGISDLSTVKGQEGVFLTRYREN
TSNTISVVLSYNNNGIPSAKCYLDFLSITAKSNLIGYGKQFGFRINQVENKSPLIGQYNLKNVGSVSEIWDVTTFDAVSK
INKGTENDFSFLSLIDKKVHEYVVVDPNDYYYPKFDETSNVVNQDLKGNLFLDENNQIKPLDYLIVTPRILKSQADRLAD
FHRNYSKLNVKVVTLDAIYNEFSTSKQDIGAIRNLVRYIYENAPEGKKINYLCLFGDASFDYKDRVKNNTNLVPNLQSLG
SFTLSDSFVSDEFFGMMDPDEGRMTGTEGCDIAVGRILAKDILQAQQIVDKIIQYHDKKSVGKWRNNLVFLSDDVDKNSD
ATLQVNLNNMADAILANRPFFNAKKIFTDAYEQIITSGGQKYPKAKEEFLNSFSQGALAMIYIGHGGETGLASERLFELA
DIKALQNPYRFPLFMTVTCEFTRYDNPLKDTGGEIAFQNPQGGPVALISTSRLIYQFIGEQYNLLIAPYLFGYSDKGKVS
IAEAVRLAKKESLNIGNHVISFIGDPAMKLAIPDPKAVITHINDEPIATYTGSLSALSKIKISGEIQDDKGQLQKDFYGE
LFVSIFDKFIDKNTLANDGILPKLSFKSMGETIFRGNANAKEGKFEFNFVVPKDIAIPLGNGKASFYVAEETGIKDKTGH
DLNIKVGGINQNAPEDNIPPKMQLYINDKNFVAGSIVNQKPVLIVELQDENGINTAGGIGHDIVVFLDGDETKPIILNDF
YNSVKDDYTKGVVNYQFSKLAPGIHTLTVKAWDVYNNMVSSDLKFVVIDDSDLVLTNVLNYPNPFVNYTEFWFTHNKPFE
PLEVQVQVMTITGKIVWTKNQTVSTTGFLSRDLIWNGKDDFGDKIGKGVYLYKLSVKSIVSNKKAEKIEKLVIF
>ANQ51016.1 Fjo24 [Flammeovirga sp. MY04]
MTSNKSYISTFILLFFSIGFVLGQSPLSQGDIYKLEITEDGIYKIDASLMSEMGIDINSLNANQLFLYGFGEGMLPQTNS
DYRPDELLEVPMKYVGNDTNLNSNSYFLFYGFGPNKTIINSDEEFVNKELNLYSATNNYFLVVKSQGSPKRIQNRNVSGI
NSQNFDQLIESIHFEEDIRTALNDASGRFFFGENFTTTTSKSISIPVIPQSTASLIRFKIGVMGKSREVSTFSIQTNTVN
RGELEVPAAPEFNSYRYGNQGHMVNSLFDPYSVNSIGDNITFDISFSKPLSDSEGYLDYITLNINRTLMEKSGGFSLHGF
FDNDSRDVAAIKNSSNLEIWDISNTQDIYVLPKVNDRNNLSRSKSYFEVVAFNNSNVLSPTYLEKIPNQNLRGISVPNLL
IITAPQYLTQANQLKSHRESHDNLSVSVVTTDQVYNEFSSGRQDVSAIRDFAKYLYEKNNQELKYLLLFGQGSYDYKGSQ
FENSSQVPVYESRNVLHRTQTFSSEDYFGFFDNHEGYWTEDIEGTADEYDLEIGIGRLPARNVEQAQLLLNKLISYDTTT
ANRQQWKKDIVFVADDGDNNNHQSDANELAVYVEETFKEFNSKRIYIDNLQKETSPTGAIAPETYDLVYKTINDDGAMII
NYSGHGSISRWADETIMDLELANNLTNYHHLPLFFTATCEYGRYDNPNYESGAEQLLFNSKGGAIALMTTTRPVFASSNL
VINKAFYEQIFVKDADGNYPRLGDVFKLTKNNSLRGTRNRNFALLGDPSMRLFIPKTETKITHLNDELLSSSDTIKALDR
IRLRGEIVNDNTRNTGFNGEVFLTLFEKPITSSTLGNDGPETVFEYQERKYQLFRGVADVVNGEFEIDFVVPLDIRYNIG
NAKFSLYAKANDNEEAIGGEMNILIGGSSDNPVQDNNPPEISISLNGDPSNVNTYPDLYFHAELEDESGINISGIGVGHD
ATLILDEGDTSWVVNDYIMPVSGQENTYSLVFPVNNLEEGEHTLELVVWDVLNNRSSKTIRFYVSNINEIEVEELKAYPN
PVNNQFTLSFKHNLGGKYLKIQSNIVDMSGKVVLKSDLEYEVSDDIIQIQYDDVKSSLNLNKGIYVIQLIIESPILGLQS
VKTIRIVVI
>ADR21725.1 hypothetical protein Ftrac_1737 [Marivirga tractuosa DSM 4126]
MKYFLSIILTISAFHHLSSQSILQKEGLVKVATTEEGVHKIDLSLIESSGLNAQEIDPNRIQVYGMPGGHIPQSNAVEYP
FDPQPIPVKISANQNSTFEAGESVYFYADAVRNIKYDFDSEIYQYSNNLYSDSLYFFIDFNGNDINLIETLNSNATQADK
IINWFDAIYYHEIDETNILRSGREWFGESFSVNKSQTFSFPISHELAQSKEVGLTTQYVAQTYSPANLNISLNNFDLASE
GLTTVSDFTIFPYREKGEIVKNNSTISTSLLSGNELSIKITHEALGSGRSDGYLDYVFLTVPEKLKINNKQIVVRNRVFQ
TDGVYELKFEGLTSSHSVWDVTDLINYKELNLENQSFNFSQSDALGERKFVVFEQATAHIPTFIDEISPQSIKNSNSPDY
LIITYDEFFQEANELAQYRRTHNGYDVEVVQVSKIFNEFGSGRRDVAAIRNYIKYFYQRNPTKLKYVLMFGASSYDYKNR
VNDNTNLVPVYQSRNSLHPVFTYASDDFYGFMDESEGVWEEVSNNIDDVDIGIGRIPVKSRAEAKDVINKIIHYESSPQV
FDKWRNDLYFIADDEDGNLHHRDSEVLSEYVIDNFGFYNINKLYLGAFEQEVFASTQRSPKMRAAINNMAEKGALIVNYI
GHGSENSWSNEAILIKSMVDDWNNLDRLPLFVTATCEYGRFDNPTIVSGAQEMLLKADGGAIALLTTSRPVESSSNATLN
RAFFENVFKTENGKPQKLGDIIRSTKNSGIVGVKNRNFILLGDPAVTLAEPQNNLKIENVVNENGSTDTLNSMSKITVSG
IVKNSSNQKISNFNGILTAELYDKPRESSTIDASENEFNFLTYDQVIYRGKSFVENGEFDFTFYVPKEIDYKVDNGKFSL
YAKQEGALSDASGFNDDFLIGGSSPLANQDNIGPDISLFLNDRDFVNGGKTGSNVELIIDLFDEHGISVANSNINPGIRF
SIDGNEAININDFFYYDLDSYQEGSISYNVSNLEEGDHFLTVTALDVFNNKSKATIEFEVVGNDQLSILDFVMYPNPASE
EVNFKFRQNRKNEEVEFSYQILNNQGKLIYSHSYSTINDLRKDVWNLKDYNGKKLSPGIYFVRVFLRSVEDNAKTDQFKK
LIVIN
>ACU07026.1 hypothetical protein FIC_00568 [Flavobacteriaceae bacterium 3519-10]
MIRIYTVILFFFISSIASAQTFRLEWEGTETIDFGTYKVTVPAIKNEGFAYEEGSVFFRSTQKYAGTDMQVTNMVWEKIT
PKDLFDVSPINIPTTEKSEIGNYTNPYTGEKTNNIRVAALRSDNGNFYRLTSFSLSAASPALQGKTAGTSKLGTTDNPLK
SGTFYKIKVDKTGIFKITAQFLRDNGINPGSVNPKNFRIYGNGGMMLPEHNMDQRFAALQENAIQVVGEDDGSWNDQDFA
LFYAQGPNGFNVYRTQSSDNIKRIETRQDASSNFVNVYEDFAYYFINFDLGPGKRVLDADLAVTSDVITRYDEYQYINEE
KFNLMKVGRMWTGDAFNDTKTVTFTTKSPIQPTDVIKYRSRVIGYQSSGNRIDISLNNVSPSQSAIPSDFAKEIYPINYP
SQGHGSATNLQGTQLTFTYQPTTSGNPNGKFYFDYAEVQYKEDLKYIDTQFNFRSYSVTEKSGNTYTFRIDNAAAVEQVW
QVSDITNASRKINKSGNSGQFTFAYAANNQNFGNEFIAFKNADAFAPSFVGKIENQDLSALQNISYLMITVPEMMSQAQR
LAAFYQDKFNVAVVDVNKIYNEFSSGSKDITAIRDFTTRLNTTSGKLQYLFILGDTSYDFRGKNNPGSDIVPSYQSEESR
DYELSFVTDDYYTMTKPQPVTSISVASTLPDFPVGRLPAANISEAKLLIDKTLAYNNALPGQPSPFGEWRMKLDFVVDDD
YDGGTPFHDTMNSSLVNVFETGTERKEYNVRKLYLDAFQAQTSAGGQRYPQVNQAITNDMGNSLYLFYFGHGGINGWAQE
RVLSVEEIQNFNNYNNVYARFPLVSTITCEFTLWDEPSTFSAGEQVIKSKQGGASMMLTSSRAIGVTYGEQFTTILTRHL
FEITNDDFVPVGEAFLQAKIEKGTHADHLKVNLLGDPATKLSRPKRQLIIDKVETPVEGQLRALDFVKVKGHITKADGTV
DTGFNGRVAINIFDKRLNKKTLNNDNAADLNPVLSYTEENGPIVKSSGQAVNGVFMVEFYVPKDINYEVGNGRILAYADN
KVFDVFNNQVQTVGGINPEGINDNQPPQVQLFMNNTNFADGGITDQNPMLLACVTDDKGINSTGSGIGHDITVILDGKII
DTAVLNDFYFSGDGNGCVSSSLADYQKGNVSYPFRNLAPGPHQLTFKVWDINNNSTTGTLNFVVKDEADQALVINKPLNW
PNPFTNRTYVQFEHNCDDMLDVNVQIYTITGKLVKTISTTVTAEPFYQGYRTPRTAIEWDGNDDFGDAVGKGTYIFKIFA
RSQNQDKCKGSATAVEKMVLLK
>ALJ59119.1 Peptidase family C25 [Bacteroides cellulosilyticus]
MFIKRCWLLCCFIAFLLPVSAQEFITLNWQELSSAQALPVVTRELPLGKDFRAFTYQVEIEFPEYQKLNRSEVAALEMRL
DSLRQLPNENVAFREGLPASPQINSFIKVSAHHGFLSISFVPVVFREGSYQRLNSFKLSVNSFLKKDRIGEETTTRNLKT
TLSEVSLKDCTTSLLASGRWTKISVRNTGVFKITNAELKKMGFSRPEKVRVFGYGGYLLSQRFNEHPAADLPEVPLLRLS
DGVLFYGRGTVSWTPDSQNTYFVRERNFYSDEGYYFLTDREDIPEMETEIFSSLKETSANRLTTFNSFAIYEKDAYSWAG
TGRQLYEDYDYVAGNTKSYTLNLPGIVPEAAGWLTTVFAARSIDASTSYSVSVNGEPKGNITLASIDSDNQYYTRATSAT
INASWQGTKSENTVVTITHTRPSGTSGRLDYIALNYMRTLTLNTPYLTFRSLASIHKETTFVLSGATASTVVWDVTNPAN
IGRIEGGFADGTYTFTIPAGELREFVAITPEAGGFDTVENVGGVANQNLHSLEATDMIIIAPDRKDLLAQAERLAQAHRE
KDGLSVLVLTAPQIYNEFSSGTPDGTAYRRLMKMLYDRFPNEAERPKYLLFFGDCSYDNRMLTSSWKSYRPENFLLSYQS
EASLEETSSYVTDDYFGFLDDEEGDDLTAGMLDIGIGRFPVRTAAEAKAAVDKTIAYMENKQAGPWKHTVCYVADDGDKN
LHASQSELLASYTERNYPSLLVNRIYADAFHRESSATGETYPDATKRLLQLFNRGMLVVNYTGHGSTSAWAAENLLTMAD
ITKMTSPRLPLWITATCDFTRFDDIQTSAGEQAFLNTKGGAIALLTTSRVVYASQNSTLNQAFLRHIFSRPEGKRLRLGD
IMRLSKCDESLANDKNKLNFSLIGDPALTLAYPDYQVQVDEFAGVNVAEETSVYPQVKAGSKITVKGRILTPEGALAEDF
TGTVHPTVLDSKEEVTTLDNRDEGAFTYTERSKTLFSGSDSVRQGRFEFTFPVPLDINYSDEEGLLSLYALDAVHSHEAG
GAFDRFLVGGTDDGVSLTDTLGPKITVYLNTPDFSPGGQTNTTPLFVAELEDADGINTVGNGIGHDLSLCIDGSAVLTYN
LNDYYTPVAGDYTRGTVYFSVPELTEGKHTLSFRAWDLLNNSSTKTLEFEVVRGLRPGLFSVICTQSPARESTTFVLSHN
RPGSTLAVRMSVYDFAGREMWTHLEKGVSEGQTYYVEWDLCSNGGQRLAPGVYLYRASIVSDGSRESTKSQKIIILSQ
>AOH40056.1 hypothetical protein BCB71_02215 [Tannerella sp. oral taxon HOT-286]
MTRILTTICCALALWALTATAARADAKLYTRSSVLAEGRWVKVRVADDGIYKLTYDQLRAMGFADPAKVSVHGYGGYILD
EDFSHGGYVDDLPATPVYRGADYILFYGRGPIKWTYDRKAGTFTHEVNPYATHGYYFVTDATPTADAGTTSADITAARDV
TVFDDHLLHEVDREFLQKLGQTGSGRDLFGESFSSTLSQTFPFSVPGITAEEGKVTLRFVAYTGVTGAGTVTLAIDGTQL
LRGTIPFDNETYTKAHEYVGTSSWRGEKSEAPKVTVAYDKAAAANSFLDYIRLQVRRTLRAYDAPFTFFRDLTSMRSASR
FVISGATEAMIVLDVTHPQRVSRMATRRDGSALTFSIPASGDTLREFVLIDPTKTFPTPETVGAVTAQNLHALPQTDMVI
LSPPAFLSEAERLAAKHRTKRDSISVTIVTPEQVYNEFSSGTPDATAIRRFMKMFYDRRSSESDAPKYLLLFGDGSHDNR
QLSSAWKGIDMTNFLLTYQSHFSLGGNWTGGGEEHETFVTDDYFGFLDDGEGSRIGTCNLRLGIGRFPVRTVTQARAAVN
KVVGYIDNPSFGAWKNNLCFIGDDGNSTDGYKTRHMSDANRLSQFVEQNYPEYINHRLLFDAYKKSSSGGGGSGAYPDVV
TALRNLQREGTMLINYNGHGNAQALSDEHVITQSMIQQYTYSHLPLWITASCDFTPFDHTVTSAGEDVFLNEKSGGIALI
TTSRVAYDEPNFNMNGILLEQLFKRRADGRRATLGEALMGMKNGYLSYLNRCFVLIGDPALTLSFPTYGIRVTEINGKSA
TEGTVNLRALDRVTIKGEVIGLDSARLTDFNGALTAVVLDSEKEITTLNNNRTGHTYTYTDYPNTIHRGNTVVTNGQFTL
SFTVPADISYSNRNGKMSLYAYDAAQQREANGAYRRYTVGGTATQIERDTVGPDIRLLYLNDSTWSEGDKTNETPFFVAH
LRDASGINITGSSVGHDITLTIDNNPALSYNLNSYYADRTDVAGEGVVRFSIPRLAEGTHTAEFKVWDIFNNSTTRTFTF
QVEKGLRPSITELRAGPVPARDQVTFYLDHNRPESRMEVTIGVYDLAGRLQWQHTEQGSSELFHAYTVTWDLTNGRGARL
RPGVYIYRAAIRTAGSSEATRAQKMVILGAKN
>BAK24194.1 hypothetical protein PGTDC60_0023 [Porphyromonas gingivalis TDC60]
MGKTADRSLMASGHWVKIRVDASGVYRLTDEQLRANGFSDPSKVGVFGYGGGVLPEDLSRITTDDLPPVPVLRQGNALYF
YAVGPVTWFYNPAKTTMEHTVNTYSTHGYYFLSDAAGAPLQMSQYTGGGASTEALIDYYDELMLHEQELYSPKESGRDLY
GESFSAVNTRTVKFPLRGNTRSSGELGTVFSYIAKARSAGGGREMSLSANGLLIFSDPFSMTSNEVSNSYLAGKKRRLYH
STPMNSLVNELRLDANYSMTGDAVNLDFIEVATQNDLRYDGAPMHIRRFSNLPVWGGESCRFVISEVPESLVVLQANSSL
TASLVPVKTVGDKTIEFVAPPKGQDRRTINTFYAVDLSQASAPEILGAVPNQNLHGEEIPDLIIVSTQALLPEADRLATY
RREKNGLKVLVVLQEQVFNEFSGGTPDATAYRLFAKMFYDRWKANAPVGETFPMQMLLFGDGAHDNRKVSVAWQKPYLQQ
TEFLLTFQAVNSTNVNSYVTDDYFGLLDDQPASVNIGWRNYNMAVGRFPVRTPAEARIAVDKTIRYEEDRESGAWRIRAC
FAADNGDKHATETSRLIDTVKRYAPAIMPVRAFQDVYPHVIENGLHSIPGAKKKMLETLQSGIILLNYAGHGGPAGWSDE
HLLTLNDIHNFNYKHMPIWITATCDFANYDSQTTSAGEEVFLHEKSGTPIMFSTTRVVYNTQNEKINGFMLRRMFEKAKD
GRYRTMGEIIRSAKQGMLSTVFPDSINQLSFFLMGDPSVRMNLPTHKVQLTAINGQDPEGQYGTIMLKSLERVALKGKVT
DEMGTFDETFSGKVFLTVFDGRKKMTALEEEGNDLSLVYYDYPNVMYAGIAEVKDGLFETSFIVPKDVNYSEHEGRINLY
AYNESTKAEAMGVDFSIRVQPGIPDEVTEDNTPPEIISCFLNDSTFRSGDEVNPTPLFMAEVFDLNGINITGSGVGHDIT
LCIDGRADLTYNLNAYFTSSATDAGVGTILFMIPALAEGDHTARLTVWDIFNNAVHHDFSFRVVDGIAPDVADVILFPNP
VRESATFRIFHNRPGSDLNVAVEIYDFTGRLVNSLPVKTYSSSYGEPIEIKWDLTSKYGVKIGNGFYLYRCVVNSPGGQT
ASMAKKMIVVGQ
>AFC25742.1 hypothetical protein SGRA_3014 [Saprospira grandis str. Lewin]
MPNSSLSILPLFLLLASSLFGQNLTPVQIQLDWSPSFKSADAQLPQQQYPHFEGAVYDENEMLPYWTYSLRLRQTSQIQA
ELQGAIYEPLAVPANWRPQLPAAIQTEQLFERGQPLAQVKVLPIRYNSNSGQYEKLVQAELKISLSPSPSPLARKSILHP
VQQSALASGQIYKLAVSESGLYKISRQDLSAMGWDPNSINPQQIQIFGNGGQMVPEIIGHAQMIDDLQELAIWVEGEQDG
RFDENDFVLFYAKGPRNWQYQSNTDRYQHQQNIYSDQACYFIKINSANGRRISSRNNGSNPDYNSSSYDALAHYETDEIA
LMEDVIALPPSGRLWLGDPFQISRSQDFSFDIPNRLPNEEVVVQSSFLGRLISGTGSGSLIISEGNQSRQTGTLGTVSSY
VYALYAQTLNQSFSFVPASNGSISLNYQFNHPSSGAEAWLDYISLQARANLRYENTPLFFRDSRSLSANQAQYQIENAGA
NLQLWDLTEWGNIKAQSFSQTGSNISFVAPADTLREFVLFQADNIGAPSLLGPLDNQNLHNITQAPQLLIIYHPDFASEA
QRLAQHRQDHSGITSLTVDINQIYNEFSSGQQDATALRNFCRMLYERSSGNDSLRYLLLFGDGSFDPKGLSKKRTEHLNF
VPSYQTPNTLEPLRTYTSDDFFALLDLGEGDPNANQALDIGVGRLPAASLSEARTMVDKIIDYDTNPSTQQDWRNRLTFW
ADDQDNNIHINDADNIAQTVAANHPNYNINKIYLDAYQQQSTSGGSRYPDVNAAILQDLFKGTLVVNYLGHGGWDGLAQE
RIFTLSEIQQMNNHNKLPLFVTATCSFAPFDDPKNLCAGEQLILKPDAGAIALLTTTRVVLADANQHLTANTFDQLFLPV
GNRMPTLGEVLQRAKNNSGILSASNSRKYVLLGDPSMTLAYPQMQVATTSINGQAPSGADSISALQLVQIEGEVQDQNGQ
LLSNFNGTLYPTVFDKADTAKTRANDSDSQIGNFILQKKVIFKGRASVTNGRFSFSFMVPRDINYSLGYGKISYYAEDGQ
SIDASGHYNGIVVGGTNPNAAEDNEPPTVKVYMNDLNFAKGGITDRNPLLLVQLEDDNGINTVGNGIGHDLTGVLTYTID
EQTYSYNLNEFYQAEEDDFRKGSIEYPLSNLPEGLHQVQVKAWDVYNNMGQGETEFVVADNAQMALNNILNYPNPFTDHT
EFMFEHNLPGQELEVMVQIYTVSGKLVKTIQQPISAAENTGYRIDGIHWDGRDDFGDQLARGVYIYKLSLRAESLSAEDE
TEIKQEASFQKLVLLK
>AII51459.1 hypothetical protein N008_05600 [Hymenobacter sp. APR13]
MRYFTFLVVCSCLLLGLARPGQAQDGRRSVSRQLTWQGAAEVVGPDGKLHRIPSFVGMQPRRGVVQAYTVISVPGTVAEG
QVQKAVYEPFAPAEAALLKNFKDATATPQQFSGNEKGQPVTLVLLPTIRRSAQSGQPEKLVSFEYSYTLAPAVAQRGQSI
RYAPNSVLRSGTWHKIGVDRSGIFKLDRAALTAMGVDVQSLDPSRLQVYGNATGLLPQAISTRRPDDLVENAVYFSGDAN
ATLDANEYFLFYARGPHVWEPEPTAGAQRFRHIQNIYSDTAYYFVTVAPAPRTGRRVAAAPAAGAANAPAVTQYAARWFW
EREYVNLAKSGRVWLGEGFTASSNATQTFDTDLTDLVAGAPVQVTASLAGRSTSSQGFRIAVGSSTLIQGIPAVVRSDYP
EYAATSLQTQTVVPTATSGPLRLGLTFTSSDASADGYLDYLEVNARRPLRLTGPQLEFRSFENVRAGGVTPFTLAGGNGT
TQVWDVSNPRRPRAYALNGAGTFVAPTDSLREFVAFDPTASFPVPRSFGRVSNQDLHGTLNPGRDLDLVIVTYPAFRAQA
QELADWRRTNDGLKVAVVTTTQVYNEFGGGSQDVSAIRDMMKMVYDQRDSPRRNQYLLLFGDASYDYKSKPSNLTNTASL
PDWWSKRVPGSGDRIAQNYVPTYESRESFAQILPRVNSFGDQTFCSDDYFGMLDDNEGEWAESYGANGIMDVSVGRLPIR
TPVGEPNSTAQASAMVKKLKDYDLRPSLGKWRNRLTFVADDQDGSTYPRDYAEPLISQISRQQPAFNFRKVYLDMYPQIN
ANGERSPEAERAVDESFEQGSLIVNYNGHGGPDALTDEKILTRESVLRLRNLSRQTFMVTGTCDFSYYDNPEKTSAGELT
LTDVEGGAMGLFTTTRLVYGSTLLITPLLDSVLSVRSGQATRIGDAARYSKFIGSNDPLNRNYVLLGDPSTRLARPDVAM
TLDSINGVALTPAYNQPLTALSRVRLSGSVRNTAAVTSSLNPNFSGTAQITVYEKPSTITTLATSPLDVPLPIQVQENII
YDGQATITNGRFTVQFVVPRDINYSLGLGKVSLYASNRSGAIVDAHGYRAVPVGGASTTASTDTIPPRIRLFMDNEKFVF
GGLTGNTTTLIARLFDESGINTTGSGIGHEITATLDNDPTKLTILNSFYVASVDSFQAGRVEYLFKDLATGPHVLHLKAW
DTYNNSAIRDVEFIAASTDKLALKHVLNYPNPFSTTTTFHFDHNRPEDALDVQVQIFTVSGRLVRTLQTTVGGGASHVPA
NFSDPSLSWNGRDEFNDQLARGVYVYRVSVRSQKDQATATKFEKLVILN
>AMC12269.1 hypothetical protein Lupro_12265 [Lutibacter sp. LP1]
MVSNKKSKKAKRSTVKNSVLASGNWYKFAVDTTGVFKIDKKFMENLGIDVKSINPKNIQIYGNGGQMLPFKNSDFRYDGL
QENAILVIGEEDNSFDSNDYILFYAKGPHTWKNTNSANLSEVEHQYNIFSDKAYYFITIADTAGKRIEEQTKIINTANQQ
VTTFYDYTFYEKDEINLFAVGQQWFGDSYNIENIHSYTIPFNNIDSSGNIIVRVRGVVESSLTSQMNVKVNNQNLFDVSF
YAKGGLTKAVANKNSGSIQLSGNSVNIEITYNNNGNPSAKAYLDYIEILGKKKLVGNEKQFSFRNFDVDKTAGVYEYLIE
NASSINAVWDVTDAINPMVISNESTTNNFIFKAVGGIPKEYIVLNEKDYYVPQKVEDTQIENQNLHSLNNIDYVIITKDF
LKGQAQRLADYHIQNSNLKVQVISLHEIYNEFSSGSPDITAIRDFVKHLYDNATTNKIKYVCLFGDASYDYKDRIGGNNN
IVPVFEAYTSFNLATSFVTDDFYGMMDSNEGEMNLFERQDVVTGRIPVSEPLQAEKVVDKILSYYNPKSFGDWRTQITLV
ADDVDALGEEVLQNEMEEIADTISANKPVFNLKKIYMDAYKQQTSSGGNRYPTVNTEITNQIEKGTLLIDYFGHGGEDGW
ASERILEVSDIQSWKNDYRLNLFITVTCEFSRFDNPLRKTAGEFVLWNENGGAALLISTTREVYISVGQIFNEQLIKPLL
NFKNENYTIAEALMHVKNQFTTTQRYFVYALGDPAMKLSIPKPTIEITKMNAIDITQSIDTIKALSYVKFEGNITNLSGA
ILSNFNGELDVTVYDKPIIKSTLDNDNRNITMQFEAIESKIFKGRSKVENGKFSFDFVAPRDIKIAYGKGKLSFYASNES
IDKAGYSFDVTIGGINANAPEDNDGPKVQLYMNDQNFVNGGNTNESPLFIAVLEDESGINTSITAVDHDIVAILDEDQSN
PIILNDFYQTELNDYRKGKVNYQFRNLSAGLHTLTLKVWDTYNNLSETTFTFFVVDDSDLILSNVLNYPNPFINYTEFWF
NHNKPNESLSVQIQIFTVSGKLVKTINETVQTEGNLSKSISWNGLDDFGSRIGKGVYIYKLKVKSNNSNAKAEKVEKLVI
LQ
>ALW83880.1 hypothetical protein AUC43_01420 [Hymenobacter sp. DG5B]
MILGAATPIAAQPGGEATAHGVIKWGGYAEVPTLSSRKQKVPTFDEAHPALDDQVGWFSLRLNGEVGAGELVNLVYEPFP
AADAKLFDAARLPAGPEPTLSSGTEMKRVVSHLSLRPVRRNPQTGRPERLTSFDYRYSPGTSPIAARGSTANRPHASHSV
LATGDWYKMGVAESGIYKLDKEALLRILGRKDLQGINPNNLHVYGNSMGILPQANAVPRPDDLAENNVLLVGNGDNVFDD
NEYFLFYSPGAHTWEAQGGVFRHRNNIYTDTTYYFVTVNNTAGRRVPTATAPAATATTPTINAFTYRDFYEHDLLNLMHK
ASSSGSGSGRNWVGEVFGNGAQKEFVFGNIPDLVPNSPIRVTSSLVANSATASAFQLTLNGSALGSQSLDARPNYDFGAI
ATVSTVTRQLTLANPGVELKVGLTYNSSDPAASAYLDYLEINAQRQLRLSGSQLEFRSLSNIAPKAVNRFELANATGATV
WDVTNPRQATARALALAGSTGTFLAPADTLREYVAFQPNGTFGKPREFGKVANQDLHALNSNAAALVDLVIVTYPAFKSQ
AQRLANHRTSHDNLRVAVVTTSEVYNEYGSGGQDITAIRDMMKQLYDRAPQGKQMQLLLFGDASFDYKSDPYNNKSFEPA
WWKDRTPFKNDADFDAVNQNYVPTYESRESLAPFYGGAFGQASYSSDDYFALLDDDEGEWSEQNPGSELLDIGVGRLPIR
TPKGDRTNAEQAKQVVDKLISYDAPAAYGKWRNRITLVSDDGNGDLFVGQGSELIAKVIQTDYPVYNVHKVYLDLYPQLS
VSAGQRSPEASRAIDQSVEQGSLIVNYLGHGGPKGWTDEQILTNASVLALRNANNLTFFTTGTCDFSTYDNPDFTSAGEQ
SLTDNPTGGAIGLFTTTRVVDAGLNAGLNQAYFNRVLRPLANGQMPSIGTVVMLSKNDYPGAGQPGVINNRNYTLLADPS
MTLAYPRQTVALDSIRTRVGAGPWTSTDTLQALARVRLHGRLLNNGAVNSAFTGVAQVTIYDKPSTVKTLGNEAGGDPNS
ADAPRPVVIQESVIYGGQANVVNGEFNLTFVVPKDINYNVGLGKVSLYAFDGTHRIDAHGYQLKQVGGAARDFLKDTMPP
VIKLFMDNESFVFGGLTGQNTTLLAQLSDSSGINTTGAGIGHDITAVLDNDPTKLIVLNDSYVAKVGDFRSGQVNNLFKD
LPTGPHTLRLKAWDTYNNSAEKEIEFIVAHNEKLALDHVLNYPNPFASSTTFFFDHNQAGSEPTNLDVQVQIFTVSGHLV
RTLTAVVPSTDAHQRSISWNGRDEYNDQLARGVYVYRLSVRSQLNGSSVSKYEKLVILN
>CCB69219.1 Protein of unknown function, putative sulfolipid biosynthesis protein PorU [Flavobacterium branchiophilum FL-15]
MKKIGLLIFCGFYFTGFAQLSGNINLNWSWNQNVSYGNFQLNLPQFDRDKMYFDVQKKQIFFVQMLPSNTFYQPEAMQIQ
KVVLENVAADALGDLDLTKIPSEIEPQFENIQSRDESFVRLTFNPIIKKNNQYQMVRSLDYQFNPSKAKTQAGTFQNYAI
VNSALSSGEWYRFYVQKSGVYKIDKAFLQQLGINVGAINPKNVKLYGNGGKMLPLSNNIDYPNDITENAIQVVGEDDGVF
NDSDYILFYAEGVDNWNQESNTFVNLYSDKSYYYINLASDPGKRIQNYQQPIANATQTLNSFDDVVYHEEDLINIGKLGR
TWYGESFEVNNDQTFDFNIPNIVPNSSIFSEINLASNGENYTKFNIKINGVSYNDVDLYPIGSSGTYNESNAYNYISATE
NVSINLKYENNGVPISIGYLNYIKLNCQRYLKGFGKQFRFQLQNQSNSVGLYEIANANNLTQVWDISDIYNVSKITNSNQ
SLISFKAHLQQNTHFIAIDPSDYYLPLKEAQTRVTNQDLKGSIFKNTNGQFQDIDYLIITPSFLYPQAEKLANFHRNYAS
LNVKVVPLEQIYQEFASGKQDIGAIRNFVKYVYFNASSNSSKVQYLNLFGDASYDFKNKIPAALNTNIVPIYHALRGNSL
GESSFATDDFFGMMDANEGDNFAYGSNGLDVAVGRMIVSSNQQADDMVNKVMAYHDIKSYGSWRNNYVYIADDIDKISDA
SLEVVQNQVADELWLNKPFMNINKIILDSYLQESSAGGFRYPKAKQDIYNAFEKGALVFNYLGHGGEDGLAQERLWEKST
GQNLFNPNKFPLFITLTCDFSRFDNPYKKTAGEYTYWNPNGGAIAMITTVREVSQAGAEAFNFELNKQLFGFNQSTYPSI
GEALRRAKNIASASAKVIFCLGDPALKLAIPQSKIVLTKVNDMPVTGAIDDFKALSYIKLSGEILNESNQFQSTYNGDLA
VAIFDKNSQKSTIVNDGIGQVMNFTALGETIFRGNANIVNGKFEFGFVVPRDIRIPLGNGRISFYAKRNQILLDKTGYNT
VIKIGGINPNAAADTTPPKVKLYMNDQTFINGGITNESPIFLAYLDDENGINTASGIGHDIIGILDGNETNPYIMNDYYE
TEPDNYKLGKVKFPFRNLSVGLHTIKFKAWDVYNNIVTAEIQFLVMGNDTLALTNVLNYPNPFVSYTQFWFTHNKPFEPL
EVQVQVMTVSGKVVWTHNQTITTEGFLSREISWDGKDDFGDRLGKGVYIYKLTVKSNVSNTKTEKYEKLVIL
>EAP88183.1 hypothetical protein CA2559_05470 [Croceibacter atlanticus HTCC2559]
MKISLFFTFLLFTVVVTAQSKQFSIVWEDEKAVATSRSSFTVPGFETKNFEFDDVLKTIHYSTQWKESGYISQNSVSLSN
VSYQTINKTLLSNLDTSKIPTNHNPELKISYARGIGYATLRLSPIIKDKNTYKRLTSFTVNYTNNPSLQRATNNTQSQAV
TNSVLASGNIYKFYVEKDGVHQLTRSFLQDLGMNVNNIDPRRLKIYGHGGRALPLLVSENEHFDPPQVSIQVIGEEDGSF
DNNDSVLFYAESINGFVEENNSNINPYAERAYYYITADGDLGNRIFPFTQPTGTPDVTFTTFDDYKFVEEDRFSPVLVGR
RWFGDRFDVENDRTYEFNFPNIVNSEQMLVKVYAAAASESSTTLNVNINGEDVDNLFFGAIAGTSLGSANQFVGNVDATS
DNVSVNLNYNNNGNPASRGYLDYISIEARRELIADNIQFKFKNRDAISASGIGEYIIQNSQNISQVWDITNAQQVTSIAN
TTNANTLSFKTTLGEERNYVAISPTDYYTPLRESQSQVINQNLKGTIFNSNTANFEDVDYLMLVDNTLISEANRLAQYRR
DRDGLNVKVVQLQTIYNEFSSGQQDISAIRNFVKYVYDNASSPASRLKYVCLFGEGSVDYKDRLQNNNLIIPTYQRLRSF
SLLSSFASDDYFGMIDPNEGTFQNFDKLDIAIGRILADTPQLARTLVDKIIDYESKVSYGRWRNNFLLISDDVDVEFEYE
GIEVQLDALGDEIGQNKPSLNVYKIHSDAFQQESTAGGNRYPDVNEAITNAIERGATVTNYFGHGGEDGLANEFIVTQPG
INNWANTNRYTMFVTVTCEFTKFDNPLRIAAGELTLQNPIGGSVAMITTTREITVVNGVDFNAILAPFLFDYDGNDDSVA
EALRKTKNEINNNGKRVVFYLGDPAMKLSNPKPNVRLTHINDTPISQPTDTLKALSYVKMRGQVTTPSGGLLNNYTGNLE
VTIFDKRIQRTTLGNDNVRDDDGQLLLLDFTTLGNTIFRGQASVTNGEFEFDFIVPQDIGIPVGNGRISFYAEKEGELDD
QSGFNEQILVGGINENAPEDNEPPIINLFMNDESFVSGDITNSSPFILAKLEDLNGINTASGIGHDITAVLDGEEIDPII
LNDYYEAEVDDYSKGEVVYRLRGLEEGLHTLTFTAWDTYNNKSTADIQFIVTGDDELAITRVLNYPNPFTNYTEFWFKHN
RPFEPLEVQVQVMTVSGKVVWTTNQIVNTGVSELSRDITWDGRDDFGDRIGKGVYIYKLSVKSTVTNKSFSKFEKLVIL
>AGC77139.1 flagellar hook capping protein, Fjo24 [Nonlabens dokdonensis DSW-6]
MNAQRGSESIEWNGFKSFDIGSQQFKIPFFKQNHIYNGEKLLWSKSFETDQRVSEFSIRVTNVKTQTINERDLGQLDTSS
IPNEFQYSLRNALSRKRNYAKLKISPIYKQGNQYKKVLSFSYSYEQAQLQAQQKTASFGNSILASGNWYRFKVDKTGVHR
INRSFLSNLGIDVNAIDPARIKIYGHGGKSLPLVSSEEQFYDAPELAITVTGDGDGSFDNDDQILFYGIATDTDFVLEND
SFINPYTDDSYYYITVDGAIGKRILPFIQPSGVPAATYDYYYGKQHHEVDERNIGSIGRIWYGERFDFEPEQVFEFEFEN
VLSTLPARIRITAGAVADDVTNMSFSLNGQSLGGLSLSGISGTNIFAASRSAFLSTNTNISDSSVSITVTYDNNGNPGAR
GFLDYIDLQVPQSLTGTGDQFRFSVPDASSQAGVVAYQFANSSDIGEIWDVTDPYNVRKVTNSSADAAFSFTDVGGMVKE
YIAVDDSDYYNVISISNSRVANQNLKGTIFNDSSGNFRDIDYLIVTPEFLESEAQRLANYHIVESNLNTKVVTLQEIYNE
FSEGRQEISAIRNFVRYIYDNASSPANRIQYLNMFGDASYDYKERIRIRDNIVPTFLSAQSTSLITSFCTDDFFTFMDNG
EGNVVANDLMDLAVGRMIVSDIQEAREMVDKVISYTAEPAFDKWRNNITLIGDDVDELGDAILQDNVNALGDEIFTNRPD
YNVNKILLDSYQQFSTAGGPKYPDAVDDIRDAFEQGSLVINYFGHGNEDGLAREFVITQSLVQNLRNPNTLPLFITVTCE
FTRYDNPLRVSGGELTYLNPQGGAIASVATNRLIFVSVGAGFNNILDQYLFGYDNVEPISMAEALRLSKTDPSFQGAGTR
RVIAFIGDPALKLAFPLPKVVLTSVNGNPVATNTDVLRALDRVTLGGEVQTISGSRITDYNGTLAVTVFDKEINRETLGN
DNTAPTNPPGPVIILPFTQLGEALFRGQATITDGEFEFDFIMPRDTQIPIGEGRVSFYAKRDNVPEDQNGFSQDLQIGGI
NRNAPADDIGPEVELFMNDTNFVSGGITDSDPFLLAFLNDDNGINTSSGIGHDITGILDGDETNPYILNDYYEANEDDFT
RGKVFFPLRDIEPGLHTLKVTAWDTYNNSAMNEIQFVVSESDGIELTRVLNYPNPFTSYTEFWFNHNRPFEPLDVQVQVM
TISGKLVWSQNRNLTTTGFTSREITWDGRDDFGQRLGKGVYVYKITVKSTLTNKSASKIEKLVIL
>ADX66936.1 hypothetical protein Weevi_0214 [Weeksella virosa DSM 16922]
MRKIILLLLIFSWAIFSRAQTFHLNWKGKKEIELTNATKTSVLFFEDEKHYKLSGNNLPYFILEEENPSQFRYTISDIRK
KEISFDEQQLVPHFPTYIDYVQNHIQKDQTFIHTFQLYPFIQENNKYYKIESFTLSKSSVIQPKAHRKTATNTSVLQSGD
WYKIKVSKTGVYKLTTDFFKASGIPTSGYDLRTLKIYGNGGAQLPANTGTFIYDDLQENAIRVIGEEDGNFDSNDYILFY
AQGPNNLHRSENQTLENLSHRLHLFDEYAYYYITFGGKNGKRISTSTIDETPTKTFTSFDDYRFFERDSLNINQMGKQWV
SHPFRQNPNQTFILQLHQPIGGETAHLKASLVGKNAKNSKFTISAADATGNFSTFSTTEFSRNEVSLKLNSVPSSLAVNI
IGNNTNEEVFLDKISVAYKAALTYGNEQFSFRFLDQLGEVNSFSFSGEATIWNVSDLTNAIEVTDRKFRKPTEGFHNEFI
AFRNEHVFTDIKFVEKVANQNLHAISGVSAVIITPEEFLSEAMRWAQFREQNDDIKVAVATTKQIYNEFSSGSKDAFGIR
NFLKFLRDHNNPNLQYAFLFGNATYDPKDRIVNNKDYIPTFLSLSSANLDNTFATDDFYTMLTDDLKLIAEGQNDILPNL
TYASDALTISIGRAPARTLAEARNIVNKTISYYSPIQGKGPSYGDWRLKVITVVDDPNNYNNPDINNPTIDQQYDEVLQF
ANNHYYALRKLYLSGSEQEQTAAGIRYPKVTEGITNGFELGANFIAYFGHGGPTSWAQERILTSEDLTGLNNFNAAYSRL
PIVSTVTCDFTIWDLPQIDSAGEQMINSTAGGALVMITTNRPIGVAYGQEINGILLKELFNEEKEQNISVGEALRLTKIK
KGSDADHKEVTIIGDPMIALARPKHDIVITKMMANGVEIDLNKEHQIKALDFITIEGEIRNSTNHQLMNNFNGSITNILY
EKEVEKNYLRAFPDEMYKEEFNTLYRGKGKVENGKFTLEYYLPKDINYEVGERKLVLYADNNQTDAVTVTKVNVGGLNEN
NMNDKEIPQGKLYMNNLNFADGGITDRDPILVGCLTDNMGISSSGASIGHDIVATLDGNIQNSFVLNEYYDGGDNNPCIN
KNFKDYQKGQVMYQLKNLELGQHSITLKFWDINNNSNTASLDFVVMENGNSQLHIDKLLNWPNPFTNNTYFHFEHNCDSE
LEVLVQIFTVSGKLVKSIKQYVSSTPFREGYRTNKYAIPWDGLDDFGDKIGKGVYIYKVNVRGVNAETCKGSAQAIEKLV
ILK
>AAQ65281.1 hypothetical protein PG_0026 [Porphyromonas gingivalis W83]
MASGHWVKIRVDASGVYRLTDEQLRANGFSDPSKVGVFGYGGGVLPEDLSRITTDDLPPVPVLRQGNALYFYAVGPVTWF
YNPAKTTMEHTVNTYSTHGYYFLSDAAGAPLQMSQYTGGGASAEALIDYYDELMLHEQELYSPKESGRDLYGESFSAVNT
RTVKFPLRGNTRSSGELGTVFSYIAKARSAGGGREMSLSANGILIFSDPFSMTSNEVSNSYLAGKKRRLYHSTPMNSLVN
ELRLDANYSMTGDAVNLDFIEVATQNDLRYDGAPMHIRRFSNLPVLGGESCRFVISEVPESLVVLQANSSLTASLVPVKT
VGDKTIEFVAPPKGQDRRTINTFYAVDLSQASAPEILGAVPNQNLHGEEIPDLIIVSTQALLLEADRLATYRREKNGLKV
LVVLQEQVFNEFSGGTPDATAYRLFAKMFYDRWKANAPVGETFPMQMLLFGDGAHDNRKVSVAWQKPYLQQTEFLLTFQA
VNSTNVNSYVTDDYFGLLDDQPASVNIGWRNYNMAVGRFPVRTPAEARIAVDKTIRYEEDRESGAWRIRACFAADNGDKH
ATETSRLIDTVKRYAPAIMPVRAFQDVYPHVIENGLHSIPGAKKKMLETLQSGIILLNYAGHGGPAGWSDEHLLTLNDIH
KFNYKHMPIWITATCDFANYDSQTTSAGEEVFLHEKSGTPIMFSTTRVVYNTQNEKINGFMLRRMFEKAKDGRYRTMGEI
IRSAKQGMLSTVFPDSINQLSFFLMGDPSVRMNLPTHKVQLTAINGQDPEGQYGTIMLKSLERVALKGKVTDEKGTFDET
FSGKVFLTVFDGRKKMTALEEEGNDLSLVYYDYPNVMYAGIAEVKDGLFETSFIVPKDVNYSEHEGRINLYAYNESTKAE
AMGVDFSIRVQPGIPDEVTEDNTPPEIISCFLNDSTFRSGDEVNPTPLFMAEVFDLNGINITGSGVGHDITLCIDGRADL
TYNLNAYFTSSATDAGVGTILFMIPALAEGDHTARLTVWDIFNNAVHHDFSFRVVDGIAPDVADVILFPNPVRESATFRI
FHNRPGSDLNVAVEIYDFTGRLVNSLPVKTYSSSYGEPIEIKWDLTSKYGVKIGNGFYLYRCVVNSPGGQTASMAKKMIV
VGQ
>AEE12184.1 hypothetical protein Poras_0230 [Porphyromonas asaccharolytica DSM 20707]
MRHRLLYIYRPICLLLVTLLTALLGLEAQSADYAPLREGHWARLSVTRTGVHKVTFAALREAGIANPAEVRLFGRGGAML
SEVLEDNSLQLMPVPIYVADEAVYFYAMGMTEWIPELSQQTFRHQQNIYSNKGYYLATDRADLPAHRIESQGAQQATETA
VRTSFLAHEVHEEDRHSLRASGRKLFGEPLGGQPLSVPLALPAPLTPSATGQLTVAYVGLPAEEQPLELTVQLGSETFKD
FVHLSEGGSSSRTYLAGIYHAKRFATALPASSQSVDVRLQVSPAGRPAYLDYVSLVAPVALEYGGKGQLTFRNFSTKPGA
VAEHRIGMTGSASALQLWGRTAEGQVTSLPVAEQGGALTFTGAVTDGAGSPVEYTLFALTDAYPVEQVVALPHGGVRLDT
VPDYLMITTEALRPAAERLATYHREHSGLRVQVVTQQELFDEYNGGTPDATAYRLMLWDYKQRYEAEHGAGSYHPLLLLM
GDGAYDNRKVSQDWRARDFQLTEFLLTYQGENSTNVYSYSTDDYFGLLSEGQRGVGIGAQTLSVGIGRLPVRNLAEAEAV
VDKIIRYDSEQVPGVWRTRACYVADNMDGYSHLSEADGIAQLMERLQPELMISKVYMDAYAHKNVGGRTSVPEAHRKLMD
ELQKGLLLLDYTGHGGPAAWSDEQILTQADIVRFDYPHLPVWITATCDFTNYDHPQTSAGESAMLNPTSGAIALYTTTRV
VMNLANERMNRALHESLFTPQEDGFLRPMGIVMRDAKNELISSDTTNKLNFFLLGDPALRLRMPAYETVITELAGVSLDE
LSEGEAVALHAMDSVQVRGYVANSQGVVQGDFTGRLFVTVFDAKAQVKTHIDNAPDKDPEKITSFEDYPGMLYAGIAEVK
EGRFDFSFVVPKDLPYSGGNGKINLYAYSDAKGSEPYEAMGVSHAICVKPGAGEHSVVDTIPPEIRELYLGHPNFSMENP
IGSTPLFVATLADASGINLSGTGVGHNMTLVVDGREDLTFNLNSSYTASEMEAGVGRVLYLLPELPDGDHTATFTVWDVC
NNVTEQSFAFRVRAGQAPTVVESRARPGVLTADDPLIVEVYNNAPGVEVDVTIELYDYRGALVALSPQMVARSGYDTPAL
IRWEPKLQTGGTLLPGLYIYRLRMTQGDSVPAYTSGKIVVR
>AHW61646.1 hypothetical protein FH5T_05690 [Draconibacterium orientale]
MLGFAVSDVHNEIIVLNWQENPGSHNGEVLEFFENTDLSGNLAHLALPVYTRLYPLDNPNKVLRFNIDNLVFEEVSDSIK
QLLAVEIPSELQVTTSVLQSGNEKKIELQIIPLKEENGKIYRLKSFALRAAPDVYKKSVQAINWKSESVLATGDWVKIRT
IGKGIYKIPYSTLNDWGFSDPAQVGVFGSGGKMQSEDPGEIDYDDLEECAAWTANNNGEECLFFYAPGITEWDVSTSGEF
THHSNEYTTQGYFFLGNTGIPKQPETLDNFSGEITHSTSTFDCLELIEHEKYNLLELGSGKRWYGDRFTNGGSKTYTFTI
TDPAEVVSAQLTVSGAARSFRSSHFSVAAEGTEAGTVPFRSVDTDETYGIYADSETTTMDVDLAEGGQEIWVTYNASNSS
AEAWLDYLELNYRRNITVGDAPLFFRDSKSVGAGNVVEFQIANAGDATKVLDVSDVNNTKEINAVLNGTGLRFKQEASEL
KEYVVFNTTGSFPEPAFVEEVENQNLHAINTPEFLIISHPNFMSSAQELADFHRMQDGMSVEVVNVNDVYNEFSSGSKSA
TGIRNFIKMIYDRGNTLKYVLLFGDGSYDNRNIMGSGLNFIPTYQSSNSLDPLNSYVSDDYFVMLDAGESLSNGSIDLGI
GRIPASTAYQAQLVVDKIKRYYEPEALGDWRNVVCVIGDDGDTGIHMRQSEQIADSLNSNHGEFITDKIYFDAYAEDVTP
AGERYPDVNAAINERVEKGVLILNYIGHANNSFLAHEHVLEKGDINSWSNRNQLPIFVTATCEFSRFDADETSAGEEVLM
NPNGGGIGLFSTTRVVTSGANFMLSRSFYRYIFAKDENGEHYRMGDVMRLAKSNLSNGINKRNFSLLADPALKLSYPKYQ
VVTTSINGQDATSSPDTIGTLEKITIDGYVADYFGNRIDDFNGEITHTVYDKEMDITTLGNGDDNRPLTFQVQNNIIYSG
TTTVTNGNFSFSFVVPKDISYKIGSGKIMYYAQNGEEDAHGAFTNFSMGGEGSNSTDNSGPEILLFLDSEDFQSGDKTGK
NPTLLAYLSDENGINTVGTGIGHDITAVIDNDYSKVYVLNNYYQAEKDDYTSGSLQYPLNDLAVGKHTLSLKAWDVANNS
SEVEIEFEVTGDFIINKVSNYPNPIKDYTYFVIEHNQAGESFAAVFDIYNINGKLVDQFETEISSNGSTSNPVRWDISES
KIPLTQGVYVYQVFLKNNEGVIASKSGKLLVI
>ANU64624.1 hypothetical protein A4V02_13430 [Parabacteroides sp. YL27]
MNILYRNIIAMACMVACMLLLPADAAALPLDTYAPQSKLSSGHWVKIKVSDSGIYRITPDQLRKWGFQQPENVRVYGYGG
NIQSDILNAVTYTDDLPLAGCEYTSRGLFFYAHGPLSWEQDPSGRYLPVHNYYSTDAYYFLSDAPGTTGGIPATGSPVRA
GNATEQFTEHLLHETETMSPGETGHVLLGEDFRTRTTQTFSFNLPGNVSENVWIRTVFGANVQYSIARIQMNVNGNAVTP
SPNYIDTSDLSDARHYKSANMIASTTLGDNIGKLDIGITFSCTGTVRLARLDNITVNYTRALSLDGAQLAFRTDRGFALA
ASGNIRIWDITSPGAVARVDFTVDGGKACSTPTFSGVREYVAWNADAEFPTPAYVGTTANQNLHGEETPDMVIFTLPQWK
ARAEQLADIHRAAPQNLKVLVVNAEQVYNEFSSGTPDIGAFRRMLKMMWDRGRESANPATGSDSKLQYALMFGRAFYDHR
GITPEGRSYLNSILPQWQSIDGETDNVSYTTEDYLAFLRDDSGAYPGQDYHCIGVGRIPVNNANEAKVILEKIRNYVRDS
RKNDWKNRYLLCADDGNDSKHLTQMEDTESLLKKNGFGADNIFHKVYIDAFTIINGKAPDARERMQRYLDQGVIWWWYIG
HASATSWTGEGLLELTDINVASYPHAPMLFAATCNFLRWDRIQTSGAEMLFFNPNGIIGAIAATRPVYIDYNKTMAFGVA
QTANLRDPAGNPLSIGEIFRRAKNTSLNNDSNKLRYVLMGDPALPLAIPQEKALLEAIDNTPLDPDNPPSIMAQQRLTIS
GRILDSEGNTDTSFNGYVTPTIYDAEYSTTTQGHNTVENGVLVEGKQEIIEEMGERLFVGRGNVTAGEFEVNVAMPIEIS
GNYRPATMNLYAVSDDTSRDACGVNREFYVYGFASDVEPDNNAPVIEFFGLNTEGFRSGQTVNATPMVIARVRDDIGINI
STAGIGHQINLQLDSNVTYPEAVYYYTPGEDGAVSGNLNFLMPELTAGTHTLRLRVWDTSNNMAESQIEFSVDPRQAPEI
FDLYADCNPARDHTNFIVSHNRPDIVMHVKVEVFDLMGRPVWTGEQNAKSDMGLSEPLAWDLTDPAGRRVNRGIYLYRAT
VTTDHEQYVSASRKLAVTAP
>ALD22779.1 hypothetical protein AM218_11980 [Hymenobacter sp. DG25A]
MAARRGGHHVYAANSVLSQGQWYKIGVPASGIYKLDKATLRTLGLDVQTLDPRRLQLYGNAFGQLPQLNSAPRPDDLVEN
AIYVSGNNDATLSDEEYVLFYARGPHTWEPTSNEQRPFRHLYHTYTDTAYYFLTVGATPGRRVAPAAPVTGPATTTISTF
PDHQFHEIDLVNLLKSGRQWLGEGFDASTVQKEFSFSFPDLVANEPVLVTSLTAATANRATAFRVALNGQSIGTQTVPGL
SGDYFPEAANLQLSTFSSPTPTANELRVSLTYNVGGDFSAKGYLDYLEITAWRKLRLSGPSLEFRALASTTAGGMQEFVL
DNATGATVWDVTNPRRPQERPLSNSTFLAPADSLREFVAFTGSSFPQPRLFGRVANQNLHALSQGNQLDAVFVTHPVFRA
EAERLAAHRLSHDGLNVQVVTTEQVYNEFSSGGQDITAIRDFMKMVYETNQRPAGSARMALLLFGDASYDYKADPGNDPK
FLPEYWSQRQISDKNNQNYVPVYESYESFARIFPRAFNEGISFSSDDYFGLLDDEEGEWKESSDADFELLDIGVGRLPVR
TPNDQPRSAAQARLVVDKLITYDQPASFGKWRNRVTFVSDDGDTNLHLRGAELLANQLVTKQPAYNVHKVYLDMYPQVAV
AGGQRSPEAARAIDQSLEEGSLLVNYTGHGGVKAWSDEQIFTIESIKKLQNTQRLAFFLTATCDFSTYDDPGFDSAGEVA
LTDVAGGAIGLLTTTRVVLSGNNSLLNQQFYDAVFKEENGRLPRLGEVMIRTKNQSVSGAYNRNFALLGDPSMRLAYPNY
TATLRELNHRTLSTTPTDTLKAMSQVALAGDVTDRTGALATAFTGTVQVTVLDKPTPVLTLGNEPNDGQQTIQVQESVLY
DGKATVRDGRFQLEFIIPRDINYNVGPGKISLYAAAPQLGLDAHGANKDVLVGSVASDIKADTIPPQVRLFLDSESFVFG
GLTGSETMLLAQLSDSSGINTAGAGIGHEITAVLDNDPSKLIVLNSYYTADVDNFRSGRVRYLLKDLAPGPHVLRFKAWD
TFNNSTERELEFIVARNEKLALKHILNYPNPFATTTTFHFDHNRNGEDLDVQVQIFTVTGKLIRTLATSIPASPAHVGTL
SWDGRDEFNDQVARGVYLYRLHVRSPRDGAQVSKYEKLVLLR
>AIZ63095.1 hypothetical protein PK28_04225 [Hymenobacter sp. DG25B]
MPRRALLLLWMLLGWSWTGQAQAPADQALRVALHWQGTATVYLPQGRTRQVPTFAEAGFRPGQLLPFYQFSVDGRVAADE
LRDAVYEPLTAADSKILGTATIGGTPEIRRASGTENRQARTILTLTPLRRNAGTGQVEKLVSFTYSYTTREAVAARRGGT
HVYAANSVLSQGQWYKIGVPTSGLYKLDKATLRTLGLDVQTLDPRRLQLYGNAFGQLPQLNSSPRPDDLVENAIYVSGNN
DATLSDDEYVLFYARGPHTWEPTSNEQRPFRHLYHTYTDTAYYFLTVGATPGRRVAPAATVTGPASITVSTFPDHQFHEI
DLVNLLKSGRQWLGEGFDAGAAQKDFTFPFPDLVASEPVSVTSLTAATANRATTFRLTLNGQSIGSQTITGLSGDYFPEA
ANLQLSTFSSPAPAGNELQVKLTYDAGGDFSAKGYLDYLEITAWRKLRLSASSLEFRALAGSTAGTIQKFVLDNAAGATV
WDVTNPRRAQERPLSNDTFLAPADSLREFVAFMGSSFPAPRLFGRVANQNLHALSLGNQLDVVIVTHPVFLAEAERLAAH
RRSHDGLQVQVVTTEQVYNEFSSGGQDITAIRDFMKMVYETNQRPTGAVRMALLLFGDASYDYKADPGNDPRFLPEYWSQ
RQITDKNNQNYVPVYESYESFARIFPRAFNEAISFSSDDYFGLLDDAEGEWKESADANFELLDIGVGRLPVRTPNDQPRS
AAQARLVVDKLISYDQPASFGKWRNRITFVADDGDSNLHLRGAELLANQLVAKQPAYNVHKVYLDMYPQVVVAGGQRSPE
AARAIDQSLEEGSLLVNYTGHGGTKAWSDEQIFNIESIKKLQNTQRLAFLLTATCDFSTYDDPGFDSAGEVALTDVAGGA
IGLLTTTRVVLSGNNAVLNQQFYEAVFKEENGRLPRLGEVMARTKNQSVSGAYNRNFALLGDPSMRLAYPNYTATVRELN
HRALTTTPTDTLKALSQVALAGDVTDRAGALATAFSGTVQVTVLDKPAPVLTLGNEPNDGQQSIQVQESVLYDGKATVRE
GRFQLEFMVPRDINYNVGPGKISLYAAAPQLGLDAHGANKDVLVGSVASDIKADTIPPQVRLFMDSESFVFGGLTGSETM
LLAQLSDSSGINTAGAGIGHEITAVLDNDPSKLIVLNSYYTADVDNFRSGRVRYLLKGLAPGPHVLRFKAWDTFNNSTER
ELEFIVARNEKLALEHILNYPNPFATTTTFHFDHNRNGEDLDVQVQIFTVTGKLIRTLATSIPGSPAHVGTLTWDGRDEF
NDQVARGVYLYRLHVRSPRDGAQVSKYEKLVLLR
>ABG60477.1 conserved hypothetical protein [Cytophaga hutchinsonii ATCC 33406]
MSFLKSIGIFLLGIFCVPVLVHAQQSSATFDIEWLGVNHTITLLNGTTITYPVAKDAFVNLDGVLVLQKDVVGKVSGTVV
IENVTFFAGDSSSKSVLPALNVPENRTVTYAVRHNDGVTTRLYIPILQKDGAGNWAQLSSVSVQYSLTSNYDETPVRTDV
YSRANANARTTNTTGSVLASGDWYKVAVSESGIYKITPSYLSSIGINTSSLDPSMIQLYGNGGGMLPQANSDARADDLVE
NAVFISEDGNGVFDNDDYILFYAESPHTWNYNPAGGTTFTHTLNLYSDQNFYFLTVNQQPGKRISSQGSLGGAAQTVSSF
DEHFFTETDQYNIMDSGREWYGIQFTQYVPSQNFSFNITGILPNADLKLKSAVLSRSYVSTRFVYKVNNIANLIPDQYLP
ILTTEEHADLGRDSFIIDTLNAASLGSNTSLSIGMTLTGGIATSMAHLNYLEVVFEKSLRLYGNYTSFRSSKSLLQPTTQ
YSISNASGTENVWDVSNPLNVVNQAYDFTGSAIEFGSSSTSLKEFIIFSGNNFSAPTFIERVSNQNLHDITSGNIPDMII
VTHPDFQSQAQRLANFRTTNDGLRVYVCTTEQIYNEFGSGKKDLTAIRDFVKMVYDRGSAGSQLKYLLLFGKPTYDYKNH
TGIGGNFVPTYESRESLKELQSYNSDDYFGFMDNTEGYWDETPLDDNTLNIGVGRLPIGSAAQGDMIVSKLINASKPSTN
TNGNWKNKMTLLADDGDGITHLQAAEVLSATVNARNKQININKIYVDAYQQEATPGGETASLVNEAIYRDIEDGTLIWNY
VGHGGNNVLAQEAIVTTTTINSWNNINKLPFFITATCSFGRFDKPGLVSGAENVLMSSNGGSFGNLTSTRTVYSFSNLAI
NNAFYSYAFLTNADGSYYTLGDIMKNTKNNAAALQGVYNRNYTLLGDPSMKISYPQKKMIIIAVNGTPVNSVPDTLKALS
KVTLDGLVQDYTGTTLTSYSGVSRITIFDKPTTVPTLGSTGSSKTTFKLQNNIIFDGLVTVTNGAYKVSFIVPKDISYNF
DYGKISLYSELTNGTTDAGGYLSNIVVGGSNANAPEDKIPPTVKLYLNDPSFVSGGVSRENPVFYADVADENGINVSAAG
IGHEITLVLSNNSEVIILNKYYTASKDDYSKGKVEFPLKDLSPGTYSLRFKVWDTYNNSTEETLEFTIEATSKIQLSHVL
NYPNPFTTNTTFHFDHNRFGDNLMVQVQIYTVSGKLVKTLDETIFNSPSHVANLTWDGLDDYGDKIGRGVYVYKLKIRSL
QDGSTTHVFEKLVLLN
>ACY47847.1 hypothetical protein Rmar_0953 [Rhodothermus marinus DSM 4252]
MKSVVYTESMCIRRSVACLLGGWLALSAAAQPVTVRSLGSTPQGDVLEVVAQWVLPLAAALDSAGVSALSWKAVVAATGS
AWETSETIWLPAPVTPRVEIVAADYEEVPLALGAEGASLAAWLNQPPVEVVGVGMERRRPAATLNARLLVYDEARQVLRR
YRRLQVQLRYPVARTSILGTSLRPSNNPHLQVTRSVLADGAIVKFPIREEGIYRIDRPTLAELLARVGRSVDEIDPRQLQ
LYGNGGRPLPALNSAPRPADLIENPVLGVGLDDGSFDEGDALIFYAAGVQGWTYNAQRGEWEHYTHPFSNANYYFLKVGD
RAGRRIDTVPFPNAPDVQPVAQLTGRYVVDPEDFLWSKEGIAEGKGSGLTWVSVPISPAGRLRILEGVTPPGLTAGTVTY
RARVAIQSNPAAYAIFVSRGQELARASAGVVFPDPESPVARATEATFTQALATATPLELEMTLTNPGGDPRAALEWLRVF
YPMRLVATEGYLRFFTPPGQTGTFEFLLEGFAEAPQVWDVTEPGTMYRLEVRATSGGYRVQVVCNDPERPRELVAFTPNA
VRPLDPSGARRVPNQNLHGIDFYPDLAIITADTFRVYAEQLAEHRRDQGLRVVVATVEQIYNEFSGGVPDMRAVRDYLKF
LYDRAPDESSLLRYALLFGDGHYNYRELWQKPTLKNWVPPYETVDSYHPINSYTSDDYFGLLDDDEGLWPDYGAGAYSTE
RLDLGIGRLPVQTPEEAQQVLDKILRYENPATYGPWRMRYTFVADDGPTGVAAQQNDLDLHVQNIDVVAEEVKQYFPAID
VQKIYAVSYPRVFMGIWRIPDARRDILRVLEEGTLVINYSGHGSSDVLAQEEIFTKDDAAALTNRDRLAVFITATCTWGR
WDMTEAQSGGEVLLLNPNGGAVAVFSAVRLVYTSADTSVLNVGLNRMLNKYLFRPEPDGQMPRLGDALRRMKNTRAGLQN
NNRRFNLLGDPTLRIGFPHRRVVVESINDQAPDPAQPVPMRALERVTVRGYVQDAAGQLDPGFNGVATLTVFDAERQKPL
PYWRYMPTPYYLVREDLIWRGQVDVRNGRFAATFVVPKDILYSNRRGRISAYAYNAETHAAGYTEGFVVGGTAASIPDDR
EGPEIRLYLNDTTFVSGGLVPPNPRLIVQLYDASGINTVGAGLGHELLLIIDGDEARAQNLSSAFRSEPNSYQRGRVEWT
LTDLTPGPHTLTVRAWDVLNNVSTASLDFIVSDDSRLELRNVFNYPNPTTGPTQFVFEHNQPAGTPARVQLRIYTLAGRP
VRTLDGIETLPSGVLPANLVMIPWDGRDEDRDPLATGIYLYRLRVEIERPDGSRQVAEHIDRLAIIR
>ANE51032.1 hypothetical protein SY85_11490 [Flavisolibacter sp. LCS9]
MHGQRVYQAHSVLASGSWYKIEVEQQGIYKMDLSFLSSLGLTGSIPSNQIRLFGKKEVLLPESNQETYQDDLEELAIEVV
DGGDGVLNGNDYILFYSTGPHTWQADTIARRFIHRNNIYSDKVFYFLTLGTSGKRVTGQTASFTPVTTLTSFDERYFHEL
DSVNFLSSGKEWYGEELSGMPGRSLTRTFSLPVENPVLGMPLTVASSVAARSVGVNCRFTAAINNASFQNIAVPLVGSTP
YDPFAQQVQQVDATTLNQATATLSYTYVPGGFNAQGWINWFEAFYRRQLVMPANTALFFRDWSTYGTTAVEFKLAGADAA
TQVWDVSDSYNPVKMPASLTGTILQFSNDARRFHEYAAFRNSFLIPKAAGRIPNQDLHSISDIDYLMVVYPAFVQQAQRL
AQFHETLNKLKTKIVTTEQIYNEFSGGIPNPVAIRDFVKMYYDRNKATWNNGGKYLLLFGKASFDYKARITNNTNFVPTY
ESENALDPIGTHLADDFFGFLDDHENINSTVVVNQLDIGIGRVPARSVEEAANFVDKVIAYHTPAGFGPWRTHLSFVADD
EDVNLHVQDAEVMTSTASSVAPLFNTYKYYLDAYKQESSAAGGRYPEANQAINNALYNGTLIWNYSGHGGWQRLAEEVVL
DQQIVNEINNEHRLPLYITATCDFAPFDQPLIHALGENLLVRPKTGAIALMTTTRVVFANSNRIMNDNYLQFALKPDADG
NYKTLGQAVQAAKNYTYQNSGDIINNRKFVLLGDPAMRLGFPQMNVVATKINSKAVSSTPDTLRATEQVTIEGEVQSRTG
ALLSGFNGQVYFSLYEKPRTVSTLGNDAASPVMEFSSQTATLFKGKVTATGGRFTGTFRMPKDINYQFGAGKLSFYANDD
QQDAGGFSTNIIIGGIGSTSNMDREGPAIKAYLNDERFVNGSITNEQPVLLLHLADSSGINTGISGIDHDIVATLDGDNR
TYFILNDYYESKLDSYQEGTVRFQLPQLAPGRHTIHIKAWDVVNNSGEAQLEFTVVNNEELILDHVLNYPNPFITKTVFW
FEHNKPGIDLHTTVEIYSVAGKLIKTLKRTINTAGNRSNEVEWDGKDDFGNKVSRGVYLYRLTVRSADGKKANKLQRLVV
L
>AEN73826.1 hypothetical protein Rhom172_1913 [Rhodothermus marinus SG0.5JP17-172]
MKFVVYTGSTCIRRSVACLLGLWLALSAAAQPVTVRSLGSTPQEEVLEVVAQWARPLASALDSAGVTALSWKAVVAATGG
AWETSETIWLPAPVTPRVEIVAADYEEVPLALGAEGASLAAWLNQPPVEVVGVGMERRRPAATLSVRLLVYDEARQMLRR
YRRVQVRLRHPVAQTSVLGTGLRPSNNPHLQVTRSVLADGAIVKFPVREEGIYRIDRAALAELLALVGRSVDEIDPRQLQ
LYGNGGRPLPALNSAPRPADLIENPVWGVGLDDGSFDEGDALIFYAAGVQGWTYNAQRGEWEHYTHPFSNANYYFLKVGE
RAGRRIETIPFPNAPDAQPVAQLTGRYVVDPEDFLWSKEGIAEGKGSGLTWVSVPISPAGRLRILEGVTPPGLTAGTVTY
RARVAIQSNPAAYAVFVSRGQELARASAGVVFPDPESPVARATEVTFTQALATATPLELEMTLTNPGGDPRAALEWLRVF
YPMRLVATDGYLRFFTPPGQTGTFEFLLEGFAETPQVWDVTEPGTVHRLEVQATSGGYRVQVVCNDPERPRELVAFTPGA
VRPLDPSGARRVPSQNLHGIDFYPDLAIVTADTFRVYAEQLAEHRRGQGLRVVVATVEQIYNEFSGGVPDMRAVRDYLKF
LYDRAPDESSLLRYALLFGDGHYNYRELWQKPTLKNWVPPYETVDSYHPINSYTSDDYFGLLDDDEGLWPDYGAGAYSTE
RLDLGIGRLPVQTPEEAQQVIDKIFRYESPATYGPWRMRYTFVADDGPTGVAAQQNDLDLHVQNIDVVAEEVKQYFPTID
VQKIYAVSYPRVFMGIWRIPNARRDILRALEEGTLVINYSGHGSSDVLAQEEIFTRDDAAALTNRDRLAIFITATCTWGR
WDMTEAQSGGEVLLLNPNGGAVAVFSAVRLVYTSADTSVLNVGLNRMLNKYLFRPEADGQMPRLGDALRRMKNTRAGLQN
NNRRFNLLGDPTLRIGFPHRRVVVESINDQAPDPAQPVPMRALERVTVRGYVQDAAGQLDAGFNGVATLTVFDAERQKPL
PYWRYMPTPYYLVREDLIWRGQVDVQNGRFAATFVVPKDILYSNRRGRISAYAYNAETHAAGHTEGFVVGGTAASIPDDR
EGPEIQLYLNDTTFVSGGLVPPNPRLIVQLYDASGINTVGAGLGHELLLIIDGDEARAQNLSSAFRSEPNSYQRGRVEWT
LTDLAPGPHTLTVRAWDVLNNVSTASLDFIVSDDSRLELRNVFNYPNPTTGPTRFVFEHNRPAGTPARVQLRIYTLAGRP
VRTLDGIETLPGGVLPANLVMIPWDGRDEDRDPLATGIYLYRLRVEIERPDGARQVAEHIDRLAIIR
>AKD57357.1 hypothetical protein SD10_23180 [Spirosoma radiotolerans]
MKTSQKVDDMLIRRYWLFYLLFTFHSSFFTHSLKAQSVLRTGIWVKIGVTQSGVYRLSQSQLAQLNPAFATADPKRLRLY
GNGGGMLPQPNARPRLADLTENAIQVVGEADGRFDAGDALLFFGQSPHVIRYDSTARCFTHQLNAYSDTTFYFLTIGDSP
GLRIVDRSAGALAATPTVTTFDDYQFHEQDLLKLPSVRSGREWLGEYMTNDTTQTVSFDVAGAVPTVPLRITASAVAGAT
SPTQFQVQVNKQVAGIMPMSVIGGYEYDYRAVSRTDTFLTKLTTAVSSIQLAITFQRKDQPSAQGYLNFLSVQTQRELRQ
YDNSMWVRRLSVGQVAVRQAASSLRVWDVTNPLVPANQLYTLSTTQGASWLTTRTSDYFLFTEAQFLAPVSLVTVANQDI
HAQAAPDLLIVTPAAWREQAERLAQFRREHDQLSVLIVTTQQAFNEFGSGQPDPTAIRDMARYFYQKQPAKFRYLLLFGD
ATFNYRNIGGLISSTQLANMVPVYESRESLHPVLSYSSDDYFGFMGADEGEWPETTKGDYTMDIGVGRLPVKSVDEASTV
VDKLIRYSADPTLSGDWRTRIMLIADDGDYNIHEQHANQLASSVEKNDPAYRPQRVFLDDYPQEITSDGQKAPLVNQLID
QSIADGQLIINYSGHGGNLVLADEQIVTLKDILSWKNRRLPLFVTATCQFGRYDDPNENSGAELTLLSRTGGAIGLLTTT
RPVYANTNLLLNQAFYDAAFKPVNGQMPRLGEIMQSTKNNSLSGPVNRNFALLGDPSMRLAYPQAKAVLTKVNGKAITDT
RPDTLRALETVELSGEIQQLEKRLASFTGLLRLTLYDKKITKTTLGSEAGSPKMSYQTFSAPIFTGQVAVQQGQFTVRFT
MPKDINYTVGLGKLYLYAVQADSVLDAAGSYDSLLIGSSVLADTIDSQPPTVAMSVVGGVPDGELVRVAGPDVTLRIGLA
DNRGINIARSGLGHELTAQLNAQPVVVLNESYVATGTDGRQGEVLYTFRDIAPGTYTIRVKAWDINNNSAEGSLTIVVSA
RPGLEVTILRASPNPVNSQTTLTAELNRSAEPLDWTSGIYDLTGRLLYQQTGQCTDCDANLVVGTWDGLTKTGAPLANGL
YIVHCQVRSAVDGTIANATCRLVLAK
>AEE52630.1 hypothetical protein Halhy_4797 [Haliscomenobacter hydrossis DSM 1100]
MKNFAITSILALFLGLLYGNSPFLIREALQWEAESVSLLPKPLLKERWSFKGAVFGNKQIEQPWYIKQLPVDGPGRLEVE
LLNVRWEEFPRPPQWATDAVGENLQFFSQVEKDRRQYYGKVYFIPVIRRGGQFLRAAEFELKVTWRPQPVPELRADPFAE
NSVLRDGQVFKFAVNQNGVHRLSYDFLKNQLKIDVDRIDPRNLKILGQGGGMVPMGVNETRTDDLVENHIVVSGEDDGRF
DAGDFILFYAEGPDRWDYQASTQRFNLSKNIYDTRNYYFIKIGSEKGLRVTTQSSIGGTAYTSNTFDDYVRLEDDKVNLL
ESWESNANSVSGSGRSWLGDHFRVAREYIYRRAFLFPNLVTDQDVKVSARMALRALAQTTFSLELNGVNLNSESADNVFY
FDGSAATEVEYANWAELRGTLRLSQEAVDATVRYPNVSAGSEGWLDYIQLQARRRLTMSGDQMAFRDLNTLPYATANYEL
SNANADILVWDITDPQRPKLQEGTRSGTQFVFGSSAAGVLHQFIAFNSKQGFLNPTAIGKVDNQNLHGLKSADLLIVYDV
AGEFADAAQRLAQHRRTFSKLEVQVVRVDHIYNEFSSGRQDPSAIRDFARMLYLRDPEFRYLLLVGDGSFDQRDIYKYGN
NAIPTFQEESFNPLYAFPADDFYGIVENNLPNDPLNGRLNVAVGRLTVRKREEAEQVVDKIINYDLSPQTMSDWRNRILF
VGDDEDGNLHTRDCDDIAQEISGKHPFLNTDKFYLDAFPQVASAGGNFYPAVNEAINNAIFKGTLVMTYLGHGGPNGWAQ
ERVLQVRDIQNWSNFERLPLVVTATCSFTGYDDASNSTAGEEVLLNPRGGAVALYSTVRAVYASENASLTRLALLELFGE
GPDATIGDAMRNAKNQLSGGTLVNSRKFALIGDPSMQLAIPRYSVQTSTINGRPAQNNLDTLRALQKVSVEGVVVDEKGN
LLNDFNGVVYPTVFDKPFQAATLGQDPGSPKGYQFEVQKNVIFKGRASVRNGRFTFTFVVPKDINYAFGLGKISYYAADT
LRMSDATGAFKQITIGGNSPDGLSDQQGPEVEVFMNSLDFVFGGITNPDPLLLVSLRDDNGINVVGNSIGHDLEAVLDED
TQNSLLLNDFFEAKLDDYTQGEVRYPISSLAEGLHKIRVKAWDIANNSSEGYTEFIVASSADIALKHVLNYPNPFTDRTC
FQFEHSASNQQIDILLQVYTIAGRLVKTIETSVLSDGALRQGDCIEWDGRDDFGDKLARGVYLYKIKVRANLPGGSTLKG
ESKFEKLVLLK
>AEV32749.1 hypothetical protein Oweho_1768 [Owenweeksia hongkongensis DSM 17368]
MHLKTKISLLTITLLMCGFFVSQAQQVLSGNIEWDGIKPNNTAYDAGIDIPKHCEQINISNNILKSEASNISFTYKEIGA
AEARMIRSEMELPETPKVETHLGATNGVGHASVCFYPYVLRNGKVQKVVSYSMELRPVERVSSSAFRKSTAMASSVLSGE
GWFKMSVNKTGLFKITPAFLVSNGIATSQVSVNSLRIVGNGTGMLPEQNSVSRPNDLQDVPLKIYDLNNDGMFNGNDYAV
FYAKGAHQWDANLAAGVFTHQTNIYRDVNFYFISVKNGVGKAVPVAPAITASATVQSTSYDDYDFRESETYNLVGTGRQW
LGDIFDVELTKGYGFSFLNMDKNSPVRLRVQAAARASSSNTIMRTQIGNQQLQNLRFNQYGTSKTSNYVQVTDSIRNFNF
TGNANGFTVQLTYDNSMNPSAVAWLDFIEIQCRRNLTYGGVPILFRDMNVVSPTAVAEFTISQAPNAMVVWKVTEHNNVV
EMPVSNNGTILSFKDNAVELEEYVAFSGVNFPEPEFVGSVPVQNLHSMAPPEMIIITHPKFLTAANRLADFHTNNDGIET
KVVTINEVYNEFSSGGQDITAIRDFSKLMYDNAQAANVDFRYLLLFGDASYDYKDRISNNNNYIPIWESTASYNLELSSI
TDDYFGLLSMNEGGNGSIGSLTGQTLEIGVGRIPCETTGQANSAVDKIINYTTGANRFGNWRNKILMMADDLDDEDNWEG
MFVTNSENFEDIITGINPALNVEKIYTDSYKQISTTGGESYPEAHDDMFRKVQQGCLVTNYIGHGGEIGLTSEKLLGLQD
VNSWTNFDALSLFMTITCEFTRLDDPKRVSAGEQLAFNANGGAIALLSTTRVVGAQSAVNLNEEVFITAFERPNNQPKTL
GEIVMTAKNELKNDGTRLKFSLIGDPAVRLAIPYYRMQVNEVNGVSVSAGGLDTLKALSKVKISGQVNDFSGQLIDSFDG
ITSISVYDKPTDKETLVNDGIGSPIPFELQNSLLYKGKVEVKKGEFSFEFIVPKDISFQYGFGKISLYADNGVSDAGGSF
DTILVGGFNENPVADDEGPIVELYINDESFVRGGVTDENPELYAIISDSSGINTVGNKIGHNLKAVLDNDESQAYIINEY
YEADLNSYQSGKVSYPFYSVAEGTHTLSLEVFDVHNNVSFAETEFIVADSEEMALKRVLNYPNPFTTYTEFQFEHNRADQ
PLEVQVQIFTVSGKLVKTINKLVVSQGNRVSDQITWNGLDDYGDKIGKGVYVYRVKVRSQLDNSSADKYEKLVILR
>APZ46562.1 hypothetical protein BW723_09790 [Polaribacter reichenbachii]
MKKQFLLLFCVFLLQQNYAQVGNSVLASGAWFKFSVDTTGVFKINQNFLQQIGISTNGLNPKKIHIYGNGGQLLPDLNSE
FRYDDLQENSIFIQGENDGSFDANDYILFYAKGPHNWTVNSATNSATHKQNIYSDKAYYFITVNAIDGKRIQQKPSVTAS
ATTPLTTFNDYTFYEKEEKSILAVGTQWFFNTDFNIENTQTFNIPFPDAVSNEEITVKVGGVSNSVVSSTMDVKVNGQDL
YTINYPAVNSGSLTKAYAVQRSATIVNSSENIDVSVTYNNNGNPSASAFLDYIEVVGKKQLRFSDFQFSFRSFEQANTTG
VVEYQIENGSSAFQIWDVTNYIAPQVILNESTAANFTFKDNGGELKEYIILNENDFYTPEIVENSKISNQNLHAIKDVNY
IVITNSELSGQAQRLADYHQANSGLSTRVVLLDEIYNEFSSGSKDITGIRDFIKHVYATNSSEDTKLKYVCFFGDTSYDY
KDRIASNNNIVPVKLSTISFNLASSWVTDDFFVMLEDHEGTMSSTHTVDVVSSRIPVSTISEATVVVDKTLNYYSKEAIG
DWRNTITLLADDIDVTGEEVIEQGVESIADEIKTSKPIFNVNKIYVDAYVQENSSGGERYPEVNEAITNAIEKGTLVFDY
FGHGGEDGFASERILDVPQIQSFNNPNTLPLLITVTCDFSRFDNPNRITAGELTFKSDTGGAASMITTTREVFISTGQRF
NEQLVRILLEFNNEDLTIAEALAATKNNFTSTQKFFIYHFGDPAMKLAVPEPNVRITKMNDVAITQSLDTIKALSKVKFE
GVITDDANTVLNDFNGTLSTTIFDKLIDKTTLDNDGFGIEMIFDTQDSKLFRGKSTVTNGTFSFDFIVPKDIKIAYGKGK
LSFYAENGETDKAGANFDIVVGGINENAPEDNIGPEISLFMNDESFIDGGNTNSSPNLIAVLSDANGINTSITAVDHDIV
GILDGDTSNPIILNDFYQTELDDYSNGKVNYTLRDLEVGPHTLKIKAWDTYNNSSESTLNFVVVSDAILNLENVLNYPNP
FVNYTEFWFNHNKPNEPLEVQVQVFTVSGKLVKTIHQNVQTTGNLSRNITWNGLDDFGNKIGKGVYVYKLKVTATASNLV
SEKYEKLVILQ
>ANW96514.1 hypothetical protein AXE80_09575 [Wenyingzhuangia fucanilytica]
MKLQYLIFFFLGTFLMFGQENLSFSIDWKQQNEPTINDNIWTGTDVFLQNEFIPLYVKQWKKEKTGNLNNINFSNIITTK
IASNALGVLNIKKLPNNFNPLLTIVKERGVEYYSIQANGMYKNSNGEVFQVQSFNVSYGLGIAERSTTALKSFKTGQTSV
VTSSVLNTGTWYKIAIDKTGVFKIDADFLNSIGIQTSSLNPRKIRVFGNGGAMLPELLSQPRKEDLTENAIYVAGENDGV
FNENDYVLFYAQGPISWSLSDRNSISHKQNIYSNYGYYFINVDSGTDGKRISNQAVINNSKTIDVTTFTDYLLHEKELFN
YIRVGRKWFGENFTVNNEQGFTFNFPNIVNTTPVLVKGNFSAKSVSTSSFYSVNYNNINVFNSSITSSGKLAFRDVKGTG
SFTPVNDNIVLNVQWNNNGDLSALAYLDYLEVIADRNLTATGKQFGFLNFNSKTTGEVLEYQISNDNDIDFIWNVTDHTN
PKRVIDTDINTSSFKFKELTNGELEKYQVVKISDAYAPIKLSNGANVANQNLHDLKDIQYIIITKKEFINEANRIRDYHR
NNTSISETNSEKIKVEVIDIEKIYNEFGSGAPDITAIRDFAKFLYDNSSSEDTRLKYLCLFGDASFDYKGIIYKDTQIVP
AYLSTVSNSLTSSYNSDDYYGYLDELDDTQDNGELQVTGKLDIVTGRIPVGTITKANQYVTKLLNYYSSKSNGSWKNKIT
LLGDDGQEGSDQSLIRYLEDSALKIEVNNPNLNLAKLYTDAFKEEITSGGGRYPEVTKRFHEAFNTGSLVINYFGHGNNF
ALGQETYLDIPAIRSFRNLNNQPLFITVTCDFSRFDDPIILSGGEELIEGAYGGAVAMITTTREISIFAGNTINRYLADY
LYAFDGQTRTAAEALKDVKNNVGLSNEFFVYFFGDPAMKLSLPKEGVEISKIEKYTTDPVSGNVSLQEITELNALSKVKV
TGSIKENGSVLSNFNGTLSVTLFDKEIDRKTLLNEGSGTVVNFKSLESKVFVGEASVNNGNFSFDFILSKDVSVSPENAK
FSFYAESESTERIGSDFDFKVGGIDVDAPDDDTPPVIQLFMDDETFTDGGNTSTSPKLIAKIQDDSGVNTSLNSIGHNIT
VVIDGDLANPISLNEFYTTEKDDFTKGIVTYKLPELTPGNHTITFKAWDTYNNSSTQTLSFYAQEDKGFKLSRVLNYPNP
FINHTEFWFKNNRQGDPVEITVQIYTLSGKLIKTIYASDPNLDEISRVVTWDGKDDFGNKLGKGVYVYKLTVKEIITGQS
DEKIEKLVIL
>AEA44535.1 hypothetical protein Fluta_2550 [Fluviicola taffensis DSM 16823]
MKNDKTLASYIFNIIYTTILCVVLTHYSVAQDVSVQIEWLESKQMTINNTSIQVPFVVGEDFENQLPIHSFQQKVKSGQF
QVEIFDVQFVNVEAYEANYLNFIKQQLPKTAQIEAKVSKARDVSYLKSKCVPYIQTAAGFQKIVSYKLRMMPTGGSVSTN
YLEKSYVANSVLNSGQWFKISVPSDGVYKLDKDFFKKMGLDVDSLDPTSINLYGNAEGRLSELNSDPYKDDLMKNAIQFV
GNADSAFDTDEYFLFFGAGPNTWKRGVGAAYQRDQHIYSAVSHYFIHIDFADVPLRIQNLSESPAPSNQTVDSYTYYDIH
ENESVNIVRGGQRWYGELFDANLTQSFKFTIPNVIQSVPLQVEYAVASNGSNLNYMIVNYNGNQVENKQLNSVGEDYIRT
GSSFSVNPTSSAIDLVYTFNRSNPSVKAYLDFIKVIGRRLLSVTGDAMLFRDVNSVGLGNVSLFNVSGMSSNHQVWDVTS
RTTPRLVLGTLTGSLFSFKQSTDTLREFLAFSQTSLGVPTFVKEVENQNLHALGEYEYIIISPKQFIGQAARLGSLHQNN
GLTTAVVDIEQVYNEFSSGNQDATAIRRFVKMFYDRANGDVTKQPKYLCLFGDATYDPKNRVAGNNYMIPTYEFLNSENH
IAALVSDDYFGLLNDNESISGLDLMDIGVGRLLVSTANHAQTQVDKIEHYMRNGINSPLTSNDPNSCCIGEAATMFGDWR
QVYTLITDDEQLGDFITKDAEPAFIQVQSSANEMNCEKIYSDAYKQVATTGGHRYPDAFNAITDRVERGSLITNYIGHGG
EVGAASERIITIPQVNAWNNLNRMGLFVTATCEFTKFDDPSRESIGELISLNPKGGSISLMTTTRSVYVSINTQVVASLF
THVIERDVNFDPLPFGEIMRRTKNSSGSSDNRRCFNLIGDPALKISLPKWRVVTDSINHISITSGADTVKALTKMHVVGH
LEDYSGNKLTAFNGVLSPTIFDKPKKVKTLANDPILPGQDGSPVIEFTTQKSALYKGKATVQNGDFKFEFIVPKDIDFNY
GRGKISYYADNKVVDADGWDTTFILGGINPNPPVDNTGPELKIYLNDDSFVDGSIASSNPLLVIEAYDEFGINTAGNGIG
HDITAVLDGNTGSPIVLNEYYKSNLDSYQNGKVEYTLRNLSIGTHTLDVKLWDVNNNSNTTRLEFVVTEDKDVQLDHVLN
YPNPFTTNTMFMFEHNQSCASLETQIQIFTVSGRLVKTINQFVPTNGFRVEGITWDGKDDFGDQLAKGVYVYRLKVTMPD
GKKAQKMEKLVLLK
>APG65026.1 hypothetical protein LPB136_06490 [Tenacibaculum sp. LPB0136]
MKRLLLLFFALFSFACFSQVSDSNLSNGTWYKFAIDTTGVFKIDRNLLQKIGINPNNINPKNIKIYGNGGSLLPNLNSSF
RYNDLQENAIFVSGEDDGVFDSNDYILFYAKGPHDWIIDSTNNTANHRQNIYSDKAYYFITVENGSGKRITNSSEIATNS
TLQITEFTDFIFYEKDLVNMLAIGQDWYGEDFSSENNQNFKVPFPNAVPNAQATIRFRGATVSNSPSSFTISINANNSFT
LNYPQVNPGSLTQGHAIERTNNFTNQADIIDVNILYNNSGNPSASGYLDYIEIIGKKQLISNDFQFSFRSFEQEDSTDIV
EFQLQKSSSIHQIWDVTDFINPKNIQNQTTTGNTFNFKANGGNLNEYIVLNENDYYTPEVLENSIVENQNLHSLQDINYI
VITTKEFENQASRLTTYHQENSNLTTKVVLLGQIYNEFGSGSPDITAIRDFLKHQYDNNTALDKKLQFVCFFGDASYDYK
DRIVNNTNIVPVYLANRNQGNGFNLATSYVTDDYYAMLENTEGNMQSFHSLDIATSRIPVNTTEQATNVVDKILSYYQTD
KLGDWRNSITLMADDIDTRGEETIEQGMEEIADSIKVNRPDLNVTKIYADAFVQQNSSGGERYPDVNTNLLNSFEKGTLV
YNYFGHGGEDGLAAERILTIAEIEALNNNFSPLFVTVTCDFTRFDNPLRLTAGERIFWKKNGGVANLITTTREIFINVGQ
TFNQELVKVLLAFNQEELTISQALLKTKNNTSSRQKFFVYNIGDPAMKLAVPKPNIKITKMNGIDVTQSLDTLKALSRVT
FEGVVTDNNDITLTDFNGTLSATVYDKPVIKETLDNDNFGVIMPFDSQESKLFRGKATVENGAFQFEFIVPRDVKIAYGK
GKLSFYAENQEIDKTGANFDVVVGGINPDAPEDTVGPEIQLFMNDESFIDGGNTNSSPNFIAKLADPSGINTSITAIDHD
IVAILDGDQANPFILNDFYQTELNDFTNGVVNYKLRDLAVGPHTITLKAWDTYNNSSEATLNFVVVSDTSLLLENVLNYP
NPFVNYTEFWFNHNKPNEPLDVQVQIFTVSGKLIKTINQNVQTTGGLSRSITWNGLDDFGNKIGKGVYVYKLKVKATISN
LVSEKYEKLVILQ
>AMR28652.1 hypothetical protein A0257_17135 [Hymenobacter sp. PAMC 26554]
MVLLGLLAGLVLPVRAQVGGTALTGPVALRWTVYASLRSPSASPDTEPRRVPSFVGAYHGPTDVVGTYTLRVPGTVSAGE
LRDAVYEAFPAADVKLLGNIALPPAPALTLRTGTEARRPYSYVLLKPVRRNPQTGQAERLISFTYAYQTANGGAATSRTT
ATHNFGQTSVLNSGDWYKIGVPRNGVYKLDLATLQKLGLPASINPNKVQLYGNATGLLPQANATPRPDDLVENNLYFQGN
TDNVFGSDEYLLFYARGPHTWRASQPGRAAQLPQPGLYGLLGEGGRFKHINNFFSDTAYYFIRVGSSDGRRIPTVAAPAR
APQGAAITTFLDRRYYEHDLVNVLHSGRRWLGESFKAGTATDFVFSGDGNQPLADLVAGDTLRLTVATATTAAQSSSFAV
ALGGSALGTSQLNGIPNGSFTTVATNDFRTFTTLTPAGLTDPRVTLTFSSFDANGAGYLDYLELVVKRQLRLSASYLEFN
SLNYKRGAGTVGTFTVANAGGAQVWEVTNPRRPQAQALDAGGSFAAYTDSLREFVAVQPGGTFDTPRLFGKIANQNLHAL
NADGKLDMVIVAYPPFREQAQRLANHRRDYNGLNVAVVTTKEVFNEYSSGGQDATAIRDLMKQVYDRNPDPSSRRNYLLL
FGDASFDYKSSPFNDKSQEPAWWTNRAPFTTTANFDAANQNLVPTYESRESFLPVSGSRANEEGENSYSSEDYYGLLDDT
EGDWIESTGATFEATDIGIGRLPVRPPVGKPTDATQAQQVVDKLIDYDTPTSFGKWRNRITLTADDGDNPDFVNESENIF
ALTISQAEPAYNLRKDYLDLFPQISTAAGQRSPAAMAAIDESLEQGSLLIGYTGHGGPQALADEKIVTVASLLALQNQHR
LTFFVTGTCDLSTYDNPDFISAGEQVLTDNVTGGAVGLFTTTRVVYSNFNTQLVDGFYNQILKRDATGTLPYLGFATGTA
KNLAVGGDLNNRNYTLLADPTTRLAYPSQRVVLDSINGRHVQSVTVSLDTLQALGQMRLSGHVEKGGVLNTTFGGTADIT
IFDKPVTVQTLGDQSAPEPVLTQENIIYGGQATVKAGRFMVRFVVPKDIAYNVGQGKISLYAQDLVNKVDAQGYQLALVG
GVSRKAAIDTRPPLVHLWLNTTETPNDSSFVSGGTTSPTPYLLARLKDESGINTSSAGIGHDITATLDNDPTKLVVVNSA
YTTDVDNFRTGLVRYLYKDLAPGPHTIRLKAWDTHNNSAEATVDFLVAQSAQLALTHVLNYPNPFSNITTFHFDQTSAGQ
ELDVQVQIFTIAGRLVKTLRANYPASTAHIPSTLQDPALTWNGRDDYNDQLARGVYVYRVSVRIPGGQTATKFEKLVLLN
>AOC94195.1 hypothetical protein BB050_01060 [Flavobacterium johnsoniae]
MKQAFLIYIFLIPILSFSQLNGTITIDWQNKKEVNYGENKIIIPYFSGSSFRFDITKKSITLLQNLNQSGISNGSSAQIN
NIVYESISRADLGDLTPENIPEKPNESVIITNARDIKYSFLSLSPIIKEGNSYKRIKSFSYFISNSNSRTASTSSFQKSA
AIINSVLASGEWYRFYIQKSGVYRIDRSFLQSLGFDASKVDPRRIKIYGNGGRMLPLANSTYYPNDLIENAIQIAGENDG
VFNNEDYILFYAEGTDSWNSESQTNLNLYDSKSYYYITASGGDGKRIQNLNQPTGNSTLELNTFDDYQYHEIDQTNIVHL
GRQWLGESFDINQEQEFSFSFPNLDTSVPVKMEVSAAAASLTTTSFAITANGQNAGSISFPPLIANSDTKYTTGKLPSNT
EFTGADNIKIKLTYNNNGVPGSKGYLDYINLTAKRKLLGTGKQFHFQHNAAGSAAGIVNYTIGNASPITQIWDVSDLYNV
SKIENANQSSFSFKANLGEVRKYVAIDPSDYYAPLKENQSKIANQNLKGTLFRNSQNVFQDIDYVIVTPKSLASQAERLA
NFHRTNSGLNVKVISLENIYQEFSSGKQDIAAIRNCVKYIYDNASSSDKRVRYLNLFGDASYDYKDRISNNTNIVPIYQS
LISNTVGEASFPSDDFYGLMDVNEGVIIPSLAGIDIALGRMLVSDNAQAQEMVNKVIEYHDTKSYGNWRNNIVLISDDSD
RSGDQTLQANQNALADQIATEKPFFNIDKIFLDAYTQEASAGGSRYPKARTDFFNAFEKGALIFNYLGHGGEDGLASERI
WEKSDGQNLANQYKYPLFITITCEFSRFDDPTRPTAGEYVYWNPKGGAISMLTTVREIGQTNAEEFNKTISKNLLSYGSN
QYNTIAESLRISKNENPSSSSNVVFYIGDPALMLSIPKPRINLTKVNDIVISQTIPDLKSLSKIKISGEITDENNTLLSN
YNGELATAIFDKLITNTTLNNDGFSPPMQFKTLGETIFRGNASVTNGQFEFSFVVPRDIRIPVDNGRISFYSKKNESLEN
QTGYNNTIKIGGINENAPQDNISPKVKLYMNDETFVSGGITNESPFLLAFLEDENGINTASGIGHDIVAILDGDVSNPYI
LNDYYQTKLDDYTNGNLRFPFRNLAPGLHTISFTAWDVYNNPVTSEIQFTVVGDDSLTLSHVLNYPNPFSTYTQFWFSHN
RPYEPLDVQVQVMTITGKVVWTKNQTVTTEGFLSREITWDGRDDFGDRIGKGVYIYKLTVKSNLTNKKAEKYEKLVIL
>CCG52621.1 Protein of unknown function precursor, putative sulfolipid biosynthesis protein PorU [Flavobacterium indicum GPTSA100-9 = DSM 17447]
MKKIYLLFLFVFVNSFAQLTKEISLDWTSKSDYTIDNFRFDIPQFQKQNFHFDPSSRSLKYSSSFFVDALVSEVNFQIEN
VSYESVDGSSLGDLSVAQIKSTIDFKLTSSFARNQPMMFVNFNPIIKEGVGYKRVKKITFSYTYTQNPTARNTVNNQVMT
VQNSVLSSGNWFRFYVQKSGVYKISKSFLNDLGVDVNADPKTIKIYGNGGRMLPLRNDVYYPFDLEENAIQFVGEDDGVF
NDGDYILFYAEGVDNWNTESLTHVNLFADKAYYYVTYGGANGKRISNFVQPSGAATLNMTTYDGYVFHEQDLVNPGKIGR
RWFGEGFDIDNDQTFDFALPNYISGSQVNLFINFSSISFGNTSFKVKANGVDIATVPMGSLSSGAGVLGYENILNQNFIP
TNSNVAININYNNGGVPSSKGFLDYITLKYNADLKGYGKQFSFSNSLVTSNIGVGQFTISNASSIQAIWDITDIYNVAKI
DNSSSSLSFKLNLGTAKKFVAVDVANLYTPEKESTTKIANQNLKGTIFLNNQGVFQDIDYLIITPSFLVGQAENLANFHR
NYSGLKTKVVTTESIYLEFGGGKQDVAAIRNFVKYVYNNASSPTNRVKYLNLFGDASYDYKNRIRNNNNIVPIFHGFYPT
NSLSPNNITNFSLFSSFMSDDFFVLLDDNEGDMQGSNDGLDVAVGRMLVSSTDQAAEMVNKVYEYHDEKSYGRWRNNLVY
YADDPDISKPGDWELQKDLNELADQVNLQNPFFNSKKILIDAYVQEVNAGGERYPSAKKDFIESIGIGALVLNYYGHGNE
ESFAIERIFEKADAQVLNNRYKYPLFITITCEFTRFDDPDRPTGGEYMYWNKAGGAISLLATTRQIGQSTGIQVNEDVYD
YLFLMENNQYLTVSEALRRAKILPGSTNRRVVFYIGDPALKLAIPKPKVVLTKLNDEPIATTALTLQALSLVKLTGQVVD
QNDNLITTYNGDLAVQVFDKNILRTTLANDGVREIIGYNTSTSPPTPIYGNLIVLNFDTLGEVIFRGNASVVNGMFEFSF
VVPQDIQIPVGNGRVSFYAKRNQPTLEDQTGYTNQIKVGGVNIAAPSDTTPPKVKLYMNDTNFVSGGITNDSPIFLAFLE
DEHGINTASGIGHDIVAILDGDENNPYVLNDYYETENNDYTKGKVTYPFRNLAPGLHTILFKAWDVYNNLITAEIQFLVV
SNEELTLDHVLNYPNPFVNYTEFWFNHNRPFEPLDVQVQILTITGKLVKTINQSVATNGFLSREIKWDGKDDFGDKIGKG
VYVYKLTVKSTVTGKKVEKIEKLVIL
>AOW17225.1 hypothetical protein LPB03_06985 [Polaribacter sp. LPB0003]
MRKYVFLFLCGFFMQITFAQVSNSVLSSGNWFQFSVDTTGVFKIDRNLLQQIGVSTNGVNPKKIHIYGNGGQMLPDLNSD
FRYDDLQENAIFISGENDGSFDSNDFILFYAKGPHDWEVNTNNATATHRQNIFSDKAYYFITVNEVDGKRISQKAPITAN
ATSQITVFDDYTFYEKDEKSILAVGTQWFFYEDFNIENTQEFSIPFPNAVPNQNINVTVRSVFNSSTAASMAVKLNNQDL
YSINYNGLSAASLTKAQALERSANALNSSENIKISITYSNSGNPSANAFLDYIEVVGKKQLRFSDFQFGFRSFEQANASG
VVEYQIENGQTAFQVWDVTDYINPQAITNQSTANNFTFKDAGAQFKEYSILHENDFYIPERVENANIKNQNLHAVKDVNY
MIITNNELSGQAQRLATYHETNSNLTTKVVLLDEIYNEFSSGSKDITGIRDFIKHVYNTNSSTETKLQYVCFFGDGSYDY
KDRIQGNNNIVPVKLSEISFNLASSWVTDDFFVMLDDNEGTMSTSHTIDVISSRIPVSTIPEATIVVDKILSYYDKEAIG
DWRNTVTLLADDIDDISSDRNLQSGVEIIADEITEMKPIFNINKIYADAFVQQNSSGGERYPDVNRAITNAIEKGTLVFD
YFGHGGEDGFAAERILDVPQIQALNNKNTLPLFITITCDFSRFDNPNRITAGELFFKSKTGGAASMITTTREVFISTGQR
FNEELIRILLAFNNEDYTIAEALMKTKNGFSSSQKFFIYSFGDPAMKLAVPKPNVRITKMNDVSVTQSLDTIKALSKIKF
EGVITDDSNTILTDFNGTLSTTIFDKSIDKNTLDNDGFGVVNTFDAQESKLFRGKSTVTNGAFSFDFIVPKDVKIAFGKG
KLSFYAENGEIDKAGSNFEVIVGGINENAPEDTVGPEIQLFMNDESFIDGGNTNTSPNLIASLSDMSGINTSITAVDHDI
VGILDGDTANPIILNDFYQTDLDDFTNGKVTYTLRDLEVGPHTLQLKAWDTYNNSSETTLNFVVVSDAILNLENVLNYPN
PFVNYTEFWFNHNKPNEPLEVQVQIFTVSGKLVKTINKNVQTTGNLSRNITWNGLDDFGNKIGKGVYVYKLKVKSTVNNL
VSEKYEKLVILQ
>AOW20312.1 hypothetical protein LPB138_06300 [Lutibacter sp. LPB0138]
MNKIKIILFIAIISFTASYSQLSERKSINLDWVEEPIYTSEKNKIDIPTVKNQFLDDNLLPNYTNSWNVSNGYEIDSYLI
KNVKYESLTSQFSKNIELNKISSDLKSDLSIAKSRNNSEVLLTLTPLVIQNGVLKKVISFDLEYSLKKSIANRTSRLNNR
GYNSVLSTGDWYKFSIDTTGVFKINSSFLQSLGIDPSKINPKNIKVYGNGGAMLPFLNSEFRYDDLQENAIFVSGEEDNS
FDSNDYILFYGRGPDAWDVNLIANEIRHKKNIFSDKSYYFITVDGAEGKRIENEIPITTSTNQVITTFDDHNFYEKEEFN
LFSVGQQWFGENLTVENVQNFTIPFNNIDNSEDITVRVRGVVESSSSSQMHIKVNGQELTTISYPAVSLGSLILAFAREN
EGSVNISGNEVNVEVTFDNNGNPSAKAYLDYIEVIGKKKLVANGNQFGFRNFDINNNGIYRYEIQNGNNIAEVWNVTDPM
NPFRVVNQSTNTTFSFNESSNTFQEYIALNQDDYFTPETLSQSKVDNQNLHALEDIDYVIVTQDFLAGEAERLADFHRAK
GLTVEVVDLFEIYNEFSSGSPDLTAIRDFTKYLYNSASTPENRIKYLCLFGDASFDYKDRIFGNNNIVPAFLAFESFNLA
TSYLTDDYFAMLDENEGLLTPNNRQDVATGRIPVSDIVQASNVVDKIINYNSTNSYGDWRNLVTLISDDLDIASESVLQS
TMEQIADSIKLRKPILNVKKIYADAFSQETSAGGERYPDVNTAISNGVETGTLMINYFGHGGQDGWAAERILEIPELQAW
NNVNKQPLIITITCQFSQFDNPLRQAGGEYVIWSKNGGSSTLITTTREIYINVGRVFNDRLTELLLNFDNSDLTISEALM
TIKNQFTTNQRLFIYSLGDPAMKLAVPKEDIRLTHMNDIEITESLDTIKALSHVSFRGIITDAVGNKLNDYNGELSATVY
DKSINKTTLDNDNHGIVMEFDALESKIFRGRATVENGDFTFDFIAPKDLRIAYGNGKISFYADDDVIDKAGYNFDVVIGG
INEDAAVDDEGPEIKLYMNDETFIDGGNTNSSPYLVAVLEDESGINTSITAVDHDIVAILDGDQANPVVLNDYYQTELND
FTKGKVNYLFRNLESGIHTLELCAWDTYNNSSCATLTFVVVNDSEMVLDNVLNYPNPFVNYTEFWFNHNKPNEALDVQVQ
IFTVSGKLVKTINQTVQSDGNLSRSITWNGLDDFGDKIGKGVYVYKLNVKSLLSNVKAEKYEKLVILQ
>AOR25737.1 peptidase, C25 family [Formosa sp. Hel3_A1_48]
MKKSLLWFILFFGVLICHAQSQRFELNWTASKLFSTANNEIELPYFDAQNFNFSIEKGITYTALFDAKFEINEESAEITQ
IESVSVPISDLKDLKQSSIPNEVQLNVSNVKTRGNLLVSVEISAFFKDNGVIKKVKNFTISYKRAISQRRARSQPTLQSS
VLNTGQWVRFQVDTTGVYKLNKSFFNTLGINTSNTNPKNIKIFGHGGKSLPLVNNQTIAYDLIENAVQFIGEDDGVFNNE
DYLLFYAVGPKSYNQENNSHINPYSDKAFYYVQISEGNGLRMNAAVNPAGPAQTQFSTFHDYKFVESDEYNIAQMGRRWF
GHRFYFENARSFNFVFSNLVPQSPLRLKVYATAVAESNTTLEIKANGSVVDNLSFAAIDNGILATEDFFNGEINSSSDAL
TIDLNYNNNGNPSAIGYLDYVSVEAERALASLGQQFQFKHNDMATLGGVGEFEISNASGIAQVWDVTDPYNPKYYENSEA
ASDFKFKTSLGTEKIFHTVTSADLYTPVQVTNKAVTNQDLKGSIFLNQQQQFEDIDYLIITPQFLQNQAEQLADINREQN
NLTVKVVTLESIYMEFSSGMQDIAGVRNFVKYVYDNASSPNTRLKYLCLFGDASFDYKNRISIKNNIVPSWYSMNSFSLT
NSFISDDFYGMMDENEGGMDNFNKLDIAVGRILAETPQRAQQMIDKIKSYYSEDAFGSWRNNFLLISDDVDKLSDKTLQQ
TTDNVAEDVKQSKPFLNIIKIHADSYQQQTSSGGDRYPQVNEAIFDALEVGAIAVNYFGHGGEDGLALERIFDKINAQEL
NNPNKLNCFVTLTCEYTKFDNPLRVTAGEYLYWNENGGAISLISTTRQIFISVGVQFTTTLGQYLFNYNNTPNLSMGEAL
RLTKNDPNVTNNTQRRLVFFIGDPALKLPLAEPDIIVTKINDEDISTTNQELQALSAAKIEGYVADSQGAILSGYSGTLT
ATIFDKNNQRSTLGNDGTRENNELIIMDFEAMGEVIFRGQVSVENGTFEINFIVPRDIIIPVGNGKISLYSKTENQLKDQ
RGHNFDIKIGGVNLDAPVDNTGPTIQLFMNDESFVSGGITNENPTLLAKLFDENGINTASGVGHDIVATIDGDETNPFIL
NDYYVADEDTYQSGALSYPFRNLSPGLHTLTLKAWDVYNNASTKEIQFVVFDQNQSLELKNVLNYPNPFINYTEFWFNHN
SSGTLNVSIQIFTVSGKLIKTINTQTNTGNGTSSLSRDITWDGYDDFGNKIGKGVYVYKLNVSSPLTGLKSEKIEKLVIL
>EAQ38629.1 hypothetical protein MED134_12051 [Dokdonia sp. MED134]
MRSTITLLFLLLTITAFSQTEQLRLDWGEMTRSTSAGNTLESINLSQDNEGNWEYHTQFPTATRLDPVTTQFVNIQLEPL
PYDLQGLINKDDLPSQVRPKIKAARARDKNYGVITFNPFVNQNGQIKRVVSAGVNYAFAKAQSQQFSSLPITNSVLATGN
FYKFYVEETGVHRISRNFLQSLGMNVNNIDPSKIKVYGYGGSPLPFLNSDNTEFDLREIAVQIEGGQDGSFDSNDGVLFY
GESTRTYHEELDTHINPYADRSYYFITVDGNNGQRIQAYVEPAGVASVTYSTYDDYEFYEEDEVSLVKIGRRWFGESFSF
ENEQSFDFEFTNVVAGQTASLRVVAAATSESSTSFDVSVNGAGVGSIPILPINGIVLARGDELEVQVPITSEEVTVTLTY
NNSGNPSSTGYLDFISLEVPSQLSGTGEQFNFRNVNAALETGVGAYTFSNAQGYSQIWEVTNQASVRALQIQDQSAITFK
SNLGTDRRFVAVHPSDYYEPLREGGSALVSNQNLKGTIFLNSSGSFQDVDYLMITGNTLLSQAERLAQHNRDFRGLNVKT
VTLEQIYQEFGGGKADIGAIRNFVRYVYENASSDANRLKYVCLFGDTSVDYKNRITGNNNVMPTYQTFDSFSLVRSFMSD
DFYGSLDPDEGRMLASDKLDLAVGRIVADTPQLANTVVDKIINYDARASYGRWRNNFVLVSDDVDEAFEFTQLQGTLDNL
GDQISVEKPFVNVIKIHSDAFQQQSSAGGDRYPQVNEAIENAIEVGSLVVTYLGHGGEELLAAEAIVTQNEIDNLDNGER
LPLVVTVTCEFGKFDNPERPTGGEELFWNAEGGAVGLVTTTREITVTLGVQFNNALVEQLYSFGTNEVQSVAENIRASKN
GISDPLRRVIFFVGDPAMKLAFPKPDIQLSAVNDVPVTEELPVLKALDLVKINGRVTTEFGQTLTNYTGTLAVTLYDKRV
ERQTLGNDGVQIGGDLAIMDFTTLGAVLYRGQASVTNGNFEFTFRMPRDTAIPLGNGRLNFYAERLGVLEDQAGVNETII
IGGLNEDAPEDNLGPRIRLFMNDENFVNGGITNDSPIILAKLEDENGINTASGIGHDIVAIIDGDETNPIIMNDFYETEV
DNFMKGTAARKIRNLEPGPHTLSFKAWDVYNNSSTAELQFVVLGDDEIELENVLNYPNPFVNYTEFWFNHNRPFEPLDVQ
VQIFTVTGKVVKTINQSVMTEGFLSRDITWDGLDDFGQAIGKGVYIYKITVKSTLTNKRVEKIEKLVIL
>ALJ04839.1 peptidase C25 [Algibacter alginolytica]
MKERFLLFIFFISVFVFSQQKKHTITWGGLQTISSGSYALKIPSFNENNFVYDLDEGLLFIDQWETLGFVNESSVSVTNV
SYVSMSKNDLGDLDSNQIPNNLEYKLKNTSARGKQSVYFQLSPIIKDAEGFKKITSFTISYNTNTSRNSSLNKISNTKII
SNSVLSTGQWYRFYVDTTGVFKMSKSFLEQLGINLETVDPRTIKLYGHGGDMLPYSNAETVFFDTPENAIKIIGEEDGVF
NDQDYILFYAKGPKGFQEESNTHINCYTDKTYYYINVGGGLGKRISASNQPTGVVNLQINTYQDYKFHEVDTENIAFVGR
RWFGERFDIQNLRTFNFDFPDLVITEPVTLKTYVAAVSSTTTTMQLAVNGSAVSTLSLSAASDPNHATGASYVGNVSANT
SKIAVSLNYNNNGNPSSVAYLDYISIEATRALNFSGKQFQFKNDIVATTSGIGQYTIANAANIDEVWDVTDLYNVAYYKN
TDAGLNFSFTTNLGILREYVVVTGSDYFTPKKDTKSSVANQDIKGSIFLDNQGQFQDIDYIIVSPDNMLTHAERLAQINR
DQYGLNVKVLGLSAIYNEFSSGNQDVAAIRNMIKYVYDNASVPENRVKYVCLFGDGSFDYKDRVQNNTNIVPSWYSLNSF
SITNSFVSDDFYGMMDANEGAMTTSDKLDIAVGRILADTPQRGKEMVDKIESYYTKEAYGSWRNNFVVVSDDVDESWESI
LQETTNTIGDLVSQEKPFMNVTKIHSDAFQQESSSGGDTYPEVTEELVNSVDNGALVLNYFGHGGEEGLAHERIFQKTHI
QNLRNFLKLNCFVTVTCEFTKFDNPYKETAGEFTYWSKEAGAIGLISTTRQIFVTTGISFNNILGQYLFSYSDNDAYEDY
EYPSMAEALRLTKNNPSISGNSQRRLVFFIGDPAMKLAFPKPNIRLTKINDVPIGQATDTLKALSYVKLAGEVTDVSGNI
ISNYNGTLSTTIYDKEINRQTLANDGTILSGELIKLDYKTLGEVILRGQASVTNGQFEFDFVVPKDVGIPVGYGKVSFYA
KHETQLEDQTGANINTVKIGGLNADAEEDNIGPVITLYMNDENFVSGGITNESPTLLVKLEDANGINTASGVGHDIVAII
DGDETNPYILNDYYQTEVDDYKKGVVSFPFRDLEPGLHTLSLKAWDVYNNSSVSEIQFVVFDEDQELVIDNVLNYPNPFV
NYTEFWFNHNSSDPLDVSIQIFTVSGKLIRTLNGQTSGGVTITSSLSKDIVWDGRDDFGDKIGKGVYIYKLTVRSATLNK
KVEKIEKLVIL
>AEH01531.1 hypothetical protein Lacal_1683 [Lacinutrix sp. 5H-3-7-4]
MKKILFVITMLICAVVFAQQKKFNLNWQGVKTFHSGTHTIQVPEFLPKKNFKFSLAQGIQFVSQWESPTLINENSVNLTN
VTYSNITKSQLKGINLSTVPSTIQVVLKNVSDRNKNYAVLQVSAIVKSGNSYKKVTGFTINYNNSNSGRLANRNPLIFNS
VLNTGSWYRFAVKDTGVFKLSKSFLNQLGINVESFDPRTIKIYGSGGQMLPYENSANYPYDPEENAIQVIGEDDGFFHDS
DYVLFYGVGPKGRVEDSSINTNLNPYIDTAFYYISIGSGLGKRILPFQEPTGAATLTINSFQDYKFHEVDDFNLAFVGRR
WFGDKFDIETSKTFDFNFPDLDTTTPINLKLIGVTTSTSAASMAININGAQVSTLTIPSATGANVASEALYQDNIPVASE
NVSVQINYDNQGVPGGAGYIDYLAIEATRNLNYNGNQFQFKNNQTAQSSGIGEYVITGAANLPEVWNVTDNLNVTKKVNT
SNAATFSFKSTLGTLKKYVAVSTSDFKTPIVPASTKVNNQNIKGTIFNNSQGAFQDIDYVIVTPTSHLSQAERLAQINRT
KNNLNVKVVTAEAIYTEFSTGNQDIAAIRNFVKYVYENASSTQNRLKYLCLFGDSSFDYKAKIASNTYNLPLWNAYSSFN
YTNSYISDDFYGLMDDNEGDIDDASSLYKLDVAVGRILADSPQRAKEMVDKVNTYYSQEAFGSWRNNLIFVSDDVDEAFE
KILQETTDEIADEITTEKPFFNVVKIHSDAYQQESSAGGDRYPSVRSAIIDAVEKGALVVNYFGHGGEDGFAFERIYEKS
DAPELRNDCKLTTFVTITCDFTRFDNPLRETAGELTYWNKNAGAVALITTTREVFVSVGTTFNKKLEEYLFSYSDNDTFS
DFEYPTMAEALRLTKNDNSINAQKELVFFIGDPAMKLAIPEPNVVLTHINDVPVQGNTEVLEALSYAKLAGQVTDVNGNL
LSNYNGKLVTTIYDKPIERETLANDGVVENGQLIKLEYETLGEVIFRGQATVTNGMFEFDFIVPRDIGIPVGYGKVSFYA
SRETPLSDQTGATTTTLQIGGVNENAAEDNQGPDIILHMNDEAFVSGGITNASPTLLVKLQDENGINTASGIGHDIVATL
DGDEVNPFILNSYYVTELDDYTRGSLSFPFRDLEPGLHTLKLKAWDVYNNSSETEIQFRVFNEDEVLVIENVLNYPNPFV
NYTEFWFSHNSSETLNISVQIFTISGKLVRTLNGQTTGVGSKITSSTSRDIIWDGRDDFGDKIGKGTYVYKLTVHSPTTN
KTVEKIEKLVIL
>ABQ04588.1 hypothetical protein Fjoh_1556 [Flavobacterium johnsoniae UW101]
MKQALIAYFILLPILSFSQINGSFTIDWQNKKEINYGESKITIPYFSGDGFRFDITKKSITLLLNLNQSNISNGSLATLT
SVNYEAVSKAELGDLLLENIPDKLNETLKITNSRDIKQAFLFLSPIIKEGSSFKRVKSFSYSIQNTTARTSSSSTFQKSA
AISNSVLASGDWYRFYIEKSGVYRISKSFLQSLGFDPSKTDPKRIKIYGNGGRMLPLANNVYYPEDLEENAIQIIGESDG
VFNNEDYILFYGEGVENWDSENQTNLNLYDTKSYYYITSGENEGKRISNLNQPAGNSTLELNTFDDYQFHEIDQTNIAHL
GRQWLGESFDINQEQEFSFSFPNLDTTVPVKIELNAASAAFTTTSFGVSANGQNIGTINIGSITAYSDIKYLTEKLPNNT
TFTGAETIKIKLTYNNNGVPGSKGYLDYINLTAKRKLLGTGKQFKFQYNLAGSTTGIVNYSFGNAAGISQIWDITDLYNV
SKIENTNQASFSFKASLGEIRKYIAIDASDYYTPLKENQSKVTNQNLKGTIFRNSQNNFQDIDYVIVTPRSLSSQAERLA
NFHRTNSNLNVKVISLENIYQEFSSGKQDIAAIRNCIRYIYNNASSSDKRVKYLNLFGDASFDYKNRIANNNNIVPIYQA
LRSNSVGESGFASDDFFGLMDSNEGVVAFPFGGIDIAVGRMLVSDNTQAQEIVNKVLEYHDAKSYGNWKNNVVLISDDSD
RASDATLQTRQNNLADKISAEKPFFNVDKILLDSYTQEASAGGARYPKARTDFFNAFEKGALIFNYLGHGGEDGLASERI
WEKADGQNLNNQYKYPLFITITCEFSRFDDPSRPTAGEYVFWNPKGGAISMLTTIREIGQSNAENFNDILNKNLLSYGSN
QYNSIAESLRISKNESPSSSSNVVVYLGDPALMLAIPKPRINLTKINDIVISQPIPDFKSLAKIKISGEITDENNVLLSN
YNGELATAIFDKMITSSTLNNDGYSPAMSFKTLGETIFRGNATVTNGQFEFSFVVPRDIRIPVDNGRISFYSKKNQALEN
QSGYNTIIKIGGINENAPQDNISPKVKLYMNDETFVSGGITNASPFLLAFLEDENGINTASGIGHDIVAVLDGDTSNPYI
LNDYYQTKLDDYTNGNLRFPLRNLSAGLHTITFTAWDVYNNPVTSEIQFVVVGDEELTLSHVLNYPNPFSTYTQFWFSHN
RPYEPLDVQVQVMTITGKIVWTKNQIITTEGFLSREITWDGRDDFGDRIGKGVYIYKLTVKSNLTNKKAEKYEKLVIL
>AOW08298.1 peptidase C25 [Flavobacterium sp. EM1308]
MKNQLLVFIFLLPILTFAQIKGDITIDWIQNDISNTTNKPKIPTFKGDSYFYNSFSQSLYYSLNLKNSSDLDEKSIEISN
ILYETISSAALGNLNTSHIPSTVKTTLRTIKSRNTIQNYLQISPIIKEASGYKRIKSFSYSINSSPTKKTISIKNKINIT
NSVLSTGDWYRFYIEKSGVYKISKTFLQDLGINLNGIDPKRIKLYGNGGKMLPLANDVSYPTDLTENAIQIQGESDGVFN
NEDYILFYGEGIYNWNDESLTNLNLYDSKSYYYITIGNDNGKRIQNIPEPTSASTLNISTYNDYQFHEVDLTNIAQVGRQ
WVGESFDINQDQEFTFDFPNIDSSTLVKLNISLASAAYTPTSFKVLANGLEIGNVSFNALSTSSDTQYFNASLPTNTTFT
GTSNIKIKLSYNNNGVPGSKGFLDYIQLKVKSKLLGFGKQFHFQYDQSGSSLGIISYDFSNAANISQIWDITDLYNVFKK
ENNNLNTFSLKANLGELRKYIAIDPNDYYSPSKENKSKIINTNIKGTVFQNSQGQFQDIDYVIITPEVLRQHAEKLANFH
RINSNLNVKTITLESIYQEFSSGKQDIAAIRNCIKYIYDNASSPDKRIRYVNLFGDASFDYKKRITNNSNIVPIYESLTS
NTIGEASFASDDFYCLMDDSEGNITTNYGGTDIAVGRMLINNSAQADEMINKIIEYHDKKAYGNWRNNYITLSDDSDKST
DASLQSRQNTLADEITTQKPFLNVTKIFLDAYTQEASAGGERYPKAKSDFYTQFEKGALVFNYLGHGGEDGLASERIWDK
ADSQSLTNQYKYPLFTTITCDFSRFDNPTRPTAGEYIYWNPKGGAISLVSTIRSIEQFSAENFNDTFTKNLLSYGSNQYV
SIAEALRISKNENPNSATNVILYLGDPALFLAIPKPKVILTKVNDIPVTQSIPDFKSLDKMKISGEITDENNQILTDYNG
ILATILFDKKITKSTLNNDGYSPPINFTTLGEAIFRGNASVTNGQFEYSFIVPKDIRIPLDNGKLSFYAQKIESTGDVTG
YDTSIKIGGVNKNAVADNNSPKVKLYMNDQTFVSGGISNDSPILIAYMEDESGINTAGGIGHDIVAVLDGDFANPFILND
YYQTELDNFTKGSLHFPFRNLKTGMHTLTFTVWDVYNNATTAEIQFLVIGDESITLTNVLNYPNPCVNYTEFWFSHNKPN
EPLDVQVQILTITGKIVWTKNQTITTSGFLSRDISWDTRDDFGNKIGKGVYVYKLTVKATLSNQKAEKFEKLVIL
>ANH60109.1 Peptidase family C25 [Dokdonia donghaensis DSW-1]
MKSTITLLFLLLTFAVSSQTERLQIKWGEIVKSNGSSTSIESINLSQDGDGNWEYHTQYKTASAIAASTSKLVNVQLEPV
PQSLLSLINKDELSNKVVATFTAARAREVNYAVVTFNPFVNQNGQVKRVVSAGFNYAFAKAQSQPSSSLPITNSVLATGN
FYKFYVEETGVHRISRGFMQSLGVNVNNIDPSKIKVYGYGGSPLPFLNSDNTEFDLKEIAVQIEGGQDGSFDSNDGVLFY
GESTRIYHEELDTHINPYADRSYYYITVDGDNGQRIQPYVEPAGASSVTHTTYDDYEFYEEDEVSLVKIGRRWFGESFSF
ENEQSFDFEFTNVVPGETASLRVVAAATSESSTSFDVSVNGAGVGSIPILPINNIVLARGDELEVQVPITSEEVTVTLTY
NNSGNPSSTGYLDFISLEVPSQLSGTGGQFDFSNRDAALQTGVGAYIFSNAQGYSQIWEVTNQASVRALQIEDQNAITFK
SNLGTDRRFVAVHPSDYYEPLREGGSALISNQNLKGTIFLNSSGSFQDVDYLMITGNTLLSQAERLAQHNRDFRGLNVKT
VTLEQIYQEFGGGKQDIGAIRNFVRYVYENASSDANRLKYVCLFGDTSVDYKNRITGNNNVMPTYQTFDSFSLVRSFMSD
DFYGSLDPNEGRMLASDKLDLAVGRIVADTPQLANTVVDKIINYDARASYGRWRNNFVLVSDDVDEAFEFTQLQGTLDNL
GDQISIEKPFVNVIKIHSDAFQQQSSAGGDRYPQVNEAIENAIEVGSLVVTYLGHGGEELLAAEAIVTQNEIDNLDNGER
LPLVVTVTCEFGKFDNPERPTGGEELFWNAEGGAVGLVTTTREITVTLGVQFNNALVEQLYSFGTNEVQSVAENIRNSKN
GISDPLRRVIFFVGDPAMKLAFPKPDIQLTAVNDVPVTEELPVLKALDLVKINGRVTTEFGQTLTNYTGTLAVTLYDKRI
ERQTLGNDGVQIGGDLAIMDFTTLGAILYRGQASVTNGNFEFTFRMPRDTAIPLGNGRLNFYAERLGVLEDQAGVNETII
IGGLNEDAPEDNLGPTIRLFMNDENFVNGGITNDSPIILAKLEDENGINTASGIGHDIVAIIDGDETNPIIMNDFYETEV
DNFMKGTAARKIRNLEPGPHTLSFKAWDVYNNSSTAELQFVVLGDDEIELENVLNYPNPFVNYTEFWFNHNRPFEPLDVQ
VQIFTVSGKVVKTINQSVMTEGFLSRDITWDGLDDFGQAIGKGVYIYKITVKSTLTNKRVEKIEKLVIL
>AFD55293.1 hypothetical protein RA0C_0301 [Riemerella anatipestifer ATCC 11845 = DSM 15868]
MKLSVKRNILLAIVFICNFFGAQTTQIQWQGSTELSYGTNKSVKLPSFTNKELVFDNNQIYLQNTTKVTQDESYSVTNLV
WEKLQDNQKFDLDASLITVEEDAEVNVQKNSFGEGFLLNLRIKVIKKEGNELKKLVSYTLKKEDRVLRANNNSNEILSTS
VTSPLASGTFYKIKVDKSGVYKITSQFLRDNGINPSSINPKNFRIYGNGGLMLPEYNLDKYYNTLQESAIEVVGEEDGRW
DEEDYALFYAQGADGYAFYNRNNRKFDTRIDRPSHYKNIYEDNAYYFINFDIGAGKRISTTQDTTPTTDLITEYDAYQFI
NEDKNNLRGIGRLWVDDAFSSAKEVTFNLTDVPSDSRVKFRTRLIAKDAQSTKITLNIGSSTFEQSVSGQGGYNSILFLS
SISSDTNKVTFNYTPNISANPNAVFYLDYAEIEYKQPLRFNGSQMNFRNFGIAETSGQNYGFQISSAEAIDRVWDVSDVT
NVKNKKNLNSANNLFTLAYLANSDTFNNEFVAFKLDVAYTPSFIGRIENQNLQALTDVDYLIITSSDFATEAKRLADYHT
QKNGFKTAIVEPGKIYNEYSSGGQDLTAIRNFISHLKNNGRLKYVLLLGDGSYDYKNRTGSNSNIVPTYESESSLDFSNS
YVTDDYFVMTSPQRSTSLSNVLPDLPIGRILAKNITEAKIGIDKTLAYYNALPNQSTPFGEWRMNMDFVVDDDRDGGAPF
HDEINSALVNLFETNTSDKKEYHIRKLYLDSFSPETTAGGQRFPQITQGINTAMGNSLFLFYFGHGGLNGWAQERVLTLN
EVNQFNNFSSTYSRFPLVSTITCEFTLWDDPNTPSLGEILFKLKSGGPAMMITSSRELGVSYGRRFTNSFLESIFKKENA
ERFYTLGDAFLMAKNNFGVHPDHLKVNMLGDPAMRLSRPAPRIVIDQIEKPTQESLRGLDFVKIKGRVNTISGDLDEAFN
GKIVANIFDKIQSKKTRNNDGGLTPILNYKEEGNPIVKTSGTVKNGVFEIEFYMPKDIDFSLGDGRLLLYADNKEMDVYQ
SKTVKIGGINPDGIKDNEPPKIKLFMNNTNFVNGGITNENPVFLACVTDDTGINATGAGIGHDITVILDGEVINTIVLND
FYTSGEGNGCVSPSLKDYQKGIVNYPFRNLKSGEHQLVFKVWDINNNSSTASLNFVVRPHAEENLVIKRLLNWPNPFTNK
TYIQFEHNCPDVLEVGVQIYTITGKLVKTLRHTVSSEPFREGFRTGRQQIEWDGTDDYGANVGKGTYIYKVFVKSTNQET
CKGSSTQIEKMIILK
>AKP70396.1 hypothetical protein CG09_0096 [Riemerella anatipestifer]
MKLSVKRNILLAIVFICNFFGAQTTQIQWQGSTELSYGTNKSVKLPSFTNKELVFDNNQIYLQNTTKVTQDESYSVTNLV
WEKLQDNQKFDLDASLITVEEDAEVNVQKNSFGEGFLLNLRIKVIKKEGNELKKLVSYTLKKEDRVLRANNNSNEILSTS
VTSPLASGTFYKIKVDKSGVYKITSQFLRDNGINPSSINPKNFRIYGNGGLMLPEYNLDKYYNTLQESAIEVVGEEDGRW
DEEDYALFYAQGADGYAFYNRNNRKFDTRIDRPSHYKNIYEDNAYYFINFDIGAGKRISTTQDTTPTTDLITEYDAYQFI
NEDKNNLRGIGRLWVDDAFSSAKEVTFNLTDVPSDSRVKFRTRLIAKDAQSTKITLNIGSSTFEQSVSGQGGYNSILFLS
SISSDTNKVTFNYTPNISANPNAVFYLDYAEIEYKQPLRFNGSQMNFRNFGIAETSGQNYGFQISSAEAIDRVWDVSDVT
NVKNKKNLNSANNLFTLAYLANSDTFNNEFVAFKLDVAYTPSFIGRIENQNLQALTDVDYLIITSSDFATEAKRLADYHT
QKNGFKTAIVEPGKIYNEYSSGGQDLTAIRNFISHLKNNGRLKYVLLLGDGSYDYKNRTGSNSNIVPTYESESSLDFSNS
YVTDDYFVMTSPQRSTSLSNVLPDLPIGRILAKNITEAKIGIDKTLAYYNALPNQSTPFGEWRMNMDFVVDDDRDGGAPF
HDEINSALVNLFETNTSDKKEYHIRKLYLDSFSPETTAGGQRFPQITQGINTAMGNSLFLFYFGHGGLNGWAQERVLTLN
EVNQFNNFSSTYSRFPLVSTITCEFTLWDDPNTPSLGEILFKLKSGGPAMMITSSRELGVSYGRRFTNSFLESIFKKENA
ERFYTLGDAFLMAKNNFGVHPDHLKVNMLGDPAMRLSRPAPRIVIDQIEKPTQESLRGLDFVKIKGRVNTISGDLDEAFN
GKIVANIFDKIQSKKTRNNDGGLTPILNYKEEGNPIVKTSGTVKNGVFEIEFYMPKDIDFSLGDGRLLLYADNKEMDVYQ
SKTVKIGGINPDGIKDNEPPKIKLFMNNTNFVNGGITNENPVFLACVTDDTGINATGAGIGHDITVILDGEVINTIVLND
FYTSGEGNGCVSPSLKDYQKGIVNYPFRNLKSGEHQLVFKVWDINNNSSTASLNFVVRPQAEENLVVKRLLNWPNPFTNK
TYIQFEHNCPDVLEVGVQIYTITGKLVKTLRQTVSSEPFREGFRTGRQQIEWDGTDDYGANVGKGTYIYKVFVKSINQET
CKGSSTQIEKMIILK
>ADZ11247.1 hypothetical protein RIA_0048 [Riemerella anatipestifer RA-GD]
MKLSVKRNILLAIVFICNFFGAQTTQIQWQGSTELSYGTNKSVKLPSFTNKELVFDNNQIYLQNTTKVTQDESYSVTNLV
WEKLQDNQKFDLDASLITVEEDAEVNVQKNSFGEGFLLNLRIKVIKKEGNELKKLVSYTLKKEDRVLRANNNSNEILSTS
VTSPLASGTFYKIKVDKSGVYKITSQFLRDNGINPSSINPKNFRIYGNGGLMLPEYNLDKYYNTLQESAIEVVGEEDGRW
DEEDYALFYAQGADGYAFYNRNNRKFDTRIDRPSHYKNIYEDNAYYFINFDIGAGKRISTTQDTTPTTDLITEYDAYQFI
NEDKNNLRGIGRLWVDDAFSSAKEVTFNLTDVPSDSRVKFRTRLIAKDAQSTKITLNIGSSTFEQSVSGQGGYNSILFLS
SISSDTNKVTFNYTPNISANPNAVFYLDYAEIEYKQPLRFNGSQMNFRNFGIAETSGQNYGFQISSAEAIDRVWDVSDVT
NVKNKKNLNSANNLFTLAYLANSDTFNNEFVAFKLDVAYTPSFIGRIENQNLQALTDVDYLIITSSDFATEAKRLADYHT
QKNGFKTAIVEPGKIYNEYSSGGQDLTAIRNFISHLKNNGRLKYVLLLGDGSYDYKNRTGSNSNIVPTYESESSLDFSNS
YVTDDYFVMTSPQRSTSLSNVLPDLPIGRILAKNITEAKIGIDKTLAYYNALPNQSTPFGEWRMNMDFVVDDDRDGGAPF
HDEINSALVNLFETNTSDKKEYHIRKLYLDSFSPETTAGGQRFPQITQGINTAMGNSLFLFYFGHGGLNGWAQERVLTLN
EVNQFNNFSSTYSRFPLVSTITCEFTLWDDPNTPSLGEILFKLKSGGPAMMITSSRELGVSYGRRFTNSFLESIFKKENA
ERFYTLGDAFLMAKNNFGVHPDHLKVNMLGDPAMRLSRPAPRIVIDQIEKPTQESLRGLDFVKIKGRVNTISGDLDEAFN
GKIVANIFDKIQSKKTRNNDGGLTPILNYKEEGNPIVKTSGTVKNGVFEIEFYMPKDIDFSLGDGRLLLYADNKEMDVYQ
SKTVKIGGINPDGIKDNEPPKIKLFMNNTNFVNGGITNENPVFLACVTDDTGINATGAGIGHDITVILDGEVINTIVLND
FYTSGEGNGCVSPSLKDYQKGIVNYPFRNLKSGEHQLVFKVWDINNNSSTASLNFVVRPQAEENLVVKRLLNWPNPFTNK
TYIQFEHNCPDVLEVGVQIYTITGKLVKTLRQTVSSEPFREGFRTGRQQIEWDGTDDYGANVGKGTYIYKVFVKSINQET
CKGSSTQIEKMIILK
>AKQ38841.1 hypothetical protein AS87_00480 [Riemerella anatipestifer Yb2]
MKLSVKRNILLAIVFICNFFGAQTTQIQWQGSTELSYGTNKSVKLPSFTNKELVFDNNQIYLQNTTKVTQDESYSVTNLV
WEKLQDNQKFDLDASLITVEEDAEVNVQKNSFGEGFLLNLRIKVIKKEGNELKKLVSYTLKKEDRVLRANNNSNEILSTS
VTSPLASGTFYKIKVDKSGVYKITSQFLRDNGINPSSINPKNFRIYGNGGLMLPEYNLDKYYNTLQESAIEVVGEEDGRW
DEEDYALFYAQGADGYAFYNRNNRKFDTRIDRPSHYKNIYEDNAYYFINFDIGAGKRISTTQDTTPTTDLITEYDAYQFI
NEDKNNLRGIGRLWVDDAFSSAKEVTFNLTDVPSDSRVKFRTRLIAKDAQSTKITLNIGSSTFEQSVSGQGGYNSILFLS
SISSDTNKVTFNYTPNISANPNAVFYLDYAEIEYKQPLRFNGSQMNFRNFGIAETSGQNYGFQISSAEAIDRVWDVSDVT
NVKNKKNLNSANNLFTLAYLANSDTFNNEFVAFKLDVAYTPSFIGRIENQNLQALTDVDYLIITSSDFATEAKRLADYHT
QKNGFKTAIVEPGKIYNEYSSGGQDLTAIRNFISHLKNNGRLKYVLLLGDGSYDYKNRTGSNSNIVPTYESESSLDFSNS
YVTDDYFVMTSPQRSTSLSNVLPDLPIGRILAKNITEAKIGIDKTLAYYNALPNQSTPFGEWRMNMDFVVDDDRDGGAPF
HDEINSALVNLFETNTSDKKEYHIRKLYLDSFSPETTAGGQRFPQITQGINTAMGNSLFLFYFGHGGLNGWAQERVLTLN
EVNQFNNFSSTYSRFPLVSTITCEFTLWDDPNTPSLGEILFKLKSGGPAMMITSSRELGVSYGRRFTNSFLESIFKKENA
ERFYTLGDAFLMAKNNFGVHPDHLKVNMLGDPAMRLSRPAPRIVIDQIEKPTQESLRGLDFVKIKGRVNTISGDLDEAFN
GKIVANIFDKIQSKKTRNNDGGLTPILNYKEEGNPIVKTSGTVKNGVFEIEFYMPKDIDFSLGDGRLLLYADNKEMDVYQ
SKTVKIGGINPDGIKDNEPPKIKLFMNNTNFVNGGITNENPVFLACVTDDTGINATGAGIGHDITVILDGEVINTIVLND
FYTSGEGNGCVSPSLKDYQKGIVNYPFRNLKSGEHQLVFKVWDINNNSSTASLNFVVRPQAEENLVVKRLLNWPNPFTNK
TYIQFEHNCPDVLEVGVQIYTITGKLVKTLRQTVSSEPFREGFRTGRQQIEWDGTDDYGANVGKGTYIYKVFVKSINQET
CKGSSTQIEKMIILK
>AGC40840.1 hypothetical protein G148_1536 [Riemerella anatipestifer RA-CH-2]
MKLSVKRNILLAIVFICNFFGAQTTQIQWQGSTELSYGTNKSVKLPSFTNKELVFDNNQIYLQNTTKVTQDESYSVTNLV
WEKLQDNQKFDLDASLITVEEDAEVNVQKNSFGEGFLLNLRIKVIKKEGNELKKLVSYTLKKEDRVLRANNNSNEILSTS
VTSPLASGTFYKIKVDKSGVYKITSQFLRDNGINPSSINPKNFRIYGNGGLMLPEYNLDKYYNTLQESAIEVVGEEDGRW
DEEDYALFYAQGADGYAFYNRNNRKFDTRIDRPSHYKNIYEDNAYYFINFDIGAGKRISTTQDTTPTTDLITEYDAYQFI
NEDKNNLRGIGRLWVDDAFSSAKEVTFNLTDVPSDSRVKFRTRLIAKDAQSTKITLNIGSSTFEQSVSGQGGYNSILFLS
SISSDTNKVTFNYTPNISANPNAVFYLDYAEIEYKQPLRFNGSQMNFRNFGIAETSGQNYGFQISSAEAIDRVWDVSDVT
NVKNKKNLNSANNLFTLAYLANSDTFNNEFVAFKLDVAYTPSFIGRIENQNLQALTDVDYLIITSSDFATEAKRLADYHT
QKNGFKTAIVEPGKIYNEYSSGGQDLTAIRNFISHLKNNGRLKYVLLLGDGSYDYKNRTGSNSNIVPTYESESSLDFSNS
YVTDDYFVMTSPQRSTSLSNVLPDLPIGRILAKNITEAKIGIDKTLAYYNALPNQSTPFGEWRMNMDFVVDDDRDGGAPF
HDEINSALVNLFETNTSDKKEYHIRKLYLDSFSPETTAGGQRFPQITQGINTAMGNSLFLFYFGHGGLNGWAQERVLTLN
EVNQFNNFSSTYSRFPLVSTITCEFTLWDDPNTPSLGEILFKLKSGGPAMMITSSRELGVSYGRRFTNSFLESIFKKENA
ERFYTLGDAFLMAKNNFGVHPDHLKVNMLGDPAMRLSRPAPRIVIDQIEKPTQESLRGLDFVKIKGRVNTISGDLDEAFN
GKIVANIFDKIQSKKTRNNDGGLTPILNYKGEGNPIVKTSGTVKNGVFEIEFYMPKDIDFSLGDGRLLLYADNKEMDVYQ
SKTVKIGGINPDGIKDNEPPKIKLFMNNTNFVNGGITNENPVFLACVTDDTGINATGAGIGHDITVILDGEVINTIVLND
FYTSGEGNGCVSPSLKDYQKGIVNYPFRNLKSGEHQLVFKVWDINNNSSTASLNFVVRPQAEENLVVKRLLNWPNPFTNK
TYIQFEHNCPDVLEVGVQIYTITGKLVKTLRQTVSSEPFREGFRTGRQQIEWDGTDDYGANVGKGTYIYKVFVKSINQET
CKGSSTQIEKMIILK
>AIH01411.1 hypothetical protein M949_0240 [Riemerella anatipestifer CH3]
MTSPLASGTFYKIKVDKSGVYKITSQFLRDNGINPSSINPKNFRIYGNGGLMLPEYNLDKYYNTLQESAIEVVGEEDGRW
DEEDYALFYAQGADGYAFYNRNNRKFDTRIDRPSHYKNIYEDNAYYFINFDIGAGKRISTTQDTTPTTDLITEYDAYQFI
NEDKNNLRGIGRLWVDDAFSSAKEVTFNLTDVPSDSRVKFRTRLIAKDAQSTKITLNIGSSTFEQSVSGQGGYNSILFLS
SISSDTNKVTFNYTPNISANPNAVFYLDYAEIEYKQPLRFNGSQMNFRNFGIAETSGQNYGFQISSAEAIDRVWDVSDVT
NVKNKKNLNSANNLFTLAYLANSDTFNNEFVAFKLDVAYTPSFIGRIENQNLQALTDVDYLIITSSDFATEAKRLADYHT
QKNGFKTAIVEPGKIYNEYSSGGQDLTAIRNFISHLKNNGRLKYVLLLGDGSYDYKNRTGSNSNIVPTYESESSLDFSNS
YVTDDYFVMTSSQRSTSLSNVLPDLPIGRILAKNITEAKIGIDKTLAYYNALPNQSTPFGEWRMNMDFVVDDDRDGGAPF
HDEINSALVNLFETNTSDKKEYHIRKLYLDSFSPETTAGGQRFPQITQGINTAMGNSLFLFYFGHGGLNGWAQERVLTLN
EVNQFNNFSSTYSRFPLVSTITCEFTLWDDPNTPSLGEILFKLKSGGPAMMITSSRELGVSYGRRFTNSFLESIFKKENA
ERFYTLGDAFLMAKNNFGVHPDHLKVNMLGDPAMRLSRPAPRIVIDQIEKPTQESLRGLDFVKIKGRVNTISGDLDEAFN
GKIVANIFDKIQSKKTRNNDGGLTPILNYKVEGNPIVKASGTVKNGIFEIEFYMPKDIDFSLGDGRLLLYADNKKVDVYQ
SKTVKIGGINPDGIKDNEPPKIKLFMNNTNFVNGGITNENPVFLACVTDDTGINATGAGIGHDITVTLDGEVINTIVLND
FYIPGEENGCINPNLKDYQKGSVSYPFRNLKAGEHQLVFKVWDINNNSSTTSLNFVVKPQAEENLVVKRLLNWPNPFTNK
TYIQFEHNCPDVLEVGVQIYTITGKLVKTLRQTVSSEPFRGGFRTGRQQIEWDGTDDYGANVGKGTYIYKVFVKSTNQET
CKGSSTQIEKMIILK
>AFR36614.1 hypothetical protein B739_2032 [Riemerella anatipestifer RA-CH-1]
MKLSVKRNILLAIVFICNFFGAQTTQIQWQGSTELSYGTNKSVKLPSFTNKELVFDNNQIYLQNTTKVTQDESYSVTNLV
WEKLQDNQKFDLDASLITVEEDAEVNVQKNSFGEGFLLNLRIKVIKKEGNELKKLVSYTLKKEDRVLRANNNSNEILSTS
VTSPLASGTFYKIKVDKSGVYKITSQFLRDNGINPSSINPKNFRIYGNGGLMLPEYNLDKYYNTLQESAIEVVGEEDGRW
DEEDYALFYAQGADGYAFYNRNNRKFDTRIDRPSHYKNIYEDNAYYFINFDIGAGKRISTTQDTTPTTDLITEYDAYQFI
NEDKNNLRGIGRLWVDDAFSSAKEVTFNLTDVPSDSRVKFRTRLIAKDAQSTKITLNIGSSTFEQSVSGQGGYNSILFLS
SISSDTNKVTFNYTPNISANPNAVFYLDYAEIEYKQPLRFNGSQMNFRNFGIAETSGQNYGFQISSAEAIDRVWDVSDVT
NVKNKKNLNSANNLFTLAYLANSDTFNNEFVAFKLDVAYTPSFIGRIENQNLQALTDVDYLIITSSDFATEAKRLADYHT
QKNGFKTAIVEPGKIYNEYSSGGQDLTAIRNFISHLKNNGRLKYVLLLGDGSYDYKNRTGSNSNIVPTYESESSLDFSNS
YVTDDYFVMTSSQRSTSLSNVLPDLPIGRILAKNITEAKIGIDKTLAYYNALPNQSTPFGEWRMNMDFVVDDDRDGGAPF
HDEINSALVNLFETNTSDKKEYHIRKLYLDSFSPETTAGGQRFPQITQGINTAMGNSLFLFYFGHGGLNGWAQERVLTLN
EVNQFNNFSSTYSRFPLVSTITCEFTLWDDPNTPSLGEILFKLKSGGPAMMITSSRELGVSYGRRFTNSFLESIFKKENA
ERFYTLGDAFLMAKNNFGVHPDHLKVNMLGDPAMRLSRPAPRIVIDQIEKPTQESLRGLDFVKIKGRVNTISGDLDEAFN
GKIVANIFDKIQSKKTRNNDGGLTPILNYKVEGNPIVKASGTVKNGIFEIEFYMPKDIDFSLGDGRLLLYADNKKVDVYQ
SKTVKIGGINPDGIKDNEPPKIKLFMNNTNFVNGGITNENPVFLACVTDDTGINATGAGIGHDITVTLDGEVINTIVLND
FYIPGEENGCINPNLKDYQKGSVSYPFRNLKAGEHQLVFKVWDINNNSSTTSLNFVVKPQAEENLVVKRLLNWPNPFTNK
TYIQFEHNCPDVLEVGVQIYTITGKLVKTLRQTVSSEPFRGGFRTGRQQIEWDGTDDYGANVGKGTYIYKVFVKSTNQET
CKGSSTQIEKMIILK
>APY01004.1 peptidase C25 [Lacinutrix venerupis]
MKKILFVITVLLCTLVYSQQKKFNLTWTDSKTLSTGSYSLTLPSFLPEENYSINPKTGISFVAQWDVSSSINEDNVTLSN
VKYASISKSELKDLDLKTIPSTLQYSLKNAIARENRYALLTVSSIIKTGTNAYKKITSFTVNYENSNISYRTNNNQTITN
SVLSSGTWYKFGIDKSGVFKLSKSFLNSLGINTDVIDPRTIKIYGNGGQMIPYLNNENYPLDPVENAIKVVGEQDGVFND
GDYVMFYGVGPKGIVDNSIINTNINPYQDVTYYYLNVGFGFGKRIQNMIEPTANATVNISTFQDYKFHEVDEFNLAFVGR
RWFGDKLDVETTKSFDFNFPNIVTEESVKFKFFGASTSGSSANWTISANNNVITTLTTPGINLNDDIYGVNVSYNGDVNV
SSDNISITVDYDKLGVPSAVGYIDYISIEATRNLNFIGTQFEFYNRISAENTGVGMYTISNAANLSEVWDITDINNITTK
LNSESTLNFKANLGSLKKYVAVTPFNLFEPLNLGVSTVFNQNIKGTIFKNAQGDFQDIDYVIVSPNSLISQASRLAQINR
EKNNLNVKVISLEAIYSEFNTGNTDIAAIRNLAKYVYDNASSADKRIKYLCLFGDSSFDYKGRVASNTYNTPSWHAYESF
NLTGSYVSDDFYGMMDPNEGTMISSDKLDIAVGRFLADSPDRAKEMVDKVEVYYSTAALGSWRNNFLAISDDVDDVYEAE
LQETTDQIADDITAAKPFLNPVKVHTDAYQQEASSGGDRYPSVTTAIANAVENGALVVNYFGHGGEDGWAFERLFQKPDV
QALRNECKLSCFVTVTCEYTRFDNPLRVTAGELVYWNKDGGAISLVSTTRQIYFSVGVNFNKKLEEYLFSYNDSDIYEDH
EYPSIAEALRLTKVSNSIAGVGQKTLVFSFGDPALKLAFPKPNVRLTKINDVPIAGNNEVLEALSYAKLSGEVTDVAGNV
LTNYNGKVVTTIYDKPITRETLGNDYTYDGPNLIIMEFETLGEVIFRGQSTVTNGEFEFDFIVPRDIGVPVGFGKVSFYA
SQEGSVNDQSGAAVNTLQIGGVNENAAEDNIGPNISLYMNDENFVSGGVTNESPTLLLKLQDENGINTASGIGHDIVAIL
DGDEVNPYVLNNYYVTELDDYTKGSLTYPFRDLEPGLHTLTLKAWDVYNNSSTAELQFRVFNEDESLIIENVLNYPNPFV
NYTEFWFTHNSSETLDISVQIFTVSGKLVRTLNGQTNGDACLNCGKAANSTSRDIVWDGRDDFGDKIGKGTYVYKLKVHS
SATNKTVERIEKLVIL
>AOR28845.1 peptidase, C25 family [Formosa sp. Hel1_33_131]
MTITLRFFTMKRLLPFIALFCFYFGTAQTQSFDINWGGSITLSTGDSSIELPSFDSKYYTFSLKNGITFSAQWNLNGRLD
ERSAALESVESIEISKTDLKQLPLSSIPNTPSLKVENAVYRDNSKGHVEISPIYYENGVLKKMTRFTISYRMNAQNRRTS
STASISSSNLKSGDWYRFAVDTTGVHKLNRNFLNSLGINTSSINPKNIKIYGHGGKSLPLLNSDTVSNDLIENTIQVVGE
EDGVFNDSDYILMYAIGPKKYNSDNNSHVNPYSDKSYYYVNISLGNGARMSTAIEPTGEADVTYNSFHNYKFVESDTYNI
AKMGRRWFGHRFYVENVRAFSFDFPNLITSSPVALRVYTAAASESDTSMQLNVNGSEVDNFTYEAIDKDILARADFFSGA
VSSSSETINVELSYNNNGNPSATAYLDYISIEAECALTSLGTQFEFKHNGTSTQLGIGQFEISNAATISQVWDISNPYQI
QFYTNTDAASEFSFKTSLGTLKTYQAVGPDFYVPRKTNNTNVPNQDIKGTVFLDAQGEFKDIDYLIVAPNYLRAQAERLA
QINRTQHNLNVKVYALESIYQEFSSGMQDIGGIRNFVKYVYDNASTPSKKLKYLCLFGDASFDYKDRISNNTNIVPSWYS
TESFSLTTSFISDDYFGMMDSNEGTMSNNNILDIAVGRILAENTQRAKEMVDKVESYYMPETYGSWRNNFLLISDDVDDV
SDRIIQSTTEIIAEDVKAEKPFMNVKKIHADSYVQETSSGGARYSLVNKAIFDALEVGALVVNYFGHGGEDGLANERIFD
KINAQELNNPCKLNCFVTVTCEYTKFDNPLRETAGEYLFWNKKGGAISLITTTRKIYVNAGTAFNKTLSQYLFSYGSDQT
LSIGEALRRTKNDPAISSKPQRRLVFNIGDPAIKLPIAKPDIRVTKINDEDVNNSTQVLKALGPAKIEGNVTDAQGTVLN
NYNGVLTATIYDKDLQRSTLGNDGVEDAADNLILMNFDALGEVIFRGQASVTNGQFAFEFIVPRDITVTEGNGKISLYSK
SEAPLSDNRGYNYDIKIGGVNLNAPEDNIGPTINLYMNDENFVSGGITNEEPTLLANLYDENGINTASGIGHDITGILDG
DETNVYKLNDYYVAAIDDYKRGSLSYPLRDLSPGLHTLTLKAWDVYNNASTQDIQFIVFDKDVSLELTNVLNYPNPFVNY
TEFWFNHNSSDVLDVSIQIFTVSGKLIKTINGQTNAGSKTTSSVSRDITWDGTDDFGSKIGKGVYVYKLKVRSSSTGMQA
EKIEKLVIL
>AFU69269.1 secreted cysteine protease, peptidase C25 family [Psychroflexus torquis ATCC 700755]
MKFFITLSFLFIYFIAASQVDKVNINWRNDNKIAQSSEENIDLSQLDANYFDYDDGRQSLNYTHFFNLNSINYRLSNVQS
VVVSEKISNQINSIPDELSYKFKLAQGPDFTKLALILNPFYSENNSIYRIVSFEIVPSATSQSSATINRNENLSRNTSAV
SNSIFNGGNISKFYVNNTGAHRLDFSFLRSLGITESNIPSSNLKIFGHGGGMLPLVNQDNLYFDPPELSIQVIDGGDGVF
NSGDYILFYATNTEGWSEESETNLNLYADRSYYYLTVNSSGGKRMSTLGLPVAAATTTITEFDDYQFYEVDETSLSLVGR
KWFGDRFDVETERTYEFAFPNLVQSESIQLNINLGAISPLRSSFTVSINGQPLNSPINLSATRDNNPSSGAQFLTQVNSS
NDEVTIQLTYNKNGNPGARGFLDYISLEARRDLIASEVQFKFKNTDVSTLPGVGEYLIQNSSGVDQVWDITDPINPSFIS
NPNEANTFSFKSPLGSAKEFQAVTSTYFSPSIEFGNEQVPRQNLKGSILTNAQGQFQDIDYLIVTRSDFMSAANRLAQYR
RDTDGLVVKTVTVEDIYEEFNSGKQDIGAIRNFVKYIYDNASSPANRIKFLGLIGDASVDYKNRLQGNTNIVPTYQSLGS
FSTTVSSFMSDDYFVMMDPSEGQMGSGELMDLAVGRILADTPQRANAMVDKIISSEQKESYAQWRNNFVLISDDADDSND
YGLQVDLDNLGDEISANKPTVNVKKIHSDAFQQVTSAGGNRYPEVNRSITDAIEVGAAVVNYFGHGGEDGLAQERIVTQT
NTQDWRNPARFNCFVTITCEFTKFDNPLRMTGGELTFWNEDGGAVSLVTTTRAISVFAGVQFNNVFAPFLFDFSNNNETI
AQSVARAKQDISGNGKRIVFFVGDPAMKLPLPKSRVQLSSINDISIGQFTDTLQALGKYKFKGQILNANNQRLQEYKGDL
SVIVFDKRIDRQTLGNDGARRNGELAVLDFTTLGESLFRGQASVVNGEFEFEFVLPKDTRLPVDKGRVSLYSSSENQLEE
YSGFNTDILIGGLNEDAPEDNQGPLINLYMNDENFVNGGITDNQPFIFALLEDENGINTAGGIGHDIIAILDGDESNPIV
LNEYYEAEQDDFTNGKVYFRLRDLEDGEHTLSFKAWDVYNNSQTQDIQFVVAGEDELKITRVLNYPNPFIDYTEFWFNHN
RPFEPLEVMVQVFTVTGKLVWTQNQIANTNGFLFRDLSWNGRDDFGNKIGKGVYVYKLTVKSTLTQQKVEKYEKLVIL
>AFL81200.1 hypothetical protein Aeqsu_1720 [Aequorivita sublithincola DSM 14238]
MRKTILLFILFALPLLGMAQSKSITINWGNNSSGVPDFGGKESSDDKNFDPLKLQLSKETVQYTTQWVDGDFADENSLTV
TNVRFGVVSSEELKKITPQSLPKKLEYHIGSTMGRDVLYTVFNISPIINNNGSYQKVLSFDLNYRYGGICIGEPPAITNS
VLASGSWFKFRVENTGIYKLDKAFLNSLGMNTDGINPRNIKVYGHGGKSLPLLNRQTRFFDLPENDIQVVGEEDGSFDGG
DFVLFYGTSTQGYVRENDSNLNPYADESYYYVTADGASGKRVKPMVEPTGAVSLSINEFDDYQFHEIDEVSPTLLGRKWF
GNRFDIEDEQSFSFEFPNIIPSKPMKLTVKAAAASESGTSMAVSINSASLDPINFDRLGDDGLLSMKELVKEIPASTATV
TVDLAYNNSGNPSSIGYLDYIGIWAVRQLMGAEGQLAFRHNDAATTSGVGEYQISNAAQFSQVWDVTDTQFITSKQNEGN
ASSFSFKQTLGEVRNYVAVDPNNYYVPTKISQSSVQNQNLKGTIFKDESGNFKDVDYLIITAPFLIQPALRLAQHNKEFQ
GLNVKVVTTDKIYEEFSSGRQEISAIRNFIRYVYYNASSPSKRIKYLGIMGDTSIDYKNRITRNNNNVPTYQTLTGTSIS
SSFMSDDFFGNMDPCEGTIGSNVYDDDGEKLSDIDKLDVAIGRIVVDNVSLANAMVDKIIRYNTKSSYGNWRNNFVLISD
DNDKSGEKDLEVELDKIGDTISMKKPFINVKKIHSDSYQQEASAGGNRYPEVNDAIKTAFEAGAIIIDYFGHGGEDGLAN
EAIYTKEAALELKNKDKLPCVITVTCEFTKFDNPKRITAGELTFQNKEGGAISLVTTTRAVYISDGIALNKKLGNQLFGY
ERDIPEPPAVGLRKAKNQTGTALRRVIFYIGDPAMPLAFPKKSIRLTKLNGVPIGEATDTLKALSKIKLEGEVINADGTL
MTDYNGVLEAKLFDKNVMRQTLDNDNQGFIMNFITLGEGLFNGQASVANGVFEFEFVVPRDIQIPVGKGRVSLYSKRNDV
LENQTGVNLDLNVGGLNKDAPEDNEGPLIRLYMNDESFVSGGITDNAPILLAKLEDPNGINTASGIGHDIVAILDGDESN
PFVMNEFYQAEVDDYTKGKTHYKFRDLEDGLHTLTLKAWDVYNNSSTAEIQFIVAGSGKLEITKVLNYPNPFVSYTEFWF
NHNRPDETLDVQVQVFTVTGKVVWTKNASLPPSGSYLSREIKWDGRDDFGDRIGKGVYVYKITVRSALTNQRVEKFEKLV
IL
>ANF51855.1 hypothetical protein A0O34_15645 [Chryseobacterium sp. IHB B 10212]
MKQKITLLFLLSFVSAIWAQKTAIDWDGAKIQDFGETKLNLPNFKNEGFSYGQNNVFITTKQKIGEKQLKISNLVWEGIS
NRELFELNKDLLPNYEVTDITYYNLEGERYATLNVSLFKNVKGRVQRLSSFDVSETSLSNNFGNAAKVGTTNNPLSTGGF
YKIKVDKSGIFKITRQFLQDNGINPSSVNPKNLRVYGNGGIMLPEHNQDVKYSALQENAIQVVGEDDNVWNDNDYALFYA
QGPTGYNLYDTGNGNGFKRVETRNDRANHLKNIYDDFSYYYITFDKGVGKRVQAVDANLPATALITRYDNYQVIDNDQKN
LLKVGRIWVEDAPFTTEKTITLNTNSPIQGSDIIRYGTRAVGYKAQQDVLTISINNQNPIPFNVPTNSSNYIYDFSPIKY
EGTITGLTGNQITFKYTPNITFNPNGTFYMDYVEVQYKENLSFNGSQMSFRDFSLASGTNTGYGFSIANTSAMEQVWDVT
DITNANRRVNKATGNANFNFGYITGNQDFNNEFVAFRADAAFTPQFVERIANQDLSALQNIDYLILTTPEMMGQAQRLAN
YHQTKSNFAVQIVDINKIYNEFGSGSRDLTAIRDFVTKLNTPAGKLKYVFILGDTSYDYKNRIPNNSNVVSSYESEASGD
FVNSFVTDDYIVMTQPQTAQFITSNLPDLPIGRIPAANTTEASNMMDKVLAYYNSLPSQSTPFGEWRMKLDFVVDDDHDE
NSSATPIPFHTTMNNALVSVFEQTGPTLKEYNVRKLYLDAFQAQSTAGGQRYPQVNQAISNDIGNSLYLFYFGHGGINGW
AQERVLTTDEIQNSNNFSNIYSRFPFVSTITCEFTLWDDPEIFSAGEQFIKLKQGGVSTMITSSRAVGIGYGIAFTDTYT
KQIFKMVGDDFISLGNAHLNAKKLSGADSNHLKVNLLGDPAMKLSRPQRLLIIDNIETPVPGLIRGLDFVKVKGHINNLN
GTINTGFNGRVVINIFDKRLNKKTLNNDGNLTVLNYTEEGSAIVKASGTAVNGVFTVEFYVPKDINYAIGEGRILAYADN
KATDVFNNQAVQVGDINPNGINDSEPPKVKLYMNNTNFANGGITNQSPMLLACVTDDTGINSTGSGIGHDITVYLDGQII
NTVVLNDFYASGEGNGCLSPSLADYQKGNVTYPFRNLAIGQHQLTFKVWDINNNSTTSTLDFEVKDEADQHLVINRPLNW
PNPFTNKTYIQFEHNCDDILDVNVQIYTITGKLVRTLSTPVVAEPFLQGFRTPRQAIEWDGRDDFGSTVAKGTYIFKIFA
KSQNQEKCKGSATAVEKMVLLK
>ALR30855.1 hypothetical protein ATE47_10085 [Chryseobacterium sp. IHB B 17019]
MKQKIALLFLICFVSTIWAQRINIEWDGSKIQDFGDTKLTLPHFKNQGFSFSQNNIFITTKQKIGEKQLKVSNPVWETVS
SRDLFEMSKDLLPDYEIKDVAYYYLDGEKYASINVALFKNIKGKVQRLSSFEISETNASNIIGSPLKVGTTTNPLSAGNF
YKIKVDKSGIFKITRQFLQDNGINPSSVNPKNFRIYGNGGVMLPEYNQDIKYSALQENAIQVVGEDDGVWNDNDYALFYA
QGPNGYNLYNTSNGNGYKRIDTRNDRSENLKNIYEDFSYYYINFDKGPGKRVQPVDINLPTTPLITRYDNYQVINNDQKN
LMKVGRIWVEDTPFTTDKAVSFTTASAIQGGDVIRYRTQVVAYKSQQNSITFDINNQNPLTVVIPPAGASGSNDFYPVRY
SGTLTGLSGSQITFNLKPSITVNPNGNFYVDYLEVQYKDNLNFNGTQMNFRDFSLVSGSNTTYGFSLSNASTAEQIWDVT
DITNANRRVNKAAGNTTFNFAYTASDPSFNNEFVAFKADAAYSPQFVGRINNQNLSALQNVDYLIITTPEMMGQAQRIAN
YHQTKNSFNVQIIDTDKIYNEFGSGSRDLTAIRDFVTKLNTPLGALKYVFILGDTSYDYKNRVPNNSNVVSSYQSEESMD
FIRSFVTDDYIVMTKPQTNEFITNNIPDLPVGRLPAANATEAGNMIDKTLAYYNSLSGQSTPFGEWRMKLDFVVDDDNDG
GTPFHTVMNNTLATVFEQSSSTNLREYNVRKLYLDAFQGQSTAGGQRYPQVNQAISNDIGNSLYLFYFGHGGINGWAQER
VLTLDEVQNSNNFSNVYSRFPFVSTITCEFTLWDEPDTASAGEQFLKLKQGGPATMITSSRAIDVGYGIDFTNLYTQSIF
KLTSDDFDTLGYAHLNAKKQKGAATDHLKVNFLGDPAMKLSRPQRLLTIDAIESPVPGLIRGLDFVKVKGHINKADGTLN
TSFNGRVVINIFDKRLNKQTLNNDGGLTPVLQYTEEGSAIVKASGMAVNGVFTVEFYVPKDINYAVGQGRILGYADNKAS
DVFNNQAVQVGDINPNGINDSEPPKVKLYMNNTNFADGGITDQNPMLLACVTDDTGINSTGSGIGHDITVYLDGQIINTI
VLNDFYASGEGNGCLNPGLADYQKGNVTYPFRNLAIGQHQLTFKVWDINNNSTTATLNFEVKDEADQHLVINRPLNWPNP
FTNKTYIHFEHNCDDILDVNVQIYTITGKLVRTLSQPVIAEPFLQGFRTPRQAIEWDGKDDFGATVAKGTYIFKIFAKSQ
NQEKCKGSATAVEKMVLLK
>BAP32750.1 uncharacterized protein CHSO_3713 [Chryseobacterium sp. StRB126]
MRRKITLLSLIAFASTLYAQKNTIEWDGSKIQNFGDSKLNLPNFKNGGFSFSQNNVFIVTKQKIGEKELKISDLAWDGIS
NQDLFELDKGGLPDRDIAEVTYYTLDGERYASISVGLFKKTKGGVLRLSSFNVSETSTPINTFGGVNKIGTNDNPLASGN
FYKIKVDKSGIFKITSQFLRDNGINPSSVNPKNMRIYGNGGIMLPEFNQDPRYNSLQENAIQVVGEEDGVWNDNDYALFY
AQGPNGYNLYDTNNGQGFKRKETRSDASNNVKNIYDDFSYYYINFDKGTGKRVATIDGNLPAQMITRYDSYQVINNDQTN
LLKVGRIWLEDTPFSTEKVITLTTNSPIQPTDIIKYRSQVVGYRSQQNFIDIKINDLNPFHDKVPIDDPTYSYMFYPMRY
NGSITNQTGNQITLKYNPDISTNPNGTFYFDYLEVQYKENLAFNGSQMNFRDYSIVSGSNTNYGFSISNAAGVEQVWDVT
DITNANRRVNKAGAGSFNFAYTASDQNFNNEFVAFRADAAFTPQFVGRIANQNLSAISNIDYLILTVPELMGQAQRLANY
HQTKNNYKVEIVDVNKVYEEFGNGSKDLTAVRDFVTKLNTPEGRLKYVFILGDASYDYKNRISNNNNIVSAYQSEHSSDY
VQSFVTDDYIVMTQPQTGSNILYNLPNLPVGRIPAANNTEAANMIDKTLAYYNALPGQSSPFGDWRMKLDFVVDDNEEGG
SPFHNVMNNALVNIFEQPGVQALKEYNVKKLYQDAFTMQSTAGGPRYPQVNQAISNSIGNSLYLFYFGHGGINGWAQERV
LTSTEIQNSNNFSSVYSRFPLVSTITCEFTLWDEPSTNSAGEQFMKLKQGGPATMITSSRAIAIDYGRSFTDTFTKHIFK
LTNDDFNTLGYAHLNAKKETGGNPNHLRVNLLGDPAMKLSRPQRLLVIDDIETPVPGLIRGLDFVKIKGHINNPNGTVNT
TFNGRVAINIFDKRLNKKTLNNNNWAHAILNYTEEGSAIVKASGLAVNGVFTAEFYVPKDINYAVGEGRILGYADNKVTD
VFNNQSVQVGDINPNGINDNQPPKVKLYMNNTNFADGGITNQNPMLLACLTDDTGINSTGSGVGHDITVYLDGQVINTVI
LNDFYSPGEGNGCLNPSLAEYQKGNVSYPFRNLPVGQHQLTFKVWDINNNSTTTTLNFEVKDEADQHLTINRPLNWPNPF
TNKTYIQFEHNCDDILDVNVQIYTITGRLVKTLSQPVVAEPFLQGFRTPRQAIEWDGRDDFGATVAKGTYIFKIFAKSQN
QEKCKGSATAVEKMVLLK
>AKK71439.1 hypothetical protein OK18_01210 [Chryseobacterium gallinarum]
MKRKITLLSLIAFASTLYAQRNTIEWNGSKIQDFGDTKLNLPIFKNEGFSFSQNNVFIVTKQKIGEKQLKVSDLAWESVS
NRDLFELEKSTLPDYDIADVSYYTVDGERYASINVALFKNVNGRVQRLSSFNVSEASAPLNMTGGVNKIGTTNNPLSSGN
FYKIKVDKSGIFKITSQFLRDNGINPASVNPKNFRIYGNGGIMLPEFNQDPRYDALQENAIQVVGEDDGVWNDQDYALFY
AQGPDGYNLYSTSNGNGFKRTDTRSDRSQNVKNIYEDFSYYYINFDKGAGKRVQNMDVNLPAQLITRYDSYQVINNDQKN
LMKVGRTWVEDAPFSTEKTVTLTTNSPIQATDVIRYGTRVIGSTAQQNTIEIKINDKNPSVYTVPADTPTYGYVFFPIKY
FGTISNLTGNQITFTYNPNISVNPNGVFYLDYVEVQYKENLTFNGSQMNFRDYSIVSGSNNNYGFSISNASNIEQVWDVT
DITNASRKVNKAGAGTFSFGYIASDQYFNNEFVAFRSDAAFTPQFVGRVNNQNLSALQNVDYLILTVPEMMGQAQRLASY
HQTKNNYKVEIVDVNKIYEEFGSGSKDLTAIRDFVTKLNTTQGKLKYVFILGDASFDYKNRVPNNTNVVPSYQSEYSSDV
ISSFVTDDYIVMTQPQTASVIENNLPDIPVGRIPAANVSEAGDMISKTLAYYNSHSGQSSPFGEWRMKLDFVVDDDRDGG
SPFHDVMNNTLVNIFEQPGQQDLKEYNVRKLYMDAFPAQSTAAGPRFPQVTQGITNAIGNSLYLFYFGHGGINGWAQERV
LTSTEIQNSNNFSNIYSRFPFVSTITCEFTLWDDPATYSAGEQFIKLKQGGAAAMITSSRAIGVDYGRDFTDIYTKNIFK
LTNDDFDTLGYAHLIAKKQKGANSNHLKVNLLGDPAMKLSRPQRLLVIDNIETPVPGLIRGLDFVKIKGHINNPNGTLNN
TFNGRVSINIFDKRLNKKTLNNNGALSPVLNYTEEGSPIVKAAGTAVNGVFTAEFYVPKDINYAVGEGRILTYADNKVTD
VFNNQAVQVGDINPNGVNDNQPPKVKLYMNNTNFADGGITNQNPMLLACLTDDTGINSTGSGVGHDITVYLDGQIINTVV
LNDFYAAGEGNGCLNPGLADYQKGNVTYPFKNLAIGQHQLTFKVWDINNNSTTATLNFEVKDESDQHLTINRPLNWPNPF
TNKTYIQFEHNCDDILNVNVQIYTITGRLVRTLSQAVVAEPFLQGFRTPRQAIEWDGRDDFGSTVAKGTYIFKIFAKSQN
QEKCKGSATAVEKMVLLK
>AFL82795.1 Peptidase family C25 [Belliella baltica DSM 15883]
MKAKFKIFLRRFLISLFLPFFFNHYLAAQEQYFKFPVKESGVYKITSNQISNFGASALTDISIYGNAGLLPQKLDSIDLS
LREIPSKIIGDELFFYLEGPHQVNALENDWEYQHHYYTDTVFYLISAKTPVKRITDAQESHLNSSGNLFQIIVKKEEDTN
LLSSGRNWYGNPIFSGQAYNHTFSIPAGNSGQAMIKSKVMAQSLQTSQFNLLINGQNRSNFTIPSIPNAIYGIKGREESI
KLPLNLENNSPVNFQLSYQTSDVNGGAYIDFVSIAVPYPNTDLPSGIYFHLSDNLIQISPISDRNIFILDDIYRTRFVSA
STSIQLGEKVVVFNTSEAKIISQFKPANLELRSSPISQSLVIITNNQLKPEADRLANHKNNIGISTRVVLLQDIFDAFGY
GTYDITAIRNFLSYHYNLDGQIENVLFFGKGTFDYKGKISGGRPNLIPSYSSRNSLNPLATYSSDDYFGFLDFGQGEWEE
SSNGDEILKVGVGRIPAISTLEAREMVDKIIAYELKSSNLGDWKRKIALFADDADNNIHLNDAESHADFLTQNHPEYLLE
KIYLDRYEQIRTAGRQSSPQAKEALTKTIEEGVLIFNFIGHGNETTLTAERVFQTSDLRDWIENPLLPLFVTATCEFGRH
DSPFLRSGAEEMLFAEKKGVIGLLTTGRPVFSSINFALNKAFIENVFQKENGETLDLGEIFKRTKNNSLNGALNRNFSLL
GDPSLKLATPELESKIKEIIDIQLEVGKDTLSALQKVAIHGSISDPLTNARVLNATGTYKVTLFDKKEQLRTLGDESTPT
SFMEEGNVLFQGSGDITNGEFELELIVPQNINYEFGEGIIRVFAELENGQEAIGAEKITIGGTNSAPQLDTEGPEITMLF
GNEYGENFEVFQGNNIKLLAKLSDASGVNISSNNIGQDILLRINNNDPVSINNLYFSIGNTFTKGEIRVPIEGLVEGINI
ISLEAWDNVGNRSILEREIHVDGSRSVKILKNTTYPNPSEEVSNFKIEHNRAGENLILYLRVFSTSGHEIYQASKRYVRA
NYILDDFAWIFFHSKTKYPVKGTYIYELQLVSEFDNTSDKKSGKIIIK
>AFM05173.1 hypothetical protein Fleli_2820 [Bernardetia litoralis DSM 6794]
MIPINLQTLKYNSFSLFLLFFLTVSNSFAQNSVLSDGQILKLKIEQNGVHKITFQDLQTAGINPSTINPNNLQIFGNGGG
MLPQANSAPRISDLQENAIVVELGSDNIFNAGDYILFYAQSADSYQYNAQLNDLLKFTFEKNLYDDFNYYYLKVGNETGK
RIQIAENLTGGTKITTYNEIAHHELEETNIIGDFQNSGGGGSGRMWFGERFDFVTEQTINFESEGLITSRPVLLRASALG
YSSRVSEYTFSVAGQDFGTLSIAASQISTYAKKGNTNTATFSSNLSASPASLPVKVSYNKTDDIAFGHLDYLTLEFTRTL
SFYKQNTHFRSVASSQNEITNFEFAETSASMRVWNITNLASIENILPNSSNQNAFVVRTNKKLNELIAFDINEDLPKPIE
ITAIENQNLHNLSTPDFVIVTHEDFLDAAQKLAAFHSEHDDMEVLVVTVNQIWNEFSSGKQDVSAIRDFVRFLYKKQNDK
LRYLLLFGDTSYDYKNRIASNNNFVPIYQARESLEPVETFSSEDFFGLLEDDEGEWEENFQTQQEDLDIGIGRIPVRSTE
QADLVVDKIIGYSLPQTLGNWRNKVVFVADDGDSNIHMRDSEELIDIIEGYNGYQAEKLYVDAFPQVSTSNGKFSPKVRE
KLDQNVNEGSLIVNYMGHGSESSLATEAVVDLASVSHWKNLNNLPMFVTATCEFGRYDNPDVFSVGERLMTNEDGGGIAL
VTTTRPVTASTNFILAKAFYNNVFGRLPNGEMPRLGDIIRATKNESLSKLNRNFTLLGDPALRLNYPKEEAIITEVKTNG
TVSESIKALDKVTLSGQIVNNGILSSDFSGDLDITIYDKPAELRTFGDESEPMAYNNWQNILYKGKAKISQGKFEVTFVV
SKDINYNLAAGRVTMYAQHETQNRDANGFYGIQIGASNDNAPTDNTAPIAQIWIEDKTFVSGAKVPSNTTLLAEISDENG
INLTGYGVGREITAVLDGEATQTFILNDYFEYEEGSYQNGTIAFPLQDLAVGKHTLTFTVWDNYSNPTTIEIDFYVENKP
IEVTEIIPFPNPFWSNVEFNVTHTRTGDDIEVILVVYDVLGRPVRTVRQDYLNNNGNFSNLSWNGRGDEGELVKNGMYIC
KIYIHSLQDDAVGASTVKVILNR
>ADB41911.1 hypothetical protein Slin_5949 [Spirosoma linguale DSM 74]
MKQAECISRLAGWSKQRAWAKLIVIFCFHWFVFNSQSPALAQSVLKTGVWVKIGVTQSGVYRLSQGQLAQLNPAFSTADP
RRLRLYGNGGAMLPQSNASPRPADLTENAIQVQGEADGRFDASDVLLFFGQSPHVVRYDSTNRRFTHQLNAYSDTTFYFL
TIGDAPGLRMTERPSGSLSATPTVTTFDDYQFYEQDLLKVPAVRSGREWLADYLTIDTTKTVSFDVTGLVANTSIRLAAS
AVAGAPLSTQFRLQLNDQLVGTMPMSTISGYEYDYQGVARTDTFLTRLTAAVSSIRLALTFRKNGQYSAQGYLNFLALQT
RRELRQYDKPMWVRRLMPGQYAVRQATSSLRIWDVTNPLTPIIQGYVLSAAQEAGWLGIKASDYFLFSDAQILSPASLNT
IANQNVRAQLVPDLLIVTPAAWRDQADRLAQFRRDHDQLSVLVVTTQQALNEFGSGQPDPTAIRDMVRYFYQQQPTKLRY
VLLFGDATFNYRNIGGLVSPAQLANMVPVYESRESLHPVLSYSSDDYFGFMDSHEGEWPENQNGDYSLDVGIGRIPAKSV
EEARTVVDKLIRYSSDPSLTGDWQTRLMLIADDGDYNIHQQDADQMARSVEKTAPAYRPQRVFLDDYPQENTSTGQKVPI
VNKLINQGIADGQLIINYSGHGGILGLADEQIVTLQDILSWKNKRLPLFVTATCQFGRYDDPSVSSGAELTLLSRTGGAI
GLLTTTRPVYANTNLLLNQAFYDAVFTPINGQMPRLGDVMRSTKNNSLSGPVNRNFALLGDPSLRLAYPTAQAVLTQVNG
KAVTVNRADTLRALQTVQLSGEIRQQGQRLANFSGLLRLALYDKAVKRTTLGSEAGSPRMTYQVFANPIFTGQVPVQQGQ
FAVRFTMPKDIDYTVGPGKLYLYAIPADSTRSALGNYDNLLIGGSVLTDSVDNQSPTVALSVVGAATEGEKVRVAGPDVT
LRIRLADNKGINITRTGLGHELTARLNDQPAVILNESYIANGADGRQGDVYYTFRDVTPGTYTIRVKAWDINNNSTEGTL
TLLVSERPGLEVRSLRANPNPVSVQTTFVAELNRSGEPLDWTSTVYDLNGRLLNQQSGQCTDCAAVLDAGVWNGTSHTGQ
TLPNGMYFVQFQVRSAADGSEARKTYRILLTK
>AHM62563.1 hypothetical protein D770_21570 [Flammeovirgaceae bacterium 311]
MGVTESGVYKVPSSFLSSNSILPAGADSRNLQIRGYGGGMVPEANSIARPQDLPQLAIQVVGEADGRLDATDYVLFYAQG
PDALAYNPENGWFSHQKNIYSDTAYYFIGVGTQPGLRQTQAVNEGLSHPAINSYEAVEVYEKDEVNIISSGRRWFGDAFG
LTGSRQYTTALQELTEGTVRLRTAFINTNRSAVTFMVSINGQPQQEISIRHTIDYQYAEKGWIGEKESLVTSSAFGGTAP
LQLQIAMSGGNTGNKAYLDYYLLQAPARLRYRGRQLRFLSPGSLNHSAVTYQLADAPAHLQVWDISNPQQPMAQEASLQN
KQLLFGSGSSELKTFLAFTPADAPAPVLFGAVANQNLRADLQPQLLLVTHPSLLAEAQRLADFRSSHDGLAVKVVTTHQV
YNEFSSGRQDVAAIRDYVRYLHQEGGGRLRYLLLFGRGYYDYKGRTTSPFNMVPLYESYNSVHPINSYASDDFYGFLEEQ
EGDWTENENGNQSLEIGIGRLPVVTPAEARQVVDKLIRYSSEPATLGNWRQRLLFVADDEDGNVHQLDAEQLARLATTSN
PLYAPRKIYVDAYPKIITANSQTSPGAQKALRDAIDQGALIVNFTGHGSHRFWTFENIFSKSIAENLQNRNKLPLFVTAT
CEFGLHDGELRSGAESLILNPAGGAIGLLTTARPVFTFSNLKINTAFYRYAFPSATGETLRLGDISRLTKNEGVPETGVY
NRNFVLLGDPSMQLAYPKQPIALTSITGAAATEALDTLKAYERVRIEGIIKSPNHDGADTGFNGTLLATVYDKSDQLRTL
GQTDPAMSYSQRQNVLHRGEATVKNGSFFFEMVVPKNIRYETGFGRIELYATHQDGRRDAAGASDEIKIGGSAAGKTADR
TPPHIQLYLNDTTFQSGHPVAAQAVLLAKLQDENGINISYSVPGQNIEAVLNDTSTFILNDYYTSTKGNYKEGWLRFPLY
NLPPGRHSISFQAWDTHGNGSRQLIEFVVPGSDGISISSARNYPNPLREETNFAITHSRAGDDLEVDLLVYGLDGRVYQR
YRHNAVAASGTLHLPAPGIDNKNLHPGIYVFKVVVRSLSDGSVAERAEKLVILK
>AIN73369.1 peptidase C25 [Flavobacterium psychrophilum FPG3]
MKKIIFTIVLFAFQMLFSQESATIAISWADGKYSVTENYAVTIPNFKSDSFIYDDVKKSIFFSKKFETTFAIDEESLNLS
DVVFEAIAEEKLGDLDRSKIPERLNATIVNVNARDINYGLLTFSPIIKEGGTYKRVLSLSFGYTAGASAVLYRQNITTAT
SQVESSVLKTGNWRKFYVEKSGVYAISKAFLSGLGFNVNVDPRTIKIYGNGGRMIPLLNSVPYPTDLAENAIQFVGENDG
VFNEGDFILFYAEGVDNYNNDSDTHVNLYADKSYYYVTSSASIGKRITPILESPQPPDAIFTTYDEYQYHEIDKTNLAHL
GRRWFGEPFNINNNQNFDFSFPNIVTTNPVSVKVQVGAVSTNNSSFSIKVNNLNVGNINLFGVSSYALGSEGAFSNTINT
TSSNISVNLNYNNNGVPSGIGYLDYITLKAKSNLKGYGKQFRFSVDAVSSSIGICEYQISNAASIGQVWDITDIYNVSTK
FNTGQAQFSLKTFMGEAKKYIAIDNVDFYTPLKDLNTNVFNQDLKGTIFFTKQGVFEDIDYLIITPASLSSQAERLANFH
RINSNLNVKVINLENLYEEFSSGKQDIGAIRNFVKYVYDNASIPARRLKYLCLFGDASYDFKDRIKNNTNIVPVFQSMES
FSLSGSFVSDDYFGLMNANEGNMLGALGLDIAVGRMLVSSLPQAEQMVSKVIDYYDKKSFGRWRNNLVFISDDIDKVSDA
TLQTDLDDLANKITLEKPFFNAKKIHADSYVQETTSGGQKYPKAKLDFINSFGQGALVFNYFGHGGEEGLAGERLFEAKD
AMALNNKYKYPLFITVTCEFTRFDNPSRPTAGEQTYWNPLGGAVSMITTTRQIGQSTGEIFNVNLASKLFAYGSENYTSV
AESVRLTKVMSADSGNNVISYIGDPALKLAIPKPKVKLTKINGVPITGTPDVLQALGYVTLTGEVTDQFDAPLTSYNGEL
AINIYDKNINRTTLANDAISLNGVLQIMNFTTLGETIFRGNASVTNGQFEFSFVVPRDIKIPVGNGKISFYAKNNNALED
QRGHDFSIKIGGLNTNAVADVVPPKIKIYMNDTSFVSGGITNQSPLFLAFLEDEHGINTASGIGHDIVVYLDGDEAKPYV
LNDFYETELNNYTKGKLKYPFRNLAIGLHTLTFKAWDVYNNIATANLQFVVVGDEGLALTNVLNYPNPFVNHTEFWFTHN
RPFEPLEVQIQVFTITGKIVWTKNQIVSNEGFTSRDITWDGRDDFGDKIGKGVYVYKLTVKSNLTNKKIEKFEKLVIL
>AIG30175.1 peptidase C25 [Flavobacterium psychrophilum]
MKKIIFTIVLFAFQMLFSQESATIAISWADGKYSVTENYAVTIPNFKSDSFIYDDVKKSIFFSKKFETTFAIDEESLNLS
DVVFEAIAEEKLGDLDRSKIPERLNATIVNVNARDINYGLLTFSPIIKEGGTYKRVLSLSFGYTAGASAVLYRQNITTAT
SQVESSVLKTGNWRKFYVEKSGVYAISKAFLSGLGFNVNVDPRTIKIYGNGGRMIPLLNSVPYPTDLAENAIQFVGENDG
VFNEGDFILFYAEGVDNYNNDSDTHVNLYADKSYYYVTSSASIGKRITPILESPQPPDAIFTTYDEYQYHEIDKTNLAHL
GRRWFGEPFNINNNQNFDFSFPNIVTTNPVSVKVQVGAVSTNNSSFSIKVNNLNVGNINLFGVSSYALGSEGAFSNTINT
TSSNISVNLNYNNNGVPSGIGYLDYITLKAKSNLKGYGKQFRFSVDAVSSSIGICEYQISNAASIGQVWDITDIYNVSTK
FNTGQAQFSLKTFMGEAKKYIAIDNVDFYTPLKDLNTNVFNQDLKGTIFFTKQGVFEDIDYLIITPASLSSQAERLANFH
RINSNLNVKVINLENLYEEFSSGKQDIGAIRNFVKYVYDNASIPARRLKYLCLFGDASYDFKDRIKNNTNIVPVFQSMES
FSLSGSFVSDDYFGLMNANEGNMLGALGLDIAVGRMLVSSLPQAEQMVSKVIDYYDKKSFGRWRNNLVFISDDIDKVSDA
TLQTDLDDLANKITLEKPFFNAKKIHADSYVQETTSGGQKYPKAKLDFINSFGQGALVFNYFGHGGEEGLAGERLFEAKD
AMALNNKYKYPLFITVTCEFTRFDNPSRPTAGEQTYWNPLGGAVSMITTTRQIGQSTGEIFNVNLASKLFAYGSENYTSV
AESVRLTKVMSADSGNNVISYIGDPALKLAIPKPKVKLTKINGVPITGTPDVLQALGYVTLTGEVTDQFDAPLTSYNGEL
AINIYDKNINRTTLANDAISLNGVLQIMNFTTLGETIFRGNASVTNGQFEFSFVVPRDIKIPVGNGKISFYAKNNNALED
QRGHDFSIKIGGLNTNAVADVVPPKIKIYMNDTSFVSGGITNQSPLFLAFLEDEHGINTASGIGHDIVVYLDGDEAKPYV
LNDFYETELNNYTKGKLKYPFRNLAIGLHTLTFKAWDVYNNIATASLQFVVVGDEGLALTNVLNYPNPFVNHTEFWFTHN
RPFEPLEVQIQVFTITGKIVWTKNQIVSNEGFTSRDITWDGRDDFGDKIGKGVYVYKLTVKSNLTNKKIEKFEKLVIL
>CAL43471.1 Por secretion system protein PorU precursor [Flavobacterium psychrophilum JIP02/86]
MKKIIFTIVLFAFQMLFSQESATIAISWADGKYSVTENYAVTIPNFKSDSFIYDDVKKSIFFSKKFETTFAIDEESLNLS
DVVFEAIAEEKLGDLDRSKIPERLNATIVNVNARDINYGLLTFSPIIKEGGTYKRVLSLSFGYTAGASAVLYRQNITTAT
SQVESSVLKTGNWRKFYVEKSGVYAISKAFLSGLGFNVNVDPRTIKIYGNGGRMIPLLNSVPYPTDLAENAIQFVGENDG
VFNEGDFILFYAEGVDNYNNDSDTHVNLYADKSYYYVTSSASIGKRITPILESPQPPDAIFTTYDEYQYHEIDKTNLAHL
GRRWFGEPFNINNNQNFDFSFPNIVTTNPVSVKVQVGAVSTNNSSFSIKVNNLNVGNINLFGVSSYALGSEGAFSNTINT
TSSNISVNLNYNNNGVPSGIGYLDYITLKAKSNLKGYGKQFRFSVDAVSSSIGICEYQISNAASIGQVWDITDIYNVSTK
FNTGQAQFSLKTFMGEAKKYIAIDNVDFYTPLKDLNTNVFNQDLKGTIFFTKQGVFEDIDYLIITPASLSSQAERLANFH
RINSNLNVKVINLENLYEEFSSGKQDIGAIRNFVKYVYDNASIPARRLKYLCLFGDASYDFKDRIKNNTNIVPVFQSMES
FSLSGSFVSDDYFGLMNANEGNMLGALGLDIAVGRMLVSSLPQAEQMVSKVIDYYDKKSFGRWRNNLVFISDDIDKVSDA
TLQTDLDDLANKITLEKPFFNAKKIHADSYVQETTSGGQKYPKAKLDFINSFGQGALVFNYFGHGGEEGLAGERLFEAKD
AMALNNKYKYPLFITVTCEFTRFDNPSRPTAGEQTYWNPLGGAVSMITTTRQIGQSTGEIFNVNLASKLFAYGSENYTSV
AESVRLTKVMSADSGNNVISYIGDPALKLAIPKPKVKLTKINGVPITGTPDVLQALGYVTLTGEVTDQFDAPLTSYNGEL
AINIYDKNINRTTLANDAISLNGVLQIMNFTTLGETIFRGNASVTNGQFEFSFVVPRDIKIPVGNGKISFYAKNNNALED
QRGHDFSIKIGGLNTNAVADVVPPKIKIYMNDTSFVSGGITNQSPLFLAFLEDEHGINTASGIGHDIVVYLDGDEAKPYV
LNDFYETELNNYTKGKLKYPFRNLAIGLHTLTFKAWDVYNNIATASLQFVVVGDEGLALTNVLNYPNPFVNHTEFWFTHN
RPFEPLEVQIQVFTITGKIVWTKNQIVSNEGFTSRDITWDGRDDFGDKIGKGVYVYKLTVKSNLTNKKIEKFEKLVIL
>AIN72428.1 peptidase C25 [Flavobacterium psychrophilum FPG101]
MKKIIFTIVLFAFQMLFSQESATIAISWADGKYSVTENYAVTIPNFKSDSFIYDDVKKSIFFSKKFETTFAIDEESLNLS
DVVFEAIAEEKLGDLDRSKIPERLNATIVNVNARDINYGLLTFSPIIKEGGTYKRVLSLSFGYTAGASAVLYRQNITTAT
SQVESSVLKTGNWRKFYVEKSGVYAISKAFLSGLGFNVNVDPRTIKIYGNGGRMIPLLNSVPYPTDLAENAIQFVGENDG
VFNEGDFILFYAEGVDNYNNDSDTHVNLYADKSYYYVTSSASIGKRITPILESPQPPDAIFTTYDEYQYHEIDKTNLAHL
GRRWFGEPFNINNNQNFDFSFPNIVTTNPVSVKVQVGAVSTNNSSFSIKVNNLNVGNINLFGVSSYALGSEGAFSNTINT
TSSNISVNLNYNNNGVPSGIGYLDYITLKAKSNLKGYGKQFRFSVDAVSSSIGICEYQISNAASIGQVWDITDIYNVSTK
FNTGQAQFSLKTFMGEAKKYIAIDNVDFYTPLKDLNTNVFNQDLKGTIFFTKQGVFEDIDYLIITPASLSSQAERLANFH
RINSNLNVKVINLENLYEEFSSGKQDIGAIRNFVKYVYDNASIPARRLKYLCLFGDASYDFKDRIKNNTNIVPVFQSMES
FSLSGSFVSDDYFGLMNANEGNMLGALGLDIAVGRMLVSSLPQAEQMVSKVIDYYDKKSFGRWRNNLVFISDDIDKVSDA
TLQTDLDDLANKITLEKPFFNAKKIHADSYVQETTSGGQKYPKAKLDFINSFGQGALVFNYFGHGGEEGLAGERLFEAKD
AMALNNKYKYPLFITVTCEFTRFDNPSRPTAGEQTYWNPLGGAVSMITTTRQIGQSTGEIFNVNLASKLFAYGSENYTSV
AESVRLTKVMSADSGNNVISYIGDPALKLAIPKPKVKLTKINGVPITGTPDVLQALGYVTLTGEVTDQFDAPLTSYNGEL
AINIYDKNINRTTLANDAISLNGVLQIMNFTTLGETIFRGNASVTNGQFEFSFVVPRDIKIPVGNGKISFYAKNNNALED
QRGHDFSIKIGGLNTNAVADVVPPKIKIYMNDTSFVSGGITNQSPLFLAFLEDEHGINTASGIGHDIVVYLDGDEAKPYV
LNDFYETELNNYTKGKLKYPFRNLAIGLHTLTFKAWDVYNNIATASLQFVVVGDEGLALTNVLNYPNPFVNHTEFWFTHN
RPFEPLEVQIQVFTITGKIVWTKNQIVSNEGFTSRDITWDGRDDFGDKIGKGVYVYKLTVKSNLTNKKIEKFEKLVIL
>APY10546.1 peptidase C25 [Seonamhaeicola sp. S2-3]
MKEKILLFFLLVSVLGNSQQKTYTIVWEGTQTVSGGDFSFKIPSFNKENITFNFDEGLLFTDQWQINGAVNESSLNISNV
RYAYISKNELYDLDISKIPSTLKYSLKNSFGRDNQYAFFQITPIVKDANGAFKKVTSFQISYNTSSSAKTLQTRKLLNSN
AISNSVLSSGQWYRFYVDTTGVFKLSKSFLQRLGVSVNSVDPRTIKLYGNGGNMIPFLNSEVNSFDVTENAIKFVGEEDG
VFDDEDYILFYAQGPKGYNAESNTNINCYTDKTYYFINVGSGFGKRIQPFAQPTGTPNLIINTFHDYQFHEIDEYNIASL
GRRWFGDRFDVDSNKTFDFSFPDLVTTEPIMLKVYVAAVSSTTTTMDLSVNGTNITNLSIGAASSPTMANEAIYSGDVSV
SSSNIQVGLNYNNQGNPSALAYLDYISIEAERALKFNGNQFQFKNNAVALASGIGEYNITNASDVSEIWDVTDIYNVSNF
INENANDNLTFTATLGSLKTYVAVTPQDYFVPQIDSQTTVANQNIKGTIFQNSSGNFQDVDYLIVSPDNMLSQAERLAEI
NRNQYSLNAKVVSLSQIYNEFSTGNQDIGAIRNLVKYIYDNASTPENRIKYLCLFGDTSYDYKDRISNNTNIVPSWHSYS
SFNLTSSFVSDDFYGMMDDNEGTMSTADRLDIAVGRIIADTPQRATELVDKIESYYQKEAFGSWRNKFVVVSDDVDEDWE
GILQETTDDIADLVSEKKPFINVVKIHSDAFQQESSAGGDRYPEVTTELVNSIDKGALVVNYFGHGGEDGLAQERIFLKT
DIEGLRNYYKLSCFVTVTCEFTKFDNPLRDTAGEYVYWNDEAGAIGLITTTRQIFVNFAITFNSILGQYLFSYSDNDSYS
DYEYPSIAEALRLAKGDTSISSNSQRRLIFFIGDPAMKLAFPKPNIRLTTLNDVPIGQSTDTIKALSHVKLTGEVTDLSG
NVLTDYNGVLSTTIYDKSIDRQTLANDGTKLNDELVTLDFTTLGEIIFRGQASVTNGSFEFDFIAPKDVGITVGFGKVSF
YAKNDELLEDQTGASVDVIRIGGINENAPEDNTGPVISLYMNDESFVSGGITNESPTLLAKLEDENGINTASGIGHDIVA
IIDGDETNPYVLNDYYQTEVDDYQKGVVSFPFSDLEPGLHTLTLKAWDVYNNSSEAEIQFIVYDQDQELVINNVLNYPNP
FVNYTEFWFNHNSSEALDVSIQIFTVSGKLVRTLNGQTTGGTITTSSLSRDIVWDGRDDFGDKIGKGVYIYKLTVHSSFL
NKKVEKIQKLVIL
>APY08936.1 peptidase C25 [Winogradskyella sp. J14-2]
MKNCFVLISTLFFFFTFAQQKQFTIDWNGDKVLETSYGKITVPSFNEKYFSYDDKNGLLFFTQWDAASGYVDENSVTISN
ISYETISQAALKNLKTNLIPKSVKYNFRNTNARNKLSYYFEISPIINDKGIYKKVKSFTVNYNARTNRPKSVAKSEITNS
VLSSGEWYKFYIEESGVFQLTKGFLTSLGINTNAVDPRTIKIYGNGGRMLPLLNSANYPFDVVENAIKFVGEEDGSFDNG
DYILFYGEGPKTYSEESQTNLNLYSDKTYYYVNVSSGNGKRIQQMPSIGAAADIQINTFQDYQFYEVDAFNLAKLGRRWF
GDDFAIENQRVYNFQFPNLVTSETVRFDIAVGSVSETDGTTMGITINGNFVSSLGLGTISPGSVLGTANAYGDDLNITTD
EITVTLDYNNNGNPSANAYLDYINIEATRNLAYVGEQLIFKNREVITTPGIAEYNLSNASGVQEVWDITDRFNVSNVLNT
EGLSNLSFKTVSGEERTYLAFSISNVMQPKKDSRSTLANQNLKGTIFLNSQGAFEDIDYLIVTPAELVSQAERLAQINRN
QYNLNVKVVELQTIYNEFSTGSQDIAAIRNFIKYVYDNASIPNNRLKYVCLFGEGSYDYKNRINNNTNLVPSWYSTASFS
LTNSFVSDDFYAMLDDSEGGMGSADRMDIAVGRILAEDIQRAKELVDKIEAYYQPEAFGNWRNNVLLVSDDVDVAWENTL
QVTTDDLGTNIETDKPFFNVVKIHSDAFEQESSSAGNRYPQVNEAFKDAIEVGALVVNYFGHGGEDGLAKERIFDKFDAQ
EINNICKYNLFITVTCEYTKFDDPGRPTAGEFTYWNKTGGAIALMTTTRQIFVTVGESFNEVLDDYLFAYGSNDYLPLGE
VLRLTKTDNGIAGITQKRLVFLIGDPAMRLAFPQPDIRLTRVNDVEITQPIDTLKALSYTKLSGEVTDVNGNLLSNYNGT
LTATVFDKRIQRQTLANDGTTDGNGTIILNFSTLGEIIFKGQATIENGQFEFDFIVPRDIGIPIGNGKVSFYAQTSNPLS
NQAGANFDIKVGGINEDAPEDNIGPVINLFMNDENFVSGGITNESPSLLAKLQDDNGINTASGIGHDITAIIDGDETNPI
VLNDYYQANVDDYTNGTVSFPFRDLEPGPHTLTLKAWDTYNNSSTAEIQFVVFDKDEELVINNVLNYPNPFVNYTEFWFN
HNSVEPLDVSVQIFTVSGKLVRTLNGQTSGGSKSVSSLSKDIVWDGRDDFGDKIGKGVYIYKLKVRSNRLNKQVEKIQKL
VIL
>BAO74849.1 hypothetical protein WPG_0619 [Winogradskyella sp. PG-2]
MTLTQFELMKNCSRFFFLFFTMLCFGQQKQFNIQWESAKTLETEFGKIEVPAFDADHFNYDADKGLIYFAQWDSDGESIN
KDSVILVNVTYESISHNDLKGLDTKLIPETLKYDFFNTNARGKKGHYIELSPIIKDRGVYKKVKTFNVQYNTQGNFTSNA
SRDENDIINSVLSTGDWYRFYIDKSGVFQLTKSFLNSLGINTNSVDPRTIKIYGNGGRMLPLLNSENYPFDVVENAVKFV
GEEDGSFDSGDYILFYGEGPTTYSQESETNINLYSDKTYYYINIGSGNGKRIQSMPLVDGIADIQIDIFQDYQFYEIDEY
NLAKLGRRWFGDKFDIENQRSYDFEFPNLVTDELVSFRIGLGAVSEVDTSMDISVNGSLVASRNLNAINAGSVLGSSASY
NDFLNVSGDNITVTLDYNNSGNPSADGYLDYINIEATRRLMFEGDQLRFKNNDVVNTPGIAEYTISNASAVQEIWDITDR
FNVTNTLNTDDQSSMSFKVQSGEERHYLAFSNADFFQPFKDTISTVANQDLKGTIFNNSLGEFQDIDYLILSPTQLVTQA
ERLAQINKTQYNLNVKVVDLQTIYNEFSTGSQDIAALRNFIKYVYANASTPNNRLKYVCLFGEGSYDYKDRIQNNTNLVP
AWYSLSSFSLTNSFVSDDFFAMLDNTEGSMNNGDRMDVAVGRILAEDAQRAKEMVDKVNAYYQSEAYGSWRNNVLLISDD
VDIAWERTLQQTTDDLGTTLETEKPFFNVRKIHTDAFEQESSAAGNRYPKVNKAIKDAIEVGALVVNYFGHGGEDGLAKE
RIFDKFDAQDINNVCKFNLFITVTCEYTKFDDPNRDTAGEFTFWNINGGAIALFTTTRQIFVTVGESFNEVIDDYLFAFG
SNDYPSIGEVLRLSKIDNNIAGSSQKRLVFLIGDPAMKLAFPKPDIRLTKVNDVDITQPVDTLKALSYTKMAGEVVDTNG
DLLSNYNGTLTATIFDKSIARQTLANDGITDDNGQIILDFTTLGEVIFKGQATVENGLFEFDFIVPRDIGIPVGNGKVSF
YAQTSNPLSDQAGANFDVKIGGINENAPEDNIGPVINLFMNDENFVSGGITNESPNLLAKLQDENGINTASGIGHDITAI
IDGDETNPIVLNDYYQANIDDYTNGSLSYPFRDLEPGIHTLTIKAWDVYNNSSTAEIQFTVFDKDEELVVENVLNYPNPF
VSYTEFWFNHNSVEPLDVSVQIFTVSGKLVRTLNGQTTGGSKDVSSLSKDIIWDGRDDFGDKIGKGVYVYKLKVRSDRLN
KQVEKIQKLVIL
>AJR02516.1 peptidase C25 [Siansivirga zeaxanthinifaciens CC-SAMT-1]
MKNKYIFLLFFLTCGFAFGQQKSYSIDWQTSKKIAFEGFSVEVPSFSDAHFSFDFDSGLNFIDQWETRSYVNESSVKITN
IIFSNISESSLKDLSKEVIPNELKFSLKNSLAREKQYAFFQISPIIKGENGVYKKLVSFTLSYSEGGISFQKKNKFTNKT
FGTQALSNSVLSTGEWFRFYVDTTGVFKLSKSFLQRLGVNVNNVDPRNIKLFGNGGRMIPYANSEPYPFDVQENAIKFVG
ENDGVFDNEDYILFYAQGPNGFDAVSNTNINCYTDKTYYYINVSGGLGKRIQPFSQPSGPVDLVINTFQEYKFHEKDDYN
LGFLGRRWFGDRFDVESNKTFEFDFPDLVTSIPVSIKVFVATTASSLSTIQLTVNDSPLANLTMIGVVKPNLATEASYSR
LIDVNSSKISVGLNYDNQGNPSSLAYLDYISIEATRALKFYNKQFEFKNRDVISTSGIGEYTIENASKLSEIWDVTDIYN
ISNLENNEGVSSLRFKSNLGVSKTYLAVSPNDYFEPKFDSKTTLNNQNIKGTVFLNNQGEFEDIDYLIIAPDNMLSQAER
LATINKNQYNLNVKVLGLDEIYNEFSTGNQDIGAIRNFVKYVYDHASTPEKRVKYLCLFGDVSFDYKDRINNNTNILPSW
YSYNSFNEATSFVTDDFYGMMDQNEGNMSTSDKLDIAVGRIIVDSPNLAKDLVDKIESYYNKDALGSWRNKFVVVSDDVD
EDWEGILQQTTDNVGNLVSNNKAFMNVIKIHSDAFKQEFSAGGERYPKVTTEFVNAINSGALVVNYFGHGGEDGLAEERI
FLKTDIEGLRNFNKLNCFVAVTCEFTKFDNPFRPTAGEFTYWNKKAGAVGLITTTRQIFVNFAIIFNNLLGQYLFSYSND
DSYDDYEYPTMAEALRLTKINPLISGQSQRRLIFFIGDPAMKLAFSKPNIKLTKINEVPIAQYNDTIKALSYVKLAGEVT
DLSGNLLTNYNGTLSTTIFDKEIQRETLANDNVRLNGQIVKLKFKTLGEVIFRGQASVKNGQFEFDFIVPKDIGIPVGFG
KVSFYSKNETLTENQTGANINTIKIGGLNEDAPEDNVGPVIALYMNDENFVSGGITNESPTLLVKLEDLNGINTASGIGH
DIVAILDGDETNPFILNDYYQTEVDDYKKGIVSYPFRDLSPGLHTLTIKAWDVYNNSSTAEIQFIVYDQDQELVINNVLN
YPNPFVNYTEFWFNHNSSEPLDVSIQIFTVSGKLVRTLNGQTTGGGIVNSSLSRDIVWDGRDDFGDKIGKGVYIYKLTVQ
SNILNKKVEKIEKLVIL
>ADQ17870.1 hypothetical protein Lbys_2176 [Leadbetterella byssophila DSM 17132]
MRIFAFLIFLCTNLFAQDTWLKLGIEKAGVYKIDQDFIKKYAPHLQNLSLEELTIMGGHPKALPQKNSDKRIVDWEIIHT
QIIEVNGQAQLFFFAEDPHEGSLNPYSKSNFYFLGKGEIKKIPVVTSKNSGQILTHLGFQQRYEKDEVNLLQSGRLWLGE
LFKDQFTLPAPALHFQSDYQITLSLYPMGISRQFIEFTFGTQVKRDTLRGAPYHPNDATARYHRISNEHRYTFFGTPSEL
KMKLSAESVGNVGVYLDYWEVKYQKLLKGAGEWIFERTPIPPVLQWDNNALKVWQIGETVKELDWDANNLIHPENRDSRI
VAFSPLDIQYPLYAGKVIKPSILNLPVPELLIVYPRAFQREVDRYISFKKENENIDLIAVDVEDIYLTFSSGKVDPTAIR
DFCRHLYRKDPERFSSVLLIGDATYDYRNLKNADYVNLETMIPTYESRESLEPIYSYSSDDYFGFLEDHEGDWPEGRSIN
NIWFSEDARDHTLDISVGRIPARNLTELSYYVDKYMQRKPGTWMNKLSFIADNRDYNLHQQDAEDLERRALENYPGFNTE
KLLLDDFPIEDGISPKANARLHEMINQGSLVLTYIGHGSSEAWTNEKLLHLSDISKLKNSGKLPIWLTATCEFGRFDQPG
QVSGAEYVLLSPQRGGIALLTTTRPVYSSTNQAINRAFFQYLPTSRTLGEAFRKTKNASVRGEVNRNFSLLGDPTLPLPY
FLPEKNELLPDLMQGGEQHNLAGAIEQIQNGEMSVQIMDTPIPAKTIGNFPDSPAFNYEIRSQALVEGRFEIKDFKVSTP
FIAPNPQQNGKTRALFQWTNGQEIYFSYKSISLTKLDTTFSSSGPELSAALEDNKGLIWYIRDQYGIKPDFHLEINGEKI
HHFTFVPTKGFQEGILLLPLSELKNGKQSSTLIASNIYNITAQNTFEYEIKREALKIQSSVVYPNPVKDFVRIKVKHNRV
GENLLGTFQLLNEKGQILQSTELECMECLETWDSEFQLENLSTKGQKLFLQWTLKSAVDGSSEKLGRPLFFWK
>ACT95448.1 conserved hypothetical protein [Dyadobacter fermentans DSM 18053]
MPVCLALLSSFFTHAQKSVLAEGTWFRLAVTGSGICRVDAELLSGMGVDIASVNPVGIRIYGNGGGMLPQSNKAGYVNAL
TENAIWVSGEEDGRFDKGDAVYFYAEGPHVIKYDAASDELRHQINYYSDSSFYFITFTSDKGLRIKSQPAIAAAKSPIVG
TFDDYWFYETESSNSLKSGREWWGEYLAGSSGFSTDVDMPGVVPGSDFKLRTSTIGAAQVPTRFIWQVNGSEAGQEAIGT
VSTGTYDVKALRSGNTYLIRNAPASGKFTIGVTYQKNGQSSAEAYLDYIGLQVKRELRNYGAQQVYHFLPQPTDTVTYQF
AGPSNGVNLWNITNPLLPTAITGKDATGAFRWTARGGESVQKYISFQFEDAQAPVAIQPVLNQNIAASVTPDLLIITPAE
WVGEANRLAGFRNSNDGLDVLVVTTDQVYNEYASGSSDITAIRDFARNLYQKTPGKLKYLLLFGDATYDYRNLLRNQSPA
QRAAWVPVYESRESLNPVYTYSSDDYFGFMDEAEGDWNEHATGDHTVDIGVGRLPVKSREEAKIVVDKLMRYETSFGMWK
NAVKFVADDGDGNIHQRHADQLANLIGGRMFATRSFIDEVPQTTTDAGQKAPAINKAIRHAIDNGTLILNYTGHGGVSGW
AEEQVLTLADMLSSRGMNNLPLLITATCDFGRYDDPGVVSGAELMVLSPKGAAVGAISTTRPVYSSTNFALNKAFYEALL
HAKPGERLGDFFLKTKNNALAGSLNRNFTLLADPSMTLSPSRKGIRWTSQPDTLRALQKVTLQAEVFDPRTGAMDDDFNG
TARVVVYDKPIEFRTLGNGGSAETYTEFRSKLFDGHVSVKNGRLQCTLQMPKDIDYRLGAGRISTYAVNADSTDDASAQL
SVLIGGSAVQQTDSIPPKLAGYLNTPAFRDGDTVEPSPVLVLKMSDESGISISRAGIGHDITMTLNDTLTVVLNDYYQAD
LDNYKSGTINYPLDNLPAGKYIVRLKVWDTYTNFSEIAFGFLVGPAKGIRLNTFKIYPNPFQKDLTLELGHDRVNEDVEL
IFNILLVNGQRLGTYRKLYYNSEPIIREEWDITQWLKTVPLAETLVYQLSVRSLKDNSTVQKAGKLIRYP
>AFK02795.1 hypothetical protein Emtol_1650 [Emticicia oligotrophica DSM 17448]
MFLNKANRVHSIFRFISTNGKIFLCLFATFFITQSSVAQSVLATGQWYKIATTRTGVHKIDAAFLQSAGIDIGKINPQNI
RIFGNGAGVLPQANNAKRLADLTENAIEVIGENDGKFDPADYILFFAESPHKIIYNAENQNFSHLNNPYSDTTFVFLNLS
DSKGLRVKNQTLPTNVGNFIRTFDDFSFHELDQKNIISSGGRDLGGSGREWYGESFGVSPDMSFDVKSEGVVAGSSIKIN
SAILGASFVSTKVSLKLNADSLVGEQPLRAIGTGTYDIKGNESIQSFTALANGKNTQKLIFSFNKNNQSSSVAYLNYFEV
QMKRKLQFYAQQTIVRSIESLKNKISTFALSQASNNQKIWDVSNALTVENIPFQINNSEAVFNTETQNQLKTFVLFSEAN
LLEPNAIHKIQNQNLQQVQVPDLLIVSVSFWHEQAQRLADFRKKNDALDAIVIDIEQIYNEFGNGSPDPTAIRDFGRFLW
QKNPQKLKYLLLFADASFDYKNLIQYAGIDTKLQIPTYESRESLNPVNSYASDDYFGFFEENEGEWLENNEGNHSLDISI
GRLPVKNYEEAKNVVDKLIYYAQTQKTMGSWRRKISFVADDGDFNIHQQDADDIAEMAVKNNQDWQINKIYLDAFPQIAT
ANGAISPATNRAINRIVNEGSLIINYSGHGGVDGWTEEKVLTREQILTWRNLSNMPVFLTATCSFGRFDDPGNVSGAEMA
MLSPKGAAIGLLTTTRPVYSNTNFLLNSAFYQAFLKVKAGSVFRLGDIFRVTKNNSLSGVFNRNFSLLGDPSMQLAYPTD
KVVLTKVNGLSPEKQTLKALSRVSLEGEIQASTGKLKNNFSGKVLVSVFDKPSEISTLGQKTEKFKYKAYRNQLFEGIVE
VKNGGFKLSFIVPKDINYQLGLGRVSFYAISSDSLTDATGSFNELMVGGSETNILNDTKPPEIKLSVDKNNVLSAEISDE
NGINISQAGVGHEMLLVLNDTLQVVVNQYFVNENELTKGVLKYNLGELPAGRHTIRLKVWDTYNNSAERALEFVVERVDL
KILRAYNYPNPVENTTSFYIEHNAENQDLTIKLSIFDASGKQIFEHSENCYVCDKTLNVGMEVEPKKWKAGTYIYRISVS
SSSENKTSSFAGKMLFWK
>ALO49608.1 Por secretion system protein [Prevotella enoeca]
MRIIRHLCISLLLLLCTQMQGQEFVNLAAKDVRIEGRLPYFTRSFALGDQFKDSVYTVRIRYPEFTEMPIAEVKKLRMLT
DSVLPAFPRINRRIVVDRKRGALEVNFCPLVHRNGKWLILSSFMISIEARRKKSSAVQAKAITRSPKSSLPYADHSVLAS
GRWAKIRVKDNGVHRLTDEVIRRAGFTHPEKVKIYGYGGHLQNEILTANDLTEYDDLKEIPTCIVGGQRLFYGRGTVSWA
DRKTTIRTRNPYSDYGYYFITESDAAPLTVDSTVFLASFYPSAADYHILHEVDNYAWYQGGRNLFEDIPIAKGTSHTFNV
KAPGHQSRGVLSVAVTAGTTSEAVITCNGTRIGTASMTWTDSEADTYEKGKEAVVTLPVDNLTPDNAVTVSTTAGGPVRL
DYISITFDTPKPAPRLAVDAFPAAEYVHNITPQDRHADAACDMVIIIPTSQKLLEQARRLAAFHERHDGLRVRIVPADEL
LNEFSSGTPDANAYRRYLKMLYDRAEKAEDLPRYLLLFGDCAWDNRMNTAHWAAAKPEDYLLCYESENSFNKVSCYVDDG
FFCLLDDGEGGDLQQTDKQDVAVGRFPVVDPDDAKTLVDKTIAYASNANAGPWQNTLLFMGDDGNANLHMKDADDAAEQA
ATGHPGYVVRKMMWDAYRRESSSTGFTYPDVERTIKQQQTDGALIMDYAGHGREDVISHESVLKLTDFERFTNKNLPLWI
TASCDIMPFDGAVPTIGEAAILNKRGGAVAFYGTTRTVYADRNRVINMAFLRYVLGKKDGKPIPIGEAQRLAKNELITTE
QDLTTNKLQYALLGDPALALNQPTLRAVIDSVNDVPTASATAIARLRAGTVATVKGHIEGISNFQGIVTALVRDKRELIT
CRLNDNSKSGAFSPFTYHDRTRTIFNGSDSVRGSRFTFSFAIPKDIDYTEGTGLINVYAVNTGRTMTAHGSSDRFLIGGS
GISSTDSIGPAIYCYLNSPSFTNGGKVNSTPYFVAQLRDESGLNVSGSSIGHDLQLTIDGLAAQSYVLNDRFTYDFNSYT
AGSVAFNIPMLTPGKHELTFKAWDVLNNSSTTRLSFTVVEGLEPSLFSIGCTENPASTTTGFIINHDRTGSEIDVLIEVF
DLNGCPLWTHQERGVSTSGTYTVPWNLTADNGNRLETGVYLYRVSIACNGSHYVSKARKLIITSNK
>ADE81582.1 conserved hypothetical protein [Prevotella ruminicola 23]
MKTISTLLSVLLLIALGTTAKAQGRYAEHSVLREGNWAKISVAESGFYELTDELVRKAGFSDASKVKIYGYGGALQPERL
TGDYLTATDDLKELPTCTMNGKRVFYGVGPVNWNNKESLARTRNPYADYGYYFLTESEDEPLTTDSATLVGQHYPANHDY
HQLYEVDNYAWYHGGRNLFDKTLYTIGTPQTYKLKGTGSTGRIGIALTADADYEATISVNDSVIATISKKITLDSYTKAD
EQLWQYDLQNLKAENTISITQTAGGNLRLDYIDLQHAEPAPITIGEPTYVYRITNQDHHADAATDMVIIIPTSQHLLAQA
ERLKAHHEQHDGLRVTIVPADELYNEFSSGTPDATAYRRYLKMLYDRATTPNDKPRYLLLFGDGAWDNRMLTSEWSGYNP
DDYLLCYESENSFSQVNCYVSDDFFCLLDDEEVIQTTNGNSTTYAGKPDVAVGRLPARTPDEAKTLVDKIISYAQNEYAG
PWQNEICMMGDDGNDNSHMKTADKVATMIENTYPNYNVDKIYWDAYQRTSSSTGYSYPDVTRLIKQQLQNGALMMNYCGH
GAAYAMSHELVMKLTDFESQQSNYLPLWMTASCDIMPFDGQEENIGETVMLNSKGGGIAFFGTTRTVYATYNEVMNLAFT
KHVLTPGMAIGEAVRLAKCELVEKSSDLTCNKLQYTLLGDPALQLNTPRQKMVVDSINGMPATQGIKLAAGSIVKITGHV
ELNNETDTDFNGIVTLSVRDAEETITCRLNDRSSTGADKAFVYQDRTNYLYRGSENVTEGVFHFTFAIPKDISYTDGSGL
MTLYAINADKTRSAHGENESFELIGSSTALTDSIGPSVYCYLNSKNFKNGGKVNTTPYFIAELYDDSGINASGSSIGHDL
ELIIDGDMNQTYNLNNYFEYDFGDYRSGSIGFSIPQLSIGTHKLLFRAWDILNNSTTTELLFEVSEDAGSGEFNVTCTQN
PASTNTQFVITHDRPGSELKVTLDVFDLGGRQLWRQTDTVMATNDTVTIDWNLNVAGGSRLHTGLYLCRLTLNDGDSKTV
KVLIKH
>AEE18564.1 hypothetical protein Krodi_0579 [Dokdonia sp. 4H-3-7-5]
MKTLLSLFLIFIGICTSAQSEQMVINWENALKITQRGSALEVMNLVVNDQGEYTSSMQWDARSAIDPQSSKFVNVKLETV
PQSWLNAIDKKQLSSEVSYQFYTSKARNTYYTVLEISPFIIKNGQVMRVISGDVMFAFAKAQQLQRASLVISNSLLATGD
YYKFYVEESGIHAIDRSFLQSLGVDVNGINPEQIKVYGYGGSPLPLLNSDNENFDLREIPIQVLGGGDGTFDNDDRILFY
GESTRKYHEELDTHINPYEDRSYYYVTVTGVNGLRVSPYVEPSGAAVITYDTYKDYQFHEEDENSLVKIGRRWFGERFSF
ENEQSFDFNFENAVPGQTATLRVEVAATSESVTSFDVLVNGASVGSVNILAISDIVLARGGSLDIEVPVSGSEMVVTLIY
NNSGNPSSVGYLDFISLDVDSQLSGTGNQFTFSNPDAGMQSGVGAYSLSNMQGYTQIWDVTDQTAIRTLEVDGAQNVSFK
SLLGTEESFVAVHPSDYLTPFRESGNTQLSNQNLKGTIFQNNSGDFEDVDYLMITGNTLLSQAERLAQHNRNFRGLNVKT
VTLEQIYNEFGGGKADIGAIRNFIKYVYDNASSEVGRLKYVCLFGDTSVDYKNRISGNNNVMPTYQTFDSFSLVRSFMSD
DFYGSLDPSEGTMIASDKLDVAVGRIIADSPSLASTVVDKIINYDARESYGRWRNNFVLVSDDVDEVFEFAQLQGTLDNL
GDQISVEKPFVNVIKIHSDAFQQQSSAGGDRYPQVNEAIENAVEVGSLVVTYLGHGGEELLAAEAIVTQNEINNLDNGGR
LPLVVTVTCEFGKFDNPERPTGGEALFWNADGGAVGLVTTTREITVTLGVNFNNSLVEQLFSFGTNEVKSVAENIRASKN
GISDPLRRVIFFVGDPAMKLAFPKPDIQLSAINDVPVGAELPVLKALDLVKINGRVTSQGGQTLTDYNGTLAVTLYDKRI
DRQTLGNDGVVIGGELAIMDFTTLGAILYRGQASVTNGNFEFTFRMPRDTAIPLGNGRLNFYSERLGVLEDQTGVDETII
IGGLNENAPEDNLGPRIKLFMNDENFVNGGITNDSPIILAKLEDENGINTASGIGHDIVAVIDSDETNPIIMNDFYETEV
DDFMKGTAARKIRNLEPGPHTLSFKAWDVYNNSSTAELQFVVLGDEELELENVLNYPNPFVNYTEFWFNHNRPFEPLDVQ
VQIFTVSGKVVKTINQTVVTEGFLSRSITWDGLDDFGQAIGKGVYVYKIIVKSTLTNKRVEKIEKLVIL
>AKU69628.1 por secretion system C-terminal sorting domain-containing protein [Prevotella fusca JCM 17724]
MKRSAILCFILLLGCIKLSAQQQRFFNLTVEDVTIDSILPHFHYAIPVGEQYADSTYELEIRYPEFIDMSKADVERYNAL
TNIAPPSWPETHQQMTVERKRGVLEISLMPIVQRNGKKQFLVSFMIALTSRPKKSSARKAKALATRAGNVSASSAASRYA
QHSVLTSGKWAKIRVPSNGVYQLTNELIRRAGFSNIDKVKIYGYGGNLQKEVLTADYIKRHDDLKEVPTYNSNGRRLFYA
RGPVSWESNTSVKRIRNPYSNYGYYFLTEDNSSAPAAITDSTTFLNSFYPSADDYHSLHEVDNFSWYHGGRNLFEETPLK
LNEGKVFTLANKARATSGRLTVAITTGTYTSTVKVEANGQNLGEIRVTPHDSFDKGYEEVRSYTLNTLHAVDSIKLTTTE
GGPARLDYLVMTYPTPALAPSLKAAFPAPEYVYNITNQDLHADEPVNMVIIIPTSQKLLKQAERLADFHRRHDNISVRIV
PADEIYNEFSSGTPDAMAYRRYMKMLYDRATSTNLPQSLLLFGDCVWDNRMLSSACRNLNPDDYLLAYESENSFSETDCY
VNDGWFTLMDDGEGGDLLRRDKEDLGVGRFPVTEISDAKTMVDKTISYAENKNGGSWENVIMFMGDDGNNNLHMNDVNET
AETIMATYPDYQVKKVMWDAYTRISSATGHSYPEASTIIKQQQAQGALIMDYAGHGKEDQISHEAVLRLTDFANFTNANL
PLWITASCDIMPYDGTIPTIGEAAMLNKKGGSVAFWGTTRTVYAYYNKAINTAFLKHVLSFTDGKPTTLGEAQRLAKCEL
INSNSDLTPNKLQYALLGDPALSLNLPTLEIKVETINGQAPSTTGSVLLKGGSVVTVKGHITKNGSKQTDFKGLLNATVR
DTKELITCKKQEETSKKAFQYYDRQKVLYNGTDSIRNGEFTFTFAVPRDINYASGTGLMNLSAINDSHTLMAQGHEEGFC
IDGSEAIYNDSIGPSIYAYLNSPSFVDGGEVNSTPYFFAQITDKDGINASGNGIGHDMQLTIDGKLTQTYILNDNFRYDF
GSYTSGTTGYSLPELSEGPHTLQFRAWDIQNNPSTVTLHFKVVKGLAPEIYSINASKNPARTETTFIVTHNYIGSAVDID
IEVFDMSGHLLWRHSDSGVASGNAITANWDLIVENGARLQTGVYLYRVRLSSNGATKVSKAKKLIILDNK
>AEA21785.1 hypothetical protein HMPREF9137_0683 [Prevotella denticola F0289]
MTKVSNKLMTKRSAILCLLTLLGCIKLSAQQQRFFNLTVEDVKIDSVLPHFHYAIPVGEQYADSVYELEIRYPEFMDMSK
TDIERYNALTAVIPPSLPEIHRQMTVERKKGVLEISLMPIVQRNGRKQFLVSFMIALTSRPRTKTARGRKDIATRTGVMQ
ATSAASRYAEHSVLASGKWAKIRVPSSGVYQLTPELIRRAGFSHMNKVKVYGYGGNLQDEVLTADFITSHDDLQEVPTYD
AGGRRLFYARGPVSWEQNTSSRRIRNPYSDYGCYFLTEDDSGTPAVIADSTEFLNSFYPAADDYHSLHEVDDFSWYHGGR
NLFEKTPLKLNESKVFTLANKAHTAAGRLTVAITTGTYASTVKLEANGRDLGEIRIAPHDSFDKGYEEVRSYALDNLRAV
DSIKITTTAGGPARLDYIAMTYPAPAPAPSLKSNFPVPEYVYNITNQDHHADGPADMVIIIPASQKLLEQAERLADFHRT
HDNLTVRIVPADELYNEFSSGTPDAMAYRRYMKMLYDRASGGSLPKSLLLFGDCVWDNRMLTPACRHLNPDDYLLAYESE
NSFSETDCYVNDGWFTLMDDGEGSDLLRRDKEDLGVGRFPVTTVADARTLVDKTIRYAENKNGGSWENTIMFMGDDGNNN
LHMTDVNETAETIMAAYPDYQVKKVMWDVYTRVSSATGNTYPEVSSIIRQQQAQGALIMDYAGHGKEDQISHEAVLRLTD
FAGFTNANLPLWITASCDIMPFDATMPTIGETAMLNAKGGSVAFWGTTRTVYAYYNKAINTAFLRHVLSFTDGRPTSLGE
AQRLAKCELINANSDLTPNKLQYALLGDPALSLNLPTLQVKVETINGQTPETSNPIALKGGSIVKVKGYIAKDGEKQTDF
NGLLTATVRDTRELITCKKQEETAEKAFKFYDRQKVLYNGTDSIRRGEFTFTFAVPRDINYAPGTGLMNFSAINENHTLM
AQGHEEGFGIDGSETVYNDSIGPSIYAYLNTPSFVDGGEVNCTPYFFAQITDKDGINASGNGIGHDMQLTIDGKLTQTYV
LNDNFRYDFGSYTSGSTGYSLPELSEGHHTLQFRAWDILNNPSTVTLHFKVVKSLAPEIYSVNASKNPATTETTFIVTHN
YVGSNVDVDIEVFDMSGRLLWHRATSGAASGNAITADWDLTVDSGTRLHTGVYLYRVRISSNGATKVSKAKKLIILDNK
>ADK95508.1 hypothetical protein HMPREF0659_A5113 [Prevotella melaninogenica ATCC 25845]
MTKGINKLLMKRSAILCLILLLGCIKLSAQQQRFFNLTVQDVTIDSLLPLFRYAIPVGEQYADSIYELEIRYPEFMDMSK
ADIERYNALTSVVPPALPEIHQQMTVERKRGVLEISLMPIVQRNGKKQFLVSFMIALTSRPKKTTTKKTKGIETRTGGIS
VSTVSNRYAAHSVLASGKWAKIRVPANGVYQLTNDLIRRAGFSNIDKVKIYGYGGNLQKEVLTADDITSFDDLKEVPTYN
SNGRRLFYARGPVSWESNTSVKRIRNPYSNYGYYFLTEDNNSAPATVSDSTTFLNSFYPSAGDYHSLHEVDNFSWYHGGR
NLFEETPLKLNEGKVFTLANKARATSAKLTVAVTTGTYTSVVKVEANGQYLGDIRVTPQESFDKGYEEVRTYTLNTLHAV
DSIKLTTLSGGPARLDYLIMTYSTPAPAPSLKASFPAPEYVYNITNQDHHADEPVNMVIIIPTSQKLLAQAERLADFHRT
HDNISVRIVPADELYNEFSSGTPDAMAYRRYMKMLYDRATSNNLPQSLLLFGDCVWDNRMVTSACRNLNPDDYLLAYESE
NSFSETDCYVNDGWFTLMDDGEGGDLLRRDKEDLGVGRFPVTEISDAKVLVDKTIGYAENKNGGSWENIIMFMGDDGNNN
LHMHDVNETAETIMSTYPDYQVKKVMWDAYTRISSATGNTYPEVSAIIKQQQAQGALIMDYAGHGKEDQISHEAVLRLND
YANFTNANLPLWITASCDIMPYDGTIPTIGEAAMLNKKGGSVAFWGTTRTVYAYYNKAINTAFLKHVLSFTNGKPTTLGE
AQRLAKCELINSNSDLTPNKLQYALLGDPALSLNLPTLEVKVETINGQTPSTTGSVVLKGGSVVTVKGYIAKNGSKQGDF
KGLLTATVRDTKELITCKKQEDTSASAFQYYDRQKVLYNGTDSIKNGEFTFTFAVPRDINYAAGTGLMNLSAINDNHTLM
AQGHEDGFTIDGSEIVYNDSIGPSIYAYLNSPSFVNGGEVNSTPYFFAQITDKDGINASGNGIGHDMQLTIDGKLTQTYI
LNDNFRYDFGSYTSGTTGFSLPELSEGPHTLQFRAWDIQNNPSTVTLQFKVVKGLAPEIYSVNASKNPATTETTFIVTHN
YIGSDVDIDIEVFDMSGRLLWHRSETGVASGNAITANWDLTVESGARLKTGVYLYRVRLSSNGATKVSKAKKLIILDNK
>AGB28471.1 Peptidase family C25 [Prevotella dentalis DSM 3688]
MRIDRHAWAVLAALCLCTTMQAQRFFNLTSDEVRVDSVLPQFAYSVPLDGAWQDSVYTASILYPEFIDMTLQDVNNYRLL
SSDSLPALPQLAQRIVLDRKRGALEVQFCPLVYREGRYQILVSFMLRVDARVQNRAVRRAAALTRATAASSRYAAHSVLA
TGAWAKIRVPSTGVYQLSESLIRQAGFTDLSKVRVYGYGGNLQNEVLRAKDLQELDDLREVPTCTVGGKRLFFARGPVSW
SSNTAARRTRNPYSDYGYYFLTQTADAPAQVDSATFVSAFYPSADDYHSLYEADGYSWYHGGRNLFDRESTAVGSTRRVV
IGNRSRSASGLLSVNISAGTVSQAQILLNDSVLGTLTVRLYGEFDKGNEASGTYRVAGLHATDTVKIRVLSGGPVRLDYV
SMAWTDAAEPPRLSAVTAVPEYVYRITNQDLHADGAADMVIIIPTSQKLLAQAQRLAAFHERHDSLRVRIVPADELYNEF
SSGTPDANAYRRYLKMLYDRAETPADMPRHLLLFGDCVWDNRMLTNECRNFNPDDYLLCFESENSFNAVRCYVDDGFFCL
LDDGEGGDPQSSDKLDMGVGRFPVTTAEEAKAMVDKTIGYATNSNAGAWQNVLMFMGDDGNRNLHMKDLDEAANDIAARY
PDYLVKKVMWDAYTGETSAAGNTYPEVSSIVKQQQQAGALIMDYAGHGREDQISHEVVLKLSDFEHFTNKNLPLWITASC
DIMPFDGTTPTIGEAAVLNPNGGAVAFFGTTRTVYADYNKLINMAFLRLVLSRPNGKAMTLGEAQRQAKNLMITSGADRT
TNKLQYSLLGDPALSLCLPSLSAVVDSINGVALSPSAPVKLRAGSKVRLSGHIEQASDFDGVVTAVVRDVRQLITCKQNA
SAETTKAFTFYDRPGTLYSGSDSVRQGRFSLSFAVPRDISYSDESGLINLYAVNTARTLTAHGTEDGFTLSGSDETAMDS
VGPKIYCYLNTAQFQNGSAVNPTPYFVARLTDADGINASGSGIGHDMQLIIDGDASKTYTLNDHFQFDFGTYTSGSTYYN
IPTLEPGRHTLLFRAWDVLNNPSTATLEFTVVKGLVPSIYSVDVSANPASTNTTFIVNHDFSGCTMDVSIDVFDMSGRLL
WTHSERGVSSPGAYTIDWDLCQDGGSRLPTGVYLYRVRVASDGSAEASKARKLVVISNK
>BAR95248.1 hypothetical protein PI172_0520 [Prevotella intermedia]
MKRKILGFLLLLLAVSAHAQKQRFFNLTVEDVTIDSLLPHFTYAIPIGENYADSIYQLEIRYPEFLDMNATDVARYNALS
GAPLPTLPEIQQQMVVERKKGILEFSLVPIVERNGKKQFLVSFMIALTSKPRDARQVRAHHAASAENTQLYAAHSVLSSG
RWAKIRVPANGIYNLTVDVVRRAGFSDLSKVRIYGYGGNLQNEKISSAYLKEFDDLKEVPSCLIGGKRLFYGRGPVSWES
NTALVRTRNHYSDYGYYFITESTEAPLTIDADAFLASVYPMADDYHSLHEVENYSWFPGGRRFFENTPIPVGKSHTYTLA
NVAKAANGTLAVGVSAGKGRTTVQIEVNGEKKEELRMSTGEFDFGAEVERKYPLTGLRDVDSIKITTLSGGPARLDYVSM
TYDTPRFAPNLAEGTFPVPEYVHNITNQDLHSHTPVDLVIIIPTSQKLLKQAQRLATFHEQHDGMKVRIVPADEIFNEFS
SGTPDAMAYRRYMKMLYDRATTEAEIPKSLLLFGDCVWDNRMVTPECRNFNVNDYLLAYESDNSFSLTDCYINDGWYTLM
DEGEGVNPTNIDKEDIGVGRFPVTTVVDAQTVVDKTINYASNKNAGDWQNVIMFMGDDGNDNLHMRDVNYTAETIMAAYP
NYLVKKVMWDAYTRVGTSTGFTYPEVSSVIKQQQAQGALIMDYAGHGSEIQISHEGVLRITDFQNFTNANLPLWITASCD
IMPFDGTIATIGEEAMLNKKGGSVAFWGTTRTVYASYNKHINTAFMKHVLSFKDGKPISLGEAQRLAKIDMIDTGQDQTR
NKLQYSLLGDPALSLNLPTLDVVIDSINGIALNNENQITLKGGSIATVKGHIEKASEKVKSFNGLMSATVRDTRELITCK
EQEETSHTAFTYYDRQKVLYNGSDSVRNGEFSFTFAVPRDLNYSNGTGLINVYAVSNDHTLLANGAEDRFNINGSEQVSN
DSIGPSIYCYLNTPAFVNGGKVNSTPYFIAQITDANGINAAGNGVGHDMQLIIDGDMMRTYNLNDNFRFDFGSYKKGSTY
FSIPELSEGRHQLKFRVWDILNNPSTATLDFTVDKGMAPDIEDVSCTNNPAKTETTFIVTHNYVGSNVDIELEVLDMSGR
LLWRHNESGVSTGNAYTVNWDLTMNSGARLQTGVYLYRVRLSSGGAVKESKAKKLIIINNK
>AFJ08269.1 Por secretion system C-terminal sorting domain protein [Prevotella intermedia 17]
MKRKILGFLLLLLAVSAHAQKQRFFNLTVEDVTIDSLLPHFTYAIPIGENYADSIYQLEIRYPEFLDMNATDVARYNALS
GAPLPTLPEIQQQMVVERKKGILEFSLVPIVERNGKKQFLVSFMIALTSKPRDARQVRAHHAASAENTQLYAAHSVLSSG
RWAKIRVPANGIYNLTVDVVRRAGFSDLSKVRIYGYGGNLQNEKISSAYLKEFDDLKEVPSCLIGGKRLFYGRGPVSWES
NTALVRTRNHYSDYGYYFITESTEAPLTIDADAFLASVYPMADDYHSLHEVENYSWFPGGRRFFENTPIPVGKSHTYTLA
NVAKAANGTLAVGVSAGKGRTTVQIEVNGEKKEELRMSTGEFDFGAEVERKYPLTGLRDVDSIKITTLSGGPARLDYVSM
TYDTPRFAPNLAEGTFPVPEYVHNITNQDLHSHTPVDLVIIIPTSQKLLKQAQRLATFHEQHDGMKVRIVPADEIFNEFS
SGTPDAMAYRRYMKMLYDRATTEAEIPKSLLLFGDCVWDNRMVTPECRNFNVNDYLLAYESDNSFSLTDCYINDGWYTLM
DEGEGVNPTNIDKEDIGVGRFPVTTVVDAQTVVDKTINYASNKNAGDWQNVIMFMGDDGNDNLHMRDVNYTAETIMAAYP
NYLVKKVMWDAYTRVGTSTGFTYPEVSSVIKQQQAQGALIMDYAGHGSEIQISHEGVLRITDFQNFTNANLPLWITASCD
IMPFDGTIATIGEEAMLNKKGGSVAFWGTTRTVYASYNKHINTAFMKHVLSFKDGKPISLGEAQRLAKIDMIDTGQDQTR
NKLQYSLLGDPALSLNLPTLDVVIDSINGIALNNENQITLKGGSIATVKGHIEKASEKVKSFNGLMSATVRDTRELITCK
EQEETSHTAFTYYDRQKVLYNGSDSVRNGEFSFTFAVPRDLNYSNGTGLINVYAVSNDHTLLANGAEDRFNINGSEQVSN
DSIGPSIYCYLNTPAFVNGGKVNSTPYFIAQITDANGINAAGNGVGHDMQLIIDGDMMRTYNLNDNFRFDFGSYKKGSTY
FSIPELSEGRHQLKFRVWDILNNPSTATLDFTVDKGMAPDIEDVSCTNNPAKTETTFIVTHNYVGSNVDIELEVLDMSGR
LLWRHNESGVSTGNAYTVNWDLTMNSGARLQTGVYLYRVRLSSGGAVKESKAKKLIIINNK
>APW31657.1 Por secretion system protein [Prevotella intermedia ATCC 25611 = DSM 20706]
MKRKILGFLLLLLAVSAHAQKQRFFNLTVEDVTIDSLLPHFTYAIPIGENYADSIYQLEIRYPEFLDMNATDVARYNALS
GAPLLTLPEIQQQMVVERKKGILEFSLVPIVERNGKKQFLVSFMIALTSKPRDARQVRARHAASAENTQLYAAHSVLSSG
RWAKIRVPANGIYNLTADVVRRAGFSDLSKVRIYGYGGHLQNEKISSAYLKEFDDLKEVPSCLIGGKRLFYGRGPVSWES
NTALVRTRNHYSDYGYYFITESTEAPLTIDAAAFLASVYPMADDYHSLHEIENYSWFPGGRRFFENTPIPVGKSHTYTLA
NVAKAANGTLAVGVSAGKGRTTVQIEVNGEKKEELRMSTGEFDFGAEVERKYALTGLRDVDSIKITTLSGGPARLDYVSM
TYDTPRSAPNLAEGTFPVPEYVHNITNQDLHSHTPVDLVIIIPTSQKLLKQAQRLATFHEQHDGMKVRIVPADEIFNEFS
SGTPDAMAYRRYMKMLYDRATTEAEIPKSLLLFGDCVWDNRMVTPECRNFNVNDYLLAYESNNSFSLTDCYINDGWYTLM
DEGEGVNPTNIDKEDIGVGRFPVTTVVDAQTVVDKTINYASNKNAGDWQNVIMFMGDDGNNNLHMKDVNETADTIMTAYP
NYLVKKVMWDAYTRIGTSTGFTYPEVSSVIKQQQAQGALIMDYAGHGSEIQISHETVLRITDFQNFTNANLPLWITASCD
IMPFDGTIATIGEEAMLNKKGGSVAFWGTTRTVYASYNKRINTAFMKHVLSFKDGKPISLGEAQRLAKIDMIDTKDDTTY
NKLQYSLLGDPALSLNLPTLDVVIDSINGIALNNENQITLKGGSIATVKGHIEKASEKVKNFNGLMSATVRDTRELITCK
GQEETSEKPFTYYDRQKVLYNGSDSVRNGEFTFTFAVPRDLNYANGTGLINVYAVSNDHTLLANGAEDRFNINGSEQVSN
DSIGPSIYCYLNTPAFVNGGKVNCTPYFIAQITDANGINAAGNGVGHDMQLIIDGDMMRTYNLNDNFRFDFGSYTKGSTY
FSIPELSEGRHQLKFRVWDILNNPSTATLDFTVDKGMAPDIEDVSCTNNPAKTETTFIVTHNYVGSNVDVELEVLDMLGR
LLWRHSESGVSTGNAYTKNWDLTMNLGARLQTGVYLYRVRLSSGGAVKESKAKKLIIINNK
>EFC70390.2 hypothetical protein HMPREF0669_01370 [Prevotella sp. oral taxon 299 str. F0039]
MKQRHVHILLLTLVLAFATQILHAQRFYNLTSDQVKIDSVLPHFTYTIPLSENYNDSIYTVEILYPEFIDMSSTDIQRYN
ALSGSILPNLPAIQQQVVFDRKKPSLQISFTPLVMRQNTRKFLVSFMLSVKSTAKKRTQKATLTRVPTLSTNRYAANSKL
STGRWAKIRVKNTGVYQLTNDVIKRAGFTDINKVKIYGYGGWLQNEQFKAQDLERLDDLKEVPTCNINGKRLFFAKGTVS
WSSATTNKRTRNPYSDYGYYFITQTDEEPLKQDSTAFLASFYPTFNDYHSIYEVDNYAWFEGGRNLFDAEVLNNGASKTY
SLKAPKGVSSAKMLVNITSDNTCEVQVSCNGKVYGNIPLSWNNSSRGSDVFNKAKEVVFGYTVDNVSEQNNVTLQVTKGK
NVRLDYITLTFNTPFPAPHLKTDNFPSAEYVYNITNQNLHADDFYDMVIIIPTTQKLLAQAKRLKAFHEEHDKMKVRIVP
ADELFNEFSSGTPDANAYRRYMKMLYDRAGNNEQKLPKYLVLFGDAAFDNRMNTAEWRGKNPDDYLLCYESENSFHKVYC
YVDDGFYCLLDDNEGGNLLSADKPDIAVGRIPVVNDAQAKVVVDKILAYNANHNAGDWQNTIFFMGDDGNENLHMQDVED
AATMIEGINPSYHIKKVMWDAFNRVNSALGPTYPDVSKIIKQQQAQGALIMDYVGHGIEYQISHENVLRLTDFTSFNNKN
LPLWITASCDIMPFDGTVPNIGESALLNPNGGAVAFFGTTRTVYANYNKRINMSFLKHVISNDAKGKPISIGEAQRLAKN
DMIDSGADHTENKLQYALLGDPALVLRRPTINISIDEINGTPCVAGSNIVIKAGEVTTVKGHIVNHNKFKGKATILVRDG
EETIVGKQNYKEEATNAFTYKDRTKTLFNGTDSIKDGKFTFSFALPKDISHSNNSGLINVYAVNEDKTISANGYNKDFII
QGSNIAQIDSVGPSIFCYLNSPSFTNGDKVNSTPLLAIELLDKSGINVSGNGIGHDLQVTIDGDMNKTYNLNSNFKFDFG
SYSKGKAFFNLPELEAGNHQLRIRAWDIFNNSSTTEMNFTVVKDLEPTILNIDCSDNPAKIHTTFIVNHTYSGNNMNVDI
ELFDSNGQLLWTHSQNNVSTNGSYMVPWDLTSNKGFALKTGVYLYRVLISAEGSKQISKTKKLIILKQ
>ALM21400.1 flagellar hook capping protein, Fjo24 [Nonlabens sp. MIC269]
MKHFSLILLILSFFVPKAQNIDEQLTWIDNYTYSINGEDIVMPYCGDNCSLIETGLVFHKNYIDIPLAQPGSAQVVSVQK
TVIPDSNVGFLRTLTLPSQFEVFLETSLSRKRNYTTLKVPVVLKEGSNYYRVTGFQISYRERTAALLPKNTTYGNSLLAS
GEWFKFQVNNTGVHRITRGFLSSLGMDVNSIDPSRLKIYGQGGKSLPLANNENLYYDPAEIPIRVTGESDGSFDSGDEIL
FYATASDTEYVEENDSFINPYSDESIYYITAQGNPGKRILSAIQPTGNVAVTYTDYDKVYHHEVDERNIAALGRTWYGER
FSFEPDQSFEFDLDNVNTARDASVIVKTASISDTPVSFEISYNNSVIGTSNLTGLVIGGQRSNIFAGRTATFNSSFNPTS
GTATIDLSFDNGGNPGARGFLNYIRLNVPTLLQGNGEQFVFQNTDASTNTGIGEYQISNAATINEIWDITDPFNTTRIVN
SNNQSTFSFKSTLGSPRQFVAVEDGDYFPVIRMNESRVQNSNLKGTVFLDNAGAFKDIDYLIITPQFLKSQADRLANFHI
QENNLNTKVVTLQAIYDEFSNGMQDISAIRNFIKYVYDNASSPANRLQFVNLFGDASYDYKDRISVRDNIVPIYLSESSV
SLITSYALDDFFVLMDDNEGNVGVNGGLPDIAVGRMIVSDLTEAREMVDKVISYQQEPAFDPWRNRVTLIADDVDELGDR
VLQESVNQLATEIATNRPDLNVDKILLDSYIQVNNAGGPRYPAAVSNIEDAFERGSLVVNYFGHGNEDGLAREFVITQNS
ARDYRNPNNLPLFISVTCEFTRFDNPLRESGGEVIYLNPNGGVIASVATNRLILISAGTRLNEVLDQYLYDYNNTVQVSM
AEALRRAKVDPAFGSLTGARVVAFVGDPALKLASPKPQVILTAVNGVPVSGPTSTLRALDRVTLSGEVQDIAGARINNYN
GTVSVTVFDKLIDRVTNANDNIESSPGNLIILPFTEQGEVLFRGQATVENGVFDIEFILPRDTQIPVGSGRVSFYSKRST
ILEDQNGYSLDVQIGGINPNAANDDMPPQMQLYMNDTNFVNGGVTDSNPFLLALLSDDSGINTSSGIGHDITAVLDGDDA
NPFILNDYYEADVDSFTSGQVYFPLRDIEPGLHTLEVCAWDVYNNSVCEEIQFLVSENEGIELTRVLNYPNPFTNYTEFW
FNHNRPFELLDVQVQVLTVTGKVVWTKNQTITTSGFTSREITWDGRDDFGQRLGKGVYIYKITVNSTLTNQSASKIEKLV
LI
>AEL24262.1 hypothetical protein Cycma_0484 [Cyclobacterium marinum DSM 745]
MRKKIRYVFLFLAGLIAGYSPLRAQQMYKFPVFEEGVYHLSQEQATNWELGSITEIRILGHPGMLDQKIDSSIFSYKEVP
QKIIDNKLYFFLEGADQVLTENGTALLKGHAYTDTLYYLIQTGSAGTNIISPIDDTEEIDVSSGTPKMLYQMVSHKAEED
NLLSSGRDWFGYRTFNGGSHIIEIPHPPTKSGGDVLMWAQTMAQSLSESTITFATNNQVIGSADIPSIPNSRYAIKGRET
SFEASFPATEGNTIQEIVLTYSSTDVNGAGYLKNILLAYPFSSSQLTAGVYYNLDSSPYQIGTALSGIWDVGNFYEVKEI
DISQPQASTAKKIAVFDLNNSPQIEEPEKVKSRSELLSGEPELIIITNNLLYNQAKRLTDFKNATGIATELVLTTDIYDS
FSYGNPDISGIRNFLADYWLSDKRLKNVLFFGKGSFDYKHKLGGRPNLVPTYSSRVSLNPLTTYGSDDYFGFLDIGEGDW
LETQEGDHTLKIGIGRIPAINSREAKIAVDKIISYQSGNRGHWKKKLLFVADDGDNNIHLNDSEKHTAFLHEQAPAFELR
KLYLDNFQQEEANSLQTSIAARETFAEEIKDGILLLNYIGHGNELNLTAEGLFSVSDIEDWPLTNKFPVMVTATCEFGRH
DSPYIRSGAEELLLAEQKGVIAMLTTGRPVFSSINYELNKAFLAAAFDRNETISLGEIFKETKNNSLNGPLNRNFSLLGD
PSLKLDIPLYNAGTKEWIEVDTQLMTEELSGLNRLEYSGTIEDPLTGSLVSQFNGTYEITINGPGEEIETLGDESPKTTY
LAYNQSLFRGTGEVVQGQFSGEVLLPTLENFSNSDFRINVFAEDENLNREAIGSTEIPYQIKPIGHLPEENGPEIALWVA
DSLFSKASISSRNTPIWIQISDDSGINIIDAAGMTLQINNGEPITLIDQYQAINGTYTKGRVKTWAYDLNEGVNELLITA
IDQLGNSTQLREKVEVLGSKHLKIENLLVYPNPASDQVNFVVTHNRLGETLSLEVSIFSLQGTEIFSYKGRFPKVERSII
DSQWIFLNRNSKNLIKGTYLYNLNLYSEEDATSDILAGKIIIQ
>AKP49897.1 hypothetical protein CA2015_0426 [Cyclobacterium amurskyense]
MEIRGKFAFKCLIGIIGSLYYILPVSAQQTYKFPVSKEGVYHLSQNQATVWGLGDLDQISIFGQPGMLDQKIDSSIFLQK
EIPQKIIGDKLYFFLEGADQALLEDGIAHLNEHHYTDTLFYLLQTGSTARNKITKTEEHNETENSLAPPKNLFQLSIHKL
EEENLLSSGREWYGYRTFNGGSQIITIEQAAPNSVGPVAIWAQFMAQSFEESKFTLAANNQVIGQVSIPSIPNSRYAIKG
RETSFASNFPKPEGNKPQNIVLTFSTLNPNGTGYLKNMLLGYPFLSSQLPEGVYYSPDNSAYSIETSHQGIWDVSDFYQV
KDIKTDNLPTSKAKKIVVFDPESSSEIKNLEQVIGRNEILNGQPEFIIITSASLFSQAKRLSDFKNSMGLPTEVVLVENI
YNSYGYGNPDISSIRNFLAAYWLTTGRLKNVLFFGKGSFDYKHKLGGRPNLVPTYSSRVSLNPLTTYGSDDYFGFLNMGE
GEWLESPEGDHHLSIGIGRIPAINSREAKIAVDKIITYQTGNLGKWKKKLLFVADDGDNNIHLNDSEKHTAYLHEYSPEF
ELKKLYLDNFPQEMTDNPQTAIKAREALIKNIKEGLLLLNYIGHGNELNLTAEGLFSVSDIQDWPVTNRYPVIVTATCEF
GRHDSPFIRSGAEELLLAEQKGAIAILTTGRPVFSSINYSLNKAFIEAAFKQGEALTLGEIFRDTKNNSLNGPLNRNFSL
LGDPSLRLDLPIYHAEVREWMEIDTQITTDQLSGLNRLEYKGKVEDPLTGASVTQFDGNYEITINAPPSQIETLGDESSK
TFYTDYSQTLYRGTGKVEKGSFTGEILLPKLEGYSNDEIQVSLFAIHNDLNREAYGANKITINPKEPDINPETNSPTIEV
WIADSLQSKSQISFRNTPVWLHLADKSGIKIDEPSGITLQVNENPALSLTNEYYALNGSYKSGKIKVWANDLIEGINELS
FTIYDQLGNSTQHTEIVEVKGSNQLKIENILVYPNPATDEVNFKIVHNRQGETINLSLNLFSLQGTEIFSYKGRFPKAER
SIIDIQWIFLNSNSQNLIKGTYLYNLNLYSEEDATSDIIAGKIIIQ
>AGA79064.1 Peptidase family C25 [Echinicola vietnamensis DSM 17526]
MKPFAKILRSISLICLTWFVTVPFVFGQTSYFKFPITKAGIYQLSLAELPQLKDARLENIAIYGASGMLPQKLEEESLHL
QELPSLLLDGKLLVYLEGPHQIKTEGDSLHYRHHSYTDTAYYLVKTHVTAPKRLSSELPAPADAPTFTTEQAMLYALYAY
KKETINLLSSGRKWYGNRVRAGGIASFNMQVDPYDQGPIYYHANLLAQSTSEATLRIRSRQQEFFSTVISAIPSSTYGLK
GREKHISGFTGHVDVGNPTQFNLELKSSDPNAVGFLDYFLLGLPHLAANVEEGIYMNLNHEQPISLDAKKHLLYWDVTQS
DRPEKLSTSAGTVHLRPYQRLAIADPMKAPKIHGLQSISQNIRQINPAELVVITSPSLRFQANKLADFKRSIGISTAVVT
PQEIYDAYNYGTRDVTAIRNFLADQYHRHQTLQHVLLFGKGTFDYKHISPGHPNLVPTYSSRNSLHPLTSFGSDDYFGFL
EFGQGQWAESEAGDLPLAIGVGRLPVTNTQEARNVVEKIIQYETHSLQLGKWKRKLLFVADDGDYNVHLDHSETHTASLY
QSSPFYDVQKLYLDAFKQVAEGSFQTAPEAKAALAESMEDGALLINYIGHGNDNTLAAERIFQVQDLQNWPETQHFPLIV
TATCEFGRHDSPYLRSGAEELLIAKNKGAIALLTTGRPVFSSINFSLNKAFISAFQENDEGQGLQLGDIFKATKNNSLNG
PYNRNFSLLGDPSLRLARPELSIDLTVSSAKGTAIDTLYSHQPTRITGTVRDPLTGLPMHNFDGTFLLEILGEPITVKTN
GDEGPASTFQELNNIRYRGSGNITNGQFTAEIFVGQDTLGRPSDGIIRIFASSESSTFEAINAQAISLEEGTFSAPDDRE
GPSIRLFANDTIQSPTTVSSTQITFIASLKDESGIQTTSENGQGIMLKVNGNSPIVLDNYYRTIHGNYQQGIIEMPIGGL
EEGINTLELTAYDHAGNASTQTLKIKVSGSENIKIEEIINYPNPTNDISYFKIKHNRPNENIILYLTIYNLLGKKIYSTE
KRYPKASTEIPDLEWIFLRDMTKIPAKGTYIYELQLTSERDGTSDQAIGKINIQ
>AMQ57704.1 hypothetical protein AO498_14725 [Algoriphagus sp. M8-2]
MSMGLRVVISLILFFAVELSHAQSNLFKFPITETGIYKITASEANSLGVPLNQIAFYGFPGMLPQELDSIQLRHQEIPSQ
LVGNEIWVFLVGPHQIELNEGTPFYTHHIYSDTLHFLIGKSEQPKRVDLLNTTIDPDFPSFLGYQFTTLKGEKVNLLNSG
RTWYSDPIRSGQSLNFNVRLNANSNSPWLISGKLMTQSINSSTMRILTGDTIIEELAFDPIPNTTYGIKGQEVQFQTLFN
PTNQSLSQIRLTFQGQGGASAGYLDYLTIGIPVNGQQVSDGLIIGSTSGSISLQSDQNAWEVSDFYQPKSIGFESSNGIG
TNWFVFKKSEIKSLTNFQPVLQKAREVEEVELLIITHPRLQSAANRLLAHKKAIGISSEVLTTTEIFDGFGYGNPDLTAI
RNFIATSFHKGAKLQNVLILGKGTFDYKGILGGRPNLVPIYTSRNSLNPLNTYSSDDYFGLLDWGQGKWEESREGDELMQ
IGIGRIPAITLAEANSFVDKLIAYESREFDLSAFPSFTVLADDGDNGIHMRDSEAHANFLRSNHPEIKVNPLFLDRFEQT
SNSGRQSSEAAKKALEAQLDQGTFILNYVGHGNETTLTAEEIFTVSDIDNWANQSNPALWVTATCEFGRHDSPFIRSAAE
ELLIRPAKGAIGLLTTGRPVFSSVNFSLNQAFVQEIFNGGFEPQNLGEVFKKTKNNSLNGVLNRNFSLLGDPSLRLPYPE
LNISIKDISEAQSGKSKDTLSAFQPYLITAEIIDPLSGALNIGFNGNYKIEIRGEAIPNQTLGDENSPFDFLEEKVLLFQ
GSGMVSEGIIKASIKIPGGFEDLLSMANIRILAWNSDSKTRALGLKSIEIKDEIKPNEPGEGPQIQIKVEDKDQAPFVFS
SPRLTIEAHFSDPDGIQISGLNPEQNLEIKLNDQDPIILNENFVATNGSFSEGKIEISLDGFEEGLNTIEISAWDILGNG
NSVTAPVEILGSNRLQILTHKVFPNPSSIESHFEVTHNRPGENINLTLEVFSLTGKILFSETKRFVKASKELNDLSWIFF
QTQANYPAKGTYIYKLSLESESDNTFDSASGKLVIQ
