# Supplementary material for: Phylogenetic comparison between Type IX Secretion System (T9SS) protein components suggests evidence of horizontal gene transfer
Source: PeerJ. 2020 Jun 26;8:e9019. doi: 10.7717/peerj.9019 (PMC7323717; doi:10.7717/peerj.9019)
Supplement: Supplemental Information 1 — T9SS components sequences, alignment of each T9SS protein family, NEX files used as input for MrBayes tool, genome annotation (GFF) file for Porphyromonas gingivalis and detailed Bayesian Inference trees with support values. [file peerj-08-9019-s001.zip › supplemental/Supplemental files/Supplemental Data S1/porV.fasta]

>AKV63275.1 hypothetical protein PGA7_00000260 [Porphyromonas gingivalis]
MIIKKMLKNKLAPLAILFLFAPKAMKAQEQLNVVHTSVPSLNISPDARAAGMGDIGVATTPDAYSQYWNPSKYAFMDTKA
GISFSYTPWLSKLVNDIALMQMTGFYKLGTDENQAISASLRYFTLGKLETFDELGESMGEAHPNEFAVDLGYSRQLSENF
SMAVALRYIRSDQSTHNTGENQAGNAFAADIAGYLQKYVLLGNAESLWSLGFNVKNIGTKISYDGGVTSFFIPTSLNLGT
GLLYPIDDYNSINFNLELSKLLVPTPPIMDQNDQAGYEAALKKYQETSSISGIFSSFGDAPGGLKEEFREITWGLGAEYS
YDDKFFVRAGYSYLHPTKGNLQYFTAGAGFKMNIFRIDASYLLSTIQSNPLDQTLRFTLAFDMDGLRNLFH
>AAQ65282.1 hypothetical protein PG_0027 [Porphyromonas gingivalis W83]
MIIKKMLKNKLAPLAILFLFAPKAMKAQEQLNVVHTSVPSLNISPDARAAGMGDIGVATTPDAYSQYWNPSKYAFMDTKA
GISFSYTPWLSKLVNDIALMQMTGFYKLGTDENQAISASLRYFTLGKLETFDELGESMGEAHPNEFAVDLGYSRQLSENF
SMAVALRYIRSDQSTHNTGENQAGNAFAADIAGYLQKYVLLGNAESLWSLGFNVKNIGTKISYDGGVTSFFIPTSLNLGT
GLLYPIDDYNSINFNLELSKLLVPTPPIMDQNDQAGYEAALKKYQETSSISGIFSSFGDAPGGLKEEFREITWGLGAEYS
YDDKFFVRAGYSYLHPTKGNLQYFTAGAGFKMNIFRIDASYLLSTIQSNPLDQTLRFTLAFDMDGLRNLFH
>BAG32542.1 Por secretion system protein porV (pg27, lptO) [Porphyromonas gingivalis ATCC 33277]
MIIKKMLKNKLAPLAILFLFAPKAMKAQEQLNVVHTSVPSLNISPDARAAGMGDIGVATTPDAYSQYWNPSKYAFMDTKA
GISFSYTPWLSKLVNDIALMQMTGFYKLGTDENQAISASLRYFTLGKLETFDELGESMGEAHPNEFAVDLGYSRQLSENF
SMAVALRYIRSDQSTHNTGENQAGNAFAADIAGYLQKYVLLGNAESLWSLGFNVKNIGTKISYDGGVTSFFIPTSLNLGT
GLLYPIDDYNSINFNLELSKLLVPTPPIMDQNDQAGYEAALKKYQETSSISGIFSSFGDAPGGLKEEFREITWGLGAEYS
YDDKFFVRAGYSYLHPTKGNLQYFTAGAGFKMNIFRIDASYLLSTIQSNPLDQTLRFTLAFDMDGLRNLFH
>BAK24195.1 hypothetical protein PGTDC60_0024 [Porphyromonas gingivalis TDC60]
MIFKKMLKNKLAPLAMLFLFAPKAMKAQEQLNVVHTSVPSLNISPDARAAGMGDIGVATTPDAYSQYWNPSKYAFMDTKA
GISFSYTPWLSKLVNDIALMQMTGFYKLGTDENQAISASLRYFTLGKLETFDELGESMGEAHPNEFAVDLGYSRQLSENF
SMAVALRYIRSDQSTHNTGENQAGNAFAADIAGYLQKYVLLGNAESLWSLGFNVKNIGTKISYDGGVTSFFIPTSLNLGT
GLLYPIDDYNSINFNLELSKLLVPTPPIMDQNDQAGYEAALKKYQETSSISGIFSSFGDAPGGLKEEFREITWGLGAEYS
YDDKFFVRAGYSYLHPTKGNLQYFTAGAGFKMNIFRIDASYLLSTIQSNPLDQTLRFTLAFDMDGLRNLFH
>ALJ24517.1 hypothetical protein PGF_00000230 [Porphyromonas gingivalis 381]
MIIKKMLKNKLAPLAILFLFAPKAMKAQEQLNVVHTSVPSLNISPDARAAGMGDIGVATTPDAYSQYWNPSKYAFMDTKA
GISFSYTPWLSKLVNDIALMQMTGFYKLGTDENQAISASLRYFTLGKLETFDELGESMGEAHPNEFAVDLGYSRQLSENF
SMAVALRYIRSDQSTHNTGENQAGNAFAADIAGYLQKYVLLGNAESLWSLGFNVKNIGTKISYDGGVTSFFIPTSLNLGT
GLLYPIDDYNSINFNLELSKLLVPTPPIMDQNDQAGYEAALKKYQETSSISGIFSSFGDAPGGLKEEFREITWGLGAEYS
YDDKFFVRAGYSYLHPTKGNLQYFTAGAGFKMNIFRIDASYLLSTIQSNPLDQTLRFTLAFDMDGLRNLFH
>ALA92667.1 hypothetical protein PGJ_00000230 [Porphyromonas gingivalis AJW4]
MIIKKMLKNKLAPLAILFLFAPKAMKAQEQLNVVHTSVPSLNISPDARAAGMGDIGVATTPDAYSQYWNPSKYAFMDTKA
GISFSYTPWLSKLVNDIALMQMTGFYKLGTDENQAISASLRYFTLGKLETFDELGESMGEAHPNEFAVDLGYSRQLSENF
SMAVALRYIRSDQSTHNTGENQAGNAFAADIAGYLQKYVLLGNAESLWSLGFNVKNIGTKISYDGGVTSFFIPTSLNLGT
GLLYPIDDYNSINFNLELSKLLVPTPPIMDQNDQAGYEAALKKYQETSSISGIFSSFGDAPGGLKEEFREITWGLGAEYS
YDDKFFVRAGYSYLHPTKGNLQYFTAGAGFKMNIFRIDASYLLSTIQSNPLDQTLRFTLAFDMDGLRNLFH
>ALO28815.1 hypothetical protein PGS_00000230 [Porphyromonas gingivalis A7A1-28]
MIIKKMLKNKLAPLAILFLFAPKAMKAQEQLNVVHTSVPSLNISPDARAAGMGDIGVATTPDAYSQYWNPSKYAFMDTKA
GISFSYTPWLSKLVNDIALMQMTGFYKLGTDENQAISASLRYFTLGKLETFDELGESMGEAHPNEFAVDLGYSRQLSENF
SMAVALRYIRSDQSTHNTGENQAGNAFAADIAGYLQKYVLLGNAESLWSLGFNVKNIGTKISYDGGVTSFFIPTSLNLGT
GLLYPIDDYNSINFNLELSKLLVPTPPIMDQNDQAGYEAALKKYQETSSISGIFSSFGDAPGGLKEEFREITWGLGAEYS
YDDKFFVRAGYSYLHPTKGNLQYFTAGAGFKMNIFRIDASYLLSTIQSNPLDQTLRFTLAFDMDGLRNLFH
>ANU64455.1 hypothetical protein A4V02_12485 [Parabacteroides sp. YL27]
MKRIQASILLLVAMAMALPQYALAQKNQFNPIETGVVSLGIAPDARAAGMGDLGAATDPDAYSQFWNPSKYAFAYSDAAV
SLSYTPWLRKIVNDIFLANVSGYWKFGGGDNQAVSASLRYFSLGEVSTYSEIGQTFNPYEMAFDIGYSRKLSESYSMGIV
FRYIYSSLGYNSDGGSEAGDPVSGASAFSADISGYLTKYPIIGQNECQWSLGWNISNIGSKLNFDNGTSPAFLPTNLRIG
TNFAFPLADYHTLSIGLDLNKLLVPTKPRRIDYADDEEGQIEWQQATIDWENTSSISGIFKSFSDAPGGMKEELQEITWS
LGAEYNYNQQFFLRAGYYYENEYKGGRKYYGLGAGFALNVLRLDASYMIAASQNSPLDQTLRFSLTFDMDGIKEIFGRR
>AGB28470.1 long-chain fatty acid transport protein [Prevotella dentalis DSM 3688]
MNRILRTWMAGMACMAATGAVAQDKANMFNPVNASVTSQTFAPDARSAGMGDVGVATDPDATSQYWNPAKYPFTVSRAGV
ALNYTPWLRQLVNDMGLAYLSGYYRIGDYSAVSSSLRYFSLGEVQFESSQSGGAAMTINPYEMSFDVAYSLMLSEKFSIA
AAVRWIYSDLTYDYTSDTAPGSAFAADLAAYYQNYINLGDRECQLGLGLNISNVGSKINFGGDDRSEFIPTNLRLGASLM
VPIDEYNRFTFAADANKLLVPTLPTEAQYKEARDKDRYNDYDDYVRKKYYDLSSISGIFKSFSDAPGGFKEELQEVQWSL
GAEYTYHDQFTLRAGYHDQNANKGNLKYFTVGAGFKMSVFSLDAAYVIATAKSNPLDQTLRITMSFDMDGIKDLFNRR
>AKU68527.1 hypothetical protein ADJ77_01305 [Prevotella fusca JCM 17724]
MIKQLRIAILSLTVLASSAAFAQEKKDIFNPVNTSVTSQSIAPDARSAGMGDVGAATDPDVNSQYWNPAKYPFNISRAGV
SLNYTPWLRQLVSDIDLAYLAGYYRIGDYSAVSASMRYFSLGEVQMTDGSNMTINPYEMSLDVAYSLMLSEHFSLGAAVR
WIYSDLTYNYTDDTAPGSAFAADLSCYYQNYINIGERECQLGLGMNISNIGSKITFGGDNRSEFIPTNLRLGASLMIPID
EFNRFTIAADANKLLVPTYPKRKADESQVDYDNRLQKEYYDVSSISGIFKSFGDAPNGASEELQEIQWSLGAEYTYNDKF
SLRAGYHHESENKGNRKYFTVGAGFKMNVFALDAGYVIATAKNNPLDQTLRFSLSFDMDGIKDLFKRR
>ACU06252.1 hypothetical protein Phep_4061 [Pedobacter heparinus DSM 2366]
MNLKCLVKTALISFLFAVCNEGFAQVVEPGTQPNGSEINNIITAVPFLLITPDARAGSMGDAGVAVQPDANASGINPSKL
AFLDKKYGFSVSYSPWLKSLVPDISLTYLAGFYKPDERTTIGSSLRYFNLGEIQLTDINQNNLGVYTPNELAFDVTYARR
MGESFSLGTSLRYIYSNLSSGQFSAGQQTHAASGIAVDVSAYFKKPTVFLGTDAILSAGLNLSNIGTKVSYSDSGPKSFL
PANMKIGGASTFLIDDYNQFTFALDFNKLMVPTQPVYDANGKIISGKDPDRSVPAGIFGSFADAPGGFSEELKEINIAAG
MEYWYNQQFALRAGYFYENPKKGNRRYATLGAGLKYNVFNMDIAYLLANADKNPLANTLRFTLLFNFGSTQN
>AMS27581.1 hypothetical protein AEM51_11695 [Bacteroidetes bacterium UKL13-3]
MIRRKIYSVAAAGLLCIMGATAQINTGQLDGRQNTITTAVPFLMITPDARAGAMGDVGAATPNDINAIHWNASKLAFMEK
NGGISVSYTPWLRQLVPDVSLSYLTAYGKINDKSAIGGSLRYFSLGEIQFTDITGNSMGNFNPNELAADLAYSQKLSDNF
AVGIAFRYIYSNLAGGATNVAGIKAGQSFAGDITAYYTNKARYKGYKVNYGFGGAITNIGNKVTYTTAQQENFIPINLRL
GTYGQVEIDKYNTIAFTVDFNKLLVPTPPKYLLNANGTFATDQNGDKIIESGKANNVPIVQGMLQSFSDAPGGFKEELNE
INISTGLEYWYDKQFALRAGYFHENQYKGNRKYLTMGAGLRYNVFALDIAYLISFQQRNPLDNTLRFTLSFDFDAFKTQK
EGNENKNGVFEAPAN
>APY08937.1 hypothetical protein BWZ20_11810 [Winogradskyella sp. J14-2]
MKKFAINLITLLTINLVLAQETITFPDQSSVITTGVPFMLIAPDARSASMGDMGVATSVDGFSQQWNPAKYVFSEAKSGV
SLSYTPYLSRLVNDISISYVTYFNRLNEFSAVSASFKYFSLGEILLTQGENDPGVNVKPNELTADVAYTLRLADQFSMAV
AVRYMRSDLRIDQVDPNADAASTFGADITGYYQSEEEAYNDFNGRWRAGFAIQNLGPKFKYDDGGRENFQPTNLRLGAGF
DFIFDEYSKLGITAEVSKLLVPTPPKFGFVDTNGDGEQTDDDPSTPNIDESEPTIITQGQDNDVSFLNGIFQSFGDAPGG
FSEELREFTWALGAEYTYQENFAFRAGYFNEAEDKGARKFFAIGAGFKYTTINLDLSYLFSASRVQSPLENTLRFSLTFN
FGDGEYNEY
>ADQ79457.1 hypothetical protein Palpr_1311 [Paludibacter propionicigenes WB4]
MKNSFLVLCALVLCATSALAQVNNPIVTAVPSLSIAPDARAGGMGDIGAATTPDVNSQFWNPAKYVFMESDAGVSISYTP
WLRKLVSDIDLAYLSGYWKLDKQQAFSASLRYFSLGSIDIVDIQGTFMQSAHPNELAVDLGYSRLLSDKFSVAVALRYIR
SDLNNGINLTGGTEMVPGSAVAGDVAAFFKTPIALPSVDATLNLGLNISNIGSKISYDKKASSNFIPTNMRLGGSFEYPV
DNFNKISVSADLNKLLVPTQNSMSNKEYSDLSPLTGIFKSFGDAPGGFKEELREVMWSLGAEYAYNNQFFVRGGYFNESQ
YKGNRKYFTAGAGFKLNIFQLDAAYVMSTAQSNPLDQTLRFSLSFDWLALKNMLK
>ALJ59118.1 hypothetical protein BcellWH2_01865 [Bacteroides cellulosilyticus]
MKKYILLLLIAFLSVHLLAQDKNQFNPVNTGVNSLGIAPDSRGGGMGDVGAATDPDVNSQYWNPAKYPFTISRAGVAVSY
TPWLRKLVNDIDLAYLAGYYRIGDYQAVSGSLRYFSLGEVPVAYQDENSPGYTIKPYEMAVDVAYSRMLSEHFSAAVALR
YIYSDLAYREDEEVSAGSAFAADIAFYYTNYVILAQRECMLSFGLNASNIGTKISYDSGNTSQFLPTNLRLGASLLFPID
DYNTIGVSFDANKYMVPTRPVRGEDESQEEYEERLDRDYNDISPIKGIFKSFSDAPGGFKEELQEIQWSLGLEYTYHEQF
SIRGGYHWEHENKGNRKYFSFGAGFKMSVFSLDAAYLVSTAQSNPLDQTLRFTLGFDLDGIKDLFGRRRR
>ADK95727.1 hypothetical protein HMPREF0659_A5112 [Prevotella melaninogenica ATCC 25845]
MINKLRIAILSLTVFASSTVFAQDKKDIFNPVNTSVTSQTIAPDARAAGMGDVGAATDPDVNSQYWNPAKYPFNISRAGV
SLNYTPWLRQLVSDIDLAYLSGYYRIGDYSAVSASMRYFSLGEVQMTDGSNMTINPYEMSMDVAYSLMLSEHFSLGAAVR
WIYSDLTYNYTDDTAPGSAFAADLSCYYQNYINIGERECQLGLGMNISNIGSKITFGGDNRSEFIPTNLRLGASLMIPID
EFNRFTIAADANKLLVPTYPKRKADETQVDYDNRLQKEYYDVSSISGIFKSFGDAPNGASEELQEIQWSLGAEYTYNDKF
SLRAGYHHESENKGNRKYFTVGAGFKMNVFSLDAGYVIATAKNNPLDQTLRFSLSFDMDGIKDLFKRR
>AEA21096.1 outer membrane protein transport protein, Ompp1/FadL/TodX family [Prevotella denticola F0289]
MNKTLRIAILSVTVLSASTAFAQDSKKEMFNPVNTAVTSQTIAPDARSAGMGDVGAATDPDVNSQYWNPAKYPFTISRAG
VSLNYTPWLRQLVNDIDLAYLAGYYRIGDYSAVSASMRYFSLGEVTTDDGNMTINPYEMSLDVAYSLMLSEHFSLGAAVR
WIYSDLTYSYKDDTSPGSAFAADLSCYYQNYINIGERECQLGLGMNISNIGSKITFGGDNRSEFIPTNLRLGASLMVPID
EFNRFTIAADANKLLVPTYPKRNADESQVDYDNRLQKDYYDVSSISGIFKSFGDAPNGFSEEMQEIQWSVGAEYTYNDKF
SLRAGYHNESENKGNRKYFTVGAGFKMNVFSLDAGYVIATAKNNPLDQTLRFSLSFDMDGIKDLFKRK
>ALO49607.1 hypothetical protein AS203_11355 [Prevotella enoeca]
MNKLTRIALLSLLCTASIIIRAQDKPRMFNPVYYSVTSQMIAPDARAAGMGDVGAATDPDVNSQYWNPAKYPFNISRAGV
SLNYTPWLRQLVTDIYLAYLAGYYRIGNYSAVSSSLRYFSLGEVETNKPGTAAMTIRPYEMSFDVAYSIMLSEKLSIAAG
VRWIYSDLTYSYSEETSLGSAFAADLGLYYQTYPMLGARECQLGLGLNISNIGSKINMGNDDNSDFIPTNLRLGGALIIP
IDNYNRLTLAADANKLLVPTKPKQQDGETTQAYQDRLQRDYYDVSSISGIFKSFSDAPGGFKEEMQEVQWSIGAEYIYND
KFSLRAGYHNESANKGDLKYFTVGAGFKMNVFSLDAGYVIATTKSNPLDQTLRFSLTFDMDGIKDLFRRK
>APW31658.1 hypothetical protein BWX39_02780 [Prevotella intermedia ATCC 25611 = DSM 20706]
MNNTYRILSLFLLTLVAAAAMAQDKKDIFNPVNHAVTSQMIAPDARAAGMGDVGVATDPDVNSQFWNPAKYPFTISRAGV
SLNYTPWLRQLVSDMDLAYLSGYYRIGDYSAVSGSLRYFSLGEVQAGGSTDGSAALTIKPYELSADIAYSLMLSETFSLG
AAVRWIYSDLTYTFTEETTPGSAFGADISAYYQNYINMGSRECQLGLGLNISNIGSKITFGGDNRSEFIPTNLRLGASLM
IPVDEFNRFTISADANKLLVPTYPKRKTDESEVDYQERLQKEYYDISSISGIFKSLSDAPGGAKEELQEVNWSLGAEYVY
NDKFALRAGYHHESENKGNRKYFTVGAGFKMSVFSLDAGYVIATAKSNPLDQTLRFSLTFDMDGLKDLFNRR
>BAR95249.1 hypothetical protein PI172_0521 [Prevotella intermedia]
MNKTYRILSLFLLTLVASAAMAQDKKDIFNPVNHAVTSQMIAPDARAAGMGDVGAATDPDVNSQFWNPAKYPFTISRAGV
SLNYTPWLRQLVSDMDLAYLSGYYRIGDYSAVSGSLRYFSLGEVQADGSAALTIKPYELSADIAYSLMLSETFSLGAAVR
WIYSDLTYTFTEETTPGSAFGADISAYYQNYINMGSRECQLGLGLNISNIGSKITFGGDNRSEFIPTNLRLGASLMIPVD
EFNRFTISADANKLLVPTYPKRKTDESEVDYQERLQKEYYDISSISGIFKSLSDAPGGAKEELQEVNWSLGAEYVYNDKF
ALRAGYHHESENKGNRKYFTVGAGFKMSVFSLDAGYVIATAKSNPLDQTLRFSLTFDMDGLKDLFNRR
>AFJ08459.1 hypothetical protein PIN17_A0160 [Prevotella intermedia 17]
MNKTYRILSLFLLTLVASAAMAQDKKDIFNPVNHAVTSQMIAPDARAAGMGDVGAATDPDVNSQFWNPAKYPFTISRAGV
SLNYTPWLRQLVSDMDLAYLSGYYRIGDYSAVSGSLRYFSLGEVQADGSAALTIKPYELSADIAYSLMLSETFSLGAAVR
WIYSDLTYTFTEETTPGSAFGADISAYYQNYINMGSRECQLGLGLNISNIGSKITFGGDNRSEFIPTNLRLGASLMIPVD
EFNRFTISADANKLLVPTYPKRKTDESEVDYQERLQKEYYDISSISGIFKSLSDAPGGAKEELQEVNWSLGAEYVYNDKF
ALRAGYHHESENKGNRKYFTVGAGFKMSVFSLDAGYVIATAKSNPLDQTLRFSLTFDMDGLKDLFNRR
>ACU58681.1 hypothetical protein Cpin_1183 [Chitinophaga pinensis DSM 2588]
MYNCMIRKVTINLVFICCILFSLSTSAQIGSGQLDGRTNTINTAVPFLRISPDARAGAMGDAGIATSPDANSMYWNLSKV
AFAKSRSNISVTYTPWLKELVNDVFLANLSGYYQLDEMQTVSASLRYFSLGTINFTDITGMPTYDYRPREFAFDAGYARK
LSDNFSVALAGRYIYSNLASGDINGRVIKPGTAFATDLSFFYTKDYEKSDNSVNTWNVGLALTNIGTKISYTESATNKDF
LPTNFGLGTSYAFGLDETNKLTLALDLNKLMVPTPDSTGAYRQKSTISGIFSSFGDAPGGFGEELKEFTVSLGGEYAFRD
QFFVRAGYFYENKDKGNRKYATAGLGVKYNMFGLNFSYLVPSGNGIQRNPLSNTLRFSLVFDLDHHEEDNSNTW
>AEW03216.1 hypothetical protein Niako_6995 [Niastella koreensis GR20-10]
MKRKFLKLTVGVFLSLGVISANAQTTQPINVVTTAVPFLRISPDARAGGMGDLGVATSPDANAPFYNLAKVPFAQKNFSV
GLTYTPWLKDLGLNDVYLLALAGYYKLDEDQALAGSVRYFSLGNIQFTDAAGNDFGSGRPREFGVDFGYTRKLSDKIGLG
VALRYIHSNLAGNLAQSGTTYKPGSTVAGDITFFYNGQDEAGQGWNFGATLTNLGGKIGYTNDATQKDYIPANLSLGTTY
TKAFDEQNKITFGVDVHKLLVPTPPNFNQDDTAVANAQAADYRSKSTVSSWFSSFNDAPGGFKEELKEFQVSLGAEYNYM
DQFFFRAGYFYEDKTKGNRKYFTVGLGVKYNVFGLNFSYLVPSGSGVNRNPLSNTLRFGLIFDLDDLNAE
>AMQ01305.1 membrane protein [Pedobacter cryoconitis]
MRIKKLKCSSRFLLICFFFAVETFSLQAQTPETQSNGSRFNSLKTAVPFLLITPDARVGGMGEAGVAISPDANSGSINPS
KLAFLEEKYGFSASYSPWLRSIVSDINLGYLSGFYKLDDRTTLAASMRYFSLGKIQLTDANQQELGTSSPSELAIDATFA
RRFGDSFSLGTSVRYIYSNLAAGNFGVGQQSKAGKSLAVDVSAYFKKPTYMLGHDAIVSAGANISNIGTKMSYVDGGQSA
FLPTNLKIGGAATLILDDYNEITLALDFNKLLVPTQPIYNQDGSIQSGRDPDRSVPSGIFGSFNDAPGGFNEEVKEINIA
SGLEYWYNKKFALRTGYFYESPQKGDRRYFTLGTGFKYESFNFDVSYLVASARKSPLANTLRFTLLFNLGNTSK
>AJH16128.1 hypothetical protein MPR_2990 [Myroides profundi]
MNLKKIKMKKVTALFLTVLAGQFIYAQKVVRPITTGVPFLLISGDARSSGMGDIGVATSSDVFSQQHNAAKYAFATQAQG
FSVNYSPYMSKVSSDMALGQLTYFNKFNERSAIGASLRYFGMGEMEFRDSYQSSSIIKKPNEFAVDISYSLKLSDRFGMA
VVGRFINSNLRMPEVDGSNSMASQVAVDIAGFYESDIVRFSTFDGRWRAGFNIQNLGPKIKYEDEQYGSFLPANLKLGGS
FDFIIDQQNTLTISGELNKLLVPTPPEHRNDPNALIEYNDTGWLKGVIKSFGDAPNGFSEEMKEVAWSLGAEYWYDNKFA
FRTGYFHESPEKGARQYATLGAGFKYNMMAIDLSYLFSTSKINNPMENTLRFSLTFDLGRKTYRRG
>AOR25738.1 hypothetical protein FORMA_05570 [Formosa sp. Hel3_A1_48]
MLELITTTLRHLRALSAVLVLLISNFTLGQTTVIPNQDSRVITTGVPFLLIASDARAAALGDMGVATSVDAFSQQWNPSK
YAFSETKSGMAISYTPYLSKLVNDIFLGNVSYYNRISERSAFAASFKYFSLGEIELREDEFSEALIEKPNELTLDASYSL
RLSDQFSMAVALRYLRSDLKIQALDANAKSANSFGVDIAGYYQGEEEAYADFNGRWRAGFALQNLGPKLKYDDAGRENFI
PTNLRLGGGFDFIFDSYNKLSVTAEVTKLLVPTPPVYGTEYNYTDNNNNGVYDPENGTTTADTDTRGSIVNSNVIIEGQD
PNVSFVKGIFQSFGDAPGGFSEELDEFTWALSAEYVYQDSFALRAGYFNENELKGARKFFSLGAGFKYSTIDIDLSYLFS
AAQVQSPLENTLRFSLSFNFGDGEYVEY
>AFU69270.1 hypothetical protein P700755_002511 [Psychroflexus torquis ATCC 700755]
MKNLSSFKLYIFVNSKLHMKSIPLFLIAVLYLSNSLQAQDNRRVITTGVPVLLIAADARSSGMGDQGVATRVDAFSQQWN
AAKFAFSETKTGIALSYTPYLRELVNDINLANLSYFNRINERSAFAASIRYFALGEVELRQTADQVPRIESPNEFAIDLS
YSLRLSEQFSMAVTGRFINSNLRIPTGIADASAASSFGADVSMFYRSEEKFYKDFNGRWRGGLAISNIGPKIKYDAAGDE
NFLPTNFKAGAGFDFILDASNTIGIHLEINKLLVPTPPVFEIENGVLTPEAQQAFLDYNRQSEFGAIFSSWGDAPDGISE
ELREITWALGAEYWFDNSFALRLGYFNESRDKGFRKFVTMGAGFKYSTINIDASYLFSTSTVQNPLEGTLRFGLTFNIGD
GTYIEY
>AFK02794.1 hypothetical protein Emtol_1649 [Emticicia oligotrophica DSM 17448]
MKRKIVAALASVAFINAFTTQAQVSRTLSPSVPFLTISPDSRGAALGDAGVASTPDANSIYWNTAKLAFIDKNIGSTVSY
TPWLRDLVDDMGLLNVGLFKKLDKNSAFGASMTYFNQGEIQFTTATGQPNGTFQSRDLNFTAGYTRKIGRDFSMGINGKF
IHSNLIGSQVVNGVASKPASTVAGDVSFFYTTDRPSAKDKDRGMTYSAGAVISNIGGKINYGRSAFYIPTNLKVGGAVGF
KLDAHNRFNFLLDANKLLIPTPPLRDNNGNIVKGRDPETTSAIAGIFGSFSDAPDGLKEELREVTLSTGVEYWYNNFFAL
RGGYFMESSMKGGSKYVTTGLGLKISNYQLDLAYLVPTSQGSPLANTWRITLIFDMNGKPSSIPTEVPTENN
>AFM03712.1 hypothetical protein Fleli_1278 [Bernardetia litoralis DSM 6794]
MQIRKVLAAILGCLIMNSVYSNFNTASAQVSVSGSEVITTGVPILLVGPDSRAAGMGDLGAATSPDANSIHWNPSKIAFI
ENDWSFGVSYSPWLQKLVNDMWLGYVSGVKRISKTQTVGVSFRYFDMGDLQFTNASGVPLESFNPREAMIDATFAQQLSD
KLSIAGTFRFIHSNLAGNITNNTVVSNVKPANTGAVDVSMFYKSKLNFKSFEGDWALGLNISNIGAPVTYNAAAQQDYLP
ANLRLGTAFNAEFDEFNKLTLAFDVSKLLVPTPDNTITSGQNDPVLSSIFKSFGDAPGGFSEEVKEMIFAVGAEYWYADL
IALRGGYFHENEEKGNRRYFTLGLGLRYQVFGFDFAYLIPNQQQHPLADTIRFSLLFNINKGDKLDAPKEGLN
>EAP88182.1 hypothetical protein CA2559_05465 [Croceibacter atlanticus HTCC2559]
MKKAAFVLFGTLLLFNIQANAQSENNRVITTGVPFLLISGDARASGIGDMGAASSPDTYSQQWNPAKYAFALDQQGIAVS
YTPYLRELVNDINIGTLTYYNRFSERSAVAGSLKYSSYGDIELRETPDQQPLLVKPNELALDLGYSLKLSERFSMGVTGR
YIRSDLQIQSTNNDASAANTFGVDVSAYYQSEEIAYNNFDGRWRAGVNISNIGPKIKYDDAGQESFIPTNFRLGVGHDFI
LDFDNKISAIVEVNKLLVPTPPAVDEDMDGQLSEEDEQAIRDYNNTSSFGAIFSSWGDAPDGFSEELKEFTWAIGAEYWY
QDSFAFRAGYFNESDEKGFRKFATIGAGFRYSLATIDVSYLFSTSQTQNPLEGTLRFSLAFNFGDTWDEY
>CAL67845.1 conserved hypothetical protein, secreted [Gramella forsetii KT0803]
MKKNTFFLIAAVLFANLSLFAQEGTRDRVITTAVPFLKIASDARSAGMGELGVATSSDVYSQQWNPAKYAFYEHGNGVGV
TYTPYLSRIVNDIFLGGVSYVQKLDDRSAIAGGLRYFSLGSIETREVFEQEPLFVNPNSFTLDLSYSLKLSEDFSMAVAG
RYLRSDLDTGGDENFPGSTFGVDVAGYYQSQQITYQNFDGVWRLGANISNIGPKIKYDDAGQENFIPTNLGVGVGFDFIF
DADNKLATYLEFNKLLVPTPQDFDDDGDIDSEDDEEYNSTGSIEGIFKSFGDAPDGLSEEVKEVTVALGAEYWYQEKFAL
RAGYFNESEEKGFRKFFSLGAGFAYENIVIDASYLFSTSSVPSPLEGTLRFGLSFNFGDNYSN
>ALU24963.1 hypothetical protein AS202_01705 [Myroides odoratimimus]
MKKVTALFLTVLAGQFIYAQKVVRPITTGVPFLLISGDARSSGMGDIGVATSSDVFSQQHNAAKYAFATQAQGFSVNYSP
YMSKISSDMALGQLTYFNKFNERSAIGASLRYFGMGEMEFRDSYQSSSIIKKPNEFAVDISYSLKLSDRFGMAVVGRFIN
SNLRMPELDGSNSMASQVAVDIAGFYESDVIRFSTFDGRWRAGFNIQNLGPKIKYEDEQYGSFLPANLKLGGSFDFIIDQ
QNTLTISGELNKLLVPTPPEYRNDPEALIEYNDTGWLKGVFKSFGDAPNGFSEELKEVAWSLGAEYWYDNKFAFRTGYFH
ESPEKGARQYATLGAGFKYNMMAIDLSYLFSTSKINNPMENTLRFSLTFDLGRKTYRRG
>APA90987.1 hypothetical protein BK054_01800 [Myroides sp. ZB35]
MKKVTALFLTVLAGQFIYAQKVVRPITTGVPFLLISGDARSSGMGDIGVATSSDVFSQQHNAAKYAFATQAQGFSVNYSP
YMSKISSDMALGQLTYFNKFNERSAIGASLRYFGMGEMEFRDSYQSSSIIKKPNEFAVDISYSLKLSDRFGMAVVGRFIN
SNLRMPELDGSNSMASQVAVDIAGFYESDVIRFSTFDGRWRAGFNIQNLGPKIKYEDEQYGSFLPANLKLGGSFDFIIDQ
QNTLTISGELNKLLVPTPPEYRNDPEALIEYNDTGWLKGVFKSFGDAPNGFSEELKEVAWSLGAEYWYDNKFAFRTGYFH
ESPEKGARQYATLGAGFKYNMMAIDLSYLFSTSKINNPMENTLRFSLTFDLGRKTYRRG
>AJA67668.1 hypothetical protein MYRA21_0458 [Myroides sp. A21]
MKKVTALFLTVLAGQFIYAQKVVRPITTGVPFLLISGDARSSGMGDIGVATSSDVFSQQHNAAKYAFATQAQGFSVNYSP
YMSKISSDMALGQLTYFNKFNERSAIGASLRYFGMGEMEFRDSYQSSSIIKKPNEFAVDISYSLKLSDRFGMAVVGRFIN
SNLRMPELDGSNSMASQVAVDIAGFYESDVIRFSTFDGRWRAGFNIQNLGPKIKYEDEQYGSFLPANLKLGGSFDFIIDQ
QNTLTISGELNKLLVPTPPEYRNDPEALIEYNDTGWLKGVFKSFGDAPNGFSEELKEVAWSLGAEYWYDNKFAFRTGYFH
ESPEKGARQYATLGAGFKYNMMAIDLSYLFSTSKINNPMENTLRFSLTFDLGRKTYRRG
>AOR28844.1 hypothetical protein FORMB_18110 [Formosa sp. Hel1_33_131]
MIPTQKNQKLTSICVLFLVALFSTKAVAQTTIIADPDSRVITTGVPFILIASDARAASMGDMGVATSVDAYSQQWNPSKY
AFSEAKAGIGFSYTPYLRKLVNDIFLGSLTYFNRLNERSAFAVSLKYFSLGEIELREDEFSTPLIESPNELTFDASYSLR
LSDQFSMAVALRYLRSDLKIQAIDVNAKAASSFGVDITGYYQSEEEAYNEFNGRWRGGFAIQNLGPKIKYDEGGRENFLP
TNLRLGGGFDFIFDQYNRVNVTAEVTKLLVPTPPVTGKEYNYTDTNGDGVYNPDDGDVRGTLVGNVILEGQDPDVGFMSG
VFQSFNDAPGGFSEELDEFTWALGAEYVYQDSFAFRLGYFNENEFKGARKFFAMGAGFKYTAINIDLSYLISASKVQSPL
ENTLRFSLSVNFGDGEYSEY
>APY01003.1 hypothetical protein BWR22_12015 [Lacinutrix venerupis]
MKKNILVLMVFAFALKSYSQTPANSFVVQPYQDTRVITTGVPFLLIAPDARAAAMGDMGVATSPDAFSQQWNPAKYVFST
AKSGVGVSYTPYLSKLVNDIFLGNVTYFNRINEQSAFAASFKYFSLGDIEFVEDENSIPLIQSPNELTLDLSYTLRLSDQ
FGMAVAMRYLRSDLKLNLGDNDATAASTFGVDITGYYQGEEEAYNDFNGRWRGGFAIQNLGPKFKYDEGGQENFQPTTLR
LGGGFDFIFDQYNKLGVTAEFAKLLVPTPPVLGDRIEYTESGETPGYQADEDITVATENNYIIDGQDNNVDFVSGIFQSF
GDAPGGFKEELQEFTYAVGLEYLYQESFAFRTGYFNEHETKGARKFFALGAGFKYNVLNIDLSYLFSASKVQSPLESTLR
FSLTFNLGEGEYTEY
>AMQ57705.1 hypothetical protein AO498_14730 [Algoriphagus sp. M8-2]
MNKKAAQIFKNSLCVVFALATFSSFAQNSVIISGQDPNRRVITTAVPFLNFAPDSRHSAMGDVGAATTPDAYSAHWNAGK
LAFIKEDLGFSLSYSPWLGKLVNDMSLSYLTGFKKIDENSAWGFDLRYFNMGDIQLTDGRGNELGEFNPRDFALGTTYSR
KLSQNLGLGVSARFIYSNLSGNISSAGGAEAKPGVSVGADIGLYYQKSTFVGTKEGVWSWGLVLSNIGPKITYNSAEDLD
YIPTNFRIGTAYKINFNELSSISFSLDLNKLMVPTPPIYRTNEDGTLATDDNGNLIIEQGSDPDRPLISGIFGSFSDAPG
GFEEEIKEFTVSFGAEYLFAEKFAFRSGYFYENQSKGGRKYFTVGAGMKIKNLGIDFSYLVPQIQNHPLAETLRFSVHYT
IPQN
>AFL82796.1 hypothetical protein Belba_0125 [Belliella baltica DSM 15883]
MKISVSHSFKALFLPLVCLLTYEATAQNSTIISGQDPNRRVITTAVPFLNFAPDSRHSAMGDVGVATSPDANSAHWNAGK
LAFIKDDMGFSLSYSPWLRRLVNDMSVSYLTGYKKIDENSAFGFDLRYFNMGDIQLTDQRGNELGEFTPRDIAIGGTYSR
RLSENLGLGISARFIHSNLSGNISSVRGSESRPGVTVGTDVGLFYTKDVLAGSKEGVWSWGVSITNIGPKLTYNSAEDLD
YIPTNFRIGTAYQIKMDEYNSITFALDFNKLMVPTPPIYSTDENGNLITDSNGNLIIEPGNGKDPNRPLIAGMFGSFTDA
PGGFSEEMQEMMISFGVEYLYNEKLALRTGYFYENVNKGGRRYFTMGVGFNYKTLGFDFSYLVPQVQNNPLAETLRLSLA
YNISKR
>AEV32748.1 hypothetical protein Oweho_1767 [Owenweeksia hongkongensis DSM 17368]
MKKILALTVGVFCSVSSLYAQLPGNVSAEGQEDYYNGLRTISTAVPIIAVSPDSRAGGMGDVGAASSPDAASLYWNPAKL
AFLEDGTKSLSLSYTPWLNKLVSDINLAYLSYVFKIGDNQGMGFAMRYFSLGDINFTDENNTSLGTGSPYEFTLNGAYAL
KLSETMSLAVGLRYIFSDLTNGLQDRDAAPGQSFAADLGYYYQSREYNMEGGMKQSASFGIDISNVGAKISYGNSAQSDF
LPTNLRLGGGYHLRLDEYNRLSFLVDVNKLLVPSPAVVEGQNGVPQDLNGNDVDDEVLSDNSDVGAFEGIFSSFSDAAGG
GKEELEEVVLNVGVEFWYDDKFAIRGGYQYEDEQKGGRQYFTMGLGIKYNVFGLDFAYLIPASATVRSPLENTLRFSLLF
NFQDFSDQ
>AEL24263.1 hypothetical protein Cycma_0485 [Cyclobacterium marinum DSM 745]
MKAIKNSLPIFTFLLAFGFFHVETKAQNSVVLSSQDPNRRVIITAVPFLNFAPDSRHSAMGDVGVATSPDANSAHWNAGK
LAFIEDDMGFSLSYSPWLGRLVPDMSLNYLTGYKKIDDVSAFGIDLRYFNMGDIALTDGQGNSLGDFSPRDIAIGGTYSR
KLSDNLSLGISARFIHSNLSGNISASGGNESRPGVSVGTDVGLYHTSEILISDKEGVLSWGINLSNIGPKITYNSADDLD
YLPTNFRIGSALTIPMDELNKITFALDLNKLMVPSPPVYMEDENGQLVIDPNTGNPQIEAGKDPTRPLISGMFGSFVDAP
DGFSEELQELMISFGTEYSYDDKFALRLGYFYENASKGGRRYFTMGVGFKYNRLGFDFSYLVPQVQNHPLAETLRFSLQY
NVQK
>AKP49898.1 Membrane protein [Cyclobacterium amurskyense]
MKAIKNICPIFIFLLVFSSFQVETKAQNSLELTRQDGTRRVIITAVPFLNFAPDSRHSAMGDAGVATSADANSAHWNAGK
LAFIEDDMGFSLSYSPWLGRLVPDMSLNYLTGYKKIDDVSAFGIDLRYFNMGDIVLTDGRGNSLGDFSPRDIAIGGTYSR
KLSDNLSLGISARFIHSNLSGNISSSGGNESRPGVSVGTDVGIYHTSEILMSDKVGVLSWGISLSNIGPKITYNSADDLD
YLPTNFRIGTALTIPMDERNKITFALDLNKLMVPSPPVYKVDENGQFVIDPNTGNKEIESGKDPSRALISGMFGSFTDAP
DGFSEELQEVMISFGTEYSYDDKFALRAGYFHENADKGGRRYFTMGVGFKYNRLGFDFSYLVPQVQNHPLAETLRFSLQY
NVQK
>ANI88531.1 hypothetical protein A9P82_03990 [Arachidicoccus sp. BS20]
MILQWKKAAALAAISIVLGKAASAQTTEKVNIVTTATPFLRISPDARSGAMGDAGIAISPDANATFWNNAKTPFAKSNGQ
IGFTYTPWLQDIASDVYLITLGGFYKPDENQAITGGVRYFNLGQIQLTDESGALQGSSTPKEFSIELGYSRKVSDKFGVG
ITGRFINSNLGTGNISSSEGDVVYKVGHAFAADLSGYYNGLDDVGEGFTAGLTLSNLGTKISYTNDADSKQFIPANLGLG
GAYHFVLDDENKLTFALDLNHLLVPKAPDNVGTDEVDQQQLADYYSTGVVSSWGKSFSNSAYQESLGGEYSYNDLFFVRA
GYHAESKGAGDRNYFTAGVGIKYQVMNFNFAYLAPSGSSTNRNPLSNTLRFSLVFDLGSQKNY
>ABR44294.1 conserved hypothetical protein [Parabacteroides distasonis ATCC 8503]
MVRVSRFSLLLAVFSFLTAFTALYAQGGADDVKHKFAPINTAIPSLSIAPDARGGAMGDNGVATTPDVNSQYWNPAKYAF
SYSKAGVALSYTPWLRKLVNDVALAYLAGYYKLGDSDMQAIGASLRYFSLGEVQESRDGGMGNQLILNPYEMAFDVSYSR
KLSDVFSMAVALRYIRSDMGASSDADMVPDNAFAADIAGYLEKYVILGNSECLWSFGFNVSNIGTKVSYDGGNTNQFLPT
MLKVGTGLLYPIDDYNQIGIYVDLSKYLVPTEPIQEGTTPEDEAAYKEKHDEYNNMSPITGIFKSFGDSPNGFKGELEEI
MASIGLEYNYNQQFFVRGGYYYENKYQGNRQYFSVGAGFRMSVFQLDAAYLISTVQSNPLDQTLRFSLSFDMDGIKNLFR
>CEA16796.1 hypothetical protein ING2E5B_2067 [Fermentimonas caenicola]
MHKQLVSLLLCVILVSLPGYLKGQEQEYNPILTAMPSLQIAPDARGGGMGDIGAATMPDVYSQHWNAAKYPFVTTEAGLA
FSYTPWLNRLVNDINLLYASGFWKFGDQDLNVISSSIRYFSLGDIDIFDMGGDFTQSVNPYELALDVAYSRMLSETFSGA
VTLRYIRADYSTGDGETTPGNAIAADIAGYNETYFNMGRSEALLGFGFNLSNIGTKISYDGGETSMFLPTNLRLGTSLGY
PIDAKNSITLSIDLNKLMVPTPQLPGEDETEEEMFKRIEDYNNISSIGGIFTSLGDAPGGFKEEMQEVMWSLGAEYVYNN
QFSLRTGYFNQSEYKGNLRYVAFGAGFRMKAFHIDAAYLVSTSQSNPLDQTLRISLGFDIEGLRNLMK
>AOW20311.1 hypothetical protein LPB138_06295 [Lutibacter sp. LPB0138]
MKKLIIVLFVILFTIPALRAQDEPNPITTAAPFLLITPDARAGGMGDVGVATSSDANSQHHNPAKYAFLNSQYALAVNYT
PWMRELVNDVFLGGVSFGNRINDRSAWAASFKYFTLGEIQLTDNSGNEIGKEKPNELSVDGTYALKLNETFSLGVTMRYI
RSDFALKVDNSQLNTVNTFAVDISGYYQSEENNYGDFNGKWRGGFNISNIGPKVSYTDGGRENFIPTNLKLGGGFDFILD
DYNTISTTLEFTKLLVPTPPLRDPETGEIIEGKDDDVEFFAGMFQSFGDAPGGFSEEMKEFTWALGVEYMYDNSFALRTG
YFNENDLKGARKYFTLGAGFKFKSSRLDISYLFNSSDINNPLENTLRFSLGFDLGELYEYY
>ADV48085.1 hypothetical protein Celal_0750 [Cellulophaga algicola DSM 14237]
MKKILVITLILGLFKVSAQNERVITTGVPFLTIAADARSSGMGDIGVATSVDAYSQQWNPAKFAFAEQKMGIGISYTPYL
ESIITDIALLNASFYNKIDDRSAFAASIRYFTLGEIELRQFANEEGTVVKPNEFAIDGSYSLKLSETFSMGVGARFISSN
LKFPDQAGSADTKAASAFAVDIAGFYRSREIAYNNFDGRWRLGFNLSNLGNKISYDEGGQENFLPTNLKFGTGFDFILDA
DNKLAISTEFNKLLVPTPQDFNEDGVINGDDNAEYQEIGFLSGVFKSFGDAPDGFSEELKEFSWALGAEYSYQDSFMLRT
GYFNESEEKGSRKFFSLGAGFKFKAAQVDLSYLFSSSKIQNPLENTLRFSLTFNLGEEFIND
>APT21680.1 hypothetical protein BU993_02935 [Flavobacterium columnare]
MKKVSLIIIGIFTGVSALAQFQNDNRVITTAVPFLQITADARGASMGDMGVATSPDAFSQQYNPAKYAFSLKKQGVSVSY
TPYLTELVNDMSLGQLTYFNRFNERSAFGLGFRYFGLGEIELRNETGVQTGNVNPNELALDGSYSLQLSDRFSMGIAGRY
IRSNLRIPTSTNDAKSAQTFAVDVAGYYESSEIAYKNFNGRWRGGFNIQNMGPKISYDSDVERSSNFLPANLRLGGGFDF
IFDDYNKLSTTLEFNKLLVPTPKTAIDSNGNGILDASEQKDYRDAINQYNSTGWVSGMFKSFGDAPGGFSEELKETTWAA
GLEYWYQDSFAFRGGYFNESAVKGARKFATIGAGFKYSSLKVDVSYLFSMSKVKNPLENTLRFSLTINFGDDYEQY
>AEW86980.1 hypothetical protein FCOL_10885 [Flavobacterium columnare ATCC 49512]
MKKVSLIIIGIFTGVSALAQFQNDNRVITTAVPFLQITADARGASMGDMGVATSPDAFSQQYNPAKYAFSLKKQGVSVSY
TPYLTELVNDMSLGQLTYFNRFNERSAFGLGFRYFGLGEIELRNETGVQTGNVNPNELALDGSYSLQLSDRFSMGIAGRY
IRSNLRIPTSTNDAKSAQTFAVDVAGYYESSEIAYKNFNGRWRGGFNIQNMGPKISYDSDVERSSNFLPANLRLGGGFDF
IFDDYNKLSTTLEFNKLLVPTPKTAIDSNGNGILDASEQKDYRDAINQYNSTGWVSGMFKSFGDAPGGFSEELKETTWAA
GLEYWYQDSFAFRGGYFNESAVKGARKFATIGAGFKYSSLKVDVSYLFSMSKVKNPLENTLRFSLTINFGDDYEQY
>APY10545.1 hypothetical protein BWZ22_04500 [Seonamhaeicola sp. S2-3]
MKNQLLLLIAFAFIVKLNAQETIIFENQDKRVITTGVPFLLIAPDARAAAMGDMGVATSVDAFSQQWNSSKYAFSETKSG
FGVSYTPYLSKLVNDIFLGNLTYFNRLDERSAFAASLRYFSLGDIEFIDRPEDEPRIQKPNEFTLDASYALRLSDQFAMS
VAMRYLRSDLRIQGVDGDISPASTFGVDISGYYQSEEEAYADFNGRWRGGFAIQNIGPKYKYDEGGIENFQPTNLRLGGG
FDFIFDNYNKVSVTAEVAKLLVPTPPIYGFVDTDGDGEQNNNPDSNGYEPTIIVEGKDPDVSFLSGMFQSFGDAPDGFSE
ELKEFTWALGAEYLYQDSFAFRAGYFNESEDKGARKFLALGAGFKANVVNIDLSYLFSASKIQSPLENTLRFSLTFNIGE
GEYQEY
>AOZ98641.1 hypothetical protein BIW12_03860 [Flavobacterium sp. PK15]
MKKTILLTLSLFSISLIQAQQRPITVAVPFLSVTADARAAGMADIGVATSADAFSQQWNPAKYAFAIDKQGVSGSYTPYL
TGLANDISLGQFTYYNKISDRSAFAASLRYFGFGDIELRRTGEPDEAFATVAPNEFAIDGSYSLKLSEKFSMAVGARFIH
SNLKVATDNGDATAASSFAIDIAGFYQSEEIAYNSFNGRWRAGFNIQNLGPKISYDNDEISSNFLPANLKLGTGFDFILD
DYNKLGLNVELNKLLVPTPKVGYDNNSGTYTGTDMNGDGVVDNTDFSLSNNEYRRTGWFSGVFKSLGDAPDGFSEELKEV
IYSVGAEYSYQDAFAMRMGYHHENTNKSGLRYFSLGAGFKYTSLKIDLSYLFSASKIPNPLENTLRFSLTLNFGDKYEQY
>AJR02515.1 hypothetical protein AW14_01475 [Siansivirga zeaxanthinifaciens CC-SAMT-1]
MKNQLLLILAITFALKITAQNPTVIIPNNDKRVITTGIPFVLIASDARAAAMGDMGVATSVDAYSQQWNSSKYAFSETKS
GIGVSYTPYLSKLVNDIFLGNVTYFNRLDERSAFGASLRYFSLGDIEFRNDEFSEALIQRPNELTIDASYALRLSDQFAM
SVAMRYLRSNLRLTGVDGDATPASTFGVDISGYYQSEEEAYADFNGRWRMGFALQNIGPKFKYDQGGEDNFQPTNLRLGA
GFDFIFDQYNKVSVTAEVAKLLVPTPPKLGDEYEYTDDNNDGVYTEGEDTLGTKTRSDVLIAGKSQDVSFLSGIFQSFGD
APDGFSEELKEFTWALGAEYVYQDSFAFRAGYFNESEDKGARKFLSLGAGFKANIVNIDLSYLFSASKVQSPLENTLRFS
LTFNIGAGEYREY
>ANE51031.1 hypothetical protein SY85_11485 [Flavisolibacter sp. LCS9]
MRASAFRFTAAVTLILTGGVSLKAQDQINVVTTAVPFLRISPDARAGGMGDLAIATSADASSSYFNLGKVPFNTIKGGIN
VTYTPWLKKLVNDVYLASMSGYYKLDDLQAISGSLRYFSLGDIQFTDENGNIGSTGRPREFGIDIGYSRRLSDRTGVGLG
LKYINSNLAQGYAGNGGTTYKPGNAVAADLGFYHNRQNEAGQGWSFGVALTNLGSKIAYTNNADQKDFIPANLGFGTTYT
RVLDESNKFTIGADFNKLLVPTPPQFDPNPGNDPTVAEANTKKAQEYRQQGILSSWFKSFADAPEGASEEFKEFQVSLGA
EYWYANQFAVRAGYFFEDKTKGNRRYFTTGVGLKYNVFGLNFSYLIPSGGTGSNQNPLSNTLRFSLIFDLDNSDSGNE
>AGC77140.1 hypothetical protein DDD_2013 [Nonlabens dokdonensis DSW-6]
MKKILLLFIAATFAIPSVSKAQENDTRVITTALPFLRIAGDARAAGMGDMGVATSSDAWSQQWNPAKYAFSTRAQKFGIA
YTPYLGNLVDDIAIAQLVYSNRINEQSAFAGSLRYFSLGSITLRQDAADPGREENPNEFVLDGTYSLKLSEQFAMAVTGR
FLRSDLRIQGVDNDASAANSFAVDVSGYYQSEENAYDNFNGRWRAGFNISNIGPKITYDAGGQENFIPTNLALGGGFDFI
LNDGFSKIAVTAEVNKLLVPTPPIREDGDANGNGVPREILEGEDDDVTFISGIFQSFGDAPGGFSEELREFTWALGAEYT
YNEAFALRAGYFNEADDKGARKFLSLGAGFEFSQINVDLSYLFSTSRINSPLEGTLRFGLTFNFGDEYTEY
>ALM21401.1 hypothetical protein AAT17_09245 [Nonlabens sp. MIC269]
MKKIFLVFVAFYFALPSTTSAQENDTRVITTALPFLRIAGDPRAAGLGDMGVATSPDAWSQQWNPAKYAFIEREHKLGVA
YTPYLGNLVDDIAIAQLVYAQRLNEYSAFSGSLRYFSLGSITLRQDPNDPGREENPNEFIIDGTYALKLSEQFSMAVTGR
YLRSDLRIQGVDNDASAANSFGVDISGYYQSEEIAYTDFNGRWRGGFNISNIGPKVSYDQGGQENFIPTNLALGGGFDFI
LNDGFSKVSVMAEVNKLLVPTPPIREDGDADGDGIPREIISGQDDDVSFITGMFQSFGDAPGGFEEELREFTWAIGAEYT
YNDAFALRTGYFNEADDKGARKFLALGAGFKFSEIGIDLSYLFSTSRVQSPLEGTLRFGLTFNFGDEFDEW
>AOW08299.1 hypothetical protein EM308_01560 [Flavobacterium sp. EM1308]
MKRTTLLITLLYSLNFIHAQESVITTAVPFLLVAADARSAGMGDNGVASSTDSFSQQWNPSKYAFATDQQGFSVSYTPYL
TDLVNDISLAQVNYYNRYSERSAFATSFRYFGLGDIELRQDFDSQPLTVSPNEFALDLSYSLKLSDKFSMAVAGRFINSN
LKVATENNDSSSSSSFGVDVAGFFQSNEIAYSNFNGRWRAGFNFQNMGPKMSYDNDDINNNFLPANMRLGGGFDFILDEY
NKIALNLEISKLMVPTPQNPDLNGDGTVTPEEAQQNSDNYQSIGWFSGMFKSFTDAPGGFSEELKEVTYSVGSEYVYQDS
FSFRAGYFYESPEKGAREFFSLGAGFKYTSLKIDVSYLFSASKVQNPLENTLRFSLTFNFGNKYENY
>CAZ94955.1 Conserved hypothetical periplasmic protein [Zobellia galactanivorans]
MKKLSMLVLLAFACKISAQEAGDRVITTAVPFLNITADARAAGMGDMGVATSTDAYSQQWNPAKFAFAERKMGVGLGYTP
YLSNAISGIGLLNASYFNKINDQSAFAFSLRYFTLGDIELRQNYEDIGTVVKPNELSFDGSYSLKLSPTFSMAVGGRYIR
SNLKFQNDSNVDAKPGSTFAVDVAGFYRSREIAYNSFDGRWRAGFNISNLGGKIAYDENGQDNFIPTNLKFGVGFDIILD
QDNVLGFTSEFNKLLVPTPKDFDGDGDLDADDRDEYQNIGFLSGVFKSFGDAPDGFSEELKEMTWALGAEYTYQDAFMFR
TGYFNESDVKGYRKYFTLGAGFKFNSAQIDLSYLFSTSKITNPVENSLRFSVTFNLGDEFYND
>AMC11989.1 hypothetical protein Lupro_12270 [Lutibacter sp. LP1]
MKKIIVLILIVFTAFSKMNAQEQNTITTAAPFLLIAPDARAGGMGDIGVATSPDANSQHWNASKFAFMSSQYTIGVTYTP
WLRELTNDVFLGGFSFANRIDDRSAWATSLKYFNLGQIDLTDINGLPQGTEKLNEFSIDASYSLKLNETFAMGVTMRYIR
SDLGIESANSPVQPVNTFAVDISGYFQSDERNYGNFNGIWRGGFNISNIGPKVSYSDDGQDNFIPTNLKIGGGFDFILDN
YNKVSVNLEFNKLLVPTPSVSIAGDGTPPYEQDDVSFFSGIFSSFGDAPGGFSEELKEFTWALGAEYMYDNSFAIRAGYF
NESDLKGARKYFTLGSGFNFKSSKIDISYLFNASDINNPLENTLRFSLSFDFGELFEIN
>APZ46563.1 hypothetical protein BW723_09795 [Polaribacter reichenbachii]
MKKIVFCLALCALTSLKFNAQTDTQQTGGITTATPFLLIVPDARAGGMGDMGVATTADAWSLFHNPAKITFSDRQIKTGI
TYSPWLRNLTDDIFVGSGAYINRFSENAAWGADFKYFSLGQIDLTNDDGSDNGSINPNEFVATGSYALKLSETFSMGVSL
KYIRSNLAFNGTSGNALQPINSFAVDVSGYYQSYEENYGNFNGRYRIGFNIANIGPKVSYTPGEEDFIPTNLKFGGGFDF
ILDDYNIISTNIEFTKLLVPTPQEDGSDEEKGWIQGIFGSFGDAPGGFSEELSEFTYALGAEYLYNNAFALRAGYFHESP
DKGNRQYFTLGGGFKTNALNIDLSYLINSSDVNNPLENSLRFSLSFDLGEIYDNY
>AEM69786.1 hypothetical protein Murru_0736 [Muricauda ruestringensis DSM 13258]
MKKLLIVVAFLIVAPQVSAQQERAITTAVPFLTIAADARASGMGDMGVATSFDVYSQQWNAAKYAFATQKMGIGVSYTPY
LESIVNDVSLLNANFYNKLNDRSAFAFSIRYFGLGEIELRQTFDQQATLVKPNEFALDGSYSLKLSQTFSMAVAGRFISS
NLRFQDGVQDSQAANAFAVDVSGFYRSPEIAYNNFDGRWRAGFNISNLGGSIQYDEGGQENFLPTNLKFGGGFDFIFDQD
NVLAINTEFNKLLVPTPRDFDGDGDIDSDDNNEYQQIGFFKGVFESFGDAPDGFGEELKEVTWALGAEYRFREAFMLRSG
YFNESEEKGSRKFFTLGAGFMFKSAQIDLSYLFSTSQVRNPLENTLRFSLTFNLGEEFYND
>ALI99322.1 hypothetical protein DC20_10475 [Rufibacter tibetensis]
MNCNLFRTSLFVFAVASLSYFSAQAQNTIGQSEEYRPITTAVPFLSVTPDARSAGMGDAGVAISPDANATYWNPAKLGFL
ETDLGVSLSYTPWLSKIVNDMSLSQLSAHKKLTANSSLALSLLYFDLGELNFTDGVGNPIQNFNPKEYAVSLAYGQKLSE
NLSLGVGARFIHSNLSGNVNVGGSGGVVGESQPGNSVAVDLGIYYTKDLAIGGKNYNLALGGNVSNIGAKISYTTAGRKD
FLPTNLRLGTAFTMELDPYNKITLAIDGNKLLVPYTQSDDPAANDDTNVFSGIVKSFSDAPGGGSEELKEITVSSGLEYW
YDNMFAARAGYFYENELKGGRQYFTMGLGVRYQKFGVDAAYLIPNEQNNPLAQTLRFSLHFRLDGAEAE
>AFL98022.1 hypothetical protein Ornrh_1877 [Ornithobacterium rhinotracheale DSM 15997]
MKKLLVLGLTAFLALNSNAQSYRPVLTGAPFLRISPDARAGGLGDMGVATSADAFSQYWNPAKYVFSESHSGVGVSYTPY
LGKITDDVFLLNGTFHTYLGEEERSALGVSIYYFNIGEVKLNGIVAGSDNIVSLGTAKPNEFSLDVSYGLRLTDNYGMAV
AGRYIRSDLNNNDQNATTKAANSFAVDVAGFYQSGLMTIGNINGKLRAGFNISNIGPKLDYSDSDELESFLPTNLRLGTT
YDFLLDDVNKITVGAEFNKLLVPTPSELVKGQGNPYYKVPNKGVVSGIFGSLNDAPDGFSEELKEITWALSAEYVYNNAF
AFRTGYFHESVEKGARQYATLGAGFKFNSFGLDLSYLIPTNSVNNALQNTLRFGLTWDFGGEAFNNN
>AIP99799.1 hypothetical protein Q785_09235 [Ornithobacterium rhinotracheale ORT-UMN 88]
MKKLLVLGLTAFLALNSNAQSYRPVLTGAPFLRISPDARAGGLGDMGVATSADAFSQYWNPAKYVFSESHSGVGVSYTPY
LGKITDDVFLLNGTFHTYLGEEERSALGVSIYYFNIGEVKLNGIVAGSDNIVSLGTAKPNEFSLDVSYGLRLTDNYGMAV
AGRYIRSDLNNNDQNATTKAANSFAVDVAGFYQSGLMTIGNINGKLRAGFNISNIGPKLDYSDSDELESFLPTNLRLGTT
YDFLLDDVNKITVGAEFNKLLVPTPSELVKGQGNPYYKVPNKGVVSGIFGSLNDAPDGFSEELKEITWALSAEYVYNNAF
AFRTGYFHESVEKGARQYATLGAGFKFNSFGLDLSYLIPTNSVNNALQNTLRFGLTWDFGGEAFNNN
>AOC94196.1 hypothetical protein BB050_01061 [Flavobacterium johnsoniae]
MKKLSLLLICIFSIYTSKAQESRPIVTGVPFLLVAADARAAGLADQGVATSADVFSQQWNPAKYAFSEDAQGLSISYTPY
LTDLANDISLGQVTYYNKINERSAFAGSFRYFGFGGIELRYTGDPNEAVREVNPNEFALDGSYSLKLSDKFSMAVAARFI
NSNLKVASEEVDATSASSFAVDVAAFYQSEEIAYQDFNGRWRAGINLQNMGPKISYDNDNVSSNFLPANLRLGGGFDFIF
DDYNKLTLSAELTKLLVPTPPGIGTPVDVNGDGDFDDPEDISQQEATDIGYRNYNDIGWFEGMFKSFGDAPGGFKEEMKE
VTYSIAGEYMYQDAFAFRLGYYHESPEKGAKQFFSLGAGFKYNIMKIDVSYLFSASKIKNPLENTLRFSLTFNFGDKYDN
Y
>ALW83879.1 hypothetical protein AUC43_01415 [Hymenobacter sp. DG5B]
MHPSFSRSRVALFAGLLAIAATGQTKAQLSPHAITTAVPILTLSPDARASALGEAGVATSPDANSAYFNAGKLGFVPYKY
SAAASYSPWLRNITDDMSLSYLSAYGKVGQRSAFGGSLMYFDLGTIDYRNGQNIPQGSFSPKEYALTVSYGIQLTDNFGV
GASARYIRSNLVGTVNGNDAKPGNAAAVDLGAYYSKDATIGSGLYNLAFGASVTNIGNKITYNDAENPSFLPTTLKLGTA
LTREIDQYNKITLVFDASKLLVPSPYYDVNGVLLENDPEIVAKNKEIANKSIVSGMLGSFSDAPGGFKEELREINLSTGL
EYNYNDLLYARGGYFYEAPDKGDRQYVSMGLGVRYQVFGIDGTYLVPTGGNSQNNPLAQTIRVSLHFNLNKLSQAFDENG
AGGTSGEAPSN
>ACT95449.1 conserved hypothetical protein [Dyadobacter fermentans DSM 18053]
MRLFFVTLSSLFFLTSGTLFAQQDSTRRIPASPLSFLTFAPDARSAALGEAGVALSPDANASYWNAAKLPYNTKDFGVSA
SYTPWLRHLVDDMWLGYLTAYKKLGDRQAVALSFNYFNNGELDLRNAQGDNVGYFNSREFAINGTYSRQLGRNFSMGLTL
KYISSNLAGNAVINNVSLSPARVAAGDISAYYKKEFKNEDTGSELVWSLGAVLSNLGGKINYGSGTETENFIPTTLKVGT
GLSYTGDGRNRFNFIIDFSKLMVPTPDGKTNVNTKPLLNGVFGSFSDAPDGFKEEIQEVAIATGLEYWYNNIFALRAGYF
AENKNKGDRQFFTAGAGLRFADKYAVDFAYMFPTRQNSPLAQTLRITLSLALNKAEKLDVTDSEN
>ABG60478.1 conserved hypothetical protein [Cytophaga hutchinsonii ATCC 33406]
MQKLLVSVLFLTTVGIFHTFGQSAQNQYSQTITTAVPFLSITPDARAGGMGDAGAATSPDANATYWNPGKLAFAKYDMSA
AISYNPWLRKLVNDMSLSYLSAYKKLRKEDAVGVSFKYFNLGQVTFTDNSGNIIRDFQPNELSFGLTYSRMLSKNFSLGL
GVKYFRSDLVGSYTSGTGTVAKAINSVSADIGAYYTKDLLVGGKNSNIAFGAVINDIGPKVTYTDIDNKNFIPTNFRLGG
TYTIEADAYNKFSFSLDANKLMVPSKWDSVGTNPKDMGMLQGMFSSFTDSQYGFKGEMREIILCMGAEYWYDNLFAIRGG
YHYENPQNGNRRYANVGIGIRYKVFGLDMAYLIPIQQSNPLAETLRFTLHFNFESKKQIDDSVIDN
>ACU92806.1 conserved hypothetical protein, secreted [Capnocytophaga ochracea DSM 7271]
MYLCKNTIKMNCTRLFCFLCVFLFAKTPLFCQEEKSISTAFPFLILNSDAISAGKGEVGVASSPDVFSQRVNASKYIFLP
TSSAVAINYMPFTHRAVRDVFLGGITFYKKRIRDAFGANFSYFSIGDVNLTQDIGQQSYMLGTFKPTELSLEGSYSLQLS
QSFAMGVTSRFLSSQLSIPSQGKSVARALAFDIAGYFYSQEHFISSLLYRYTWGFQLSNVGTKVKYDDLGRSFYLPTQLK
LGAGFLLQTDSYNEWELSIEAQKYLVPTPNEQGVPDKDIIEALITSFYDAPNGFREEFHEINWAIGLEYKYNQSFFLRSG
FFYQHKDKGDRKFLSIGAGFAFNNWQMDVAYPFSFSTYKNPFHTFKLNLIYRFGQ
>SCD22160.1 hypothetical protein PSM36_3375 [Proteiniphilum saccharofermentans]
MFWPTAYFSAAAQEYNPIPVALPSLQIAPDARGGGMGDIGAATMPDVYSQHWNAAKYPFISGEAGIAFSYTPWLSKLVSD
IHLLYTSGYWKFGNDNLNAISASLRYFSLGEMEVGGLNDEFWQTVAPHELAFDVGYSRKLTETFSGAVTLRYIHADYSTG
DDETTPGNAFSADIAGYNESYFYMGRSEALFGLGFNISNIGTKISYDGGNSSMFLPANLRLGASLGYPLDPKNTLSLSFD
VNKLLVPTPRLASENESDDEAQRRIEEYQNISSIGGIFKSLGDAPGGFKEEMQEVMWSLGAEYRYDNRFSVRTGYYHESE
YKGNRRYFTFGAGFRSDFFQIDAAYLVSTAQSNPLDQTLRVSLGFDMEGIRNLMR
>ADE83104.1 conserved hypothetical protein [Prevotella ruminicola 23]
MTLFTIHYSLFSASAQDEKNAMFNPVEHAVISQTIAPDARGAGMGDVGAATDPDVNSQYWNPAKYPFCISRAGIALNYTP
WLRQLVNDIDLAYLAGYYRIGDYSAVSGSLRYFSLGEVFANDGMTVKPYEMSFDVAYSMMLSEKFSLAAAIRWIYSDLRY
DYSEDSKPASAFAADLAMYYNNYVMLGSRECQLGIGLNMSNIGSKISYYGDDESQFLPANLRLGASLMVPIDEYNRFSIA
ADANKLLVPTVPRQEEGESNSDYQDRVRREYSDISAISGIFKSFGDAPGGLSEELKEIQWSVGAEYVYHDQFSLRAGYHH
QAESKGNLKYFTVGGGFKMNVFSLDVGYVISTARSNPLDQTLRFSLTFDMDGIKDLFRH
>AHW59260.1 membrane protein [Draconibacterium orientale]
MIKLIRILFVVALVATVTETVMAQGTLSGANAISTAVPFLAITPDSRAGGMGDAGVGTTADVNSQHWNPAKYVFMESEMG
VGLSYSPWLRNLVDDINLAYLSGYKKLDDVQAISASLRYFALGDIAFTSDQGEFMGQQSPNEFAIDFGYSRLLSEQFSGA
VAVRYIRSDLTGGQLVNGVESSAGTSFAADVAFYYYNEFRAGRQDNIFAAGINIQNIGSKISYTDGDVKDFIPTTLKLGA
SYTMELDDYNSFAFAVEANKLLVPTPPVDSTGYGEGDVIWSGGINSDIGVIEGIFKSFGDAPGGLKEEMQEITWSVGVEY
WYNKQFALRAGYFYENENKGNRQFITAGAGLKMNVFALDFSYLLPTQRNHPLENTLRFSLAFDIDAFSSQR
>AKA34486.1 hypothetical protein VC82_827 [Muricauda lutaonensis]
MKKLLICFLFVGLFKSFGQQERVITTAVPFLNIASDARASGMGDMGVATSVDAFSQQWNPAKFAFAERKMGIGISYTPYL
ESIVNDVSLLNANYFNKINERSAFAVSLRYFGLGEIELRQTIDQEATLVKPNEFAIDGSYSLKLSETFSMAVGGRFISSN
LRFQEVQNVDSQAANAFAVDVAGFYRSREIAYNSFDGRWRAGFNLSNLGGKIQYDEGGQENFLPTNLKFGAGFDFIFDAD
NTLGLHTEFNKLMVPTPRDFDGDGDIDAEDNNEYQQISFFNGVFESLGDAPDGFSEELKEITWALGAEYSYQDVFMLRTG
YFNESEEKGSRQFFTLGAGFKFKAAQIDLSYLFSTSQVRNPLENTLRFSLTFNLGEEFYND
>EAR00879.1 hypothetical protein FB2170_17381 [Maribacter sp. HTCC2170]
MKKLTLLVLLAFAIQLSAQDDRVITTAVPFLTIAADARSAGMGDMGVATSTDAFSQQWNPSKFAFAERKMGIGVSYTPYL
ESIITDISLLNASFYNKIDDQSAFALSLRYFTLGEIELRQFANDPGTLAKPNELALDGSYSLKLSPTFSMAVGGRFIRSN
LKLPQNGSEDSQAASTFAVDVSGYYRSREIAYDKFDGRWRAGFNLSNLGGKITYDEGGQENFLPTNLKFGAGFDFILDQD
NVLGITTEFNKLLVPTPQDFDEDGDIDSADNDEYQQIGFFSGITKSFNDAPDGFSEELKEFTWALGAEYTYQDAFMIRTG
YFNESEEKGSRKFFTMGAGFKFKAAQIDLSYLFSTSQVKNPLENTLRFSLTFNLGEEYLND
>CCB69220.1 Protein of unknown function precursor Fjo23 [Flavobacterium branchiophilum FL-15]
MKKIAIIITCIMASQFSKSQERVITTGVPFLLVAADARAAGLGDQGVATSADAYSQQWNPSKYAFITKQQGFSVSYTPYL
TSLVNDISLGQVTYYNKINDRSAWAGSLRYFGLGEIELREYAEQTPNIVKPNELAADVSYSLKLSERFAMGVSGRFIRSN
LKIPDATGDAKPASTFAFDISGFYQSEEEAYNDFNGRLKLGFNLQNLGPKINYDRSVADKTANFLPANLKLGAGYDFAFD
DYNKFTLSAEIAKLMVPTPQNPDLNLDGVTTASELQQSNLDYQSIGWTSGLFKSFGDAPNGLKEEIKEVTYAVGAEYNYQ
DSFAMRLGYFHESPDKGARKFFSLGAGFKYTTLKIDVSYLFNASNIKSPLENTLRFSLSFSFGDDYDEY
>ALO17160.1 hypothetical protein L21SP5_03552 [bacterium L21-Spi-D4]
MRFVKVVSFLALIISIAANSANAQNEITIDELQGKEYNPIRTAVPFLMIAPDSRSAGMGDAGVATTPDEASMYWNPAKLS
FIENDFGMSLSYTPWLRFLVDDINLAYLTGHYRLDENQVIAAGLRYFSLGDIQFTDNQGEAIKTFNPNEFSLSGTYARRL
GEEFSMALSARYIHSNLTGSTDENTHPGNAFAFDLGLFYTKELDVAGKDAKMNYGLNFSNIGSKVAYSENTKNFLPMNMR
LGGAFMYQLDDYNSLGIAIDFNKLLAPTTTYSYNQDSAFVADDVTDVSVATAIVESFYDAPGISGMSTLEEEMKEINTSI
GIEYWYDKKLAFRAGYFHEPREKGNRKYFTMGAGLRLNVFGIDVAYLIPTTANNPLKNTIRFSLLFNFDAMAEPN
>AIM60890.1 hypothetical protein IX49_10275 [Cellulophaga lytica]
MKKILALALLVSVYFGNAQEQNRAITTAVPFLNIAADARAAGMGDMGVATSADAYSLQWNASKFAFAEQKMGFGISYTPY
LENIVTDVALLNATFHNKINDRSAFAFGLRYFGLGEVELRQTIDEPARIAKPNEFVLEGAYALKLSNTFSMGVGGRFITS
NLKFPSDDSSEDTSAATAFAVDISGFYRSPEIAYEKFDGRWRAGFNISNLGSKISYDNNGQENFLPGNLKFGAGFDFILD
QDNVLSINTEFNKLLVPTPQDFNEDGQIDSEDNERYQQISFLEGAFDSFTDAPDGFSEEIKEVTWALGAEYTYQDAFMLR
TGYFNENEQKGARKFFSLGAGFKFKAAQVDLSYLFSTSKIKNPLENTLRFSLTFNLGEELLND
>AEE18563.1 hypothetical protein Krodi_0578 [Dokdonia sp. 4H-3-7-5]
MNKVFTLLGVAFCSVFATSVQAQDQPNTITTAVPFLIIAGDARAAGMGEQGVATSPDAYAVQWNPAKLAFLPNKHNVGIN
YTPYLGNLVNDIGLLQAVYANRIDDRSAFAASVRYFSLGTINTRNSAQDPGLDVKPNEFSIDATYALKLDDQFSMAVSGR
FLQSNLRLQQLDQFADASPASSFGVDISGYYQSEEQVYSNFDGRWRAGFNISNIGPKVKYDDAGQENFIPTNLKLGGGFD
FILDSYNKIFVGLEFNKLLVPTPPIRGRADTNGDGEITQDDNVVILAGQDDDVNFFSGIFQSFGDAPDGFSEELKEVTWS
LATEYTYNEVFALRAGYFNESELKGSRKFATLGAGFEFNAIDVDLSYLFSTVSVISPLESTLRFGLTFHFGDEYDEY
>ANH60110.1 hypothetical protein I597_1192 [Dokdonia donghaensis DSW-1]
MNKFLSLLIAAFILSSASIQAQDEPNTITTAVPFLAIAGDARAAGMGEQGVATSPDAYAVQWNPAKLAFLPDQHNVGINY
TPYLGNLVNDIGLLQAVYANRIDDRSAFAASLRYFSLGTINTRTGAEGPGLDIKPNEFSIDATYALKLDDQFSMAVSGRF
LQSNLRIQQLDEFADASPASSFGVDISGYYQSEEQVYNNFDGRWRAGFNISNIGPKVSYDDAGQENFIPTNLKLGGGFDF
ILDSYNKIFVGLEFNKLLVPTPPLRGRVDTNGDGEITSEDDVVIIAGQDDDVNFFSGIFQSFGDAPDGFSEELKEVTWSL
ATEYTYNDVFALRAGYFNESDIKGARKFATLGAGFEFNSIDLDLSYLFSTGSVRSPLENTLRFGLTFTFGEEYDEY
>EAQ38630.1 hypothetical protein MED134_12056 [Dokdonia sp. MED134]
MNKFLSLLVAAFILSNVSVQAQDDTNTITTAVPFLAIAGDARAAGMGEQGVATSPDAYAVQWNPAKLAFLPDQHNVGINY
TPYLGNLVNDIGLLQAVYANRIDDRSAFAASLRYFSLGTINTRTGAEGPGLDIKPNEFSIDATYALKLDDQFSMAVSGRF
LQSNLRIQQLDEFADASPASSFGVDISGYYQSEEQVYNNFDGRWRAGFNISNIGPKVSYDDAGQENFIPTNLKLGGGFDF
ILDSYNKIFVGLEFNKLLVPTPPLRGRVDTNGDGEITSEDDVVIIAGQDDDVNFFSGIFQSFGDAPDGFSEELKEVTWSL
ATEYTYNDVFALRAGYFNESDIKGARKFATLGAGFEFNSIDLDLSYLFSTGSVRSPLENTLRFGLTFTFGEEYDEY
>AII51460.1 hypothetical protein N008_05605 [Hymenobacter sp. APR13]
MKLSVRFALLSGFIGLPLIGAAQTEPNTLTTAVPILTISPDSRAAALGEAGVATSPDANAGYHNAGKLGFVTTKYSFSPS
YSPWLRNVTDDMGLAYLSGTAKIGTRSAISASLMYFDLGTISFRDDFNVSKGDYNPKEYAFSVAYGQKLTDNFGVGVAAR
YIRSNLTGNSSGTDSRPGNAAAVDLGAYYNKDLSIGAADYNLGLGATITNIGNKITYTSATQADFLPTRLKLGFALTREL
DAYNKITLTVDGAKLLTPTPFYVEGDTTGQLKTIRAENLDRRNKGIVAAALGSFSDAPGGFSEEIREINLSAGAEYTYND
LLMARVGYFYEPRVKGDRQYLSFGLGVRYQVFGVDGAYLVPNSRANPLSQTIRISLHFNFNELDQAFGDGSSSPVN
>APG65027.1 hypothetical protein LPB136_06495 [Tenacibaculum sp. LPB0136]
MKKFTLLFFVSCLAFNVKAQTTTATPFLLIPADARAGGMGDIGVATSSDAFSLFHNASKIAFNENQLSIGASYVPWLRNL
TDDIFAGNVSVVNRFSENQAWGVDLKYFSLGQINKTSDQGLPEGYLNPSELAISGYYSLKLSEGFSMGVGLKYINSNYDI
DQDFEAINSFAVDISGYYRSTEENYGTFNGRYRLGFNIANIGPKVAYTPGEENFIPTNLKLGGGFDFIFDDYNTLGLNLE
FTKLLVPEDSNSDKGWFEGMFSSFENPTPTWALGAEYMYNKAFALRAGYFNESEENGNRQFFTLGAGFEARAFTVDLSYL
INASDINNPLENTLRFSLAFDFGEIYDDY
>ADY32782.1 hypothetical protein Odosp_1765 [Odoribacter splanchnicus DSM 20712]
MNRLKYSLIAIFAFGSLAVFGQKSTGAAQFPELTPDVRGVGMGNSGVAATANAFSIYRNAAKSIFSTQKAEIGYSFTPWL
RELSKGSNLHGVAGYWNLDEKQGITAGFRWFNHSETNIWDKEGNDAGTFTPKDWSVDVGYARKLTDDLSVGATARFIRSD
MSGLDKDDVANAVAFDLGLYYRRNFENWEQSQWAVGLQASNFGTKIDYGYGKYDQASKVAAGGMIDHVFTDKHRLQGTLD
VACQVLPNTNWGGSVGVEYTLLQIVAIRGGYHYGEQDNKLQRYGTLGCGVGCHHIKADFAYLIPEKDSLLKNTWQVALSI
DLGLFKR
>AEE13020.1 hypothetical protein Poras_1078 [Porphyromonas asaccharolytica DSM 20707]
MKLRNLRITTLLLLALGALSSHLTAQEVSQDRRFNPVLTSVPSLNINPSARAAGLADMGVSTTPDVQSQYFNPAKYAFLS
SKAGISMSYTPWLAKLVKDIKLMELVGYYKIGRESNQALSASVRYFSFGAIEQFGPMSESLGEAHPNEFAVDFGYGLQLS
DSYSMAVALRYIRADNNLATGEKSAGNAFAADIAGFYNRYFDLGSAESLWTFGFNIKNIGTKISYDNGGTSMFIPTNLSL
GTGLLYPFDEYNALAFNVEASKLLVPTPPVKDQANPEAYDAAREKYLNTSSIAGIFTSWADAPGGFKEELQEVSLRLGAE
YSYNNRFFLRAGYHYLHPDKGNLQYFTAGAGFKMNVFSIDASYLVSTVQSNPLDQTLRFTIAFDFDGIRELLK
>AOH40880.1 hypothetical protein BCB71_06910 [Tannerella sp. oral taxon HOT-286]
MMNLRRIVGLLPALLLPAALLHAQDKYKQFSPINTAIPSLSIAPDARGGGMGDIGAATLPDIHSQYWNASKYAFMESKAG
VGISYTPWLRKLVKDVYMAYASGYYKPNDRSAIGASLRYFSLGEVPITNQVGQQLTNLNPYEMAFDLSYGMKLSENYSMA
VALRYIRSDMNATVNQDLQPANAVSVDVSGYLEKYVYLGQSESLWSFGYNVSNLGTKVSFDGGNRQQFLPANLKIGTGLL
YPIDDYNQIGVYLDLNKYLVPTEPIKREGESDADFAKRSDDYKTMNSLSAALRSFSDANDGFSEELKEVNVSLGAEYSYN
NQFFVRGGYYYENQLKGNRQYFSMGAGFKMNVFRLDAAYLISTVQSNPLDQTLRFSLSFDMDGLRSLFN
>APQ16668.1 hypothetical protein BTR34_04650 [Maribacter sp. T28]
MRKISIVFFVLIVGKVFAQDNQRVITTAVPFLTIAADARSAGMGDMGVATSTDAFSQQWNPAKFAFAEQKMGIGVSYTPY
LESIITDISLLNASFYNKLDDQSAFAVSLRYFTLGEIELRQFANDPGTIAKPNELALDGSYSLKLSPTFSMAVGGRYIRS
NLKLPQNGTEDSQAAGSFAVDVAGYYRSREIAYNNFDGRWRGGFNLSNIGGKIQYDAGGQENFLPSKLSFGGGFDFILDQ
DNVIGLTAEFTKLLVPTPQDYDNDGDVDAADNDIYQNESGFSGIFNSFSDAPDGFSEELKEFTWALGAEYTYQDSFMLRT
GYFNESEEKGSRKFFTLGAGFKFKAAQIDLSYLFSTSQVRNPLENTLRFSLTFNLGEEYYND
>APA63638.1 hypothetical protein YQ22_04485 [Maribacter sp. 1_2014MBL_MicDiv]
MRKISFVFFVLIIGKVFAQDDQRVITTAVPFLTIAADARSAGMGDMGVATSTDAFSQQWNPAKFAFAEQKIGIGVSYTPY
LESIITDISLLNASFYNKIDEQSAFAVSLRYFTLGEIELRQFANDPGTIAKPNELALDGSYSLKLSPTFSMAVGGRYIRS
NLKLPQNGSEDSQAAGSFAVDVAGYYRSREIAYNNFDGRWRGGFNLSNIGGKIQYDEGGQENFLPSKLSVGGGFDFILDQ
DNVIGITTEFTKLLVPTPQDFDGDGDVDAADNDIYQNESGFSGIFNSFTDAPDGFSEELKEFTWALGAEYVYQDAFMIRT
GYFNESEEKGSRKFFTLGAGFKFKAAQVDLSYLFSTSQVRNPLENTLRFSLTFNLGEEYYND
>ALM07931.1 hypothetical protein SB49_09045 [Sediminicola sp. YIK13]
MKKILTLTLFVLVCKLSAQENRVITTAVPFLTIAADARAAGMGDMGVATSTDAFSQQWNPAKFAFAERKMGIGLSYTPYL
ESIITDIALLNAGYYNKLNDRSAFALSLRYFTLGEIELRQFANDPGTTAKPNELALDGSYSLKLSQTFSMAVAGRFISSN
LKFQDDAGADSQAASSFAVDVAGYYRSREIAYNNFDGRWRAGFNVSNLGGKIAYDEGGQGNFLPTNLKFGAGFDFILDQD
NVLGITSEFNKLLVPTPRDFDGDGDVDSADNEEYQKIGFFSGVFESFGDAPDGFSEELKEVTWALGLEYKYQNSFMLRTG
YFNESEEKGSRKFFTLGAGFQFKATQIDLSYLFSSSKVQNPLENTLRFSLTFNLGEEFLND
>AFD09259.1 hypothetical protein Solca_4269 [Solitalea canadensis DSM 3403]
MKPINKHFAVALSLSISILAGSKASAQDVQTDGRSGNSITTAVPFLLIGPDSRAGGMGDAGGSTTADVSSMHWNPAKYAF
AESKAGIGLDYSPWLRSLGIQDIILAYMSGYYKIDDQQTIASSVRFFSLGELTFTDNTGQVFGQYNPSEYAIDAAYIRKL
SEYFSMAIAARYIHSNLGSGNISTIDFNPGNAFACDVAIYYNKDVTFLNTNSNVAWGVNISNIGTKMQYGSRKNFLPTNL
RLSGASTFKFDENNSLAVTLDINKLLVPTNPIYDDEGNIIAGEDPNKTVPAGIFGSFSDAPGGFKEEMQEINFASGLEYW
YSNLIALRTGYFYENPNKGNRQYFTVGAGLKYDDISFDFSYLIPGKQNNPMEKTLRFSLLFNFGKKSNSL
>APU67566.1 hypothetical protein GRFL_0842 [Gramella flava JLT2011]
MKKITYLLIGAFLISGFSMKAQEEDRNRVITTAVPFLLVAADARAAGMGDQGVATSPDVFSQQWNPAKYAFASRENGISV
SYTPYLSEIVNDIFLGSLNYYHKLDDRSALAGSLRYFSLGSIETRQYFEQNPILVNPNELTFDLSYSLKLSEQVSMAVAG
RYLRSDLGLQDEEDLGAASTFGVDVAAYYESDQITMSSFDGQWRLGANISNIGPKMKYDDAGQENFIPTNLKIGGGFDFI
FDSENKLGTYLEVNKLLVPTPQDFDGDGDIDGEDDVEYNSIGSIEGIFKSFGDAPDGFSEELKEFTLALGAEYWYREKFA
LRAGYFNESDQKGFRKFFSLGAGFAYQSVVIDASYLFNTSSVPSPLEGTLRFGLSFNFGDNYAN
>AHJ96063.1 hypothetical protein Hsw_0468 [Hymenobacter swuensis DY53]
MTLPKLSLRSVLLPGLLGLAATATHAQSRVNAITTAVPILTISPDARSSALGEAGVAISPDANAGYYNPGKLGFVRYQYS
AAASYTPWLASIANDMGLAYLSGTSKLGERSTISANLMYFDLGQIDYRTANNQPNGSFNPKEYAFTVGYGQKLSDNFGVG
LNARYVRSNLTGGSTDSNPGNAIAVDLGAYYTTDLSIGAGEYNLALGAAVSNIGNKITYTDANQPDFLPTNLKLGTAITR
ELDAYNRLTVTVDANKLLVPTPFYDVNDPTDNRQAPAVVAENEKRANYGIVRGITSSFSDAPGGFSEEMKEINLSAGLEY
VYNDLLMARVGYFYENPMKGDRQYLSFGAGVRYQVFGVDGTYLVPNSKANPLAQTLRVSLHFNFNELSEAFGSSDSPTN
>AKQ44388.1 membrane protein [Rufibacter sp. DG31D]
MNYTFIRSTILGILLVSFSGLSALAQNSIGQNQDYRPITTAVPVLLVAPDARAAAMGDAGVATSPDVNSPHWNPAKLGFL
ESDFEASLSYTPWLRNVVDDMYLAYLSAHKKLSPNSSIALSMLYFDLGEIVFSQTGNDFQPFNPKEYAINLSYGQKLSEN
LSLGVGARYIRSNLAGNTNVVSPSGNFESTPGNSASVDLGIYYTKDLALGSKNYNLALGGNISNVGAKISYSTAGRKDFL
PTNLRLGTAITMELDPYNKLTLAIDGNKLLVPYSRPDDASANDQTNVFSGIFKSFTDAPGGGSEELKEVTLSTGLEYWYD
NMFAARAGYFFENELKGGRQFLAMGLGIRYQKFGVDAAYMVPNEQNSPLAQTIRFSLHFKLDGAE
>ALC97926.1 hypothetical protein AM608_09930 [Capnocytophaga sp. oral taxon 323]
MNCTRLFCFLCVFLFAKTPLFCQEEKSISTAFPFLILNSDAISAGKGEVGVASSPDVFSQRVNASKYIFLPTSSAVAINY
MPFTHRAVRDVFLGGITFYKKRIRDAFGANFSYFSIGDVNLTQDIGQQSYMLGTFKPTELSLEGSYSLQLSQSFAMGVTS
RFLSSQLSIPSQGKSVARALAFDIAGYFYSQEHFISSLLYRYTWGFQLSNVGTKVKYDDLGRSFYLPTQLKLGAGFLLQT
DSYNEWELSIEAQKYLVPTPNEQGVPDKDIIEALITSFYDAPNGFREEFHEINWAVGLEYKYNQSFFLRSGFFYQHKDKG
DRKFLSIGAGFAFNNWQMDVAYPFSFSTYNNPFNTFKINLIYRFGQQ
>CBH24316.1 conserved hypothetical protein, secreted [Salinibacter ruber M8]
MADQVLSRAPRWFVVAFGLFLVGGLTVPAHGQVAQSSALFLRIEPDSRAAGMGNAGVATADNANTIFWNPSGLAFQKDTQ
VGITHANWLPEFNANLFYEYLVGSYHVDGVGTFGGNVQYLNLGETEIRDPSGNRLGVTNSYQLAISTSYGVKVSERLGVG
TSLRYIHSKLTSGLREGTGEGNAATLATDISALYRSAPFALGGADATFSAGLNIANLGGTLDFNENSPDEDPIPANLRFG
PALTIDFDEYNSLTFATDFNKSLVSTERRVVDGDTARVGKTGFEALFDSWGSARGQVGPNGEASSLSLVEQFTVGTGVEY
WYSDLFALRTGYYYENPDNGDRQFLTFGAGLRYNIVGVDISYLYTAEDESPLANTLRFSLLFNFQ
>AEW22242.1 hypothetical protein BFO_1847 [Tannerella forsythia 92A2]
MLLIISMMTASVYAEDDKYQQFSPIHTAIPSLSIAPDARGGSMGDNGAATLPDINSQFWNASKYAFMESKAGVAISYTPW
LRKLVRDVYMAHAAGYYKPGQNDRSAIGASLRYFSLGAIPLTDYVGKELMNINPYEMAFDLSYGMKLSDAYSMAVSLRYI
RSDLGADAEQDMQAANAVAVDVSGYMEKYVYLGESESLWSLGYNISNIGSKVSFNGGAKQFFLPANLKIGTGLLYPIDEY
NQFGVYLDLNKYLVPTVPQKKEGESDEAYSQRQKDYNDMNSLSGVFKSFSDAPGGFNEELQEINVSLGAEYSYNNQFFVR
GGYYYENAMKGNRQYFSMGAGFKMNVFQLDAAYLISTVQNNPLDQTLRFSLSFDMDGLKSLFE
>BAR49196.1 hypothetical protein TF3313_1693 [Tannerella forsythia 3313]
MLLIISMMTASVYAEDDKYQQFSPIHTAIPSLSIAPDARGGSMGDNGAATLPDINSQFWNASKYAFMESKAGVAISYTPW
LRKLVRDVYMAHAAGYYKPGQNDRSAIGASLRYFSLGAIPLTDYVGKELMNINPYEMAFDLSYGMKLSDAYSMAVSLRYI
RSDLGADAEQDMQAANAVAVDVSGYMEKYVYLGESESLWSLGYNISNIGSKVSFNGGAKQFFLPANLKIGTGLLYPIDEY
NQFGVYLDLNKYLVPTVPQKKEGESDEAYSQRQKDYNDMNSLSGVFKSFSDAPGGFNEELQEINVSLGAEYSYNNQFFVR
GGYYYENAMKGNRQYFSMGAGFKMNVFQLDAAYLISTVQNNPLDQTLRFSLSFDMDGLKSLFE
>BAR51887.1 hypothetical protein TFKS16_1646 [Tannerella forsythia KS16]
MLLIISMMTASVYAEDDKYQQFSPIHTAIPSLSIAPDARGGSMGDNGAATLPDINSQFWNASKYAFMESKAGVAISYTPW
LRKLVRDVYMAHAAGYYKPGQNDRSAIGASLRYFSLGAIPLTDYVGKELMNINPYEMAFDLSYGMKLSDAYSMAVSLRYI
RSDLGADAEQDMQAANAVAVDVSGYMEKYVYLGESESLWSLGYNISNIGSKVSFNGGAKQFFLPANLKIGTGLLYPIDEY
NQFGVYLDLNKYLVPTVPQKKEGESDEAYSQRQKDYNDMNSLSGVFKSFSDAPGGFNEELQEINVSLGAEYSYNNQFFVR
GGYYYENAMKGNRQYFSMGAGFKMNVFQLDAAYLISTVQNNPLDQTLRFSLSFDMDGLKSLFE
>AHF13056.1 membrane protein [Barnesiella viscericola DSM 18177]
MKRTYFYSIVLTLVSMCLPLGVHADNASKNEFNPINTGVTSLSITPDSRGASLGDLGAATDPDVNSQFWNPSKYAFAYSQ
AGVSLSYTPWLRKLVNDIYLAYLAGYWKLGSSDLQALSASLRYFSLGEIVLTDNNGNAQNSITPYEMAFDVGYSRKLSEK
FSMGVVFRYIYSDLGFHYDESSVSDASGASAFAADISGYYTTYPIIGRSECQWSLGFNISNIGTKVSYDGGNESAFLPTN
LKIGTSFLFPLADYNTLSLNLDFNKLLVPSTPQVANYETDAEYEEAKEKWQNTSPITGIFQSFSDAPGGFKEELREINFS
IGAEYSYNQQFFLRAGYFNENKYKGNRKYFSFGAGFSLNVLKIDAAYMVATAQTSPLDQTLRFTLSFDMDGLKELIGHRR
>SCM55602.1 putative protein {ECO:0000313|EMBL:CEA16796,1} [Petrimonas mucosa]
MRSKSGFFTAICLVGASVLFSGTAFAQQHNPIPVAVPSLQIAPDARGGGMGDIGAATMPDLYSQYWNAAKYPFISGTSGF
SVAYTPWLSRLVNDIDLVYLSGFWKFGNDNLNAISASFRYFSLGDVEVFDQNTDFVMAVSPHEYAMDVAYSRRLSETFSG
AVTLRYIRADYSTGDDDTTPGNAFSADISGYNESYLYLGRAEALLGFGFNLSNIGTKISYDGGNTSMFLPANLRLGASLG
LPVDNKNTISFSADINKLLVPTPKLPVEGETGEEQARRVQEYSEISPVSGIFKSFGDAPGGFREEMQEVMWSVGVEYTNN
NRFSLRTGYYHESEYKGNRRYVAFGAGFRMESFQIDAAYLVSTAQSNPLDQTLRLSLGVDLEGVRKLLK
>AEH01532.1 hypothetical protein Lacal_1684 [Lacinutrix sp. 5H-3-7-4]
MKNRIIFIITAIFTFNLNAQNPTTIVPDADSRVITTGMPFLLIAPDARAAGMGDMGVATSVDAFSQKWNPAKYVFSEAKS
GVSLSYTPYLSKLVNDIGVGYVSYFNRINEQSAVGASLTYFSLGEIEFRETADDVPLIQKPNEFALDLSYTLRLSDQFGM
AVAMRYLRSDLKIRDNSNVETDPASTFGVDITGFYQSEEEAYNDFNGRWRMGFALQNLGPTFTYTDGGPDNFQPTTLRLG
AGFDFIFDQYNTLAVTAEFTKLLVPTPPVTGTEREFNDDNGNGVYEPEDGETLGAVVDDRVIIDGQENRDVSFISGIFQS
FGDAPGGFKEELQEFTYALGAEYKYQDAFAFRAGYFNEHEEKGARKFFALGAGFKYNVVNVDLSYLFSASKIQSPLESTL
RFSLTFNLGAGTYSEY
>APG61112.1 hypothetical protein LPB144_12195 [Gramella sp. LPB0144]
MKKITFFLLGAILFADFSLFAQESRDRVITTAVPFLLVAADARAAGMGDQGVATSADVFSQQWNPAKYVFSKHENGVAVS
YTPYLSEIVNDIFLGSLNYYHRIDERSAVASSLRYFSLGSIETRGTFEETPILVNPNELTFDVSYALKLSETFSMAVAGR
YLRSDLGLQDNEDLGAASTFGVDVAAFYQSEQLTLSGFDGRWRLGANIANVGPKMKYDDAGQENFIPTNLKLGGGFDFIF
DAQNKLGTYVEFNKLLVPTPQDFDGDGDIDAEDDQEYNSIGSIEGVFKSFGDAPDGFSEEIKEFTWALGAEYWYQDKFAL
RAGYFNESEDKGFRRFFSLGAGFAYESVIIDASYLFSTSSVPSPLEGTLRFGLSFNFGDSYAN
>BAO74848.1 hypothetical protein WPG_0618 [Winogradskyella sp. PG-2]
MKKYAIILIAFASLNLTFAQETITFPDQSSVITTGVPFMLIAPDARSAALGDMGVATSVDGFSQQWNPAKYVFSEAKSGV
SLSYTPYLSKLVNDISISYATYFNRLSEYSAVSASFKYFSLGEITLTQSEDDPGINVKPNEFTADVAYTLRLADQFSMAV
AMRYMRSDLRINQVDPNADAASTFGVDITGYYQSEEEAYNDFNGRWRAGFAIQNLGPKFKYDDGGRENFQPTNLRLGAGF
DFIFDEYNKLGITAEVSKLLVPTPPLLGFVDTIQDGDTEPNGTQDANEPTIITSGQDNNVSFINGIFQSFGDAPGGFSEE
LREFTYSLGAEYTYQENFSFRMGYFNEAEDKGARKFFALGAGFKYTTINIDLSYLFSASKVQSPLENTLRFSLTFNFGDG
EYDEY
>AOW17224.1 hypothetical protein LPB03_06980 [Polaribacter sp. LPB0003]
MKKIGFCIALCALVSLKINAQNNAITTAAPFMLIVPDARAGGMGDMGVATSTDAWSLFHNPAKIAFSDRQIKTGITYSPW
LRNLTDDIFVGSAAYINRFSENAAWGADFKYFSLGQIDLTDNQGNPNGTINPNEFVATGSYALKLSETFSMGVSLKYLRS
NLAFNGTSGNTLQPINSFAVDVSGYYQSFEENYGNFNGRYRIGFNIANIGPKVSYTPGEEDFIPTNLKFGGGFDFILDDY
NIISTNVEFTKLLVPTPQPDQSDEAKGWIQGIFGSFGDAPGGFSEELSEITYALGAEYLYNQAFALRGGYFHESVDKGSR
QYFTLGAGFRTNALNIDLSYLINSSDVNNPLENSLRFSLSFDLGEIYDNY
>AKD02439.1 membrane protein [Pontibacter korlensis]
MQKNSKILKAAALAFALLSAPAAIAQQTPPSTSTGSDLNAVTTAVPILTVGPDSRASALGDAGVALSPDANASYWNPAKL
GFVKNDMSVAFSYSPWLRNIVDDMSLNYLSGYKKLNETSAISLSLMYFDLGEIQFIDAQQNPLQNYNPKEYAVAVSYGQA
LSENFSLGISARFIHSNLAGDVNVSGSNVESQPGNTAAVDVGVYYNKDLNQNLNLALGANISNIGGKIAYSEDEDKSFLP
TNLKVGTALKYNLDAYNSLTFVLDANKLLVPSPGADSDQSVVSGIFSSFGDAEGGASEELKEVNISTGVEYWYNQLFAAR
VGYFYEHPDKGGRKYLSAGLGIRYQKFGLDAAYLIPNDQGNPLADTWRFTLALNLE
>ANW97488.1 hypothetical protein AXE80_09570 [Wenyingzhuangia fucanilytica]
MKLKNHFTLLLAVLGLQAYAQNNTITTVAPFLNIVTDARAAGMGDVGVASTADGNAIYHNAAKMVFHKKEVTASVNYTPW
LRNLTDDIYVGNISYQQRIDERSAFGGGIKYFNYGEVQITQDGNSASTTASPYELAIDGAYSLKLSNNYSMAVALRYVRS
DLTISGTNLNDNEPTNAFAVDISGYYMSNEMAFNGFNGVARAGFNISNVGPKVTVLSGEGFLPTNLKLGGGFDFIVDDFN
QLGVTLEFTKLLVPAVGGDDKNFLQGMFASFSDAPGGFKEELQEVTIGIGAEYLYNNAFAFRAGYFKENENKGNRNFFTL
GAGFKASSFNVDLSYLASNAVVNNPLENTLRFSISFDLGDIYEY
>AMR28651.1 hypothetical protein A0257_17130 [Hymenobacter sp. PAMC 26554]
MTFFRTLGFAPALLLLAAPAALAQIASADLHTITTAVPILTLSPDARGAALGDAGVATSPDANAAFYNPGKLGFVDYKYA
FSPSYSPWLRQITDDMSLSYLSGYGKVGTRGAFAASLLYFNLGQIDYRTGNNLPNGSFNPKEYAVTVSYGQKLGENFGVG
ISARYVRSDLIGNYSGNDAQAGNSFAADLGAYYTKDATIGAGIYNFAYGLAITNLGNKMVYQDITTSSFLPTTLRLGTAI
TREIDSYNKITLAIDATKLLVPSPYYEDPLPPTATPAQVTAQYNRVKQTNQERQQQGPIGAIFSSFSDAPGGFHGELQEI
NLHAGAEYWYNNTIAARVGYFYENPHVGARQYLSFGLGARLSVFGVDGTYLVPNSQANPLAQTIRVSLHFNLNKLADAFD
EKGAGGTQGTLPN
>AFL81201.1 hypothetical protein Aeqsu_1721 [Aequorivita sublithincola DSM 14238]
MKKLIIPVIIGLVAFKSIGQTNPPPPPDNAGIENRVITTGVPFMLIGADPRSGGMGDIGVVTSADAFSQQWNPAKYAFAL
SKQGVGATYTPYLNKLVNDIFLGNLTYYNRLNEQSAVAASFRYFSQGEIELRERPDDIPVIVKPNELLFDVSYALRLSER
FSMAVAGRYIRSDLKLQTSVEDANAASSVAVDVAGYYQSEEIPYDDFDGRWRLGFNISNIGPKLKYDEVGSESNLPTNLA
LGGGFDFILDEYNKVGISAEVNKLLVPTPSDSNNDGNINKEDDYYNKSFFSGIFSSFSDAPDGFSEELKEFTWALGAEYW
YQDVFALRGGYFNESDVKGGRKFATIGAGFRYTFIGIDLSYLFSTSKLANSPLDGTLRFGLTFNFGDTYDEY
>AMJ64521.1 hypothetical protein AXW84_03085 [Hymenobacter sp. PAMC 26628]
MQLTTPVTSRRLALLAALLGGTTAAHAQNFSKTITTAVPILTLSPDSRSAALGEAGVALSPDANAAFYNAGKLGFVPYKY
SVSPSYTPWLRSITDDMGLSYLSGYAKVGQRSAVAASLMYFDLGQIQYRDANNIEGATFNPKEYALTVSYGQKLSENFGL
GVSARYIRSNLTGGSIPDARPGNAASVDVGAYYNKDASIGTGLYNIGFGATISNIGNKMTYTDPINASFLPTTLKLGTAL
TRQIDQYNKITLAIDVSKLLVPSPYYEDLLPGTGAAQTAQRDRIKAENLARAQKSIISAALGSFSDAPGGFKEELQEINL
SGGLEYSYNDLLYARAGYFYENPDKGARQYASFGLGVRYQVFGIDGAYLVPNSQANPLAQTIRVSLHFNFNKLSEAFDGD
SGGTSGTPPNN
>ADB41912.1 hypothetical protein Slin_5950 [Spirosoma linguale DSM 74]
MKRNFFHVLLGACSFFPFVVSAQSQITTLNGAQVNIPTSSVPFLNFTPDARSGALGEAGVALGEADANAIFWNPSKLVFA
KQDKGASISYTPWLRNLIGDMYYTYLSGYSKVGKNSVVGGSLMYFDLGTVDFTTNQGTTAGSFNSREYAITATFAQRLSQ
NFSLAVDLKYLSSNLAAGSTNAGLKPGSTAAADISAYYQNEFRDNATGKGIGWAFGGMISNLGGRINYGGTQSYFIPTNL
RLGTRFTLFSDQYNKFNFVLDANKLMVPTPDIQTVNGVQTNVNANKNYFSSVFGSFADAPGGFSEELKEITISTGIEYWY
NDQFAARVGYFNESNQKGGRKYVTTGIGLRLQDRFGVDFSYLLPVKQGSPLAETFRISLLFNFNKGNRIGDDEALSDDRN
>ADQ17871.1 hypothetical protein Lbys_2177 [Leadbetterella byssophila DSM 17132]
MKKHSWFIILSIFLIPGLIHAQNKNYPLIYTAVPFLSISPDARAAALGDAGAATSFDANAMHWNPGKLAFSDSRYGGSFS
YTPWLRQIVDDMALLNASGYYKISDKQTIGASVNFFNQGEIQFTDWNGFEIDRFISNEFSLAAGIAQKLSSDYSLGLNIK
YIHSNLVGNASIPGTSVTAKPGQTAAMDLGFYYNKTRPTDNDPRNFKKFDVDYGIVLQNLGGKINYGFGEYFLPANLKVG
TQLSFRPDLSNRFSFIVDFNKLLVPANLSSDSTSYDQAQMSAMKAIFKSFGDAEDGFREELAEITTSVGFEYSYQEIVAL
RAGYFHESKHKAGNQYITAGAGVTLKERLKLDLAYLIPTKTGSPLANTWRVTLRIQVPHKSGKVDTIGDRIDN
>EFC70389.1 hypothetical protein HMPREF0669_01369 [Prevotella sp. oral taxon 299 str. F0039]
MSRIKLFFATCAILSCSLHSFAQVDKNNIFNPVTTSVTSQSVAPDARAGGMGDVGAATDPDVASQYWNVAKYPFAISRAG
VALNFTPWLRKLVNDMNLAYLSGYYRIGDYSAVSASLRYFSLGEVQTNYNPTQQGTAMTINPYEMSVDAGYSLMLSEKFS
IGTAVRFIYSDLKADYTDDVTPGSAFAADLGAYYQDYVNIGQRECQLGLGLNISNIGSKISFGGDNNSYFIPTNLRLGTS
LMVPIDEYNRITFAADANKLLVPTHPKIRDGESPTDFDARVQKEYYDVSSISGIFKSFGDAPNGFKEELQEIQWSLGAEY
VYNDKFTLRAGYHHESENKGNRKYFTMGAGFKMNVFSLDAGYVISTAATNPLDQTLRFTLTFDMDGLSDLFKR
>EAQ42159.1 hypothetical protein MED152_05555 [Polaribacter sp. MED152]
MKKLSICIALCALVGVKVGAQTNTQQTGGITTATPFLLIVPDARAGGMGDMGVATSADAWSLFHNPAKTAFGDRQIKTGL
SYSPWLRNLTDDIFVGAASYINRFSENAAWGAEFRYFSLGQIDLTDNQGNPNGTINPNEFVFSGSYALKLSETFSMGVGL
KYIRSNLAFNGTAGNTLQPVNSFAVDVSGYYQSYEENYGNFNGRYRLGFNIANIGPKVSYTPGEEDFIPTNLKVGGGFDF
ILDDYNIISTNVEFTKLLVPTPQPDGSDEEKGWIQGIFGSFGDAPGGFSEELSEITYALGAEYLYNNAFALRAGYFHESQ
DKGNRQYFTLGAGFKTNALNVDLSYLINSSDVNNPLENSLRFTLSFDLGEIYDNY
>ABQ04587.1 hypothetical protein Fjoh_1555 [Flavobacterium johnsoniae UW101]
MKKISLLLICLLITTFAKAQDIERPITTGVPFLLVAADARAAGLGDQGVATSSDVFSQQWNPAKYAFAEDAQGLSISYTP
YLTDLANDISLGQVTYYNKINDRSAFAGSFRYFGFGGIELRQTGDPNEPTREVNPNEFALDGSYSLKLSETFSMAVAARY
IRSNLKVATEEIDASAAGSFAVDVAGFYQSEEIAYSDFNGRWRAGFNIQNLGPKISYDHDDLSANFLPANLRVGGGFDFI
FDDYNKLGVSLELTKLLVPTPPGPGTPYDANGDGDFTDPGDISQSQADEANYKKYKDIGWVSGIFKSFGDAPGGFSEELK
EITYSAAAEYMYQDAFAMRLGYYHESPMKGAKQFFSLGAGFKYSMIKVDVSYLFSASKVKNPLENTLRFSLTFNFGDKYE
TY
>APS37728.1 hypothetical protein AO058_02005 [Salegentibacter sp. T436]
MKKITILLLGLILSSQFKMTAQEERDRVITTAVPFLLVAADARAAGMGDQGVATSADVFSQQWNPAKYAFATSEHGIGVS
YTPYLSDIVSDIFLGNISYYHRINERSAVASSLRYFSLGSIERRASFEQAPLVVNPNELTFDVSYSLRLSDNISMAVAGR
YLHSDLGLQDEEDLGAANSFGVDVAAYYQSNQMVFSNFNGVWKAGANISNIGPKMKYEDAGQENFIPTNFKVGTGFDFIF
DIENRLGAYVEFNKLLVPTPRDFNDDGEIDAEDDAEYNDIGAIEGIFTSWGDAPGGFGEELREVTWALGAEYMYRETFAF
RAGYFSESLTKGSRRFASFGAGFKYEQVNIDISYLFSTSPVPSPLEGTLRFGLTFNFGGQFPVY
>ADF54232.1 conserved hypothetical protein [Zunongwangia profunda SM-A87]
MKKISTILLLGSILTSGWLQAQDIRDRVITTAVPFLLVAADARAAGMGDQGVATSADVFSQQWNPAKFAFATSEHGIGIS
YTPYLSDIVSDIFLGDLSYYYKIDDRSAFAGSLRYFSLGTIEIRQNIEQIPLLVNPNELTFDVSYSLKLSETFSMAVAGR
YLRSDLGVSDSQDLGAAGSFGVDVAAFYQSDEIVYNNFDGVWRFGVNISNIGPKMSYDDAGQENFIPTNLRLGGGFDFIL
NPDSRLGVYLEFNKLLVPTPQDFNGDGVIDQEDDDVYNTTTAIGGIFESFTDAPGGLSEELKEVTWALGTEYSFRDAIKL
RAGYFNESNEKGYRKFVSVGGGFKYENFVIIDISYLFSTSQFPSPLDKTLRFGLTFNFGDSYLN
>ANQ51017.1 Hypothetical protein MY04_3669 [Flammeovirga sp. MY04]
MFNLKNSFAFLILLSFFVVDVKAQSGGSGNPPSNIINGGNANSNPIITAVPFLNISPEARGAAMGDMGVATSPDVSSSHW
NPSKYAFIEDDWGASLSYNPWLQKIVGDMSLSYLSAYKRLNKRQTVGFSMRYFDLGSIQFTDDNGNTLQLFNPREYSFDG
HFAMQLSDRYSMAVSARYIYSNLAGSLSGGNVDSKPAHGFAADISGYFRNPDVQIGQYSGVFAWGWNVSNIGTKMNYSAS
SQEDFLPTNLKLGTSLTLDLDAYNKLTFGVDVNKLLVPTPDSTYDFRSVGILEGMFNGLTKAPGGFSEKMKEFMWSVGAE
YWYNDMFAARMGYFYEHPDKGDRQYMQLGLGIKYQVVTLDFAYLLSFKRNNPLEDTLRFSLSFNFGGKNSLKKKKSYNPA
GGNDVLDADDI
>AGA79063.1 hypothetical protein Echvi_2824 [Echinicola vietnamensis DSM 17526]
MKKSSDYLKALTFLTVLSITAFSAKAQNSVRVSGQDQGRRVIITAVPFLNFAPDSRHSAMGDAGVATTPDANSIHWNAAK
LAFAEDEMGFALSYSPWLGKLVPDMSLSYLTGYMRIDDMSTFGIDLRYFNMGDIQLTDQFGQDIGQFNPRDIAIGTNYSR
KLSETLSLGISARFIHSNIAGNISSNGNGDSKPGISVGVDVGVYQRKEILLSNKEAYWSWGANISNIGPKLTYNSSDDAD
YIPTNLRIGTALETALDENNTLTFALDLNKLMVPTPPIYATNEDGSLIIGPDGKPEIAENGGKDPDRQLLSAMFGSFADA
PDGFSEEMQELMISFGVEYEYAEKFALRTGYFYENKHKGGRQYFTMGVGFDLKRLGFDFSYLVPQKQNHPLAETLRFSLA
YNIPK
>ADX66937.1 hypothetical protein Weevi_0215 [Weeksella virosa DSM 16922]
MKKFTASLMIVLAGLTYAQDVNNPIFTGAPFLRISPDARAGGLGDQGVATSADNHSQYWNAAKYAFSKDYSGVAFTYTPY
MSSFTDDVFLLNATFFTFLGQDERSTLSASLYYFKMGDIEMNELIGNDIVPKGIAKPNEFSFDLAYGLRMSDNYSMAVTG
RFIRSDLFNNVSDGTVQPANSFAVDIAGFYESETMSTNNFDGKLRGGFQISNIGPKLDYSNNEDNASYLPTNLRLGVGYD
FKFDEYNKLSVSTEFAKLLVPTPQYDSIVDGHPVGVTRPNKGVLAGMFSSFGDAPNGGKEELQEITYAIGAEYSYNEALF
VRAGYFHESQWKGDRQHLTLGLGLKYNSFGFDASYLIPTSNTNNALENTLRFGISWNFGGETQNAYDY
>ADR21724.1 hypothetical protein Ftrac_1736 [Marivirga tractuosa DSM 4126]
MRAAKLIFTTAAMFMSSLVHGQIANPSGLTGADPERNVITTAMPFLLISPDSRAAGMGDVGAALSADANAMQWNAARLAF
VENEIGASFSYSPWLRSINVDDMSLSYLSGYYKISKEQVVGVSMKYFDLGNIFFTDDGSTGTNFAPKEFSISAAYARKLS
DNLSASLTGKFARSNLFGNYSNNNAAAPSPATAIGVDLGLFYTKELLFNGKDSEFSSGLQIANISNKISYSGDDNEQFLP
INLKLGTAFTTALDPYNKLTVALDLNKLMVPTPVEGDTTTATLLEGMFGSFGDAPGGFQEEMREITISTGIEYLYNNVFA
VRTGYFYEHFTKGGRQYFTAGLGFRYQVLGLDFSYLIPTTQNNPLAETLRFTAVFKFEDMGIAKASVTE
>AIZ63094.1 membrane protein [Hymenobacter sp. DG25B]
MLSKLTVRLSFLTTTGLLTLSVAASAQQRDDHAITTAVPILTLSPDSRSAALGEAGVAISPDANSMYYNAGKLGFVPYNT
SVSPSYTPWLRSITDDMGLAHVSAYHRVGQRSAFGASLTYFDLGSIQYRDNLNNSKGDFNPKEYAFSVSYGQRLSENLGV
GVAARFIHSNLTGGDTDTKPGNAAAVDLGLYYTKDVSIGAQDYNLAFGAAIANIGNKISYTNPEEGNFLPTNLKIGTAIT
KELDPYNKLTFTIDANKLLVPSPYYEGANPDSASQVRIDAKNREIAGKSVVSAILGSFSDAPGGFKEEMQEINLSAGIEY
WYKDMLAVRAGYFYENPQKGARQYLSLGAGLRYQVFGVDAAYLVPNDKNNPLSQTLRLSLHFNFGEGANTSGATDTPTPT
N
>ALD22780.1 hypothetical protein AM218_11985 [Hymenobacter sp. DG25A]
MLSKLTVRLSFLTTTGLLTLSVAASAQQRDDHAITTAVPILTLSPDSRSAALGEAGVAISPDANSMYYNAGKLGFVPYNT
SVSPSYTPWLRSITDDMGLAHVSAYHRVGQRSAFGASLTYFDLGSIQYRDIYNNSKGDFNPKEYAFSVSYGQRLSENLGV
GVAARFIHSNLTGGDADTKPGNAAAVDLGLYYTKDVSIGAQNYNLAFGAAISNIGNKISYTNPQEGNFLPTNLKVGTAIT
KELDPYNKLTFTFDANKLLVPSPYYEGANPDSASQVRIDAKNREIAGKSVVSAILGSFSDAPGGFKEEMQEINLSAGVEY
WYKDMLAVRAGYFYENPQKGARQYLSLGAGLRYQVFGVDAAYLVPNDKNNPLSQTLRLSLHFNFGEGANTTGATDTPTPT
N
>ALU74198.1 hypothetical protein AUW17_02465 [Tenacibaculum dicentrarchi]
MKKLSFFLFLAFFASQVKAQITTATPFLLISSDARAGGMGDVGVATSADAFSIFHNPAKTAFNKNKINIGLNYTPWLRNL
TDDIFVGNISYVNRFQENSAFGVDLKYFSLGQIDLNEVKVGGGIRDLGYKNPNEFSITGIYSMKLSENFSMGVGLKYINS
NLDVNDNNTGAVSAFAVDISGFYQSEERNFGNFNGRYRLGFNIANIGPKVAYTPGEEYFIPTNAKFGGGFDFILNSENTV
GLNLEFAKLLVPSSSAASSRGWIEGMFTSLGDRDFSEELQETTWALGTEYIYNNAFALRAGYFHESKEKGQRQFLSLGTG
FTAKAFTLDLSYLVNTSSVNNPLENTLRFSLSFDLGEIYDDY
>ACU07025.1 hypothetical protein FIC_00567 [Flavobacteriaceae bacterium 3519-10]
MTLTKKLFLGLGLGVGMMAYSQSKIVLTGAPFLRISPDARSGGMGDQGVATTTDAFSQFWNAAKYPFSTTTAAVGVNYTP
YMGKLTNDVFLLYATYHQFLGEEERSTLSASIYYFNMGEVTLTELRNNLPQDMGISKPNEFSFDVAYGLKLSDTYSMAVT
GRFIRSDLGGGLGSDNTLKPANTFAVDVSGYFQSERHTSINDFEGRARGGFSVQNLGPRLDYTGDEESRSYLPTMARLGA
GYDLFIDDLNRVGVNFEASKLLVPGPDNTGAVPNVGVIEGIGKSFSNEKSMMFSGAVEYEYDNAFAVRGGYFHESEEQGA
RQFATVGVGLKYQSFGLDMSYLINTSKVNSALDNTLRFGLTWNIGEESSNSDY
>ABC45622.1 conserved hypothetical protein [Salinibacter ruber DSM 13855]
MPAHGQVAQSSALFLRIEPDSRAAGMGNAGVATADNANTIFWNPSGLAFQQDTQVGITHANWLPEFNANLFYEYLVGSYH
VDGVGTFGGNVQYLNLGETEIRDPSGNRLGVTNSYQLAISTSYGVKVSERLGVGTSLRYIHSKLTSGLREGTGEGNAATL
ATDISALYRSAPFALGGADATFSAGLNIANLGGTLDFNENSPDEDPIPANLRFGPALTIDFDEYNSLTFATDFNKSLVST
ERRVVDGDTARVGKTGFEALFDSWGAARGQVGPNGEASSLSLVEQFTVGTGVEYWYSDLFALRTGYYYENPDNGDRQFLT
FGAGLRYNIVGVDISYLYTAEDESPLANTLRFSLLFNFQ
>EAR17154.1 hypothetical protein RB2501_09630 [Robiginitalea biformata HTCC2501]
MNSIMKKISLLLLLAISVKSMAQDGERVITTAVPFLTIASDARASGMGDVGVATSTDAFSQQWNPAKFAFAERKMGVGIS
YTPYLESIITDIALLNGSFYNKINDRSAFAVSIRYFTLGEIELRNTFQENGTTVKPNELAIDGSYSLKLSETFAMAVGGR
FINSNLEIPQLDNAVQAGSTFAVDVAGYYRGPEKAYDSFDGRWRAGFNISNLGGKIKYDDGGQENFLPTNLGLGGGFDFI
FDFDNELSLTAEINKLLVPTPQDFDGDGDLDADDNQEYQSIGFFEGVFTSLGDAPDGFGEELKEMTWALGAEYKYRDQFM
LRGGYFNESEEKGFRKFFSLGAGFRYNNVQIDLSYLFSTAQVRNPLENTLRFSLSFALGEEFYND
>CCG52622.1 Protein of unknown function precursor Fjo23 [Flavobacterium indicum GPTSA100-9 = DSM 17447]
MKNLLKLVTLLVVFQTATAQENRVITTGVPFLLIAADARSAGMADMGVASSADAYSQQYNPSKYAFSSRKQGFSLSYTPY
LTSIANDISLGQITYYNRINDRSAFAGSLRYFGLGDIELRQNATDPGVVVNPNELALDGSYSLKLSETFAMGVAGRYIRS
NLKIPDSNTDAKAASTFAVDISGFYQSEEVAFDSFNGKYRFGFNLQNLGPKISYDNDQLNENFLPANLRLGGSFDFIFDE
YSKVSVIGETTKLLVPTPQSVTDLNNDGTVDANDAAINNENYRKIGWVEGIFKSFGDAPDGFSEELKEFTWALGAEYWYQ
DSFALRTGYFNESATKGARKYLTLGAGFKYNIVKIDVSYLFSASKVKNPLENTLRFSLTFNFGDSYDDL
>AMM50508.1 membrane protein [Rufibacter sp. DG15C]
MNHITFKSTLICFLLVAASGLSALGQNSIGQNVENYRPITTAVPILLVAPDARAAGMGDAGVATSPDANSPYWNPAKLGF
LESDFEASLSYTPWLGEIVNDMYLAYLSGHKRLTPNSSIAVSLMYFDLGEIVFSQTGTDQQPFNPKEYAVNVSYGQKLSE
NLSLGVGAKYIRSNLAGNTNVVNPSGNYESQPGNSAAVDLGIYYTNDLTLGGKNLNLALGGNISNLGAKISYSTAGRKDF
LPTNLRLGTALTYELDPYNKITLAIDGNKLLVPYSAPEDASSNDQTNVFSGIFKSFNDAPGGASEEFKEITLSTGLEYWY
DNIFAARTGYFYENDLKGGRRYLTMGLGLRYQQFGLDAAYLIPNEQNNPLSKTIRFSLHFKFDGQE
>AMR30256.1 hypothetical protein A0256_01885 [Mucilaginibacter sp. PAMC 26640]
MKRTYTKKIALYILLAIPAVATAQVNSSGGTSNAISTAVPFLNIAPDSRSGAMGDAGVALSPDVNANYWNPAKLAFLENN
DDISLSYSPWLRHLVPDVSLTYLSYAHKIDDRNTFGASLRYFNLGSILLVDNNQNEQGTYRPNEFSIDGSFARKFGNNLS
LGLTLRYIYSNFANGSFVPGSGAGQNKAGNAIAAGVSLFYNKAYGDSSVFAFGLHISNIGNKIAYSDAGTKYFLPTNLKF
GVANTWRLDGASKFTATLDINKLLVPTPPIRDANGAIVSGKNDDVSVPAGFFQSFGDAPGGFSEELKEYSLSPGIEYMYN
NLIALRAGYFYENPNKGNRHYATFGVGLKYQAYQFDFSYLAASQQNSPLANTLRLSLSASFGGSR
>AEE52629.1 hypothetical protein Halhy_4796 [Haliscomenobacter hydrossis DSM 1100]
MKNLVLRLAALLVLTIVCTHVASAQGGCYAGPDGKLYNLDGTPCTNTVTSAVPFLRIVADARSGAMGDAGIAISADPNAM
HFNASKLAFAEDKMAMSATYTPWLRSLGLNDVYMAYLTGYRKLDEQELQTIGFGLRYFSLGSIQFTDINGTALNTGRPNE
FEVSLAYSRKLTEKFSAAVTGKFIYSNLAAGNVVGGDVIEPAIAGAADFSMTYKTPIELKNGDGDLTVGLVLSNIGNKVS
YTNSTDRDFLPANFGLGAAYTMNLDQYNSLTLTTDINKFLVPTPCQGGPEVCDTDNDGTPDYKQESPIGAIFSSWGDAPE
GISEELREFMFSFGAEYWYDKQFAVRAGYFSEHVRKGARKYLTVGLGLKYNVFGLNFSYLVPTTNQRNPLDNTLRFTLLF
NFADLNE
>AKD57356.1 hypothetical protein SD10_23175 [Spirosoma radiotolerans]
MKRNFSRVLLGVCSFLPFVVSAQSTTPTPAPVTNLNGQLNIPTSSVPFLNFTPDARSGALGDAGVALGDVDANAIFWNPS
KLVFAKQDKGASISYTPWLRNLIGDMYYTYLSGYSKVGKNSVVGGSLMYFDLGTVDFTTATGVAAGTFNSREYAITATFA
QRLSENFSLAVDLKYLSSNLAAGSSNPGLKPGSTAAADISAYYQNEARDNATGKGIGWAFGGMISNLGGRINYGGTQSYF
IPTNLRLGTRLTIFADQYNKFNFVVDANKLMVPTPNFQTVNGVITNVNANKNYFSSVFGSFADAPGGFSEELKEVTISTG
VEYWYNDQFAARVGYFNESNAKGGRKYVTTGIGLKLQQRFGVDFSYLLPVKQGSALSETFRISLLLSLNKGSRIDGDDEA
YSNDSN
>AIH01410.1 hypothetical protein M949_0239 [Riemerella anatipestifer CH3]
MKVTKRLLLGLGVTVSTLTLAQQKGQVLTGAPLLRISPDARAGGMGDQGVATSSDAFSQFWNAAKYPFSKTSSSVGVSYT
PYMSKLTNDVFLLYAGYHTFLGEEERSTLGASIYYFNMGQVDLTKLVGSQVKREGTVTPNEFAIDLSYGLKLSDTYSMAV
TGRYIRSDFGSFNSDNTIKPANSFAVDVSGFYQSPKHQSFGDYEGQARAGFAIQNLGPKLDYTGDDTSRSYLPTTFRIGG
GYDVFLDDVNKVGLSVEASKLLVPGSEIPAGSSTPQIPNVGVMEGIGKSFSNPQSLMLSGALEYSYDNAFAVRTGYFRES
ELQGGRQFATVGIGFNYQSFGLDVSYLINTSKVNTALDNTLRFGLTWNIGNDTSKADR
>AKP70397.1 hypothetical protein CG09_0097 [Riemerella anatipestifer]
MKITKKLLLGLGVTASTLALAQQKGQVLTGAPFLRISPDARAGGMGDQGVATSTDAFSQFWNAAKYPFSKTSSAVAVNYT
PYMSKLTNDIFLLYAGYHTFLGDEERSTLGASIYYFNMGQVDLTKLVGSQVTKEGSVTPNEFAIDLSYGLKLSDTYSMAV
TGRYIRSDFGSFNSDNTHKPANSFAVDVSGFYQSPKHQSFGDYEGQARAGFAIQNLGPKLDYTGDDTSRSYLPTTFRIGG
GYDVFLDDVNKVGLSVEASKLLVPGSEIPAGSTTPQIPNVGVMEGIGKSFSNPQSLMLSGALEYSYDNAFAVRTGYFRES
QLQGGRQFATVGIGFNYQSFGLDVSYLINTSKVNTALDNTLRFGLTWNIGDDTSNADR
>AGC40839.1 hypothetical protein G148_1535 [Riemerella anatipestifer RA-CH-2]
MKITKKLLLGLGVTASTLALAQQKGQVLTGAPFLRISPDARAGGMGDQGVATSTDAFSQFWNAAKYPFSKTSSAVAVNYT
PYMSKLTNDIFLLYAGYHTFLGDEERSTLGASIYYFNMGQVDLTKLVGSQVTKEGSVTPNEFAIDLSYGLKLSDTYSMAV
TGRYIRSDFGSFNSDNTHKPANSFAVDVSGFYQSPKHQSFGDYEGQARAGFAIQNLGPKLDYTGDDTSRSYLPTTFRIGG
GYDVFLDDVNKVGLSVEASKLLVPGSEIPAGSTTPQIPNVGVMEGIGKSFSNPQSLMLSGALEYSYDNAFAVRTGYFRES
QLQGGRQFATVGIGFNYQSFGLDVSYLINTSKVNTALDNTLRFGLTWNIGDDTSNADR
>AKQ38842.1 hypothetical protein AS87_00485 [Riemerella anatipestifer Yb2]
MKITKKLLLGLGVTASTLALAQQKGQVLTGAPFLRISPDARAGGMGDQGVATSTDAFSQFWNAAKYPFSKTSSAVAVNYT
PYMSKLTNDIFLLYAGYHTFLGDEERSTLGASIYYFNMGQVDLTKLVGSQVTKEGSVTPNEFAIDLSYGLKLSDTYSMAV
TGRYIRSDFGSFNSDNTHKPANSFAVDVSGFYQSPKHQSFGDYEGQARAGFAIQNLGPKLDYTGDDTSRSYLPTTFRIGG
GYDVFLDDVNKVGLSVEASKLLVPGSEIPAGSTTPQIPNVGVMEGIGKSFSNPQSLMLSGALEYSYDNAFAVRTGYFRES
QLQGGRQFATVGIGFNYQSFGLDVSYLINTSKVNTALDNTLRFGLTWNIGDDTSNADR
>BAP32751.1 uncharacterized protein CHSO_3714 [Chryseobacterium sp. StRB126]
MNLTTKLLLGLGLSAGFLGYSQTNPVLTGAPFLRIAPDARSGGMGDQGVVTSPDAFSQFWNAAKYPFSRTSSSVGLTYTP
YMGKLTNDVFLLYGAFHKFLGQDERSTISASIYYFNMGEVELTQLVGNDVTSNGVSKPNEFSIDVAYGLKLSDSYSMAVT
GRFIRSDLAGGFNTDNTLKAANSFAVDISAYYTSERFSSFGGYDSKLNAGLAIQNLGPKLDYTGNEESRSYLPTMARLGI
GYDMYLDDLNRIGLSVEGSKLLVPGSEYAGVDAYRRPKYEIPNVGPIAGIGKSFKNPNSIMYSGALEYSYDNAFSVRGGY
FHESEEQGARQFATAGIGLKYRSFGLDLSYLINMSKVNTALDNTLRFGLTWNIGEETSNNDR
>AFR36613.1 hypothetical protein B739_2031 [Riemerella anatipestifer RA-CH-1]
MKVTKRLLLGLGVTVSTLTLAQQKGQVLTGAPLLRISPDARAGGMGDQGVATSSDAFSQFWNAAKYPFSKTSSSVGVSYT
PYMSKLTNDVFLLYAGYHTFLGEEERSTLGASIYYFNMGQVDLTKLVGSQVKREGTVTPNEFAIDLSYGLKLSDTYSMAV
TGRYIRSDFGSFNSDNTIKPANSFAVDVSGFYQSPKHQSFGDYEGQARAGFAIQNLGPKLDYTGDDTSRSYLPTTFRIGG
GYDVFLDDVNKVGLSVEASKLLVPGSEIPAGSSTPQIPNVGVMEGIGKSFSNPQSLMLSGALEYSYDNAFAVRTGYFRES
QLQGGRQFATVGIGFNYQSFGLDISYLINTSKVNTALDNTLRFGLTWNIGDDTSNADR
>AFD55294.1 hypothetical protein RA0C_0302 [Riemerella anatipestifer ATCC 11845 = DSM 15868]
MKITKKLLLGLGVTASTLALAQQEGQVLTGAPFLRISPDARAGGMGDQGVATSSDAFSQFWNAAKYPFSKTSSSVGVSYT
PYMSKLTNDVFLLYAGYHTFLGEEERSTLGASIYYFNMGQVDLTKLVGSQVTKEGTVTPNEFAIDLSYGLKLSDTYSMAV
TGRYIRSDFGSFNSDNTLKPANSFAVDVSGFYQSPKHQSFGDYEGQARAGFAIQNLGPKLDYTGDDTSRSYLPTTFRIGG
GYDVFLDDVNKVGLSVEASKLLVPGSEIPAGSTTPQIPNVGVMEGIGKSFSNPQSLMLSGALEYSYDNAFAVRTGYFRES
QLQGGRQFATVGIGFNYQSFGLDISYLINTSKVNTALDNTLRFGLTWNIGDDTSNADR
>AEA44536.1 hypothetical protein Fluta_2551 [Fluviicola taffensis DSM 16823]
MSSYKILILSIFVSSVSFSQGGGQGVTQNDIQLNTITTALPFLGINPDSRSGAMGDAGTALSPNSSSILWNTAMLNFSES
KSEIGISYTPWLRQLTSDMHLSYLSGYARIKDRHVVGGALRYFSLGEITFTDNAGGYIREFKPNEFELTLAYAFKLAEKH
SVGINGKFAYSNLTGGLVTGGAPTKAAIAGIADISYAFRTEDINWFKVNGIYSFGLTINNVGNKVAYSENARRDFLPTSL
KIGNAYTAKIDKYNKLTVSVDVSKLLVPTPAIRDNLTGKLISGKDNNVGVVVGMVQSFYDAPGRIIKNDNGDPVLNEDGT
AQVKKGSKFGEEMREIMIGSGLEYWYNDIFALRGGYFYENISKGGRQFFTVGVGFKYNIFAFDFSYLASLKRNNPLANTM
RFTLRFTLGEKSNDSKETPE
>AKK71440.1 hypothetical protein OK18_01215 [Chryseobacterium gallinarum]
MNLTTKLLLGFGLSAGFLGYSQDLGKVGPVLTGAPFLRIAPDARSGGMGDQGVVTSSDAFSQFWNAAKYPFSSSSSSIGL
NYTPYMGKLTNDVFLLYAAFHKFLGQEERSTISASIYYFNMGQVDLTQLVGTEVASMGTSKPNEFSIDVAYGMKLSDSYS
MAVTGRFIRSDLAGGFNTDTTLKAANSFAVDISGYYTSPRFSSIGGYDGKVNAGFAVQNLGPKLDYTGNEESRSYLPTMA
RLGVGYDMYLDDLNRIGISVEGSKLLVPGSEYVGIDPNTRQPRYEIPNVGVMAGIGKSFKNKNSIMYSGALEYSYDNAFS
VRGGYFHESEEQGARQFATAGIGLKYRSFALDLSYLINMSKINTALDNTLRFGLTWNIGDETSNNDR
>AIG30174.1 hypothetical protein IA03_06675 [Flavobacterium psychrophilum]
MKKVVFILAGLFIGINANAQTERPITTGVPFLLIASDARAAAMGDNGVATSPDAFSQLYNPAKYAFSIKKQGFAVSYTPY
LTALVNDISLGQLNYFNKINERSAIGTSLRYFSLGEIQLTDDQGNNKAIVKPNELALDLSYSLKLSEKFSMAVAGRYIRS
SLKVSSETVDASAASTFAIDVAGYYQSDEIAYSDFNGRWRGGFNLQNIGPKLNYDGATGAENNANFLPSNLRIGGGFDFI
LDDYNKISTNVEFSKLLVPTPQIVVPVDLNGDGDTSDQGENGIAQANTNYKAIGWTSGIFKSFGDAPGGFSEEIKEFTYA
IGAEYWYQDSFAFRLGYFHESEEKGKRKYFTLGAGFKYNVVTLDVSYLFSASKVPNPLENTLRFSLTFNFGDDYDQN
>CAL43470.1 Por secretion system protein porV precursor [Flavobacterium psychrophilum JIP02/86]
MKKVVFILAGLFIGINANAQTERPITTGVPFLLIASDARAAAMGDNGVATSPDAFSQLYNPAKYAFSIKKQGFAVSYTPY
LTALVNDISLGQLNYFNKINERSAIGTSLRYFSLGEIQLTDDQGNNKAIVKPNELALDLSYSLKLSEKFSMAVAGRYIRS
SLKVSSETVDASAASTFAIDVAGYYQSDEIAYSDFNGRWRGGFNLQNIGPKLNYDGATGAENNANFLPSNLRIGGGFDFI
LDDYNKISTNVEFSKLLVPTPQIVVPVDLNGDGDTSDQGENGIAQANTNYKAIGWTSGIFKSFGDAPGGFSEEIKEFTYA
IGAEYWYQDSFAFRLGYFHESEEKGKRKYFTLGAGFKYNVVTLDVSYLFSASKVPNPLENTLRFSLTFNFGDDYDQN
>AIN73370.1 hypothetical protein FPG3_02550 [Flavobacterium psychrophilum FPG3]
MKKVVFILAGLFIGINANAQTERPITTGVPFLLIASDARAAAMGDNGVATSPDAFSQLYNPAKYAFSIKKQGFAVSYTPY
LTALVNDISLGQLNYFNKINERSAIGTSLRYFSLGEIQLTDDQGNNKAIVKPNELALDLSYSLKLSEKFSMAVAGRYIRS
SLKVSSETVDASAASTFAIDVAGYYQSDEIAYSDFNGRWRGGFNLQNIGPKLNYDGATGAENNANFLPSNLRIGGGFDFI
LDDYNKISTNVEFSKLLVPTPQIVVPVDLNGDGDTSDQGENGIAQANTNYKAIGWTSGIFKSFGDAPGGFSEEIKEFTYA
IGAEYWYQDSFAFRLGYFHESEEKGKRKYFTLGAGFKYNVVTLDVSYLFSASKVPNPLENTLRFSLTFNFGDDYDQN
>AIN72427.1 hypothetical protein FPG101_11520 [Flavobacterium psychrophilum FPG101]
MKKVVFILAGLFIGINANAQTERPITTGVPFLLIASDARAAAMGDNGVATSPDAFSQLYNPAKYAFSIKKQGFAVSYTPY
LTALVNDISLGQLNYFNKINERSAIGTSLRYFSLGEIQLTDDQGNNKAIVKPNELALDLSYSLKLSEKFSMAVAGRYIRS
SLKVSSETVDASAASTFAIDVAGYYQSDEIAYSDFNGRWRGGFNLQNIGPKLNYDGATGAENNANFLPSNLRIGGGFDFI
LDDYNKISTNVEFSKLLVPTPQIVVPVDLNGDGDTSDQGENGIAQANTNYKAIGWTSGIFKSFGDAPGGFSEEIKEFTYA
IGAEYWYQDSFAFRLGYFHESEEKGKRKYFTLGAGFKYNVVTLDVSYLFSASKVPNPLENTLRFSLTFNFGDDYDQN
>AIZ40404.1 hypothetical protein M666_01680 [Cellulophaga baltica 18]
MKKLLVVALVLGYFKVSAQNERVITTAVPFLTISADARASGMGDIGVATSVDAYSQQWNPAKFAFAEQKMGIGISYTPYL
ESIITDIALLNASFYNKIDDRSAFAASIRYFTLGEIELRQFANDPGTLTKPNEFAIDGSYSLKLSETFAMAVGARFISSN
LKFPDQAGSADTQAASAFAVDIAGFYRSREIAYDNFDGRWRLGFNLSNLGNKISYDEGGQENFLPTNLKFGTGFDFIFDA
DNKLALSTEFNKLLVPTPQDFDEDGDIDSVDNAEYQEIGFLSGVFKSFNDAPDGFSEELKEFTWALGAEYSYQDAFMLRT
GYFNESEEKGSRKFFSLGAGFKFKAAQVDLSYLFSSSKIQNPLENTLRFSLTFNLGEEFIND
>AIY12034.1 hypothetical protein M667_01675 [Cellulophaga baltica NN016038]
MKKLLVVALVLGYFKVSAQNERVITTAVPFLTISADARASGMGDIGVATSVDAYSQQWNPAKFAFAEQKMGIGISYTPYL
ESIITDIALLNASFYNKIDDRSAFAASIRYFTLGEIELRQFANDPGTLTKPNEFAIDGSYSLKLSETFSMAVGARFISSN
LKFPDQAGSADTQAASAFAVDIAGFYRSREIAYDNFDGRWRLGFNLSNLGNKISYDEGGQENFLPTNLKFGTGFDFIFDA
DNKLALSTEFNKLLVPTPQDFDEDGDIDTVDNTEYQEIGFLSGVFKSFNDAPDGFSEELKEFTWALGAEYSYQDAFMLRT
GYFNESEEKGSRKFFSLGAGFKFKAAQVDLSYLFSSSKIQNPLENTLRFSLTFNLGEEFIND
>ADY53448.1 hypothetical protein Pedsa_2909 [Pseudopedobacter saltans DSM 12145]
MMKKKVYALFAITTLCFYNAYSQSSGDVSSDGRSGNIISTGVPFLLVAPDAKAGAMGEVGVATAPDGNSIHWNPSKLAFL
KDSYGVSVSYSPWMQKFVPDINIAYLSGYYRLDERNVLGGSLRYFSYGDIQMTDDAGNPQGTYNPNELSVDASLARSFGQ
NFSLGTAVRFIYSNLTSGMVNSANQNKAGVALAADVSGYYKSDRKSFLDNEATYTFGVNISNIGTKISYTDAGPKYFLPT
NLRLGGGITYHIDDDNDFMLTVDANKLLVPSDPNSTKSVPAGIFSSFGDAPGGFSEEMKEINFGFGAEYLFNKQFALRAG
YFYENPNKGNRNYLTLGAGFKYNIVNIDMAYIAANTQKSPLAQTLRFSLSLNFAEVAEAVKK
>ALJ04838.1 hypothetical protein APS56_06745 [Algibacter alginolytica]
MKNSILLLLAFVFVLKIDAQTTTIIPNPNDSRAITTGMPFTLIAPDARSAGMGDMGVATSVDAFSQQWNSSKYAFSEAKS
GVGISYTPYLSKLVNDIGLAYLTYYNRLDERSAFAASFKYFGLGEIEFRLNESDIGTIQKPNELQLDVSYALKLSDQFAM
SVAMRYLRSDLRLNYDNSDASAAGTFGVDISGYYQSEEEAYNSYNGRWRAGFAIQNVGPKFKYDDAGPDNFQPTNLRLGA
GFDFIFDQYNKVSVTAEVAKLLVPTPPILGTEYNFTDNNDNGVYDEDIDDLGTVVQENVIYQGQTQDVNFLSGMFQSFGD
APGGFSEEIKEFTYSLGAEYMYQDSFAFRLGYFNEAEEKGARKFLALGAGFKYNVINIDMSYLFSASKVQSPLEGTLRFG
LTFNLGAGTYREY
>AFC25741.1 hypothetical protein SGRA_3013 [Saprospira grandis str. Lewin]
MQQRILQAFSFVLGLGIFLGLPEAKAQCILKDGQLVQPDGSPCSNTIITAVPFLRITPDARFGAMGDAGIALDADPNSMH
FNSSNLAWASSDVGVSMNYTPWLRALGLNDVFLSYVSVYKHLDDRQTLGGSLRYFSLGEIQYTDDQGNALQTVSPREFEL
TGAYARKMSQNFSAALNLKYIYSSLGTGVAAGGETLTPAHAFAADVSFTYNKPLKVNDKEANLRIGLAMTNLGSKISYTQ
SADRDYLPANIGLGSAFTYDIDEHNSITFALDINKLMVPTPIPRSIEDENGNLVENPEYDSDGDAGQGDGTADYKQQSVP
SSIFSSFNDAPAGAGEEFRELMYSIGMEYWYNKQFAVRAGHYNEHSTKGNRKYFTVGLGLKYNIFNINFSYLVPAVAAQR
NPLDNTLRFSLVFDFGEAPEFDTKK
>AMD85912.1 hypothetical protein AXF12_10550 [Capnocytophaga haemolytica]
MRYLLLIGLLFNTFLHAQEEKPITTAFPFLSINTDAAAAGMGEVGVCSQPSAFAQRNNAAKYIFTENTSGVGVSYTPYLN
KLVKDIFLGNITYYKRTQRSAWGASLTYFSIGNVSLTQDFGGSATVLGSFRPTEFTFDLSYNLKLSEHFAMGVAARYLNS
NLQLPTDDKAVARGLGFDISGYYTSASHLIGNYTGSYSFGFQLSNIGAKVKYDDLGKSFFLPTNLKLGVAYHLMTDSYNR
FSLLTEVNKLLVPSTEAKDKDFIEGIFTSFSDAPNGFSEELHELIWAVGAEYAFDEQFFLRTGYYHQHKYKGDRQYITMG
AGFAFHSFKLDVAYLFNTSNTNNPLNSSLRAGLQYVF
>AEI48951.1 hypothetical protein Runsl_2550 [Runella slithyformis DSM 19594]
MIRKISPIFTLVGFCVSFTSLAQITPGGQDSTGSRPVIPSVPFAAFTPDARSAAMGDAGAALSADANSVYWGAAKLVHAK
KEYGVALSYTPWLRNITEDMSFAYLSGFKKIGKNQAVGVSLMYFDHGKFEARNNFGTSLGDYYSNEFYGSVAYSRKLTDK
FSMGLNVKYLVSNLGNGVQLLGGSALKAGQTAAGDISAFYQTENVDEGTGKGWNYSGALMIQNIGGKVNYGGTTSGFIPT
TLKLGGTATRYIDPLNKITFALDLNKLLIPTPGGTASGSDVGTISAMFKSFGDAPGGFSEEVREFMISTGVEYWYNDAFA
VRFGYFNEARTKGNRKYFTVGFGARIQQRYGIDFAYLMPQTQGSPLANTFRISLVIDMFRKAADVADDVE
>ALR30856.1 hypothetical protein ATE47_10090 [Chryseobacterium sp. IHB B 17019]
MNLTTKLLLGIGLGAGFLGYSQDLSLVRPVLTGAPFLRIAPDARAGGMGDQGVVTSPDAFSQFWNAAKYPFSRTSSSVGV
NYTPYMGKLTNDVFLLYGAFHKFLGQEERSTISASIYYFNMGEVDLTQLVGNEVTSMGTSKPNEFSIDVAYGLKLSDSYS
MAVTGRFIRSDLAGGFNTDTTLKPANSFAVDVSGYYTSPRFSSFGGYDGKLNAGFAVQNLGPKLDYTGNEESRSYLPTMA
RLGVGYDMYLDDVNRIGLSVEGSKILVPGSEFVGTDPNTRQPIYEVPNVGVMAGIGKSFKNKNSIMYSGALEYSYDNAFA
VRGGYFHESEEQGARQFATAGIGLKYRSFGLDISYLINMSKINTALDNTLRFGLTWNIGDETSNVDY
>ANF51854.1 hypothetical protein A0O34_15640 [Chryseobacterium sp. IHB B 10212]
MNLTTKLLLGIGLGAGFLGYAQDLSLVRPVLTGAPFLRIAPDARAGGMGDQGVVTSPDAFSQFWNAAKYPFSRSSSSVGI
NYTPYMGKLTNDVFLLYGAFHKFLGQEERSTISASIYYFNMGEVDLTQLVGSEVTSMGTSKPNEFSIDVAYGLKLSDSYS
MAVTGRYIRSDLAGGFNTDTTLKPANSFAVDISAYYTSPRFSSIGGYDGKLNAGLAIQNLGPKLDYTGNEESRSYLPTMA
RLGIGYDMFLDDVNRIGLSVEGSKLLVPGSEFIGMDPNTRQPMYAVPNVGPIDGISKSFKNPNSIMYSGALEYSYNNAFA
VRGGYFHESEEQGARQFATAGIGLKYNSFGLDISYLINMSKINTALDNTLRFGLTWNIGEETSNVDN
>AOM76836.1 hypothetical protein BFS30_06445 [Pedobacter steynii]
MSGRLVKAVLSIFSLLTVGADLYAQSVQPGTQTNGSRSSNIATAVPFLLITPDARAGGMGEAGVAVQPDANAMSMNPSKL
AFLDRSYGFSVSYSPWLKSLIPDVNLTYLSGYYKLDDRNTIASSLRYFSLGEIQLTDISQQDLGVYTPNELSFDVSFARK
MGESFSLGTSVRYIRSNLFSGQFSAGQQTKAGNSVAVDVSAYFKKPTRFLGKDAILSAGMNISNIGTKMSYVDGYKGYFL
PTNLKIGGASTFILDDFNQFTFALDFNKLLVPTQPVYNTDGEIIAGEDPDRSVPAGIFGSFTDAPGGFKEEMQEINIAAG
MEYWYNQQFALRAGYFYESPKKGDRRYFTLGAGLKYNVFNIDFAYLLASPQKSPLANTLRFSLLFNFGQAK
>AHM62562.1 hypothetical protein D770_21565 [Flammeovirgaceae bacterium 311]
MRKVLLLFFLTVSVSTAFGQGQAFIGQDTAARPIITAVPFLMIAPDARSGAMGDAGAAISPDANSAHWNVGKLVFAEKDF
GASFSYTPWLGKIVDDMNLLYLSGFYKLDDVQAIAFSLRYFDLGEIFLTEDGRTPTAPNFRPQELALDASYSRKLSEKLG
LGVTGRYIYSNLAGEVPIGNQIATPGNSIAADVGLFYNSDLVLGARDGNLALAAVISNIGNKISYLDESTESFIPTNLRL
GTAYTANLDPFNKITVAVDFNKLLVPTPPIYETDPNTGEYIRVNGEYVVERGQDPNRPLVNGIFTSVADAPDGFSEEMKE
ITISSGLEYWYNDLFAARAGYFWEHDLKGARKFFTLGIGLRYQIMNFDFAYLIPQQQQHPLAETLRFTLGVNFVKANRNN
TPDQP
>APD07673.1 hypothetical protein UJ101_02172 [Flavobacteriaceae bacterium UJ101]
MKKIILGLLWITSGSLAFAQINQRPVTGAVFQSIVPDARAGGLADMGVATSSDAYSQYWNPSKYLFNENYSGFAVSYTPW
LNEISNDTFLLNATFFKYLGDAERSTLAASIYYFNMGEVENNTIGPTGDIVPQGTFKPNEFAIDLSYGLLLSDQFSMAVT
GRYIRSDIYDNTQVGFESRQAANTFAADISAFYQTDVIRGRSFDSRIRLGANIKNIGPKLDYDTSNTATETALPTNLGIG
AGYDFIFSDISTLSLGLEYNKVLVPLADAVDNDGDGVVDVYVLPDDSVISGITSSLFGESASTVGVSAEYKYNDALAVRA
GYKYGDEDKGDQPYITTGIGLAFSDFEFDASYLIPTGSQDDPLANTLRFSLAWNFGGKVNQY
>ALA72857.1 histidine kinase [Bacteroides dorei]
MKRIGLYLFIIGITFTKAYGQEDSGPVNTGAANYLTIPVDARSAAMGGAGVAISRGNNAVFHNGAATLSEPMHKGGVTYT
YSPWMRDYESGYSLHSLGGFYKINKRNAILLGFRYFGYPEMDGIGEDASGIHPKEIAVEAGYAYEVIKNLSVSATFKYLY
SDMGKIGNSNGASSVAFDLGILYKREIKDWEGAGWSVGIHASNLGPKIKYLTSKEALPAMVKVGGAADLPFASMHRLTLT
ADLGYRLSPDDVQALNVSAGAEYAWMEHLMLRGGYHYGDKNKGDASYATAGAGVEYAGVHLDFAWMFAGHECLARNTFWI
SLGYSF
>AND18779.1 histidine kinase [Bacteroides dorei CL03T12C01]
MKRIGLYLFIIGITFTKAYGQEDSGPVNTGAANYLTIPVDARSAAMGGAGVAISRGNNAVFHNGAATLSEPMHKGGVTYT
YSPWMRDYESGYSLHSLGGFYKINKRNAILLGFRYFGYPEMDGIGEDASGIHPKEIAVEAGYAYEVIKNLSVSATFKYLF
SDMGKIGNSNGASSVAFDLGILYKREIKDWEGAGWSVGIHASNLGPKIKYLTSKEALPAMVKVGGAADLPFASMHRLTLT
ADLGYRLSPDDVQALNVSAGAEYAWMEHLMLRGGYHYGDKNKGDASYATAGAGVEYAGVHLDFAWMFAGHECLARNTFWI
SLGYSF
>AEK23344.1 Conserved hypothetical protein [Capnocytophaga canimorsus Cc5]
MKFLYSFLVFVLGMGLVFPQEKRPISTAFPFLLLGTDAIACGKGDLGVASTPDVFSQHWNASKYIFAKEKSAFAMAYAPY
LNRAVQDIFIGNLVYNKKTKRGAWAGSFNYFNIGNVTLTRGFGKDIYILGDFRPSEFAFDISYSLQLSSRYAMGITTRYL
NSNLRLPIEESNVARGVAFDICGFYSSKEHLIGNYFGKYTWGFQISNIGSKVQYEKLGQSFFLPTNLKLGTGYNLQTNSY
NHFQFLLEINKLLVPSPAKYGFNDTNGNGIQEPNEPTEIVAGKSPNVDFLQGIFQSFGDAPNGFSEELQEISWSLGFEYA
YNETLFLRTGYFNQHKNKGDRKYLTLGTGFRIQSWQIDFSYLFSTAKTNNPMSSSLRIALQCKL
>AEN73825.1 hypothetical protein Rhom172_1912 [Rhodothermus marinus SG0.5JP17-172]
MGYRSKREHAMRTAQHTLRTLCALLGLGLLMGWAHAAHAQVGGAAVLFLQIEPDSRAAGMGNAGVAVADNAYALFWNPAG
LAYQPEAVEVSLTHSNWLPEFNAGLYYEYLVGRFSVGKFGNMGAHVTLLNMGEHEWRDENNNPLGTFRSYDVAVGVSYGY
PISEQLALGVGLRYIYSNLASGIQVEGRETKAGKSFGMDLGLLYRTAPFSLGGQTKAQFSAGFNLNNMGPQIQYSDGAQK
DPIPTNLRFGYAFTIDLDPYNRITFANDFTKLLIRVRSDSTGSRADPFYKAIFTAWRPIKVRTNALNEEEARYRTLSVFE
QLMIGMGVEYWYNQLFALRTGFFYENPYNGNRQFLTFGAGLRYNILGVDFSYVYALKENHPLANTMRFSLLLNFKK
>ACY47848.1 hypothetical protein Rmar_0954 [Rhodothermus marinus DSM 4252]
MRTVQHTLRTFCALLGLGLLLGWTYVARAQVGGAAVLFLQIEPDSRAAGMGNAGVAVADNAYALFWNPAGLAYQPEAVEV
SLTHSNWLPEFNAGLYYEYLVGRFSVGKFGNMGAHVTLLNMGEHEWRDENNNPLGTFRSYDVAVGVSYGYPISERLALGL
GLRYIYSNLASGIQVEGRETKAGKSFGMDLGLLYRTAPFSLGGQTKAQFSAGFNLNNMGPQIQYSDGAQKDPIPTNLRFG
YAFTIDLDPYNRITFANDFTKLLIRVRSDSTGSRADPFYKAIFTAWRPIKVRTNALNEEEARYRTLSVFEQLMIGMGVEY
WYNQLFALRTGFFYENPYNGNRQFLTFGAGLRYNILGVDFSYVYALKENHPLANTMRFSLLLNFKK
>ALJ45196.1 hypothetical protein Bovatus_00529 [Bacteroides ovatus]
MKRVKHFLLASCLFPTLLGAQEMASAYFLELTPDAQSAGMAGTGLATTDNGSTAIFHNASTIAFSQEVMGASYSYAKINQ
DYALHSASLFYRIGREGIHGFAVGFRHFKDPKVLDYRPHVWDLEAAYFRNVAKNLSLSLTFRYLQAKAAESADSKNSVCL
DFGATYYRNMALLDEMASWSIGFQAANLGKKLDGQKLPARLGLGGTIDLPFSIENRLQVALDFNYLLPSEIRHLQAGIGA
EYNFLKYGVVRAGYHFGDKDKGVGNYGTLGCGINFWPIRADFSYALADKDCFMRRTWQLGVGIVF
>AFL79307.1 hypothetical protein Alfi_3066 [Alistipes finegoldii DSM 17242]
MKRLITTLTLLAATLCAAAQEATLPTPDAKTLGMGGVAMTTLSGSHAIYNNSATAIFSQMPSQISSSYYGQGQFDYYAVT
GFCRFDNVNLAQIGWRQYLRERGNNDMAVDLGYSRRIGGNWAVGVVARYMHLKRPETSADALAVDLSAAWSHPLENVGSY
STLRAGAKLGNLGGYLKDTPYTLPMDLTAGVALDTFLSDVHEITVGADLGYYFSPSKVRGFQMSVGAEYNLMQLIQLRAG
YHYGERRDYYPSYGSVGAGVRFLHLRLDFAYLIAKKQTLLHNTYSISFGLDF
>SCV09531.1 hypothetical protein BACOV975_03325 [Bacteroides ovatus V975]
MASAYFLELTPDAQSAGMAGTGLATTDNGSTAIFHNASTIAFSQEVMGASYSYAKINQDYALHSASLFYRIGREGIHGFA
VGFRHFKDPKVLDYRPHVWDLEAAYFRNVAKNLSLSLTFRYLQAKAAESADSKNSVCLDFGATYYRNMALLDEMASWSIG
FQAANLGKKLDGQKLPARLGLGGTIDLPFSIENRLQVALDFNYLLPSEIRHLQAGIGAEYNFLKYGVVRAGYHFGDKDKG
VGNYGTLGCGINFWPIRADFSYALADKDCFMRRTWQLGVGIVF
>ANU56369.1 hypothetical protein A4V03_01285 [Bacteroides caecimuris]
MKNIRYGLMMLLLCGATATFGQGDNGAALFPELTPDVRGVGMGNSGVASSANAFSIWRNAAKNVFSDRKAEVAYSFTPWM
RELASGSNLHALAGYYGLDDKQGIQAGFRYINRPDVERAGAVYTPKDWSIDLGYARKLTEGLSVGATARFVRSALFDNAA
ANGVAFDLGVYYQQAWRNNDDARWSLGLQASNFGTKMDYGYGKYKQPAKVNAGGGVDYAFNDNHRLQGTLEVGYRVWPGG
CWEGAVGAEYTAFKLFSVRSGYHYGEENNRMQRYGTIGCGVHYSMLRADFAFIIPEKNSFLKNTWQVSLGVAF
