# Supplementary material for: Phylogenetic comparison between Type IX Secretion System (T9SS) protein components suggests evidence of horizontal gene transfer
Source: PeerJ. 2020 Jun 26;8:e9019. doi: 10.7717/peerj.9019 (PMC7323717; doi:10.7717/peerj.9019)
Supplement: Supplemental Information 1 — T9SS components sequences, alignment of each T9SS protein family, NEX files used as input for MrBayes tool, genome annotation (GFF) file for Porphyromonas gingivalis and detailed Bayesian Inference trees with support values. [file peerj-08-9019-s001.zip › supplemental/Supplemental files/Supplemental Data S1/porW.fasta]

>AKV65004.1 hypothetical protein PGA7_00018180 [Porphyromonas gingivalis]
MRSHRFLYLLVFYLLIPVAVVFGMLSCSTSKNTAASRFYHNFTTRYNVFYNGQNAYNDAYDRLLESHTEGYSEEIFLDPI
TAQSGQEKAKEGGAFDQAIVKGRKAIHLHSIRTKPERKQGWQSDPKAVAFQNKREYNRFLHNAWMLVGKSQFYNADFLQA
QATFSYIARLYSDEPIIRDEARLWQVRCYSEMGWLHEGERLLERIPKDLPHVDRRGLYSLAVAERSILSGDKRAAIPYLQ
QAARQEKNKRQRARMYYLLGQLLQENNRPEEARKAYSKVLRASPPFALDFAARIRKMELEGERNPRTVAARLERMAKKGK
YKDVLDQIFYAAGNIYMDIPDTLAAIKTYTTGIEKSTARGADFALCQIRLGDIYMQRKQYLKAQPCFSAAAGVLNRLNPD
YKRVAELSSRLDELVGHAKVVHEQDSLLALAAMPEEQRLAIIDSVINAYAIAEKKRLEEEEMAKLQQSQELFNAESEGFA
PSAGGKTQNPPPGMQMGGASGEFYFYNPQLIAQGKAAFERKWGKRVLEDDWRRRRKQANFDIPTDDSSTAEETDETQPGT
LMTEEELQAAAADSATSNPLNREYYLAQLPMTEDAKEAAGKLIAEGLLGMGAVFNERMEKFDESADTYETLLRRYPNYEK
KMDVLYRLFMLYTRMNNKPEAERCRALILQYYPEDNLAKALSNPDYLKELAAMDRRQNELYGQAFDSYLKGVVGSVRKSR
NECRERFPLSELAPKFDFLNALCYVLESDSKGFTSALKQLVKDYPKADVTELASSMLTELLRGRSIVQGGYTGIDWDIRW
GSSDTDSISPDSLPPFVKPKSFERTRLILLAPAGTLNKNRVLFALASFNFSRYTEQTLEIVQSTVGAFDQWLMTSLPTPR
MGWQYIKDAFAPNGFMSAMGESSLLFPISESNYQLLVKGKSIGQYMTFLAKEEVPETAFVLDRWQQMTGRAQAVGKEDED
IEPAGTPAPIVSDKNEAEDTARDSTSGTDRKPLVSIKPHKDSIMTATPITFDIDREQILSGAKPVAADSSAADTISDAAA
LPSLKQQEGKDVSVEQIQRLAKERAQNEKDEKKALEKAKREKERDRKRELKAREKEREKARRDKLKDQRLKQKEREQKLK
EKERERKEKLRQRERERKARAKEREQKKKAGQNKSGGGPQ
>AAQ66928.1 TPR domain protein [Porphyromonas gingivalis W83]
MRSHRFLYLLVFYLLIPVAVVFGMLSCSTSKNTAASRFYHNFTTRYNVFYNGQNAYNDAYDRLLESHTEGYSEEIFLDPI
TAQSGQEKAKEGGAFDQAIVKGRKAIHLHSIRTKPERKQGWQSDPKAVAFQNKREYNRFLHNAWMLVGKSQFYNADFLQA
QATFSYIARLYSDEPIIRDEARLWQVRCYSEMGWLHEGERLLERIPKDLPHVDRRGLYSLAVAERSILSGDKRAAIPYLQ
QAARQEKNKRQRARMYYLLGQLLQENNRPEEARKAYSKVLRASPPFALDFAARIRKMELEGERNPRTVAARLERMAKKGK
YKDVLDQIFYAAGNIYMDIPDTLAAIKTYTTGIEKSTARGADFALCQIRLGDIYMQRKQYLKAQPCFSAAAGVLNRLNPD
YKRVAELSSRLDELVGHAKVVHEQDSLLALAAMPEEQRLAIIDSVINAYAIAEKKRLEEEEMAKLQQSQELFNAESEGFA
PSAGGKTQNPPPGMQMGGASGEFYFYNPQLIAQGKAAFERKWGKRVLEDDWRRRRKQANFDIPTDDSSTAEETDETQPGT
LMTEEELQAAAADSATSNPLNREYYLAQLPMTEDAKEAAGKLIAEGLLGMGAVFNERMEKFDESADTYETLLRRYPNYEK
KMDVLYRLFMLYTRMNNKPEAERCRALILQYYPEDNLAKALSNPDYLKELAAMDRRQNELYGQAFDSYLKGVVGSVRKSR
NECRERFPLSELAPKFDFLNALCYVLESDSKGFTSALKQLVKDYPKADVTELASSMLTELLRGRSIVQGGYTGIDWDIRW
GSSDTDSISPDSLPPFVKPKSFERTRLILLAPAGTLNKNRVLFALASFNFSRYTEQTLEIVQSTVGAFDQWLMTSLPTPR
MGWQYIKDAFAPNGFMSAMGESSLLFPISESNYQLLVKGKSIGQYMTFLAKEEVPETAFVLDRWQQMTGRAQAVGKEDED
IEPAGTPAPIVSDKNEAEDTARDSTSGTDRKPLVSIKPHKDSIMTATPITFDIDREQILSGAKPVAADSSAADTISDAAA
LPSLKQQEGKDVSVEQIQRLAKERAQNEKDEKKALEKAKREKERDRKRELKAREKEREKARRDKLKDQRLKQKEREQKLK
EKERERKEKLRQRERERKARAKEREQKKKAGQNKSGGGPQ
>BAG34396.1 Por secretion system protein porW/sprE [Porphyromonas gingivalis ATCC 33277]
MRSHRFLYLLVFYLLIPVAVVFGMLSCSTSKNTAASRFYHNFTTRYNVFYNGQNAYNDAYDRLLESHTEGYSEEIFLDPI
TAQSGQEKAKEGGAFDQAIVKGRKAIHLHSIRTKPERKQGWQSDPKAVAFQNKREYNRFLHNAWMLVGKSQFYNADFLQA
QATFSYIARLYSNEPIIRDEARLWQVRCYSEMGWLHEGERLLERIPKDLPHVDRRGLYSLAVAERSILSGDKRAAIPYLQ
QAARQEKNKRQRARMYYLLGQLLQENNRPEEARKAYSKVLRASPPFALDFAARIRKMELEGERNPRTVAARLERMAKKGK
YKDVLDQIFYAAGNIYMDIPDTLAAIKAYTTGIEKSTARGADFALCQIRLGDIYMQRKQYLKAQPCFSAAAGVLNRLNPD
YKRVAELSSRLDELVGHAKVVHEQDSLLALAAMPEEQRLAIIDSVINAYAIAEKKRLEEEEMAKLQQSQELFNAESEGFA
PSPGGKTQNPPPGMQMGGASGEFYFYNPQLIAQGKAAFERKWGKRVLEDDWRRRRKQANFDIPTDDSSTTEETDETQPGT
LMTEEELQAAAADSAASNPLNREYYLAQLPMTEDAKEAAGKLIAEGLLGMGAVFNERMEKFDESADTYETLLRRYPNYEK
KMDVLYRLFMLYTRMNNKPEAERCRVLILQYYPEDNLAKALSNPDYLKELAAMDRRQNELYEQAFDSYLKGVVGSVRKSR
NECRERFPLSELAPKFDFLNALCYVLESDSKGFTSALKQLVKDYPKADVTELASSMLTELLRGRSIVQGGYTGIDWDIRW
GGSDTDSISPDSLPPFVKPKSFERTRLILLAPAGTLNKNRVLFALASFNFSRYTEQTLEIVQSTVGAFDQWLMTSLPTPR
MGWQYIKDAFAPNGFMSAMGESSLLFPISESNYQLLVKGKSIGQYMTFLAKEEVPETAFVLDRWQQMTGRAQAVGKEDED
IEPAGTPAPIVSDKNEAEDTARDSTSGTDRKPLVSIKPHKDSIMTATPITFDIDREQILSGAKPVAADSSAADTISDAAA
LPSLKQQEGKDVSVEQIQRLAKERAQNEKDEKKALEKAKREKERDRKRELKAREKEREKARRDKLKDQRLKQKEREQKLK
EKERERKEKLRQRERERKARAKEREQKKKAGQNKSGGGPQ
>BAK24388.1 TPR domain-containing protein [Porphyromonas gingivalis TDC60]
MRSHRFLYLLVFYLLIPVAVVFGMLSCSTSKNTAASRFYHNFTTRYNVFYNGQNAYNDAYDRLLESHTEGYSEEIFLDPI
TAQSGQEKAKEGGAFDQAIVKGRKAIHLHSIRTKPERKQGWQSDPKAVAFQNKREYNRFLHNAWMLVGKSQFYNADFLQA
QATFSYIARLYSNEPIIRDEARLWQVRCYSEMGWLHEGERLLERIPKDLPHVDRRGLYSLAVAERSILSGDKRAAIPYLQ
QAARQEKNKRQRARMYYLLGQLLQENNRPEEARKAYSKVLRASPPFALDFAARIRKMELEGERNPRTVAARLERMAKKGK
YKEVLDQIFYAAGNIYMDIPDTLAATKAYTTGIEKSTARGADFALCQIRLGDIYMQRKQYLKAQPCFSAAAGVLNRLNPD
YKRVAELSSQLDELVGHAKVVHEQDSLLALAAMPEEQRLAIIDSVINAYAIAEKKRLEEEEMAKLQQSQELFNAESEGFA
PSPGGKTQNPPPGMQTGGASGEFYFYNPQLIAQGKAAFERKWGKRVLEDDWRRRRKQANFDIPTDDSSTTEETDETQPGT
LMTEEELQAAAADSAASNPLNREYYLAQLPMTEDAKEAAGKLIAEGLLGMGAVFNERMEKFDESADTYETLLRRYPNYEK
KMDVLYRLFMLYTRMNNKQEAERCRALILQYYPEDNLAKALSNPDYLKELAAMDRRQNELYEQAFDSYLKGVVGSVRKSR
NECRERFPLSELAPKFDFLNALCYVLESDSKGFTSALKQLVKDYPKADVTELASSMLTELLRGRSIVQGGYTGIDWDIRW
GGSDTDSISPDSLPPFVKPKSFERTRLILLAPAGTLNKNRVLFALASFNFSRYTEQTLEIVQSTVGAFDQWLMTSLPTPR
MGWQYIKDAFAPNGFMSAMSESSLLFPISESNYQLLVKGKSIGQYMTFLAKEEVPETAFVLDRWQQMTGRAQAVGKEDED
IEPAGTPAPIVSDKNEAEDTARDSTSGTDRKPLVSIKPHKDSIMTATPITFDIDREQILSGAKPVAADSSAADTISDAAA
LPSLKQQEGKDVSVEQIQRLAKERAQNEKDEKKALEKAKREKERDRKRELKAREKEREKARRDKLKDQRLKQKEREQKLK
EKERERKEKLRQRERERKARAKEREQKKKAGQNKSGGGPQ
>ALJ26267.1 hypothetical protein PGF_00018530 [Porphyromonas gingivalis 381]
MRSHRFLYLLVFYLLIPVAVVFGMLSCSTSKNTAASRFYHNFTTRYNVFYNGQNAYNDAYDRLLESHTEGYSEEIFLDPI
TAQSGQEKAKEGGAFDQAIVKGRKAIHLHSIRTKPERKQGWQSDPKAVAFQNKREYNRFLHNAWMLVGKSQFYNADFLQA
QATFSYIARLYSNEPIIRDEARLWQVRCYSEMGWLHEGERLLERIPKDLPHVDRRGLYSLAVAERSILSGDKRAAIPYLQ
QAARQEKNKRQRARMYYLLGQLLQENNRPEEARKAYSKVLRASPPFALDFAARIRKMELEGERNPRTVAARLERMAKKGK
YKDVLDQIFYAAGNIYMDIPDTLAAIKAYTTGIEKSTARGADFALCQIRLGDIYMQRKQYLKAQPCFSAAAGVLNRLNPD
YKRVAELSSRLDELVGHAKVVHEQDSLLALAAMPEEQRLAIIDSVINAYAIAEKKRLEEEEMAKLQQSQELFNAESEGFA
PSPGGKTQNPPPGMQMGGASGEFYFYNPQLIAQGKAAFERKWGKRVLEDDWRRRRKQANFDIPTDDSSTTEETDETQPGT
LMTEEELQAAAADSAASNPLNREYYLAQLPMTEDAKEAAGKLIAEGLLGMGAVFNERMEKFDESADTYETLLRRYPNYEK
KMDVLYRLFMLYTRMNNKPEAERCRVLILQYYPEDNLAKALSNPDYLKELAAMDRRQNELYEQAFDSYLKGVVGSVRKSR
NECRERFPLSELAPKFDFLNALCYVLESDSKGFTSALKQLVKDYPKADVTELASSMLTELLRGRSIVQGGYTGIDWDIRW
GGSDTDSISPDSLPPFVKPKSFERTRLILLAPAGTLNKNRVLFALASFNFSRYTEQTLEIVQSTVGAFDQWLMTSLPTPR
MGWQYIKDAFAPNGFMSAMGESSLLFPISESNYQLLVKGKSIGQYMTFLAKEEVPETAFVLDRWQQMTGRAQAVGKEDED
IEPAGTPAPIVSDKNEAEDTARDSTSGTDRKPLVSIKPHKDSIMTATPITFDIDREQILSGAKPVAADSSAADTISDAAA
LPSLKQQEGKDVSVEQIQRLAKERAQNEKDEKKALEKAKREKERDRKRELKAREKEREKARRDKLKDQRLKQKEREQKLK
EKERERKEKLRQRERERKARAKEREQKKKAGQNKSGGGPQ
>ALA94343.1 hypothetical protein PGJ_00017590 [Porphyromonas gingivalis AJW4]
MRSHRFLYLLVFYLLIPVAVVFGMLSCSTSKNTAASRFYHNFTTRYNVFYNGQNAYNDAYDRLLESHTEGYSEEIFLDPI
TAQSGQEKAKEGGAFDQAIVKGRKAIHLHSIRTKPERKQGWQSDPKAVAFQNKREYNRFLHNAWMLVGKSQFYNADFLQA
QATFSYIARLYSNEPIIRDEARLWQVRCYSEMGWLHEGERLLERIPKDLPHVDRRGLYSLAVTERSILSGDKRAAIPYLQ
QAARQEKNKRQRARMYYLLGQLLQENNRPEEARKAYSKVLRASPPFALDFAARIRKMELEGERNPRTVAARLERMAKKGK
YKDVLDQIFYAAGNIYMDIPDTLAAIKAYTTGIEKSTARGADFALCQIRLGDIYMQRKQYLKAQPCFSAAAGVLNRLNPD
YKRVAELSSQLDELVGHAKVVHEQDSLLALAAMPEEQRLAIIDSVINAYAIAEKKRLEEEEMAKLQQSQELFNAESEGFA
PSPGGKTQNPPPGMQMGGASGEFYFYNPQLIAQGKAAFERKWGKRVLEDDWRRRRKQANFDIPTDDSSTTEETDETQPGT
LMTEEELQAAAADSAASNPLNREYYLAQLPMTEDAKEAAGKLIAEGLLGMGAVFNERMEKFDESADTYETLLRRYPNYEK
KMDVLYRLFMLYTRMNNKPEAERCRASILQYYPEDNLAKALSNPDYLKELAAMDRRQNELYEQAFDSYLKGVVGSVRKSR
NECRERFPLSELAPKFDFLNALCYVLESDSKGFTSALKQLVKDYPKADVTELASSMLTELLRGRSIVQGGYTGIDWDIRW
GGSDTDSISPDSLPPFVKPKSFERTRLILLAPAGTLNKNRVLFALASFNFSRYTEQTLEIVQSTVGAFDQWLMTSLPTPR
MGWQYIKDAFAPNGFMSAMGESSLLFPISESNYQLLVKGKSVGQYMTFLAKEEVPETAFVLDRWQQMTGRAQAVGKEDED
IEPAGTPAPIVSDKNEAEDTARDSTSGTDRKPLVSIKPHKDSIMTATPITFDIDREQILSGAKPVAADSSAADTISDAAA
LPSLKQQEGKDVSVEQIQRLAKERAQNEKDEKKALEKAKREKERDRKRELKAREKEREKARRDKLKDQRLKQKEREQKLK
EKERERKEKLRQRERERKARAKEREQKKKAGQNKSGGGPQ
>ALO30459.1 hypothetical protein PGS_00017960 [Porphyromonas gingivalis A7A1-28]
MRSHRFLYLLVFYLLIPVAVVFGMLSCSTSKNTAASRFYHNFTTRYNVFYNGQNAYNDAYDRLLESHTEGYSEEIFLDPI
TAQSGQEKAKEGGAFDQAIVKGRKAIHLHSIRTKPERKQGWQSDPKAVAFQNKREYNRFLHNAWMLVGKSQFYNADFLQA
QATFSYIARLYSNEPIIRDEARLWQVRCYSEMGWLHEGERLLERIPKDLPHVDRRGLYSLAVAERSILSGDKRAAIPYLQ
QAARQEKNKRQRARMYYLLGQLLQENNRPEEARKAYSKVLRTSPPFALDFAARIRKMELEGERNPRTVAARLERMAKKGK
YKDVLDQIFYAAGNIYMDIPDTLAATKAYTTGVEKSTARGADFALCQIRLGDIYMQRKQYLKAQPCFSAAAGVLNRLNPD
YKRVAELSSQLDELVGHAKVVHEQDSLLALAAMPEEQRLAIIDSVINAYAIAEKKRLEEEEMAKLQQSQELFNAESEGFA
PSPGGKTQNPPPGMQMGGASGEFYFYNPQLIAQGKAAFERKWGKRVLEDDWRRRRKQANFDIPTDDSSTTEETDETQPGT
LMTEEELQAAAADSAASNPLNREYYLAQLPMTEDAKEAAGKLIAEGLLGMGAVFNERMEKFDESADTYETLLRRYPNYEK
KMDVLYRLFMLYTRMNNKPEAERCRVLILQYYPEDNLAKALSNPDYLKELAAMDRRQNELYEQAFDSYLKGVVGSVRKSR
NECRERFPLSELAPKFDFLNALCYVLESDSKGFTSALKQLVKDYPKADVTELASSMLTELLRGRSIVQGGYTGIDWDIRW
GGSDTDSISPDSLPPFVKPKYFERTRLILLAPAGTLNKNRVLFALASFNFSRYTEQTLEIVQSTVGAFDQWLMTSLPTPR
MGWQYIKDAFAPNGFMSAMSESSLLFPISESNYQLLVKGKSIGQYMTFLAKEEVPETAFVLDRWQQMTGRAQAVGKEDED
IEPAGTPAPIVSDKNEAEDTARDSTSGTDRKPLVSIKPHKDSIMTATPITFDIDREQILSGAKPVAADSSAADTISDAAA
LPSLKQQEGKDVSVEQIQRLAKERAQNEKDEKKALEKAKREKERDRKRELKAREKEREKARRDKLKDQRLKQKEREQKLK
EKERERKEKLRQRERERKARAKEREQKKKAGQNKSGGGPQ
>AEW20329.1 tetratricopeptide repeat protein [Tannerella forsythia 92A2]
MRRYYDIFLWVGTALLLLGACSTKKNTVASRRWHAFTARYNTYFNGKTSFDEQLADMYNNYKENYTERIFLYPISAKPKD
KNETGGPFDRAIEKGNKAIKQHSIRKKPARREGWRNDPKQLALQNKEEYNPFLKHCWMLIAQGQFYNADFLQASATFSYI
ARHYETDKEMVAAARIWQARCYAELGWLYETETALARLKENGFPASNQGEYDRVYADYLVKSGRFEEAVPELQKGIGKEK
NRRQRTRMRYLLGQLQAELGQNEAAYQTFGKVASSNAPYEMVFAARIRQAEVLPPGRYPQVLKILNRMARSDKNKDFLDQ
VYTAIGNAYMSRSDTANAITNYALGIEKSMQGGLDLAICQIKLGDIYFAQKEYVKAQPCFSGALSGIRKEYKDYDRVALL
SAALDELVVHVEAVHLQDSLQALAKLPESERLAMIDKIIEEVKEKEKKEAEDARRERYLAEQEGRGNDFGQRPNMQANLQ
SLSVNSGGGAFYFYNDQTVAQGKTQFQNKWGKRVNQDDWRRRDKVMNMASPLENRRVDEENRMQFDEEGNPIEAPVDSMQ
MVMDSLSSDPKSREYYLQQIPFSEEDLEASNIIIADGLFNMGMIYKDKLENKQLSVETFRELERRFPENKYRMDYYFQSY
LMGLRYKDQPLETEYKNKLIQVFPESDYAKAVADPNYEYNIRMMDRVQDSLYETTYNHYLANDTLFVRRSYRHFSETYPL
ATLMPKFMFVEALTYVQSGDAAGFKDALQKLVEKYPSADVTELANEMLKGILRGRQLVQGNMTGMKWNLRFGLDEYGQLS
AADSARQFVDYPQSPHRMVLLYPTGAVDRNQLLYAVAAYNFAHFEVKSFDLIMEEAGSFSMLIISGFNSLEETLSYYAMI
YAPEGYASAIDRAVSFFPFSDENYETLLHGKTLEEYMAFFAEKYGAQAPELVARWRMQVAADEKETAHEDIAVEQAAEVD
TENLETSETKKFPQKETKEEISEEIHLSQQETVREMQEPFIKKEQEQPVEEVTEEVEPEEKNVREVEEQAVSTEEQQTVS
PDTTQTSQDTVLVKPKEITLEYLQKRRMQTEKKERLEQEEKEKSLEEKRKEAAKQKKQLLKERETLRRQKAKEARDRLKQ
KEKERKEKEKANRQRQREKKAARNTAQKEKAAARKVRTRK
>BAR51652.1 hypothetical protein TFKS16_1395 [Tannerella forsythia KS16]
MRRYYDIFLWVGTALLLLGACSTKKNTVASRRWHAFTARYNTYFNGKTSFDEQLADMYNNYKENYTERIFLYPISAKPKD
KNETGGPFDRAIEKGNKAIKQHSIRKKPARREGWRNDPKQLALQNKEEYNPFLKHCWMLIAQGQFYNADFLQASATFSYI
ARHYETDKEMVAAARIWQARCYAELGWLYETETALARLKENGFPASNQGEYDRVYADYLVKSGRFEEAVPELQKGIGKEK
NRRQRTRMRYLLGQLQAELGQNEAAYQTFGKVASSNAPYEMVFAARIRQAEVLPPGRYPQVLKILNRMARSDKNKDFLDQ
VYTAIGNVYMSRSDTANAITNYALGIEKSTQGGLDLAICQIRLGDIYFAQKEYVKAQPCFSGALSGIRKEYKDYDRVALL
SAALDELVVHVEAVHLQDSLQALAKLPESERLAMIDKIIEEVKEKEKKEAEDARRERYLAEQEGRGNDFGQRPNMQANLQ
SLSVNSGGGAFYFYNDQTVAQGKTQFQNKWGKRVNQDDWRRRDKVMNMASPLENRRVDEENRMQFDEEGNPIEAPVDSMQ
MVMDSLSSDPKSREYYLQQIPFSEEDLEASNIIIADGLFNMGMIYKDKLENKQLSVETFRELERRFPENKYRMDYYFQSY
LMGLRYKDQPLETEYKNKLIQVFPESDYAKAVADPNYEYNIRMMDRVQDSLYETTYNHYLANDTLFVRRSYRHFSETYPL
ATLMPKFMFVEALTYVQSGDAAGFKDALQKLVEKYPSADVTELANEMLKGILRGRQLVQGNMTGMKWNLRFGLDEYGQLS
AADSARQFVDYPQSPHRMVLLYPTGAVDRNQLLYAVAAYNFAHFEVKSFDLIMEEAGSFSMLIISGFNSLEETLDYYAMI
YAPEGYASAIDRAVSFFPFSDENYETLLHGKTLEEYMAFFAEKYGAQAPELVARWRMQVAADEKETAHEDIAVEQAAEVD
TENLETSETKKFPQKETKEEISEEIPLSQQETVREMQEPFIKKEQEQPVEEVTEEVEPEEKNVREVEEQAVSTEEQQTVS
PDTTQTSQDTVLVKPKEITLEYLQKRRAQSEKKERLEQEEKEKSLEEKRKEAAKQKKQLLKERETLRRQKAKEARDRLKQ
KEKERKEKEKANRQRQREKKAARNTAQKEKAAARKVRTRK
>ABR44855.1 TPR domain protein [Parabacteroides distasonis ATCC 8503]
MKKGFYYIVALLTVLLLWSCSTKKNTKASRFYHAFTTRYNIYFNGKQAFDEALKSQQDGYKENYSDRIYMYPISAQPKDK
AEPGGPFDRTIEKSNKAIKLHSIKAKPAKKPGWRNNPKLRAIQEQEEYNPFLKNSWLIMGQAQFYNADFLQASATFSYIA
RHYAKDEEVVAEARLWQARCYSEMGWFYESEDILDKMNKNGIPASVLKQYAAVYADYLIKNGQFEDAIPYLKTAIKAEKN
RKQRTRMKYLLGQIYADQELDGLAYKTFGEVARSNPPYELEFASRIRQTEVFSGTNYLKVVKMLEKMAKSQKNKDYLDQV
YYALGNVYLSREDTVNAIKNYQLGIDKSTLNGMDKAICQIKLGDIYFTMRDYVKAQPCFSGALAGIQKEYRDYERVSKLS
AILDELVVHVEAVHLQDSLQALAKLPEAERLAIIDKKIEEVKKEEEEAKALAEKEAYLAEQEAKGTGIDRPGTETNAVVL
PNASGGASFYFYNPQTVAQGKTQFQRKWGRRPLEDHWRRRKKELSTFNENLDEEMLAEGDSTQMVGPDGEPLPTDSIGGD
LSAVAADDPHTREYYLQQLPFTQEDIDASNIIIIDGLYNMAMIYKDKLEDIPLSVEAFENLERRFPDNEHRLESYYQVYL
MALKTGNTVLATEYKNKLMNAFPESDYAVAVADPNYEYNIRMMDVVQDSIYQATYDRYLESDTAYVRKSFRYVSEKYPLA
TLMPKFMFLDALSYVQAGDAEGFKNALKALVEKYPNADVTELAGEMLKGVLRGRALVQGGVKGMSWNLRFGLGEDGMLSA
EDSARVFNPERNTPYQMLLVYPTGSVDQNQLLFAVAAYNFANFMVKEFDLALEQAGPISMLAIKGFISFDEIIQYYKMIY
GKDGYATALNKAVAVLPISDDNYETLMRGKTLDEYITFFDESFGEELPDLAGRWKARMEAAKEEEATEDEMITEEEAEVP
EKADELKPEVEPEKQPVTEPEEEQRSVQEPVRQLAMPVVPDTIEVPAFDKPEIQPVDTLRKDTVPVVQPAVEDQGMTLKE
IQEIRKREAAEEEARKEEARKAFEAQQKADKELREQKAKEQEELLKKQAEEERALLKAKADREKQLEADRKAKLKQAEAD
RKAKLKAREDLRKEKERAYKQRLKQKEKERKEKERLYKQKLKEKEKARKEALREKEKVAREKARKR
>AEE13181.1 Tetratricopeptide TPR_2 repeat-containing protein [Porphyromonas asaccharolytica DSM 20707]
MADRDTSYRGKLPLRSKRCLGVVVALLCVLGSAVGCSTKRNDSASRFYHNLTTRYNVYHNGQLAFNEGYKSLYQDLSESY
TELLVPDPITRTAGPESSEETAVGGSLGKAIEKGQKAIREHSIRTKPKVSREDLLRNPKKKAFYNKMEYNPFLHNAWMMV
GEAQFYGGHFMEALATFSYMTRLYSTEDKVRDEARIWQARCYLALGWVGEADEILNNLPEEGIYKSRSKIYPLAETELAL
KQGDTLSAISYLQQTIDRKPIKAQRARLYYLLGQLYSNEGRWSDASQAFGRVIRLAPPYPLEFAATMRRLEIEAQGNPQR
VIQRLERLAHKDKNKELVDQIYLTQGRLYLAIPDTTHAVTAFTHGVEQSTQRSFDYMLCQLHLGDIYLAQNNYLKAQEAY
AGAASVIEKSHPRYEAVTKLSADLDQLVSFAQQVYEQDSLRRIAALPETERLAYADSLITAYKKAQEEARKQELLAEQQG
QNEALNQQADINMPGGGRPGGVGTPPSMSGGGNGKSYFYNPTLVAQGKDLFERKWGKRPLADDWRRRNKQISFDASDPTA
QMGETGEEPTDSLSSVASATDSLSSATDSLSADQDPLQREYYLSKLPTTPEQIAASDEIIQTALVGMGKAFNEQMERFEE
AVKSYEDLLRRYPEYADRASIYYTLYMLYQRLERADRAEPWRRKLLAELPEDPLAVTLQDPNYIAKLRANIGADERLYDQ
AFNAYLAGRSREVQRLYRETAESYPLSETLPQFAFVNALSYVLQGDEAAFRKGLESLTASYPKEEVAVLAQEMLQRLLRG
AHIAQGGYQGIAWDLRLASQDSVAGTLAEQPFAIGKRSDKYQALLIVPQRGDALERSLRFAVESFNYAQFTDYILPVAFA
PSEHETLVTISDLPSATVAWQYVTRAYSPEGYLSALDSSALLLVMTDDNYHQVATGAKSIGDYMTFVADSLVELYPAAHY
LVDRWLLLTGLQEEKTVKSDTVATPVMPAVDKPITFEIDRSRIALPAVELQLDSLLQKPEDTMPVQDQRTTIQKARQVTP
EDLKQMERERKAQERQAKRDREEQLKERQRQRDAELKARREEQRRQEQLRQEQIKRVEAERRAQEKARKEQLRQQEKERQ
KRLKALEEERRRKLKEREAQQKEQQKQRR
>BAR48271.1 tetratricopeptide repeat protein [Tannerella forsythia 3313]
MYNNYKENYTERIFLYPISAKPKDKNETGGPFDRAIEKGNKAIKQHSIRKKPARREGWRNDPKQLALQNKEEYNPFLKHC
WMLIAQGQFYNADFLQASATFSYIARHYETDKEMVAAARIWQARCYAELGWLYETETALARLKENGFPASNQGEYDRVYA
DYLVKSGRFEEAVPELQKGIGKEKNRRQRTRMRYLLGQLQAELGQNEAAYQTFGKVASSNAPYEMVFAARIRQAEVLPPG
RYPQVLKILNRMARSDKNKDFLDQVYTAIGNVYMSRSDTANAITNYALGIEKSTQGGLDLAICQIRLGDIYFAQKEYVKA
QPCFSGALSGIRKEYKDYDRVALLSAALDELVVHVEAVHLQDSLQALAKLPESERLAMIDKIIEEVKEKEKKEAEDARRE
RYLAEQEGRGNDFGQRPNMQANLQSLSVNSGGGAFYFYNDQTVAQGKTQFQNKWGKRVNQDDWRRRDKVMNMASPLENRR
VDEENRMQFDEEGNPIEAPVDSMQMVMDSLSSDPKSREYYLQQIPFSEEDLEASNIIIADGLFNMGMIYKDKLENKQLSV
ETFRELERRFPENKYRMDYYFQSYLMGLRYKDQPLETEYKNKLIQVFPESDYAKAVADPNYEYNIRMMDRVQDSLYETTY
NHYLANDTLFVRRSYRHFSETYPLATLMPKFMFVEALTYVQSGDAAGFKDALQKLVEKYPSADVTELANEMLKGILRGRQ
LVQGNMTGMKWNLRFGLDEYGQLSAADSARQFVDYPQSPHRMVLLYPTGAVDRNQLLYAVAAYNFAHFEVKSFDLIMEEA
GSFSMLIISGFNSLEETLSYYAMIYAPEGYASAIDRAVSFFPFSDENYETLLHGKTLEEYMAFFAEKYGAQAPELVARWR
MQVAADEKETAHEDIAVEQAAEVDTENLETSETKKFPQKETKEEISEEIHLSQQETVREMQEPFIKKEQEQPVEEVTEEV
EPEEKNVREVEEQAVSTEEQQTVSPDTTQTSQDTVLVKPKEITLEYLQKRRAQSEKKERLEQEEKEKSLEEKRKEAAKQK
KQLLKERETLRRQKAKEAKDRLKQKEKERKEKEKANRQRQREKKAARNTAQKEKAAARKVRTRK
>AKU69010.1 hypothetical protein ADJ77_04090 [Prevotella fusca JCM 17724]
MKKKTTRHIIPFLLAIVVLTVVSCSTKNNTSQSRWWHAFNTRYNVYYNGAQAYIDGSLEKEKGNKDNFTELIPLYTVGNK
NSRDLGKSNFDRAIEKAEKAIAKHSIKKRPEWTKSRRKTERDIEWLSRREYNPFLWKAWMLMGRSQFHKGAFEEAAATFA
YMSRIYKGQPAIYGKARAWLAKCYIEQDWLYDAEDIIRNMQRDSLDWRAVKEWDYTYADYYLHSGELEKAVPYLQKVIKH
EMRKKQKARELYLLGQVLVSLGRNEEAYRAFQRVIRTNPPYELEFNARIAQTEVTAKGQTKKMISKLKYMAASDNNKEYL
DQVYYAMGNIHLAARDTLAAINAYEQGNKKATRSGIEKGVLLLHLGDLYWAKERFGDAKRCYGEAIGLLDKDRKDYEQLS
ERSKILDELAPYTDAVQLQDSLQYLAKCPEEERNAAIDRVITALKKKEKEERSLQAGMNNGQQQGMNGDLGNNNLGSIKP
RNNNRQQESTWYFYNPTAVQQGKTTFQQLWGRRENIDNWQRINQSVVGRIGNANIPNEPTDQQRDSIMLAEARQDSIDNA
ADSLKNNPHKREYYLTQIPFTAEQLEASNKILEDGLHHSGVIFKDRLDNLRLAEKALRRVSDNYPDYEQMDDVYYHLYLL
YMRKNEPQLAENYVTRLSQKFPTSKWTALLTDPYYKQNLRFGVQIEDSLYAATYEAFKQGRYNEVAGNSHISESRFPMGA
NRDKFLFIGGLGKLNNGDPTGCVNDMKKVVEKYPSSRISEMAGMIVNGVRAGKKLRGGKFDLDDIWNYRSNVLNDSDSIQ
KAKLSSERDIDFKFLLVYHPDSLKENKLLFELARFNFTNFLVRNFEIEIEDLNGLHQMQVSGFRSFDEAYQYARQLFASQ
AVVQQMGKTAKGVIISDKNLKLIGTTYSYKDYEAFYAKHFAPLTVTQRYLLSEPAEVATPRERDIQEEIEQKHANDPDLY
PDTQDVPVDNTMTIPLEETKPTKTEQKVIEQNNNTFEIPVEDKKSTVKEKKPATEKQPATEEKKPVTEEKKPALDDNSTY
FIPEEEPAKPVVPVTPVNPTAPVTPNRQTTPVVPAKPTTPAAPAKTTKPAATDKPAKPSTQKPQTVPVQKKKTVDDGPII
YFGDDVPQQNKTNNKNNKKNQPIQNNIEDEYYDLEGF
>ADK95324.1 tetratricopeptide repeat protein [Prevotella melaninogenica ATCC 25845]
MKKRVLRHIILSLLAISVLTIISCSTKNNTSQTRWWHAFNTRYNVYYNGAQAYIDGSLEKEKGNKDNFTELIPLYTVGNK
NSRDLGKGNFDRAIEKAEKAIAKHSIKKRPEWTKSRRKTEKDIEWLSRREYNPFLWKAWMLMGRSQFHKGAFEEAAATFA
YMSRIYKGQPAIYGKARAWLAKCYIEQDWLYDAEDIIRNMQRDSLDWQAVKEWDYTYADYYLHSGEFEKAVPYLQKVIKH
EMRKKQKARELYLLGQVLASLGRNEEAYKAFQRVIRTNPPYELEFNARIAQTEVTAKGQTKKMISKLKKMAASDNNKEYL
DQVYYAMGNIHLAARDTLAAINAYELGNKKATRSGIEKGVLLLHLGDLYWAKERFGDAKRCYGEAIGLLDKDRKDYEQLS
ERSKILDELAPYTDAVQLQDSLQYLAKCSEQERNATIDRVITALKKKEKEERELQTAMNNGQQQGMDGNFGNNNLGTPKP
LNNRQQQGNTWYFYNPTAVQQGKTTFQQLWGKRENVDNWQRINQSVVGKIGNTNMPIELTEQQRDSIMHAEARLDSIKQA
ADSLKNDPHKREYYLSQIPFTAEQLEASNKILEDGLHHSGVIFKDRLDNLRLAEKALRRVSDNYPDYEQMDDVYYHLYLL
YMRKNEPQVAENYVTRLSQKFPKSKWTALLTDPYYKQNLRFGVQIEDSLYAATYEAFKQGRYGEVAANTHISNSRFPMGA
NRDKFLFIGGLGKLNNGDPTGCVNDMKEVVQKYPNSRISEMAGMIVNGVQAGKKLRGGKFDLDDIWSYRANVMKDSDSIQ
QAKLSSERDIDFKFLLVYHPDSLKENKLLFELARFNFTNFLVRNFEIEIEDLNGLHQMQVSGFRSFDEAYQYARQLFASQ
AVVQQMGKSTKGIIISDKNLKLIGTIYSYKDYEAFYAKHFAPLVVTQRYLLSEPAEVATPRERDIQQEIEQKHANDPDLY
PDTQDVPVDNTMTIPMEESKPKKTEQKVVEQNNNTFEIPVEDKKPVVKDKNTAPVEKKTTTEQKPAVEEKKPITEEKKPV
LDDNSTYFIPEEEPVKPTTPVTPAKSTVPTTPNKTTKPVIPAKPTTPVAPAKTTKQVATDKSAKPIAPKTQQPSTQKPQA
TPAPKKKISDDGPIIYFGDEVPQQNKTNNKNNKKNQPIQNDIEDEYYDLEGF
>SCM55527.1 Tetratricopeptide repeat protein {ECO:0000313|EMBL:EDN88432,1} [Petrimonas mucosa]
MGKYDVKYIVVGLILSLLASGCSTRRNTPGTRAWHELNTRYNIYFNAETDYNETLESVFENYRDNYQAWLPMYPNSAVSN
DTVIKMPGGPFDQVVEKMTKAIREHSITVKPRRDPSRPNTQEYRDWLRQEEYNPFIDRAWLLMGKAHLQNRDYTEAVSVL
AHTVQRFAHDIDVVSEAEIWMMRAYAEMGWFAEAESLATALKLRKLPVELGERFTEFYAFLLLKQKSYREALPFLEQAIR
NEKNRKQRRRLTFLVGQIYAYLGDSEHAYNAFEQLAGWDTPYEELINARIAQARLATGGRAVDALLKMAEKKRNSAFLGQ
IHAAIGAVHLSQNNLDKAIESFLIAEKESMGDAAEKAQIEVALGDIYFSRNAFVQAESRYSQALGKLPEQHESYLRVKFR
ADLLGELVPHLAAVAVWDSIQQQPVTQEIREMAADKAEAALFRIGDIAAGRLGNIDYAVEAYSRLLSEFPESTRRREIYS
RLLLIFLMRGDQEMARNFKEKIVSEFPESEYALAMEDPDYDYVIRNYAKVQDSLYQDTYLAYREGRTETVQRNFERAKRL
FFNGHLMPKFTLLSALSRGQSGDLEESTALLQELAQKQPESGEGAYARQIVTGLSEGRAMVATALPFTEIEQRPSPVMIN
SQADSVYFDSNKDLTHSLLLLSPSIPSRRDELLFAVSDFNFSNFQVRTFRSDFTSLPPYDALQVKPFQSFAEAGRYLAML
AADTVFRQNITAGIVPLIISDQNLAALQSGKPLAAYLDFFRDQLDDLPGDSLGSIEPISVEWKSVETEKNVPLNPVTTDL
RDSDERLSAEQLRAVLEAKEKEALGQVDKRVSKGERERLLKERERLRKKEIKEREKELKLRLKAREEALKQLERERRQKL
KMEERLRKEKQLERERILKQQKRK
>ADE83504.1 tetratricopeptide repeat protein [Prevotella ruminicola 23]
MVLVVALVATMGFAQNKNTAKSRFWHAFNARYNTYYNGHMAFLDGNLEKEKGHKDNFTELLPLYPVGNKLSRDIGKSHYE
RTVEKMEKAIQRHTIKVKGREQNPFLWKAWLMLGKAQFQMGQFEEAAATFSYMARLYLGDPARSGLARAWLAKSYTMLGW
RYDAEDVIRNMSRDSMDFRAVKDWDYTYANYYISVGDYPKAVPYLRKAIKHERRKTQRAREWYLMGQIQNLMGNQQEAYK
AFARVIRCSPPYELQFNARIAQTEVLAKNNGKQMIGKLKRMAANDNNAEYLDQVYYAIGNIYLAQGDTLQAIGAYEKGNL
KSTRNGVEKGVLLLTLGNLYWEQEKFADAQRCYGEAIGLLDKDRKDYDQLAQRSKVLDELVPYTEAVHLQDSLLQLAKMS
EKERLQAIDRVIAELKKKEKEARDAELENTANTQQTFNQSNFGSINQRAVPQSAGTQQAGGAWYFYNPTAVSQGKTTFQR
EWGRRENIDNWRRSNQTVVRMPSGDAANDSITASDEAAKAVGDSIVAPIDSTALDPHNRAYYLAQIPFSDEQQAACHDII
KDGLFHAGIILKDKMERLNISERYLRRLTTDYPDYENNPEAWYHLWLLYSRQGRTTEAAECLARLKADYPDNEYTLLIAD
PYYAENARFGEQIEDSLYAATYDAFKHDEFQVVKHNTQLSATRFAQGAHCDKFVFISGLSLLNEGDGDGCLEQLQQVVEK
YPDSEVSPLAGMIIKGVQDGRKLRGGKFDIGDVWTQRDIVLKRDSTTTDTLSTDRGSHYLFMLVYQPDSINQNQLLFELA
RYNFTNFLVRNFEIQIDQDGELNRMLVSGFLSYDEALQYARMLYDNETLRRYTARTMRLIVSEQNLPLLGTQYTYDEYQQ
FYERELAPMQVSKDNLLINPEAVDAPDIEDELPAKPAEQPAPATQKKQQKVLDFDDDFW
>APW31821.1 hypothetical protein BWX39_03700 [Prevotella intermedia ATCC 25611 = DSM 20706]
MKFRYAKYIYIAFVAVLAIVIASCSTKNNTSQTRWWHSFHAKYNTYYNGAQAYIDASLEKENGNKDNFTEMIPLYTVGNK
ASRELGKSNFERAIEKAEKAIARHSIKKKPEWNKSRRKTEKDIEWLSRREYNPFLWKAWMLMGRSQFYKGAFEEAATTFA
YMSRLYRTQPAIYGKARAWLAKSYIEAGWLYDAEDVIRNMQRDSIDWRAVREWDYTFADYYIHTGELEKAVPYLRRVIKQ
EMRRKQKAREWYLMGQIQAVLGNKDAAYNAFQHVIHSNPPYELEFNARVAATEVMAAGQAKQMVSRLKRMVASDKNKEYL
DQVYYAMGNIYLTNKDTTNAIAAYEQGNKKSTRSGIEKGVLLLRLGDLYWAKEKFSDARRCYNEALGLLDKDRKDYELLS
ERTKVLDELTPHTEAVHLQDSLQYLAKCPEAERFAAIDRVINELKKKEKEERNRLAEQEAAQQMAQNGGINADNDNPLRR
SAAPNKQGQDATWYFYNPMAVQQGKATFQQLWGKRENIDNWQRINQTVVGKINNNLELTDVQRDSIAKEEARLDSISSKK
DSAQNDPHQRAYYLAQIPFTAEQLAASNKILEAGLHHSGVIFKDRLDNLRLAEKALRRVSDNYPDYEQMDDVYYHLYLLY
MRKSQSAIANSYIDKLKAKFPKSQWTAVLTDPYFKENAKFGEHIEDSLYASTYEAFKNNRFGEVTANKRISDERFPMGAN
RDKFLFIGGLSKLNQGDVNGCINEMKTVVEKFPQSRISEMAGMIVNGVEAGKKIRNSKFDLGDVWNYRTNVLNDSDSIKQ
VKFSPDRDIDFKFLLVYNPDSLSENKLLFEMARFNFTSFYVRNFDIEIEDIEGLHQMKLSGFRSFDEAFQYARQLLNNKN
VTAQLSKDTKAIIISDKNLQLIGASFSYKDYEDFYAKHFAPLQVTKRYLLSEPAEVATPREKERDLQEEIESRNPTETDL
NARKQALEPVDNGMTIPLEEEKTTENKDVTPTEMVVPIEETEKKEEPKNTIDNTEMVIPTEETAKKKEQKNTIDNTEMVI
PIEETPTQKPQPKPVEPKKEEKPANKDNQKVAPIDDNVMEIPLDSDTILPKDTVGTPTNKPKTAKAKDSEKPSEKKKQQP
AENTQKAQKPTEKKEQLKKKNTDGPVIYFDDDVKPVEKKKKEPQKQQPLDYDFDDEYYDLGGF
>BAR95477.1 hypothetical protein PI172_0749 [Prevotella intermedia]
MKFRYAKYIYIAFVAVLAIVIASCSTKNNTSQTRWWHSFHAKYNTYYNGAQAYIDASLEKENGNKDNFTEMIPLYTVGNK
ASRELGKSNFERAIEKAEKAIARHSIKKKPEWNKSRRKTEKDIEWLSRREYNPFLWKAWMLMGRSQFYKGAFEEAATTFA
YMSRLYRTQPAIYGKARAWLAKSYIEAGWLYDAEDVIRNMQRDSIDWRAVREWDYTFADYYIHTGELEKAVPYLRRVIKQ
EMRRKQKAREWYLMGQIQAALGNKDAAYNAFQHVIRSNPPYELEFNARVAATEVMAAGQAKQMVSRLKRMVASDKNKEYL
DQVYYAMGNIYLTNKDTTNAIAAYEQGNKKSTRNGIEKGVLLLRLGDLYWAKEKFSDARRCYNETLGLLDKDRKDYELLS
ERTKVLDELTPHTEAVHLQDSLQYLAKCPEAERFAAIDRVINELKKKEKEERNRQAEQEAVQQMAQNGGINADNDNPLRR
SAAPNKQGQDATWYFYNPMAVQQGKATFQQLWGKRENIDNWQRINQTVVGKINNNLELTDVQRDSIAKEEARLDSISSKK
DSVQNDPHQRAYYLAQIPFTAEQLAASNKILEAGLHHSGVIFKDRLDNLRLAEKALRRVSDNYPDYEQMDDVYYHLYLLY
MRKSQSAIANSYIDKLKAKFPKSQWTAVLTDPYFKENAKFGEHIEDSLYASTYEAFKNNRFGEVTANKRISDERFPMGAN
RDKFLFIGGLSKLNQGDVNGCINEMKTVVEKFPQSRISEMAGMIVNGVEAGKKIRNSKFDLGDVWNYRTNVLNDSDSIKQ
VKFSPDRDIDFKFLLVYNPDSLSENKLLFEMARFNFTSFYVRNFDIEIEDIEGLHQMKLSGFRSFDEAFQYARQLFNNKN
VTAQLSKDTKAIIISDKNLQLIGTSFSYKDYEDFYAKHFAPLQVTKRYLLSEPAEVATPREKERDLQEEIESRNPTETDL
NARKQALEPVDNSMTIPLEEEKTTENKGVTPTEMVVPIEETSKKEDPKNAIDNTEMVIPTEETAKKKEQKNTIDNTEMVI
PIEETPTQKPQPKPVEPKKEEKPANKDNQKVAPIDNNVMEIPLDSETVLPKDTVGTPTNKPKTAKAKDSEKPAEKKKQQP
AENTQKAQKPAEKKEEPKKKNTDGPVIYFDDDVKPVEKKKKESQKQQPLDYDFDDEYYDLGGF
>AFJ09444.1 tetratricopeptide repeat protein [Prevotella intermedia 17]
MKFRYAKYIYIAFVAVLAIVIASCSTKNNTSQTRWWHSFHAKYNTYYNGAQAYIDASLEKENGNKDNFTEMIPLYTVGNK
ASRELGKSNFERAIEKAEKAIARHSIKKKPEWNKSRRKTEKDIEWLSRREYNPFLWKAWMLMGRSQFYKGAFEEAATTFA
YMSRLYRTQPAIYGKARAWLAKSYIEAGWLYDAEDVIRNMQRDSIDWRAVREWDYTFADYYIHTGELEKAVPYLRRVIKQ
EMRRKQKAREWYLMGQIQAALGNKDAAYNAFQHVIRSNPPYELEFNARVAATEVMAAGQAKQMVSRLKRMVASDKNKEYL
DQVYYAMGNIYLTNKDTTNAIAAYEQGNKKSTRNGIEKGVLLLRLGDLYWAKEKFSDARRCYNETLGLLDKDRKDYELLS
ERTKVLDELTPHTEAVHLQDSLQYLAKCPEAERFAAIDRVINELKKKEKEERNRQAEQEAVQQMAQNGGINADNDNPLRR
SAAPNKQGQDATWYFYNPMAVQQGKATFQQLWGKRENIDNWQRINQTVVGKINNNLELTDVQRDSIAKEEARLDSISSKK
DSVQNDPHQRAYYLAQIPFTAEQLAASNKILEAGLHHSGVIFKDRLDNLRLAEKALRRVSDNYPDYEQMDDVYYHLYLLY
MRKSQSAIANSYIDKLKAKFPKSQWTAVLTDPYFKENAKFGEHIEDSLYASTYEAFKNNRFGEVTANKRISDERFPMGAN
RDKFLFIGGLSKLNQGDVNGCINEMKTVVEKFPQSRISEMAGMIVNGVEAGKKIRNSKFDLGDVWNYRTNVLNDSDSIKQ
VKFSPDRDIDFKFLLVYNPDSLSENKLLFEMARFNFTSFYVRNFDIEIEDIEGLHQMKLSGFRSFDEAFQYARQLFNNKN
VTAQLSKDTKAIIISDKNLQLIGTSFSYKDYEDFYAKHFAPLQVTKRYLLSEPAEVATPREKERDLQEEIESRNPTETDL
NARKQALEPVDNSMTIPLEEEKTTENKGVTPTEMVVPIEETSKKEDPKNAIDNTEMVIPTEETAKKKEQKNTIDNTEMVI
PIEETPTQKPQPKPVEPKKEEKPANKDNQKVAPIDNNVMEIPLDSETVLPKDTVGTPTNKPKTAKAKDSEKPAEKKKQQP
AENTQKAQKPAEKKEEPKKKNTDGPVIYFDDDVKPVEKKKKESQKQQPLDYDFDDEYYDLGGF
>AFC23780.1 gliding motility protein SprE [Saprospira grandis str. Lewin]
MRPLKFIWLSISLLFLFAACKTKDGATTGLGKAYHNVTGRYNAYYNAGLLVDESFKSLNQAHRDNYNQLLALYPYAAAES
GQAVSPALDNAIKKCAINIELHRPSHWVDDSYFLVGQSEFLKQEYEKSAETFKYIVDKYNPDKAISAMTPDERKAYKKKE
RAKKKKKKKRRKKRRRKKRRKKRSKKKKTEKKAAEEEDISELDPPSYFLKHPPVRYEAMLWLAKSYVELGRHDEAGTYLR
LLLEDGRVRRKIKAEAHAVLAHSWLMRKEYEKAIPELEQAIELTRGKRKKNRYVYVLAQLYEQQGQNKLAMDTYKRVLRL
RPKYEMEFNARLKRATNAASVEDRKFNPEYALKRMLREGKNAEYKDQIYFALAQVQFRAGSEENGILALKQAMANSPEGS
FQRAEAAYMLAELYYKRKEYIPAYNYYDTTSRSMQKADERLAAVTARTQQLKDLATNMQTYELKDSLLMVSNWPYEKQRE
WVQQERKEELEAANASQDKKPAAGPSVINANKMAKSNFALYNASQLKRGERDFKKRWGDRPWADNWRRSSGDGFDTEGPD
FASNELPPVTEQDVSNFLKKSGVPADEASKKAAEKELRDALFMVATLYYERLGENQLSLNKFKELQERFPGHPRELEALF
SMYNIAGATGQTALAAECKRRILDQYADSDIAKSLQDPNFLNAKEKELKAINADYERIYAMIRAGKSEAAYADLEKVAKK
YGANNPLKARFALLGAICQGGMQGQKAYVQALRAVVTSFPNTDEEKKAKEMIAILTGEEVKGGGKKPIAAGETDEELNKT
FENDLAQGHYILISFDNPSAKVNSFKGAISNYNKKYYSLLRLNVSSLMLDGKFPTLIVRKFKTGKEAQEYYKTVEGNKEF
LGEDAPAHQVYFIGQNNYRTILQKRNFADYKRFFAQTYQNN
>AEH00911.1 hypothetical protein Lacal_1063 [Lacinutrix sp. 5H-3-7-4]
MTLKIAKKLIVLTVFTALIATSCSRKNDSFLNRSYHAIGTKYNKLYNGNNALAKGQQTLNDGYQDNYWEILPVERMQVTE
EITLPGQTKNADFERAEEKAVKAIQKNGMNIQGKERNPQIDEAYLLLGKARYFDQRFIPALEAFNYILYKYPASSNINQA
KVWREKTNMRLENDELAIVNLKRLLEEEELEGQDLADVTSTLAQAYINLKSLDSALTQIKIASQETKKAFEKGRYNFIKG
QLYNALQEKDSANMAFDEVIDLNRSIPRKYLINAYIEKTKNFDYQNGNKLEFQELLTRLEEERENRPFLDKIYHQIGQYH
LITNNDSLATVYYNKSLRTNSPDKILVAKNYETLGDINFDKNNYKAAGAYFDSTMASMVLNSKPYRVIKRKRENLDDVIY
YEDVAQKNDSILRIVAMPKAERLAYFNDYIAKLKAEAEAEKERLAIETQKAGLATNNAGNTTNNNFIKPASSLPQASSFY
FYNDQTVAYGKNEFTRIWGDRELKDNWRWSSKNTAVAIESSANPFQADVAQDEMFDVKTYLDKIPSDDTEISDIVKERDY
AYYQLGLIYKEKFKEYELSKGKFQALLNNKPEERLVLPSKYNLLKMYEILGREAEVNILKNEIITNYPDSRYASILANPE
LALEKDKNSPESIYETVYSKFENQEFSQVIKETEKNIKAFEGDAIVPKFALLKASAIGRLYGFEQYEKEINNVAITYANT
TEGLQAQMILDKSIKGLRNPEFLDDTAATSAKVVYQFTNATPEQLNAYKEIIDKAAAKMNYNRLSTSIDIYSPEKTFVVV
HGLRSIESAKGFTSLFEEEEQSKLSKPFFGISSENYRILQIHKNLESYLTNQ
>AKP50503.1 Tetratricopeptide tpr 1 repeat-containing protein [Cyclobacterium amurskyense]
MVKNSNLKTLQRNIIFFFLAIALNLMPSCSSQKDTFTNRLYHNTTARFNAYYYAKEKILELEKEIQNEYQEDFSQVLPVF
YPIDSATVEAKEELLKEAREMASKAVDWHKISDWVDPSYFLIGKVDYYKGKYEEAQNTFKFLNVNSKQDDVRHIALIQLL
RSFIDHQQFEDASFVIDFLSKEENINDENKQYLYKTLAYYYEARGEMELMAPSLFKSLEYTKDKSEASRINFILAQLYQQ
SGLDAFAYEYYQKSVSGSPNYERTFFAQLYSQQVAELERSKDLKRVREYYDDLYKDNKNVDFRDVILFEKGRFEKKQGNL
DEAIRLYSLAAKEVTENDRQKGYIYEALSEVYLNEKEDFLKTKYYLDSALSKFKETDKNYGLLSAKKIIFDQYALNYELL
TTNDSLIQLSKLSPEDQEKFVDDFLAMEEERLIKEAELAKDKKSPGRFENLLAFGGNSGATFYWDNPVAIQKGALEFAQI
WGNRELSDNWRTSDRGFQEAVNVGNNNNSGEANNSDNNNESNTITTNLPDKAALLNQIPNSPELLEQMVDQMEEAYFNLG
KLLYFDLKQPDKAIEYLEALIEKYPQTLKKPEAFYTLYLATKDLEKDSDRYAQLLNQEFPNSQYTKSINNPDKVSGSKAN
LASGENYKTAYQYFKDRSYEEARTIVRQTLNEYPLTKNTDRLLLLDIMITGQLEPLETYKERLKTYLQQTKEEELLDFAE
KLLKAVSEDDTASMGAATAETNKEEEPSAVSENLPDVPNVESPYKENFNQTHIFILPMNTDVAEKASDLTAALESFHNSN
FSSARLRTGTISLGQKTTILIISPFSDAEKSIAYKEAFLNSFNNDSLTEEIKNSSFVISIENFQQLNKRKDIKEYRSFYK
KAY
>AEL24915.1 tetratricopeptide tpr_1 repeat-containing protein [Cyclobacterium marinum DSM 745]
MQRVILFFFLIISVNLLSSCSSQKDTFTNRLYHNTTARFNAYYYAKEKILELEKEIENEYQEDFSQVLPVFYPIDSSTVS
AKEDLLKEAREMASKAVDWHKISKWVDPSYFLIGKVDYYKGKHEEAQNTFKFLNVNSSQDEVRHVALIQLLRSFIDHRQY
EDASFVIDFLSKEENISDENKQYLYKTLAYYYEARGEMDLMAPSLFKSLEYTSSRSEASRINFILAQLYQKSGLDAFAYE
YYQKALSGSPNYERTFFAQLYSQQVAELERSKDLKRVREYYDDLYKDNKNVDFRDVILFEKGRFEKKQGNLEEAIRLYTL
AAKEEGENERQKGYIYEELSNVYLNEKEDFLKTKYYLDSAISKFKETDKNHGVLAARKVIFDQYATNYELLTYNDSLIQL
SQLSAEEQEKYVDDFLALEEERLINEAKMAEEKKSQGIFENLLAFGGGGGGSGASFYWDNPVAIQRGALEFTQIWGNRPL
SDNWRSSDRGFQEAANSVENNIAVDEPMEEAEENSSATITAKLPDKNTLLSQIPNTPEEREKMVTQMEEAYFNLGKLLYF
DLKQSEKSIEYLEALIEKYPETLKKPEAYYTLFLANQDLNINADRYAQLLNQEFPNSQFTKSINNPDKVSGSQANLASGE
NYKVAYGLYKDRAYEEAKNIIRKTLDEYPLTKNTDRLLLLDIMITGQLESLEIYKNRLQTYLQQTKEEELLAFAEKLLNA
VSDESEEVAEENAEEPDENELPSDISIVKPEPPAEVSPYKEGLNQTHIFILPMNASLAETANDLTASLESFHNANFANQR
LRTGTISLGKDTSILIISPFSSAEKSLAYKEAFLNSFNNDSLTEEIKNSSFVISIGNFQQLNKRKDIEEYRSFYEKAY
>AHF12951.1 hypothetical protein BARVI_09580 [Barnesiella viscericola DSM 18177]
MKKRVSHIIALLAVLALVSCSTKKNTAFTRFYHSFTTRYNVYFNGIENYKEQIKTMENEYEDNFTDLIYMHPAQAYANPK
DPQPTGSFDRTIEKCQKAIQLHSIKKKPRRNSKKMSDPKYRDYLKRDEFNPYIHNAWRLMGQAQYYKGEFLEAAATFLYI
SRHFTWMPDLVAESKLWQARCYIALGWLYEAEDILQKINNDKLPESQNNWFATVNADYLIHKGEYQKAIPFLETAIKSAP
SKRQRIRLTFLLGQLYEKTQDPTRAYQTFGQVISMNPPYRTEFNARIKQTEVFSGKNIDKEVKKLTRMASRDRNKEYLDQ
IYYAIGNLYLSRKDTLKAMENYRLANQKSTRNGIEKAICQVTLGDLYFDRREYVDAQPCYAEALPQLKEDFPRYDLLSRR
STVLDELVVYAQNVELQDSLQNLAAMSEEERNKAIQKIIDDLIKKEKEEAENLKREEYLAQQQGPQFNSSNAAKNNATLI
SGDKSWYFYNKTMVSAGKTEFQRIWGSRKLEDDWRRRNKSGFSMSDFAEKTAGGGGEEGGAEFDENGMPVEEIPDSAETA
AADDPHKPEFYLKQIPMTPEALETSNEVVAEGLFNMGLILKNKLEDYPAAIANFNLLEERFLENPYRLDVYYNMYLMYMR
DGDEATAGIYRDKIRSTFPESPYAQAMADPHYLDNLRRMSTEQDSIYEATYAAYLENDNRTVHDNRAFMEQKYPLSPLMP
KFLFLDALAHVGDKQYDQFKEGLRNLLERYPQADVSPLASTMLKGVAQGRQVAQGGGNLRGMIWKARLTNDTTTVFNDSV
RATFTQDLNAPHVLLLVYATDSVSSNQLLFDVAKHNFTNFVVKDFDLEIMTFNEISMLVVKGFSNFEELSHYRRLLDNSE
TFRYPPGVKPIMISEDNFKKLLEGYSFEDYFLFLENNPQPTEPYEER
>ALJ61081.1 Tetratricopeptide repeat protein [Bacteroides cellulosilyticus]
MKRKAILLTGILVTLMLVAGCSTRKNTAGTRFYHALTTRYNVYFNGNEAYKAGLQAQQQGNKDNYMEMLPLYPIGNKETT
GIGTSDYERAIEKAQKAIRQHSIKRRPIRKPGRAYTDEYKKWLARREFNPFIHRAWLLLGKAQYQKGDFPEAASTFSYIV
RLYDGQTNITSEALIWLSRCYSALGWQYDAEDALNRVNNDSLPLSLAVPYASATGNYLLGSQRYKEAIPHLEKTAKNEKN
KQQKARCYYLLGQTYQLLQQPEQAYQSYSKVIRLNPPYELALSARIRQTEVMPTANSRKITGKLLRLSKDEKNEEYLDQI
YYALGNVYLAGKDTAQALSAYHKGIEKSTRNGVEKGILQLTLGNLYWQQARYAEAQKAYAEAIGLIDKTHREYADITTRS
EILDELVPHTKTIQLQDSLQHLAGMPEAERMALIENIIAQVIAREEAERKAAEEAERETNRLQMREEAESQLPATSIISK
PGQRNTTTPQTTQPAIGGKQDWYFYNPQLVEQGKAEFQRLWGRRKLEDNWRRKNKTVVALDDFEEIDYSESEDIAPKDSI
PNSQENEATESSVSPEKDPKKGTTDSIANDTHRPEYYLAQIPLTEEAMQASNALLSEALYGAGMVFKDRMHDFQRAEAMF
ERLIRQFPDFAQADEAYYQLFLTELAIEYYEKKGSSAEKYKAELIARFPESRYAKTLADPDFAENAVHGKQREDSLYVRA
YEHFQMGDTATVRAAEHLSSEIYPLGQHRPKFMFLEAVTRLQGGETERFLATLKELVQQYPQNEITDLAAHILKGVQEGR
LLARDSHTFGSIWQRRSAELAEAGNLLGDSSSSTAILPPDSAFSTERNVPFLFILAYEEGKVNENMLLFEVARYNFSTFL
VKNFDLAFAHERGIGMLQIRPFNNYDETQQYFRRLYANPEMAARLSGMRAILISEANYAQLIKQYSFDDYDAFYRTHFSS
IPEPELKGYTLDEPLLNLPTEEEERQREENLPTEEDDPENGVIFGD
>AEA21040.1 tetratricopeptide repeat protein [Prevotella denticola F0289]
MKKRTIRHIISLLLAVVLLAAAGCSTKSNTSQSRWWQAFNTRYNVYYNGAQAYIDGSLEKEKGNKDNFTELIPLYTVGNK
SSRELGKGSFDRAIEKVEKAIARHSIKKRPEWTKNRRKTERDIEWLSRREYNPFLWKAWMLMGRSQFHEGAFEEAAATFA
YMSRIYKGQPAIYGKARAWLAKCYIEQGWLYDAEDIIRNMQRDSLDWRAVKEWDYTYADYYLHSGELSKAVPYLQRVIKH
EMRRKQKARELYLLGQVLAALGRNTEAYKAFQRVIRANPPYELAFNARIAQTEVTAKGQSKKMIGKLKHMAASDNNKEYL
DQVYYAMGNIYLADRDTLAAVNAYEQGNRKATRSGIEKGVLLLHLGDLYWAKERFGDARRCYGEAIGLLDKDRKDYEQLS
ERSKILDELAPYTDAVHLQDSLQHLAKCPEEERNAAIDRVIAALKKKEKEERSQQQEQDNARQQGNGGYMGSNSLGNVSR
QDNRRQQGSTWYFYSPTAVQQGKITFQQLWGKRENIDNWQRINQGVVGRIGDTKTPVELTDQQRDSILQAEARQDSIDNA
RDSLKNDPHKREYYLAQIPFTPVQLEASNKILEDGLHHSGVIFKDRLDNLRLSEKALRRVSDDYPDYEQMDDVYYHLYLL
YMRKGDQQMADSYVTRLSRKYPKSKWTVLLTDPYYKQNLRFGVQIEDSLYAATYDAFKQGRYGEVAANTRISGTRFPMGA
NRDKFLFIGGLGRLNSGDPAGCISDMKEVVKNYPGSRISEMAGMIVNGVEAGKRLRGGKFDLDNVWNYRSNVLNDSDSIQ
QARLSSERDIDFRFLLVYHPDSLNENKLLFELARFNFTNFLVRNFEIEIQEFSGLHQMQVSGFRSFDEAYQYARQLFASK
AVVQQMGRTAKGIIISDKNLRLIGSAYSYKDYEAFYAKHFAPLTVTRRYLLSEPAEVATPRERDLQQEIEQKQGNVPDLY
PDTQDVPADNTMTIPLDVPKSVKTEQKTEERNGSVFEIPVEETKSATKKETATEDGNTYVIPEERPVKPATPAKPAIPVR
PSVPASSVRPVKPVVPRSPEKPAAQKPQTVPARKKPVDDGPVIYFGDDEPQQDKNKPNSKNNKKKQPVQPDIEDEYYDLE
GF
>AGB27761.1 hypothetical protein Prede_0380 [Prevotella dentalis DSM 3688]
MAGVVLALAGCSTEKNTAKSRWWHSFNARYNTYYNGTLAYIDGSLAKENGNQDDYTELIPLYTVANKKSRELGKSSFDKA
IEKAEKAIKLHSIKRRPEWNKQRRKTERDLEWLGRKEYNPFLWKAWMLMGRSQFFKGDFDGASSTFSYMSRLYETQPAIY
GRARAWLAKAYIENGFLYDAEDVIRNMERDSIHWRAQKEWDYTYADYYIHTGDYARAIPYLRKVIRHEMRRRQKARECYL
LGQLEAALGHDEQAYRAFQRVIRLNPPYQLEFNARIAQTEVMAGRQARKMVGKLKRMAASDNNKDYLDQVYYAIGNIYLA
QGDTAQAISNYERGNTKATRGGIEKGVLLLRLGDLYWTQEKYADAQRCYGEAIGLLDKERPDYGQLSHRSKVLDELVPYT
EAVHLQDSLQSLARMDEKDRNAAIDRTIEALKKKEREERNKLAEQEVQQVQQRNGGMGGMSRTPNRPVVGGQQGGGWYFY
NQLAVQQGKQQFQRLWGKRENVDNWQRNNKTVVAGLGFDDGAAAMTDAQRDSMLQAQAVQDSLAQVQDTARNNPHKREYY
LAQIPFTEEQRQASNLIIMDGLFNSAVIFKDKLDNLPLSEKAFARLTAQYPDYEKMDEACYHLFLLYARQGRMDRANGYV
DSLRARWPESQWTQILTDPYFVQNAREGVHVEDSLYAATYAAFKADRLAEVAANTGLSETRFPLGANRDKFLFIGGLSKL
NNGQNEACVADMKMLVEKYPQSELAEMAGMIVNGVKQGRRLHGGKFDLGNVWQRRSVVLADSDSLQARRLSNERNANFVF
MLVYQPDSLNQNKLLFELARYNFASYLVRNFDISVEEADGVDRMVVSGFRNYDEALQYAHRLLAQESVVRQMGKARPVII
SEENLPLLGTNFSYDEYSRFYNKHFAPLKISTFHLLTEPAEVVTQPAPETAQPVTERDIDEYLNTTTVVAPDEPAVPAET
EIPMEDEARPQAAGTTILPPDEPARQPAGTTVVPVEQSVPPVAKPVAPEPKQAVPAAKPAVPAAKPAVPAAKPVVSTPTP
AAKEPAPVPVPAVKRVQPTLSNGADVILDDDEPSPAPVTTTGTTVPQTPATQVPAGAKPQSSGRVPAPANRQPAGKTPAA
KPDAPQPKTETPKETRKENKTFDLEDEYYDLEGF
>ALO49221.1 hypothetical protein AS203_09085 [Prevotella enoeca]
MLILNVMAIGCSVKQNTSQSRLWHAFTANYNTYYNGSVAYIDGSLEKENGNHDNFTELIPLYTVGNKASIDLGSANFEIA
ITKAKKAIHQHSIKRRPTWTPGRRKTQKDIEWLSRREYNPFLWKAWLLMGKSQFHKGAFEDAASTFAYMSRLYSTQPAIY
GKARAWLAKCYIEQGWMYDAEEVIRNMQRDSLDWRAVKEWDHTYADYYIRTGNYEKAIPYLQKVIRHELRRKQRAREWYL
MGQLEAALGRKELANRAFRRVIRQHPPYELAFNARIAMTEVSASGQGKKQLHRLERMASSDNNKDFLDQIYYAEGNIFLA
RRDTARAIAAYEKGNQKSVRNGTEKGVLLLKLGNLYWEKQRFSDARRCYGEAIGLLDKDRSDYEQLSERSAVLDELVPHI
ETVHLQDSLQMLARMDEKARNAAIDRVIIALKRQEKMQRNALDSTRTIQSSNERPLIALQKTVNRTAFNGQSQGDLWYFY
NPLIINEGKTAFQRLWGRRENVDNWQRINKTVVAGLNTEDRRSKWDRDSLVSEDSLLAPPQASKDSVQNDPHRREYYLAQ
IPFTSEQLAASNRLLVDGLFHAGVIFKDKLDNLTLSERELTRIVAEYRTFEHLDEVYYHLFLLYSRRNQPTQAGLFLQKL
KAEYPKSQWTSILSDPYFRENARVGVHLEDSLYTATYAAFKAGRYAEAMGNVHLSAQKFPKGANRDKFIFINGLSKLNKG
DAQACLNSMTEVVTRYPESSLSEMAGMLIKGVNAGRRLHTGQFDIGDVWAMRSRVGADSDSIAVHTFSNDRNADFLFVIA
YRPDSVDEHRLLFQLAGFNFTSFLVRNFDIGIEDVEGVHRMLVSGFRNYDEALQYARRLYGQRGIARLMKEARKFIISRS
NLELIGRGYSYDDYDRFYAKHFAPLKVSMLPLLIEPEEVATKPDSMAPTVPKSNETGLYFNNVLDTTVKPKTVDKKTNKK
QPIVKKTEKKEKKAFDPEDEYYELEGF
>ADQ79839.1 TPR domain-containing protein [Paludibacter propionicigenes WB4]
MEKYAKNIILFLLLILLVSGCSTNKNSWLSRNYQALNTRFNVYFNGDVSYNDGLKNIQRAHKEDYSGIIPMYPISVHSNA
NSAQSNMDLAIEKCRKAIKLHSIKVKPQKNYKRSNSPEYKLFYNQEEFNPAMKDVWLLQGKAEFHKADFLGSVGTFSYII
RHFESDKNLQVTCQLWIARAYGEMGWMYEAEQVLSGIQQNNLTHTNVGLFAAVNADILLKKHLYKEAIPFVQLALSKETD
KYYKQRFSYLLAQLYQKSNDKKAAYDSYTKVINLNAPYEMEFNARVNRAQLNQGKISDIRKELLALMKNRKNKDYLDLLY
FALGNTYLQHADTLQAIENYKLSADKSTQKGLAKAATLITLGDIYYTKRKYVLAQPCYEEAGRIITKDHEDYNRVSRLGE
MLGELVVQNNIVVLQDSLQRLSAMSEDKRLEVVNKIITKLTADEKAAAEKEAKEKQEAIAEAESESESMGQPIGMNNLNR
LNKKAIGGSTGEWYFYNPNAIKSGEAEFLKKWGKRKLEDNWRRMNKSSSVFAEENTTKNETVKEAADTTVNSKAISENKR
PEFYLKQIPVSAAQIEKSNADIATALFTMGQIYKDKIEDVPMSIATFEEFCRRFGSDKRVADAYFNIYQIQLKSGNQDQA
NVYRTKLITDFPDSKYQKILSQSDYAVRLENMYKEQDSIYSLTYKAFNQSDYKTVYKQVAYAKQNFPLSTLMPKFLFLNA
LSIGKSDKEENFRTALNDLLKSYPESDVSAMAKDILALMRQGKEAIQGTSGGSLLTRREEKSVRLEDNKESNQQFTAEKD
GRHRVLFISQVKDGVINKLLYNIASFNFSRFMIKDFDLVVSKLDSTRNVLAVTNFESYDEAVWYLNSVSTDASLMNLLDQ
YKVQKVIISDKNFALVKTTVNLDDYLLFHGKIPENKQGTRVVLNTPPVIEEKVIANDNSTKPVEKKVEPTVGKTVQKPEE
KRETKLSEKPVENLSVAKAADKPIEKPVQPQVSATKTQTVSKPDMTVQKVEVIEKETPAVIPAKPKQETVVPLFKGLFAY
RANEPHFVAIFIVSGSIDFAKTKSAFDEYNAKNYGIMNLKVSLENMNNQKMVLVGPLNDAQIAKSYLLRMVKEKTLYEGL
KAANYRNIISTQENLNTIVQKNQLKTYFEFMQEYYLK
>ALO15556.1 tol-pal system protein YbgF [bacterium L21-Spi-D4]
MKRRIRNIVIIAALLGGLLYSCSTEKNTAIRRAYHNLTAYFNALYNAQDAFKSGENRLMDEPNDNYARMLNIFYYSNDGA
ATVVNSDMGRVQEKASKVVKKHSITARPEKRKRKNREFNDLPEYCKHVDDAYLLKGKAELYKHEYFQAIETFRFIIREYS
MMPIKYDGQLWLTRTYLEMNKFNRAKELIELMQGDNQFPKRLDKALYLTVAEYHKKQYEFKEAAKQLEKAIPLTKDKTKK
YRYHYILAQIYQELQNNDKANENYAIVMRKNPIYEMVFNARINMAQLYRTTQGSAEDLQKELKKMLKDDKNKEYQDQIYF
ALGSIEENKNNIPEALKYYRKSAAVSVQNNYQKTESYLAVADIYFEQPDYKNAQMYYDSAMGFIDKKRRNYKEIYNKSQN
LNELVTHITTIEHQDSLQRVAAMGESERLALIDQIIEDLIEEEKRQMEEERMNRLAMQNQQQDTRQRQGGGWYFYNPTAV
SMGENSFKQKWGQRELEDNWRRSNKSQMTSEPMAENTQGEDSTKITDNKKREYYLQNLPLTDSALAVSDSLIQHAYYELG
NVYRIKLEDLPKATNTYEELLSRYPGFEKNITVYYRMYKMYDEMREQEEAERYRNIIIQQYPESLYARLMTNPDYIKKIQ
EKEQQAKFFYRTTWRLFKKGEYQQVINNFRRADTAFAKHKLYSKFALLNTLAKGRMADSATFVAYLNDYITQFPAGNETP
YAKDLVRYMTTDQTKPQGVEEKEEEKTIAEETKKEVQVDFKMQERVPHYYVSIVDTRKASANLVKFNISNFNIDYYSILD
FKVKDFVFSADYQAITVEPFTTWYNAMNYYESINYIKEVYEDISKKNYIHFVISEENYKKLFETKAASQYMEFFQENYVK
RREQASE
>AEV33336.1 hypothetical protein Oweho_2365 [Owenweeksia hongkongensis DSM 17368]
MALKPYKLLIVLFFGLALVLAGCKKTKDTFTSRTFHRMVSKFNPLYNGQQAMVQGEAALKQAHRDDFNTILSVFQEGDKA
AASNVKPTMDKAIEKAAKVIQEHSMMIRNDQKNTYVDDSYLLLGKARYYKREYLEALETFNYCVQQYPDSKDYEEARYWA
ARTETRLGNFISAKDKFEKMYRSERLPKKLKGDVFAAFGQLEIDQKHYSVAIQLLTQAVDKTKDRDSEIRWMFIIGQLHS
ALGNDFEASEMFKKVIKKGPPYELLFQAQLNRARNYDVDLQDPEVVMDDLRAMLKDDKNYDNRDQIYYVMAEVQAKLDED
GLEEDYLKESVRNSTINNNQKGMSYLKLAENNFDDKMYTVASAYYDSSFTNIDKENPRFDEVKRKKESLGELVKNLNIII
TQDSLQMLANMGEKQRLRKIEEIVEKEQEAAEEKRREDEMRNSNPFAQEGSITANNQGAVKGGQWYFYNQSLRSVGVRDF
TNQFGNRKLEDNWRRRDKETISDFDGGKSSDDDLEEGGDVTASAEEEANSKVQQYLANVPLTEEAMAKSHVMIIDAFINV
GAIYKDNFQDYHQAEVELKELLKRYPDLELKSRVWYMLYRINVLAEDETDAQYYKNLIKQEFPDSEYARLVDGLVAGGEQ
DASKAKLYYIKTYKSFKESEYKKALKMSDSGAVAFGNTEQGPQFLMVKALSQGKVGKTESMIATLTVVSNQYASTEQGKE
AARILAQIGSGKEEEAKVNEKPGSVATEQPEEKEEESPYKVTDNEQHKYILVVPNTKGLVSNMTIAIADFNKKYFKNSGL
KTKAVYLNPSEQMILVSGLADKKEALSYVENITQQKVASKGLGGAAVKHFVISNTNFQTFYSTKDFEGYESYYKENYIK
>AEA43160.1 hypothetical protein Fluta_1165 [Fluviicola taffensis DSM 16823]
MKKLHIWIYLGIISLVWACSTEKNTMLSRAYHGTTAHYNGYFNANDLLEGAMKTYQENQKEDYYEVLPVLQLPSEEEVKN
MYSPIDTAIAKCTKVIQRHAMPSMEKPASKKDEHNRWIDENWITIGIANYYRRDYDVAFKNFEYTKKFFSTDKSAYIAEM
WMARTYMEQGKFTEANFAITNLEKEVEKLSSGDSKSEKGSKSSKSSKKKSKKKTKKEKEKEPAPFPKKLRYDVFITRAIF
CENKKDVEGEIKALTKALEFAKKSKDKARINFILGQLFEKKGDRPQASYYYGRVRKYNAGYEMSFNATLKNALNAGGEKV
RKNLKKMLRDTKNGEFKDQIYYTLAKMDQQDGMEENAKGNYTRSALYSISNARQKGMAYEKLGDITFAKKDYLSAQKYYD
SCAKVIPENYPNYEGVKNKASKLQSLVNALEIAQYEDSVQRVASLSPSDQLAFAEGVIAKMKKDDEERKRQDAIRLAALQ
DVQNKKPSNGNGNKFYWNNDKAKAEGFEEFRKQWGQRNNEDDWRRSEKVVFASFTDEGDSSSTAKVEDNASTALDSLTPE
MLVAKLPLSDSALQASRSRMMNAYFDAGGIYNEQLNEAALAEKQYRTMLSKEFESDMKLMAAYQIYKLHNPDDPIAIEQK
DFILINYPTSDYAGYLRDPDYFIKKKEREKLTQEAYLTDLDRYERGLFYPVIQKANIVIAEEQDNPYRSKYILLKAMAQA
KMNEDKRVVLPTLDTLIALYPKTPEADKAKEMKNIILNGYSANEKADFEDKSIYKYVEGETMLVLVFLTDKINNVVAKTR
VVDFNKEYYGKLKLNVTSKVFKQDNVILMKQFKDEYEAASYVAMYKRTRNHLLDMQKLKILFISEKNLLTLFESGKLDEY
QLFFDEKY
>AMQ55026.1 gliding motility protein [Algoriphagus sp. M8-2]
MNKRHVLVWLILILSVGCSSERNTFTNRAFHNLTSHFNAYYLTDYKIREVENQVRANYKEDYTQVLPIFIPIDSATVTQN
KSRLDSARELASKAIDWHRISKWVDDSYFLIGKIDYIQSQRDDAKNAFKYVNSTSKDKDLRHRALISLLRLYIDEKNYED
ANFTIDYLSKETEINDENRYDLFKTLAYYYESRTDANGVIGALDRAIEYADDNKELSRLNFILAQYYQRAGLDALAYDFY
RKSLDGNPPYERSFFAMLFAQQVAELNASKDLRKVRNYYDDLYKDPKNKDLKDVVVYEKALFELKQGDIPLTLDLLHQAA
KEPGSSPRLKGYIYEKLAEISLDEFKDYRATKYYLDSALTFIKPESPDAEELSARKEVLDQYVFHVERIELNDSLIRLAS
LSDSERLAWANAYIASEEERLLKLAAAENQPKSSSIFDNLLAFSGRDGGSSFYFDNGNAVQQGTLDFVRTWGNRPLQDNW
RRRSAIFQTSGQSTGNVTGGEGLENPENSVLADLPSAESLLETIPNTPEKLQVANQQLEESYFELGKLLFFDLKETSQSI
ESLENLIFLYPETVKKPEAYYLLYLGQKENSGNFSQYIGRLNREFPDSPYTFFVNNPDAASGNMAYLESSKNYELAYNAY
YSGQYSEARSFILSTLEEYPLTRNTERLLLLDIMVTGKLEAKERFKSRLEAYIQNTEEDQLVTLAKKMLQPLLTEEELVA
LTPEEPIETDSLANAEENISENQKPEIPVDSPYKVNETQTHIFVIALSPTEAEAAKNLLGDLENFHASNFTNARLRTGNM
TMNAQTSIYIISPFANAEKALEYYQKFMEEFKSNGISEDLKNQAFFISIENFQTLNKSKNLEEYRAFFRSMYK
>AEK22301.1 TPR repeat-containing protein [Capnocytophaga canimorsus Cc5]
MKQHTSYKVYFILPLLAFFVGCTPNANTYYNRQMQPIVTKYNVLFNGEEAFEIGKKALDEQYQDQFDEILPVEPIKMSGK
IQLDGIGNEHFERAEEKAIKAIQKHSMVFKGEQRNYKIDDAYMLLGKARYYNERFFPALEAFNHLLTNYGKTEHHNEANI
WAQKTNLRLGKDKLAITNLQKILSEAKLKRQDKAETYATLGQAYINQEQYDAAANALYQAGKFTKNKSLRGRYYFIAAQL
YEKQRDKDLATTAYEKVVQLNWKIPRRLWVEAQAGWARNKTFTFEEKQAFLKYLSKMEKRYEHKNYLDVLYYQHAELLQK
DGNKVSAADFYRKSLKNNQQNNSLKAQVHERLAEIYFDSKDYVAAYHHFDSTLLYVPEHTFKRLFLERKRENLAKITELE
FLVKQNDSVLSLVKMSQNEQRDFFEKHITSLQKEAENERKEENFQLGNGLILPTVEQKGDKFYFYNPMTVSYGKQQFQQF
WGNRKLQDNWRWLSVAGKVHNDEKGTFEQEKKSENEHLTPDFFIAQLPKNPSEIVTLEQERNQALYQLGVLYKSKFNDNQ
LAINRLERVLSENVEEDLKPTTLYQLYKNHIEFTPEKAKIYEDQLLSQYPNSDYAHLLKGGETSQEAKNQQARQFLTAIT
TEFENGNVIEAYNQLKNQQIRFKETTVAPQLALLSAQVQGRLKGIASYKEALETISIDFPDTEESKIAKAHLEQLTTANE
EFLPHEKTKTWKLIFYGISHEDLTKAKSQLSEKIENISEKLFVSQDVYDSKETWLVVHGMQNQQTALAVLKDLDDFVKQY
QLQQNNFPIASENYQQVQIQKSKEKYLTFIQSQMP
>AHW61817.1 hypothetical protein FH5T_08815 [Draconibacterium orientale]
MVSIFAGCSTEKNTRASRTFHNVTSRYNIYFNANEAVKEGVATIEERVEDDFTRVLPIYKASDPSVARMVKSDMDYAVVK
CSKLIEIHSITKKPKRKRGGGSRKYQEFASQEEFNNWIDDSYLLMGKAYFYQHNFFAAIDNFSYVVRKYPDEETADEAQV
WLIRAYTEMERYIEANEVIQAIQSYDDFPKSLERDFAIATAFYYKKQFEYDNAIRLLDIAIDKTFWKKDKARLQYIVAQL
YQELGQNQAAAAAFRKVTKMNPDYTMAFNAMINGAGVFSGEGNSEDLKKQLNKMLRDKKNVDFRDQIYYALGNIFFREGN
RDVAKDNYKESVATSFKNQYQRALSSITLADIYFEDLNYRGAQSYYDSAMIIIDETYPNYDNVSARYRSLTNLVDNILLV
EREDSLQRVAQMSDVEREALIANLMQEEQERQRNMENLAMQDARSQGYYRSNRYRMGMGNSGGGGWYFYNPQTVSYGRVT
FQQQWGRRTLEDDWRRSNKATVSMEESEEMAEVEPEEQRIEDPLKKEFYTQDLPLTDSMMTVSHARIRDALYNSGKIFKS
EFEDYERSAEAFEELIRRYPNNIYLLSAYFDLYDLYELMGDKERANYYRSLIISEYPKSKFAQFLQNPNFFVEMAAKTDS
LNRLYQETFRNYKQGRYQNVLSLTGQMKNMEPDTVILPKIDFMEMVADGVLTDVHNFEVLLKGYLAEYPAKEPSPLAGEI
LQLIQDSTLTDYQKLVEMGYISEEIQNEELLPENFFADDEFGGKFSYDEDLLHYFVIAYPREEEDNIDLNRLKFDIANYN
IDHYTKIDFDIETEYLDDKLAFVLVRSMTNKENALIYHGAIIRKAPVFKTLQGIDYMNFVISSTNYRAVMQERSTADYMK
FFVKNYSRFIRSNFSDDEMDISPEELMARAAAEENALNERGTFVTVNAGPAGLYDTNVDTTQNFVIAVKDVSLSLRPLMR
GFADFNRDEFRAWNLALQAKEVGDYRLLVVHGIPALNESMSYFRRAITTRSLFEPLGQSTYRNFLITDDNLQTLLDENKV
EEYITFFRNNYIQRRASDSSSDNQSQTAAPTTTTQTAEPAPAAQAAPASLTGSPYNQNISGPHRIVFVIPATGVFKDAFI
NGIAAYNQSNFANSGFTIEEQQLDQARQLIIVRGMEDEATARQYFSVVVRNRDLFDPLGTAQYRNFLISEENFSIFLREK
NITEYMDFYKQVYLNK
>AHM61040.1 hypothetical protein D770_13930 [Flammeovirgaceae bacterium 311]
MSKNWHNTTAHYNAYFLADQKLKEIEQQIAESHKRNFNNLLYIQPPLDTVMAQQYAEPLEEAMKMASLAIERHKNSKWVD
DSYLLIGKARFYGREFEPAIETFKYVNTRSKDDNVRHKALIHLMHTFMDDTALNNAKGVADFLRKENLNKENKRDYNLAL
ASLYRHREEWDQMAASLENAVADTKKSDGRAELHFILGQLYQRMEQQEEAYKNFRQVLRSNPDYELSFFARLHMAQVANL
TAEGDEKQIRRYFNKLLKDRKNKEYRDKIYYELANFEMRQGNVKEAIENYKKSVAVSTNNPRQKSYAYRKLADFYYAEGS
YKLSKAYYDSTATTTPQDETDFAYLQNRQRIMADLVEQITVIEQQDSLLRLASMDPTALEAYIDDVIRQEEQAREIAQRK
NSEKINQVNVRTGFNTIPDKFGTAQESGSNVWYFYNTSLVSIGQSEFVKRWGNRPLEDNWRRSKRGRDNSNVTTQAQARE
EFEDATAEVVDNDARLAARRATMVENLPITPEQQTASLLQIETAYYNLGRIFNYDLKEFLPTVDAYTTLISRFQESEYRP
EVLYNLYLMYLPTDEAKANQYRDELLRLYPESTYARTILNPNYEREEDQATAQLKQLYAQAYNLYQRQAYARADSLLQQG
QQLYPNSNFQSHLDLLRILIMGHTADMQSYQASLEQFIQGNEDQSLDQYASELLQASQKFSADTTLRLGTVYEEDFNQPH
YFIALYTPGNKKANEIIRLIDSYNAKQEASRKLKATTIILNDRKSMVFVSQFPDKTTAMQYFRALERKNPFGSDFENADL
EYFVISKDNFSILYNSKDVGRYSAFFQKFYY
>AFD08312.1 tetratricopeptide repeat protein [Solitalea canadensis DSM 3403]
MRQSFIFANNKKYISLQKPLKNKLFPLFWCLALITVGACKMRDPMGNRIGVVKGSYHNTTARFNAYFNAKEIFRKDVSNF
ESGYTISYSNVLPLLKLPDEGASSGMAANMDQIIEKCSKVVTRHKVSKWTDDSYMLVGKAYFYKGDYFDAAQTFQYIYNT
FPNKDLKEEALAWIGLSKMQDKMAEDATAAFEMAEANIADAKKSKRFVYTAMAQYYINRKSYDKAASSLENAIKAIKKDK
LAKINYSYVLGQIYEKQGDYAKAVESFKKVQGLRAPYEMELAAKINAFRLTNLTEGGNTSDLIRKLNDLLDDEKNSEYKD
QIYFVLGAIAQRTNQPDSAISLYKLSAANTGRNLNQKALSYSQIAEIYFNRKDYDKAHLYYDSTRVFVQRDHPDYEKIIE
RDNKLDDLIANIKIIDREDSLQHVAALPEPERTKIIDEQVAKIQSKIRESKVDQSQYSSSYNTLAINRFNNAESGGSSWY
FYNNNAVASGYNEFIRRWGNRQLADNWRISSQGVANTKIFDTDPGFDLKSIDAAQPDKIKAFLVKNLPLTPAKLDSSNQI
KQNAALKLAAIYSDDLEEYASAIKYYELALNTPPPLHNADEIIYNLSYINELAGNKEQSAAYKNRLLNQYPGSSFANALR
NPEASQVVDITQTQAEQQYEMAYKDYLNRDYEKVIASNKDFQLSKANTYLKSKFAFLSALAVGKTQKVGSFEAELKKVQQ
EYPNEEASKQAGQFIASIDNNRAEFDSREIALEERSIATATDAASISKRYEDQRRLEDQKREQELAEAESKSYFKKPAPN
ASYVLVVAVNNATANLNRIRLGIGQFNRTLFADKNYTHNSKTINNETQLISVNQFADMETAKAYYKKFMEYRNDVIGLPD
EKYTVFFITTDNFARLINQTTVEEYRDYFRINF
>EFC70641.1 hypothetical protein HMPREF0669_01096 (plasmid) [Prevotella sp. oral taxon 299 str. F0039]
MNDVKQLKAISVPLIMLIVLLTTMACSSHKNTASSRWWQGFNTRYNVYYNGKLAYIDGALEKEKSNKDNFTELIPLYTVA
NKQSKSLGSGSFDRAIEKSKKAIKLHSINKRPEWTKQRRKTEKDVEWLSRKEYNPFIWKVWLLMGRSQFHKGEFDEASAT
FSYMSRLYKTQPAIYGRARAWLAKCYIEQGWLYDAEDVIRNMQRDSIHWRAQKEWNYTLADYYIHTKDYQKAVVYLRKVI
QQEMRKKQKAREWFLMGQLQELLGNNNEAYKAYQHVVRLNPPYETEFNARIAMTEVLADQQSAKMAGKLRRMALSDKNKD
YKDRIYYALGNIYLLQKDSLKAIGSYEKGRKESTRNGVEKGVLLLKLGDIYWNKELYDKAKTCYGEAIGLIDKEREDYSE
LSKKSTILDKLVPFTNEIALQDSLQALALMPESDRNAAIDRVITARKKKEKEERSKEQEDNARNIQRENGGFDVDDGRDI
ISNNNANDSKQWYFYNQQVVNQGKAAFEKLWGRRENTDNWQRSNKTVVGTNTNKQNAVGQENNDTTDVIDMDSPTDSVPN
MSDSSDPHKRSYYLAQIPFTPEQLKESNDKLSNALYQSAVIFKDELDNLRLSERNFMRLENQFPGNSHEAEAYYHLYLLY
SRNKNTAKANHYLALLKDKYPKNELTSILTDPYFVQDAQNGKHFEDSLYAETYEAFKANDIYKVRNNLAISSKRFPKGAN
RDKFLFIGALGKLNNGEPKECLEDLENIVTNFPNSKLNHLAGNIINGVKAGRKLQGGKFDMSKMWSQRSEVLNNTDSTTV
QSFTNDTNIPFMVLMVYNPDSIDKNKLLYTIAKYNFTGFPVRSFDIDTQSSPNGEEMQIGGFNNFDEALLYARKIRQQRD
IIRLLSKAHIYVISNKNAELLHSGLGYEAYEKFYNKHFSTAKLPPITLLNEPSSITIAKELDNNKTEEAPKESVDNGATV
IPLEPELVAPKTETIIPLEEIKEQTPLQGNQQGSTTVIIEDEKPQPKASTSNDTKKETKATPAPTTKGKQHQNTATKQPT
ATKPTTKAPQQQPKKLPAKEETTTTRTGIYFGDGFGEPASKTPTQNKQEKKDSQKKDEKKTKRFDLEDDYYELEGF
>ALM21055.1 hypothetical protein AAT17_07375 [Nonlabens sp. MIC269]
MNKYLSQFLLILVVVSGLVGCSRKKNSFISRNLHAVGTEYNVLYNGDLALQAGLDQLEQNYKDNYWEVLPVERMSVKDEV
FLPGQRALDPNFERAEEKAVKAVQKHSMLINEVEYNPQIDEAYMLLGKARYYDQRFVPALEAFNYILQFMPESDELNRAK
IWREKTNMRLDNNEIAIKNLRKLLSQDEEKFEQEDLALANAIFAQAFLNLEEVDSALVYMNKAAQQTKNRETQARYNFIA
GQLFAKSGQRDSAFAHYDQLIEWHRKIPRRYYINAFIEKIKLYDPAVDSDTELIETITDLEENRENRPWLDAIYSRKAIY
YHDKDSLNLAKEYFNKSLRAKGGTDKYLRGNNYSALAKISFDQAEYVNAGKYYDSAVAQYKERTPEHRLVRKKRDNLEGV
IVYEGWRSSADSIFKVLAMSPQEQEQYYQVYIDSLKAQEEREARAAEVAAAKEAQQQTAFAKIQNNKTSRRGNIGPTFGG
ATPPGPTGPSLGNSSFYFYNTQTVARGKQDFRSKWGKRKLEDNWRRKNKKSTLDGEIEDEIVNEEEELRPEFTTSFYIKQ
LPKGRFVLDSIADSRDFAYYQLGVIYKEKFKRNDLAIDRFTRLLDFEPVEKLELPALYNLYLIYKEDSKTPNAQKASLYK
NKIISEYPDSRYAELLRNPESKLDNSETPLAVYNRLYKMYEAEQYDQVIALVPEYVKIFNGDEIVPRLELLKAFASGRLY
GFQAYKRGIDYVALNYPNSEVGKSAQDLVKKAESLKIPEVYLPEDGLTDFKLVYRFNKSEQSAIDNLTAALDDAFAKAEY
SFTYSTDVYNENEKLLVIHGFNTKLGAKGLGELLQKPENGYNISRPYIAIATENYKIIQVYKSLDKYTAEMK
>CCB68302.1 SprE lipoprotein precursor [Flavobacterium branchiophilum FL-15]
MKNKITFPIFALFVFVFLWACSTRKDTFATRNFQALNTKYNVLFNGNEALDKGVLEMNLKYRDHFWDILPVERQEYVAPD
VALDLNTTDDKKPTNPLFELAEEKATKAIQKRSIYIDGTERNYQIDEAYMLLGKARYYDQRYVPALEAFNYIIYKSPKSN
TINEVKVWREKTNIRLDNDEQAVENLIKLLKELHLEPQVLADANAILAQAYIKLAQHTKAIQKLKIATSYTKNKEEKARY
HFILGQLYDKVNYKDSAFAAFQTVINMNRQAPRAYIVHAKLQQLKNTSFKNSDTVAFFKNYNKLLEDRENRPFLDALNHQ
LGLMYEQDKNTKQAIKYYNLSLKHGGEDLTLVATNYQKLADIHFYNAQYVLAGKYFDSTLTYLNKKTRLFRNIKKKRENL
DDVIKYEEIAQKNDSILHILAMNDTDRKQYFENKINGLKQADALKKAKENQLKNGDLDMGKKALSNLQSVPSDFYFYNTS
TLTLGKIEFQKNWGNRTLKDNWRLINTNSDADNSPDGNMKNTSNDNVLTNPNDNPKYNASTYSNQLPTKTEEIQKLVKDR
NFAYFQLGIIYKEKFAEYPLAQTKLETLLDYKPEERLLLPTLYNLYKIYEITDKNKALTLKNSILSQYPDSRYAQILLQT
PGSQNQLATGATMYMKWYQLYSEGDYRAVLDQTKNAVTQWDGDELLPKIELLRANTIGKVEGVLALRKALNYVALTYPNT
TEGKSAETFVNQNVPKLEALQINGETPSSWKVLYRIGAIEDKNSQALLAKIKKFSDDRGTKKIYSVDVYTLNENFVVLHG
FKSEEIAHGIGVVLKEIKAYSVTEKPIVISNTNYKVVQIKKNIDDYLLDPKKIAKPVQQEIIDNNPKQPVDNEVKRKDFQ
KPQNTIQAESLNNQTLQEDTGPTLAPPSATTKTKN
>ACU06487.1 TPR domain protein [Flavobacteriaceae bacterium 3519-10]
MKKTILFLLSVTVLSSCSSRKKSDDSTFMKGFFSYYNTLFNSKDALQTELKNRDNAHVDNFYAPYIQLLTYDEQPLGTDL
QAGGMFGDDTAPGNIGMGGPGVPGEMAQSNAGIKSGASILEISEAKALKAIAKYSVMKGGEEKNKKIFDANILLAQSRIY
QNKPLEALDGLNYVFANMRNDKRIDLARIYQGLAYSKMGDYYRAGEVFADLKNSKKLKKDHQKLLSLYYSEMLLESGKKE
EAIAQLEEAYSLNKNSKLRSRIAFLRGQILANLDRKEEARESFVSAYKNANNFEFEVKSQVEIAKTFNGKDDDYEGAREY
LEKISKKGTYASRKNEFYYALGIMANNANKKDEAKAFFAQSLKEKMSDPQIRGLSYFEIGRGFFEDSDYLAAGAYYDSAL
AVMTYQPSKILLQQRSENIKEVSKNYYLIKKNDSILALTRMPEAERIAYFNKVIDAIKTKEAQEELQRKLDERSKGFDTG
DYAANSVFAGSQGGFQDFEGGKGGFYFANQSTVAKGESTFKQMWGSRGLSDNWRTSARSNSIEDMKNEAMGIASAPDPRR
LEPSFYIEKIPTNSDEILALKNARDTATLGLGRMYEAYFSDTPLASRTLYDLVYAQPQEDTKLQALYSIFAFNYEKDPAT
AERAKQMILTEFPYTSYAEFVKNPRDNTFAKSSEEVEKIYSQAFDLYSAGQYDESRSMIESALQQYPKDALVPKFALLNA
FNSGKTVGKEIMILQLEQIALNYSKTLEGAKAEEMLKYLRSDLTLEMTDEMGNKADAMPAATTPDQPAGDRPAQVQPQGF
PRAPGNSETRTPRKPRNGNISQPTIMNPPQEALIK
>APT22430.1 gliding motility protein [Flavobacterium columnare]
MKNYLIYIASFGLCAFVIACSTKKDTLISRNWHALNSKYNTVYNGEVALQSGIDGLKNAYVDDFWEILPVERMQIEEESF
LPGQKGKNVNFSRAEDKAIKAIQKHSMNIEGRERNSQMDEAHLLLGKARYYDKRFVPALEAFNYILYKYSNSDKIYEAKV
WREKTNVRLENDALAVKNLTLLLKRHDLPPHIKADGNALLTQAYINLEEKQKAVNSIKKSIEYTSNKEEKARYRFILGQL
YEQLKYKDSASIAFQEVINMKRQSPRIYVIQAHAKQAGLIDVTKDTLIFTKKYAKLLKDRENRSYLDVLNHQVALFYDQL
KLQEKAKNYYKKSLKSTSSDSYLMASNYRNLAKIYFDQTKYEIAGKYYDSTLTKFTKKNREYFIIEKKRKNLDEVIKYEK
IAKHNDSIINLITMSDQERIFYFQKFIKELKKKDSLQVALDQKKQVIEQNREQNNQQNDNVFFDPNIVPTPGGKRGITPL
GLDESKNSFYFYNPSTVAYGKVEFTKKWGKRALVDNWKWSAEIQNQKNEEVNPVNLEVSKNQSETVTINEKYTPEFYLVK
LPTSKTVIDSLTKERNNAYYNLGVIYKEKFFENKVAEERFEQLLANKPEERFILPAKYNLFRLYEISDSEKAQKLKADII
ANYPNTRYAQLVNGQISENKDPEAPLQVYQNCHVMFENQEYKVALDKIDKSMTLFSGDPLLPKFELLKALLNGKILGLNA
YREGVQKVINTYPDTDEATKAEEILRIDIPKMEQMVLSADTTSVKWKVLYKVGAKEDKNTKILIDKLEKYIKEKQYYKFF
VSYDIYNQTDNFVVIHGISSREYARFLVELLAKTKGYEVKENAIVISSQNYSVIQMKKNLNEYLQLKL
>APD07005.1 hypothetical protein UJ101_01489 [Flavobacteriaceae bacterium UJ101]
MKNFVKYSTVFIFLLIIIGCSVKKDNFTNRFYHKSTAWFNTLFNGEEALKQELKNTEKNYEEDYGGILPVLPGQLVSQLE
DEDYEYEYSSINAKKKDVFNSVSGFLGGNDSNNNEEGTSGSPYEYAEKKAIKAIENHSMMIRGTERNTFMANAYLLLGKS
RYYQGKSYEALDAFNYISQNVKGSKKNDEAQFWVAKTNFQAGNRFYALEELVKLYDKKDLKKGLKEEIAALYSQILIDEG
KYQTAFDALDKAKQNTKNKKRKGRYTFIQAQLQNQLGNNLESSKLFDQVRKYHPGFEMEFQAKMGIAQNFIPEKNNYDAF
QKEFKKMLKDSKYREYKDQIYYNSGLIAERSRKLDEAETLYKKGLLEQSSSGRIKSLMFAHTGNVLFDKEDYIAAGNYYD
SAVTVSENDLIKQFLGSRKEHLVELIDNYKVVNHNDSVLTIAKMSSEEQNAYFQKYVDELKKEDDKKKKELEESLNEFES
LNRVSAFNNPYENKKKFYFYNDNLRIKGQQEFKQRWGDRQLNDNWRIASVVSKIESVEDLPEDTILDETQRYDINTYLAQ
IPTDTKVLHNMKEARDSAQFNMGLIYLDKIKNNKKTVSTLESLIANDPNEDLKVKAYFNLFKALEDNPQEAAKYKEILIA
QYPNTSYAEYAQNPEAESFVVGNSKESVQMYEKAFEAYESGDWNTYNQIAQEALSKYGKEEIIAKFGLLNAFVKGKTEGK
DAMLASLNTIVMVYPNLPEGEKAKELISLFNESKPSDTHNATSSTSNVKKESNSNKKISKPKNKLEKEPSSEDDLPAFLK
KKNK
>ABQ04084.2 SprE [Flavobacterium johnsoniae UW101]
MKKNTLKYSFFLIFFLFLIACSTKNNTFVNRNSHALSTKYNILYNGGLGLEKGLQAIKANDQDNFWKMLPIEKMQFDENF
SEGEKTKNPDFEKAETKATKAIQKHSMNIGGRERNYQIDEAYLMLGKARYYDQRFIPALEAFNYILYKYPNSSNIYTAKI
WREKTNMRLGNDAIVVKNINQLLKKTDLNKQTFSDANALLAEAFLNLEERDSAVAKLRIAEQFSRINEDRARYKFILGQM
YQEVGNKDSATYYYDGVIHMNRKADRKYMMHAYAKKAQMYDYEKGNDTIFLKTYNKLVADRENRPYYDVLFYEMGVFYDK
KKDKENALKFYNKSLGRKSKDPYLMASAYRNIGNMYFKNTDYTMAAKYYDSTLTKLNPKTREFAFIEKNRKNLDNVIKYE
GIAKRNDSIIKVYGMPDSERKIYFESYIAELKKKDEAKRILEEKEKEKLANVERNNSASSAPTAVNPNSLGKPANMDTDG
IRPPSGNDAVSTFYFYNPTTVAYGKLQFKKMWGNRTIGGNWRLSAIKAANDAAMLNDSINEAEANKLKDTVVIEKYTTAF
YEKQLPKTQIAIDSIGKERNFAYYQLGLIYKEKFKEYTLASDKLEQLLRNNPEEKLILPSMYNLYKIYQITDPAKAEKIK
SDITNNYPGSRYAQILNNTNTDDIPSPEKEYQKWYKLFQEEKFDVVLDNIDNLINQYSGDEIVSKFELLKANTLGKVNGL
EAYKKGLENVADNYPNSDEGKNAREILEKQVPTLERLNFTTEDNKNWKILYLISNNDTKTLKQIEEAIRVFLLVENFERL
TTSFDKYNRTQSFVAIHGLKSEAYAQDVAGVFRDDKKYKIAQPAIIISTENYKVVQIKKNLEAYLTPKNP
>AEW86451.1 hypothetical protein FCOL_08180 [Flavobacterium columnare ATCC 49512]
MKNYLIYIASFGLCAFVIACSTKKDTLISRNWHALNSKYNTVYNGEVALQLGIDGLKNAYVDDFWEILPVERMQIEEESF
LPGQKGKNANFSRAEDKAIKAIQKHSMNIEGRERNSQMDEAHLLLGKARYYDKRFVPALEAFNYILYKYSNSDKIYEAKV
WREKTNVRLENDALAVKNLTLLLKRHDLPPHIKADGNALLTQAYINLEEKQKAVNSIKKSIEYTSNKEEKARYRFILGQL
YEQLKYKDSASIAFQEVINMKRQSPRIYVIQAHAKQAGLIDVTKDTLIFTKKYAKLLKDRENRSYLDVLNHQVALFYDQL
KLQEKAKNYYKKSLKSTSSDSYLMASNYRNLAKIYFDQTKYEIAGKYYDSTLTKFTKKNREYFIIEKKRKNLDEVIKYEK
IAKHNDSIINLITMSDQERIFYFQKFIKELKKKDSLQVALDQKKQVIEQNREQNNQQNDNVFFDPNIVPTPGGKRGITPL
GLDESKNSFYFYNPSTVAYGKVEFTKKWGKRALVDNWKWSAEIQNQKNEEVNPVNLEVSKNQSETVTINEKYTPEFYLVK
LPTSKTVIDSLTKERNNAYYNLGVIYKEKFFENKVAEERFEQLLANKPEERFILPAKYNLFRLYEISDPEKAQKLKADII
ANYPNTRYAQLVNGQISENKDPEAPLQVYQNCHVMFENQEYKVALDKIDKSMTLFSGDPLLPKFELLKALLNGKILGLNA
YREGVQKVINTYPDTDEATKAEEILRIDIPKMEQMVLSADTTSVKWKVLYKVGAKEDKNTKILIDKLEKYIK
>AGC76479.1 TPR domain protein [Nonlabens dokdonensis DSW-6]
MKQFFYNISITFLLIAILTGCSRKKNSFISRNLHAVGTEYNVLYNGNLALQAGLDGLEQTYLDNYWDILPVERMQIKKEV
FLPGEKAPDPNFERAEEKAVKAVQKHSMLINETEYNPQIDEAYMLLGKARYYDQRFIPALEAFNYILQFMPESDQINQAK
VWRERTNMRLDNNETAIRNLTKLLKEEVESIETEDLSIANATLSQAFLNLEEVDSALIYMNRAENQTENRETQARYKFIT
AQLFAKTGQRDSAFAHYDEIIEMHRKIPRRYYLNAFIEKIKNFDPALDSKEELLATIIELEENRENRPWLDAIYSRKAIY
YEKEDSVELAKDYYNKSLRAKGGKDLYLRGNNYSALGKISFDQSKFVNAGKYYDSAIANYTPRTKEHRLVSKKRNNLEDV
IFYEGHRRSADSIFKVLAMSPKQQEQYYQDYIDSLKAEEERIAEEAEIEAAKAAQDQTAFSKINNNKVTRRGKTGPSFGA
PGSNVRTGGSTSASTFYFFNQQTVARGKIDFRKKWGKRDLKDNWRRKDKKEELETATVTEDVVEEVEVRPEFTTEFYTST
LPEGKFVLDSIAKSRNFAYYQLGVIYKEKFKRNDLAINRFDTLLTHNPAEKLLLPALYNLYLIYKENSDSDAFAKAEQLK
NRIISEYPDTRYAQILRNPNSKLDDSASPLAVYNRLYKEYEKENYDLVITSAEKYSNQFSGDAIVPRLELLKAFAAGRLY
GFKEYKKGIDYVALNFPNTEVGKSAQKLVTDAEALKIPEVFLPENGLTDYKLVYRFNNSETAAMDDLVGNLNEAIKKENF
SFNVSNDVYNKNERLVVVHGLSSKLGAQGLGDLMAAPEHNFKVSRPFIAIAAENYKIIQVHKNLDKYEKEML
>ADZ81728.1 Tetratricopeptide TPR_1 repeat-containing protein [Sphingobacterium sp. 21]
MTHRRRSINPHSIFPETILSTNYPLKKPKITFHILFISVLFLSSCFLNKKEKGVKTDLMQNITTKFNILYNSKKILHDAE
QNRISLAKPNYQHPLPVFIEPNEASISSNAKLMDSVIQKAVTIINDKSESKYIDDAYFIMARANYEKGNYYNAAEFFSYV
INTVTPGKTELLEASLTWKCRALLQIGYVKQAAKVLDSAFSVAAGNKHTSALAYATRAKYDIETGDLDHAIQSLNLAIDE
SKDAKEKLRWHYLLGQLLQKQKDYVGASAHFKRVIKSNASFEMAFNAQLNEVFMQKNERDSSYVNTISKLKRMLKDDKNR
GFTDQIHYIIGETYLQAEKKEEALKSFNSSLKEQSTNNFQRALTYLKMADLYFEQGAYEKSKLYYDSTSTLIDTNFPNYE
LIRSKVSHLDELVLHLNTISTQDTLQMLAKLPDEARVKKIDSIFEHRKLQEKSVAQTNVSANQTQNLNFNDVPLRDAANK
GATSTSFYFNNPAAVSSGLSAFRRRWGNRSLEDNWRFKNKGTDASYANETELLEIKKDSMTNELAALAEKENFIQAIPLT
EESLKESNRKIIYAYVKLGEIYRDNLQDKEAAAKVYTTLLARFPQLTEKDLINYNLYRLYSELGEPEKSSRYKNQLLSSS
PQSIYAKVIQDPDYLNKLNQESQTLNNLYGEVYTLYGEKQFDQVIALTDSINTLIDGDDRPAIAAQLAYLKALAIGRTSP
LDTFEQELKQIKSDYPNNELITPLIEQHLSYIDSNRLSLQERKVAIMDIEAGREQFVDEPILTKWPELAFNREMAAPTPR
RNLAGNLSKNQPGIQVTPFNKKVNLQGSIQVAEYKPGEHVNSYRDLALLPDSAVYYFVINVQHPNVNLSPSRYGIGQFNR
GQYPSKNLIHQLKKIDDELQLLYIGKFFTYDEANAYAEKMVTQLKNIMKIPSASYNTFLITEQFLQGLDDFDKVNDYFIK
YQEQR
>CCG54464.1 SprE lipoprotein precursor [Flavobacterium indicum GPTSA100-9 = DSM 17447]
MGAALFWACSTKKDSFVNRNFHAVTTEYNVLFNGNEALVKGISDVNASYTDDFWEILPTERMQATEEELKPGDKKNPNFE
RAETKATKAIQKHSMNIGGYEKNPQIDEAYLMLGKARYYEHRYLPALEAFNYILYKYPNSNNVYQAKVWREKVNIRLENE
KLAIKNLKKSLKDTKLKGKDLADINAVLTEAYVKTNAIDSAVATIKIARDETKVKEERARYTFILGQLYEKLNYKDSAFA
AFQEVIDMKRKSPKPYTIFSHFKQAAQFDFERGDTVAFHKKFDKMIEDIENRPHLDILYHQKALFYDAKNNDKQAIKYYN
KSVKSLSQDKYLVASNYRNISTIYYNQHNFHLSKKYLDSTLIHLNEKHREFKPLKKKLNTLTEVVKYQDIIKNADSILSI
SEMSESEKNEYFKKFIVALKKTDSIKAKNLADKEALKNTLNAGNDKGGVTPVMLGSEKASLLPTPGNTMSPPNSLPSVGT
QSSFYFYNPAAVAQGRIAFQKKWGNLVLGDNWKSLSKIDVVQDEVKDDTNENQDANEEEMESNPAYTTKFYTDKLPTDPK
ELANMRIDANDARFKLGELFKESLKENQLATNSFAAILENKPEAKLVLPTYYNLYLLYNGVNADKAAFYKQKIIADYPNS
RYASLLNNNGSYNIEATANSEFNSLYKKVQDGNFRDAYVDVEMLVKKYDGDELNAKFDVLKAQIEGRLYGIEAYKKGLEK
VVKEYPKGEEAKRAAAILATDVPKIEAMNFGTTSKTYNLIFVTPYPNEITHKALLDKLNKFIKDSGNPDIKLSNDIYDLK
TNCIVIHGFITEELAAANYEYLKLQKEYKIKDKAYVISNEDYKVIQAKKKLEEVISKK
>ALC96629.1 hypothetical protein AM608_02680 [Capnocytophaga sp. oral taxon 323]
MKRVLLYSSFLVVFLLYLACTPNANTYYNRQMQPIVTKYNVLFNGEEAYAKGLNELREKYQDNFSEILPVEPIGMTGKVQ
LDGTGNADFQRAEEKAIKTIQKHSMVFKGVQRNYKIDDAYMLLGQARYYDERFFPALEAFNHLLTNYGTSERIPEAAVWA
QKANLRLGKDKIAIEKLTEFLKENPKLRKNDRAEAYATLGQAYINQEQYPEAADALYNAGKYTRNKALRGRYYFIAAQLY
EKQHQKDSAEVAFEKVVKQNWKIPRKLWVEAQAGKARNKTFTPEEKADFLAYLTKLERRYEHKNYLDVLYYTHGELLKDD
DKRLATDFYRSSLSNNKNNNPLKAKAHTRLSELFFDQKDYTGAYQHLDSTLTYIPEHTFEHLFIRRKRDNLSKIAELEYV
VKKNDSVLKVMRLPETERRAYYQKHIDSVQKAIALRTQKQHNKKVANTGMGVTMPDATTEKGGKFYFYNPMSVAYGKQQF
QQYWGDRKLEDNWRWSSMGNATVANLTVSATTQQIAKKEVETPDTYLSQLPKTEAEIAQLNIDRNKALYQLGVLYRSKFS
ENELAIQRLERVLANNPSPELEVVTLYELQKNYTDTHNPKAETIKGRLLANYPNTDYAKLLQGSETSQQERNKQAQVFVD
TLMAQYNRGEIIETAHQLQTEGAQYRETSVAPAIALLQAKTTARLEGLAPYQAQLQQIATNYPATAESEEAKNLLDELKD
VETEDFVTDDKATKWKVVITGTVSETRTTIKEQLTQKLKAISEVLTLSEDLYNADETWLVVHNIRDAYSAQSIVTDLKEF
LEKNKLSAFVIATENYRLVQIRKDKEKFLEKEKNEN
>ACU93573.1 Tetratricopeptide domain protein [Capnocytophaga ochracea DSM 7271]
MKRVLLYSSFLVVFLLYLACTPNANTYYNRQMQPIVTKYNVLFNGEEAYAKGLNELREKYQDNFSEILPVEPIGMTGKVQ
LDGTGNADFQRAEEKAIKTIQKHSMVFKGVQRNYKIDDAYMLLGQARYYDERFFPALEAFNHLLTNYGTSERIPEAAVWA
QKANLRLGKDKIAIEKLTEFLKENPKLRKNDKAEAYATLGQAYINQEQYPEAADALYNAGKYTRNKALRGRYYFIAAQLY
EKQHQKDSAEVAFEKVVKQNWKIPRKLWVEAQAGKARNKTFTPEEKANFLAYLTKLERRYEHKNYLDVLYYTHGELLKDD
DKRLATDFYRSSLSNNKNNNPLKAKAHTRLSELFFDQKDYTGAYQHLDSTLTYIPEHTFEHLFIRRKRDNLSKIAELEYV
VKKNDSVLKVMRLPETERRAYYQKHIDSVQKAIALRTQKQHNKKVANTGMGVTMPDATTEKGGKFYFYNPMSVAYGKQQF
QQYWGDRKLEDNWRWSSMGNANVANLTVSATTQQIAEKEVETPDTYLSQLPKTEAEIAQLNIDRNKALYQLGVLYRSKFS
ENELAIQRLERVLANNPSPELEVVTLYELQKNYTDTHNPKAETIKGRLLANYPNTDYAKLLQGNETSQQERNKQAQVFVD
TLMARYNRGEIIETAHQLQTEGAQYRETSVAPAIALLQAKTTARLEGLAPYQAQLQQIATNYPATAESEEAKNLLDELKD
VETEDFVTDDKATKWKVVITGTVSETRTTIKEQLTQKLKAISEVLTLSEDLYNADETWLVVHNIRDAYSAQSIVTDLKEF
LEKNKLSAFVIATENYRLVQIRKDKEKFLEKEKNEN
>AGA76895.1 hypothetical protein Echvi_0617 [Echinicola vietnamensis DSM 17526]
MRKTSNFLIFLFFLLLGCSSERNTFTNRLYHNVTARFNAYFLAKEKIGEAEASFKDAYQEDYTQVLPVYFPIDSAAVDAN
AEKLNEARELAGKAIDWHRISQWVDDSYFLLGLIDYYEANTDDAINTYKYLNVNSKDDEVRHQALIQLLRIFVEQRKFDD
ASYVIDFLSKETDISKENKQTLYKTLAYYYEARHEKDGVIAALEKCIELTTDNHEKSRLNFILGQLYQRAGFDALAYDFY
NDASEGNPPYELAFFSQLYAQQVAELEKSKDLKKVRDYYDDLYKDRKNTDLRDVVLYERALFELKQHETEDAIDLLHRAA
QEPGKLEKQKGYIYQKLAEIFFDEREDYRASKYYLDSALQHFKPTDASYSALSSKKEILDRYTANYELLTENDSLLRLSQ
MSPEAQEEVAENYIRAEEERLIAEAQAKTEQKNSGIFDNLLAFGGNTAASTFYFDNPTAVQKGEIEFFRNWGNRALEDNW
RRKSSSFGNTVSSVPTTTDTTATKQISQEDSIRGILPNKEALLANIPKDQEKLAQLNDQMEGARLELGKVLFFDLDKPDL
AREYLTDLLQFHPDSEKKSEAYYTLYLIEKETGGSTAYYVSRLNNEFPDSPFTKSVNNPLSENSGTAANKTAEANYKKAY
HAFQSGDYNTAKSLTQTTLDNYPLTSVSDKLMLLDIMLTGKLAAAERYQERLEEYIENSENPELTKMARNMLEALTGEKA
EMQMTTSDTTAVSDSLSVTKTKEAVASDSLDVEKQIYKLNKAQTHIFILAIDPEVITETKNLSAELENFHDKNFQDSRLR
TGNLSFTRNQSILLVSPFSNAEKAMDYRRKFLTEFKYQGLPEELKKRSFVISIQNFQQLNKRKDIAEYEAFFKSSY
>EAR16545.1 TPR domain protein [Robiginitalea biformata HTCC2501]
MKLRLAFFYGLPLVAGLFWGCSTKKDTFVNRNWHALNTRYNVLYNGELAFEDGREELNATYRDNYWELLPVERLEVSGEV
KLDSEDNNPNFLRAEEKAAKAIQKHSMDISDRERNPLTDEAFLLLGKARYFDERYIPALEAFNYVLQKYESSDKRAEARI
WREKTNIRLGYEELAIKNLKQLFKYIELSDQEYADARAIMGQAYINLSHPDTALQQLKTAAAYTRKNEERGRYLFIIGQL
FNQMQHPDSANLAFDKIIAMNRKIPRVYLINAHLKKIQNTEVDAESRDAVLEYLTDLEENRENRPFLDKIYRQLAEFHMG
QGNDSLAVDYYNRSLRAAQGDRVINAFNYTDLADYNFDRNAYKPAGAYYDSVLLNLEENTREFRAIRKKRENLDDVIAHE
EIVRQADSVIALYEMEPVQREIYFQTYIDSIRALDEAEAARKERQAEAGFEAFANSAGGKANQGKFYFYNITSLGYGKTA
FTNKWGNRELEDNWRWSNRARVLPESGEAGDLAGAAAGPEDLTEEEKYSLEFYLGRIPTDEAVIDSLRRERNFSNYQLGL
IYKEKFKELLLAAGKLERVLASDPEERLVLPSKYNLYKIYQEVGSPLEASMREDIIRNHPQSRYAAILTNPEIELAAMEN
SPEYRYGELFKAFEAQRYLEVITGSEESISQFTGDPIVPKLELLKANAIGRLQGFEDFREALNYVALNYPNTEEGRKAQQ
IITEQLPQLESTEFTQELSAPGTQNWKVVFPFKRHQEKEALALMEDLEKSLKDLGYRNRISRDIYNLEDQFVVVHGFRSR
DFALGYVELLKKNRDYRIDNENFVILSANYKVVQIHKNIEAYRSQLETPKS
>AEE19203.1 TPR domain protein [Dokdonia sp. 4H-3-7-5]
MKLLLKRLFFIGVTTLSLSSCSRKNDSFLSRNFHAVTTEFNTLYNGNVALEEGKNALVQTFNDDYWDILPIERIAFEENT
ALGEENRDPNFLRAEEKAIKAIQNHAMKIDGEERNPQMDEAFLLLGKARYYDQQFVPALEAFNYVLAYYPKSNNIAQAKI
WKEKTNIRLENNEVAIKNLKQIFKVEKNLKDQDIADAHAMLTQAYLNLGIQDSAFQYIQSAAKLTRKSEERGRYNYILGQ
LYNRVGEYSLANEAFQDVIDLNRKIPRKYYINAHLEQIRNYDYNLVDTLVIRERLDKMVGNRENRPFLDKIYYAKADFFM
KTGREDSAIANYNKSLRQSSTDDYLLSRDYLALADYSFEQAAYKIAGAYYDSVIGKINDRSREYRTITKKRENLNDVIDY
ENLTQRNDSIIALVTLSGDSLAAYFDNYIAQIKAKKAADSIARIDNIRNNEFFNASSSGGRAIGGEPGEFYFYNDVAVSY
GKQSFERRWGKRRLVDGWRLSSVQAVPLNSSTLPVALDNPDLDGDKEMTAADYIASLPREKKQVDSLLKERDFAYFQLGL
IYKEKFKEYPLAAQRLEKLLAFNPDEKLVLPALYNLYQVYGAMDASAKANIYKNKITAEYPNSRYATRINNPDTLLEADA
ESPEEVYKELYKRFQYQNFVNLESDLNKRIDQFYGNPYLPKFELLKATVAGRYEGYDAYKKGLSYVALTYPRTEEGKKAQ
SLLQNALPTLKFDQFDDEAIAINYKIVYPFNNSNIQGAKDLQKKLLESFDEVGYTELSTSIDVYDAQQSFVVVHFLSSRS
QAEGLVELLSTNKDILITLPSMVIASENYKIIQMHKNLDAYKAQDSN
>AMM52752.1 hypothetical protein TH61_04880 [Rufibacter sp. DG15C]
MKLTRFFVYFLLLGLLAGCSSEKNGPMSRAFRNLNARFNGYFLAREKMLEIENKLAAANVNDYNRILDVLPPIDTTVLRT
LQPDLDEVIKRASFPIARHPKSKWIDDCYVLIGKARYYQGEEAEAIKTFRYVQSTSKDPNAKHAALVWLMRTYLRAKDYD
NASSISELFRNERMNEDNGRELLLTRAQLASEQNNLPDMIANLENALPFVEQRDEESRVRFILGQAYQATNQDAKAYEQF
SQILKKRPPYELGFYSKLNQAQVTELKDATDQDKVEGFLNNLAEDEKNREYLDKIYYDLARLELKQKQYPASLEYLGKST
KAATSNRTQKAYSYLLAGQIHYEHLQQYKLAQAYYDSTLQLLPQNTLGYEELADRRTVLTAFTQQLEIIRTEDSLQALAQ
LPAAERTLRIAQQLEKEQQALTAAESAPAAARTSAGTSGPPPAGGFGAAGGTWYFDNPVAMAGARNDFLRVWGERPLQDN
WRRTTALSMSGGQPADATVRPAVDSTALATANAQKQEAYLQAIPVTVEQRQASDKKVEEALFTLANIYQQRLREPEQATK
TFQQLLQRFPNSVHASEAYYGLYLIAQAQKQPEQAAQFAKALKDRFPNSKYSRLIDQPDFLNQFTAENAAAHALYDSAYQ
LYDEEKYALASAVLGEISQKYPGNDIPDQVTFLQALITGRTQSPAAFKSALEAFQQQYPDSPLQPRAKDLLSLHQRLESG
ELNKKPDPVPVAPPVVEAPSYKVNIAAPHAFVVSYPNDSLAAQKMMAAFQQYNTRYHAKKNLTIQVIPLTDSTRLLVVQP
FADYKTTDQFSRLQKARNSPLVTVKGPKFATFVISAENLLLLQQLKDLPAYLAFFEKNYQ
>APX98875.1 hypothetical protein BWR22_00665 [Lacinutrix venerupis]
MALKTVKYFILLTAISALLITGCSRKNDSFISRNYHAVTTEYNILYNGNIAFEKGRKSLNEAYRDNYWEILPIERMQILD
EVILPGQSKNADFTLAEEKAVKAVQKHGMNIQGKEHNPQIDEAYLLLGKSRYFDQRFVPALEAFNYILYKYPASSNINQA
RIWREKTNMRLENDELAIKNLKTLIEQVEPKGQDLADATSTMAQAYINIKSLDSALTQISIAAEATKNRFEEGRYYFIKG
QLYNALEDKDSANIAFDKVIDLNRKIPRKYLISAHVEKAKNFNYEKGNKQEFLEHLKKLEKDRENRPFLDHIYHQVAQYY
INQKQDSLATVYYNKSIRTNSSDKILMARNYEILGDMNFDVNNYKLAGAYYDSTMTKMVENSKPYRIIKRKRENLDDVIY
YEGVAEVNDSILNLVKMGEFDRARFFEDYVAKLKLEREAEAERLAIQEQKAILSQNNSGQAQNNSFKPKGNSANASSFYF
YNDQTVAYGKNEFLRIWGDRENTDNWRWSDGSKATQFATTSNAENLNPENNKLLDVDFYLAQIPSDEKEIDSISKERNFA
YYQLGLIYKEKFKEYDLAKSRFTDLLNNNPEKRLILPAKYNLLKMYETLGRTAEVNILKNEIITNYPDSRYAQILSNPEA
ALAKDESSPKSIYENTYKQFEAQEFESVIKKCVEYINTFEGDEIVPKFELLKAFAVGRLHGFEAYKKAINEVAVNYANTE
EGIQAQSILDTSIKGLENSEFEDDLTATKCKVVYQFPSASKTEIDTFKKTLDETIELAKYNNLSTSIDVYSKDKTFVVVH
GLRSIEAAKGFTDIFPSELKYKIDRPFFGISTNNYRTVQIHKNLQAYMANK
>ALM08422.1 hypothetical protein SB49_11815 [Sediminicola sp. YIK13]
MKLRFKLILGVAFGGLLFNACSTKKDAFINRNWHALNTKYNVLYNGNIAFEEGREELNSTYQDNYWEVLPVERLKVTDDI
KLDSEDNNPNFLLAEEKASKAIQKHSMDIKDEERNPETDEAFLLLGKSRYFDQRYIPALEAFNYILNKYTESDKLNEATI
WREKVHIRLENDDLALKNLKRLLKYERLKDQEYADARAMMAQAYINLKAPDTAIQQLKIASAYTKKNQEKGRYYFIVGQL
YNQLGYRDSANYAFDKVIALNRKSPRVYMINAHLQKIKNTEVTPKNKQILFEYLTELEENRENRPFLDKIYRQIAEYHLE
NQSDSLALAYFNKSIKATRNEPRLNALNYENLAEYNFDKNAYKASGAYYDSTLTNLVVDSKKYRSIKKKLDNLEDVIAYE
DVVQYADSVITIYKMPKEKQLAYFEGYIADLKAKEEADIKNEKEKITAGFAAFVDSKGGKENKGKFYFYNITSLGYGKAD
FKNKWGDRELEDNWRWSSKNIAQQTGQTNADLVDAGTVEAPEITGEQKYSTEYYMGQIPTNPKVIDSLVTERNFANYQLG
VIYKEKFKENLLAANKFNDVLKSNPEERLVLPSKYNLYKIYQETGSPLANGMKQDIIENHADSRYAVILLNPEAVLADAS
DSPDARYMALYRQYENQNYLQVIAGAEENINRYTGDEIVPKFEILKANAIGRIEGFEAFKEALNYVALNYPNNPEGKKAQ
AMVEEQLPKLEPKEFSQETETVGTGNWKLVFPFKIRDNEKALQLKEKLEKSIEDLKYRNVVSKDIYNLEDQFVIVHGFRS
KDFALGYAELLKNNKEYRIANQNFVILSHNYKIIQVHKNLEEYKKLKLTPKP
>AKA35017.1 TPR domain-containing protein [Muricauda lutaonensis]
MVLFLVFVISIWQVWHPCKKTCILSISPIIFRTFFSYDWVGKISTLKLRFRFSFFIVFGLLFLLGCSTKKDAFVNRNWHA
LNTKYNTLYNGNIAFEQGRDELRNSYRDDFWEVLPVERLEVTDEVKLDSEDNNPNFIIAEEKATKAIQKHSMDIKDEERN
PQIDEAFLLLGKARYFDQRYIPALEAFNYILRKYVDSDKLNEATIWREKTNMRLDNPELAIKNLQRLFKYEDLKDQEYAD
ANAVLAQCYINLKAPDTAIQKLKIAQAYTKKNEERGRYLFIIGQLYNQLGHKDSANYAFDKVIALNRKSPRVYMVNAHLK
KIQNTEVTENNKEALLEYLTELEENRENRPFLGKIYREVAQFHMATGADSLALAYYNKSLGANQGERKLSALNYQDLADY
HFDQNVYKTAGAYYDSTLTNLDENTKKFRTIKKKLDNLEDVIKYEDIVQHADSVITLYEMPLAERTAYFEAYIDELKQKA
EEAEKEKERKANAGFAAFAETQGGKENKGKFYFYNITSLGYGKNDFKTRWGDRVLEDDWRWSNKARTATVEETTEVQVAD
VSIGGAIADDEKYELDFYLDRVPTDVKVIDSLRDERNFANYQLGLIYKEKFKENLLAAGKLGAVLKSDPEERLILPSKYN
LYKIYEESGSTLLADQMKQDIIRNHPGTRYAEILLNPQAVLAGDTDSPDARYAALYKMYEDQQFLEVITQAQEYINRFTG
DPIVPKFEMLKANAIGRLRGFEPFKEALNYVALTYPNNPEGKKAEQMIAEQLPKLAAAAFSPETGSSGTGNWKVVFPFKI
RDNDKALKLKKRLEDAIKDLRYRNIVSKDVYTLEDQFVVVHGFRSKDFALGFAELIKNNKDYRIKDENFVILSSNYKIIQ
VHKNLDDYLKQQLTPKP
>ALW84280.1 hypothetical protein AUC43_03695 [Hymenobacter sp. DG5B]
MLKYRWAALLAFLLGIGAAGCASDKNLVSHAFNNVAARDNAYFLAREKLHETEDKLYAARVNDYNQTLPLFPTLDSASVR
ANRAELNDIIKKASMPIQHRPGSDWTDDAYILVGWSRFYQMQFDDAALTFKYVNSTSKDPNAKHEALIGLMRTFVAQGEY
ESAKAVSDLLDKESGLPKDARQLFLTRADYYIRTDEPAKAIPQLERAIPLIELKNERSRTRYVLAQLYQDAGENKKAYDQ
LNQILARNPPYELDFFSKLMLAQVSDLNQKDRARLDKYFAALLKDSKNKDYRDKVYYEMARLNYREKNFPEALKLLQKSI
QATTTNRLQKSYTYLLAGRIYYEDLQKYRLAAAYYDSTVQNLAKEAKTYAAIKERSEILRDFAKQYTIIETQDSLQALAR
LSPEALDQKLNLYADAEIELKQKEADRLAALQKANDKAAEFASRTSNTGLSTLPGSPANDNLTAFDPMAPASAGKWYFDN
PATLGTARADFVRKWGNRQLQDNWRISSQANSSPNAPRNAGAPAALNNSGTNGAPRPTGARADSAATATTAAVAADPVAQ
KSALLAQYRSQLPLTPAQLQASDAQVEAALYELAGIYKEQLKEREKGFETYEKEVARYPRGQHAPDAYYLLYLYYKDKPD
AGKMAQYAAALQREFPTSVYAKLIADPLYREHELALHNAVASRVDSAFTFYKNQQFKKATAVLARTEKLYPKSDLSDRVA
YLKTLLVIRTQPPLTARASVEKFYQSYPESPLVPLAQELAETYKRQSAGQIAGALASTEKPVVSVFRPGEVENRMRIFFK
ENETPAKALNPTSATPAEAPKETPAPASPISGSPEIALPAGTVKSAPATALSPSASTKLPDSAQPVSTPSPGSAPAPTAS
TTVPPASAPGNAPAPGGNAPAAPSTSAPVPSPPAAPATAYTTQLSGPHAVVLVFPKATPPAADLAAQLTTYNNRFFRANN
LQLEAPALGDDQALVVRTLPGAKVAQSYATKLRGPQSPLARLRGAGYQTLVISMENLALLQASGDLAGYLTFYQRIYK
>ADQ16832.1 Tetratricopeptide TPR_1 repeat-containing protein [Leadbetterella byssophila DSM 17132]
MRNIFLSVRVLYPFVLMLICSACSQFSNGLTSRSWHNLNSRFNALLIAREDIEVAQEFTKRKFAENYEDVLPVFRPIDST
SLDTAKYYLVDAIKKASLIAEKHSNSKYLDEAYLLIGEARIYKGEFENAIETYKYLNTVAASEEKKTAAMTGMLRAYTEL
GDFKNADQLSNLLKNRPLDKANLAAYLLNMAYYHQMKGEDAFTIAFLEEALKRMKKGDERARYHYLLGQLYQNLGETLVA
RQHYKAVLKSKPNYDLIFHSNLGLMSTESLAHNTDLQFSKMLEDRKNQDLLHKIYYKMGETARRKKDSNGAINYFGQSVA
YSGADKFNKGLAYSAIADVYLEDFLNYEKAAAYYDSTVITLPKDYVNKTDILEKSMYLNEFIKYKKVYDLEDSLQRLAAL
KPEVLDQKLEEIVKAKRKVDIQTPKDEQVYRPRPTLRPKWRLYDGRTLSLEKNEFVRLWGNRKLEDNWRRQEKSNTTFVF
SETERKMVEQPIALAPSATPEPGLNQELNEAKIIEEEVKELKKRIPTTKIQQIASRRKQEEAAFRIAKIYKQKFRDEKKA
DESFKQFLEQFPKSSYEPEVLYFLALSQSNPLQNQYAQRLLKEYPMTSFGRQMRKGSVVMTQDREVAAQRIYQTAYNLYE
SGKMEEALKTLEEGMNEYVGSHLEDKMALLRIYALAKLGAKDEYQIALTDFVRSYPSSELLNKAREMLAVLN
>BAP29594.1 TPR domain protein [Chryseobacterium sp. StRB126]
MKKNILFLLVICLIASCATKTKKPEQRSKLLKGFSTYYNTLFNAKDALNSEFTARDKGHKDNFYAPYIPILTFEEQPLGS
DLGQSTAFAENSMKMAEVANRPSGRNSGIPNMQNGPVNDSSNPDGGTPAKGATTLEIAEAKALKAINKYSVTRNGEEKNK
QIFDAYIILAQSRIYRNKPLEALDALNYLFTRMKDDKRIPLARIYQGVAYDKIKDYHRAHETFAKLKSDGINKTYSKLLS
IYYAESLLDAGKKEDAAKELDVAFELNSNRKLKSRIAYLRGQVLENLGQNDKARESYTAAYKYSSDFEFEVKSQIAIAKT
FNGKGDYNGAKNYLEGISKKGTYGSRKNEFYYALGLMANKAGKHDEAQQFFRKSLFEKVSDPQIRGLTYYEIGKSYLEKN
DYIGAGTYYDSALAVMTYEPSKILLKDQSAYIKKISKNYYLIKKNDSILSLAKMDNAQRTDFFSKHIAKLKIKEEKEEQE
RKRAERNKGFDTGDYNSNSIFANNNSSSFEDFGVTTKGFYFNNTGTISKGTSSFKQVWGERALSDNWRFSKKMASIEDMK
SEALGVTTAPNPRRFEPAYYIEQIPTNQEKLSQLKKDRDTASLGLGIMYQNYFTNTPLATKTLYDLVDVKPEEKVMLQAL
YEIFAMNYERTPQAAERAKQILLADYPYTSYAEFARNPKNNSFVKSTADVENEYKKAYALYESEKFVESKEIIDQTIQKY
PKDALVPKLYLLNAFNTGKATGKEVMILQLEQIALNYSKTPEGIRAKEMLNYLKSDLSFQTTDNKGNLVSQQPGSPTPPA
TKNKNIPDMANGQNSQGNLKVNNSDVKQVQPMPKTENMMNNTPQQKSDKPKLRNKNIPDRPQKQ
>AMR27747.1 hypothetical protein A0257_12005 [Hymenobacter sp. PAMC 26554]
MKIAFLLRNLRFWLLAGLGLGVVACASDKSLVSHAINNVAARDNGFFLAREKLRATEATLYKGRNDDYNRVLPLYPVLDS
GTVRATRADLNDIIKKASLPIQHRAGSDWTDDAYLLVGWSRFYKMEFDDAILTFKYVNSTSRDPFAKQEALIGLMRTFLI
TKQLDNAKAVSDLLDKEVGLPKDARELFMARTDYYLQTEEPVKAIEQLEKAVPLTPVKNERSRSRFILAQLYQQQGQNKE
ATAQLNAILKHNPPYELDFQTKLLLGQVTDLDQQSKERLDKYFAALLKDPKNKEYRDKIYYEMARVAYRQQKYADALGLL
RTAAKVPTVSKSQKGYTYLLAGRIYYENLHKYQLAAAYYDSTTQAMPKENPLYAATLERAGILKEFAKQYTIIETQDSLQ
TLARLPAAELDKRLSTYAAAELEAKRLAAAKAAAAQQALARKQQSDASRISSSPSALGVNQRDISNPNAFDATTAVASGA
QWYFDNPASLSTARTEFIRVWGDRKLQDNWRTTLTPSSSPNAPQNGGAPVSVTGNDQTQVNGGAGGARPVAPPVAADPLA
EQNALAAKYRRDIPDSPPKLQASNQQIEAAMYELGGIYKEQLKEKLRGYETYAGEVARYPRGEHAPDADYLLYLYYKDLP
DPAKAAQYAAALQREFPTSTYAKLIADPLYREHERALHNAVAARLDSAFVLYKDQYFTKAKAAVARIEQAYPKSDLTDRV
AYLKLLLAIRTQPPGAVRASVTQFVKDYPDSPLVPQAQGLAGALQKAEAGQLAGALASTDKPVISQFRPGEIDNRLRILY
EDNAPPPPTPAPTPPAAAQPAPAAAPTLKAAPKAARTRKNAPAKALDLAVPAAATPVPTGTASAAAGTTPAGTAPTTTPP
ATTPGQPAAALPAPAEPATPPAAPAVAYATQLSAAHAVVLVYPKGTAPTADLAAQLTTYNGKFFRANNLTVQPAQALGTD
QEVVVVRALQGAKVAQSYATKLRGPQSPLARLRGQGYQTLIISLANLALLQATGGDLAGYQQFYQKVYP
>ADY31861.1 hypothetical protein Odosp_0784 [Odoribacter splanchnicus DSM 20712]
MVVLCGCSVKRNNFFSRNYHQLTTRYNVYFNGDQALKSGIKHMENRHKEDYTHLLPVFVSNDEQTRSICSSDMDYVIEKA
AKAIDKHSITAKPRRRKNKDSKNYQTFRKKKEFNNQLDKCYLLLGKAYFYKKKYTMANNTFRFIQRQYAEDEALMTEVSI
WLFRSLTEMGRYEEAARIMDRLDGSTLKRKQREMVAAARTDFYVRQGMYEQAIPEAERLVRTCKSIKRKPRYNFLLSQLY
VKENQDGAAKLALKKATRFNFNYEMVFNARIGMASAYQEGDAAVEKKLKKMLRDSRNEEFQDRIYYALANIENKRGNEEG
AAGLYWKSVHASVDNDNQQALSFVKLGDYYFKNKAYVQAQSCYDSCLLVMDSRYEDYEKLKSLLTDLTELVTNLRIIQTQ
DSLQRIAVLPEEERNRLIDDKITAIKEQENTRKEQERREQAERNFYRRNDMLSRGDAFSQGNRGGDWYFYNPVTIALGKN
DFKRKWGRRKLEDNWRRRNKASIGLADETGEELAEMTGGEREVKDVKSREYYLQDLPLTPEMLQASEKQIEEAYYKAGEI
YLYRLNDPEKALECFDAYIQRFKNTANLPMVYYLASTTALKAGKAAEAERYKTELTALFPESDFARGLQDPNYFRQVEDV
LKVVEKKYQEAYRYYQKVYYHEAAQICDRILKAYPDNKLKANVLFLKAMCVVNTGSPQEAKNALEEVIAARPGKEILQVT
SDILASLAVGEKPVRYSEAEMAQVRSLQANRNWQFDEEVLAGRSRKEETTYKIEKEKEQWVVLFLPQEFTTVQETRFKAR
LKFIHAAEMAEGKSYEMKKEELGYKKEVLVVRRFGQYSEASEYLYKIATDKFLLKILGNESYRMFAISPDNFSILKRLNN
IDQYVDFFTENYFEDRYQGEKIVGKWGTAAHVFNNEEQENHHFVLAVPFREVNTKRIVEALQEVDPAFTFEKGDYNRDLE
LIVVKHIGNKKQALDYMSAVLKNKKLFDLLAGVDYEVFLITPHNLKAMQENEYLEEYLKFFDDHYLKSAGAIGVEDGDYI
YNKSVAHKFVLFYPNTIDPYRLKTIFEEFNFAGLTLNNLKFDEEHDCMVVSGFNNKEEAMRYFTTVIGNRKLFKSLRNVD
YTNFIITEVNLQTLTGKKNIEVYLEFFKKYYLN
>AOZ99095.1 gliding motility protein [Flavobacterium sp. PK15]
MKTNKIKYSIPLGCLCILVACSTRNDTFLARNSHALSTKYNILYNGQIGLDKGIKGIEASNEDNFWERLSIEPMHINEDI
VVDTTKNADFKLAETKATKAIQKHSMNIGGRERNSQIDEAYLLLGKSRYYDQRFIPALDAFNYILYKYPNSSRIEEAKIW
REKTNMRLGNDALVVKNISKMLKDHKPKKQVLADANALLAASFLNLEEKDSAIVTLKKAVIFTKRNNEKARYRFILGQLH
EEMGQNEIAKEYYQAVIKMNRKSDRKYMMQSQVRLAALFDYQNGDKMAFDEKFHKLLENRENRPFLDILNYQMGVFYDKQ
DKDERALEYYNASLKKAQSDNYLIASDYRNIGNMYFKNARYPLAAKYYDSTLVKLNPKTREFIHIEKVRKNLDEVIFYED
IATRNDSILHIVSLPESGKIAYFDGYIEKLKKSDEAKRILEEKEAEKQKNIERNSQSSVADAAKSANPAAKTPFAPPSMA
SIQTENSFYFYNPSTVSFGKIAFKKNWGKRVSTGFWRVSSSINLNPNNAIANDSLSVQEQEVVAEKVSKEKEVEPKYTAD
FYLKQLPVAVTAIDSIAKERNDAYYQLGVIYKEKFKEYDLAAKKLEQLLANQPVEKLVLPSLYNLYKIYQVTNNEKAEEI
RNKIISQYPNSRYAQILNNSNVIVEEGSPEEVYKKLYQQYNNEEFDAVSAKVDGLINQFSGEEVVPKFELLKANTIGKQK
GLVAYKTALEFVAATYPNTEEGKKAHSILAEQIPSLEQMDFDFKESTHWKILYPVALNAANDKKTIEEKISKFINAENAQ
KLNLAYNSYAENQGFVIVQGISTQEYATSVAGVLKENPSYQITTVPIIISNENYKIVQIKKNLNSYLEAKK
>AOW21056.1 hypothetical protein LPB138_10350 [Lutibacter sp. LPB0138]
MKKPIFILFSVLILLLVGSCSTRKDKFINRSFHSVTTKYNVLYNGQVAFEKGLEELNSKYKDDYWKKLPIEPLKVEELAI
PGVKQTSDNSNESFERAEEKAVKAVQKHSMNISGRERNKQIDDSYLLLGKSRYYSQRFVPALEAFNYVIKNYPNADLIYE
TKIWQAKTQLRLKNEEQAYESLQFMLKREEMLDEEIAEKAHTAMAMVFTVMDSTDQVVHHLKKATLTDNDKEQKARNLFI
LGQIYRERNQLDSSQMAFQDIIEMKKIPYKYRIHSQIEKAKNLTDETDTDVLIETLEKLIKDRDNRPYLDELHYQTGLVH
EKLGRVDLAIEHFEKSVHTREAKQFQQGLSYEKLGNIYFDRAKFVEAGAYYDSVLNVPQEMSTKRIRSLERKRKNLEEVI
TLEGTTKVTDSIFNVISMSEEEQEVFFQSHIDALKEAEEKAKEQILNTGFEGASSSINNKDTQGKWYFYNTQVVGFGLQE
FQKIWGNRPLEDNWRLSDKSVFNNEGELEALTVDLEIDDSKKYDLQSYLDRIPTDKSEIDSLSTLRNETYYQLGLIYKEQ
FKENKLAADKLEKLLTFEPDEKYILPAKYHLYKIYSEINSLKSDKYKNDIVSNYADTKYAKLILNPEEILAAADDENSPE
NIYKNIYYEYQEGNYDEVVGKTEEAIGQYEELPILPKFELLRAYAIGKRDGLEAFKTALEFVALNYSNTDEGKKATEVIE
TISKLE
>AMR30223.1 hypothetical protein A0256_01705 [Mucilaginibacter sp. PAMC 26640]
MRRIYTLFKLNPATYSWLVVLFLLAGCSLEKKSALNRGLQNLTAHYNILFNAREILREKQESYASGFVDNYSELLSVYQD
TIAASAIPDKDLEAAKQKANSIISIKEQSHYIPDAYLVLGKGNYLENNYFDAVEYFSYAASIAGAKQTELKQEALVWKAR
SLMYLNKYTLAKLIIDTAVLNIDPKKSITADVYATKLQYDINIQEYPDAEEMAKLAIQHSGNNLQRMRWTFILGELQELN
GKASDAVASYARVAKSNVAFDMAFNANLNRIRIEDSQNGIRISRLDRLRGLLKNPNNVEFTDQIYYQIAQLQYSEGKIDD
AIKSYHQSTNSSQRNQNQKGLSYLRLADIYFKNKADYTLAKNFYDSTLLVLAPSYPSYKTIRKKADNLQLLTDRLQVIAR
EDTLQMLAALNEPERDNRIDIMVKRQVIAISAAELLVGANGQGGGATDLYNDNTGNLQPQASLPNGGNFYFYNTNAVSQG
FGDFKRVWGNRKLEDNWRRSNRSNADLTTNTLNTSKNIDPDAAPDPLQKSPDKIDAENYRQDLVQNLPLTPALLAQSNIR
RYDAYLDIANFYRDVLDDKKEAEDAYEKILILFPNNGSKAAIYYNLYRLYSDDNASLSDKYRSLVLKDYPETSFAKTILD
PEYGKRINDEDSGFSALYNQVYNLYATKKYNEVITSANGLLKQYPNNKYAAQLAYLQAFAGGHQQRLDPFRTELQQIVTK
YPNDKLITPLVKQHLTYIGVNQTELAARPVVITDKDVNDGQFTIPIVYQPQTEYRRPYTGGPIVITPDVRKPEKKPEPKA
EVAKVAAPTVKQPEPAKVLPEPVKQPDITQTAPIQTPITPPEPATQPVPVQAPIIPAAAPVVKTPSIFNMRDSTHYYFVV
SVSSGTTNLSSSRFGIGQFNRVQFQRSAINHNLKPVGRDNQLIFVGRFYTLGEVKDYARNIVPLLPDIMKVPKDKYSFFI
ITKENLDKLANSTTLDSYIAYYQQNY
>AOW17761.1 hypothetical protein LPB03_09970 [Polaribacter sp. LPB0003]
MKNTQKIVVIFILFVAIYSCSTKKDTVINRNYHALTTKYNVLFNGEKAFNEGIDGIKEGYKDDYFDILPIEPVEFEEDKI
VMPKFNNGPGAGFGGNNKNNNNANKALTPFEKSEEKAVKAIQLHKMNIDGIERNSQMDEAYLLLGKNRYYSQRFIPAIEA
FNYVILNYPNASLISETKIWRAKTNVRLDNEEFAIESLKLLLQVNDTVEKNLPAEIKEKGHTALAMAYTKTDSLQKVKKH
LHLATRTLNDEYQAARNLFILGQLYASEDKKDSANVVFRRLANFKKAPYKYKIHARIEIAKNSKKDSTIVSLIADMNKLI
KDRDNRPFLDELNYQVGFLHEKNDSLKQAIAYYNSSLRAKNAGDKQKTYTYEKLGNIYFKQDAYQKASSYYDSVLQVTND
TLDIRIRRIKRKHKNLASLIKFEDIVTENDSIIKIASLSKEEQTQFFENYIEKIKKADEDAAQLRLNQMAFGNLNNGLNS
ADQGKWYFYNNQSLSFGKTEFQKIWGARKLEDNWRWAEKATIGGAAKDSAQVSKINLKYDLNTYLSAIPTEQVVIDSLVT
SRNQALYELGLIYKEQFKNQNLAKQRLERVASLHPNKELILPINWHLYQIYNNLGDAQNTEKHKNVILTKYPETKFAQII
LNPEIQFEEEQIEETEVEKTYKEIYYLYKEDKFQEVITKIDEVLPTIPKADLKPKFELLKAFAIGKFQDKEAYKTALEYV
AVSYGNTEEGKKAKAIVTQLTK
>APZ45757.1 hypothetical protein BW723_05360 [Polaribacter reichenbachii]
MKNTQKTLILVIIFATIYACGTKKDTFISRNYQALTTKYNVLFNGKQYFQEGVNAINEEYKDDWFQQLPIEPIVFDEDEF
VIPKYNNGPGTGFGNSRKKEEVQKELTTFEKAEEKAIKAIQIHGMNIDGYERNRQIDDAYLLLGKSRYYSQRFVPAVEAF
NYVIANYPQANLIAETKIWRAKTNIRMDNEETAIETMKLLLVVRDTLEAHLPDEIKEQGHTALAMAYVRSDSLQKAKHHL
QLATRTLNNRAQAARNLFVLGQMYSQEGKKDSASLVYQKLIDFKKAPYKYKIHANIELAKNSPNDSTANVVLEKLQKLIK
DRDNRPYLDELYYQTGVLHQNNDSIQLALDYYNKSLRAEKGGDKQRTFTYEKLGNISFKQDLYQQASAYYDSVLQVSKDT
LNLRIRRIKRKHKNLASLIKFENIVAKNDSIVRIASLSEDEQKQFFENYIEKLKTADEEAAQIRLNQLDFGDTNNGLQSA
DKGNWYFYNNQSLSFGKSEFQKIWGTRKLEDNWRWLEKSTIGGGTKDSAQTKKVNLKYDLDTYLSTIPTEISEIDSLKID
RNQALYELGLIYKEQFKNQKLAKERLVRVASLQPAKELMLPINWHLYEIYTNLGDVSSAEKYKNVILNQYPNTKFAQVIQ
NPNTKFEEEVAVNEIENTYKEMYYLYKENKFEEVITKVDEFLPTITNSELLPKFELLKAFAIGKFKDKEAYKTALEFVAV
SYGNTEEGKRAKAIVAQLEK
>EAQ42725.3 hypothetical protein MED152_08385 [Polaribacter sp. MED152]
MFTFIAVVASCSTKKDSVISRNYHALTTKYNVLFNGNNAFDKGIDEINNSYRDDWFLQLPIEPIEFEEDKIIAPTFNNNL
GNGFNNDDDDDKKPTTTFERAEEKAVKAIQKHGMNIDGIERNRQIDNAYLLLGKSRYYQQRFIPAVEAFNYVIANYPNAD
LIAETKIWRAKTNIRLDNEETAIEAMKLLLVIKDTLESDLPNKIKEQAHTALAIAYVKSDSLQNAKKHLQLATRTLENKA
QGARNLFVLGQIYSLENKKDSANLVFNRLANFKKSPYKYKIHANIELARNITNDSTSVVVLNTLQELIKDRENRPYLDEL
YYQTAVLHEKNDSIQLAKNNYYNSLRAANAGDKQKTFTYENLGNLAFKEAEYQNASAYYDSVLQFTKDTLKLRIRRIKRK
YKNLASLIKFEDVVQTNDSIVKIATLTKDEQVAYFTNYIEKIKEADEAAAQLRLNQMAFANPISGIQSAKKGEWYFYNNQ
SLSFGKSEFFKIWGNRRLEDNWRWSEKASIGIAAKDSVSAKKANAKYDLDTYLSTIPTEQSVIDSLVVIRNEALYELGLI
YKEQFKNFDLAEQRLVRVNELNKDEALVLPINWHLYQLYITLGDESKAAPYKNVILTDYPETKFAQVILNPNVVFEDEVE
VNEVEVKYKKLYYLYKDDQFDEVITQVDEFLPSIPNAELLPKFELLRVLAIGKYKTKEEYKAALEFIVVNYGNTEEAEKA
KAILAQLKE
>AEV96770.1 hypothetical protein Niako_0372 [Niastella koreensis GR20-10]
MTRIIALIIILILSLPKLYAQPTLSYDLKKPQKYENRKLASEKTESTKFHAVRKFTQNGTTKFNYNYNANKKLTEVIARG
KSQHKDDYSRLLSFYNYDLTTTAKDKTELDSVIYKANAGILLHDLRNSWVDNLYMLMGQAYYYKNVLDTAYFTFQYINYA
FSPKEKDGYDKVIGSNANKDEGGSVFSISTKEKTDIAHKVWARPPSRNESFIWQIRTYLAKDETAEAAGLIETLKHDPVF
PERLKTDLHEMQALWFYKQQVYDSAAIYLEMALDNAEGREERARWEYLVGQLYDKANKPEEGAKWFEKATNTTLNPVLEI
YARLNNIRDHKGDDKILQENIKELERMARKDRYLVYRDIIYYAAAEMELERNNIPGAKALLLKATSYPGNDPAMRSKVFL
LLGDLCFKEKDYPNAKRFYDSITNLNPSLVDQKAFLKLKGTLGKIVAYQNTIHREDSLQQLAALPEDELNAYLKKLAKQL
RKKQGGKEDDNEISNGPLSFNDNNGPSDMFSSSNQKGDWYFYNPTLKGKGYTEFKATWGNRPNVDNWQRLAAVKQATPTT
IVSSDDANAAGANGSAGAGPITYEELLKSVPLTPTQLATSNDSVEKAQFSLGKIYLEGLEDYRSTIDTLEAFLVRFPNSK
NRPEALFLLAYCYSKTGDMAKVAAVQDELKKKYPGTNFEKIVSSPNGVTPDSLAKQEMTRRYDNIYNLFIEGKFDEAQAE
KKLADSMYHENYWTPQLLYIQSVYYIQQRQDDSAKKSLQNIIRVFPGTPMAVKAKALIDVLGRRKQIEDYLTNLQIQRPA
EDSTAEPIAIVTPNPVMQQPPVVVTRQQPQQQPPATSPPAQQPAKPPVTQPQPPTVPATQQPKPDVAKTTDKPAVTTPPV
VTPQTVTPPVTSPVTVSPPPSSTQPPATRQPQLPPPAIAKKDSVKANVQPPKPLVLTHNPEIPQYVAIVLDKVDPVYINE
ARNAFNRYNREQYSAKGFTVNNQTVTDDIKLVLIGTFTNATDAISYIDKTKKLAASEIIPWLPAAKYSFIILTDNNLQVL
MNTKDVNAVKTLLNQNYPGKF
>ADB39230.1 Tetratricopeptide TPR_2 repeat protein [Spirosoma linguale DSM 74]
MSRYSGIQLVLFLTVFTSLTGGLVSCSQYSTKPVSKGYHNLTAHFNAYVIARDQINQAEQILFKTRQENYNQLLPILLPV
DSMLAQPLKPQLDDAIKKASIIPERHQNSKWLDNAYILIGRARLIKQDLPNAIEVFKYVNTKGTNENDKHTALVGLMRAY
VEAGDYTNALNVAEYLRNQPLNKNNTRDFYLTKAYLHERQGEYLTAAGILDATFPVLKKGESTARLHLIAGQLYDLVGQP
AKAVEHYKKVLASQPTYDQSFYANLFAIQSSGLTGDQKRMAQSAETFEQMLSDRKNADLKDKIYFTMGLLEARSGRIDKA
IVYYSRSIQAAGGNTTQVPYTYLEIGKLYFEKKADYEHAKVYYDSALALIPKQSAEYAALQNRKKNLDEFVQYQTTIRTD
DSLLTLARMDPAALDNVLEKTISQREKEDKAQAALAQQIIEKATSGNISAVPGATNSNLPPAERWILYNPVALSQGRQEF
SVRWGNRPLEDNWRRSNKEASGAIAAANSPFSGASPANSINPDPTLQPASINGVPVNLAGPNTSRKGQKEAMMATIPFTK
EAQTVANQRIENALYRLGKLYKFDFNQPANAIPTFEKLLTRYPNTLQKPEVYYLLYLSNEQIGKASPWKEKLLAEYPNTS
YARLAGKLAAQTTDSEAQAQKTYTTIYDLYKANNNAEALARADAAMPGFAGSQLEDKLALLRVILVGKVKPLDIYKQALT
EFIRDYPASQLVPYVKDMQTAANSATAKK
>AFD56072.1 protein involved in gliding motility spre [Riemerella anatipestifer ATCC 11845 = DSM 15868]
MKKYSYFLIILALAVACSPRKNTFVNRNYQNFYAYYNTLFNSKDALESELNTRKNSHQDNFYQPYIKLLTFDNDHEVESE
KSTSDTQNAPFAAGASSISYNSPNSKKGMSVLEISEAKALKTIEQHSMLFDGKEKNKRIFEAQIMLAKARMYQEKYLEAL
DALNYIFSHMKEDKRLPLAKIYEAKIFSLMKDHYKANEIFMALKEEKLSKNNKKLLSLFYAESLLQSGQKEAAVEELAQA
YALNKNKNLRSRIAFLRGQILSKLDRNEEARESFVTAYQKANNFEFEVKSQIEIAKTFDNSKKEDYESLKTYLEKISKKG
TYASRKNEFYYALGLMAMKAGKEEEANKFFQKSLKEKVSDGQIRGLTYYEIGKKYLEKEDYLSAGVYYDSAVTQMTYAPQ
REELKTFSTDIKKISKNYYLIKKNDSILALTKMNDQQRLAYFNQQIEKLKAKEAKEEAEKLKASKEKEFKVADFVLDNTF
GTNSTRGFADFGTSTKGFYFDNLTTVSKGQANFKQIWGERALADNWRYSSKTTSIEDLKNEALGKTEVKNPRRFEPEFYI
EKIPTNAQDIAQLKQDRDTASLGLGMMYENIFSNTKLATKTLFDLVNAQPKEDVKLQALYQIFSINYEKNPQEAQKAKNI
IISEFPYTHYAEFVKNPKRGGLGVASSEVENIYKQAYQLYIEEKYEDSKALIEKTIEAYPKDALLPKLSLLNAFNTGKTV
GKEIMILQLQQISLNYEKLPEGEKAKQMLAYLSSDLKTPITEQSKTAQPSVSITVTDETAKDHEEEAPNLNLAPSTVPPQ
INLNELRKQKLQKETIKVSPK
>AGC40014.1 hypothetical protein G148_0710 [Riemerella anatipestifer RA-CH-2]
MKKYSYFLIILALAVACSPRKNTFVNRNYQNFYAYYNTLFNSKDALESELNTRKNSHQDNFYQPYIKLLTFDNDHEVESE
KSTSDTQNAPFAAGASSISYNSPNSKKGMSVLEISEAKALKTIEQHSMLFDGKEKNKRIFEAQIMLAKARMYQEKYLEAL
DALNYIFSHMKEDKRLPLAKIYEAKIFSLMKDHYKANEIFMALKEEKLSKNNKKLLSLFYAESLLQSGQKEAAVEELAQA
YALNKNKNLRSRIAFLRGQILSKLDRNEEARESFVTAYQKANNFEFEVKSQIEIAKTFDNSKKEDYESLKTYLEKISKKG
TYASRKNEFYYALGLMAMKAGKEEEANKFFQKSLKEKVSDGQIRGLTYYEIGKKYLEKEDYLSAGVYYDSAVTQMTYAPQ
REELKTFSTDIKKISKNYYLIKKNDSILALTKMNDQQRLAYFNQQIEKLKAKEAKEEAEKLKASKEKEFKVADFVLDNTF
GTNSTRGFADFGTSTKGFYFDNLTTVSKGQANFKQIWGERALADNWRYSSKTTSIEDLKNEALGKTEVKNPRRFEPEFYI
EKIPTNAQDIAQLKQDRDTASLGLGMMYENIFSNTKLATKTLFDLVNAQPKEDVKLQALYQIFSINYEKNPQEAQKAKNI
IISEFPYTHYAEFVKNPKRGGLGVASSEVENIYKQAYQLYIEEKYEDSKALIEKTIEAYPKDALLPKLSLLNAFNTGKTV
GKEIMILQLQQISLNYEKLPEGEKAKQMLAYLSSDLKTPITEQSKTAQPSVSITVTDETAKDHEEEAPNLNLAPSTVPPQ
INLNELRKQKLQKETIKVSPK
>AKQ40201.1 gliding motility protein [Riemerella anatipestifer Yb2]
MKKYSYFLIILALAVACSPRKNTFVNRNYQNFYAYYNTLFNSKDALESELNTRKNSHQDNFYQPYIKLLTFDNDHEVESE
KSTSDTQNAPFAAGASSISYNSPNSKKGMSVLEISEAKALKTIEQHSMLFDGKEKNKRIFEAQIMLAKARMYQEKYLEAL
DALNYIFSHMKEDKRLPLAKIYEAKIFSLMKDHYKANEIFMALKEEKLSKNNKKLLSLFYAESLLQSGQKEAAVEELAQA
YALNKNKNLRSRIAFLRGQILSKLDRNEEARESFVTAYQKANNFEFEVKSQIEIAKTFDNSKKEDYESLKTYLEKISKKG
TYASRKNEFYYALGLMAMKAGKEEEANKFFQKSLKEKVSDGQIRGLTYYEIGKKYLEKEDYLSAGVYYDSAVTQMTYAPQ
REELKTFSTDIKKISKNYYLIKKNDSILALTKMNDQQRLAYFNQQIEKLKAKEAKEEAEKLKASKEKEFKVADFVLDNTF
GTNSTRGFADFGTSTKGFYFDNLTTVSKGQANFKQIWGERALADNWRYSSKTTSIEDLKNEALGKTEVKNPRRFEPEFYI
EKIPTNAQDIAQLKQDRDTASLGLGMMYENIFSNTKLATKTLFDLVNAQPKEDVKLQALYQIFSINYEKNPQEAQKAKNI
IISEFPYTHYAEFVKNPKRGGLGVASSEVENIYKQAYQLYIEEKYEDSKALIEKTIEAYPKDALLPKLSLLNAFNTGKTV
GKEIMILQLQQISLNYEKLPEGEKAKQMLAYLSSDLKTPITEQSKTAQPSVSITVTDETAKDHEEEAPNLNLAPSTVPPQ
INLNELRKQKLQKETIKVSPK
>AFL80677.1 protein involved in gliding motility SprE [Aequorivita sublithincola DSM 14238]
MKGTYKITLFILAVVLLAACSRKKNTFLNRNINAVTTEFNTLYNGDMAFTDGKNQLAYGFNDNFWEILPVERINIEEAET
KAPGASKNADFNRAEEKASKAIQKHSMYIDGKEYNPQIDEAYMLLGKARYYDGRFIPALDAFNFILDRYPTSNNINVAKV
WKAKTNIRLKNEEYAIESLKKMFDTAELTEVETADGAAMMAQAFINLDSLVPALKYIKLASENVKDKELKGRYTFIKGQL
YNRLNLKDSANIAFDEVIEMNRKTSRAYMINAYLEKGKNFDYEKGDRTAFLVLLQDLEKNRENRPFLDKIYNQFGDYYRN
SDSTNTAVAYYNKSIKAFKQDKTLQSVNYQTLAEINFENAEYKNVGAYYDSTLTYLQEKTRQWRRVTKKRENLDDVIKYE
EIAATNDSILKLTKMSESEQLAFFTNYTTKLKEQAVKDSLEAIKIEQKIANKEFYEKGKVVSGPNKGGSTFYFYNTSTVA
YGKGEFRKIWGDRKLEDNWRLSSKQTSLIDNDDEVAVVKPIAENELYKPQTYIVRIPTDEKSIDSLAKDRNFAYYQLGLI
YKEKFKENDLAINRLEKLLTYNPEQRLVVPAKYNLVKIYEAMENSSVADKYRNDILTNHGDTRYAEILRNPNSQLPTDES
SPEFKYNQLYKEFEAGKYADVIQKADDYMVVYNGNDIIPKFELLKATAIGRQQGFEAYKKALNFVSLNYPSTDEGKQAQQ
IYSNVLPTLEFKEFVPKEDSKSWKLVYKFSNEEGEAAQKLMTQLEKAIKDYHYINMVTSNDYYDPQTRLVIVHGWNTKLG
ANNFGEVLKENKEFKIKRPFFEISTPNYKIIQIHKNLNDYLKETSTK
>CAL68217.1 conserved hypothetical protein [Gramella forsetii KT0803]
MNTFTRFTLFIFLSAAIFSCSRKKDTFISRNYHAVTAEYNILYNGQIALEQGREEINQNYADNYWDILPVERLAVDNKIL
LPDSIRNQNFGRAEEKAVKAIQKHSMLIGGKQRNPQMDEAYLLLGKSRYFDQRFIPALDAFNYILYRYPASDNINHARIW
REKTNIRIGNEKLAIKNLKKILDSDRLKDEDLADANASIAQAYINLRQVDSAVAPLYTAADFTDINAEKGRYFYILGQLH
NRLGETATANAAFDKVIDLNRKSPRIYFVNAYVQKAKNYDFNSGNNQYLLDLLTELEQDRENRPYLDKIYFQLGEYYSRI
DSTDTALEYYNKSLRSPSSDIYLKSINYEILANINFDRAEYQASGKYYDSTLTFMSPELLEYRTIKKRRTNLDDVIKYEQ
IAEETDSILRLAGLSEDARIAYFTEYTDALRVKAVKDMEAGNLPVYTASIGPQNNFPSANVPPAGQPNSGNSFYFYNPLR
VSKGAQSFLRVWGSRELADNWRWGSSALNQSSINPQERLMDINLDNDPIYDPMTYVSQIPGERSVLDSLATQQNLAYYQL
GVIYNENYGEYDLAAQRLEFLLGNQPQERLVLPAKYNLYKIYEAQGRLRDQEEIRNDILQNYSDSRYAAFIKNPESIQRD
ENSPEVLYNNLFREYENQKYQDVIQKSNEYVSRFTGDPIVPKFELLKARATARIQGIDAYEQALNYVAVTYPQTQEGQKA
QDIINKAIPELKTLEFSSDSLQSKFKLIYPVENMEAQKTAELKDSIEKAISELDYKKLNVSIDVYDSERTFVVVHGLETQ
SKSLGFQELLRENKNYKIGREAFAMSAENYRIVQIKKNLRDYLDNN
>AOR26400.1 TPR domain protein [Formosa sp. Hel3_A1_48]
MRQTFKYILSFSAIAFIFTSCSQKKDKFINRNWHSLNTKYNILYNGNLALDAGLKDIEDSYQDNYWAILPVERLSFSEDL
FSEFNNQNANFERAEQKAIKAVQKHGMNIKGKEKNPQIDEAYLLLGKSRYYSGRFIPALEAFNYILFKYPGSSNINSAKI
WRAKTNLRLENEATALENLKALIEKKQLSKEDQVDAQATLAQLYLNTKRVDSALLHLRNAYTLTKSKPLRGRLHFIEGQI
FNELGKKDSADLAFQKVIELKRSVPMAYRVNAFLEQIHNFDYSNGDREELSTLLSDMEDNREYRPYLDRIHHTIAKHHLK
RENDSLAIAYFNKSLRTDSKDTFLTALNYHNIADLYFDDSRYTRAGTYYDSTHVNYKKNSKPYRAVKKRLDNLQDVIYYE
AIAQANDSVLNLVAMSKSEQEDYFERLIKELKAEQEQKSTAQNNYINPSTSFGSKNASSKGKFYFYETATVAYGKNAFAN
VWGKRPLADNWRWSKKTISGEVSKSMASKAEGETNKDILTVSYYLNLIPADSAQIDSIAKERNFAYYQLGLIYKNKFKDY
QRSVDKLEALLDQTPEDRLVLPAKYNLYKAYTLLPNLGLATQIKDEIIRDYPTSRYAQILKNPAAVLAGDEKGPEAVYKA
LFEKFEASAYQEVIDSCANEIIRFEGDEIVPKFELLKTSAKGRLYGFGEYKEGLNYIALNYPNSPEGKQAQELIDNVLSN
LENDDFKNLSEGKNFKTIYQFNAQEQELINTFKKELAKVLEDEEVLSLKVSEDVFNKNTTFVVVHGLRSIQGARGFAELI
DIEDNEILAQPSFAISSENYRILQIHKALDRYLEKREN
>AFL96896.1 protein involved in gliding motility SprE [Ornithobacterium rhinotracheale DSM 15997]
MLKRIIPLFCIILILSCSTRKDSFKNRTYHKTTAWFNTLFNGQQAIDNRLNEAKQSHQDNYFEILKVSPYGEFNLNDEAE
DVTYEKNQGIGIFGRLRAGEILNNENSTREGYAKAEEKALKAIANHSMNINGKERNKLIARAYLMLGEARYFQGKTFQAL
EALEQVKQMGFQKFIPWAEYYSALAQIQGGNDYVAAKILNKLYENNDLKKPIKALVAQQSAELFYKNDNYKNAIEALDKA
IKYTKNKKQKARLYFIQGQILTKDKNYALANEKFSQVYKLKPGFEMEARAIVAKALNFQAKDHNAQEYLSSLKKYARIGN
YEKYFNEFWYAMGNIEQKIDSLNLAKKDYLQALKLPMSSPEYRAETYAALAGLYLQKSDYVYANAYYDSAVSVIPQSKRK
EELSELSKNLNEVMNLHYLVMRNDSILNVASLPKKDQEEFFAHYIETLKKKDAERNKEDEIHAAEFKTQRKIKAFDASFT
EKAGNKFYFYSESAKSNGENEFKRLWGNISLRDNWRNSTTSGDALAEKKAALTGQTETKNPRRYEVAFYLEQIPNKDSLS
TLKLSRDTAQLKLGVAYADLLNNPKLGTETLEMLLSTPPKKDSVKTEAYFQLYRINVKENPTISQKYKDIILNQYPNTLY
AQYIKNPAISLDQDNSEAAKSAYLEAYNLFEQKEYAKVVSLSDQAIQDFAREPLAPKFSLLKALAQYHLGEKDLYLAELN
NIISKYKDTEEAKRAQSLLNIGKPKKDKEEPTEDNLDETEEEPEPETSPEKQMPGQGISIFG
>AIQ00396.1 hypothetical protein Q785_04020 [Ornithobacterium rhinotracheale ORT-UMN 88]
MLKRIIPLFCIILILSCSTRKDSFKNRTYHKTTAWFNTLFNGQQAIDNRLNEAKQSHQDNYFEILKVSPYGEFNLNDEAE
DVTYEKNQGIGIFGRLRAGEILNNENSTREGYAKAEEKALKAIANHSMNINGKERNKLIARAYLMLGEARYFQGKTFQAL
EALEQVKQMGFQKFIPWAEYYSALAQIQGGNDYVAAKILNKLYENNDLKKPIKALVAQQSAELFYKNDNYKNAIEALDKA
IKYTKNKKQKARLYFIQGQILTKDKNYALANEKFSQVYKLKPGFEMEARAIVAKALNFQAKDHNAQEYLSSLKKYARIGN
YEKYFNEFWYAMGNIEQKIDSLNLAKKDYLQALKLPMSSPEYRAETYAALAGLYLQKSDYVYANAYYDSAVSVIPQSKRK
EELSELSKNLNEVMNLHYLVMRNDSILNVASLPKKDQEEFFAHYIETLKKKDAERNKEDEIHAAEFKTQRKIKAFDASFT
EKAGNKFYFYSESAKSNGENEFKRLWGNISLRDNWRNSTTSGDALAEKKAALTGQTETKNPRRYEVAFYLEQIPNKDSLS
TLKLSRDTAQLKLGVAYADLLNNPKLGTETLEMLLSTPPKKDSVKTEAYFQLYRINVKENPTISQKYKDIILNQYPNTLY
AQYIKNPAISLDQDNSEAAKSAYLEAYNLFEQKEYAKVVSLSDQAIQDFAREPLAPKFSLLKALAQYHLGEKDLYLAELN
NIISKYKDTEEAKRAQSLLNIGKPKKDKEEPTEDNLDETEEEPEPETSPEKQMPGQGISIFG
>AHJ95874.1 hypothetical protein Hsw_0279 [Hymenobacter swuensis DY53]
MLPTAAGLLVAGVAGCASERPSTLGHAYDNVVARDNAYFLAREKMRAVETTLYAARLNDYNRTLPLFPTLDDATVGRVTA
DLEDIIKKASLPVQHRPGSDWTDDSYILIGKARFYKKEYEDAAKTFKYVNSTSKDANARHEALIWLMRTFLALNELENAT
AVSNLLDKEQGAEQNARELFLTRADYFLRVGEPARAIENLEKAIPYVEPKNEQSRTRYVLAQLYQNVGEDKKAYAQLNQI
LKKNPPYELDFYSKLMLGQVSDLNQTDRTRLDKYFAKLLKDTKNKEYRDKIYYEMARLEYRQQRYPEALALLQKSARVPT
PNRAQKSYTYLLDGRIYYENLQKYRLAAAYYDSTVQNMPREAPDYAAISERAGILKDFAQQLTIIETQDSLQALARLDSA
TLRTRLTTYAQAELDAQKRQTEALAAKQALEERRSQQQTATGLSPERDLQPGVSAEDFLAGNTGAKWYFDNPTALSTAKN
DFIRRWGDRPLQDNWRIVSTASNSPVTVRGGNMPVSIAGNGSTVVNTPEATTLDPAVQLRELVGRYRQSLPLTPAQVQQS
DAQTEEALYALGGIYAQQLREQSRAVETYEKLLTRYPSGKHTPETLYILYLLYKEQNDASKAESYASRLRQAYPTSSYAR
LVADPEYLRRTSVANAQVTVLVDSAFTFYKNQEFKKATAVLTRAKKQYPENDLNDRVAFLGTLLMVRTQPPLTARATVEK
FYKDYPQSPLAGQAATLIETYKKAEGGQIAGVMASTDKPVVSAFRPGEVENRMRIYYQENETPLTPLVQKPTAPAATGTG
APAASSVPSVTSTPVAPVTTDPSAVSSPDASVEPPTPEPKPEPTPEEAAKAARQTAAQARARGKKAPVPKKTPAPTPTTP
TPSAAPTPSTTAPTTAPVSIGTTPASTPVATPASPVSPFKANLATAHAIVLVFAKDAQALKDIPPQLGAYNTRYFKSSSL
LVRQQELGATQLVVVESLPNAKLAQSYALKLRGPQSPLSKLRGAGYQTLVISIENLPVLLQTQSIEQYQQFYQQNYR
>AFU68789.1 Por secretion system protein, PEP-CTERM system TPR-repeat lipoprotein (required for gliding motility) SprE [Psychroflexus torquis ATCC 700755]
MRLKLPLYLLVGIFILASCSRKKDKFLNKNFHAVTTYYNIVYNGNLALTQGQMEVEAAYIEDYWMVLPVERMTIKQDPKE
KNSTSENSSFENAEEKATKSIQKHSMYMGGKEYNPQTDEAFLLLGKARYYDQRFVPAKDAFSFILNHYPESSTINEAKIW
VEKVNLRLEYFEMAIDNLTELINTTQLTPLESYEATSTLAQAYIADNKQRQALSPLKIAIQNAPDDEKRARLLYIRGQLF
TSFGQKDSARVSFDEVIALNRNSPRSYMIHSELEKLKLKDFKNALWYETELAFQELAEVRENRPFLDFIYYDTAMFNLAK
DSISFAIERFNKSLKEQPKDKYLKSQNYVNLGEIYFDKSSYETSGKYYDSTLTNLVKGSREHRQVKRKRENLEDVITFER
IATETDSVLNLVKASEEERVKIFKTYIEKLKEEEESVFANKSSSRIINSRFGRQKSQIGGGQVNSTTFYFYDITQKQRGE
ESFRKIWGDIELADDWRRNSTQKKLLDTKEEIVQEDRLRPEYDPQTYIAMIPTDQKLIDSISDERNFAYYQLGIIYKEKF
KKYDLAISKLKSLLESNPQERLILPSKYYLFKIYDDLGNTKQANSWKNDILNKHSDSRYASILRNPEAYRNDVNNPQNIY
SRLYKEYKSGQYQQTLDEIETYTKVFVGNSILPKLELLKARILAKLEGALVYQKALNYVALTYPQSKEGKYAQKQYTELE
KKPFSTDFDFSQDPEDEYILVYNFFNDKIEESKYEEFKSDLALAVEDESGLDLTLTEELYNQNQILVTIKGLKSKLGAQG
LAEKFINNDKVNKNYPYFVMSQKNYKIAQINKNLDDFLNKTN
>AFR35562.1 hypothetical protein B739_0962 [Riemerella anatipestifer RA-CH-1]
MKKYSYFLIILAFAAACSPRKNTFVNRNYQNFYAYYNTLFNSKEALESELNTRKNSHQDNFYQPYIKLLTFDNDHEVESE
KSTSDTQNAPFAAGASSISYDSPESKKGMSILEISEVKALKTIEQHAMLFDGKEKNKRMFEAHLMLAKARMYQEKYLEAL
DALNYIFSHMKEDKRLPLAKIYEAKIFSLMKDYYKANEIFMALKEEKLSKSDKKLLSLFYAESLLQSGQKEAAAEELAQA
YTLNKNRNLRSRIAFLRGQILSKLGRNEEARESFVTAYQKANNFEFEVKSQIEIAKTFDNSKKEDYENLKTYLEKISKKG
TYASRKNEFYYALGLMAMKAGKEEDANAFFQKSLKEKASDGQIRGLTYYEIGKKYLEKEDYLSAGVYYDSAVTQMTYAPQ
REELKTLSTDIKKISKNYYLIKKNDSILALTKMNEQQRRAYFNQQIEKLKAKEAKEEAEKLKNSKEKEFRTTDFALDNTF
GNNTRGFADFGTSTKGFYFDNLTTVSKGQANFKQIWGERTLADNWRYSSKNTSIEDLKNEALGKTEVKNPRRFEPEFYIE
KIPTNAQDIAQLKQDRDTASLGLGMMYENIFSNTKLATKTLFDLVNAQPKEDVKLQALYQIFSINYEKNPQEAEKAKNII
ISEFPYTHYAEFVKNPKRGGLGVASSEVEDIYKQAYQLYTEEKYEDSKTLIEKTIEAYPKDALVPKLSLLNAFNTGKTVG
KEIMILQLQQISLNYEKLPEGEKAKQMLAYLSSDLKTPTDEQSKTAQPSVSVVVTDETAEDQGEEAPNLNLAPSTTPPKI
NLNELRKQKLQKETIKANPK
>AIH02596.1 protein involved in gliding motility spre [Riemerella anatipestifer CH3]
MKKYSYFLIILAFAAACSPRKNTFVNRNYQNFYAYYNTLFNSKEALESELNTRKNSHQDNFYQPYIKLLTFDNDHEVESE
KSTSDTQNAPFAAGASSISYDSPESKKGMSILEISEVKALKTIEQHAMLFDGKEKNKRMFEAHLMLAKARMYQEKYLEAL
DALNYIFSHMKEDKRLPLAKIYEAKIFSLMKDYYKANEIFMALKEEKLSKSDKKLLSLFYAESLLQSGQKEAAAEELAQA
YTLNKNRNLRSRIAFLRGQILSKLGRNEEARESFVTAYQKANNFEFEVKSQIEIAKTFDNSKKEDYENLKTYLEKISKKG
TYASRKNEFYYALGLMAMKAGKEEDANAFFQKSLKEKASDGQIRGLTYYEIGKKYLEKEDYLSAGVYYDSAVTQMTYAPQ
REELKTLSTDIKKISKNYYLIKKNDSILALTKMNEQQRRAYFNQQIEKLKAKEAKEEAEKLKNSKEKEFRTTDFALDNTF
GNNTRGFADFGTSTKGFYFDNLTTVSKGQANFKQIWGERTLADNWRYSSKNTSIEDLKNEALGKTEVKNPRRFEPEFYIE
KIPTNAQDIAQLKQDRDTASLGLGMMYENIFSNTKLATKTLFDLVNAQPKEDVKLQALYQIFSINYEKNPQEAEKAKNII
ISEFPYTHYAEFVKNPKRGGLGVASSEVEDIYKQAYQLYTEEKYEDSKTLIEKTIEAYPKDALVPKLSLLNAFNTGKTVG
KEIMILQLQQISLNYEKLPEGEKAKQMLAYLSSDLKTPTDEQSKTAQPSVSVVVTDETAEDQGEEAPNLNLAPSTTPPKI
NLNELRKQKLQKETIKANPK
>APG60824.1 hypothetical protein LPB144_10585 [Gramella sp. LPB0144]
MNTITRFTLFLLLSATVLSCSRKKNSFINRNFHAVTAEYNTLYNGRLAIEQGREEIDQNYADNYWDILPVERLDVDEKIL
LPDSVRNKNFGRAEEKAVKAIQKHSMQIKGKEQNPQMDEAYLLLGKSRYFDQRFIPALDAFNYILYRYPASDNINHARIW
REKTNIRLENEKLAIKNLKKILDSDRLEKQDIADANASLAQAYINLNHLDSAVTRISRAAEFTKKDSEKGRYYFILGQLH
NNLGETREANLAFDEVIEMNRKSPRIYLVNAYVQKARNYDLSNGNEEYLLDLLTELEKDRENRPYLDKIYFQLGEYYNKL
DSTALAVEYYNKSLRSPSSDVYLKSINYEILANIEFDQANYETAGKYYDSTLTYMSPELLEFRSIKKKRENLEDVIRYER
IADETDSILSLSKLSEEDQIAYFKDYTDKMKTMAIKDMEKGELPVYTSAIGPPAAFPPAAVPSAGGDANSANSFYFYNPI
RLSRGAQEFLRVWGSRELADNWRWGSSAVKQSSINARERIVDINLDNNPVYDPMTYVSQIPNKKTVLDSLATQRNLAYYQ
LGIIYNENYREYELAAERLEFLLENEPEERLILPAKYNLYKIYGAQARIAEQDRIKQDILTNYPDSRYAQFIRNPESIDK
EINSPEALYGELYKEFENQRYQYVLEKANEYIAQFTGDPIIPKLELLKAQVNARLYGLEAYSEALNYVALTYPQSQEGKR
AQKLLNTSIPELKNLNFILDSLQQNYKLVYLMEKSTDNSDKKLSELIKKAIKDLEYNSLSVSIDTYTPEESFVVIHGLSS
ESRALGFRELLQNNKDYKIDREAFVISAENYRIVQIKKNLRTYRVQN
>CAZ95826.1 Gliding motility membrane lipoprotein SprE [Zobellia galactanivorans]
MKLHIKLILCTVLGGIALNSCSTKKDAFVNRNWHALNTKYNTLYNGNIAFDEGREELNLNYKDDYWEILPIERLEVTEDI
KLDSEDNNPNFIIAEEKATKAIQKHSMDIKDVERNPQTDEAFLLLGKARYFDQRYMPALEAFNYIIKKYNYSDKLNEAHI
WREKVNIRLENEELAIKNLKRLLKYEQLSDQEYADTRAMIAQAYINEKVLDTAVQNLKIASHYTKKNPEKGRYYYIIGQL
YNRLGHKDSANYAFNKVIELNRRSPRVYMINAEIQKLRNTEITSENSEEILEYLTDLQENRENRPFLDKIYRQMAEYYLD
RENDSLAVVYFNKSLRATQNEPKLNALNYENLAVYHFDRNEYKLAGAYYDSVVSNLEENTKRYRRTKKKLDNLEDVIKYE
DIAHRTDSIISLYNLPLAERTAYFEEHIAKLKAAKEAAAKKEERRLAAGFAQFAKSKGGKENKGKFYFYNLTSLGYGKND
FVQRWGKRTLEDDWRWSDKRRVLPQEVAGNATVSNDSLGTVTDEENFSVDYYLDRVPTDVAVIDSLKGERNFANYQLGLI
YKEKFKENLLAAEKLEKVLDADPEERLVLPSKYNLYKIYEEEGSPLLASMKQDILQNHGDSRYAEIILNPRAVLEDDADS
PEARYAALYRLYRQQEYLKTITGAEENIEKYTGDPIVPKFEMLKANAIGRLNGFKAFEEALNYVALTYPNNPEGKKAETM
VAEQLPKLAVKEFSTELGSTGTGNWKVVFPFRRSNDEIAKRVKKELEDAIIDLRYKNKVSKDIYTLEDQFVVVHGFKSKD
YALGFAELIKFNKDYRIENENFVILSTNYKIIQVHKNLQEYKSQILTPKP
>AFK01693.1 Tetratricopeptide TPR_2 repeat-containing protein [Emticicia oligotrophica DSM 17448]
MQRLYILITILVLTASCSQFSNSITSKAWHNANARFNSLIIARENMKQAEKDLFDKRVENYSSLMTIYLPIDSIKSQAVA
TNLKEVIEKTSLIAERHSNSKYLGEAYILLGKARLLKEDFLNAIEVFKYINSTQSNENDKHSALVWLMRAYTEEKDYDTA
LKVAEVLRTLDLNKENTRDFYLTKAYLHQRREEFAISAAIAEEAIKLVPKGEQKARIHFAIGQMYDMIGQPAKAIPHFQA
VAQNRPNYDMEFYARMNTLLDEAASRRGSTAGVQENFKKMLVDRKNSDLKDKIYFTMGSLEVKKQNYPKAIEYFNASLKN
SKGNSTQNAYTYLELAELHYNQLGKYDLASMYYDSTLTALPKTSSDYERIAKRAISLADFVKYQKVLIVEDSLQRLAGMN
PTALDKTLERIIKQKEDDERKMQELAQKIVSQNSLPVERISDKDPEFKRWILYDPLVMSKNKSDFQQIWGNRPLDDNWRR
KDKEAGSISFKVERGVVGQEPNKQAPKISPEEIKKQQEQKELLALESKKKELYEKIPTTPEKLIVSKRKQEEALYQLGKI
YKFQFNEPDNATETFLNLLSRFPNTVHEVEVLYLLTLLSDNQASSPYRKTLIEKYPASTYARQLLRGKVEITSDTESKAS
TVYSQAFNLYSNKSYESALKLAEDGLITYTGTSIEDKFAMLRIFLFAKTEQKEAYKQALNEFIQGYPSSALLGRAKELMA
VLDKK
>AII51657.1 hypothetical protein N008_06625 [Hymenobacter sp. APR13]
MVVVAGAGGCASERRGVVGHAYDNVVARDNGYFLAREKMRETEAKLYTARLNDYNRVLPLFPTMDEAAAKAITADMDEVV
KKASLPIQYRSASDWTDDAYILIGKSRFYKMEYEDAAKTFKYVNSISKDADAKHEALIWLMRTFVATKELENAKAVSDLL
DKEEGREANAKELFLTRADYYLKVGEPAKAIENLEKAIPLIEPKNERSRTRYILAQLYQEQGDDKKAYAELNQILKKNPP
YELDFFAKLMLGQVSDLNNNDKARLDKYFAKLLKDSKNKEYRDKIYYEMARLDYRQKRYPEALGLLQKSARAATSNQAQK
SYTYLLAGRIYYENLQKYRLAAAYYDSTVQNLPKEAIGYAATAERAAILKDFATQYTIIETQDSLQALARLDTSALRTRL
VAYADAELTARRKAAEAAAARQELASRRQTATGPSSSRDLQTGLDPADFIEGSTGAKWYFDNPTSLSTARADFIRKWGDR
PLQDNWRFVSVASSSPVAARNGGAPVNTVGAGSTNVTAGATTALGKVADDPEAQQRALVAQYRQNIPLTSEQLKSSNSQV
EEALFALGGIYNQQLREPVPAAQTYEKLLERYAASKHLPETYYSLYLIYKEQNELAKAEVYAQRLRQEFPTSAYARLAAD
PEYLRRTSLVNAQVVVKVDSAFALYKEQEFKKSSAVLARTTKQFPESDLNDRIAYLRALIALRTQPPLVARAALEKFATD
YASSPLATEARTLLGSYKKYEAGEIVGALASTQKPDVSMFRPGEVNNRMRILYGENETPAPRPAPAPATKQPAPTDSSPK
TAPTTSTSPAATAPATTPAAPATTPATPTPATDSVAAAKPAAPAMDPAKAARMAAAQARARGKKVPKAAPATTAPAAAPS
PTPAAPATSTPASPAPTSTTPATSATPAPATPAPAVPAPASPASPYTANAAAGHAVVLVFPKGAAALKDLQTQLSAYNGR
FYRANNLQVQQQPLGDSLELVVVQGLVGAKVAQSYGLKLRGPQSPLSKLRGAGYQTLIIGIDNLPLLLQRRDVEEYQRFY
QQTYR
>ADF50420.1 protein containing tetratricopeptide region [Zunongwangia profunda SM-A87]
MRRFTQAFFIFILLGAIISCSRKKDTFISRSWHSVTAEYNTLYNGNLALETGREELNQNYRDNYWDVLPIERMQIDEEIL
LPDSIRNQNFGVAEQKAVKAIQRHSMLIAGEEKNPQIDEAYMLLGKARYFDQRFIPALEAFNYILQRYPASNSIRNAQIW
REKTNIRLENNRVAIKNLKRIIENSQFEDQEYADAKAAIAQAYINLKYPDSALAPLTTAANFTKKNEEKGRYFFILGQLY
NQLNQPKNANLAFDEVIDLNRKSPRIYMINAYIQKARNFNAEENDDQQLKQMLTDLEEDRENRPFLDKIYFQIGEYYYQR
DSIDTAIVYYNKSLRSRANSDPYLRSINYEILANINFDQSEYQTAAKYFDSTLFEMPSNLREYRTIEKKRKNLDDVIFYQ
AIADKNDSILDLVKLPREEQIAFYTAYTDKLKEGYQKEIEAGEAQAALALNTAGPGVPNIGVPVEENASKFYFYSENRIN
RGEREFLRIWGNRELADNWRWMATGNTGINTQDEDSIAEFDFSSDPRFDPLTYVEKLPTDNKVIDSLYEDRNYAYYQLGL
IYNEKFGEYQLAVDRLEQVLASNPEDRLILPSKYNLYKAYGRLNMLNQQDRMKNDIISNYPNSQYAVFIQNPQSLADGES
LPKMSYEKTFELYENQQFVEVISESDKFITRYTGEEIVPKFELLKAMAIGRLRGLAEYRKALGYVSLTYPQSQEGQKAKE
MISRTLPRLSRLQLKEDSLATNYKLIYEFEASKTEEARELQQKIDSALVTLGYSGLSTSIDPYTDDRIFVVVHGLEDRPR
ALGFGELLRENDDYKVKNDFLAISTDNYRVVLLKKNLDIYKTDY
>APA64353.1 hypothetical protein YQ22_08505 [Maribacter sp. 1_2014MBL_MicDiv]
MNLRNKLILSGVLASMLFNACSVKKDKFVNRNWHALNTKYNTLYNGNIAFDLGRETLNDTYQDDYFEVLPIERLEVSGEI
KLDSEDNNPNFLIAEEKATKAIQRHSMDIKDEERNPQIDEAFLLLGKARYFDERYIPALESFNYILNKYSESDKLNEASI
WREKVNIRLENDDLAIKNLKRLMKYERLKDQEYADARAMLAQAYINLNAPDTAVQNLKVASHYTKKNPEKGRYYYIIGQL
YNQMGFKDSANYAFDKVIELNRKSPRVYMINAEIEKLKNTKVTSENTEEVLEYLTKMELNRENRPFLDGIYRQLAEFHLE
EEADSLAIVYFNKSLRASQNKPKLNALNYENLAEYNFDESVYKPAGAYYDSVLTNLNENTKKFRAIKKKRDNLEDVIKYE
DIVQYSDSVITVFEMPKEEQLAYFGKHIEELQKAKEAAQKKEKQRITDGFAAFNNSKGGKENKGKFYFYNITSLGYGQND
FKNRWGNRELTDDWRWSDKSLINNENIALQNAPGANDSLNVVSEDEKFSLDYYMDRLPTDVAIIDSLKTERNFANYQLGL
IYKEKFNENLLAAEKLENVLASNAEERLILPSKYNLYKIYEEVGSPLKESMKADIIANHADSRYAEILLNPQAVLADSSD
SPDSPEKRYESLFKQYQDQHYLQVITGAEENINRFTGDPIVPKFEMLKANAIGRLQGFELFKEALNYVALTYPNNPEGKK
AEQMIAEQLPKLEQKDFSPETDSKGTSNWKVVFPFKRSNNEKALKLMELLEKSIEDLRYKNKVSRDIYNVEDQFVVVHGF
KSKDFALGYAELLKNNKDYRVADENFVVLSENYKIIQVHKNIIEYRNTLLTPKP
>AKK72510.1 gliding motility protein [Chryseobacterium gallinarum]
MKKNILFLLVMCIVASCATKTKKPEQRSKLLKGFSTYYNTLFNAKDALNSEFTSRDKSHKDNFYAPYIPILTYEEQPLGS
DLGQSTAFAENSMKMAEVANKPSGRNNPGAPNIPGGPGDGNPPDRPEDNASKGATTLEIAEAKALKAINKYSVTRNGEEK
NKQIFDAYMILAQSRIYQNKPLEALDALNYVFTHMKDDKRIPLARIYQGLAYDKIKDYHKAHETFAKLKGEKINNNYAKL
LSIYYSESLLDAGKKEEAAKELDQAFELNSNRKLKSRIAYLRGQVLENLGQNDKARESFTSAYKYANDFEFEVKSQIAIA
KTFNGKGDYNGAKNYLESISKKGTYGSRKNEFYYALGLMANKAGKKEEAQDFFRKSLFEKVSDPQVRGLAYYEIGKGYLD
KNDYIGAGAYYDSALAVMTYEPSKILLKDQSEYIKKISRNYYLIKKNDSILSLAKMNDAQRTDFFSKYIAKLKAKEEKAE
QERRRAERSKGFDTGDYNANSIFANTGNSFEDFGVTTKGFYFSNTGTVNKGTSSFKQIWGDRALADNWRFSKKMTSSLED
MKNDALGVTSTPNPRRFEPAYYIEQIPTDQGKLSQLKKDRDTASLGLGIMYQNYFTNTPLATKTLYDLIDVKPEEKVMLQ
ALYEIFAMNYEKNPQASDRAKQILLTDYPYTSYAEFVRNPKNKTFVKSTEEVENEYKKAYALFESEKFGESRDIIDQTIQ
KYPKDALVPKLYLLNAFNAGKSSGKEVMILQLEQIALNYSKTPEGVRAKEMLNYLKSDLSFQATDNKGNMIPNQPGSAPA
QPGYNNAPQMPNGAPQQPGGTNPAQQPLNTINGSPQKPGANPQPKEKVKKVNEGKPNTGVPPRPQ
>AEM70429.1 TPR domain-containing protein [Muricauda ruestringensis DSM 13258]
MVLGGLVFNACSTQKDKFINRNWHALNTEYNTLYNGNLAFQKGLEEINANYRDDYWEILPVERLKVTDEIKLDSEDNNPN
FIIAEEKATKAIQKHSMDIKDEERNPQIDEGFLLLGKSRYFDQRYIPALESFNYILRKYVESDKLNEATIWREKTNMRLD
NPEVAIKNLKRLFKYEKLKDQEYADANAVLAQCYINLNAPDTAIQKLKISQAYTKKNPEKGRYLFIIGQLYDQLGHKDSA
NYAYNKVIELNRKSPRVYMINAHLKKIQNTELTEANREGMLEYLTDLEENRENRPFLDKIYRQVAQYHMAYESDSLALAY
YNKSIQATQGERKLNTLNYQSLADYHFDEDEYRRAGSYYDSTLTNLNENTRKYRDIKKRLDNLEDVIKYEDIVQHADSVI
TLYQMPEAERKAYFEDFIAEMKRKEAAAAEKEMERTNAGFATFADSKGGKENQGKFYFYNITSLGHGRNDFRTRWGSRNL
EDDWRWSNRSKTLVSEATGEEVASNDEVLTEDQKYSVDYYLEQVPTDVTVIDSLKGERNFANYQLGLIYKEKFKDNMLAA
AKLERVLSSNPEERLILPSKYNLYKIYEESGSPLAMDMKQNIITNHPDTRYAEILLNPQAVLDGDSDSPDARYMVLFKQY
QKQEFLKVITQSEEYINKFTGDPIVPKFEMLKANAIGRLQGFEPFKEALNYVALTYPNNPEGKKAQQMIDEQLPKLENKE
FSPETGTTGAGNWKVVFPFKIRNDAEAIKLKDRLAEVIKELNYKNIVSKDIYNLEDEFVVVHGFPSKDFALGFAELIKNN
RDYLIKDENFVVLSDNYKIIQVHKNLESYKAQF
>APQ17386.1 hypothetical protein BTR34_08650 [Maribacter sp. T28]
MNLRNKLILSGILVSMLFNACSTKKDAFINRKWHALNTKYNTLYNGDIAFEEGRTTLNDTYQDDYFDVLPVERLEVSGEI
KLDSEDNNPNFLIAEEKATKAIQRHSMDIKDEERNPEIDEAFLLLGKARYFDERYIPALESFNYILNKYSESDKLNEANI
WREKVNIRLENEDLAIKNLKRLMKFESLKDQEYADARAMMAQAYINLKAPDTAVQNLKIASHYTKKNPEKGRYYYIIGQL
YNQLGHKDSANYAFDKVVELNRKSPRVYMINAKIEKLKNTQITTENKEEVLEYLTKMELNRENRPFLDNIYRQVAEFHLE
QESDSLALVYFNKSLRATQDKPKLNALNYENLAEYNFDESIYKPAGAYYDSVLTNLADNTKKFRDIKKKRDNLEDVIKYE
DIVQYADSVVTLYQMPKEEQLAYFGKHIENLQKEKEAAQKKEKDRITDGFAAFSKSKGGKENKGKFYFYNITSLGYGQND
FKNRWGNRELTDDWRWSDKSVINSENIALQNAAGANDSLNVVSEDEKFSLDYYMDRLPTDVAIIDSLKTERNFANYQLGL
IYKEKFNENLLAAGKLEDVLASNAEERLILPSKYNLYKIYEEVESPLKEGMKADIIANHGDSRYAEILLNPQAVLADNSD
SPEKKYESLFKKFNDQEFLQVITGAEENINRFTGDPIVPKFEMLKANAIGRLQGFELFKEALNYVALTYPNNPEGKKAEQ
MVAEQLPKLEPKEFSPETDSKGTSNWKVVFPFKRSNNEKALKLMELLAKSIKELKYKNIVSKDIYNLEDQFVVVHGFKSK
DFALGYAELLKNNKDYRVADENFVVLSENYKIIQVHKNIIDYRNTLLTPKP
>EAR02748.1 TPR domain protein [Maribacter sp. HTCC2170]
MKLQYKIILTAVLATLILSACSTKKDAFLNRNWHAMNTKFNTLYNGDIAFEQGREELNSSYQDDYWEVLPIERLEVTENI
KLDSEDNNPNFIIAEEKATKAIQKHSMDINEEERNPMTDEAFLLLGKARYFDQRYMPALEAFNYILKKYYESDKLNEANI
WREKVNIRLENEELAIKNLKRLMKFENLKDQEYADARAMMAQAYINLNVPDTAIQHLKVASYYTKKNPEKGRYYYIIGQL
YNQLQHKDSASYAFDRVIELNRKSPRVYMINAHLQKIKNTELTDENSLELFEYLTELEENRENRPFLDKIYRQLAEYHLE
SNSDSLALVYFNKSLRATQNEPKLNALNYENLAVYNFDLNEYKAAGSYYDSVLTNLPENTKKYRSIKKKLDNLEDVIKYE
DIVHYTDSVITLFDLPKDKQIAYFEAHIEALKKAKEEAEKKEVERITEGFAAFTESKGGKENKGKFYFYNITSLGYGKND
FTNKWGKRTLEDDWRWSNKNTIAISDENGESIVDANDQELEPSEDEKFSLDFYMDKIPNDVAIIDSLKTERNFANYQLGL
IYKEKFKENLLATGKLEDVLASKPEERLILPSKYNLYKIYEEEGSPLAANMKENIIQNHSDSRYAEILLNPAAVLEGNSD
SPDAQYVKLYKLFQGQEFLKVITATEESINKYTGDPIVPKFEMLKANAIGRLQGFEDFKEALNYVALTYPNNPEGKKAEQ
MVAEQLPKLEPKEFSPEVGSSGAGNWKVVFPFKRHNNEEALKLKELLEKSIVDLKYRNIVSKDIYNLEDQFVVVHGFKSK
EFALGYAELLKINRDYKVSKENFVILSSNYKIIQIHKNLLDYKNIVLTPKP
>ALR32129.1 gliding motility protein [Chryseobacterium sp. IHB B 17019]
MKKNILFLLVLCIVASCATKTKRPDQRSKFMKGFSTYYNTLFNAKDALNSEFETRDKGHKDNFYAPYIPILTYEDQPLGS
DLGQSQAFAENSMKMAEVNRPAQNNPNNGKNGPPGMPPGMPGNPGNNTLSGTNGVGADPNQPEQKGATTLEIAEAKALKA
INKYSVIKHGEEQNKQIFEAYMILAQARIYRGKSLEALDALNYVFTHMKDDKRLPLAKVYQGLAYAQVKDYHKAQDVFNK
LKSEKISKDYDKLLSIYQAEAYLDADKKEEAVKELDRAFELNSNRKLKSRIAYLRGQVLENIGQNERARESFMAAYKYAN
DFEFEVKSQIEIAKTFNGKGDYSGAKKYLEDISKKGTYGSRKNEFYYALGLMANKAGKKDEAQEYFRKSLKEKVSDPQVR
GLAYYEIGKGYLDKNDYIGAGAYYDSALAVMTYEPSKVLLADQSTYIKKISRNYYLIKKNDSILNLAKMSTEQKTDFFTK
YIAKIKAKEEREELERRRAERSKGFDTGVYNANSIFANSSSSFEDFGVATRGFYFSNTGTVSKGTSTFKQTWGERALVDN
WRFSKKMATIEDMKNEALGTTDVPNPRRFEPAFYIEQIPTDATKLGQLKKDRDTASLGLGVMYQNYFTNTPLATKTLYDL
VDVKPEEKVMLQALYEIFAMNYEKNPQIAERAKQILLTDYPYTSYAEFARNPKNTSFVKSSVDVESQYKQAFALYESEKF
GESREIIDQTIQKYPKDALVPKLYLLNAFNAGKSSGKEVMILQLEQIALNYTKTPEGEKAKEMLNYLKSELNFQPTDNKG
NNVPQNPGNLGNNVPQNPTQLNNSGVPQNPANNSQMMNNPQQVQPSSGNTNRPPKNPN
>APS38216.1 hypothetical protein AO058_04645 [Salegentibacter sp. T436]
MNTITKLTLLLLLVGSIAGCSRKNNTFVNRNWHAITTEYNTLYNGNLGLEQGKEELNQNYADNYWDILPIERMQIDENIV
LPDSIRNQNFGYAEEKAVKAIQRHSMLIEGKERNPQIDEAYLLLGKARYFDQRFIPALEAFNYILRRYPASNNIIHARVW
REKTHMRLDNNRLAVNNLKKVLDLEHLEEQDIADASATMAQAYINLRHLDSAVVPLRNAAEFTENNEEKGRYFYILGQLH
NRLGEISEANAAFDEVIDLNRKAPRIYMINAYVQKARNFEMGQGNKYQLREMLRELEEDRENRPFLDKIYFQIGEYYNRL
DSVDTAVEYYKKSLREPASDIYLRSINYEILANINFDRSNYLAASKYFDSTLAEMDPQLREFRTIKKKRDNLEDVIRYED
IAYKNDSILQLSQMMPAEQLDYFKNYTTDLRAKLEADNNAAAMPVNLPAIESRQPPASARTFYFYSEVRVQQGRQEFLNQ
WGDRPLADNWRWAEVSFEREDAVAEEAGLSQQVLDNDPRLDPYTYIDQIPTDLAVLDTITRDRDFAYYQLGIIYKENFRE
YKMAQDRLEAVLEISSDERLILPSMYNLYQIYQATNQSFRAEEMKQEILENYPDSRYAAYILNPESIREDENSHEAIYAE
LYRNFEAQNFEKAIAETNRYISEFAGDPIVAKLELLKAQASGRLLGLEAYKNALNHVALTYPQTQEGKKAQGILNKTIPQ
LSGLEFNTDSLQQNYKLLYRFDISEQEAASALKEKIETAISEIKYDHLSVSIDVYNPETIFVMVHGLEDLNRAEGFAELL
QINEDYLVEQESMPISSENYRIIQIQKNLEEYPQPIN
>AFL83317.1 hypothetical protein Belba_0662 [Belliella baltica DSM 15883]
MKTQHPCFILFLLLIFSACSSEKNTFMNRMYHNTTSRHNAYYLSNEKILELENTIKSNHKEDFSQVLPIFYPVDSATIEQ
NEELLKEARELSSKAIDWHRISKWVDDNYFLIGMIDYYQADTDDAINTFKYLNVNSKDKDLRHRSLIQLMRIFIDQKKYD
DVVFVIDYLSKESKINAENRYHLFKTLAYYYHSKEDIEGKIGALDKTLEYTKDSKEKSRINFILAQLYQREGLDALAYNY
YIEAQKGNPPYERSFFAQLYAQKVAELDRSKDIKRVRNYYDELYADSKNKELKDVVLYEKALFELLQNEKEVAVNLLHRA
AKEEGNNPIQKGYIYQKLAEISFETEKDYRAAKYYYDSALTHFRPRDPSYQQIESSKGILDEYVLHFETIAKNDSLISLS
KLSSEEQELIADNFIKSEEERLLKEAAEKEKPKNTGIFENLLAFGGKSTGENFYFDNSVAMQQGSIDFFRDWGNRPLQDN
WRRSTQGFSSITNNEIENTPEQSESDVSEENIFEQIPSKEELLSQIPKSETDIAILDSKLETSYFELGKLLFFDFKEPEF
SIENLESLITTYPNTIKKPEAYYILYLAQKERNGNAELYSQRLNREFPESPFTFSVNNPDGVSGNLAYIQSSNGYKEAYN
LYNSRNYPEARKILRSTLEEFPLTRNTEKLLLLDVMISGKIDDKNRYKTRLESYIQNTENPDLLKMARNMLIALTGEKPD
TDTLGEEEELEEKEEVQTVEEEADIEDESPYKENPNQTHIFVIALEAEQSSVAKSLLADLEGFHSANFPSSRLRTGNMNL
NRENAIYIVSPFNNAEKALEYRSKFMKDFETTSLSEDDKANSFLISIENFQELNKRKNIEEYRSFYKKTYN
>AMS27274.1 hypothetical protein AEM51_09865 [Bacteroidetes bacterium UKL13-3]
MLLLACNPTKDRWINRNWHTMTGKFNVYFNGQLKYDEVIESLEKGHTNDFTRILDVFPYGDEAASKGVAGQLDIVLKKAS
LSVQNHYIGRYTDNSYFLMGKSHFLKRDYYAAMEAFQYINAKYKDEGLRPISTAWIAKCYTGLNKVEEAEAVMGLLLSEE
NTKLKKRSLYRKIFHETPKEYTREIYATAADIAIKQEKYSTAAEKLKIALEYTSAKKDKIRYTYILGQLYAQMDSIKPAN
YYFSKVLKMLAPYDFEFNASINLARSYDPSDQSAVKSVRRSLKRMLRDDKNDGFYNQIWYELGLLEYKEKNLSAAINAFK
MAANVPGKNTNQKALAYLALGNIYLDIPEYKLAQAYYDSTATSISPSYKDYKKIIDKKTVLSDLISNLVVIETEDSLQGI
AKLSQADIEKKIDQWIAAAKLDSVNASKRAKDKKEAERMAQSNPQINVANSSTQGFGEQGQWYFYNPTMMIAGAAEFFSA
KKWGQRTNEDYWRIAAKEKEKQDDVATDEKAATDSAKSEKPSSDELVEGDSKDEKAKTSMPAISGNRLAWISNVPFSRAD
IDKSNNKITMAYFNIGVIYDERLSDSKEAIKDFELLIKRFPKSEFEPEVLYKLFKLYTKLNQIDKADLAKNKLIKEYPES
PYALILQNKSVNSAEVDANKEVVLFYEQLYQQFVDGKYEEVKQQKKVADRKYTGSALQPKFDLLYAMAVGKSQSVAEFKT
ELTEVVARYPKTDVGDRAVAILKAIKKQGEVQLPDSLKPVEAEFKIDDEGPYYFVIAIRDDKLDMNELIGRIMSYNEEYN
EFDKLRANPMLSNEGYQLLLVREFKEFSKAMSYHADFKFRDAVKKRLQYQGAHIAFVISVTNFKKVLKEKKVDTYNSIFE
QYEKSKPVKP
>AMQ00656.1 Gliding motility protein [Pedobacter cryoconitis]
MLTQTTYLKNLQRSSLKLLLFYLGSSLLVACSTPKDTATSRAMQNLTARYNYIYNANVILNNYEEESYNSYIDNYSDVLP
IYTDPEKFSSESVLHAPANDRALDAIVKKSRAIIADKAFSNYIDDAYLLLGKAYYLKTNYFVAEEYFDYTAKTYTKDMNV
LITAQNWKARSLMQLNNMEDAAIILDTVYDNLELVKKKRSEPYATIAQSYIYQNRYNDAIPILEKAVKESQLHRNSIRWT
FILAQLYERQKKYKEALALYTKVQKSNAGFELYFNANLNRIKVTGILNGEHLSRKKELQALLKDDKNLDYHDQIYYQIAE
DYAEEDNITEAEKFYKLSIRNSTKNNYQKGLSYLKMADLNFNKHKDFLKAKAYYDSTVTVLPKNYPGYAQIVKKSQNLEY
ITDRYAVIAYQDTLQMLAELPETDRIAKIKKLTKIKAASVATNNGTFRNDLFPEAGRRNNTGTPITGSFYFSNPAALSRG
YTDFLTKWGNRKQEDNWRQSIKSSLQTTSESIAKVENDGYPTDKLGIEKTIADKDTTGKKYMAAVPLTAEAVKASNVKII
DAYYEIASFYQQELDDQPEAIRIYQLILSRFPDNNHLGSVYYSLYLAYQKTDPANAARYKALVLDKFSASVYAKTILDPY
YSMKQSDLEAAGIKRYNQVFELYEGKAFPSVITEVNTTIQQYPAGSINPQLSYLRAIAIGRTQQIDSLTAAFKAITNIYP
DDKLIVPLVKEHLAYIATHQGEFRKRRVALPDFDPAEPRFFTSAPVTEKVVQPNTQPDLQSIAQPAKENQTAVVKPQAVP
PAVMKEQTAITKQIPFVEPVTTKDVPVNQPQVAVATPVTPPVKIDVPPVGTVVPPVTPPVQVETPVAAVVTPEVTLPVPV
KTAEVPAPRPVIKDKTFSTEIAKVYYFVIDVADASLTLSSSRFGIGQFNRGNFPGGGLKHQLTEFDNDQLIYVGNFLSFA
EAKSYADGITPQLKQIMKVPAGTYSSFIISKENFEKLRSKDLVTKYLDFYKNNY
>ABG57469.1 gliding motility-related protein; TPR repeat-containing protein [Cytophaga hutchinsonii ATCC 33406]
MYLIKLQRFTIFEYMNTQSRLFSNSISLFLSLLVSGAFMVSCSQESNSFVARNYHNLLARDNSFFLARERMKLVEVKVYD
FKEDNYNGILHPLPPLDTNKTKGLISQLDDIIKKASMPIRRHKNSDYVDDSYILVGRCRIYRGEFKMGIETYKYVNAHGK
DDDDKIESLVYLVRAYMAANQLDNAKTVLDHLDKQTLTKKNKAIYNTTKAEYLRIFERYDEMIPLLEEAAPLQRKRDQRS
RMYFILGQLYQQNGNDTLAYKNYHKVVKSNPPYEMLFVARLNLYQVTNIANANTTKKLNKYYAKLLKDPKNEEYRDKIYY
EMAMFEYKQKNLPKAIEYLKLSSSKGKPGGYQKGFTYLKLAEIYYDDLEDYENAAAYYDSTAATFNKKDKRYPVISKRER
ILDEFVKHINTIKRQDSLLKVSYMDSTALNTLIDSLVAKEQEAYRLQQLALKKKKQSGDVDDALKPNAAFTNGTPLAASW
YFSNATAVQNGIGEFTQKWGKRKLEDHWRRSKKDPIIDYDSPDSDSLKANKDSLKTLADDGALEKEKNDITPLKVDRKKY
LIDIPFTDSQRVVANGKIEEAMFQVASIYNHKLDEPQRAIRTYENILKRYPESKYVPEVLYNLYLIYKEQDNNKQEVYKA
RLLNEHPNSIFAKLIRNPNYYRDSKIANKFATVEYKDVYALYKANRFAEADSAGTVLSNKYPDSDILDKVAYIQILCRIK
IEGTGHDVQQAISNFPEKFPESTLLPAVKELSEAVKKDREKYITPPANVDTTIPEDKTKDTTQDAVENAIPTKP
>ACU64012.1 Tetratricopeptide domain protein [Chitinophaga pinensis DSM 2588]
MQKPLVPKVAQPKGENRRIPAEMLAERKWTIKRKLVQNMLARYNYLFNARKKLALITHNVSRQGQDNYNYLLPFYPYSLQ
NLGLSVGDLDTVIEKASINIQIHDPRSKWIDDSYLVIGQAYFFQGEWDKANRTFQFINTTYAPKKKSDYKAVVGSSAKDQ
LSIASREKRKPPFGYFKHTYARNDAFVWRAKTLLEMKEFDEARSMMNILEQDPYFPKRLAGDMAEVRAYALYKQERFAEV
INPLQVAVKSKGNRDERARMYFILGQLYTNYSKQDSAAMMFHKVIKQKPDPIMDFQARIQIAKLDATREGGSLDESLARL
KRMVRKEKYFEFRDAIYYTMANLVLPKDQDLAMDYLRQSLKVESNNTMQKALSFKGVADIYYGQRRYRLARDYYDSTASV
MPPEFTDSAIVNKRKRVLSDVATRVEAIQREDSLQRIAAMPESDRMIFLEKMAGLMRKEAEEKAKKDKENAEKGIVEPQQ
MANNNPLSNMMNNNSPAAPKADDKGEWYFYNNATKAAGFSEFKKRWGNRPLTDNWRRSQTGPVAANQPLTLEDENGNPIG
GAGGKTTADSTNAKSLAADLPLTPDDLLKSNIIVEDAYYDLGKLYNDQLDNTELAIETYDTLLNRYPQHPHKQEVIYSLY
IWHTKLGHTALAAKYKQNVVTQFGDSKFASIIKYGALQDINESKKKEISTSYDSVYVNYLRGNLEEAYNMKKAADSSYGL
TFMQPKFDLLEAMIIMKMDTCEFGRQAVVNVINKYKQDDAVQEKAKSLLEALDNRGALVVYLSRLEIEKSRDNGNVVDEN
ISIRYPWQKPEPKFDSDKLKTAATDSVKVDAAAANAALKVQPLPAPLKPVTIYKLDAKNPHFVIMYFLRTNKAAIEEALT
QFTRYNAEKHGGENIQVANFVLTQQDVMLIFRLFPNEDKALDYFDEIRGEAEKIVPRIRPSDYTMFIISRDNFIQMNSTK
DVEGYRKFFNDTYITQ
>ADY53061.1 tetratricopeptide domain protein [Pseudopedobacter saltans DSM 12145]
MVLDVSIKQFIKYLSFTVILAITACASKKSDRKVSFIKNLTAHYNIYYNASEMLKTTEINIKNSNKDDYNRLLKIFPIPS
KETSNAETENLNEVILRANRIALEKYESNWIDDAFLLLAKAEYYKGNFFNAAEYFSYVSQNFPQEKQNTIEALIWHGKSL
FALNKYKEADSVLQSAYAKNQKYYRAELNAALANSHLHQNKLNDAEHHLGKAVSFAKDRYSKIRWTYILAQLQEEVNKPE
TAYKNYGKVVKSNASFEMSFNANLSQVRLKESASGIQFNKIATLHRLLKEDKNKEFKDQIYYQIGQSYEDLANLKDAIKY
YDISAHTEPGSAKQKALSYLKLAEINFDSLKNYSKAQLYYDSTLQSLPNDYPTFNAISLKAKNLQYLADRLMLIEEEKEL
LMLSKLPEDERAHYIENKIKENEKEDVVSSNQSANDFRLSSPDPNLRKDNETFYFNNSTAISQGINEFKKKWGNRKLSDN
WRISSGVTNISIDQESNKSDATLQNTFSKKIIDKDSLKSIMLNRVPITADQKANTLNKIKNARYEIAMFYKEQLLDQEAA
IGELEQSLEDYTIDEPKVAEIYYQLYRLYEDIDTQKSEQYKNLVIKSFPGSIYAKAILNPDFGKESETNLSNLRKEYETA
YQSYINKNYTETIERINVLIAKSQEFPSEAAQFEYLKALAIGHTQKAPVFVAQLESILKKYPADSAVSSRIKNQLSFIEK
NKTSFYDRPTALLNYDPNEIIPSANYATSTSVDNNQKADKNTPERVEPATPVVSNTKKDQPTPASKIAENATKTENIIPE
KEAEKPKPINFANNIRIKHAVVIDVRNAKINVAKPFAALTKYFYTKFAPGSVNLSIRTVGDTDKLIIVKGPFSNREMAEK
ALAELSNSLPELLDLKASEFTSFVISDPNLLLINSTESLNKYLNFIK
>APG66491.1 hypothetical protein LPB136_11580 [Tenacibaculum sp. LPB0136]
MKNLKKTVLLAVLLIAVLSCSTRKDTLVSRNFHALTTKYNVLFNGEQAFIKGLEEISSKHKDNYWKRLLIEPITFEDTKI
QAPKFKNSIGEEDENKNLTSFELAEEKAIKAVQKHSMNIKGRERNRQIDDAYLLLGKSRYYTQRFIPALEALNYVIAEYP
DANLINETKIWRAKTNIRLENEKLAIESLKLLLDVQEGDDKLTDEIKEQAHTAMAMAYAKTDTIQKVIEHLTLATRTHEN
KEQTARNLFILGQVYSELDRKDSAIVVFQKLADFKKMPYKYRIHSNIELVKNTSADSSSVALIKRFEKLIKNRDNRPYLD
KLYYHVAVLHENQDSIADAISYYQKSLKAKDADDYQKTYTFEKLGDIHFKNAEFIKASVFYDSVLQVATEDVVNEKRIRK
VKRRHKSLASLGKYENVLKINDSILHIANLPEGEQKIYFENYIAKIKKQDEENAQQQLNALSFGNSFGGGSSISTTNNSG
KWYFYNTQAKAFGEAEFQRVWGTRSLEDNWRWSDKTTVSSNDTDVDADNQTNKRYELATYLETIPTDKVAIDSLTFQRND
ALYQLGLIYKEQFKNPQLAIKNLERLQTVNTDERLNLPINYHLYQIYTSLNSPKANEYKNVILTKYPDTKYAQIIKYPTK
KLAQDEEVDKIADAYKDIYYLYKENKFDEVITKIDVLLPTILESNLLPKFDLLKAYAIGKIKDKETYKTAMEFVALTYAN
TEEGKKAKEIVKQLN
>ALD21928.1 hypothetical protein AM218_12820 [Hymenobacter sp. DG25A]
MPLRLFSAPLALALLLACLQACSSGERTSVVGRTYQNIAARDNGYFLGREKIRATEASLYKTRNNDYNRILPLLPVVDSV
TATRLAADMEDIIKKASIPIQHHAASDWTDDSYILIGKARYYKREFEDAAKTFKYVNTTSKDPNARHEALIWLMRTFLAT
KEYESAAAVSDILDKEKGTEVNARELFLTRAQYYLLTDNQPLAIENLEKAIPYIEPKDERSRTRYILAQLYQATGNDKQA
YAQLNQILKRNPPYELDFYSKLMLGQVSDLNTTDKARLDKYFAKLLKDGKNAEYRDKIYYEMARLQYRQQHYPEAIALLE
KSARAAGPNRAQKGYTYLLAGRIYYDNLQRYSLAAAYYDSTMQMLPREAQDYAALAERASILKEFANQLNIVTTQDSLQM
LARLDNATLQTRLTAYAQAELTTRRQAEERLAAQQKRAEQSQTATGISDVRSGNPDIDPLAFAASNTGAQWYFDNPTAMS
TARSEFVRRWGNRQLQDNWRISSQANTSPVTNQGDVPISIAGTDATVVNNTAAEADPAAQLTTLVAEYQKNIPVGPEQLA
ASNKQIEEALFALGAIYSQQLKEPDRAITTYETLLSRFPRSGHVPEVYYGLYLLYRDKQDPKAETYAQRLRQEYPTTSYA
RLVADPEYLRRMSVANSGVSVQLDSAFTFYKKQEFKKAGTVLARTRKKYPESDYSDRLAYMDLLLALRTQAPATTKPQVE
RFLKTYPNSPLAPDAKELLATFTRYEQGQLPGALASAQKPSLSYFRPGEVDNKLRIFNNDPAPVTPPPGVTPGSAKPPVP
GTSAAPDAKAPATTATPSAKPVSTPDSTKATRAGVPPAAPAVPGQTPPAPATTATAPPVAPVSPYAAGTNGAHAVVLVVS
KNSPLLKDLPGQLGTYNNRFYRASNLQVQPQSLNDSLSLIVVQPLAGAKVAQSYGLKLRGPQGPLGRLRGVGYQTLIVGI
ENIPVLLQRKDVEEYLRFYQQVYRP
>AIZ62967.1 hypothetical protein PK28_03375 [Hymenobacter sp. DG25B]
MPLRLFSAPLALALLLACLQACSSGERTSVVGRTYQNIAARDNAYFLGREKLRATEASLYKSRNNDYNRILPLLPVVDSV
TATQLATDMEDIIKKASIPIQHHAASDWTDDSYILIGKARYYKREFEDAAKTFKYVNTTSKDPNARHEALIWLMRTFLAT
KEYESAAAVSDILDKEKGTEVNARELFLTRAQYYLLTDNQPLAIENLEKAIPYIKPKDERSRTRYILAQLYQATGNDKQA
YAQLNQILKRNPPYELDFFSKLMLGQVSDLNTTDKARLDKYFARLLKDGKNTEYRDKIYYEMARLQYRQQHYPEAIALLE
QSARAAGPNRAQKGYTYLLAGRIYYDNLQRYSLAAAYYDSTMQMLPREAQDYAALAERASILKEFANQLNIVTTQDSLQM
LARLDTAALRTRLTAYAQTELTTRRQAEERLAAQQARQEQRQTATGISDVRSGNPDIDPLAFTASNTGAQWYFDNPTAMS
TARSEFVRRWGNRQLQDNWRISSQANTSPVTNQGGNVPVSIAGTDATVVNTAAADPAAQLTALVAQYQKNVPTTADQLAA
SNKQIEEALFALGAIYNQQLKEPDRAITTYETLLSRFPRSGHVPEVYYGLYLLYRDKQDTKAETYAQRLRQEYPTTSYAR
LVADPEYLRRMSVANAGVSVQLDSAFTFYKKQEFKKAGAVLARTRKKYPESDYTDRLAYMDLLLALRTQAPATTKPQVER
FLKTYPNSPLAPDAQELLATFTRYEQGQLPGALASAQKPSISYFRPGEVDNKLRIFNNDPTPGITAPTAAPGSATPPAPT
TSAAPAAKALTTPASAPAKPVAAPDSAKATRAGVPPAAPGNAPAAPTTVATAPPPVPASPYAAGTNGAHAVVLVVSKNSP
LLKDLPGQLGTYNNRFYRASNLQVQPQSLNDSLSLIVVQPLAGAKVAQSYGLKLRGPQSPLGRLRGVGYQTLIVGIENIP
VLLQRKDVEEYLRFYQQVYRP
>ADR22540.1 Tetratricopeptide TPR_1 repeat-containing protein [Marivirga tractuosa DSM 4126]
MNKRKKLYRILILGLLLPLAACSPENSGLVSYGYHNMTAKYNAYFIANEKLQEVLLEIDEAHQNNFNRVLKVKAPIDTNI
VNANTEKIEDVIKKASIAIQRHKVSKWVDDSYVLVGIARMLNQEYEESIETLKYVNVNSEDEQTRYEALTYLVRTFTEYN
ELNNALAVIDYLNRQKLSKSNKRKFYQQAAHYFQIANDPNNLIKYLTAATELMSRGPTKAKYHFILGQLFQKSSLDAFAY
ENYKEVLNNRPPYELSFYARLNMAQVTELSKGEDIKKIRKYFEQLLKDGKNIEFRDKIYYEMAEFELKQGNIEEAIPYYK
SSIAESINNERQKSFSYHKLGLLYFDELKEYPLAQAYYDSAYQIMPKDEKVYPQVETRQSVLSDFIKQMNTINENDSLLS
LAKMDSASLNEMFLTLQDEKLKKEKEEAARQKREKRIRSANTNSSSFGDEPNIQTNTAPGGGFYFYDASTVGQGKNTFKR
TWGDRSLQDNWRTNRGKVFDSEDAEELEKQAAAKQEQQPEMSEEELLAKEKEKFFSAIPFDEEKQSQLKDEMEVAYYKLG
NIYNFDLQEKQEAVNTYETLLSRYPETEYKAELLYLLYIYYKDKDESKSKTYSSELLAKFPETIFAKLVENPNYQEESNL
ASAKVKVIYERAYRLYEAEDYKAATEEINNGLNDYPENDYEDNLKLLEALITGITDGKNPYKFKLQSFLKEYPNSELYDF
AKGLLAAIDDLDKKQQQKEKIKYIPFFDQAHYFVVVYENNKALSGILPQEIEKFGEKFFPDQDLNAGNLVFDSENSMILL
SEFEGKATAEAFYKKFNSDLSPLKNFSTLNFSNFIISKDNFQIFYQAKMVDSYTDFFKLNYEITQ
>ALU76002.1 hypothetical protein AUW17_12405 [Tenacibaculum dicentrarchi]
MNKLSKILVFNLLLATVYSCSVKKDAFLNRNFHALTTKYNVLFNGEQAYLKGLEEVSAKHKDNFWKPLQIEPITFEADQI
ILPVLQPGSGFDMSDVDQEEEVLTMFDKAEEKAVKAIQKHSMNINGYEKNRQIDDAYLLLGKSRYYTQRFVPAIEAFNYI
IANYPNASLINETKVWRAKTNIRLDNEKLAIESLKFLLELEENEAELPDVIKEQAHTAMAMAYQKTDTIQKVIEHLTAAS
KIFKNKEQAGRNMFVLGQIYSELNYKDSARAVFKKLSETRKAPHKYRIRASIEMAKNTPNDSASIVVLSKLKKLIRNSDN
RKFLNALYYQAGVLELGRNKTDNAIDYFKKSIKAKHNNDYQKTYAYERLGAIAFDKQKYVLAGAYYDSVLTVTSKEFINE
KRIRRIRRKNKGLTRLREYENLVTTNDSILKLVAMPIAERTSFFERYIEKIKKEDQDKKQLLLNAQNFGSSFGTSSGINT
PSNKGKWYFYNTQVLAFGKANFQKVWGTRPLEDNWRLSDKSTSNIQEDEAVLTESKVNLRYELSTYLNEIPSDKKIITSL
IESRNDALYQLGLIYKEQFKNNNLAIKNLTRAQKEQLKKQDTSLELPISYHLYQLYRLENNVAKAGYYKNIILTKYAPTT
FAEIIRNPTKKVTANKKEDVLLNRYKEIYYLYKENKFEQVIKEIETVSLTVKESILIPKFLFLKALAIGKQKNKEAYIKA
LEFIAIRYADKPEGVKAIEILDKLKK
>AMC11243.1 hypothetical protein Lupro_08240 [Lutibacter sp. LP1]
MILFVVGCSTKKDAFLNRNFQAMATKYNVLYNGNEALKKGLLELNSNYSDNYWQRLPIEPLKIDELALPGVKLDKDISPK
EFEKAEEKAVKAIQKHSMLIARQERNSQIDDAYLLLGKSRYYSKRFVPALEAFNFVILNYPNADLIDETKIWQAKTLIRL
QNEEQAIENLNNLLKDKELKDKIKEQAHTAIAMAYVKKDSLQQVINHLKKAILADNNNEQTARNLFILGQVYREKKLIDS
SNISFQELINFKKAPFKYKIHAYIEKAKNVSTKEEALATIAILKKLLKDRDNRPYLEEIYYQLGAIENKIGLEGAIEYYK
KSLQASKTTNLQKEITYQSIGDLYFDKAKFVTAGLYYDSILNITKEKHTKRIRRLTRKRNNLNEVIFYEKIAKTNDSILK
VASMSKEEQIAFFTGYIEKLKANEELLQQKINTGSAFYNSNNLNEENSNAGKWYFYNIQAVGFGEQEFQRVWGNRPLEDN
WRLSDKTQLNLENSKTNITQKNDVINTPEKLKLPYYLNKVVTSKHKIDSITKERNDAYFKLGIIYKEQFKEFSLATDKLE
KLLTFNPVSTLLLPTKYHLYKIYSHQNNKKAILLKNDIINTYPNSKYAKIILNPNEVLNNDSEITPKDEYAAVFYEYKDK
LYEEVIKKTTIAISKYEGEKIVSKFELLKAYAIGKKEGLEAFKKALNFVAMNYPNTEEGKKALEVINTIKTKI
>AMD84311.1 hypothetical protein AXF12_01410 [Capnocytophaga haemolytica]
MERRIHHSGFVGLGLLLLAGCTPNANTYYNRQMQPIVTKYNVLFNGEEAFDKGYTELQQKYHDDFSDVLPVEPIGMSGKV
QLDGMENPNFERAEEKAIKTIQRHSMVYKGEQRNYKIDDAYMLLGKARYYNERFFPALEAFNHLLTNYGKSEHIPAAAVW
AQKTNLRLGRDKVAIEKLNTFLEETPKIRRNDKAEAYATLGQAYINQEQYPQAADALYTAGKYTRNRALRGRYYFIAAQL
YEKQKQRDSAVVAYEKVIKQNWKIPRRLWIEAQAGMARNKVFTPEEKAEYLAYLTKLENRYEHKDFLDVLYYQHAELLKD
KDKASAIAFYRNSLSKNKDNNPLKAKAHERLADIYFEKKDYTSAYHHLDSTLTYIPEHTFEHLYIRRKKDNLAKITELEY
AVKHNDSILKVVRLPKDAQVAYYQKHIDSMQQVASAKVVKDTRKNTGMGISPQAAEPAKGGKFYFYNPMAVAYGKQQFQQ
YWGDRKLEDNWRWSATEATVPDLNAQAATEVVQPKEQLTPEQYIAKLPTSQDEIRQLEEERNQALYQLGVLYRAKFSDHE
LAIQRLKRVLEQHPSPEVEVATLYELYKNYQESNDPQAEAIKTRLLASYGNTDYAKLLQGAATTRQEQNQQAQQFLDTLM
VAYEKGDFVTTATRLEAEGLQYRETAVAPKIALLQAKTTGRLQGVTPYREQLDRIVTAYPATPESEEAKDLLEELKEVET
EPFVPVEKTTKWKVVITRVDPVQRTEIAKKLTDKLKSISEAMTLSEDVYNKEETWLVVHHLRDAHTAETVIRDLKELLAK
YHLSAFAIATENYRLVQMRKDKDKYLETQKPVTNASK
>ADX68443.1 TPR domain protein [Weeksella virosa DSM 16922]
MFVEINTSDKIFSILSFFSRFAFIGRMKKIILSLSVVLSLGSCSTQKNTFQNRTYHKTTAWFNALYNAEQELDKVKEEQL
NEYQYNWGEILPVDPVNEIRYTKSQAPNINQISRPGQKEKFVTPTGLDAVETKAQRVIEKHSMYIDGKEENQLIGRAYLL
MGKARYYKKEYFDALDALNFIKSQLPNSKYAEEAQIFITLSELKGGNFYDGREKLAEMYEQGMSKRNLQLEVAKNFGQYL
IDTQKYELATEVLTHAESLSKNKTERARLNFILGQLYAKLDDRQEQSEAHFTKAYELKPGYDMEVKAQIAMAINFQKEKN
DYETYKNHLESISSKGVYKKRKNELDYAIGKLAILAGNLTDAETYLKSSLKEKEISDPYIRGKAYEAYADLEFDRGNYLY
ATVYYDSAVTAITHEKEINRINLRNDALKKLMEKHYLVQKNDSILRIAQMSKTEQEKYFQNYIDTLKIKEERQRIEEEKQ
MALANSSPSVDFQLGGTIKNFNSTSSGGSKFYFYNQGLKSDGVLEFQRVWGNQSLRDNWRFSTGGTSALEKRELELTGKL
EEGNPRRFDLDFYLEKIPTQPKVIQNLKIERDTTELSLGIGYYDQFSNERLAISTLEHLISTPPKNIDIKANAIYQMYRI
TKAENDPSMEKYKNQILTEFPNTLYAGYINNPMEDYLTPETKEALADYEAAYSLYKEGKYEDTKTKVRQAIEQYPTQTLI
AKFALLNAFAVGKTESLEQFRGALEVITIAYDGTQEAKKAKELLKKLDATKNKTNAAEETKKEVDRAADVLMPTEKKEST
TPQRNRTGITGPGSIDEEDTKPVVK
>ADY29209.1 TPR domain protein [Cellulophaga lytica DSM 7489]
MKLQTKIIGTVVLAALVFNACSTKKNAFVNREWHALNTKFNVLYNGNIAFEKGREELNANYKDNYWDLLPIERLEVTDEV
KLDSENNNPNFIIAEEKATKAIQKHSMVIKDRERNPQTDEAFLLLGKARYFDQRFIPAQEAFNYVLKNYIQSDKFNEARI
WREKTNVRLENEELAIKNLKKLFKYDDLSDQEYADARAVMAQAYINLNAPDTAIQQLKRASVYTKKQEEKGRYYFIIGQL
YNQLNKKDSANYAFDKIIDLNRKSPRVYFINAHLQKIMNTTVTADNKEEMFEYLTDLEENRENRPFLDKIYRQKAQFFLN
QEQDSLALVYFDKSLRATTNDNKLNALNYENLGEYYFDKNKYKQAGAYFDSTLTNLVETSKKHRLIKKKLDNLEDVVKYE
DIVQYTDSVVTLYNLPKEKQVAYFEKFIEEKKAKEEAAAKKEKERQNAGIAAFANTKAGKQNKGKFYFYNITSLGYGKTD
FKTAWGTRKLEDNWRWSNKNVVLQTSDTDSGIAGAATNTITEEGQEYKVSYYMDKLPTNIAVIDSLKKERNFANYQLGLI
YKEKFKENLLAAGKLESVLKSNPEERLILPSKYNLYKIYEESGSNLAAAMKQDIIANHQGSRYAEVLLNPQAILEGGADT
PNARYTKLYKMFQNQQYLEVITGAEENINRYTGDEIAPKFEMLKAMATGRIEGFEAFKEALNYVALNYPNNPEGKRAQEM
IKYQIPQLEKSDFVDQSTNAKGTWKVVFPFSRNNDTAANELYKLLNKSVEDLKYKNKVSKDIYNLEQQFVVVHGFASEEF
ALGYAELLKNNKDYKVGHQNFVILSNNYKVVQVHKKLNEYKKTLLIPKP
>ANI88797.1 hypothetical protein A9P82_05545 [Arachidicoccus sp. BS20]
MKRRFFLFILECCICAIPAFSQVGTTISLKGNKPPEYANKPLPAERTPYGKIGKAKKFIQNTFVHYNFLFNANRIFNDIM
QQAVASNVDDYARLLRFYPYDEKALAADKRFDSVIQHATAGLLLHDLRNDYVDELYFITGKSYFFEKKYDSSQYTFQYLN
YAFAPKDDGYDIPIGSNSSSADKRFSISNKEKSGIGKNNLKNINRRNDALVWLARNFIEQKNYVQAQILLNNLSRDVHFP
ERLQPLLNETKAYYFYQQNIYDSAAYYLSRSHFNDDSKTLKARRHYLTAQLYQLSGADSAALHFYEAAKKYSTDPQLDIY
AEKNIAALNNRSDANDLNTLLRKNKYFLYKDLIYYQQAEIARANHDDKKAIDLLQQSVIANRSIQPQNGQQRSKTFFLLA
NTEYDNNLFASASAHYDSVSANFITDSIDKHTLQHRSHPLHLFAVNADSMHVQDSLLTLANMPEKDRTAILKQAARRIRK
SIDKREDEAENNSPLANRLIQRQQQTTPTTSDLFSQGASAAAWYFNNQPLKSSGYQRFKQKFGNRPNVDNWQRLSAISGT
ANIRNTPQTAEDIPDAFNADSTLKLDSSEITAQDLLAGLPMTSAQKANANNIISQAILDNGKILQNSLENFRGAIFVYDS
LLQTFPKSRQVPEALYNIFVCYTLLGDSANALQVKNNLLNNYPSDSWSKKLFAKQNRFAVSATSLADSATKTYNDIYNLF
LSGKFEEAVQQKNIADKKYGSFYWTPQLLYIEAIYHVSKNEDSTAIGKLNYLIKTFASSPMLPQAKTMIDVLKHRKEIEA
YLRSLHISPEDYLQNNILARLEEASQKMNQPERRVALYRDGNLVDMPEEKISTNSPTQLNAPDKTFAIQNAATDTAQQQT
QSNQQQTANNNIVTTQDNAIEKPDSDKIAVNINVPNTPPTDSAKTLKPAQSKDSAIVKPQKVTVNPPVNNTTRVVDGFTF
NNNAPQYVTIVLDNVAPVYATEAGNAFNRYNLLTFPNKQYNVNSQQIGDETLILIGPFKNNAEAQDYQSKIQPHASNEII
PWITTGYSFIKISPENLNKLHTKADVEKYKSAESKAEN
>ACT96228.1 TPR repeat-containing protein [Dyadobacter fermentans DSM 18053]
MLSRTNRARHKVNFVIDRFTSHIRRILPLLGLIAVVAACSQYSSRPGAITFHNVAARYNAYFMAEQDMLEAEFEMQKAYK
ENYNQLLPILLPMDSVRAQAVKPKLQDAIKKASIVAEKHQNSKWIDNSYILLGKARLYLGEWADGLEALRYVYANGRDED
DKNNALILLMRAYIEHKDYSNALGVAEYLSQQPLNKTSQRDFYLTKAYLHQQNGEYLTSVAILEETFPLLKKSTETARIH
FAAAQMYDRLGQYALANKHYKGVSKNKPNYDLGFYSSMNSLQNEVVLNPGRDLTNVGFDKMLRDRKNDDLRDRVYFTMGL
LAEHKKQIPEAISYLQQAAAASKGNMQQKAYTYLQLARIQYEALENFEMSKAYYDSALAILPQQAPEYRLVADRKRALDN
FVTQYTIVSTEDSLQKLSKMNPAALDNKIDAIIEAREKKRLEEEEKARKAQIAAQNASLQQGGGNPLVNGGERRWELYDP
ALVNKGKIDFKRTWGNRPLEDDWRRSSRPLRSTAGNNAAGGTDSTGVAQSGQDNSGLTKGTADWQQVHDQLKRNVPLTDT
AFAVSQKNKEEALYNLGKIYRFDLKESNRAIAAFERVLSEYPKTEYKDEIYYLLFLSNEQNAAQKDSWKSKLLSEYPNST
YARLVNKSADTEGTSGNATKEYEAMYKLYADGNHTRALEEIEKNLPSYKGSSLEDKFALLRVFLIGKVRGKEAYTQAITE
FIRLYPNSVYLPRLKEMQELNSLSMGKR
>ALL08334.1 gliding motility protein [Pedobacter sp. PACM 27299]
MENYAINSLKVTLVIFSSCLLYACSTNKDTAASRAMQNLTSRYNYIYNANVILSQHQEELAESYADNYDEVLPVYINPEA
YDIYNDQAGSSMPDMEEIIKKARVLLLEKTYGNYQDDAYLLLGKANFYKGNYFNAEEYFDYTAKTYPNLTKSRVQALDWK
ARSLMQLGKYSEAAKVLDTLSNTISGLKSHKAEPLATIAQIYIHQRMAADAIEVLQQAIQAGPSKPQRIRWNYILAQLYE
KQENYNEALRYYRKVEKSNAPFEMYFNANLNRIKLTAFLSGVTINKQQQLMAMLKDDKNEDYHDQIYYQVAESYARDQHY
TEADKYYKLSVRNSTKNMYQKGLSYLKIADLNFKHFHDYLNAKLYYDSTANTLPKTYPDYEQIVKKNQNLQYLTDRYELI
SLQDTLQSLAKLPETERLAKLRLVLNPVVQPEKTANIVNNIPVNNFPTGNNVRQKTPVSSNFYFANPTAISTGFNDFKKK
WGNRKLELNWRQSIKSSAQETNQDITKNYATNNAVVNPDHIGQALPDSASRMKALLADIPSSPELLAKSNQKIIEAYYEI
ANFYLQELNSPKEAAEVYEILLKRFPKNDRLASINYGLFLANKAIDPTKAEVYKQIVLRDFASSSYAKTILDPSFSLKQS
EMEVQVNKQYNDLFDTYEKKDFASVILKVDEVLQNNPDNYLAPQFAYLKAIAIGRTAHVDQLITAFEKIKASYPNDQLIV
PLVKEHLGYISQHLEEFRKRAIALADFDANEPKFFAQQFPSKEPAKVNAQNTVAPQNPVAAHPVKEVPAIKAPTEEKPAT
SAPATKAEGIFNTAESKLYYYVVHVAEGSLTLSSSRFGIGQFNRGNYAENNLRHQLKEFDNDQLIFVGNFGTFDDAKTYA
EGINPQLKQIMKVPANLYKSFIISKENFDKISSKDLLNKYLEFYKNNY
>AOM77791.1 gliding motility protein [Pedobacter steynii]
MENYAINSLKITLFIFCSSILYACSSHKDTAGSRAMQNLTSRYNYIYNSNVILIEHQQELTEGYADNYDEILPVYVSPEK
YDIFNSQPSESMPAMDEIIKKARVILLEKSYGNYVDESYLLLGKANFYKQNYFNATEYFDYTAKTFPNNKKSYVQALDWK
ARSLMQLGKYSEAALVLDTLSITISDLKNNKADPLATIAQIYIHQRMATEAIGALKEALNANPTGAERIRWTYILAQLSE
QQENYPEALFYYRKVEKSNAPFEMYFNANLNRIKLNAFMSGVKINKQDQLLALLKDDKNEDYHDQVYYQVAETYARDGDY
DQAKKYYKLSVRNSTKNAYQKGLSYLKIADLNFKHFRDYRGAKAYYDSTANTLPRTYPGYELILKKNQNLQYLTDRYEVI
SWEDTLQSIAKLPEQERPAKINLLANPIVEPVKTTETYAMNTFQPGYDNRTKNTNASSSFYFANSNALSTGFNDFKKKWG
NRKLESNWRQSIRSSAQETIQDINKSYSNNGKVAANPDSLPVTVPDTESKVKLITAAVPLTPELLAISDQKIIDAYHEMA
NFYLQELNDPKEADEIYQILLDRFPNNNRLASIYYGMYLVNKTLDPAKSEMFKNKVLKEYASSTYAKTILDPSFSLRQSE
MEVTVNKQYNDLFDLYEKKDFNAVIQRVDEVLKANPENYLAPQFAYLKAIAIGRTSHVDNLTTEFEKINTSFPDDKLIVP
LVKEHLAYINQHLEEFKKRQIALIDFDPNEPKFFGQQFPVTVAVKNPVAENKPVKSEKNIETPVIPKAVTPGKPVVPVKV
VGIFSTAISSIYYYVVHVADASLTLSSSRFGIGQFNRGNYTENNLRHQLKEFDNDQLIFVGNFGTFDDAKTYAEGINPQL
KQIMKVPANLYKSFIISKENFEKLSSKDILDKYLEFYKNNY
>ADV48859.1 protein involved in gliding motility SprE [Cellulophaga algicola DSM 14237]
MKLQFKLIAALVFGGVLFNACSTKKDAFVNRNWHALNTKYNVLYNGNIAFEEGREELNASYQDNYWEVLPIERITIREEI
ILDSENKNPKFELAEEKATKAIQKHSMEIKDTERNPQTDEAFLLLGKTRYFEQRFLPALEAFNYILRKYPKSDKLNEASI
WREKVNIRLENDELALKNLKRLFKFEVLEDQEYADAKAMMAQAYINLSKIDTAIQNLKVASAYTKKNPEKGRYYYIIGQL
YNQLGYKDSANYAFDKIIHLNRKSPREYMINAHLQKIRNTKLTPENTLEVYEYLTDLEEDRENRPYLDKIFRQIAEFHLE
NVSDSLALAYFNKSLRATQNKPQLNALNYENLGEYNFDKNDYKIAGAYYDSTLVNLPENTKKYRFIKKKLDNLEDVILYE
DVVHYTDSIITIYNMPKEKQLAYFGTYIKDLKEKDSLAAKKEVERQTRGVSAFAETKGGKQNKGKFYFYNIASLGYGKTD
FRTRWGNRELEDNWRWTDKAKTNIAEVDSIANNATNEITGLTEEQKYSIDFYMDQIPTEVTVIDSLKTERNLANYQLGLI
YKEKFKENFLAAGKLETVLKSDPEKRLILPSKYNLYKIYEESGSPLTAQMKENIITNHPDSRYAEILLNPNAVLEGDTES
PDAKYADLYKKYTNQEYLQVITGTQENITKFTGDPIVPKLEMLKANAIGRIQGYDAFEEALNYVALNYPNNPEGKKAKEI
IADQLPKLAPKEFLQPNPSKKAENWKLIFTFDMAATESATTLKEELEKAIKDLKYRNTVSIDIYDLENKFVVVHGFKTQD
YALGFAELIKNNKDYRIADENFVILSSNYKIIQVHKNLTAYKTHTVTPKP
>AKD56403.1 hypothetical protein SD10_17295 [Spirosoma radiotolerans]
MSRYLRTVPFLLLPAVLFLTAGLVSCSQYSTKPVSKGYHNLTAHFNAYVIARDQINQAEQIIFKARQENYNQLMPILLPV
DSMGMQPVKPQIDDAIKKASIIPERHQNSKWLDDAYVLIGRARLIKQDLPNAIEVFKYVNTKGTNEDDKHTALVGLMRAY
VEGNDYTNALNVAEYLRNQPLNKLNTRDFYLTKAYLHERQGEYAVAAGILDATFPMLKKGESTARLHLIAGQLYDLIGQP
TKAVDHYRQVLKSRPTYDQSFYANLYAIQSNGLTGDQKRIAQSAETFENLLNDRKNVDLKDKVYFTMGLLEARSGRVDKA
IKYYSQSIQAAGTNTTQVPYTYLEIGKLYFEKKSDYNHAKVYYDSALALMPKQSPDYAALLNRKKILDDFVLYKTTIQTE
DSLLALSKLDAAALDRVFDKTIAQREKEDKAQAALAQQIIDQATRGGGSSMPGATNSNLQPAERWVLYNPVALSQGKQEF
AVRWGNRPLEDNWRRSNKETSGAMAADNSPLNGASPANSVNPNAPLQPADATVGGIPVALNSPAATQKAQKDAMRAKVPF
SKEAQAMANQRIENALYKLGKLYKFELNQPADAIPTFEQLLTRYPNTLQKPEVYYLLHLSNEQLGKTSPWKDKLLAEYPN
TSYARLTGKVAAQTTDSEAQALKTYTTIYELYKANNNVEALTRADAALGSFAGSQLEDKLALLRLMLVGKVKSVDDYRQA
MNEFIRDYPGSQLLPRVKEMQAAADLLTAKRK
>AIY12693.1 TPR domain protein [Cellulophaga baltica NN016038]
MKLQFKLIAALVFGGVLFNACSTKKDAFVNRNWHALNTKYNVLYNGNIAFEEGREELNASYQDNYWEVLPIERITIREEI
ILDSENKNPKFEIAEEKATKAIQKHSMEIKDTERNPQTDEAFLLLGKTRYFEQRFLPALEAFNYILRKYPKSDKLNEAAI
WREKVNIRLENDELALKNLKRLFKFEVLEDQEYADAKAMMAQAYINLSKIDTAIQNLKVASSYTKKNPEKGRYYYIIGQL
YNQLGYKDSANYAFDKIIHLNRKSPREYMINAHLQKINNTQLTPENNLEIYEYLTDLEEDRENRPFLDKIFRQVAEFHLE
NKSDSLAIAYFNKSLRATLNKPQLNALNYENLGEYNFDRNDYKIAGAYYDSTLVNLPENTKKFRAIKKKLDNLEDVIYYE
DVVQHADSVITIYQMPKEKQLVYFGAYIKDLKEKDSLAAKKEIERQNRGISAFAETKAGKQNKGKFYFYNITSLGYGKTD
FRTRWGDRTLEDNWRWLDKGKTTISEEELVADNAATGTTGLTEEQKYSIDFYMDQIPTEVAVIDSLKTERNLSNYQLGLI
YKEKFKENLLASGKLETVLKSNPEERLILPSKYNLYKIYEESGSPLMAQMKENIINNHPDSRYAEILLNPNAVLEGDTDS
PDAKYAELYKRFTNQEYLQVITGAQENITKFTGDPIVPKLEMLKANAIGRIQGYDAFEEALNYVALNYPNNPEGKKAKEI
IADQLPKLAPKEFLQPNPAKKAENWKLVFPFKMDATEPVAKLKAALEKAIKDLKYRNTVSLDMYNLENKFVVVHGFKTEE
YALGFAELIKNNKDYRIADENFVILSSNYKIIQVHKNLTAYKTHTVTIPKP
>AIZ41046.1 TPR domain protein [Cellulophaga baltica 18]
MKLQFKLIAALVFGGVLFNACSTKKDAFVNRNWHALNTKYNVLYNGNIAFEEGREELNASYQDNYWEVLPIERITIREEI
ILDSENKNPKFEIAEEKATKAIQKHSMEIKDTERNPQTDEAFLLLGKTRYFEQRFLPALEAFNYILRKYPKSDKLNEAAI
WREKVNIRLENDELALKNLKRLFKFEVLEDQEYADAKAMMAQAYINLSKIDTAIQNLKVASSYTKKNPEKGRYYYIIGQL
YNQLGYKDSANYAFDKIIHLNRKSPREYMINAHLQKINNTQLTPENNLEIYEYLTDLEEDRENRPFLDKIFRQVAEFHLE
NKSDSLAIAYFNKSLRATLNKPQLNALNYENLGEYNFDRNDYKIAGAYYDSTLVNLPENTKKFRAIKKKLDNLEDVIYYE
DVVQYADSVITIYQMPKEKQLVYFGAYIKGLKEKDSLAAKKEIERQNRGISAFAETKAGKQNKGKFYFYNITSLGYGKTD
FRTRWGDRTLEDNWRWLDKGKTTISEEELVADNAATGNTGLTEEQKYSIDFYMDQIPTEVAVIDSLKTERNLSNYQLGLI
YKEKFKENLLASGKLETVLKSNPEERLILPSKYNLYKIYEESGSPLMAQMKENIINNHPDSRYAEILLNPNAVLEGDTDS
PDAKYAELYKRFTNQEYLQVITGAQENITKFTGDPIVPKLEMLKANAIGRIQGYDAFEEALNYVALNYPNNPEGKKAKEI
IADQLPKLAPKEFLQPNPAKKAENWKLVFPFKMDATEPVAKLKAALEKAIKDLKYRNTVSLDMYNLENKFVVVHGFKTEE
YALGFAELIKNNKDYRIADENFVILSSNYKIIQVHKNLTAYKTHTVTIPKP
>AIM60248.1 TPR domain protein [Cellulophaga lytica]
MKLQTKIIGTVALAALVFNACSTKKNAFVNREWHALNTKFNVLYNGNIAFEKGREELNANYKDNYWDLLPIERLEVTDEV
KLDSENNNPNFIIAEEKATKAIQKHSMVIKDRERNPQTDEAFLLLGKARYFDQRFIPAQEAFNYVLKNYIQSDKFNEARI
WREKTNVRLENEELAIKNLKKLFKYDDLSDQEYADARAVMAQAYINLNAPDTAIQQLKRASVYTKKQEEKGRYYFIIGQL
YNQLNKKDSANYAFDKIIDLNRKSPRVYFINAHLQKIMNTTVTADNKEEMFEYLTGLEENRENRPFLDKIYRQKAQFFLN
QEQDSLALVYFDKSLRATTNDNKLNALNYENLGEYYFDKNKYKQAGAYFDSTLTNLVETSKKHRLIKKKLDNLEDVVKYE
DIVQYTDSVVTLYNLPKEKQVAYFEKFIEEKKAKEEAAAKKEKERQNAGIAAFANTKAGKQNKGKFYFYNITSLGYGKTD
FKTAWGTRKLEDNWRWSNKNVVLQTSDTDSGIAGAATNTITEEGQEYKVSYYMDKLPTNIAVIDSLKKERNFANYQLGLI
YKEKFKENLLAAGKLESVLKSNPEERLILPSKYNLYKIYEESGSNLAAAMKQDIIANHQGSRYAEVLLNPQAILEGGADT
PNARYTKLYKMFQNQQYLEVITGAEENINRYTGDEIAPKFEMLKAMATGRIEGFEAFKEALNYVALNYPNNPEGKRAQEM
IKYQIPQLEKSDFVDQSTNAKGTWKVVFPFSRNNDTAANELYKLLNKSVEDLKYKNKVSKDIYNLEQQFVVVHGFASEEF
ALGYAELLKNNKDYKVGHQNFVILSNNYKVVQVHKKLNEYKKTLLIPKP
>AJR02851.1 hypothetical protein AW14_03550 [Siansivirga zeaxanthinifaciens CC-SAMT-1]
MKTSFKANFIFLFTILLLVSCSRKKDKFINRNFHAITAEYNTLFNGYNALDAGRKSLNDGYSDNYWDVLPIERMQISDEI
ILPGQSKNSDFTKAEEKAVKAIQKHSMNIEGKERNPQIDEAYLLLGKARYFDQRFVPALEAFNYILYKYPASDKINQAKI
WREKTNIRLDNNELAIKNLKRLLFVQEVEDQDLADATSMLAQAYLNTKSVDSAITQLQIAANATKSNDERGRYQFILGQL
YNQLGYKDSANIAFDKVIELNRKTPRIYMISAYIEKIKNFDYSTQNKSELLELLTELEEDRENRPFLDKIYHQKANFYLD
NNLDSLAITYFNKSLRTRSKDSQLIARNYETLGNMNFDVSEYKLAGFYYDSTLINLEENSKPYRVIKRKRNNLEDVIYYE
EVAKVNDSIIKLVKASPEERLDFFNAFIEDIKAKEAAEKEQAEAEEQLANLNSAVTSVPNNQTNIGSRSAGLPGQASTFY
FYNPTTVAYGKNEFLKNWGDRPLEDNWRWSSKVKSGGGASSVAGANVLALASDEERYNPEFYISKIPSEAKEIDSISKER
NYAYYQLGLIYKEKFKEYELAKTKFVNLLNSNPEERLILPSKYNLLKIYEALGENGEAAIANNEIISKYPDSRYATILSN
PDLVSDTDADSPEALYEALYHQYENQEFAEVISKSEDYINRFDGEPIVPKMELLKATASGRLFGLEAYSKQINNIAVTYA
NTPEGIEAQAIEANVLPKLANTKFTVANDSISSGYKVVFKFDEANKEQIKTFKETIDKVLKNIKYYSLSSSVDVYNPKTT
FVVVHGLKNEQVAKTFDQLLTKEDKKKIKQPYFSIASENYQIVQIHKNLDAYLSKNNK
>ACU02613.1 Tetratricopeptide domain protein [Pedobacter heparinus DSM 2366]
MKNYATHNLKVILFSLCSCIIYACGSQKDNATTRSMQNLTARYNYIYNAKVILNTHQQELAEAYPENYDQVLPVYLGPEI
DSNFIVKDGNGAKTMDDIIKKAQIIILEKSYSNYLDDAYILLGKANFFKGNYFNAAEYFDYVIKNYKNNTKSYVEALNWK
ARSLMQVRRLNEAKLTLDTLAYMIPDLKKNTAEPLATLAQLSIYHHKNAVAISYLKDAVKASHDSQHKIRWTYILAQLSE
QQKNYSEALLSYRKVQKSNAPFEMYFNANLNRIKINALLSGKKINKQDELLALLKDDKNTDYIDQIYYQIAESLIADEAY
AEAKKYDLLSIQKSTKNQYQKGLSYLKIADLNFKHFHDYLNAKLYYDSAVNTLPKTYPGFELIVKKNQNLEYLTKRYETI
AKEDTLQNIARLPEKEREAKIQAIFNPVGRPDLVNTQVSPNTSPLAFNLSESNKPQTSSTFYFSNAAALSKGYSDFKKKW
GNRKLENNWRQSIRSSAQTTNQDITNNMATALANNAGIDNPGLSDKTAEIKAYTTALPLTAGQLAQSNQKIIDAYYDIAS
FYLQELNDPEEAEEVYQILLNRFPGNNHLAASYYGLFLIYKNKDQTAATNYKNKILKEFPGTVYAKTILDPSFSLKQTEL
ETTLNKEYNSIFEQYQKKDFTGVMQMADQVLKNKEENYLSPQYAYLKAIAIGRTNHVDTLLTTFNGITNSFPDDKLITPL
VKDHIAYINEHLQDFQKRKIALIDFDPNEPPFAIRQAPAPSVTARQEVIPAVQQNNKIESAAVTNVPKTEKPIPAVPIKV
EGMFSTAVSTVYYYVIDVADASLTLSSSRFGIGQFNRGNYSGQNLRHQLKEFDNDQLIYVGNFSNFDEAKTYADGISPQL
KQIMKVPASIYTGFVISKENFDKLTSKDILNKYLEFYKNNY
>AOW11240.1 gliding motility protein [Flavobacterium sp. EM1308]
MKRTTSKYILVTVSVSFLIACSTKKDTFLARNSHALSTKLNILYNGQIALDKGVKEVNDNTVEDFWKRLPVEKMQSNEDV
PVDGKTKNANFEIAEGKATKAIQKHSMNIGGNEKNYQIDEAYLLLGKSRYYDQRFIPALDAFNYILYKYPNSSNIYSAKI
WREKTNVRLGNDALAIKNTSKLIKDNDLKKQEFANANAILASAFLNLEQKDSAIVKLKLANDFTKINEEKERYSFLLGQL
YEEAGQKDSAIYFYQKVIDMNRKAERKFVIQAYAKKAKLNNYQGEDYDLFVKKSKKIMEDRENRPYLDVIYHSIGIFYDN
NNDKEKALEFYNASLDTKSKDSYLNASNYRNIGNLYFKHTDYPLAAKSYDKCLELLNPKTREYLQISKIRKNLDEAIVNE
TIAKRNDSIIYVASLNNSDRVIYYENYIQKLKSSDELKKLLEEKQKKIEGNIALNTAGKMQNDATPTQNGQKINPPAFAL
PSNNSPTAASNVFYFYNPNTVAYGKLEFQKIWGNRSQNGYWRVSAANTSDTNLANTDAVPQQDASKEVAVSEVNEKYTTD
YYLKQLPKSQTAIDSIVKERNEIYYQLGVIYKEKFKEYDLAVDRLEKLLTFHPEEKLIPPTKYNLYKIYEINNPNKAAAI
KSEIVSQYPDSRYAQIITNSKLQKVTASDSPEAEYERLYRYYEQENFGLVSERIDGLISHFAGEAIVPKFELLKAYNIGK
TQGLDAYKKAIEYVADNYANSKEGKDAMEILKTQIPLLEKMSFSTVDNKNWKVVFRIDKYDTKTEAAIEKKLLLFLANEN
VEKLKYSCESYTEKESFITIQGIHSESYAQFIVALFAENEKYKINQPGVVISNENYKIVQIKKNFDEFLSLKKS
>APU68072.1 TPR domain protein [Gramella flava JLT2011]
MAILMLSAVIFGCSRKKNTFISRNYHAVTSEYNALYNGQVALDMGQREIAQNYADNYWDLLPVERLAIDDKILLPDSVRN
QNFGRAEEKAVKAIQKHSMQIGGKERNPQMDEAYLLLGKARYFDQRFVPALDAFNYILYRYPASDNITHARIWREKTNIR
LGNEKLAIKNLKKILDSDRLEDQDIADANASLSQAYMNLNHLDSALVPLQAAASYTRENEEKGRYLFITGQLYNRLGQKE
LANQAFDEVIDLNRKSPRIYYVNSYIKKAQNFNYNQGDNAYLLNMLRELEENRENRPYLDKIYFQLGEYYNRIDSTRLAE
EFYNKSLRSPSSDVYLKSVNYEVLANINFDRANYQMAGKYYDSTLTSMSPELLEYRTIKKKRENLDDVIKYELIAEETDS
ILNLAALSEEERLAYFTKYTDELRAKALEQADSAELPVYAANVGNSNTFPSAATTPAAGPNTGGTSNSFYFYNPLRVSRG
AQEFLRTWGSRELTDNWRWGGSTTGPSTVNAQERIMEVNFDNNPIYDPATYIAQFPSDRLILDSLATQRNLANYQLGIIY
NEKFGEQGLAAQRLEFLLKNEPGENLAIPAKYNLYRIYEAMGQQQRAQELKTDILTNYPDSRYAAFINDPSSIQADENSP
EALYNRLFIQFEEGNFEEVIEKSSEYSRQFTGNRMLPKFELLKAQATGRLYGLQAYKESLNYVAMNYSQTPEGQRAQQIL
NSTIPELENLEFNRDDLQANYKLVFSFDHAEQEKGQQFREKLAEVLQELGYDKLSISRERYDSNTDFVTVHGLDNRSKAL
GFQELLQKNKEYKIERQGFVISAENYRIVILKKNLRNFLDQD
>APY08508.1 hypothetical protein BWZ20_09435 [Winogradskyella sp. J14-2]
MKFKIKHILYLFLVAIIVQNCSRKKDTFINRNFHALGTEYNILYNGNIALERGKLAVNDAFTENFWELLPVERMQVSEDV
FLPGQSKNADFERAEEKAIKAIQKHGMNIDGKEKNPQIDEAYLLLGKARYYDQRFVPALAAFNNILNKYPTSDKINQVKI
WREKSNMRLDNNEGAIKKLKRLLDEEEIEGQDLADATATLAQAYINIKAKDSAIPLLGIAAENTKVKSEKARFHFIRGQL
YNEFKEKDSANMEFDAIIDMHRQVPRAFYINAHLEKSYNFDTTEGDEVEFLEYLTELEENRENRPFLDKIYHRIAEFHRN
KASDSLAEAYYNKSLRKITSDKFLRALNFETIGNMYFDKNVYKTAGAYYDSTLTAMTPNTKPYRILKRKRENLDDVIYYE
GVAQVNDSILRMVSLPKEEQLAIYTKYAEELKQKALKEEQRKEEESRQQESRQNMALNVAKSKNARPNLSPRGLPGEFTS
KGGDGASSFYFYNSTTVAYGKNEFLKIWGDRKLQDNWRLSNQKSGIKNSEKTETIASVTGKEDQYNPEAYIASLPTEQKA
IDSIAKERNFAYYQLGIIYREKFKELSLSKSRFEDLLKNSPEERLILPSKYNLYKIYTELGLSRKAEAMKSDIVANYPDS
RYAEILLNPQSELAKDENSPEVIYTNLYKQFENQEYAEVITEAEKQIKRLEGDDFLPKFEILKASAKGRLYGFEEYKKGI
DYIALTYPNTEEGKKAQELLNNAIPVLAKKEFIEDDKATHFNVVYQFENGSGENINAFVKTLNEEIEKKIKYFDLTTSID
IYNESKTFVVVHGLTSIQGASGFAQLLQSDEKDNRGRPVKPKITKEYFAISSPNYAIIQRHKNLNAYLKLE
>BAO75602.1 TPR domain protein [Winogradskyella sp. PG-2]
MKTSIKIILSLFCIAFIAQGCSRKKDTFINRNFHALGTKYNILYNGELALERGKLAINDEFTENFWALLPVERMEIKDDI
FLPGQSKNADFDRAQEKAIKAIQKHGMNIDGKEKNYQIDEAYLLLGKARYFDQRFVPALAALNNILNKYPTSDKINQVKI
WREKTNMRLDNNEVAIKKLKRLLKEEELEDQDLADATAALAQAYVNLKHKDSALTQLAIAVEYTKNKNERARYHYIRGQL
YNEFKEKDSANMEFDAIIDMHRHIPRSFYINAHLEKSNNFDETNGDLVEFEEYLTDLEENRENRPFLDKIYYRIAEFHRS
NANDSMSEAYYNKSLRKIASDKYLKSLNYETLGNMYFDRNIYKTAGAYYDSTMTTMVKNTKPYRVIKKKRENLDDVIYYE
GIAQTNDSILNIISLPKEEQLAIYTEYAEQLRAKILEEEKLKEELAEKKKNAVATKGNNLDFNKSAKKSNRNPRATPGGI
GGNSNFYFYNPTTVAYGKNEFLKIWGDRELQDNWRLSDQSISVKSDDKKEVVATDTSEDKRFDPQTYLATLPTNQVEIDS
IFKERNFAYYQLGIIYKEKFKEYALAKSKLETLLDNNPEDRLILPSKYNLYRIYLELGLNRKAEAIKADIVANYPDSRYA
EILLNPQSELSKDENSPEVIYTNLYKQFEKQEYAEVIATAEAQIKRLEGDDFVPKFEILKASAKGRLYGFEAYKEGINYI
ALTYPNTEEGKKAQDLLKDAVPALAKKEFIADDKAQYFNVIYQFDKNSDEDIDEFIKVLNEEIEEKIKYFDLTTSKDVYN
DNTIFVVVHGLKSIQGASGFAQLLQTVDRDEKGRPVKPKITKEYFAISSPNYAIVQRHKNLNAFLKLE
>EAP87693.1 TPR domain protein [Croceibacter atlanticus HTCC2559]
MTAYYNTMFNGKQAIIQGEAELEASFRDNYWAILPVERLQIEEQALLQGETKNANFERAEEKATKAIQKHSMYIDGEENN
PQMDEAFIMLGKARYFDGRFIPAQEAFNYVLRRYPTSNTITEARVWKEKVNIRLDNNELAIENLKEILEEAEEEDLNKQA
VAEAAAMLSQAYINLQQLDSAIMPIKLASETIDDKEKQARYTFIKGQLYNNIGKVDSANIAFDEVIKLNRSIPRRYLINA
YVEKAKNFDLDKGDKAEFEELLTRLETYYENRPYLDRIYLVMADYYQKLDSTDLAVTYYNKSLRTQSADNYLVSRNYLRL
AEINFDNAEYKEAGNYFDSTLTNLDNTTREFRTITKRRVNLDDVILYEGIARANDSILNVANLSAEDQYSYYQTYADGLK
ATAIAQARAEELPVTGATNSFYNKQTNSRELKGIGGPKVKGDFYFYNPTTVAYGKQEFEKVWGSRKLEDNWRTGGSVFSN
TETEEEDIDPIAALEEDPRFDPQTYVDLIPKNQKVLDSLSTERNFAYYQLGLIYKEKFKEYSLASEKLEGLLNNNPEERL
ILPSKYNLYKVYETTGDTANADRVKNDILNNHPESRYASILRNPESLKNDENSPEAIYATLYKQFQEQNYALVLEKSEEY
IQQFTGDDIVPKFELLKAYAEGRYLGFEAYKEGLNFVALNYPQSDEGKQAAKIYKQSIPSLEFKEFEKDGKEGEFKLIYP
IDKNDTTVDAKALREKVDKAIEDLGYTNLYTSYDVYNPFQNFLVIHGLNSSLGAEGFGELLKDNKNYKITNEFFGISSEN
YTIVQIHKNIDAYREFSTQ
>ANW97343.1 hypothetical protein AXE80_14025 [Wenyingzhuangia fucanilytica]
MVTKYNVLYNGKVAYEKGLEKVESTYNDDFTNVLPIEPFSFYAEERDDEDTEPIGQSDFERAEEKAVKAIQKHSMLIDGE
ERNSQIDEAYLLLGKSRYYTKRFTPALESFEYIIKNYPSASLIYETVVWRAKSNIHTGNVNFGKKALLRLLTSSRLTDEV
RQQTELGVVMAYEKTPDSIEQRIAHLEASLEAVDKGTMASRAAFVLGQLYREVGDIESSDESFDRVIETKKGLYKYKLQS
KLEKINNHIEDYSTQEFLDEVNHLIFIRKNRPYLNKLLFQKGLIYENADSIQLAKSYYTQSIEKSEKDIHQKMIAYEQLG
DISYGEKEYKSAKSYYDSLIDVSKNEKSNRVIRIKRKSNSLEKIVTTIEAANTNDSLLKIASFNDAQANAFFQDYIDELK
LAEKNERIKQLKALAAQNKLTNNAGADGWYFYNNKVRAEGKAEFQKKWKASRRDGNWFASSLFTSIGSAKTETEAKDSVQ
STSVNKYDVVYYTSQINKDPKFLDSITQIRNLNYYELGNAYYSQLKEKDLAIEKLKQLIAFNPSDDLKIGAYYRLYKIYK
ETGDELNANVYQQKLQKEYPKSSFTKLATNTDDIAVDDEAENEYIKCYETIYDLYTLNSFDAALEEINLAKVKYADTDLA
PKYALLHAYIMAKLEGKEVFKELLAEIKLRYPNTEEAKKALEFLNNN
>AKD05539.1 TPR repeat-containing gliding mobility protein [Pontibacter korlensis]
MNKKSLHILFILAGLLLTACSTERNNPLSKAYHNTTARYNGYFLAKEKMRLLEEQLQEQTAYDYSQLLPIFPAIDSTTAN
TMAADLEDIKKKASFPIQYHQNSKWVDDSYVLIGKANYYELNFEEAVRTFKYVNANGKGKNERHEALVWLMRSFIKLNEM
ENAQQVSEFLRKERLNKENARELYLTRAHYYRLQGDTAQVIENLTLSLPNFDVKDNESRVRYTLGQLFQLTGKNKEAIKQ
YSKVLRNNPPYDLGFFSRLNLGQVTELADNNDVERVEGYYQKLLKDDKNKEYRDRIYYEMAQFELRQQHYEKALDYLEQS
LRTPGALPNQKAYSYVAAGEIYFDNLNKYNLAAAYYDSAVQVFPPQAAMYEAVAERRDILADFAQQYTTIQTQDSLQRIA
KMPEAERLEFLQQLVQREEEARLEALAQQQEQAQRQEQDNRRSPSRNRNSDDFGANNSTGGVWYFDNPSAMATARAEFTR
RWGDRPNQDFWRIRTRGESGTQPAVVAEVAQPEASPEEEVAPEERMKAQVETYLQELPLSTAALQRSERMVEEALFRLAV
IYAQNLREPEEAIATYEQLLQRFPLTEHAAETYYSLYLLHGRAGNEEQKQVYYNKIKQQFPRTTYARLLDDEGFMAKNAA
DNVKVHALYDSAYAHYDEQEYTKTVEILNRITSQYPLNDIQDKVMFLDAMVTARTEKPEVLRDKLNRFKKEHKGSPLMKQ
ADKLLVTYQELEQKQQLRAEAPAPPAPKQKASELSPEQKVSTEIAQATASVSKATPVLPPTPAKEADMASAQQEQQPATV
TNSGDSSEVEPAAMAATTDSAAAPLENPMDYKPEADSAFYFVLIYPNDAKVFVDIQQKYEKYNSTYYRAEQLEVQTMDFG
GGKTMLVARSFQDLKLALSYNIKQKAPQAPVGRIRGIDFTTFVISSANFGKFIQKKDPEVYLTFFKDNY
>AJH13305.1 sporulation protein [Myroides profundi]
MGAACSVKKDKLLNRGYHAMTTRYNILYNGELAYDEALISLKKDYYDDFWEILPVERIDIKIDSTREFDRGRSLESKKGS
ILENVQVDGANVTGEEEQGEVGFRRAEDKAAKAIQKHSMYIKGRERNFQIDDAYLMLGQARYYDGRFVPALEAFNYILYK
YPDGSLINDAIIWREKSNVRLTYDDIAIKNLNEFLRDKKDKLRKQQVADANATLTQAYINIEEYASAIPPLKIAIEHTKD
KEEYARYTFILGQLYAKLGKEMEANEAFGIVIDMNRKSPRSYVIQSHAQQFGLKPTQAKDSVAFLKKYKRLIRDRENRDY
LDVLHRQVGLFYEGSGNTKEALKSLKRAVKLSKGDKQLKSKNYLSIAEIYFNEAGYALAGQYYDSVLSIMPAKAKERFRI
TKRRDALRDVVKYERVAHVNDSVLRLVAMSENQRIAYFQKYVDELRKEDFRKLQATLKKQKGGNQNYFNMATFGDAIDVA
FGTNNQQTGGSSTFYFYSTQAAAFGKTEFRRKWGNRPSVDNWRWASDIQEAQNNAVVEEQAAQNANQDNSTEQFNDTRYD
INSYISKIPSDEKEIASIKKDRDFAYFQLGSMYADRFKKYDLASKRLESLLTFDPAERLILPSMYKLYKIYLEIDMAKAI
AMKDRIINLYPNSRYAKLLQNMSMDKIDDLSPEQIYGQAYKVYADGTDYNNALRTIDSALERFDDEGYVSKLELLKAHVI
GRLKGLEAYKEALNFVALTYSSSREGREAEELLKTTIPMLEAREFSSGDSKNWKVVLLVQDKDSGANQMVSRSFIQFATA
NSSKGIKYSEDPYIGVGEFFVLHGFKNKEEAEQAARSVNSNAVTISADNYIIVQIKKNWEKYIAPSE
>ALU25694.1 sporulation protein [Myroides odoratimimus]
MLNTRFKYLIFLVLLLLGAACSVKKDKLLNRGYHAMTTRYNILYNGELAYDEALISLKKDYYDDFWEILPVERIDIKIDS
TREFERGRSLESKKGSILDNVQVDGANVTGEEEQGEVGFRRAEDKAAKAIQKHSMYIKGRERNFQIDDAYLMLGQARYYD
GRFVPALEAFNYILYKYPDGSLINDAIIWREKSNVRLTYDDIAIKNLNEFLRDKKDKLRKQQVADANATLTQAYINIEEY
ASAIPPLKIAIEHTKDKEEYARYTFILGQLYAKLGKETEANEAFGIVIDMNRKSPRSYVIQSHAQQFGLKPTQAKDSVAF
LKKYKRLIRDRENRDYLDVLHRQVGLFYEGSGNTKEALKSLKRAVKLSKGDKQLKSKNYLSIAEIYFNEAGYALAGQYYD
SVLSIMPAKAKERFRITKRRDALRDVVKYERVAHVNDSVLRLVAMSEDQRIAYFQKYVDDLRKEDFRKLQATLKKQRGGN
QNYFNMATFGDAIDVAFGTNNQQTGGSSTFYFYSTQAAAFGKTEFRRKWGNRPSVDNWRWAADIQEAQNNAVAEEQATQN
ANQNNSTEQFNDTRYDINSYISKIPSDEKEIASIKKDRDFAYFQLGSMYADRFKKYDLASQRLESLLTFDPAERLVLPSM
YKLYKIYQEIDMAKAIAMKDRIINLYPNSRYAKLLQNMSMDKIDDLSPEQIYAQAYKVYADGTDYNNALRTIDSALERFD
DEGYVSKLELLKAHVIGRLKGLEAYKEALNFVALTYSSSREGREAEELLKTTIPMLEAREFSSGDSKNWKVVLLVQDKDS
GANQMVSRSFIQFATANSSKGIKYSEDPYIGVGEFFVLHGFKNKEEAEQAARSVNSNAVTITADNYIIVQIKKNWEKYIA
PSE
>AJA68412.1 Tetratricopeptide repeat [Myroides sp. A21]
MNTRFKYLIFLVLLLLGAACSVKKDKLLNRGYHAMTTRYNILYNGELAYDEALISLKKDYYDDFWEILPVERIDIKIDST
REFERGRSLESKKGSILDNVQVDGANVTGEEEQGEVGFRRAEDKAAKAIQKHSMYIKGRERNFQIDDAYLMLGQARYYDG
RFVPALEAFNYILYKYPDGSLINDAIIWREKSNVRLTYDDIAIKNLNEFLRDKKDKLRKQQVADANATLTQAYINIEEYA
SAIPPLKIAIEHTKDKEEYARYTFILGQLYAKLGKETEANEAFGIVIDMNRKSPRSYVIQSHAQQFGLKPTQAKDSVAFL
KKYKRLIRDRENRDYLDVLHRQVGLFYEGSGNTKEALKSLKRAVKLSKGDKQLKSKNYLSIAEIYFNEAGYALAGQYYDS
VLSIMPAKAKERFRITKRRDALRDVVKYERVAHVNDSVLRLVAMSEDQRIAYFQKYVDDLRKEDFRKLQATLKKQRGGNQ
NYFNMATFGDAIDVAFGTNNQQTGGSSTFYFYSTQAAAFGKTEFRRKWGNRPSVDNWRWAADIQEAQNNAVAEEQATQNA
NQNNSTEQFNDTRYDINSYISKIPSDEKEIASIKKDRDFAYFQLGSMYADRFKKYDLASQRLESLLTFDPAERLVLPSMY
KLYKIYQEIDMAKAIAMKDRIINLYPNSRYAKLLQNMSMDKIDDLSPEQIYAQAYKVYADGTDYNNALRTIDSALERFDD
EGYVSKLELLKAHVIGRLKGLEAYKEALNFVALTYSSSREGREAEELLKTTIPMLEAREFSSGDSKNWKVVLLVQDKDSG
ANQMVSRSFIQFATANSSKGIKYSEDPYIGVGEFFVLHGFKNKEEAEQAARSVNSNAVTITADNYIIVQIKKNWEKYIAP
SE
>APA91732.1 sporulation protein [Myroides sp. ZB35]
MLNTRFKYLIFLVLLLLGAACSVKKDKLLNRGYHAMTTRYNILYNGELAYDEALISLKKDYYDDFWEILPVERIDIKIDS
TREFERGRSLESKKGSILDNVQVDGANVTGEEEQGEVGFRRAEDKAAKAIQKHSMYIKGRERNFQIDDAYLMLGQARYYD
GRFVPALEAFNYILYKYPDGSLINDAIIWREKSNVRLTYDDIAIKNLNEFLRDKKDKLRKQQVADANATLTQAYINIEEY
ASAIPPLKIAIEHTKDKEEYARYTFILGQLYAKLGKETEANEAFGIVIDMNRKSPRSYVIQSHAQQFGLKPTQAKDSVAF
LKKYKRLIRDRENRDYLDVLHRQVGLFYEGSGNTKEALKSLKRAVKLSKGDKQLKSKNYLSIAEIYFNEAGYALAGQYYD
SVLSIMPAKAKERFRIAKRRDALRDVVKYERVAHVNDSVLRLVAMSDDQRIAYFQKYVDDLRKEDFRKLQATLKKQRGGN
QNYFNMATFGEAIDVAFGTNNQQTGGSSTFYFYSTQAAAFGKTEFRRKWGNRPSVDNWRWAADIQEAQNNAAAEEQVAEN
ANQNNSTEQFNDTRYDINSYISKIPTDEKEIASIKKDRDFAYFQLGSMYADRFKKYDLASQRLETLLTFDPTERLILPSM
YKLYKIYQEIDMAKAIAMKDRIISQYPNSRYAKLLQNMSMDKIDDLSPEQIYAQAYKVYADGTDYNNALRTIDRALERFD
DEGYVSKLELLKAHVIGRLKGIESYKEALNFVALTYSSSREGREAEELLKTTIPMLEAREFSTGESNNWKVVLLVQDKES
SSNQLISRRFIQFATANSSKGIKYSEDPYIGVGEFFVLHGFKNKEDAVYAARSVDSNAVTISTDNYVIVQIKKNWEKYIA
PSE
>ANE50187.1 hypothetical protein SY85_06400 [Flavisolibacter sp. LCS9]
MVFSRYIVRFFCLLLLTIAYNTSIAQLGFDLDIKKPEPYDNRELKSEKTTTTKLKAPQRFFQNTYTHYNYFYNSKTKLNN
ILERAKEAHRDNYATLLPFYNYSLSVTAQDSVQLDSVIYKAKTGIVLHDLRNDWIDDLYLLWGVSYYMRQQFDSAYQMFQ
FINYAFAEKEKDGYYKYIGSPADGAKTTSIVTKENESVLNRMVADPPSRNIALIWLARTQIQRKNYAQSGSLLALLKADP
FFPERLKGALEETQAFWFYRQNMWDSAGSHLVAALGEAKNKQERARWEFLAGQLFERSSQSENAANYYTKAIGHTTDPVL
DIYARLNLVRINKEGGNNYIDKNIEALLKMAKKDKYQDYRDVIYTMAAQMEIERQNFEAAQLYLAQAAKYRTDNIEAKNS
ANMQLANLAYDRHDYIHAAAYYDSINIQEVSNEDIDRLIERKTNLSRLIAHLNIIQRQDSLQHIAALPEEERDAIVKKMV
RQLRKQQGLKDEEPTKAAVIAGPSSDAFTIQQPKGDWYFYNASLKTAGASTFKQVWGNRPNVDNWRRQSEITAQLNRNNP
SANSKGGITSTGSVDNNSNSPSYESLISQLPLTPEGLQRSNDSISRALFSSGSMYVNQLEDYPSAITTLEQLRSRFKEGY
DEAQALFHLYYSYTKVGEPAKAASIKNLLIEKYPNSRYASILTTGKDPQSSKPREDITKTYEGIYDLYLEGKFSEAQEAK
RKADSIYHTNYWSPQLLYIEAVYHIKQREDSVAQEKLAMLIELHGGTPIGAKAKNLSNVLSRRKEIETELANLQIERPKE
DTIYIEPMPTAPNVVKKETVNARPKDSIVIAQPVAAKPVVDTTTRKAVVTKPGSPFSYKPDAQQYVAVILNKVDVVFVNE
AKNAFNRYNKEQFYNLPLETNLVNINDDVKVVLIGNFSSAQGAIDYIQKTKPITASEIVPWLKGGKFSFSLISEENLRIV
TETKEFDTYLKFLEQNLPVKF
>AIN75006.1 gliding motility protein [Flavobacterium psychrophilum FPG3]
MKTNSLKHISLSLLFVLAVACSTKKNTFVSRNWHAINSEYNVLYNGGVALQLGINDLKTGYKDNFWEILPVERMQILEEA
ILPGQKAKNQNFERAETKATIAIQKHSMNIEGKEKNMQMDEAHLLLGKSRYYDQRFIPALEAFNYILYKYSNSDKIYEAK
IWREKTNIRLENDALAVKNLKRLLKNYKIKPQIFADANAILSQAYLNLEQKDSAIAPLKKALVSTKLKEEKARYHFILGQ
LYQSLEYKDSAYAAFEEVIKMKRKSPKQYVMQAYAKQSELVDQTQDTVLFLKKYAKLFKDRENRPHHDILNYQMASFYDK
LNKKEQAIKYYNKSLRSKSDDSYLQATTHKNLATIYFDKAKYIMAGQYYDSTLTRLVQKNREYFSIVKKRENLVDVINYE
GIVQHNDSILNIVALSKYDQKSYFEDYILKIKAKEEAKKLLEAKQKKTNQDTGIQDIDMVKVKPKNISSDPSFLPPGAGF
GVSTDNSFYFYNPITVNYGKVAFLKKWKKRPLTDNWRWITELSDIKNTDQVIANTVIAKTEEVPENFQADFYLKQLPTSQ
KTLDSLARERNFANYQLGVIYKEKFKEYKLSASKFEFLLKSNPEERLVLPAMYNLYKTYEIINKEKSEIIKNKIITNYPN
TRYAQILNGTIVEENAIVQTPAAVYKTIYNQFNNQEYVAVLETIEKSLAQFAGDDLIPKFELLKSSVIGKLKGVDEYKKS
LNFVSLNFPNTKEGKQAEEILQNNIPVLEKMTFVNDTLSKNWKILYKAATKEDNETKTLIEKINKYIKEKQYDTFSVSYD
VYTETENFVVIHGIKSKEYSDYLINILKDTKDYKIVTPAKVISSENYSVIQVKKNYNQLLELK
>AIG31188.1 gliding motility protein [Flavobacterium psychrophilum]
MKTNSLKHISLSLLFVLAVACSTKKNTFVSRNWHAINSEYNVLYNGGVALQLGINDLKTGYKDNFWEILPVERMQILEEA
ILPGQKAKNQNFERAETKATIAIQKHSMNIEGKEKNMQMDEAHLLLGKSRYYDQRFIPALEAFNYILYKYSNSDKIYEAK
IWREKTNIRLENDALAVKNLKRLLKNYKIKPQIFADANAILSQAYLNLEQKDSAIAPLKKALVSTKLKEEKARYHFILGQ
LYQSLEYKDSAYAAFEEVIKMKRKSPKQYVMQAYAKQSELVDQTQDTVLFLKKYAKLFKDRENRPHHDILNYQMASFYDK
LNKKEQAIKYYNKSLRSKSDDSYLQATTHKNLATIYFDKAKYIMAGQYYDSTLTRLVQKNREYFSIVKKRENLVDVIKYE
GIVQHNDSILNIVALSKYDQKSYFEDYILKIKAKEEAKKLLEAKQKKTNQDTGIQDIDMVKVKPKNISSDPSFLPPGAGF
GVSTDNSFYFYNPITVNYGKVAFLKKWKKRPLTDNWRWITELSDIKNTDQVIANIVIAKTEEVPENFQADFYLKQLPTSQ
KTLDSLARERNFANYQLGVIYKEKFKEYKLSASKFEFLLKSNPEERLVLPAMYNLYKTYEIINKEKSEIIKNKIITNYPN
TRYAQILNGTIVEENAIVQTPAAVYKTIYNQFNNQEYVAVLETIEKSLAQFAGDDLIPKFELLKSSVIGKLKGVDEYKKS
LNFVSLNFPNTKEGKQAEEILQNNIPVLEKMTFVNDTISKNWKILYKAATKEDNETKTLIEKINKYIKEKQYDTFSVSYD
VYTETENFVVIHGIKSKEYSDYLINILKDTKDYKIVTPAKVISSENYSVIQVKKNYNQLLELK
>CAL44520.1 SprE lipoprotein precursor [Flavobacterium psychrophilum JIP02/86]
MKTNSLKHISLSLLFVLAVACSTKKNTFVSRNWHAINSEYNVLYNGGVALQLGINDLKTGYKDNFWEILPVERMQILEEA
ILPGQKAKNQNFERAETKATIAIQKHSMNIEGKEKNMQMDEAHLLLGKSRYYDQRFIPALEAFNYILYKYSNSDKIYEAK
IWREKTNIRLENDALAVKNLKRLLKNYKIKPQIFADANAILSQAYLNLEQKDSAIAPLKKALVSTKLKEEKARYHFILGQ
LYQSLEYKDSAYAAFEEVIKMKRKSPKQYVMQAYAKQSELVDQTQDTVLFLKKYAKLFKDRENRPHHDILNYQMASFYDK
LNKKEQAIKYYNKSLRSKSDDSYLQATTHKNLATIYFDKAKYIMAGQYYDSTLTRLVQKNREYFSIVKKRENLVDVIKYE
GIVQHNDSILNIVALSKYDQKSYFEDYILKIKAKEEAKKLLEAKQKKTNQDTGIQDIDMVKVKPKNISSDPSFLPPGAGF
GVSTDNSFYFYNPITVNYGKVAFLKKWKKRPLTDNWRWITELSDIKNTDQVIANIVIAKTEEVPENFQADFYLKQLPTSQ
KTLDSLARERNFANYQLGVIYKEKFKEYKLSASKFEFLLKSNPEERLVLPAMYNLYKTYEIINKEKSEIIKNKIITNYPN
TRYAQILNGTIVEENAIVQTPAAVYKTIYNQFNNQEYVAVLETIEKSLAQFAGDDLIPKFELLKSSVIGKLKGVDEYKKS
LNFVSLNFPNTKEGKQAEEILQNNIPVLEKMTFVNDTISKNWKILYKAATKEDNETKTLIEKINKYIKEKQYDTFSVSYD
VYTETENFVVIHGIKSKEYSDYLINILKDTKDYKIVTPAKVISSENYSVIQVKKNYNQLLELK
>AIN72677.1 gliding motility protein [Flavobacterium psychrophilum FPG101]
MKTNSLKHISLSLLFVLAVACSTKKNTFVSRNWHAINSEYNVLYNGGVALQLGINDLKTGYKDNFWEILPVERMQILEEA
ILPGQKAKNQNFERAETKATIAIQKHSMNIEGKEKNMQMDEAHLLLGKSRYYDQRFIPALEAFNYILYKYSNSDKIYEAK
IWREKTNIRLENDALAVKNLKRLLKNYKIKPQIFADANAILSQAYLNLEQKDSAIAPLKKALVSTKLKEEKARYHFILGQ
LYQSLEYKDSAYAAFEEVIKMKRKSPKQYVMQAYAKQSELVDQTQDTVLFLKKYAKLFKDRENRPHHDILNYQMASFYDK
LNKKEQAIKYYNKSLRSKSDDSYLQATTHKNLATIYFDKAKYIMAGQYYDSTLTRLVQKNREYFSIVKKRENLVDVIKYE
GIVQHNDSILNIVALSKYDQKSYFEDYILKIKAKEEAKKLLEAKQKKTNQDTGIQDIDMVKVKPKNISSDPSFLPPGAGF
GVSTDNSFYFYNPITVNYGKVAFLKKWKKRPLTDNWRWITELSDIKNTDQVIANIVIAKTEEVPENFQADFYLKQLPTSQ
KTLDSLARERNFANYQLGVIYKEKFKEYKLSASKFEFLLKSNPEERLVLPAMYNLYKTYEIINKEKSEIIKNKIITNYPN
TRYAQILNGTIVEENAIVQTPAAVYKTIYNQFNNQEYVAVLETIEKSLAQFAGDDLIPKFELLKSSVIGKLKGVDEYKKS
LNFVSLNFPNTKEGKQAEEILQNNIPVLEKMTFVNDTISKNWKILYKAATKEDNETKTLIEKINKYIKEKQYDTFSVSYD
VYTETENFVVIHGIKSKEYSDYLINILKDTKDYKIVTPAKVISSENYSVIQVKKNYNQLLELK
>AEE49768.1 hypothetical protein Halhy_1883 [Haliscomenobacter hydrossis DSM 1100]
MKRVLYALSVMAIALMIESCVAVKSSSKELSGLGKVYHNTTAQYNGYFNANEILEATMLTMDQQYKDNYTQILAVYPYMG
IDNPKAAAPELDEAVKKVTKVAALHPKSDWVDDCYLLAGKAHFLKQDFETAEQTLRYLTAEYSPEKARLKKAVQRNASGR
TSTSSRPPALDADGNVLSAKEKAKVRKKLKKDKEKQTKKVAQARKKYNADVARARKQGRPLPPKPEILNKTKTATPSTTS
TTKTPAQIQKEKARKEAEESKREEEFLKKKPAYYEGVLWLGRTLIERDNEDLAFRSLTQLESDKNTPDKVRAELAPLLAH
FYIQKKQYEEAIKPLEEAVELADNPKSKARYNFILAQLHQRASRWNEAYAGFEKVASSSVNYEMQFNARLNMAQNSWLSG
KGSAESATAQLERMLKDQKNQEYRDRIYYALANVALKNNDRPTAIKYLTLSVRSGGSNPAQVTESYYTLAQLYFDEEKFI
PTKNYLDSTLTVMDKKDDRLKTATVLRDNLVDIAKNLSIIQVQDSLLLLSALSDADLKKRAAKMKKDEDEKRIRDLEKAN
VPSNNGPTLGAPTARPLLTAGGQQAELFWAYEDKELKQGKRDFQRSWGERTLEDNWRRSQKQGGNNANETASTQEETPAA
AAATANPNNADDANDVATYLGPVPRSDAERRSAEIKLIDAMYKLGVLYYDKLENFPKTVSILEGLNNRFGRHNFELNSWY
YLYLAHTKLNQTEKAKVYYDKIVVGYPTSTFARVLQDPNYAAEFLNEERKVNVYYDEAYAAFKSGKYQEAFQMASNSKVR
FGAENKLASRFALLAALCTGNIQGKEAYVSALNEVIARYPNSEEQKRAKEILRLLGASGAQLPGDDERTIDESQRFRPDE
NAIHFILVVFESNTNLDAAKAKISDYNRNYHKLDKVTITNLFLGDDEKTRKLLVILRRFENKAAAMKYYDGVMKNRNEFM
VSGLEYQLLPISMDNYRSVLRDKTVDGYGEFFEANYLK
