# Supplementary material for: Phylogenetic comparison between Type IX Secretion System (T9SS) protein components suggests evidence of horizontal gene transfer
Source: PeerJ. 2020 Jun 26;8:e9019. doi: 10.7717/peerj.9019 (PMC7323717; doi:10.7717/peerj.9019)
Supplement: Supplemental Information 1 — T9SS components sequences, alignment of each T9SS protein family, NEX files used as input for MrBayes tool, genome annotation (GFF) file for Porphyromonas gingivalis and detailed Bayesian Inference trees with support values. [file peerj-08-9019-s001.zip › supplemental/Supplemental files/Supplemental Data S1/porX.fasta]

>AAQ66063.1 response regulator [Porphyromonas gingivalis W83]
MEKNMRPYTVLWADDEIDLLKPHILFLEQKGYQVTPVLSGNDAIEAVQNNDFDIVFLDENMPGIGGLDALQKIKELKPYT
PVVMITKSEEEHIMTQAIGGKIADYLIKPVNPNQLLLSLKKNLQQHSIISETTNTNYRQEFVQLGTQMSGKLSFEEWKEL
YRRIVFWEIELEQADRQMGELLEMQKQEANRLFARFVTQNYREWIAKPDTRPTMSPDLFKQKVFPLLDNGEKVFFILIDN
FRQDQWESVKSMLSEFYTFEEDMYLSILPTATQYARNAIFSGLMPLQIEKMFPDLWVDEESEEGKNLNEEPMIRTLIERY
RKHYSFSYNKVYETKFGERLLGQIRSLSQNQLNVIVLNFVDMMSHARTDSKMIRELASNEAAYRSLTKSWFKHSTTYNLF
RSIAEMGYKVVLTTDHGTIQVKNPVKVIGDRSTNTNLRYKIGKNLDYNPKEVFEIKDPASVGLPHNNLSDKFIFTKEDDF
FAYPNNYNYYVQYYRNTFQHGGISLEEMLVPVITMQPK
>BAG33538.1 Por secretion system response regulatr protein porX [Porphyromonas gingivalis ATCC 33277]
MEKNMRPYTVLWADDEIDLLKPHILFLEQKGYQVTPVLSGNDAIEALQNNDFDIVFLDENMPGIGGLDALQKIKELKPYT
PVVMITKSEEEHIMTQAIGGKIADYLIKPVNPNQLLLSLKKNLQQHSIISETTNTNYRQEFVQLGAQMSGKLSFEEWKEL
YRRIVFWEIELEQADRQMGELLEMQKQEANRLFARFVTQNYREWIAKPDTRPTMSPDLFKQKVFPLLDNGEKVFFILIDN
FRQDQWESVKSMLSEFYTFEEDMYLSILPTATQYARNAIFSGLMPLQIEKMFPDLWVDEESEEGKNLNEEPMIRTLIERY
RKHYSFSYNKVYETKFGERLLGQIRSLSQNQLNVIVLNFVDMMSHARTDSKMIRELASNEAAYRSLTKSWFKHSTTYNLF
RSIAEMGYKVVLTTDHGTIQVKNPVKVIGDRSTNTNLRYKIGKNLDYNPKEVFEIKDPASVGLPHNNLSDKFIFTKEDDF
FAYPNNYNYYVQYYRNTFQHGGISLEEMLVPVITMQPK
>BAK25013.1 response regulator [Porphyromonas gingivalis TDC60]
MEKNMRPYTVLWADDEIDLLKPHILFLEQKGYQVTPVLSGNDAIEALQNNDFDIVFLDENMPGIGGLDALQKIKELKPYT
PVVMITKSEEEHIMTQAIGGKIADYLIKPVNPNQLLLSLKKNLQQHSIISETTNTNYRQEFVQLGAQMSGKLSFEEWKEL
YRRIVFWEIELEQADRQMGELLEMQKQEANRLFARFVTQNYREWIAKPDTRPTMSPDLFKQKVFPLLDNGEKVFFILIDN
FRQDQWESVKSMLSEFYTFEEDMYLSILPTATQYARNAIFSGLMPLQIEKMFPDLWVDEESEEGKNLNEEPMIRTLIERY
RKHYSFSYNKVYETKFGERLLGQIRSLSQNQLNVIVLNFVDMMSHARTDSKMIRELASNEAAYRSLTKSWFKHSTTYNLF
RSIAEMGYKVVLTTDHGTIQVKNPVKVIGDRSTNTNLRYKIGKNLDYNPKEVFEIKDPASVGLPHNNLSDKFIFTREDDF
FAYPNNYNYYVQYYRNTFQHGGISLEEMLVPVITMQPK
>ALO29713.1 response regulator with CheY-like receiver, AAA-type ATPase, and DNA-binding domains [Porphyromonas gingivalis A7A1-28]
MEKNMRPYTVLWADDEIDLLKPHILFLEQKGYQVTPVLSGNDAIEAVQNNDFDIVFLDENMPGIGGLDALQKIKELKPYT
PVVMITKSEEEHIMTQAIGGKIADYLIKPVNPNQLLLSLKKNLQQHSIISETTNTNYRQEFVQLGTQMSGKLSFEEWKEL
YRRIVFWEIELEQADRQMGELLEMQKQEANRLFARFVTQNYREWIAKPDTRPTMSPDLFKQKVFPLLDNGEKVFFILIDN
FRQDQWESVKSMLSEFYTFEEDMYLSILPTATQYARNAIFSGLMPLQIEKMFPDLWVDEESEEGKNLNEEPMIRTLIERY
RKHYSFSYNKVYETKFGERLLGQIRSLSQNQLNVIVLNFVDMMSHARTDSKMIRELASNEAAYRSLTKSWFKHSTTYNLF
RSIAEMGYKVVLTTDHGTIQVKNPVKVIGDRSTNTNLRYKIGKNLDYNPKEVFEIKDPASVGLPHNNLSDKFIFTKEDDF
FAYPNNYNYYVQYYRNTFQHGGISLEEMLVPVITMQPK
>AKV64249.1 response regulator with CheY-like receiver, AAA-type ATPase, and DNA-binding domains [Porphyromonas gingivalis]
MRPYTVLWADDEIDLLKPHILFLEQKGYQVTPVLSGNDAIEAVQNNDFDIVFLDENMPGIGGLDALQKIKELKPYTPVVM
ITKSEEEHIMTQAIGGKIADYLIKPVNPNQLLLSLKKNLQQHSIISETTNTNYRQEFVQLGTQMSGKLSFEEWKELYRRI
VFWEIELEQADRQMGELLEMQKQEANRLFARFVTQNYREWIAKPDTRPTMSPDLFKQKVFPLLDNGEKVFFILIDNFRQD
QWESVKSMLSEFYTFEEDMYLSILPTATQYARNAIFSGLMPLQIEKMFPDLWVDEESEEGKNLNEEPMIRTLIERYRKHY
SFSYNKVYETKFGERLLGQIRSLSQNQLNVIVLNFVDMMSHARTDSKMIRELASNEAAYRSLTKSWFKHSTTYNLFRSIA
EMGYKVVLTTDHGTIQVKNPVKVIGDRSTNTNLRYKIGKNLDYNPKEVFEIKDPASVGLPHNNLSDKFIFTKEDDFFAYP
NNYNYYVQYYRNTFQHGGISLEEMLVPVITMQPK
>AIM61768.1 chemotaxis protein CheY [Cellulophaga lytica]
MNKITILWVDDEIDLLKPHIIFLEKKNYQVITCQSGREALEELEDTKVDIVFLDENMPGISGLETLSEIKKTHTSLPVVM
ITKSEEELIMEEAIGSKIADYLIKPVNPNQILLSLKKSLDHSRLISEKTTSNYQQEFRKIAMDLSMVNSYEEWVDLYKKL
IHWELQLEEIEDSGMFEILESQKIEANNQFGKFIDKNYPNWFSSDNTPVLSHTLFKNLIKPELKDKSTLLVVVDNLRYDQ
WLAFESTVNSFYKKKKETPYFSILPTATQYARNAIFSGLTPLEMEKQHPNWWKNDTDEGGKNLHEEDFLGAQLKRLGLDL
KWEYHKISSLKQGKQLSQNYKTQKDNNLTVIVYNFVDMLSHAKTEMEVIKELASNDKAYRSLTVSWFKNSPLLEIIQQAQ
AMGQKLIITTDHGTINVKQPSKVVGDKDTSLNLRYKTGRSLSYDNKDVLSAKNPKDLQLPTINMSSSFIFAKNDLFFAYP
NNYNHYVSYYRNTYQHGGVSLEEMIIPFVVLEPR
>AOC96895.1 Transcriptional regulatory protein SrrA [Flavobacterium johnsoniae]
MDKIKILWVDDEIDLLKPHILFLEKKNYEVTTCNNGLDAIALFEEDNFDIVFLDENMPGMSGLETLSEMKEKKSAIPMIM
ITKSEEEYIMEEAIGSKIADYLIKPVNPNQILLSLKKNLDDSRLITEKTTLDYQKEFRKISMELAMVNSYEDWIELYKKL
LFWELKLEDINDTAMIEILESQKVEANSQFGKFIERNYEDWFAPKADKPIQSNTLFKELVVPEIKKKDKPILFVVIDNLR
YDQWKAFEGVIANYYKLEKEVPYYSILPTATQYARNSIFSGLMPLEMEKQFPEYWKNDVEDGGKNLYEAEFLSAQLKRLG
LNIKEDYFKITNYAGGKKLAENFKALKGNDLVTVVYNFVDMLSHAKTEMEVVKELASDDKAYRSLTLSWFKNSPLLEIIQ
QAQLLGFKLILTTDHGTINVKNPSKVVGDKNTSLNLRYKTGRSLTYEQKDVYVVKEPKTIGLPAINMSSSFIFAKNDFFL
AYVNNYNHYVSYYKNTYQHGGISLEEMIIPFLVFNPK
>CAZ98664.1 Two-component system-Response regulator [Zobellia galactanivorans]
MNKITILWVDDEIDLLKPHIIFLQGKNYDVITCQSGQEALEELQQSQVDIVFLDENMPGISGLETLAEIKKIDLSLPVVM
ITKSEEEFIMEEAIGSKIADYLIKPVNPNQILLSLKKNLDHSRLVSEKTTSNYQQEFRKIAMDLSMVNSVEEWVDLYKRL
IYWELRLEDIEDSSMFEILESQKAEANTHFGKFVERNYESWFDGDGPVLSHSLFKELVQPELKEGPTLLLVIDNLRYDQW
YAFEDTVSSFYKKNKEESYFSILPTATQYARNAIFSGLTPLAMEKKHPDWWKNDTEEGGKNLYEADFLGAQIKRLGLDIK
WEYHKISTLKQGKNLSQNFKSQKDNDLTVLVYNFVDMISHSKTEMEVIKELASNDKAYRSLTQSWFKNSPLLEIIQQAQQ
MGMKLIITTDHGTINVKQPSKVIGDKETSLNLRYKTGRSLTYEEKDVLAAKDPTEIHLPRINMSSSFIFAKNDLFFAYPN
NYNHYVSYYRNTYQHGGISLEEMIIPFVVLSPK
>ALU27092.1 two-component system response regulator [Myroides odoratimimus]
MNKIHILWVDDEVDLLKPHILFLEKKDYIVTTCTNGQDAIDLFKENQYDIVFLDENMPGLSGLETLNEIKTIKSNTPIIM
ITKSEEEYIMEEAIGAKISDYLIKPVNPNQILLSLKKNLDDSRLISEKSSLSYQKEFRNISMDLMQARDYEDWISIYRKL
LYWEQKLENIEDQNLFNILDSQKTEANSLFGKFVEKNYESWINDPEDSPVFSHQIFRKWVAPELKKEDSKLLFIVIDNLR
YDQWRAFEAIVTNHYKVESENSFFSILPTATQYARNAIFSGMTPLEMSEQLPQYWKNDTDEGGKNLFENEFLQHQLQRLR
LNIKNEYHKITNLKEGRKLADNFKALKDNKLITIVYNFVDMLSHAKTEMEVIKELASNDKAYRSLTVSWFRNSPLFEIIQ
QAQALGYKLIITTDHGTINCKNPSKVIGDKNTSLNLRYKTGKSLTFEAKDVYHVKDPKKVQLPNINVSSSFIFAKNDFFL
AYQNNFNYYAAYFRNTYQHGGISLEEMIVPFIVLNPKV
>AIG29875.1 chemotaxis protein CheY [Flavobacterium psychrophilum]
MNSIKILWVDDEIDLLKPHILFLEKKNYIITTCNNGRDAVDIFQEENFDIVFLDENMPGMSGLETLAEIKEKKSSIPVIM
ITKSEEEHIMEEAIGSKIADYLIKPVNPNQILLSLKKNLDHSRLISEKTTLDYQKEFRKISMEMNMVNSYEDWVEFYKKL
IFWELELENIDDQNMFQILESQKAEANNLFGKFIEKNYEDWFEPKADKPVQSHDLFKKLVIPELKKEENVLFVVIDNLRY
DQWKAFENVVNNHYKLESEVPYFAILPTATQYARNAIFSGLLPSEMEKQFPQYWKNDTEDGGKNLYEAEFLTAQLKRNGL
NIEQEYFKITNLNNGKKLAENFKSLKDKKLVTVVYNFIDMLSHAKTDMDVVKELASDDKAYRSLTLSWFKNSPLLEIIQQ
AQKLGFKLIITTDHGTINCKNPSKVIGDKNTSLNLRYKTGRSLTYENKEVYAVKDPKKIGLPSINMTSIYIFAKNDIFLA
YVNNYNHYVSYYRNTYQHGGISLEEVIVPFLVFSPKK
>AEW21209.1 PglZ domain protein [Tannerella forsythia 92A2]
MRKDKILWADDEIDLLKPHILFLEEKGYEVTPVISGQDAIDSCREQTFDIIFLDENMPGLTGLETLSTIKEIAPTVPVVM
VTKSEEESIMNQAIGNKIADYLIKPVNPNQLFLSIKKNLHKDDIITSATTVSYQQEFGRIGMQIGDSLTADDWMEIYKKI
VYWELELEENQVQMQDMLIMQKREANNAFGKFIKKNYLDWIRYPDQRPLMSPDLFKKKVFPLLDEEEKVFFILIDNFRFD
QWRVVKNLLSSFFTVDEEMYYSILPTATQYARNAIFSGLMPAQIEEMFPELWVDEESEEGKNINEEPLIRTQIERFRKRY
SFSYHKVYDSHFGEKLLNNLNELMHNQLNVIVINFVDMLSHARTESKMIRELAQSEAAYRSLTRSWFQHSTTLDLFKKLA
DKGYKVIVTTDHGTIQVDSPIKITGDKNTSTNLRYKLGKNMSCDSKYVFEIKDPAKAGLPSPHLSTRYVFATNEFFFAYP
NNYNYYVPYYRNTFQHGGISMEEMMIPFITMQPK
>EAP85989.1 response regulator [Croceibacter atlanticus HTCC2559]
MNNINVLWVDDEIDLLKPHILFLENKNYSVTTCQSGTEALEEIDGNRFDIVFLDENMPGLTGLETLSGIKEKQANLPVIM
ITKSEEEHIMEEAIGSKIADYLIKPVNPNQILLSLKKNLDHSRLVSETTTSHYQQEFRKIAMDMSSINSYEGWAEMYQKL
IYWEMELENIEDTGMIGILESQKSEANTQFCKFVEKNYRDWFNGADDAPIMSHTLLRERVIPELGEQPTLLVVIDNLRYD
QWRAFEPILNNHYKKQKEEPYYSILPTATQYARNAIFSGLMPADMEKLHSDLWLNDTDDGGKNMHEAEFLRRQLKRLGQS
HLKTDYHKITNVKGGKKLVENFKSQKDNDLTVVVYNFVDMLSHSKTEMEVIKELASNDKSYRSLTESWFKNSPLLEIIQQ
AQQMGFKLIVTTDHGTINVNNPSKVIGDKNTSLNLRYKTGKSLTYQDKDVLAAKNPKEIHLPSINMSSSFIFAKGDLFFA
YPNNFNHYVSYYRNTYQHGGVSLEEMVIPFAVLEPR
>ALJ61080.1 Transcriptional regulatory protein ZraR [Bacteroides cellulosilyticus]
MKRDRLLWVDDEISLLRPHILFLEGKGYEVDTVTNGQDALDRCRATTYDLIFLDENMPGLSGLQTLALIKEICPTVPVIM
ITKSEEENIMDMAIGQKIADYLIKPVNPNQILLSLKKNLHRRDIVSEAAQTAYQQNFGKIGMQINDSLTATDWMELYRRL
VYWELELEATDSPMSEMLAMQKAEANSAFAKFIKKNYANWVSDEKGATNTRKPSSENTDRPLMSPDLFKRILFPLLDKGE
KIFFIVLDNFRYDQWSVLANELSGLFNIEEQLYFSILPTATQYARNAIFSGLMPDQIAKLFPELWIDEDEEENKNLNEAP
LIRTIIERYRRSDTFSYHKINDASSAERLLAQLPALAQNDLNVAVFNFIDMLSHSRTESKMIRELASTEAAYRSITLSWF
RHSPLSDLLKALASRQYRVIITTDHGSIRVDNPVKVQSNSKEINANLRYKLSRNMAYNPKQVFEITRPSEIHLPSPNVST
RYIFATGRDFFAYPNNYNHYVSYYTDTFQHGGISMEEMIIPLITLSGRN
>ABG58317.1 two-component response regulator [Cytophaga hutchinsonii ATCC 33406]
MQKYHILWADDEIDLLKPHIIFLNNKGYEVTTVTNGIDALELSNKTTFDIIFLDENMPGLSGLETLVKIKEVKPFVPVVM
ITKNEEEHIMEEAIGSKIADYLIKPINPNQILMSIKKLLQNKVLVNDKTTSSYRQQFAEISMTLSDKLDYKEWIDIYKKL
VHWEIEIDAVGDGSLKEILLSQKSEGNQQFFKTVKTNYEKWINDSSEDKPVFSHTVFRKKIIPSIKQEKTFVLLIDNLRF
DQWKVLQPLIAESYKTVSEELYYSILPTTTMYARNAFFAGMMPSEIEKKHPGFYNGDEEDLGKNNMEEELLRDQLKKNGL
DIKFSYQKVTNLNQGKALCDGIKNILDNQLNVVVYNFVDMLSHARSDMEVLKELAPDESAYRSITASWFKHSPLQELIQL
LSHKKIKLIITTDHGTIRVNKPHKIIGDKTTNSNMRYKVGKNLGFDASNYLMEIKKPESIFLPKTNISDAYVFAGDELFF
VYPNNYQKFVQMFKDTFQHGGVSLEEVLIPYIVLEPNR
>EAQ40043.1 two-component system response regulator [Dokdonia sp. MED134]
MSNIQILWVDDEIDLLKPHILFLEKKNYTVTTCDNGAEAVDMIDEQNFDIIFLDENMPGLTGLETLNEIKNKRENVPVVM
ITKSEEEYIMEEAIGSKIVDYLIKPVNPNQILLSLKKNLDHSRLISQKTTSSYQQEFRKIAMDLSMINSFEEWSELYQKL
IYWEMELEGIEDSGMFEILESQKTEANNQFCKFIDKNYPDWFDGYDAPTMSHTLFKDKVQPHIKKGTPTLFVVIDNMRYD
QWKAFEPHLAAHYKKVQEEPYYSILPTATQYARNAIFSGLMPEDMKKKHPNLWLDDTDEGGKNMHEAAFLEAQLKRLNLD
VKWEYHKITNLKNGKKLADNFKSQKDNDLTVVVYNFVDMLSHSKTEMEVIKELASNDKAYRSLTESWFKNSPLLSMIQQA
QELGMKLVLTTDHGTINVKNPSKVIGDKNTSLNLRYKTGRSLTYEDKDVLAAPDPRTIHLPSINMSSSYIFAKSDLFFAY
PNNFNHYVSYYRNTYQHGGVSLEEMVIPFVVMEPK
>AFU70452.1 CheY-like response regulator with a PglZ domain [Psychroflexus torquis ATCC 700755]
MSKIKVLWADDEIDLLKPHILFLEKKSYEVTTCKSGSEAVDEVKQNRFDIVFLDENMPGLTGLETLHEIKAIRTDLPVIM
ITKSEEEYIMEEAIGSKIADYLIKPVNPNQILLSLKKNLDHTRLVSEKTTLNYQQEFRKIAMELTDVDSFQEWVDLYLKL
IYWELELENVEDTGMFEILTSQKNEANIEFCKFIEKNYSTWFDKGVEAPTLSHTLFKSKILPEISKQQPTLLVVIDNLRY
DQWKSFEPIIANHYKKIKEEPFYSILPTATQYARNAIFSGLMPSDMEKIYPEYWLNDTEEGGKNLYEEEFLRAQLKRLGK
EYKTQYHKITNVTKGRKLADNFRSQKDNDLTVLVYNFVDMLSHSKTELEVIKELASNDKSYRSLTQSWFKNSPLLDIIQQ
AQSLGFKLILTTDHGTINVKNPSKVVGDKNTSLNLRYKTGKSLTYNEKDVVVAKDPKKIHLPSINMSSSFIFAKENYFLA
YPNNFNYYVNYYRNSYQHGGISLEEMIIPFAVLEPR
>EAR15689.1 response regulator [Robiginitalea biformata HTCC2501]
MKNFTILWVDDEIDLLKSHLLFLEERNYRVVTCNSGQDALEAIRQESFDIVFLDENMPGLSGLETLTEIKQQNASLPVVM
ITKNEEESLMEEAIGSKIADYLIKPVNPNQILLSLKKNLDHSRLVSEKTTAGYQQEFRKIAMDLSMINSWEGWADLYKKL
IYWELQLENIEDTGMFEILESQKAEANQQFGKFIEKEYPAWFSGEEAPVLSHTLFNQRIAPVLREGPTLLVVIDNLRYDQ
WFAFEDALSPFYKKDSEEAYCSILPTATQYARNAIFSGLMPLEMERQFPKWWKNDTDTGGKNLHEADFLGAQLKRLGLDL
DWEYHKISSLKQGKHLAQQFKTMKDKDLVAVVYNFVDMLSHARTEMEVIKELASNDKAYRSLTLSWFKNSPLLALIQEAQ
LLGFRLIITTDHGTINVKQPSKVIGDKETSLNLRYKTGRSLTYEEKDVLACKKPSELHLPAINVSSSYIFAKNDLFFAYP
NNYNHYVSYYRNTYQHGGVSLEEMVVPFVVMRPK
>EAQ41503.1 two-component system response regulator [Polaribacter sp. MED152]
MSNIQILWVDDEIELLKPHILFLERKNYNVTTCTNGADAIDLVEEQNFDIVFLDENMPGLTGLDTLSQIKQKQANLPVVM
ITKSEEEYIMEEAIGSKIADYLIKPVNPSQILLSLKKNLDNSRLVSEKTTSSYQQEFRKIAMDLSMVNSYEDWIELYKKL
VHWELELENISDTGMLGILESQKQEANNQFFKFMKRNYEDFLTSNDKPTFSHTLFKDYVVPELNKEQGVLWVVIDNLRYD
QYRILEPLINNHYKKDEEYSYFSILPTATQYARNAIFSGLMPSEMEKKFPNFWKNDTDEGGMNLYENDFLTAQIKRLSLD
ITHEYYKITTLKSGKELADNYNGTKQNDLTTVVYNFVDMLSHSKTEMEVIKELAGDDKAYRSLTLSWFKNSPLFEIIQKA
QNLGQKLIITTDHGTINCKHPTKVIGDKNISSNLRYKTGRSLTYEEKDVYAVRNPKDIFLPTVAMNSPFIFAKEDFFFAY
PNNFNHFVKYYKNTYQHGGISLEEVIIPCAVYSPK
>EAR01215.1 response regulator [Maribacter sp. HTCC2170]
MNKITILWVDDEIDLLKPHIIFLEGKNYEVVTCKSGQEALEEIQESAIDIVFLDENMPGLSGLETLNEIKVINSSIPVVM
ITKSEEELIMEEAIGSKIADYLIKPVNPNQILLSLKKNLDHSRLVSERTTANYQQEFRKIAMDLSMVNSYAEWIELYKKL
IYWELRLEDIEDNSMFEILESQKIEANNQFGKFVENNYEDWFSDHDRPVMSHNLFKDWIKPEIKDDPTLLVVIDNLRYDQ
WFAFEKTVNSFYKKIKEKSYLSILPTATQYARNAIFSGLMPSAMEKKYPDWWKNDTDEGGKNLFEDKFLGEQLKRLGLDL
KWEYHKISSLKQGKHLAQNFKSQKDNDLTVIVYNFVDMLSHSKTEMEVIKELASNDKAYRSLTQSWFKNSPLLEIIQQAQ
NMGMKLIITTDHGTINVKQPSKVIGDKETSLNLRYKTGRSLSYEKKDVLESRNPTDIHLPCINMSSSFIFAKNDLFFAYP
NNYNHYVSYYRNTYQHGGVSLEEMIIPFVVLEPK
>AKP50281.1 Response regulator receiver protein [Cyclobacterium amurskyense]
MQNFKILWADDEIDLLKPHILFLQQKGYDIVTVNSGLDAVEKVEEDNFDVIFLDEMMPGMTGLETLQQIKSLKPQIPVVM
ITKSEEEHIMDDAIGGKIADYLIKPINPNQILLSVKKILQNKQLISEKTNLSYQQDFRNISMAYNDAIDHEEWADIYKKL
TYWELEIDETENKSMQEVLETQKVEANANFARFIKENYLDWLNVPNVSKPVLSHQVMKKHVFPKLNKDKPLFFIVIDNLR
LDQWEMIENQLRDYFLVKENGTYYSILPTTTAFSRNALFSGMMPLEMAKSHPDLWEGEDTDEGKNNHEEEFLKVNLKKNR
LSIRSSYNKILQTNQGKAVLEQFPNLMKNELNVLVYNFVDMMSHARTDMKMIRELAPDESAYRSLTISWFLHSSLFELFK
KISAAGAEVIVTTDHGTKRVNKPYKIIGDRNVTTNLRYKQGKNLNFESGKVFEISNPDEARLPRLNISSSYVFAVEDYFF
AYPNNYNYYVNYYRDTFQHGGVSLEEMIIPIVHLQPK
>ABQ05927.1 response regulator receiver protein [Flavobacterium johnsoniae UW101]
MDKIRILWVDDEIDLLKPHILFLEKKNYEVTTSNNGLDAIALFEEENFDIVFLDENMPGMSGLETLSEMKEKKSAIPMIM
ITKSEEEYIMEEAIGSKIADYLIKPVNPNQILLSLKKNLDDSRLITEKTTLDYQKEFRKISMELAMVNSYEDWVELYKKL
LFWELKLEDINDQAMIEILESQKVEANSQFGKYIERNYEDWFAPKADKPIQSHNLFKELVVPEIKKKDKPILFVVIDNLR
YDQWKSFETVISNYYKLEKEVPYFSILPTATQYARNAIFSGLMPLDMEKQFPQYWKNDVEDGGKNLYEAEFLSAQIKRLG
LNIKEDYFKITNYAGGKKLAENFKALKGNDLVTVVYNFVDMLSHAKTEMEVVKELASDDKAYRSLTLSWFKNSPLLEIIQ
QAQLLGFKLILTTDHGTINVKNPSKVVGDKNTSLNLRYKTGRSLTYEQKDVYVVKEPKTIGLPAINMSSSFIFAKNDFFL
AYVNNYNHYVSYYKNTYQHGGISLEEMIIPFLVFNPK
>AKD01962.1 chemotaxis protein CheY [Pontibacter korlensis]
MQRYNILWADDEIDLLKPHILFLEDRGYDITPVNSGADAIEEFRDRSFDVVFLDENMPGISGLETLNELKAIRPTVPVIM
ITKSEEEHIMEEAIGSKITDYLIKPLNPNQILLSVKKVLDNKRLVSEKTNMSYQRDFRQLGMAFGERLSQQEWADIYKKL
VYWELEIDETENKSMADVINMQKDEANSNFARFIMDNYEDWMNGDEDAPLMSHQLFKERVFPLMKESDRPVYFVLIDNLR
YDQWKVLEPLISDYFTIDSEEMFYSILPTTTAYARNAIFSGMLPTEIQKRYPNMWVSDDEEEGKNLHEADFLDIQFQQNR
VTDKYSYHKITNVQAGRDLLSKFSNLDNNKLNVIVYNFVDMLSHARTDSNMVRELAPDESAYRSITRSWFLHSPLFDTLK
AIAEKKGRLIITTDHGTIRVKRPFKIIGDRNTNTNLRYKHGKNLGYTDKDVFTVRKPERFFLPKANVSTTFVFAIEDYFF
AYPNNYNYYVNYYKDTFQHGGVSLEEVIIPYVTLTPKNV
>CAL43160.1 Probable two-component system response regulatory protein containing PglZ domain PorX [Flavobacterium psychrophilum JIP02/86]
MNSIKILWVDDEIDLLKPHILFLEKKNYIITTCNNGRDAVDIFQEENFDIVFLDENMPGMSGLETLAEIKEKKSSIPVIM
ITKSEEEHIMEEAIGSKIADYLIKPVNPNQILLSLKKNLDHSRLISEKTTLDYQKEFRKISMEMNMVNSYEDWVEFYKKL
IFWELELENIDDQNMFQILESQKAEANNLFGKFIEKNYEDWFEPKADKPVQSHDLFKKLVIPELKKEENVLFVVIDNLRY
DQWKAFENVVNNHYKLESEVPYFAILPTATQYARNAIFSGLLPSEMEKQFPQYWKNDTEDGGKNLYEAEFLTAQLKRNGL
NIEQEYFKITNLNNGKKLAENFKSLKDKKLVTVVYNFIDMLSHAKTDMDVVKELASDDKAYRSLTLSWFKNSPLLEIIQQ
AQKLGFKLIITTDHGTINCKNPSKVIGDKNTSLNLRYKTGRSLTYENKEVYAVKDPKKIGLPSINMTSIYIFAKNDIFLA
YVNNYNHYVSYYRNTYQHGGISLEEVIVPFLVFSPKK
>CAL66748.1 two-component system response regulator containing PglZ domain [Gramella forsetii KT0803]
MSNIKILWVDDEIDLLKPHIMFLESRNYEVQTCKSGTEALEEIENENFDIIFLDENMPGLTGLETLAEIKEKRETVPIVM
ITKSEEEYIMEEAIGSKIADYLIKPVNPNQILLSIKKNLDHSRLVSEKTTSNYQQEFRKIAMEMSQVNSYEEWAELYQKL
VYWEIQLEEIEDSGMFEILESQKQEANNQFFKFISKNYQSWFEKNAEPPVMSHTLFKKKVLPELEKDKPTLMIVVDNLRY
DQWKSLEPIINPYYKKEKESAYYSILPTATQYARNSIFSGLMPSDMEKLFPKYWKNDTEEGGKNLYEAEFLREQLKRLGS
DLKFEYHKITSLKGGKKLVDNFKTQKSNDLTVVVYNFVDMLSHSKTEMEVIKELASNDKSYRSLTQSWFKNSPLLEIIQK
AQQSGFKLIITTDHGTINVKNPSKVIGDKNTSLNLRYKTGKSLTYENKEVLAIEDPKSVHLPTINMSSSYIFAKEDLFFA
YPNNYNHYVSYYRNTYQHGGISLEEVVIPFVVLNPK
>ACT96247.1 response regulator receiver protein [Dyadobacter fermentans DSM 18053]
MQYNILWADDEIDLLKPHIMFLTNKGYNVTPVNSGADALDRIENDRFDIVFLDEMMPGMTGLETLAQIKQQQPNLPVVMI
TKSEEEHIMEDAIGSKIDDYLIKPLNPNQILLSVKKILDNKRLVTEKTTLSYQQEFRSLAMQYQDRIGHEEWADIYKKLI
YWELELESSDDQGMAEVFSMQKSEANANFCKFIEDEYEEWLNDPRSDKPILSHQLMKQKVFPHLKGSSDPVFFLLIDNFR
YDQWKMIQPILQEYFNIEEESSYYSILPTTTGYARNAIFSGLMPSEMERKHPQWWVSDENTPEGEEGLNNHEQDFLQKQL
EMNHLNIKFSYNKILNTNQGKALVDTFNNLLTNQLNVVVYNFVDMLSHARTDVQMIKELAPDEAAYRSITRSWFQHSPLL
DFIRKVAEKKGRLILTTDHGMIRVQKPVKIIGYRETNTNLRYKHGKNLGFDDNHLMVCRKPERIFLPKPHVSTSYVFTKE
DYFFAYPNNYNQYVNLYRDTFQHGGVSLEEMIIPVIDMKAK
>AJH14736.1 chemotaxis protein CheY [Myroides profundi]
MNKIHILWVDDEVELLKPHILFLEKKDYIVTTCTNGQDAIDLFKENQYDIVFLDENMPGLSGLETLNEIKTIKNNTPIIM
ITKSEEEYIMEEAIGAKISDYLIKPVNPNQILLSLKKNLDDSRLISEKSSLSYQKEFRNISMDLMQARDYEDWISIYRKL
LYWEQKLENIEDQNLFNILDSQKTEANSLFGKFVEKNYESWINDPEDSPVFSHQIFRKWVAPELKKEDSKLLFIVIDNLR
YDQWRAFEAIVTNHYKVESENSFFSILPTATQYARNAIFSGLTPLEMSEQLPQYWKNDTDEGGKNLFENEFLQHQLQRLR
LNIKNEYHKITNLKEGRKLADNFKALKDNKLITIVYNFVDMLSHAKTEMEVIKELASNDKAYRSLTVSWFRNSPLFEIIQ
QAQTLGYKLIITTDHGTINCKNPSKVIGDKNTSLNLRYKTGKSLTFEAKDVYHVKDPKKVQLPNINVSSSFIFAKNDFFL
AYQNNFNYYAAYFRNTYQHGGISLEEMIVPFIVLNPKV
>ADB39053.1 response regulator receiver protein [Spirosoma linguale DSM 74]
MQNYSILWADDEIDLLKPHILFLKNKGYDVTSVNSGADALDQVEQTNYDVVFLDEMMPGMTGLETLSQIKQIRPNLPVVM
ITKSEEEHIMEEAIGSKIADYLIKPLNPNQILLSVKKILDNKRLVTERTNIGYQQDFRNISMQYNDRMDFEEWVDVYKKL
IYWELELDSSQDKSMSEVMNMQKSEANSEFCKFVIDNYEDWLNDPKTESPIMSHQLMRKKVFPLVESTPASSGSAPLFFI
LIDNLRYDQWKVIQPLLADYFTVEEESSYYSILPTTTGFARNAIFSGMMPSDMEKKHPDLWVNDDSEDEGLNNHEEEFLR
RQLDQSRLNIKMSYHKILNVSQGKSLVDNFNNLLQNQLNVVVYNFVDMLSHARTDMAMIKELAPDESAYRSITRSWFLHS
PLLEFVQKIASKGGRLIITTDHGMIRVQKPAKIVGYRETNTNLRYKQGKNLGFDDNHLFVGRKPERLFLPKPHVSTAYVF
TLEDYFFAYPNNYNYYVNHYRNTFQHGGVSLEEMIIPFAYLKAK
>ALI98228.1 chemotaxis protein CheY [Rufibacter tibetensis]
MQRYTILWADDEIDLLKPHILFLTDRGYDITPVNSGADAVEKVQEQTYDLVFLDENMPGLSGLEALSEIKAVRPTLPVVM
ITKSEEEHIMEEAIGSKIADYLIKPINPNQILLSIKKILDNRRLVEERTNSSYQRDFRTLGMAFGERLNYQEWADVYKKL
VFWELEIADTEGKSMAEVINMQKDEANTNFAKFIMDNYEEWVNDETDEIPLMSHRLFKDRVFPMMKESDVPVYFVLIDNL
RYDQWKVLEPIITDYFNVEQEEMYYSILPTTTAYARNAIFSGMLPADIAKRYPNLWVSDDEEEGKNLHEEDFLEIQFQQN
KISDKFSYHKITNNNAGKELLTKFNNLENNKLNVIVYNFVDMLSHARTDMQMIRELAADEAAYRSLTRSWFMHSPLFDTL
KAIADRKGRLIITTDHGTVRVKKPFKIVGDRNTNTNLRYKHGKNLGFTEKDVLVCRKPERFHLPKSNVSTAYVFAMNDDF
FAYPNNYNYYVNHYKDTFQHGGVSLEECIIPFITLSTKNA
>AKA36293.1 chemotaxis protein CheY [Muricauda lutaonensis]
MSNISILWVDDEIDLLKPHILFLEKKDYRVTTCKSGQEALEEIRDTTFDIVFLDENMPGISGLETLNEIKQIDASLPVVM
ITKSEEEYIMDEAIGSQIADYLIKPVNPNQILLSLKKSLDNSRLVSERTTANYQQEFRKIAMDLSMVNSWEEWADLYKKL
IYWELRLEDIEDSSMFEILESQKIEANSQFGKFIDKNYASWFDGDDAPVMSHTLFKKLIKSEIEDTPTLLVVIDNLRYDQ
WLAFEDVLTNFYRKKKEVPYFSILPTATQYARNAIFSGLTPLDMEKRHPDWWKNDTDEGGKNLFEDKFLGAQLERLGMNL
KWEYHKISSLKQGKQLAQNFKSQKDNDLTVIVYNFVDMLSHAKTEMEVIKELASNDKAYRSLTLSWFKNSPLLDIVQQAQ
LLGMKLIVTTDHGTINVKHPSKVIGDRETSLNLRYKTGRSLTYEEKDVLAAKNPHSIHLPNINLSSSFIFAKNDLFFAYP
NNYNHYVSYYRNTYQHGGVSLEEMIVPFVVLEAK
>AGC78003.1 response regulator [Nonlabens dokdonensis DSW-6]
MAEIKILWVDDEVDLLKPHIIFLEKKGYTIDTRISGSEALEAIEETNYDLIFLDENMPGLTGLETLHEIKEKQAQLPVIM
ITKSEEEYIMEEAIGSKIADYLIKPVNPNQILLAVKKNLDHSRLINDKTISDYQREFRKIAMDMSMINSYEEWVQLYQKL
VYWEIELEDVDDSGMFEILQAQKNEANQQFCKFIDRNYPDWFDGDEDNPILSHNLFKERIAPHLKKEDPVLLVVVDNLRL
DQYRVFENLINNYYKKVEEETYCSILPTATQYARNALFSGLMPEDMKKRHPDLWLDDTDEGGKNMHENAFLTAQLKRLNL
NITHQYHKITNENKGRKLADNFKSQKDNDLTVVVYNFVDMLSHSKTEMEVIKELASTDKSYRSLTLSWFKNSPLFDIIQK
GQELGFKLILTTDHGTINVTSPSKVIGDKNTSLNLRYKTGRSLSYEDKDVLAAKDPSSIKLPKINMSSSFIFAKGDLFFA
YPNNYNHYVSYYRNTYQHGGVSLEEMLIPFVIFEPR
>ADR23506.1 response regulator receiver protein [Marivirga tractuosa DSM 4126]
MQNYQILWADDEIDLLKPHIIFLENKGYQITPVNNGSEAVDLCKEQKFDVVFLDENMPGMTGLEALSLIKSNNPNTPVVM
ITKSEEEYIMEEAIGSKIADYLIKPLNPNQILLSVKKILDNKRLVTEKTNQSYQQDFRNISMAFGDDMDHQEWAEMYKKL
VYWDLEIDETDDQSMSEVLAMQHVEANTNFAKFIDDNYEDWLNEYEDEAPLLSHKLMEEKVFPKMGDEPVFFIVIDNLRF
DQWKLIEPEILKYFNIEEEDNYYSILPTTTAYARNSIFSGLMPDEMAKKHPDLWVTEDDDEGKNNFEDKFIERQLKRKNV
QGKFTYNKIVNVNQGKQVLDHVSAMMDHDLNVLVYNFVDMLSHARTDMKMIRELAPDESAYRSLTKSWFLHSPLLELLKR
VSAKKAKVVITTDHGTIRVKKPFKIVGDRNVNSNLRYKQGKNLGFKKSNDILEAPKPERFHLPTINVSTSYVFTKGESFF
AYPNNYNYYVNYFKDTFQHGGVSMEEMIIPIISLTSKDGK
>ADQ15865.1 response regulator receiver protein [Leadbetterella byssophila DSM 17132]
MQRSTILWADDEIELLKPYIVFLESKGYDVTPVPSGADALDRVEKENFDLIFLDEMMAGMTGLDTLNEIKKIKPNIPVVM
ITKSEEERIMEEAIGSKIADYLIKPINPNQILLSAKKLLENKRLVAEKTNSSYMQDFRQLAMQYNEELDFQEWADIYRKL
VFWELEIDGSTDKSMEEVFQMQKSEANTRFAEFIEDNYEDWMTSPNVKKPVLSHTLLKNKVFPHLREGDPLFFVLIDNFR
FDQWKILEEIISDFFVAEDEDAYYSILPTATGYARNAIFSGLTPYDMAKQHPDLWVNDEGDNEEGLNKNEEEFLRRHLKK
ANINHTFGFYKILNNTQAKNLVDGFNNLLKDDLVVVVFNFIDMLSHARTDMAVIKELAPDEAAYRSITRSWIQHSPLLDF
LKLIAAKNGRLIITTDHGMVKVKNPKRIVGDRNVNTNLRYKQGKNLNLDDKGDFVIEVRKPENYKLPSPNLSTSYYFTTN
DYFFAYPNNYNYYVSHYRDTFQHGGVSLEEMIIPVVKLKTK
>ADF52686.1 two-component response transcriptional regulator [Zunongwangia profunda SM-A87]
MNTIKILWVDDEIDLLKPHILFLESKNYEVSTCQSGTEAIEKIDEERFDIVFLDENMPGLTGLETLSEIKEKQANIPIVM
ITKSEEEYIMEEAIGSKIADYLIKPVNPNQILLSIKKNLDHSRLISEKTTSNYQQEFRKIAMDLMNVSTYEDWTEMYQRL
IYWELQLENIEDSSMFEILETQKQEANSQFCKFIDKNYPEWFEDGATAPTMSHTLFKRKILPEISKEQPTLLVVIDNLRY
DQWKAFEPIVSNYYKKEKEEPFCSILPTATQYARNAIFSGLMPSEMEKLYPQYWKNDTDEGGKNNFEAEFLAEQLKRLGK
EIKHEYHKISNLKAGKKLVENFKTQKNNDLTVVVYNFVDMLSHSKTEMEVIKELASSDKSYRSLTESWFKNSPLLEIIQQ
AQQLGFKLIITTDHGTINVKNPSKVIGDKNTSLNLRYKTGKSLTYEKKDVLAATKPKSLHLPTINMSSSFIFAKGDLFFA
YPNNYNHYVSYYRNTYQHGGVSLEEMIIPFSVLSPK
>ALU74663.1 two-component system response regulator [Tenacibaculum dicentrarchi]
MKNIEILWVDDEIDLLKPHILFLEKKNYLVTTATNGADAIDLVSEHNFDIVFLDENMPGITGLETLALIKQKNANLPVVM
ITKSEEETIMEEAIGSKIADYLIKPVNPNQILLSLKKNLDHSRLISEKTTANYQQEFRKISMDLAMVNSHQEWVDLYKKL
VHWELELEHINDAGMLSILESQKAEANSQFFKFIKKNYQQWLTSYDKPTFSHTLFKDFVVPELPTKEGEKGVLLVVLDNL
RYDQYRVLEPFINTYYKKEEEHSYYSILPTATQYARNAIFSGLMPLEMEKKHPDLWKNDTDQGGKNLYEPDFLEAQIKRL
NLHIKHEYYKIVSLKSGKELADNYNGTKQNDLTVIVYNFVDMLSHAKTEMEVIKELAGDDKAYRSLTVSWFKNSPLYEII
KKAKKLGQKLIITTDHGTINAKNPTKVVGDKNISANLRYKTGRSLSYQEKDVFAVQNPKDIFLPSVAINSPFIFAKEDLF
FAYPNNYNHFVKYFKNTYQHGGISLEEVIIPFAIYSPK
>ADV51412.1 response regulator receiver protein [Cellulophaga algicola DSM 14237]
MNKITILWVDDEIDLLKSHILFLESKNYKVVTCKSGQEALEEVAKTRFDIVFLDENMPGISGLETLTELKDIDATLPVVM
ITKSEEEFIMDEAIGSKIADYLIKPVNPNQILLSLKKSLDNSRLVSEKTTANYQQEFRKIAMDLSMVNSYTEWADLYKKL
ITWELRLEEIEDSSMFEILESQKSEANNQFGKFIDKNYEDWFTDEDAPVLSHTVFRELIKPELKDQPTLLVVVDNLRYDQ
WLAFEDTVTPFYKKKKETSYFSILPTATQYARNAIFSGLTPLDMEKKYPKWWKNDTEDGGKNLFEAEFLGEQLKRLGLEL
TWEYHKITSLKQGKQLSQNYKTQKKNDLTVIVYNFVDMLSHSKTEMEVIKELASNDKAYRSLTQSWFKNSPLLEIIQQAQ
SMGQRLIITTDHGTINVKQPSKVVGDKDTSSNLRYKTGRSLSYEKKEVYEATKPSAIFLPTINMSSSFIFAKNDLFFAYP
NNYNHYVSYYRNTYQHGGVSLEEMIIPFVVLDPR
>ADQ79838.1 response regulator receiver protein [Paludibacter propionicigenes WB4]
MRKDRILWADDEMDLLRPYILFLEEKGYEVVTATNGKDAVELCQKETYDIIFLDENMPGLSGLETLALIKEIDPDVPMVM
ITKSEEENIMNMAIGSKIADYLTKPVNPSQILLTLKKNIHQKEIVTEHTTSSYQSQFGRIGMQINDSLTYEDWVEVYKKL
VYWELELAETNNGMDEMLKMQKTEANSTFTKFVRRNYEYWFEHPERRPLMSPDLFKTKVFPLLDNGEKVFFVLVDNFRYD
QWKVIRELLSEFYQFNEEELYCSMLPTATQYARNAIFSGLFPLQIQQLYPQLWVEEEDDEGKNMNENELLQTLFQRYRKN
YTFSYHKINDSNSCERLIDQLPRIDGNQLNVCVLNFIDMLSHARTESKMMRELANDVEAYRSLTLSWFKHSATYELFKAI
AKRGYKVIFTTDHGTIQVDNAIKVIGDKNTNVNLRYKVGKNLSYNKKEVFELLQPSKVGLPSPNVSSAYIFAYNSNFFAY
PNNYNHYVGYYKDTFQHGGISMEEMLIPFVFMQPK
>AOH39791.1 two-component system response regulator [Tannerella sp. oral taxon HOT-286]
MKRNKILWADDEIDLLKPHILFLEEKGYDVTPVISGQDAIDSCSEQTFDLIFLDENMPGLTGLETLVSIKEIDPAVPVIM
VTKSEEESIMNQAIGNRIADYLIKPVNPNQLLLSIKKNLHKNDIITTATSESYQQEFGRIGMQINDSFTADDWAEVYKKL
VYWEIELEENQAPMQEMLIMQKREANSAFGKFIRKNYMGWMADPASRPLMSPDLFKTKVFPLLDAGEKVFFILIDNFRFD
QWRVVRSLLSDRFTVDEEMYYSILPTATQYARNAIFSGLMPAQIAQMFPDLWVDEESEEGKNTNEEPLIQTQIDRFRKRY
DFSYHKVYESQYGERILNGLNDLLRNQLNVVVINFIDMLSHARTESKMIRELAQSAAAYRSLTRSWFQHSVMLELLNRLA
DEGCRVILTTDHGTIQVDDPIKITGDRNTNTNLRYKTGRHMTCDSKYIFEINDPARAGLPSPHLSTRYVFATNAYFFAYP
NNYNYYVPYYRGTFQHGGISMEEMMVPFITLQPK
>ADZ78100.1 response regulator receiver protein [Sphingobacterium sp. 21]
MQETNILWADDEIDLLKPHIMLLNEKGYGVKTVTNGHDAVEAFKNSFYDLVFLDENMPGLTGLETLGILKGINPTVPMVM
ITKNEEEFLMEDAIGSQIDDYLIKPVNPKQVLLTIKKFTENKRLVSERTSMAYQQEFRTLGMTLNDNLDFNEWVDVYKKL
VYWELSLEKLEDEGMHEILTMQKAEANAQFSKFVEKNYLHWVKDPESGPVSSPQLFKKKVFPVLDNKPTFFFLIDNLRYD
QWKVIHEIIGNYYRMDAEETYYSILPTATQYARNAIFSGMMPLDMEKNFPHIWQNDEDEGGKNLHEEEFLAAQIKNTFRK
ECKFSYHKILTLEQGRDIADNLSNLMGNDLNVLVYNFVDMLSHARTDMAMIRELASDEAAYRSLTLSWFKHSPLLDTLKW
LAQKNVRVILTTDHGTIRVKHASKVIGDRNTNSNLRYKQGKNLNFIDKDVLHIKNPHEAKLPKLHVSSSFIFAKEDTYFV
YPNNYNQFVNYFNETFQHGGISLEEMIIPYITYTPK
>AFL82099.1 response regulator with CheY-like receiver, AAA-type ATPase, and DNA-binding domains [Aequorivita sublithincola DSM 14238]
MSDIKVLWVDDEIDLLKPHIIFLEKKNYKVTTAQSGTEALEEIKKENFDIVFLDENMPGLTGLETLAEIKELQAAIPVVM
ITKSEEEYIMEEAIGSKIADYLIKPVNPHQILLSLKKNLDHSRLVSEKTTSNYQQEFRKIAMDLSMVNSFEEWKDLYSKL
VYWELELENIEDSGMFEILESQKTEANSQFCKFIDKNYADWFEDPNEAPTMSHTLFKEKIQPQIEQGTPTLLVVVDNLRF
DQWKAFEPTVANIYKKTSEELFCSILPTATQYARNAIFSGLMPSDMEKLHPDLWLNDTEDGGKNMKEEEFLQAQLKRLGL
KLNWSYHKITSLKQGKKLVENFRSHKDEDLTVVVYNFVDMLSHSKTEMEVIKELASNDKSYRSLTQSWFKNSPLLEIIQQ
AARLGFKLIITTDHGTINVKNPSKVIGDKNTSLNLRYKTGKSLTYEDKEVLAAKNPKTLGLPTINMSSSFIFAKDDYFFA
YPNNYNHYVSYFRNTYQHGGVSLEEMIIPFSVFTPK
>AEE52077.1 response regulator receiver protein [Haliscomenobacter hydrossis DSM 1100]
MDKIIILWADDEIDLLRPQILFLEKKGYSVITVTNGHDALEECQQNRDIDVVFLDESMPGITGLETLSRIKAENPLLPIV
MITKNEAETVMEEALGSQIADYLIKPVNPNQILLTLKKIIDNKRLVREKTSSDYQQEFRQIFMEINSGLNFEEWVEVYRR
IVNWELKIDQSNSSEMGDILSMQKNQANTEFSKYVTKNYLHWVQADSDGPVLSHQLFRRKIFPLLNNTTPTFVLLLDNLR
FDQWKVIEPVLSELFRVEEEDTFCSILPTATQYSRNAIFAGMMPAEIEKTFPDWWRNDNEEGGKNLFEGEMLGEQIRRTM
RKEIKYDYLKITNVAAARQLQDNILNYVKNDLTVIVYNFIDMLSHARTEMEVLKELAGDEKAYRSLTRSWFENSPLWSAL
QKLAEKDVQLIVTTDHGTIRVNTPSKVVGDRETTTNLRYKMGRNLQYDKKDVLEIRDPLQARLPRPNVSSSYIFAKEDIF
FLYPNNYNHYHNYYKNTFQHGGISLEEMICPIIKLKVK
>ADY53412.1 response regulator receiver protein [Pseudopedobacter saltans DSM 12145]
MQAANILWADDEIDLLKPHIIFLNEKGYHVETATNGNDALDIFNSKDFDIVFLDENMPGMTGLETLMAIKQSNPNIPVVM
ITKSEEEYLMEDAIGATINDYLIKPVNPKQILSTIKKLIDNKRLISEKTSMAYQQDFRALGMTLNDNLSYEEWIEVYKKL
IFWELKLGKLEDEGMHEILTMQKAEANAQFSKFIEKNYVKWINNQDQEGVPVFSHQLFKKKVFPALTDNTPTFFILIDNL
RYDQWRIIHPIISEYFRMEEEDIYCSILPTATQYARNAIFSGLMPLDMEKRFPTMWQNDEDEGGKNLYENEFLADQIKRI
LRKDIKYSYTKVLSQEQGKDLNDMLPNLMDNTLNVIVYNFVDMLSHARTDMQMIKELANDDAAYRSITLSWFEHSPLLDL
IKKLSQKRVKIMLTTDHGTIRVKKPSKVIGDRNTNTNLRYKQGKNLAFTAKEVFHVKNPHDIMLPKLHVSSSFIFAKEDS
YFVYQNNYNQFVNYYNETFQHGGISMEEMIIPFVTYKNK
>AFL86203.1 response regulator with CheY-like receiver, AAA-type ATPase, and DNA-binding domains [Belliella baltica DSM 15883]
MQKFKILWADDEIDLLKPHILFLEQKGYDIKTVNSGIDAVEQVENENYDVIFLDEMMPGMTGLETLQQIKMIKPQIPVVM
ITKSEEEHIMDDAIGGKIADYLIKPINPNQILLSVKKILQNKQLISEKTNLSYRQDFMNISTACSEASTHQEWTEIYKKL
TYWELEIDKTENKSMQEILESQKVEANTAFGKFIKNNYLDWINDSKADKPILSPNLMKEKVFPHLKEGKPLFFIVIDNLR
LDQWEVLEPLVNEYFNAKEDNTYYSILPTTTAFARNALFSGLMPSDMARFHPDLWEGEDTDEGKNNKEEEFLAENLHKNR
LNIRYSYNKILQAYQGRSLVDQFHNLLTNDLNVIVFNFVDMMSHARTDMKMIRELAPDESAYRSLTKSWFEHSSLFELFK
RISAAGAEVIVTTDHGTKRVNKPYKIIGDKNVTTNLRYKQGKNLNFESGKVFEISKPEDGKLPRFNVSTSYVFAVEDYFF
AYPNNYNYYVNYYKDTFQHGGVSLEEIIIPIVHLIPKNN
>ADY30788.1 response regulator receiver protein [Cellulophaga lytica DSM 7489]
MNKITILWVDDEIDLLKPHIIFLEKKNYQVITCQSGREALEELEDTKVDIVFLDENMPGISGLETLSEIKKTHTSLPVVM
ITKSEEELIMEEAIDSKIADYLIKPVNPNQILLSLKKSLDHSRLISEKTTSNYQQEFRKIAMDLSMVNSYEEWVDLYKKL
IHWELQLEEIEDSGMFEILESQKIEANNQFGKFIDKNYPNWFSSDNTPVLSHTLFKNLIKPELKDKSTLLVVIDNLRYDQ
WLAFESTVNSFYKKKKETPYFSILPTATQYARNAIFSGLTPLEMEKQHPNWWKNDTDEGGKNLHEEDFLGAQLKRLGLDL
KWEYHKISSLKQGKQLSQNYKTQKDNNLTVIVYNFVDMLSHAKTEMEVIKELASNDKAYRSLTVSWFKNSPLLEIIQQAQ
AMGQKLIITTDHGTINVKQPSKVVGDKDTSLNLRYKTGRSLSYDNKDVLSAKNPKDLQLPTINMSSSFIFAKNDLFFAYP
NNYNHYVSYYRNTYQHGGVSLEEMIIPFVVLEPR
>AEE12388.1 response regulator receiver protein [Porphyromonas asaccharolytica DSM 20707]
MSAIQILWVDDEIDLLRPHIIFLEQHGYQVTPCVSGADALDLLQEQAYDLVFLDEQMPGLSGLETLARIAPLYPYLPVVM
VTKSEEEHLMNEAISRQIADYLIKPVNPHQLLLSLKKVLHREQIVTEATQQNYIQAFRELSLRINSASTIDEWMAIYKEI
SKWVMQVDNYLPDMAETLQSQRDEANRLFAKYIIKEYEGWIQNPKSAPTMSHTLMRDKVFPMLDRGEHIFLILIDNFRWD
QWLAVQEMLSGLFTFDDGMYTAILPTATQYARNAIFSGLMPLEIAKTFPELWVDEESEEGKNLNEEPMIASLLKRYRKPY
SFAYRKVYETSFGERLLAQLNELEDNQLNVIVLNFVDMLSHARTESKMIRELASSEAAYRSLTQSWFRHSTTYRLFEQIA
QMGAKIILTTDHGTVRVRKPVKIVGNRNTSTNLRYKLGQSLTFDAKEAYAPRKPKDIGLPVSHLTDGYVFCYEQNFFAYP
NNYNYYVNYYRDTLQHGGISMEEMLVPCITLTPR
>AEL24693.1 response regulator receiver protein [Cyclobacterium marinum DSM 745]
MQNFKILWADDEIDLLKPHILFLKQKGYDIVTVNSGLDAIEKVEEDNFDVIFLDEMMPGMTGLETLQQIKTLKPQIPVVM
ITKSEEEHIMDDAIGGKIADYLIKPINPNQIFLSVKKILQNKQLISEKTNLSYQQDFRNISMAYNDAIDHEEWVDIYKKL
TYWELEIDETENKSMQEVLESQKVEANANFARFIKENYLDWLNLPKISKPVLSHQVMKKHVFPKLKQDKPLFFIVIDNLR
LDQWEMIENQLRDYFLVKENGTYYSILPTTTAFSRNALFSGMMPLEMAKSHPDLWEGEDTDEGKNNHEEEFLNVNLKKNR
LSIRSSYNKIIQTNQGKAVLDQFPNLMKNELNVLVYNFVDMMSHARTDMKMIRELAPDESAYRSLTTSWFLHSSLFELFK
KISAAGAEVIVTTDHGTKRVNKPYKIIGDRNVTTNLRYKQGKNLNFESGKVFEVDKPDEARLPRLNISSSYVFAVEDYFF
AYPNNYNYYVNYYRDTFQHGGVSLEEMIIPIVHLQPK
>AFM05385.1 response regulator with CheY-like receiver, AAA-type ATPase, and DNA-binding domains [Bernardetia litoralis DSM 6794]
MGIMINPPCMQQYSILWADDEIEFLKPHILFLEKKGYTVKAVNSGADALEAAEEQNFDIVFLDENMPGMSGLETLTAIKA
IRPSLPAIMITKSEEEHIMEDAIGAKIADYLIKPVNPNQILLSIKKILDQKRLVTEKTNLSYQQDFRNLSMIFQDDLNFD
EWIEAYKKLIYWELEIEDTENQSMQEILESQKEEANISFAKFIQNNYEYWLNDANEDEYPMMSHDIMGEWVFPLLEDKKL
NEERPLFFILIDNLRYDQWKVVECLLAEYFTVKEEKVYCSILPTTTAYARNAIFSGLLPSEMAEDHPDIWVSDQEEGGKN
NFEDEFLRRQMKEFGFGDTKTTYNKILRNHQGKQLVENFNNLQQNELNVIVYNFVDMLSHARTDTAVVRELAPDEAAYRS
VTKSWFLHSPLWDMLKKIAEVNGRLIITTDHGTIRTKRPYKIIGDRNTNTNLRYKQGKNLNYNPKNVLVAKDPAKFFLPR
QNVSTSFVFTTEDYFFAYPNNYNHYVKYYKDTFQHGGISLEEMIIPFIELEAK
>AHF12950.1 chemotaxis protein CheY [Barnesiella viscericola DSM 18177]
MKNGKILWADDEIDLLKPHILFLQQKGYDVTTVSNGRDALEKAAHEAFDLIILDENMPGLSGLDTLSQIKMDNPSIPVVM
ITKSEEENIMNQAIGNKISDYLIKPVNPNQILLSIKKNLHHKEIILEKTSSDYRQEFQHISSQINDSYSWDDWYEVYKKL
VFWELELTQAESDMDELLTLQKSEANSAFAKFVKKNYEKWITGGEHPLMSHELFKTKVFPLIDQGEKVFFILIDNFRLDQ
WRVIKPLLNEYFTAEEDLYFSILPTATQYARNAIFSGLMPNQIARMFPDLWVDEDEEEGKNLNEAPLIQTQLDRFRKRYT
FSYHKINESAFGEKLIQNFTQLENNQLNVCVLNFVDMLSHARTESKMIRELASTEAAYRSITESWFKHSSALDLFRKIAE
KDFKIILTTDHGTVHVNNPIKVIGDKNTNTNLRYKVGKSLSYNPKQVYEIKSPERYGLPSPNISSTYIFATNHDFFAYPN
NYNYYVGYYKDTFQHGGISMEEMMIPLITLTKK
>AEM72122.1 response regulator receiver protein [Muricauda ruestringensis DSM 13258]
MNKITILWVDDEIDLLKPHILFLEGKGYKVVTSQSGQDALEEIKETFFDIVFLDENMPGLSGLETLTEIKKYDGSIPVVM
ITKSEEEYIMDEAIGSKIADYLIKPVNPNQILLSLKKSLDNSRLVSEKTTANYQQEFRKIAMDLSMINTQEEWVELYKKL
IYWELELEHIEDSGMFEILESQKTEANSQFGKFVDKNYKGWFRDGDAPVMSHTLFKNKIQPELEENKTLLVVIDNLRYDQ
WLAFEKTLSAHYKKKQECAYFSILPTATQYARNALFSGLMPSEMEKQYPNWWKNDTDEGGKNLHESEFLGAQLKRLGLNL
NWEYHKISNLKQGKQLAQNFKSQKDNDLTVVVYNFVDMLSHSKTEMEVVKELAANDKAYRSLTLSWFKNSPLLEIIQQAQ
DLGMKLILTTDHGTINVKQPSKVIGDRETSLNLRYKTGRSLTYQDKDVLATKNPQEIHLPNINLSSSYIFAKNDLFFAYP
NNYNHYVSYYRNTYQHGGVSLEEMIVPFVVLDPK
>AGA78512.1 response regulator with CheY-like receiver, AAA-type ATPase, and DNA-binding domains [Echinicola vietnamensis DSM 17526]
MQKFKILWADDEIDLLKPHIMFLEQKGYEITTVNSGVDAIDRVESTNFDVIFLDEMMPGMTGLETLQQVKILKPQTPVVM
ITKSEEEHIMDDAIGGKIADYLIKPINPNQILLSVKKILQNKQLISEKTNLSYQQDFSKISMAYNDAIDHNEWADIYKRL
TYWELEIDKTENKSMQEVLDTQKAEANANFARFIKDNYLDWLNDGDADKPILSHRVMKEKVFPELKASEKPLFFVVIDNL
RLDQWEIIEPALSDYFNVKSEDTYYSILPTTTAYARNALFSGMMPLDMARFHPDLWENEDTDESKNSHEADFLAINLKKN
RLQSKFSYHKILQANQGKSVLEQFPNLMNNDLNVLVYNFVDMMSHARTDMKMIRELAPDESAYRSITESWFLHSSLFELF
KKVSEAGCEVIVTTDHGTKKVNRPYKIIGDRKVTTNLRYKQGKNLNFESGKVFEIGKPEDIKLPRFNVSTSYVFAVEDYF
FAYPNNYNYYVNYYRDTFQHGGVSLEEMIVPIMHLSPKLK
>AFD09078.1 response regulator with CheY-like receiver, AAA-type ATPase, and DNA-binding domains [Solitalea canadensis DSM 3403]
MQEPTILWADDEIDLLKPHILFLKDKGYSVKTVTNGSDALDAFKSEHFDLIFLDENMPGLTGLETLTEIKNINTDVPVVL
ITKSEEEYLMEDAIGAKIADYLIKPVNPKQILLTIKKILDNKRLVGAKTASAYQQDFRNLLMTLNDNLNFEEWADVYKKL
VYWELELQNLEDQGMHEILTQQKREANMQFSKFVEKNYVKWLNDPENAPTQSHQLMRTKVFPFIDSAPTFFVLVDNLRYD
QWKIISPIIAEYFRIESEETYYSILPTATQYARNAIFSGLLPSEMEKRHPNLWQNDDDEGGKNLYEEEFLVEQLKRLRRD
LKISYNKVLTYDQGKELVENLHLLMNNQLNVMVYNFVDMLSHARTEMEMIRELASDEKAYRSLTLSWFENSPLLEALKKI
SQKNVRVIITTDHGTIRVKTPSKVIGDRNTNTNLRYKQGKNLAYEPKEVFLVKNPADAFLPRVNVSQSFIFAKEDEYFIY
PNNYNQFVNYYNNTFQHGGISLEEMIIPFVVLTPKG
>AFK01723.1 response regulator receiver protein [Emticicia oligotrophica DSM 17448]
MRYNILWADDEIDLLKPYIIFLQAKGYDVTPVPSGADALDKVESERFDVVFLDEMMPGMTGLETLAKIKQMKPNLPVVMI
TKSEEERIMEDAIGSQIADYLIKPINPNQILLSVKKILDNKRLISEKTNLGYQQDFRNLAMQYNDRIGHEEWSEIYRKLI
FWELQLDKSEDKSMEEVFGMQKAEANSNFCRFIEDNYEDWLSDPKADKPLLSHQLMKTKVFPLVNNESPLFFLLIDNLRY
DQWKVIEEVISDYFNVEEESDYYAILPTATSYARNAIFSGMMPSEMAKFHPDLWVNDEGENEDALNNNEAEFLKRQIEKS
RKNISFSYHKVLNIAQGKSLVDNFNNLLKNQLIAIVYNFVDMLSHARTEMGMIKELAPDESAYRSITRSWVEHSPLLDLL
KKIAEKKGRLIITTDHGMIRVKHPKRIVGDRNVNTNLRYKQGKNLNLDDKDDHVLIVRKPENFMLPKPNISTAYFFTMED
YFFAYPNNYNHYVSHYRDTFQHGGISIEEMIVPFAYLTAK
>AEH02258.1 response regulator receiver protein [Lacinutrix sp. 5H-3-7-4]
MDKINILWVDDEIDLLKPHILFLEKKNYAVTKCNSGTEALEILDEKKFDIVFLDENMPGLTGLETLNEIKEKEAALPVVM
ITKSEEEYIMEEAIGNKIADYLIKPVNPNQILLSLKKNLDHSRLVSEKTTSNYQQEFRKIAMDMSMVNSYDEWAALYQKL
IYWEMQLEGIEDSGMFEILESQKNEANIQFGKFIDKEYPTWFEPNTDAPILSHVLFKDKIVPELSKEQPTLLVVIDNLRY
DQWKAFEPIVSNHYKKETETPFYSILPTATQYARNAIFSGLMPSDMEKLHPEYWKNDTDEGGKNLHEADFLNAQMKRLGL
TNLKHEYYKITNLKDGKKLADNFKGLKENDLTVVVYNFVDMLSHSKTEMDVVKELASNDKAYRSLTQSWFKNSPLLEMIQ
HAQQMGFKLILTTDHGTINVKNPSKVIGDRDTSLNLRYKTGRSLSYENKDVLAAKNPKTIHLPSLSMNSSFIFAKSDLFF
AYPNNYNHYVSYYRNTYQHGGVSLEEMIIPFVVLNPK
>AEE20518.1 response regulator receiver protein [Dokdonia sp. 4H-3-7-5]
MSNIQILWVDDEIDLLKPHILFLEKKNYSVTTCDNGAEAVEMIDEQNFDIIFLDENMPGLSGLETLSEIKNKRENVPVVM
ITKSEEEYIMEEAIGSKIVDYLIKPVNPNQILLSLKKNLDHSRLISQKTTSSYQQEFRKIAMDLSMVNSFEEWSELYQKL
IYWEMELEGIEDTGMFEILESQKSEANNQFCKFIDKNYPDWFNGYEGPTMSHTLFKDKVQPHLKKGSPTLFIVIDNMRYD
QWKAFEPHLNAHYKKVQEEPYYSILPTATQYARNAIFSGLMPEEMKKKHPDLWLDDTDEGGKNMHEADFLEAQLKRLRLD
LSWEYHKITNLKNGKKLADNFKSQKNNDLTVVVYNFVDMLSHSKTEMEVIKELASNDKAYRSLTESWFKNSPLLTMIQQA
QELGMKLILTTDHGTINVKNPSKVIGDKNTSLNLRYKTGRSLTYENKDVLAAEDPRTIHLPTINMSSSFIFAKGDLFFAY
PNNFNHYVSYYRNTYQHGGVSLEEMVIPFVVLEPK
>APZ47566.1 two-component system response regulator [Polaribacter reichenbachii]
MSSIQILWVDDEIELLKPHILFLERKNYKVTKCTNGADAIDLVDEQNFDIVFLDENMPGLTGLDTLAEIKQKQANLPVVM
ITKSEEEYIMEEAIGSKIADYLIKPVNPSQILLSLKKNLDHSRLISEKTTSNYQQEFRKISMDLAMVNSYEEWIDLYKKL
IHWELELENISDPGMLGILESQKQEANNQFFKFIKKNYEDFLTAHDKPTFSHTLFKDYVVPELNKDQGVLWVVIDNLRYD
QYRILEPLINNHYKKDEEYSYFSILPTATQYARNAIFSGLMPSEMEKRHPNFWKNDTDEGGMNMYEDEFLSAQIKRLSLN
IKHDYYKITSLKTGKELADNYNGTKQNDLTTVVYNFVDMLSHSKTEMEVIKELAGDDKAYRSLTLSWFKNSPLFEIIQKA
QNLGQKLIITTDHGTINCKNPTKVIGDKNISSNLRYKTGRSLSYEEKDVYAVRNPKDIFLPTVAMNSPFIFAKEDLFFAY
PNNFNHFVKYYKNTYQHGGISLEEVIIPCAVYSPK
>CCB69051.1 Probable two-component system response regulatory protein containing PglZ domain PorX [Flavobacterium branchiophilum FL-15]
MENIKILWVDDEIDLLKPHILFLEKKNYAVTTCNNGRDAIDVFEDGNFDIVFLDENMPGMSGLETLQEIKEKNSTIPIIM
ITKSEEEMIMEEAIGSKIADYLIKPVNPNQILLSLKKNLDHTRLISEKTSLDYQKEFRKIAMDMSMVNTYQDWIELYKKL
LFWELELENINDNSMFEILESQKVEANFQFGKFIEKNYEQWFLPKTDKPIQSHDLFKQLVIPEIVKKDKPILFVVIDNLR
YDQWKSFENIVQQYYKIEKEIPYYAILPTATQYARNAIFSGLTPLEMEKQHPQYWKNDVDDGGKNLFEEAFLSAHLKRLG
LHIKHDYYKITNLASGKKLVENFKTLKNNDLVTIVYNFVDMLSHAKTEMEVVKELASDDKAYRSLTKSWFQNSPLLEVIQ
QAQRLGFKLIITTDHGTINVKNPSKVIGDKNTSLNLRYKTGRSLTYEDKDVYAVKDPKKIGLPAINMSSSYIFAKNDLFL
AYVNNYNHYASYYRNTYQHGGISLEEMIVPFLIFNPK
>CCG53372.1 Probable two-component system response regulatory protein containing PglZ domain PorX [Flavobacterium indicum GPTSA100-9 = DSM 17447]
MNTIKILWVDDEIDLLKPHILFLEKKNYEVTTCNNGQDAIDLYKEHNFDIVFLDENMPGLSGLETLSEMKEFKSTTPVIM
ITKSEEEYIMEEAIGSKIADYLIKPVNPNQILLSLKKNLDHSRLVSEKTTLDYQKEFRKIAMDLAMVNSFEDWIELYKKL
LYWEIELENIEDQNMISILESQKTEANLQFGKFIERNYEDWFDTSVRQGSAEEKADKPILSHKLFGELVAPEIRKKDKPI
LFVVIDNLRYDQWKAFENIVYNHYKPEKEVSYFSILPTATQYARNAIFSGLLPVEMEKKYPQYWKNDTDEGGKNLHEADF
LTEQLKRLGLNIKHEYYKIVNQRDGRKLVENFKSLKNNDLTTIVYNFVDMISHAKTEMDVVKELASNDKAYRSLTLSWFK
NSPLLELIQLGQQHGFKLIITTDHGTINCKNPSKVIGDKNTSLNLRYKTGRSLTYEEKDVYVVKDPKKIGLPSINMTSSF
IFAKSDYFLAYVNNFNHYVSYYRNTYQHGGISLEEMIIPCIVLNPK
>AHJ97486.1 Response regulator [Hymenobacter swuensis DY53]
MQQYSILWADDEIDLLKPHILFLKDKGYEVTGVNSGADAIEEIQEKTYDIVFLDENMPGLTGLETLTEIKAVRPTVPVVM
ITKSEEEHIMESAIGAKIADYLIKPVNPNQILLSVKKVLDNKRLVSEATNSGYQRDFRQLGMQLSDRLSATEWADVYKKL
VYWELEINETEGKSMAEVFNMQKDEANTYFGRFITENYEDWVNGDDKEAPLMSHQLFQERVFPLLKETGDQPVYFLLIDN
LRYDQWKVLEPIIAELFTVDSEETYYSILPTTTAYARNAIFSGMMPGEIQKKYPNLWVWDDDDEGKNMHEAEFMEIMFQK
ANQKHKFSYNKVTNLQAGKDLLGKMANLHNNYKCNVIVYNFVDMLSHARTDMAMIRELAADESAYRSITRSWFLHSPLYE
MLQQISERKGKLIITTDHGTIRVKRPYKIVGDRNTNTNLRYKHGKNLGFDDSRDVYTVRKPERIFLPRENVSTAYVFTVG
DYFFAYPNNYNYYVNYYKDTFQHGGISLEECIIPYVTLSPKG
>APU70231.1 Response regulator [Gramella flava JLT2011]
MNNIKILWVDDEIDLLKPHIMFLESKAYDVSTCRSGTEAIEQIEKENYDIVFLDENMPGLTGLETLAEIKEKRDTLPVVM
ITKSEEEYIMEEAIGSKIADYLIKPVNPKQILLSLKKNLDHSRLVSEKTTSSYQQEFRKIAMDMAQVNTWEEWAELYQKL
VYWEIQLEDIEDSGMFEILESQKLEANNQFFKFISKNYEDWFQKDSEPPVMSHTLFRKKILPELSKEQPTLLIVVDNLRY
DQWKVLEPIINNYYKKEREEPYYSILPTATQYARNAIFSGLMPSDMEKIYPEYWKNDPEEGGKNNYEADFLKEQLKRLGQ
DFKHEYHKISSLKAGRKLVDNFKTQKNNDLTVVVYNFVDMLSHSKTEMEVIKELASNDKSYRSLTQSWFKNSPLLEIIQK
AQQLGFKLVLTTDHGTINVKNPSKVIGDKNTSLNLRYKTGKSLTYENKEVLAFEDPKKVHLPTINMSSSFIFAKEDLFFA
YPNNFNHYVSYYKNTYQHGGVSLEEVVIPFVVLNPK
>AHM59520.1 response regulator receiver protein [Flammeovirgaceae bacterium 311]
MQRYSILWADDEIDLLKPHILFLEQKGYDVTPVNSGADAIDKVAEHNYDVIFLDENMPGMTGLETLAYIKSQKPALPVVM
ITKSEEEHIMEDAIGSKIADYLIKPLNPNQILLSVKKILDNKRLVSEKTNLNYQQEFRNISMQVGDARSWEEWADIYRKL
VYWELEIGSAEAGGMGEVFGMQKDEANLAFSKFIASNYEDWLNEPNGDKPLLSHQLMKKAVFPLLKDRKPVFFIVIDNLR
YDQWKSMAPLVSEYFNIESEEIYFSILPTTTGFARNAIFSGLLPSQMAKQHPDLWVGDDDDESKNQYEDKFLERQLKKGG
LGNTKFSYNKVIHNSQGKSVNDNLNNLLRNDLNVVVYNFVDMLSHARTEVEMLKELASDEAAYRSLSYSWFLHSPLFDML
RRLSEKDCRVVITTDHGTIRVRKPFKIIGDRNVNTNLRYKQGKNLNWDGNHLLEARQPERMGLPRINVSTAYVFAMEDYF
FAYPNNYNYYVNYYRDTFQHGGISMEEMMVPLVSLRGKGS
>ANH60876.1 Transcriptional regulatory protein ZraR [Dokdonia donghaensis DSW-1]
MSNIQILWVDDEIDLLKPHILFLEKKNYSVTTCDNGAEAVDMIDEQNFDIIFLDENMPGLTGLETLNEIKNKRENVPVVM
ITKSEEEYIMEEAIGSKIVDYLIKPVNPNQILLSLKKNLDHSRLISQKTTSSYQQEFRKIAMDLSMINSFEEWSELYQKL
IYWEMELEGIEDSGMFEILESQKTEANNQFCKFIDKNYPDWFDGYDAPTMSHTLFKDKVQPHIKKGTPTLFVVIDNMRYD
QWKAFEPHLAAHYKKVQEEPYYSILPTATQYARNAIFSGLMPEDMKKKHPNLWLDDTDEGGKNMHEAAFLEAQLKRLSLD
VKWEYHKITNLKNGKKLADNFKSQKDNDLTVVVYNFVDMLSHSKTEMEVIKELASNDKAYRSLTESWFKNSPLLSMIQQA
QELGMKLVLTTDHGTINVKNPSKVIGDKNTSLNLRYKTGRSLTYEDKDVLAAPDPRTIHLPSINMSSSYIFAKSDLFFAY
PNNFNHYVSYYRNTYQHGGVSLEEMVIPFVVMEPK
>AMR34444.1 two-component system response regulator [Mucilaginibacter sp. PAMC 26640]
MQDTSILWADDEIDLLKPHIMFLTEKGYKVTTVTNGHDALDEFKKQYFDLVFLDENMPGLTGLETLSQIKNIRSDVPIVL
ITKNEEEYLMEDAIGSKIDDYLIKPVHPKQIQLTIKKLTENKRLVTEKTTMAYQMDFRTLGMTLNDNLSFQEWVDVYKKL
IYWELELETLEDAGMHEILTLQKAEANVQFCKFVERNYLDWVKNPDTAPTSSPQLFKKKVFPKLDGNGPVFFILIDNLRY
DQFKIINPIISEYFRLEEEDTYFSILPTATQYARNAIFSGLMPLDMEKRYPQMWQNDEDEGGKNLYEADFIADQLKRTLR
REIKHSYHKILNIDEGRALNESVNNLMGNDLNVVVYNFVDMLSHARTDMQMIRELASDDAAYRSLTLSWFEHSPLFDLLK
FLASKQVRVIITTDHGTIKVKNPSKIIGDRNTNTNLRYKQGKNLNYNAKEVFHIRNPHDAMLPKLHVSSSFVFAKGDSYF
VYPNNYNHFVNFYNETFQHGGISLEEMIIPIVTYGPK
>APA00517.1 two-component system response regulator [Flavobacterium sp. PK15]
MDKIKILWVDDEIDYLKPHILFLEKKNYEVTTCNNGLDAIEIFENENFDIVFLDENMPGMSGLETLSEMKEKKSAIPMIM
ITKSEEEYIMEEAIGAKIADYLIKPVNPNQILLSLKKNLDNSKLISQKTTLDYQKEFRKIAMEMGMVNSYEDWIELYKKL
LFWELQLEDINDQSMIEILESQKVEANSQFGKFIERNYEDWFLPKADKPIQSHTLFKELVVPELKKKERPVLFVVIDNLR
YDQWKSFESVVSDYYKLEKEVPYYSILPTATQYARNAIFSGLLPAEMEKKHPDLWKNDPDEGGKNLFEAEFLEAQLKRLS
LNIKSDYFKITNMASGKKLLESFRALKDNDLVAVVYNFVDMLSHAKTEMDVVKELAPDDKAYRSLTLSWFKNSPLLEIIQ
QAQKLGFKLILTTDHGTINVKNPSKVVGDKNTSLNLRYKTGRSLTYESKDVYAVKDPKKIGLPAINMSSSYIFAKNDLFL
AYVNNYNHYVSYYKNTYQHGGISLEEMIIPCLIFNPK
>BAR48421.1 PglZ domain protein [Tannerella forsythia 3313]
MRKDKILWADDEIDLLKPHILFLEEKGYEVTPVISGQDAIDSCREQTFDIIFLDENMPGLTGLETLSTIKEIAPTVPVVM
VTKSEEESIMNQAIGNKIADYLIKPVNPNQLFLSIKKNLHKDDIITSATTVSYQQEFGRIGMQIGDSLTADDWMEIYKKI
VYWELELEENQVQMQDMLIMQKREANNAFGKFIKKNYLDWIRYPDQRPLMSPDLFKKKVFPLLDEEEKVFFILIDNFRFD
QWRVVKNLLSSFFTVDEEMYYSILPTATQYARNAIFSGLMPAQIEEMFPELWVDEESEEGKNINEEPLIRTQIERFRKRY
SFSYHKVYDSHFGEKLLNNLNELMHNQLNVIVINFVDMLSHARTESKMIRELAQSEAAYRSLTRSWFQHSTTLDLFKKLA
DKGYKVIVTTDHGTIQVDSPIKITGDKNTSTNLRYKLGKNMSCDSKYVFEIKDPAKAGLPSPHLSTRYVFATNEFFFAYP
NNYNYYVPYYRNTFQHGGISMEEMMIPFITMQPK
>BAR51499.1 PglZ domain protein [Tannerella forsythia KS16]
MRKDKILWADDEIDLLKPHILFLEEKGYEVTPVISGQDAIDSCREQTFDIIFLDENMPGLTGLETLSTIKEIAPTVPVVM
VTKSEEESIMNQAIGNKIADYLIKPVNPNQLFLSIKKNLHKDDIITSATTVSYQQEFGRIGMQIGDSLTADDWMEIYKKI
VYWELELEENQVQMQDMLIMQKREANNAFGKFIKKNYLDWIRYPDQRPLMSPDLFKKKVFPLLDEEEKVFFILIDNFRFD
QWRVVKNLLSSFFTVDEEMYYSILPTATQYARNAIFSGLMPAQIEEMFPELWVDEESEEGKNINEEPLIRTQIERFRKRY
SFSYHKVYDSHFGEKLLNNLNELMHNQLNVIVINFVDMLSHARTESKMIRELAQSEAAYRSLTRSWFQHSTTLDLFKKLA
DKGYKVIVTTDHGTIQVDSPIKITGDKNTSTNLRYKLGKNMSCDSKYVFEIKDPAKAGLPSPHLSTRYVFATNEFFFAYP
NNYNYYVPYYRNTFQHGGISMEEMMIPFITMQPK
>ALO15557.1 Transcriptional regulatory protein ZraR [bacterium L21-Spi-D4]
MRTIKILWVDDEIELLKPHILFLEKKGYEVTTANNGEDGIKTLQEEPFDIVFLDENMPGISGLETLQRMKELRNEVPIVM
ITKSEEEQIMEEAIGSKIQDYLIKPVNPNQILLSLKKNIDHTRLVSEKTTSSYQTAFSQIGMQINDCRNFQDWSKVYEKI
VYWETELQQNGVEGMEEVVQMQKSSANTEFYKFIKKNYPNWFHGDEDRPLMVHQVMKQRVLPLADKEKILLIVIDNLRLD
QYRMLKPLFSQIYDIEHEEIISSILPTATQYARNALFAGLMPSEIEKLYPDLWLNDEEEGGKNQHEEELLANTLRRFGKE
YKWFYEKIINQSHGQKILEKASRIPEHQLSVLVYNFVDMLSHARTEMDVIKELANDEAAYRSLTISWFEHSNLYEVLKIA
SEKGIKVVITTDHGSVRINNPVKVIGDRKTTTNLRYKHGRNLNYNPKEVFEVTKPKEVYLPTPHISSKFIFAKEQDFLAY
PNNYNHYVKYYKDTFQHGGVSLEELLIPFAVLKPKV
>AOR25208.1 chemotaxis protein CheY [Formosa sp. Hel3_A1_48]
MSSIHILWVDDEISHLKPHIIFLEQKNYKITPCTNGSDALEVFAENNFDIIFLDENMPGLSGLDTLSELKKLNANIPVVM
ITKSEEEYIMEEAIGSKIADYLIKPVNPNQILLSLKKNLDHSRLVSEKTSSSYLQEFREISLEMMGLKTTEDWKDLYQKL
TFWELKLEDSQDPTLTEILEAQKTEANQQFGKFIENNYASWFEGDEGPTLSHNLFKSKIVPHLSTSQPTLLVVVDNLRYD
QWKAIESNVNKHYKTTENSMYYSILPTATQYARNALFSGLMPKQMETLYPNYWKNDTDEGGKNLYEDKFLAEQLKRLNLN
HLTHEYVKITNLKAGKRLADNFKSKAKNDLTVLVYNFVDMLSHSKTEMEVVKELASDDKGYRSLTQSWFKNSPLIDIIKQ
AQELNFKLIVTTDHGTINVKTPSKVIGDRETSLNLRYKTGRSLSYENRDVLSVKDPKSIGLPSISMNSSFIFAKENSFFA
YPNNYNHYVSYYRNSYQHGGISLEEILIPFAVLTPR
>AIZ43139.1 chemotaxis protein CheY [Cellulophaga baltica 18]
MNKITILWVDDEIDLLKSHILFLESKNYIVITCKSGQEALEEVAKTRFDIVFLDENMPGISGLETLTELKDIDATLPVVM
ITKSEEEYIMDEAIGSKIADYLIKPVNPNQILLSLKKSLDNSRLVSEKTTANYQQEFRKIAMDLSMVNSHSEWTDLYKKL
ITWELRLEEIEDSSMFEILESQKSEANNHFGKFIDKNYEDWFNVEDGPVLSHTVFRELVKPELKEQPTLLVVVDNLRYDQ
WLAFEDTVTPFFKKKKETSYFSILPTATQYARNAIFSGLTPLDMEKKYPDWWKNDTDDGGKNLFEAEFLGAQLKRLGLDL
TWEYHKISSLRQGKQLSQNYKSQKKNDLTVIVYNFVDMLSHSKTEMEVIKELASNDKAYRSLTQSWFKNSPLLEIIQQAQ
TMGQKLIITTDHGTINVKQPSKVVGDKDTSLNLRYKTGRSLSYEKKEVYEATKPSDIFLPTINMSSSFIFAKNDSFFAYP
NNYNHYVSYYRNTYQHGGVSLEEMIIPFIVLEPR
>AIY14765.1 chemotaxis protein CheY [Cellulophaga baltica NN016038]
MNKITILWVDDEIDLLKSHILFLESKNYIVVTCKSGQEALEEVAKTRFDIVFLDENMPGISGLETLTELKDIDATLPVVM
ITKSEEEYIMDEAIGSKIADYLIKPVNPNQILLSLKKSLDNSRLVSEKTTANYQQEFRKIAMDLSMVNSHSEWTDLYKKL
ITWELRLEEIEDSSMFEILESQKSEANNHFGKFIDKNYEDWFNDEDGPVLSHTVFRELVKPELKEQPTLLVVVDNLRYDQ
WLAFEDTVTPFFKKKKETSYFSILPTATQYARNAIFSGLTPLDMEKKYPDWWKNDTDDGGKNLFEAEFLGAQLKRLGLDL
TWEYHKISSLRQGKQLSQNYKSQKKNDLTVIVYNFVDMLSHSKTEMEVIKELASNDKAYRSLTQSWFKNSPLLEIIQQAQ
TMGQKLIITTDHGTINVKQPSKVVGDKDTSLNLRYKTGRSLSYEKKEVYEATKPSDIFLPTINMSSSFIFAKNDSFFAYP
NNYNHYVSYYRNTYQHGGVSLEEMIIPFIVLEPR
>AII50501.1 chemotaxis protein CheY [Hymenobacter sp. APR13]
MQQYSILWADDEIDLLKPHILFLKEKGYDVTGVNSGADAIEQVQEQNYDIVFLDENMPGLSGLETLTEIKAVKPTLPVIM
ITKSEEEHIMEDAIGSKIADYLIKPVNPSQILLAVKKVLDNKRLVSEKTNSGYQRDFRQLGMQLGDRLSPAEWADVYKKL
VYWELEINETEGKSMAEVFNMQKDEANTYFGRFIQENYEDWVNGDDKDAPLMSHELFAKRVFPLLKETGDTPVYFLLIDN
LRYDQWKVLEPIIAEMFTVDSEETYYSILPTTTAYARNAIFSGMMPGEIQKKYPNLWVWDDDDEGKNMHEAEFMEIMFQK
ANQKHKFSYHKVTNLQAGKDLLGKMANLHNNYKLNAIVYNFVDMLSHARTDMAMIRELAADESAYRSITKSWFLHSPLYE
MLQQIAERKGKLIITTDHGTIRVKRPYKIVGDRNTNTNLRYKHGKNLGFDDTKDVYTVRKPERIFLPRENVSTAYVFTVG
DYFFAYPNNYNYYVNYYKDTFQHGGISLEECIIPYITLTAKG
>AKD56369.1 chemotaxis protein CheY [Spirosoma radiotolerans]
MQNYSILWADDEIDLLKPHILFLKNKGYDVTPVNSGADALDQVEQTNYDVVFLDEMMPGMTGLETLSQIKQMRPNLPVVM
ITKSEEEHIMEEAIGSKIADYLIKPLNPNQILLSVKKILDNKRLVTERTNIGYQQDFRNISMQYNDRMDFDEWVDVYKKL
IYWELELDSSQDKSMSEVMNMQKSEANSEFCKFVMDNYEDWLNEPKMESPIMSHQLMRKKVFPLVEAAGSTTASGGAPLF
FLLIDNLRYDQWKIIEPLLAEYFTVEEESSYYSILPTTTGFARNAIFSGMMPSEMERKHPDLWVNDDSEDEGLNNHEEEF
LRRQLDQSRLNIKMSYHKILNVNQGKSLVDNFNNLLQNQLNVVVYNFVDMLSHARTDMAMIKELAPDESAYRSITRSWFL
HSPLLEFVQKIAAKGGRLIVTTDHGMIRVQKPAKIVGYRETNTNLRYKQGKNLGFEDNHLFVGRKPERLFLPKPHVSTAY
VFTLEDYFFAYPNNYNYYVNHYRNTFQHGGVSLEEMIIPFSYLKAK
>AMM51521.1 chemotaxis protein CheY [Rufibacter sp. DG15C]
MQRYTILWADDEIDLLKPHILFLEERGYDVTPVNSGADAIEKVQEQNFDIVFLDENMPGISGLEALSEIKSLRPLLPVVM
ITKSEEEHIMEEAIGSKIADYLIKPINPNQILLSVKRILDNRRLVEEKTNSSYQRDFRMLGMAFGERLNYQEWADVYKKL
VYWELEIAETEGKSMADVINMQKDEANTNFAKFIMDNYEEWVNDETDEIPLMSHKLFKDRVFPMMKESDTPIYFVLIDNL
RYDQWKVLEPIITDYFNVENEEMYYSILPTTTAYARNAIFSGMLPAEIAKKYPNLWVSDDEEEGKNMHEEDFLEIQLQQN
NIKEKFSYNKITNITAGKELVAKMSNLESNKLNVIVYNFVDMLSHARTDMQMIRELAADEAAYRSLTRSWFMHSPLFDTL
KAIAEKKGRLIITTDHGTVRVKKPFKIIGDRNTNTNLRYKHGKNLGFTEKDVLVCRKPERFHLPKANVSTAYVFAMNDDF
FAYPNNYNYYVNYYKDTFQHGGVSLEETIIPFVTLSSKNA
>AKQ46333.1 chemotaxis protein CheY [Rufibacter sp. DG31D]
MQRYTILWADDEIDLLKPHILFLEERGYDITPVNSGADAIEKVQEQTFDLVFLDENMPGISGLETLSEIKAIRPMIPVVM
ITKSEEEHIMEEAIGSKIADYLIKPINPNQILLSAKRILENRRLVEERTNISYQRDFRTLGMAFGERLSYQEWADVYKKL
VYWELEIAETEGKSMAEVINMQKDEANTNFAKFIMDNYEEWVNDETDEIPLMSHKLFKDRVFPMMKESNVPVYFVLIDNL
RYDQWKVLEPIITDYFNVESEEMYYSILPTTTAYARNAIFSGMLPADIAKRYPNLWVSDDEEEGKNLHEEDFLEIQLQQN
NIKEKFSYHKITNNTAGKDLLAKFNNLENNKLNVIVYNFVDMLSHARTDMQMIRELAADEAAYRSLTRSWFLHSPLFDTL
KAIADKKGRLIITTDHGTVRVKKPFKIVGDRNTNTNLRYKHGKNLGFTEKDVLVCRKPERFHLPKSNVSTAYVFAMNDDF
FAYPNNFNYYVNHYKDTFQHGGVSLEECIIPFITLSTKNA
>ALD21032.1 chemotaxis protein CheY [Hymenobacter sp. DG25A]
MQRYSILWADDEIDLLKPHILFLQDKGYDVTGVNSGADAIEQIQEQNYDIVFLDENMPGLTGLETLSEIKTIKPTVPVVM
ITKSEEEHIMEEAIGSKIADYLIKPVNPNQILLAVKKVLDNKRLVSEKTNTGYQRDFRQLGMQLSDRLSAQEWADVYKKL
VYWELEINETEGKSMAEVFNMQKDEANSYFGRFITENYEDWVNGDKDAPLMSHQLFKERVFPLLKETGDTPVYFLLIDNL
RYDQWKVLEPIIAEMFTVDSEETYYSILPTTTAYARNAIFSGMMPGEIQKKYPNLWVWDDDDEGKNMNEAEFMEIMFQTA
NQKHKFSYHKVTNLQAGKDLLGKMSNLHNNYKLNAIVYNFVDMLSHARTDMAMIRELAADESAYRSITRSWFLHSPLYEM
LQVIAEKKGKLIITTDHGTIRVKRPYKIVGDRNTNTNLRYKHGKNLGFDESRDVFVVRKPERVFLPRENVSTAYVFTVGD
YFFAYPNNYNYYVNYYKDTFQHGGISLEECIIPYVTLSPKG
>AIZ63830.1 chemotaxis protein CheY [Hymenobacter sp. DG25B]
MQRYSILWADDEIDLLKPHILFLQDKGYDVTGVNSGADAIEQIQEQNYDIVFLDENMPGLTGLETLSEIKTIKPTVPVVM
ITKSEEEHIMEEAIGSKIADYLIKPVNPNQILLAVKKVLDNKRLVSEKTNTGYQRDFRQLGMQLSDRLSAQEWADVYKKL
VYWELEINETEGKSMAEVFNMQKDEANSYFGRFITENYEDWVNGDKDAPLMSHQLFKERVFPLLKETGDTPVYFLLIDNL
RYDQWKVLEPIIAEMFTVDSEETYYSILPTTTAYARNAIFSGMMPGEIQKKYPNLWVWDDDDEGKNMNEAEFMEIMFQTA
NQKHKFSYHKVTNLQAGKDLLGKMSNLHNNYKLNAIVYNFVDMLSHARTDMAMIRELAADESAYRSITRSWFLHSPLYEM
LQVIAEKKGKLIITTDHGTIRVKRPYKIVGDRNTNTNLRYKHGKNLGFDESRDVFVVRKPERVFLPRENVSTAYVFTVGD
FFFAYPNNYNYYVNYYKDTFQHGGISLEECIIPYVTLSPKG
>ALJ25451.1 response regulator [Porphyromonas gingivalis 381]
MRPYTVLWADDEIDLLKPHILFLEQKGYQVTPVLSGNDAIEALQNNDFDIVFLDENMPGIGGLDALQKIKELKPYTPVVM
ITKSEEEHIMTQAIGGKIADYLIKPVNPNQLLLSLKKNLQQHSIISETTNTNYRQEFVQLGAQMSGKLSFEEWKELYRRI
VFWEIELEQADRQMGELLEMQKQEANRLFARFVTQNYREWIAKPDTRPTMSPDLFKQKVFPLLDNGEKVFFILIDNFRQD
QWESVKSMLSEFYTFEEDMYLSILPTATQYARNAIFSGLMPLQIEKMFPDLWVDEESEEGKNLNEEPMIRTLIERYRKHY
SFSYNKVYETKFGERLLGQIRSLSQNQLNVIVLNFVDMMSHARTDSKMIRELASNEAAYRSLTKSWFKHSTTYNLFRSIA
EMGYKVVLTTDHGTIQVKNPVKVIGDRSTNTNLRYKIGKNLDYNPKEVFEIKDPASVGLPHNNLSDKFIFTKEDDFFAYP
NNYNYYVQYYRNTFQHGGISLEEMLVPVITMQPK
>ALA93556.1 response regulator with CheY-like receiver, AAA-type ATPase, and DNA-binding domains [Porphyromonas gingivalis AJW4]
MRPYTVLWADDEIDLLKPHILFLEQKGYQVTPVLSGNDAIEAVQNNDFDIVFLDENMPGIGGLDALQKIKELKPYTPVVM
ITKSEEEHIMTQAIGGKIADYLIKPVNPNQLLLSLKKNLQQHSIISETTNTNYRQEFVQLGTQMSGKLSFEEWKELYRRI
VFWEIELEQADRQMGELLEMQKQEANRLFARFVTQNYREWIAKPDTRPTMSPDLFKQKVFPLLDNGEKVFFILIDNFRQD
QWESVKSMLSEFYTFEEDMYLSILPTATQYARNAIFSGLMPLQIEKMFPDLWVDEESEEGKNLNEEPMIRTLIERYRKHY
SFSYNKVYETKFGERLLGQIRSLSQNQLNVIVLNFVDMMSHARTDSKMIRELASNEAAYRSLTKSWFKHSTTYNLFRSIA
EMGYKVVLTTDHGTIQVKNPVKVIGDRSTNTNLRYKIGKNLDYNPKEVFEIKDPASVGLPHNNLSDKFIFTKEDDFFAYP
NNYNYYVQYYRNTFQHGGISLEEMLVPVITMQPK
>ALW86246.1 two-component system response regulator [Hymenobacter sp. DG5B]
MQQTSILWADDEIDLLKPHLLFLKEKGYDVTPVNSGADAIEQIQEQSYDLVFLDENMPGLTGLETLSEIKAIRPTVPVVM
ITKSEEEHIMESAIGAKIADYLIKPVNPSQILLSVKKVLDNKRLVSEATNSGYQRDFRQLGMQLSDRLTPAEWAEVYKKL
VYWELEINETEGKSMAEVFNMQKDEANTYFGRFITENYEDWVNGRDDDAPLMSHQLFKERVFPTLKATGDTPVYFVLIDN
LRYDQWKVLEPIITELFTVDSEEMYYAILPTTTAYARNAIFSGMMPGEIQKKYPNLWVTDDDDEGKNLHESEFMEINFQK
NNQKVKHSYNKVTNLQAGKDLLGKMSNLHNNYKCNVIVYNFVDMLSHARTDMAMIRELAADESAYRSITRSWFLHSPLYE
MMQQIAEKKGKLIITTDHGTIRCKRPYKIVGDRNTNTNLRYKHGKNLGFEDSRDVYVVRKPENIFLPRENVSTAYVFTIG
DYFFAYPNNYNYYVNYYKDTFQHGGISLEECIIPYVTLTAKG
>AIN74787.1 chemotaxis protein CheY [Flavobacterium psychrophilum FPG3]
MNSIKILWVDDEIDLLKPHILFLEKKNYIITTCNNGRDAVDIFQEENFDIVFLDENMPGMSGLETLAEIKEKKSSIPVIM
ITKSEEEHIMEEAIGSKIADYLIKPVNPNQILLSLKKNLDHSRLISEKTTLDYQKEFRKISMEMNMVNSYEDWVEFYKKL
IFWELELENIDDQNMFQILESQKAEANNLFGKFIEKNYEDWFEPKADKPVQSHDLFKKLVIPELKKEENVLFVVIDNLRY
DQWKAFENVVNNHYKLESEVPYFAILPTATQYARNAIFSGLLPSEMEKQFPQYWKNDTEDGGKNLYEAEFLTAQLKRNGL
NIEQEYFKITNLNNGKKLAENFKSLKDKKLVTVVYNFIDMLSHAKTDMDVVKELASDDKAYRSLTLSWFKNSPLLEIIQQ
AQKLGFKLIITTDHGTINCKNPSKVIGDKNTSLNLRYKTGRSLTYENKEVYAVKDPKKIGLPSINMTSIYIFAKNDIFLA
YVNNYNHYVSYYRNTYQHGGISLEEVIVPFLVFSPKK
>AIN71714.1 chemotaxis protein CheY [Flavobacterium psychrophilum FPG101]
MNSIKILWVDDEIDLLKPHILFLEKKNYIITTCNNGRDAVDIFQEENFDIVFLDENMPGMSGLETLAEIKEKKSSIPVIM
ITKSEEEHIMEEAIGSKIADYLIKPVNPNQILLSLKKNLDHSRLISEKTTLDYQKEFRKISMEMNMVNSYEDWVEFYKKL
IFWELELENIDDQNMFQILESQKAEANNLFGKFIEKNYEDWFEPKADKPVQSHDLFKKLVIPELKKEENVLFVVIDNLRY
DQWKAFENVVNNHYKLESEVPYFAILPTATQYARNAIFSGLLPSEMEKQFPQYWKNDTEDGGKNLYEAEFLTAQLKRNGL
NIEQEYFKITNLNNGKKLAENFKSLKDKKLVTVVYNFIDMLSHAKTDMDVVKELASDDKAYRSLTLSWFKNSPLLEIIQQ
AQKLGFKLIITTDHGTINCKNPSKVIGDKNTSLNLRYKTGRSLTYENKEVYAVKDPKKIGLPSINMTSIYIFAKNDIFLA
YVNNYNHYVSYYRNTYQHGGISLEEVIVPFLVFSPKK
>ALM07145.1 chemotaxis protein CheY [Sediminicola sp. YIK13]
MNKITILWVDDEIDLLKPHIIFLESKNYKVITCLSGQEALEELAKSKVDIVFLDENMPGISGLETLNEIKIINSSLPVVM
ITKSEEELIMEEAIGSKIADYLIKPVNPNQILLSLKKNLDHSRLVSEKTTANYQQEFRKISMDLSMVNSYEEWAELYKKL
IYWELRLEEIEDSGMFEILESQKTEANAQFCKFMEKNYEDWYQGGDAPVMSHTLFKELVKPELKDNKTLLVVVDNLRYDQ
WLAFEDTLNTFYKKKKETPYYSILPTATQYARNAIFSGLTPLDMEKKYPNWWKNDTDEGGKNLFEAEFLDTQLKRLGLDL
KWDYHKISSLKQGKNLSQNFKSHKENDLTVIVYNFVDMLSHSRTEMEVIKELASNDKAYRSLTLSWFKNSPLLEIIQQAQ
NMGLKLIITTDHGTINVKQPSKVIGDKETSLNLRYKTGRSLTYEEKDVLEIRNPKDVNLPTINVSSSFIFAKNDMFFAYP
NNYNHYVSYYRNTYQHGGVSLEEVIIPFIVLEPR
>AJR04274.1 chemotaxis protein CheY [Siansivirga zeaxanthinifaciens CC-SAMT-1]
MSTIKILWVDDEIDLLKPHIMFLEQRNYHVTKCKSGSEAIDILDTEKFDIVFLDENMPGLTGLETLNEIKEKQASLPVVM
ITKSEEEYIMEEAIGNKIADYLIKPVNPNQILLSLKKNLDHSRLISEKTTSNYQQEFRKIAMELAMVNSYEDWAALYQKL
IYWEIELEDIEDAGMFEILESQKNEANIQFGKFIEKNYSYWFDKDCDDAPIMSHTLFKNKIVPELSKEQPTLLVVVDNLR
YDQWKVFEPIINNHFKKDKEEAFYSILPTATQYARNAIFSGLMPSDMEKLFPEYWKNDTDDGGKNLHEADFLETQMKRLS
LTHLNYEYHKITNLKSGKKLVENFKTLKNNDLTVVVYNFVDMLSHAKTEMEVVKELASNDKAYRSLTLSWFKNSPLLEMI
QMAQQLGFKLILTTDHGTINVKNPSKVIGDRDTSLNLRYKTGRSLTYDTKDVLVIKEPQSVHLPSISMSSSYIFAKSDLF
FAYPNNYNHYVSYFRNTYQHGGVSLEEMIIPFVVFNPK
>APA93115.1 two-component system response regulator [Myroides sp. ZB35]
MNKIHILWVDDEVDLLKPHILFLEKKDYIVTTCTNGQDAIDLFKENQYDIVFLDENMPGLSGLETLNEIKTIKSNTPIIM
ITKSEEEYIMEEAIGAKISDYLIKPVNPNQILLSLKKNLDDSRLISEKSSLSYQKEFRNISMDLMQARDYEDWISIYRKL
LYWEQKLENIEDQNLFNILDSQKTEANSLFGKFVEKNYESWINDPEDSPVFSHQIFRKWVAPELKKEDSKLLFIVIDNLR
YDQWRAFEAIVTNHYKVESENSFFSILPTATQYARNAIFSGMTPLEMSEQLPQYWKNDTDEGGKNLFENEFLQHQLQRLR
LNIKNEYHKITNLKEGRKLADNFKALKDNKLITIVYNFVDMLSHAKTEMEVIKELASNDKAYRSLTVSWFRNSPLFEIIQ
QAQALGYKLIITTDHGTINCKNPSKVIGDKNTSLNLRYKTGKSLTFEAKDVYHVKDPKKVQLPNINVSSSFIFAKNDFFL
AYQNNFNYYAAYFRNTYQHGGISLEEMIVPFIVLNPKV
>ALM19767.1 chemotaxis protein CheY [Nonlabens sp. MIC269]
MNNIKILWVDDEVDLLKPHILFLESKGYKVDTRVSGTEAIEAIDEENYDIVFLDENMPGLTGLETLTEIKEKQSQLPVIM
ITKSEEEYIMEEAIGAKIADYLIKPVNPNQILLSVKKNLDHSRLINEKTTSDYQKEFQKISMELSMINSYEEWVKLYQKL
LYWEIELEDIEDSGMREILNAQKTEANHQFCKFIDRNYPEWFEDEEQAPLLSHQLFRKKVVPSLKNKEQVLFVVIDNLRY
DQYKAFEGLVNNHYKKQQEETYCSILPTATQYARNAIFSGLMPEDMKKRHPEYWKDDTDEGGKNMHEADFLEAQLKRLRL
DVSWQYHKITNENNGRKLADNFKSQKDNDLTVVVYNFVDMLSHSKTEMEVIKELASNDKAYRSLTLSWFKNSPLLEIIQR
AQQLGMKLILTTDHGTINVTTPSKVIGDKNTSLNLRYKTGRSLTYEDKDVLAAQDPATIKLPKINMSSSFIFAKGDLFFA
YPNNYNHYVSYYRNTYQHGGVSMEEMLIPVATFEPR
>AMR26294.1 two-component system response regulator [Hymenobacter sp. PAMC 26554]
MQRYSILWADDEIDLLKPHILFLKDKGYDVTPVNSGADALEEVQEHTYDLVFLDENMPGLTGLETLTEIKIVRPTVPVVM
ITKSEEEHIMEGAIGAKIADYLIKPVNPNQILLSVKKVLDNKRLVTEATNSGYQRDFRQLGMQLSDRLSPSEWVDVYKKL
VYWELEINETEGKSMAEVFNMQKDEANTYFGRFIMENYEDWVNGRDKDAPMMSHQLFKDKVFPLMKQTGDTPVYFVLIDN
LRYDQWKVLEPIIAELFTVDSEELYYSILPTTTAYARNAIFAGMMPGEIQKKYPNLWVWDEDEEGKNLHEAEFLEINFQR
NNQKAKHSYHKITNLQAGKDLLGKMANLHNNYKLNVIVYNFVDMLSHARTDMAMIRELAADESAYRSLTRSWFLHSPLYE
MLQTISEKKGKLIITTDHGTIRVKRPYKIVGDRNTNTNLRYKHGRNLGFDESRDIFVVRKPESIFLPRENVSTAYVFTLG
DYFFAYPNNYNYYVNYYKDTFQHGGVSLEECIIPYITLTAKG
>APY00253.1 two-component system response regulator [Lacinutrix venerupis]
MDKIKILWVDDEIDLLKPHIIFLEQKNYLVTKCNSGTEALEILENEKFDIVFLDENMPGLTGLETLNEIKEKQDTLPVVM
ITKSEEEYIMEEAIGNKIADYLIKPVNPNQILLSLKKNLDHSRLVSEKTTSNYQQEFRKIAMDMAMVNSHEEWAALYQKL
IYWEMQLEDIEDSGMFEILESQKNEANIQFGKFIDKNYPTWFEPNVDAPTLSYNLFKDKIVPELSKEQPTLLVVVDNLRY
DQWKAFEPFVANHYKKESETPFYSILPSATQYARNAIFSGLMPSDMEKLHPELWKNDTDEGGKNLHENDFLEAQMKRLGL
TNFKHEYYKITNLKNGKKLADNFKGTKDNDLTVVVYNFVDMLSHSKTEMDVVKELASNDKAYRSLTQSWFKNSPLLEMIQ
QAQQMGFKLIITTDHGTINVKNPSKVIGDRDTSLNLRYKTGRSLSYEDKDVLAAKNPKTIHLPSLSMNSSFIFAKSDLFF
AYPNNYNHYVSYYRNTYQHGGVSLEEMIIPFVVLNPK
>AOW11360.1 two-component system response regulator [Flavobacterium sp. EM1308]
MDKIKILWVDDEIDLLKPHILFLEKKNYSVTTCNNGRDAIDIFDENNFDIVFLDENMPGMSGLDTLSEMKEKKSSVPMIM
ITKSEEEYIMEEAIGSKIADYLIKPVNPNQILLSLKKNLDNSRLISQKTTLDYQKEFRKITMELAMVNSYEDWVELYKKL
LFWELELEDIDDQGMIEILESQKVEANSQFGKYIERNYADWFEPKADKPIQSHNLFKELVVPEILKKDKPVLFIVIDNLR
YDQWKAFENVVGNYYKLEKEVPYFSILPTATQYARNAIFSGLTPLEMEKQFPQYWKNDPEEGGKNLYEAEFLTAQIKRLR
LDIKEDYFKITNLAGGKKLVESFKSLKDNDLITVVYNFVDMLSHAKTEMDVVKELASDDKAYRSLTLSWFKNSPLLELIQ
QAQKLGFKLILTTDHGTINVKNPSKVVGDKNTSLNLRYKTGRSLTYEQKDVYSVKEPKNIGLPAINMSSSYIFAKNDLFL
AYVNNYNHYVSYYKNTYQHGGISLEEMIIPFLVFNPK
>AIM35531.1 chemotaxis protein CheY [Sphingobacterium sp. ML3W]
MQKTHILWADDEIDFLKPHILLLEERGYKVKTVNNGNDAVDAFKEGLFDLVFLDENMPGLTGLETLAILKSINPTVPTVL
VTKNEEEHVMEDAIGSKIDDYLIKPVNPKQILLTIKKLTENRRLVNEKTSMAYQQDFRNLGMVLNDDLSYKQWTEAYKKL
IYWELSLEKLEDAGMHEILTTQKSEANVQFSKFIERNYLNWMKNPDQSPILSHQLFKKKVFTQLTEDRPTFFFLIDNLRY
DQWKVINEVITDYFRLEEEDTYYSILPTATQYARNAIFSGLTPLEMEKRFPKMWQNDEDEGGKNLYEDKFLEDQINRVYR
KPIKHSYTKVLTLDQGKDVVDNLSNLMQNNLNVLVYNFVDMLSHARTDMAMIRELANNEAAYRSLTLSWFEHSPLFEALK
WLSQRNVKVIITTDHGTIKVKKPSKIVGDRNTNTNLRYKQGKNLNFIEKDVFLIKNPHDAQLPKLHMSSCFVFAKEDSYF
VYPNNYNQFVNYFNETFQHGGISLEEMIIPFATYTSK
>AJA69840.1 Response regulator receiver domain/PglZ domain [Myroides sp. A21]
MNKIHILWVDDEVDLLKPHILFLEKKDYIVTTCTNGQDAIDLFKENQYDIVFLDENMPGLSGLETLNEIKTIKSNTPIIM
ITKSEEEYIMEEAIGAKISDYLIKPVNPNQILLSLKKNLDDSRLISEKSSLSYQKEFRNISMDLMQARDYEDWISIYRKL
LYWEQKLENIEDQNLFNILDSQKTEANSLFGKFVEKNYESWINDPEDSPVFSHQIFRKWVAPELKKEDSKLLFIVIDNLR
YDQWRAFEAIVTNHYKVESENSFFSILPTATQYARNAIFSGMTPLEMSEQLPQYWKNDTDEGGKNLFENEFLQHQLQRLR
LNIKNEYHKITNLKEGRKLADNFKALKDNKLITIVYNFVDMLSHAKTEMEVIKELASNDKAYRSLTVSWFRNSPLFEIIQ
QAQALGYKLIITTDHGTINCKNPSKVIGDKNTSLNLRYKTGKSLTFEAKDVYHVKDPKKVQLPNINVSSSFIFAKNDFFL
AYQNNFNYYAAYFRNTYQHGGISLEEMIVPFIVLNPKV
>AMC10037.1 two-component system response regulator [Lutibacter sp. LP1]
MSNINILWVDDEIDILKPHILFLEKKGYTVSTCNNGADAIDMCDENNYDIIFLDENMPGLSGLETLVKIKSKRPNIPVVM
ITKSEEEYIMDDAIGNKIADYLIKPVNPHQILLSLKKNLDHSRLISEKTTSNYQQEFRKIAMDLAMVNSYSEWIDIYKKL
VYWELELENISDSGMIEILESQKQEANTLFFKFIKKNYADWIYNDDHEPILSNTLFKNVILPEVKKSKGTLLVIIDNLRY
DQFYILEQTITKYYKKEEEISYFSILPTATQYARNAIFSGLMPLEMEQKHPNYWKNDTDEGGKNLHEEDFLRAQLNRLRE
NLKLAYYKITNLKSGKQLADNFNSIKENDLTVIVYNFVDMLSHAKTEMEVIKELASDDKAYRSLSNSWFKNSPLLEIIQK
AQNLGLKLIITTDHGTINTKTPSKVIGDKNISSNLRYKTGRSLSYEDKEVFAVKNPKEIGLPSISINSSFIFAKEDLFFA
YPNNFNHFVKYYKNTYQHGGISLEEMIIPCAIFVPK
>SCM59770.1 putative transcriptional regulatory protein YkoG [Petrimonas mucosa]
MLNLVQQNRTRGMNKAHILWADDEIDLLKPYILFLEEKGYGVDTVNSGRDAIEKCRTSVYDILFLDEHMPGLSGLETLTE
IASSHPDLPVVMITKSEDEGIMEKAIGKKIADYLIKPVNPNQILMTIKKRLEKEEIISESNTIHYREEFGRLSREMNECR
RADEWVSIYKKLTFWEIEFSRSQHPLQELLAAQKSEANVRFGKFVTQNYENWLLDPESAPLLSHGLLQQRLLPELDKGEK
IFFILIDNFRYDQWLAIKSLVSDLFTYTEDTCFSILPTATQYARNAIFSGLTPLQLSKRFPGLWVGEGEAEGKNLSEELL
LRSLLERFNRKERYSYHKISTNAEGEKLVQNFASLERNELNVVVFNFIDMLSHARTESPMIRELAPDEPAYRSITRSWFR
HSPLIGLLKKIAERRGRVLLTTDHGTIRVRHPQKVESEKSVNANLRYKVGRNLTYDPKRVFSITHPEKAGLPSPNISTRY
IFALGDDFFVYPNRFNHYVSYYENTFQHGGVSMEEMIVPLVTLQAR
>APA65825.1 chemotaxis protein CheY [Maribacter sp. 1_2014MBL_MicDiv]
MNKIKILWVDDEIDLLKPHIIFLESKNYSVITCQSGQEALEELAQTRVDIVFLDENMPGISGLETLSEIKTINNSLPVVM
ITKSEEEFIMEEAIGSKIADYLIKPVNPNQILLSLKKNLDHSRLVSEKTTSNYQQEFRKIAMDLSMVSTYQEWADLYKKL
IYWELQLEEIEDRGMFEILESQKTEANQQFGKFVDRNYEDWFINTDAPVMSHTLFKKWIAPEIKDQKTLLIVVDNLRYDQ
WYAFEDTVNSFYKKKKEDSYYSILPTATQYARNAIFSGLTPLDMEKKYPEWWKNDTDEGGKNLFEDKFLDAQLKRLGLDL
KWEYHKISSLKQGKHLSQNFKGQKDNDLTVIVYNFVDMLSHSKTEMEVIKELASNDKSYRSLTTSWFKNSPMLEIIQQAQ
TLGMKLIITTDHGTINVKTPSKVVGDRDTSLNLRYKTGRSLTYEKSEVLAAKDPKTINLPSINMSSSFIFAKNDYFFAYP
NNYNHYVSYYRNTYQHGGVSLEEMIIPFVVLEPK
>AMS26679.1 chemotaxis protein CheY [Bacteroidetes bacterium UKL13-3]
MQNINILWADDEIEMLKPHILFLKTKGYEVHKVTNGLDAIDACRNNDFDIIFLDENMPGISGLEALAQIKTIKPEVPVVM
ITKSEEEHIMEEAIGSKIADYLIKPVNSNQILLSIKKQLDNKRLVSEKTAQGYQQEFRQIGMELSDNLDFDAWVTLYRKL
IYWELELSNSPDTGMDEILLMQKSEANRSWTKFVKQNYINFLRKPTDRTPAMSHTVMKRKVIPELKGEEPVFLLLLDNFR
FDQWKVIQSMLNEYFRTINEDVYLTILPTTTHYARNSFFAGMMPSEIDKLYPNLWVDEEEDEGKNLHEEELLQTQLQRAG
IKDKFSYTKITNLDAGKRLVDDIPNMLNNKFNAIVYNFVDMLSHARTEMNVMKELAEDEAAYRSITQSWFEHSPLFDALK
RLAQYKVKLIITTDHGSIRVSNPVKIVGDRATSTNLRYKQGRNLNYNESDLFTIKDPSEAYLPKQNISSRFVFATEDHFM
AYPNNYNYHVKMYNNSFQHGGISLEEMIVPFVILETKS
>AMQ56381.1 chemotaxis protein CheY [Algoriphagus sp. M8-2]
MSQKFHILWADDEIDLLKPHILFLQQKGCEIATVNSGIDAIEEVEEKNFDVIFLDEMMPGMTGLETLQHIKQLKPQIPVV
MITKSEEEHIMDDAIGGKIADYLIKPLNPSQIWLSVKKILQNRQLIESKTTQSYQQEFMQISLALGDANDHQDWADLYRK
LTFWELQIDETESKNMQEVLETQKAEANSSFARWVKDNYLDWMTEKNKDKPLLSHQVIREKVFPHLNASKPLFFIVIDNL
RLDQWEEIEPLLSPYFTVEEKETYFSILPTTTAFARNALFSGMMPLDMARFYPNLWEDEDTEEGKNNFEEDWIKINLEKN
RIAGKFSYHKILQSHQGKAIVDQFHTMMQNSLNVLVYNFVDMVSHARTDMKMIRELAPDESAYRSLTKSWFEHSSLFDLL
KKIHHVGAEVIITTDHGTKRVNKPYRIIGDKNVTTNLRYKQGKNLNFEPGKVFEIKKPEEAKLPKLNVSSSYVFAVEDYF
FAYPNNYNYYVNYYKDTFQHGGISLEEMIIPIVRLSPKS
>ALL04106.1 two-component system response regulator [Pedobacter sp. PACM 27299]
MQETKILWADDEINLLKPHILLLNEKGYHVTTFTNGNDALEAFGKEHFDLVFLDENMPGLTGLETLTAIKNIRNDVPVVL
ITKSEEENLMEDAIGSKIDDYLIKPVNPKQVLLTIKKIIDNKRLVSEKTSMAYQQDFRRLGMTLNDRLSYEEWVDVYKKL
VFWELELEKLDDPQMHEILTMQKSEANAQFSKFIEDHYLGWVNGKEKAPLLSNELLKRKAFPLITDSNVPVFFILIDNLR
YDQWKIINPLITEHFRLEEEDTYSSILPTATQYARNSIFSGLMPLEMEKRFPKLWQNDDDEGGKNLHESTFLTENIKRTL
RKDYKHSYHKILTYDDGKALNEQVNNLLQNDFNAIVYNFVDMLSHARTDMQMIRELANDDAAYRSLTLSWFEHSPLMELL
KKIAQKKVKLVITTDHGTIRVKHASKVIGDRNTNTNLRYKQGRNLNYNAKEVFLIKNPHEAQLPKINISSNYIFAKEDRY
FVYQNNYNQFVNYYNETFQHGGISLEEMIIPVATYSSK
>APS39517.1 two-component system response regulator [Salegentibacter sp. T436]
MNKIKILWVDDEIDLLKPHILFLESKDYEVVTSQSGTEALEQIEEESFDIVFLDENMPGLTGLETLAEIKEKRENLPIVM
ITKSEEEYIMEEAIGSKIADYLIKPVNPNQILLSIKKNLDHSRLISEKTTSNYQQEFRKIAMDLSQVNTFEEWAELYQKL
IYWELQLEGLEDSGMFEILESQKNEANTQFCKFIDKNYPSWFEKGVEAPIMSHTIFKEKVVPEINNKQPTLLVVVDNLRY
DQWKALEPVISNYYKKEKEEPYYSILPTATQYARNAMFSGLMPSEMEKLFPQYWKNDTEEGGKNNHEAEFLNEQLKRLGK
SFKSEYHKITSLKAGKKLAENFKTQKDNDLTVVVYNFVDMLSHSKTEMEVIKELASNDKSYRSLTYSWFKNSPLLDIIQQ
ARQLGFKLILTTDHGTINAKNPSKVIGDKNTSLNLRYKTGKSLTYEEKDVLAATNPKSIHLPSINMSSSFIFAKGDLFFA
YPNNYNHYVSYYRNTYQHGGVSLEEMIIPFVVMEPK
>ALJ04008.1 two-component system response regulator [Algibacter alginolytica]
MNTIKILWVDDEIDLLKPHILFLEKKNYEVTKCNSGTEAIDMLDDHKFDIVFLDENMPGLTGLETLNEIKEKQANLPVVM
ITKSEEEYIMEEAIGNKIADYLIKPVNPNQILLSIKKNLDHSRLVSEKTTSNYQQEFRKIAMDLAMVNSYEEWVNLYQKL
IYWEIQLEDIEDVGMFEILESQKVEANSQFGKYIEKNYFNWFDKDTDAPIMSHTLFKEKIAPELSKEQPILLVVIDNLRY
DQWKVFEPIINNYYKKDSETGFFSILPTATQYARNAIFSGLMPSEMEKLFPKYWKNDTDEGGKNLYEAEFLESQMKRLSL
NHLTYEYHKITNLKSGKKLADNFNSLKDNDLTVVVYNFVDMLSHSKTEMEVVKELASNDKAYRSLALSWFKNSPLLEMIH
QAQALGFKLLLTTDHGTINVKNPSKVVGDRDTSLNLRYKTGRSLTYDNKDVLVAKDPKEIHLPSITMSSSFIFAKSDLFF
AYPNNYNHYVSYFRNTYQHGGVSLEEMIIPFVVFNPK
>AOW16044.1 two-component system response regulator [Polaribacter sp. LPB0003]
MSSIQILWVDDEIELLKPHILFLERKNYKVTTCTNGADAIDLVDGQNFDIVFLDENMPGLTGLETLSEIKQKQANLPVVM
ITKSEEEYIMEEAIGSKISDYLIKPVNPSQILLSLKKNLDNSRLVSEKTTSSYQQEFRKISMDLSMVNSYSEWIDLYKKL
VHWELELENISDPGMLGILESQKQEANNQFFKFIKKNYEDFLTAHDKPTFSHTLFKDYVVPELSKDQSVLWVVIDNLRYD
QYRILEPLINNFYKKDKEYSYFSILPTATQYARNAIFSGLMPSEMEKRHPNYWKNDVDEGGMNLYENEFLTAQIKRLSLD
IKHEYYKITSLKSGKELADNFNGTKQNDLTTVVYNFVDMLSHSKTEMEVIKELAGDDKAYRSLTLSWFKNSPLFEIIQKA
QNLGQKLIITTDHGTINCKNPTKVIGDKNISANLRYKTGRSLSYEEKDVYAVRNPKDIFLPTVAMNSPFIFAKEDLFFAY
PNNFNHFVKYYKNTYQHGGVSLEEMIIPCAVYSPK
>ANU63942.1 two-component system response regulator [Parabacteroides sp. YL27]
MPNSILWADDEIDLLKPHILFLKSKGYDVTTVNNGRDALELVGQHPFDLIILDENMPGLTGLETLMLIKQSAPHVPVIMI
TKSEEENIMNQAIGSKISDYLIKPVNPTQILLSIKKNLHSGQLVTETTATGYRQQFAELSQLIGACRTIEDWHNLYGKLV
YWEMELAAAPDSGMEEMLMMQKREANAAFNKFVRKNYESWLTTDNHPLMSPEIFKECIFPLLDNGEKVFFILIDNFRLDQ
WRTIKPLLADIFNFDERLYTSILPTATQYARNAIFSGLMPLQIAKMFPGLWVDEDSEEGKNLNESPLIATQFERYRRKVK
FSYNKVNDSTGNERLLREFSNLALNNLNVVVLNFIDMLSHARTESKMIRELATNNAAYRSLTETWFRHSSALDLFRRIAE
AGYRIVLTTDHGTIRVDNPIKVIGDKNTNTNLRYKVGKNLNYNPRQVYEIKRPDRFGLPSPNVSSTYIFAGEDDFFAYPN
NYNYYVQYYTGTFQHGGISLEEMVVPLITLTPKK
>APQ18889.1 two-component system response regulator [Maribacter sp. T28]
MNKIKILWVDDEIDLLKPHIIFLETKNYEVITCISGQEALEELAKTRVDIVFLDENMPGISGLETLSEIKVIDSSLPVVM
ITKSEEEFIMEEAIGSKIADYLIKPVNPNQILLSLKKNLDHSRLVSEKTTSNYQQEFRKIAMDLSMVNSYQEWVDLYKKL
IYWELQLEEIEDSGMFEILESQKTEANQQFGKFVDRNYADWFTDADAPVMSHTLFKEWIAPEIKDQKTLLIVVDNLRYDQ
WYAFEDSVNSFYKKKKENSYYSILPTATQYARNAIFSGLTPLDMEKKYPDWWKNDTEEGGKNLFEDKFLEEQLKRLGLNL
KWEYHKISSLKQGKHLSQNFKAQKDNDLTVIVYNFVDMLSHSKTEMEVIKELASNDKSYRSLTTSWFKNSPMLEIIQQAQ
SLGMKLIITTDHGTINVKSPSKVVGDRDTSLNLRYKTGRSLTYEKNDVLAAKDPKSIYLPSINMSSSYIFAKNDLFFAYP
NNYNHYVSYYRNTYQHGGISLEEMIIPFIVLEPK
>APG64445.1 two-component system response regulator [Tenacibaculum sp. LPB0136]
MKQIDILWVDDEIDLLKPHQLFLEKKGYKVTTSTNGTDAIDLIDEKRFDIVFLDENMPGLTGLETLAEIKQKQPNLPIVM
ITKSEEEYIMEDAIGSKIADYLIKPVNPNQILLSLKKSLDHSRLISEKTTSNYQQEFRKISMDLAMVNSYEEWFTLYKKL
IHWELELETISDAGMLGILESQKQEANTQFFKFVKKNYQDWLTAGDRPTFSHTLFKDFVVPHLSKDQGTLLIVIDNLRFD
QYRTLEPLLNNFYKKEEEHSYLSILPTATQYARNAIFSGLMPSEMEKKHPNYWKNDLDEGGKNLYENEFLEAQIKRLNLD
IKHEYYKITNLRSGKELADNYNGTKQNDLTVVVYNFVDMLSHAKTEMEVIKELAGDDKAYRSLTVSWFKNSPLFEIIQKA
KLLGQKLIITTDHGTINCKHPTKVIGNKNISSNLRYKTGRSLSYEEKDVFAVKNPKDIFLPSIAINSPFIFAKEDMFFAY
PNNYNHFVKYYKNTYQHGGISLEEMIIPCAIYEPK
>APG59462.1 two-component system response regulator [Gramella sp. LPB0144]
MNNIKILWVDDEIDLLKPHIIFLESRNYKVETCKSGTEALERIEDENFDIVFLDENMPGLTGLETLTEIKEKRETLPIVM
ITKSEEEYIMEEAIGSKIADYLIKPVNPNQILLSIKKNLDHSRLISEKTTSNYQQEFRKIAMEMSQVNSWEEWAELYQKL
VYWEIQLEDIEDSGMFEILESQKLEANNQFFKFISKNYESWFQKDGDAPVMSHTLFKKKVIPELKDDQPTLMIVVDNLRY
DQWKSLEPIINTYYKKEKETPYYSILPTATQYARNAIFSGLMPSEMEKLFPKYWKNDTEEGGKNLFEAEFLREQLKRLGK
NLKFEYHKISSLKAGKKLVDNFKTQKSNDLTVVVYNFVDMLSHSKTEMEVIKELASNDKSYRSLTQSWFKNSPLLEIIQK
AQQSGFKLIITTDHGTINVKNPSKVIGDKNTSLNLRYKTGKSLTYEKKEVFAIEEPKSIYLPTLNMSSSYIFAKEDFFFA
YPNNYNHYVSYYRNTYQHGGISLEEVVIPFVVLNPK
>APU95492.1 two-component system response regulator [Sphingobacterium sp. B29]
MQKTHILWADDEIDFLKPHILFLESKGYKVDTVNNGNDAVEAFKNGFFHLVFLDENMPGLTGLETLAILKSINPTVPVVL
VTKNEEEHVMEDAIGSKIDDYLIKPVNPKQILMTIKKLTENKRLVNEKTSMAYQQDFRNLGMILNDNLDFNQWSEVYKKL
VYWELSLEKLEDNNMHEILTMQKSEANMQFSKFIENNYIQWINRPENAPILSHQLFKKKVFPTIEDDIPTFFFLIDNLRF
DQWKIINEVITDYFRLEEEINYYSILPTATQYARNAIFSGLTPLEMEKRFPKLWQNDEDEGGKNLYEDKFLEDQIKRLYR
KSIKHSYTKILTLEQGKDVLDNLGNLMHNQLNVLVYNFVDMLSHARTDSSMIRELANDEAAYRSLTLSWFEHSPLLEALK
WLSQKKVRVIITTDHGTIRVKKPSKIVGDRNTNTNLRYKQGKNLNYIDKDVFAIKNPHEAQLPKLHVSSTYVFAKEDSYF
VYPNNYNQFVNYFNGTFQHGGISLEEMIIPFATYLPK
>APY07139.1 two-component system response regulator [Winogradskyella sp. J14-2]
MNNINILWVDDEIDLLKPHILFLEQRHYSVTKCKSGTEALDIINDTNFDIVFLDENMPGLTGLETLNEIKERRPNLPVVM
ITKSEEEYIMEEAIGSKIADYLIKPVNPNQILLSLKKNLDHSRLVSEKTTSNYQQEFRKIAMDLSMVNTYEEWAELYQKL
IYWELQLEDIEDIGMTAILESQKTEANLQFGKFIEKNYEQWFQPNTDAPVMSHTLFKEKVVSELNNKQPTLMIVIDNLRY
DQWKAFEPIVNNYYKKTSELSFYSILPTATQYARNAIFSGLMPADMEKLYPNYWKNDTDEGGKNLHEDDFLREQLKRLGL
SHINYEYHKITNLKSGKKLVENFRNLKNNDLSVIVYNFVDMLSHSKTEMEVVKELASNNKAYRSLTQSWFKNSPLLEMIQ
LSQQLGFKLILTTDHGTINVKAPSKVIGDRDTSLNLRYKTGRSLTYQDKDVLAVKDPKSIHLPSLTMSSSFIFAKGDLFL
AYPNNYNHYVSYYRNTYQHGGVSLEEMIIPFVVLDPK
>APY12381.1 two-component system response regulator [Seonamhaeicola sp. S2-3]
MNTIQILWVDDEIDLLKPHILFLEQRNYKVTTCRSGTEAIDVLDEASFDIVFLDENMPGLTGLETLNEIKEKQDTLPVVM
ITKSEEEYIMEEAIGNKIADYLIKPVNPNQILLSLKKNLDHSRLVSEKTTSNYQQEFRKIAMDMAMVNTYEEWVDLYQKL
IYWEIQLEDIEDTGMFEILESQKTEANIQFGKFIEKNYPDWFKPHTDAPIMSHTLFKERIVPEINKNQPTLLVVIDNLRY
DQWKAFEPILKNYYKKEKEEAFFSILPSATQYARNAIFSGLMPSDMEKLYPQYWKNDTDEGGKNLHEADFLEAQMKRLGL
NSIEYEYYKITNLKNGKKLTENFNSLKDNDLTVVVYNFVDMLSHSKTEMEVVKELASNDKAYRSLTLSWFKNSPLLEMIQ
RAQQLGFKLILTTDHGTINVKNPSKVIGDRDTSLNLRYKTGRSLTYDSKDVLEIKNPKDIHLPSITMSSSFIFAKSDLFF
AYPNNYNHYVSYYKNTYQHGGVSLEEMVIPFIVFSPK
>ANW95553.1 two-component system response regulator [Wenyingzhuangia fucanilytica]
MNNIEILWVDDEINLLKPHILFLENKNYKVTPCTNGADAIDLVKSKNFDIIFLDENMPGLSGLETLTDIKNIQNNIPVVM
ITKSEEEYLMEEAIGSKIADYLIKPVNPNQILLSLKKNLDHTRLISERTTINYQQEFRKISMELASVNSHSEWVEVYKKL
IYWELELENISDAGLLSILESQKQEANQIFFKYIKNNYSDWFYDNDAPILSHQLFKNIILPEIEQSEKTMVIVVDNLRYD
QYLVLEKTILKHYKKQQEIPFYSILPTATHYARNAIFSGLTPLEMSTKHKDIWLSENDEGGKNMNEEEFLKRQLKTLKKD
LPFSYHKISSQKSGKELIQNYNQYKENKFNVVVFNFVDMLSHAKTETQVIKELASDDKSYRALTDTWFQNSPMLELIQKA
QKDNIKLIITTDHGTVNCSKPTQVIGTKAIASNLRYKTGRSITYQEKDVYAEHDPKQIFLPQEHMNSSFVFAKDNLFFVY
PNNQNHYTKYYKDTYQHGGISLEEMIIPCVILTPKN
>AOR27094.1 chemotaxis protein CheY [Formosa sp. Hel1_33_131]
MGNINILWVDDEIEFLKSHIIFLEQRNYTVTPCQSGTEALTLIKENDFDIVFLDENMPGLSGLETLSELKEIKATLPVVM
ITKSEEEYIMEDAIGNKIADYLIKPVNPNQILLSLKKNLDHNRLVSEKTSSNYLQEFRKISMNLNEINSFEEWEQLYKKL
VFWELELESSNDATMSEILDAQKMEANQQFGRFIEKFYPDWFEDHQAPVMSHTLFKNKIANELSDSQPTLLIVIDNLRYD
QWKILEPTVNNHYKTQEESLYYSILPTATQYARNAIFSGLMPSEMEKLYPQYWKNDTDEGGKNLFEAEFLEAQLKRLGLS
HLKHEYIKITNLRAGKKLSETFKTKAQNDLTVLVYNFVDMLSHAKTEMEVLKELASNDKGYRSLTKSWFQNSPLLEIIKQ
AKELNFKLIITTDHGTINVKNPSKVVGNKDTSLNLRYKTGRSISYEGKDVLAVKDPKSIHLPSAAMNSTFIFAKDNLFFA
YPNNYNYYVNYFRNTYQHGGISLEEVIIPFVVLNPR
>ACU58780.1 response regulator receiver protein [Chitinophaga pinensis DSM 2588]
MSQINILWVDDEIESLKSQIMFLETKGYKVSALTNGYDALEFLKEQVVDVVLLDESMPGITGLETLGKIKEIDQQIPVVM
ITKNEAENVMDEAIGSQITDYLIKPVNPNQVLLSLKKIIDNKRLVAEKTTIAYQQEFRSLFMALNSNPDYNEWMDIYKKL
VYWEMEMGKTNSPELLEVLNTQKAEANTEFAKFISRNYASWVSPKAKEAPVMSHTLFRDKIVPSLDSEVANFVIIIDNLR
LDQWKAILPIFLESFRLVQEDTFYSILPTSTQYSRNAIFAGMLPVDIESRFPQEWKNDDEEGGKNLHEEHFFADQLRRLK
MDTRFSYTKVTTHNDGQHLVNNIHNLMAYPLNVIVYNFVDMLSHARTEMEVLKELAADEMSYRSITASWFEHSPLHQALK
KISEKKINLIIATDHGNVRVKTPIKVIGDKQTTTNLRYKHGRNLNYEAKEVLAFRDPKEAGLPRPNVNSSYIFAKEDGYL
CYPNNYNYFVNFYRNTFQHGGISLEEVIVPVARLVSK
>AFC24846.1 two-component system response regulator [Saprospira grandis str. Lewin]
MSTIKILWADDEQKLLKPQIMFLEKKGYEVVPVTNGHDAIEEVSEKMGHYDIVFLDESMPGITGLETLDRIKELAPHLPV
VMITKNEAEDVMEQAIGSKISDYLLKPVNPLQLLSTLRKLVDGDRLVQEETRMKYQQEFRNILMAINNSMDAHEWAEVYK
KIIYWELKLDASKTASMADILATQKDSANAEFAKFIDRNYVDWLNNEQSPPVMSHDLLRSMVFPDVDRNRPTVFLLLDNL
RFDQWKMIEPIISRYFKVEEEDYFYSILPTTTQYSRNAIFSGMMPGEIAKRYPELWLNDNEKGGKNLHEAELLGRQIKRV
FRKPIQYGYFKVTNMDGGKQLVDNIHNYIQNNDLFCIVYNFIDMLSHARTEMDILKELAADEKAYRSLTVSWFEHSPLWE
ALKSIAQQDVQLFIATDHGSIRVHQPSKVVGDRETTTNLRYKVGRNLQYDRKDVFDIRRPEDGKLPRPNVSSTFIFAKND
RFFLYPNNYNHYNNYYSNTFQHGGISLEEIICPIIKLRSK
>AND63077.1 two-component system response regulator [Flavobacterium columnare]
MKILWVDDEIDLLKPHILFLEKKNYQVTTCNNGRDALDLFQEENFDIIFLDENMPGMTGLEVLSEMKEKKQAIPIIMITK
SEEEYLMEEAIGAKIADYLIKPVNPNQILLSLKKNLDHSRLISEKTTLDYQKEFRKIALDMAMVDTYEEWVDLYKKLMFW
EMELENIDDQNMFQILESQKAEANSQFGKFIEKNYEDWFTKSHDRPILSHEVFRKLVVPELRKDENILFVVIDNLRYDQW
KSFETVLGNHYKLEDETPYFALLPTATQYARNALFSGLLPIEMEKMYPQYWKNDVDEGGKNLYEAEFLTEQLKRLRLNIS
HEYFKVTNFANGKKLAENFKGLKDKKLVAVVYNFVDMLSHAKTDMDVVKELASDDKAYRSLTLSWFKNSPLLEIIQQAQR
LGFKLILTTDHGTINVKNPSQVIGDKNTSLNLRYKTGRSLTYESKDVLAIKDPKKIGLPAINMTSSFIFAKSDHFLAYIN
NYNHYASYYRNTYQHGGISLEEMIIPFLVFSPKK
>BAR95478.1 response regulator [Prevotella intermedia]
MSNGLLLWVDDEIELLKAHIIFLEKKGYEVVTVSNGADAIEQCRTQTFDLVLLDEQMPGLSGLETLQKMKEIQPATPIVM
VTKSEEEDIMNQAIGAKIADYLIKPVNPSQILLTLKKNIHRREIVTEVTQTGYQQEYQQLAMQISDCRDFNDWVEVYKRL
VKWELELSSADSNMTEMLTMQKEDANNGFAKYIAKNYLDWVAPNDGKGKEKASRPLMSPDIFKSRVFPMIDKGEKVFLIV
IDNLRVDQWRFLSEELAELFDIDEDFYMTILPTATQYARNAIFSGLMPLQIAQMFPDLWVDEDEEEGKNLSEKPLIQTQI
DRYRRHDKFSYHKIFDSNGAEKFMQQLNNLQQNDLNVLVVNFIDMLSHARTEMKMIRELASDESAYRSLTLSWFRHNVLS
DVFRELAKSDYKIILTTDHGSIRTTKPVKIIGDRNTNTNLRYKLGKNLNYNSKEVFTIKVPQQAQLPAPNLSTSYVFATG
NSFFAYPNNYNYYVSYYKDTFQHGGISIEEMIVPIITLTPKSIKLTQNTKR
>ALO49222.1 two-component system response regulator [Prevotella enoeca]
MNNGLLLWTDDEIELLRGHILFLRSKGYEVVTASNGTDAIDLCRQQTFDLILLDEMMPGLTGLETLQCIKEIQPSTPVVM
ITKSEEEDIMNQAIGAKIADYLIKPVNPKQILLTLKKNIHSKDIVKEAAQSGYQQAFQQISVQMSECRSWADWMEVYKRL
VHWELELAGSDSAMTELLAMQKEDADTQFAKYIKTHYLSWVTPRQADNISDRPLMSTDIFKKKVFPLFDCGEKVFLIVID
NFRFDQWRMVSRELGERFDISEEMYISILPTATQYARNAIFSGLMPAAIAEMYPELWVDEDEEEGKNINESPLIQTQLDR
YRRHSTFTYTKVNDSAGAERFVERLNDIRNNDLNVLVVNFIDMLSHARTESKMVRELANNESAYRSITQSWFRHSALSEL
FKRLAEMDYKVIVTTDHGSIRVSKPVKIIGDRNTNTNLRYKLGKNLNYNPREVFVIKTPAEAQLPAPNLSTSYVFASGAA
FFAYPNNYNYYVPYYKDTFQHGGISMEEMLIPLVTLTPRRRMGG
>AMQ01076.1 chemotaxis protein CheY [Pedobacter cryoconitis]
MQETKILWADDEINLLKPHILLLNEKGYHVTTFTNGNDALEAFGKEHFDLVFLDENMPGMSGLETLSAIKNIKSDIPVVL
ITKSEEENLMEDAIGSKIDDYLIKPVNPKQVLLTIKKIIDNKRLISAKTSMAYQQDFRRLGMTLNDKLSYEEWTEVYKKL
IFWELELEKLDDPQMHEILTMQKSEANTQFSKFIEDNYIDWVNKRGKTPLLSNELLKKKAFPHINSTTPVFFILIDNLRY
DQWKIINPLITEHFRLDEEDIYTSILPTATQYARNSIFSGLMPLEMEKRFPSLWQNDDEEGGKNMHEEAFLADQIKRSVR
KDCKFSYHKILTYDDGKALNEQMNNLMQNEFNAIVYNFVDMLSHARTDMAMIRELANDDAAYRSLTLSWFEHSPLLELLK
KLAQKQVKVIITTDHGTIRVKHPSKVIGDRNTNTNLRYKQGRNLNFNAKEVFLIKNPHEAQLPKINISSNYIFAKEDRYF
VYQNNYNQFVNYYNETFQHGGISLEEMMIPVATYSSR
>AFJ08238.1 PglZ domain protein [Prevotella intermedia 17]
MSNGLLLWVDDEIELLKAHIIFLEKKGYEVVTVSNGADAIEQCRTQTFDLVLLDEQMPGLSGLETLQKMKEIQPATPIVM
VTKSEEEDIMNQAIGAKIADYLIKPVNPSQILLTLKKNIHRREIVTEVTQTGYQQEYQQLAMQISDCRDFNDWVEVYKRL
VKWELELSSADSNMTEMLTMQKEDANNGFAKYIAKNYLDWVAPNDGKGKEKASRPLMSPDIFKSRVFPMIDKGEKVFLIV
IDNLRVDQWRFLSEELAELFDIDEDFYMTILPTATQYARNAIFSGLMPLQIAQMFPDLWVDEDEEEGKNLSEKPLIQTQI
DRYRRHDKFSYHKIFDSNGAEKFMQQLNNLQQNDLNVLVVNFIDMLSHARTEMKMIRELASDESAYRSLTLSWFRHNVLS
DVFRELAKSDYKIILTTDHGSIRTTKPVKIIGDRNTNTNLRYKLGKNLNYNSKEVFTIKVPQQAQLPAPNLSTSYVFATG
NSFFAYPNNYNYYVSYYKDTFQHGGISIEEMIVPIITLTPKSIKLTQNTKR
>ADE82277.1 response regulator [Prevotella ruminicola 23]
MTNGLLLWVDDEIEQLKGHIMFLEKKGYEIVTVSNGTDALDLCRQRNFDLVLLDEQMPGISGLETLRQLKEINPSIPVVM
VTKSEEENIMEQAIGQKIADYLIKPVNPNQILLTLKKNIHRRAIETEITQTQYQQNFQQIAMQIMDCKTWNDWVQVYKRL
VHWELELSAAESTMTEMLQMQKEEANNGFAKFIKKNYLDWIAGGGEKPVLSPEIFKTKVFPMLNAGEKVFLVVLDNFRYD
QWRVLSGELSAYFDIDEDMYYSILPTATQYARNAIFSGLMPNKIQEMFPDLWVNEDEEEGKNLNEEPLIRTQLERYRRKE
TFSYHKINTQADADKLMQQMQQIEKHPLNVVVFNFIDMLSHARTESKMVRELANNESAYRSITLSWFRHSVISDFFRQLA
QMDCKVIVTTDHGSIRCTQPVKIVGDRNTNTNLRYKLGKNLSYDDDKSLLVIKDPRKAMLPQPNLSTSYVFATGDSFFAY
PNNYNYYVSYYRDTFQHGGISMEEMIVPLITLKGKKVRR
>AOM76628.1 two-component system response regulator [Pedobacter steynii]
MQETKILWADDEINLLKPHILLLNEKGYHVTTFTNGNDALEAFGKEHFDLVFLDENMPGLTGLETLTAIKNIRNDVPVVL
ITKSEEENLMEDAIGSKIDDYLIKPVNPKQVLLTIKKIIDNKRLVSEKTSMAYQQDFRRLGMTLNDKLSYEEWVEVYKKL
VFWELELEKLDDSQMHEILTMQKSEANAQFSKFIEDHYLGWVNGKGKAPLLSNELLKKKAFPLINGNNTPVFFILIDNLR
YDQWRIINPLITEHFRLDEEDTYSSILPTATQYARNAIFSGLMPLEMEKRFPGLWQNDDDEGGKNMHESAFLADQIKRSL
RKDCKFSYNKILTYDDGKALNDQINNLLQNDFNAIVYNFVDMLSHARTDMQMIRELANDDAAYRSLTLSWFEHSPLMELL
KKISQKKVKLVITTDHGTIRVKHPSKVIGDRNTNTNLRYKQGRNLNYNAKEVFLIKNPHEAQLPKINISSNYIFAKEDRY
FVYQNNYNQFVNYYNETFQHGGISLEEMIIPVATYSSR
>ABR45046.1 putative two-component system response regulator [Parabacteroides distasonis ATCC 8503]
MAAKKDRVLWADDEIDLLKPHILFLQDKGYEVVPVVSGQDAIDCCKEQSFDIIFLDENMPGLTGLETLSHIKEIAPNVPV
VMVTKSEEESIMNQAIGNKIADYLIKPVNPNQLLLSIKKNVHKNVIISETTTVGYQQEFGRIGMQINDSLTTDDWMEVYK
KLVYWELELESSQVAMTDMLRMQKEEANNAFAKFVKKNYVDWIQNPADRPLMSPDLFKKKVFPMLDNDEKVFFILIDNFR
LDQWRVVKELLTEYFTFDESLYYSILPTATQYARNSIFSGLMPSQIEQMFPDLWVDEESEEGKNLNEAPLIQTQIDRFRK
KYTFSYNKVHDSQYGEKLLATIPSLTRNQLNVIVLNFVDMLSHARTESKMIRELAQSEAAYRSLTKSWFQHSSTLELFKR
IAERGGKVIVTTDHGTIRVTNPIKVIGDKNTNTNLRYKVGKNLNYNPKEVFEIRDPEKVGLPSPNLSSKYIFAYGENFFA
YPNNYNYYVSYYKNTFQHGGISMEEMLVPFITMEPK
>ACU06473.1 PglZ domain protein [Pedobacter heparinus DSM 2366]
MMQETKILWADDEINLLKPHILLLNEKGYHVTTFTNGNDALEAFGKEHFDLVFLDENMPGLSGLETLTAIKNIRNDVPVV
LITKSEEENLMEDAIGSKIDDYLIKPVNPKQVLLTIKKIIDNKRLVSEKTSMAYQQDFRRLGMTLNDKLSYEEWVEVYKK
LVFWELELEKLDDPQMHEILTMQKSEANMQFSKFIEDHYLGWVNGKGQAPLLSNDLLKKKVFPLINSTTPVFFILIDNLR
YDQWRIINPLITEHFRMDDEDIYSSILPTATQYARNAIFSGLMPLEMERRFPGLWQNDDDEGGKNMHEGAFLADQIKRQL
RKDCKFSYNKILTYDDGRALNEQVNNLMQNEFNAIVYNFVDMLSHARTDMQMIRELANDDAAYRSLTLSWFEHSPLMDLL
KKISQKKVKVVITTDHGTIRVKHPSKVIGDRNTNTNLRYKQGRNLNFNAKEVFLIKNPHEAQLPKINISSNYIFAKEDRY
FVYQNNYNQFVNYYNETFQHGGISLEEMIIPIATYSSR
>ADK96175.1 PglZ domain protein [Prevotella melaninogenica ATCC 25845]
MSNGLLLWVDDEIELLKAHIIFLEKKGYEVVTVSNGTDAIDQCQTQTFDLVLLDEQMPGLSGLETLQRIKEIQPATPIVM
VTKSEEEDIMNQAIGAKIADYLIKPVNPNQILLTLKKNIHQKEIVTEVTQSGYQQNYQQIAMQIADCRTFNDWKDVYRKL
VHWELELSSADSNMTEMLKMQKEEANNGFAKYIAKNYLDWVAPQDNKVSNSFSKLAGQKKQQTNNDDNRPLLSTDIFKSK
VFPLIDKGEKVFLIVIDNFRLDQWRILSKEIGDMFDIEEDLYMSILPTATQYARNAIFSGLMPKQIATMFPELWVDEDEE
EGKNLNEEPLIQTQIDRYRRHDKFSYHKINNSTGADKFMQQYKNLAQNDLNVLVVNFVDMLSHARTEMRMIRELASNESA
YRSITLSWFQHSVLADVFKELAQSDYKVIITTDHGSIRTTNPVKIIGDRNTNTNLRYKLGKSLNYDARQVFAIKNPHLAQ
LPAPNLSTSYVFATGDSFFAYPNNYNYYVSYYKDTFQHGGISMEEMIVPLATLSPRKR
>EFC70640.1 hypothetical protein HMPREF0669_01095 (plasmid) [Prevotella sp. oral taxon 299 str. F0039]
MNNGLLLWIDDEIELLKAHVLFLKQKGYEVITVSNGFDGIEQCKQHSFDLILLDEMMPGITGLETLQQIKEITPSTPVVM
LTKSEEEDIMNQAIGSKIADYLIKPVHPNQIILSLKKNIHRKEIETEVTQMNYQQSFLDISTQISNCSNYNDWIDVYKRL
VRWELDLSNTNSAMSEMLSMQKEEANNGFTKYVKANYIGWVNGKDSNKPLMSPEIFKTKLFPLIDKGDKVFLLILDNLRF
DQWKALYNDIALLYDIDEDLYMSILPTATQYARNAIFSGLMPMNIAKMFPHLWVEEDEDEGKNQHEEELIATQIERYRRH
DTFSYFKANDSMVLEKYLENIRSLEKNNFNVLVINFIDILSHARTESKMVRELASDEQAYRSLTLSWFKHSAVSELLKQL
AEKDYKIIITTDHGSIRANKPIKIIGKKNINSNLRYKFGNTLAYNQKEVFCIKDPQKALLPSPNISTEYVFATGDGFFAY
PNNFNHYVSYYKNTFQHGGISMEEMLIPLITLTPKNK
>AFL78655.1 response regulator with CheY-like receiver, AAA-type ATPase, and DNA-binding domains [Alistipes finegoldii DSM 17242]
MVKILWVDDEVELLKPHVLFLKQKGYEVDTCNNGYDAIDMASEGAYDLIILDEMMPGMTGLETLPKIKEVRPTTPVIMVT
KSEEENIMDKAVGSKIADYLIKPVNPNQVLLSIKKNVHQQQLVTEQTTADYRSEFGRISSSLQMAETFGDWCSLYRKLAN
WEVDLSESTDQSIKEVLTYQKTEANQEFCKFVRRNYYNWINRRSEDTPVMSHTLMRTNIFPVADENPKTTLLLIDNFRYD
QWRSISSLLRGYYDVAQDDFYCAILPTATQYARNAIFAGLMPLAIDKLMPNKWLNDNEEGGKNQYEEEFLKRLMAQNGKN
WKFSFDKLVRPEQGRKLVDNIQKVYDADFSVIVYNFLDILSHARTETDIIRELTEDDAAFRSLTRSWFEHSDLYTILKLL
SERGHTVVITSDHGTIRVDNPVKVTGDRETSANLRYKTGRNLAYNSRDVYEVLKPEDVQLPSSNLTSSYIFAYNSDFLVY
NNDANRHIRYYRNTFQHGGISMEEMIVPYIVLKPKQ
>BAO77438.1 response regulator [Winogradskyella sp. PG-2]
MINILWVDDEIDLLKPHIIFLEQKQYTVTTCQSGTEALEIINDTNFDIVFLDENMPGLTGLETLNEIKERRANLPIVMIT
KSEEEYIMEEAIGNKIADYLIKPVNPNQILLSLKKNLDHSRLVSEKTTSNYQQEFRKISMDLSMVNSYGEWVELYQKLVY
WELQLEGIEDAGMTDILESQKTEANMQFGKFIEKNYEDWFEPNTDAPVMSHTLFKDKVVPELSDKQSTLLIVIDNLRYDQ
WKAFEPIVNNHYKKASELSFYSILPTATQYARNAIFSGLMPADMEKLFPQYWKNDTDEGGKNMHEGDFLKAQLKRLGLSH
VKHEYHKITNLKAGKKLVENFRSLKDNDLNVVVYNFVDMLSHSKTEMEVVKELASNDKAYRSLTLSWFKNSPLLEMIQLS
QQLGFKLILTTDHGTINVNAPSKVIGDRDTSLNLRYKTGRSLTYQDKDVFAVKNPKSVHLPSLSMSSSFIFAKGDMFLAY
PNNFNHYVSYYRNTYQHGGVSLEEMIIPFVVLDPK
>AEA44576.1 response regulator receiver protein [Fluviicola taffensis DSM 16823]
MQAKILWADDEMEFLKPHVLFLEAKGYSVELINNGSEAVEKCQENNYDIVFLDENMPGISGLEALARIKEITPQTPVVMI
TKSEEESIMEEAIGSKIADYLIKPVNPNQLLLCLKKNLDHRKLVSQKTNSNYQQEFRQLGMQLNSRLDAEEWKDVFKKLT
YWDLEFKGIEDQGMLEILNAQRKEANDLFCRFVENNYEDWFNGQEEAPDMVHHLLKEQVFPLLNEKDRVFLMVIDNLRYD
QWQVLKPIISNFFTIEKEEIVYSILPTATHYARNALFAGLMPSEIEKRFPKQWLNEDDEGGKNMHEATFLEGNLKRNGKD
VKWSYHKITNLEAGKRLVDQFHTLWDNQLNAIVYNFVDMLSHARTEMDMIKELAADESAYRSLTLSWFEHSPLQEMFKKI
AEKGGKVVITTDHGTVRVTNPVKIVGDRSTNSNLRYKTGRNLSYKEKEVFTVKHPDKVGLPKSSLSAEFVFTREQDYFVY
PNNYNHFVNYYNDTFQHGGISMEEMLIPFIILQSK
>AEI51540.1 response regulator receiver protein [Runella slithyformis DSM 19594]
MANILWADDEIDLLKPHILFLTAKGYTITPVNSGSDALDKVESERFDVVFLDENMPGLSGLETLAQIKQLRPNLPVVMIT
KSEEERIMEEAIGSRIADYLIKPLNPNQILLSVKKILDNKRLVSEKTNISYMQEFRQLAMQYQDRIGHAEWVELYKKLIY
WELELENTQDKSMEEILSNQKEEANNNFCKFVLDNYEDWLNDPNADKPILSHQLLKRKVFPLMKQTEPLFFILIDNLRYD
QWKVVEPLLSEFFTVEEESSYYSILPTTTGFARNSIFAGIMPSEIEKQYPNWWVNDENTPEGEEGLNKHEEDLLRKQFER
NRMQVRFSYTKIINQNQGKTLIDNLPNLWKNHLNVVVFNFVDMLSHARTDMMMIKELAPDEAAYRSITRSWFQHSPIMDF
LQRIAEKKGRIIITTDHGMTRVKKPVKIVGYRETNTNLRYKQGKNLGFDDNNHIYVCRRPERLFLPKLNVSTAYVFTLGD
YFFAYPNNFNQYVNMYRDTFQHGGVSIEEMIVPFVFLKPK
>AEA21440.1 PglZ domain protein [Prevotella denticola F0289]
MNNGLLLWVDDEIELLKAHIIFLEKKGYEVITVSNGADAIEQCQTQTFDLVLLDEQMPGLSGLETLQRIKDIQPATPVVM
VTKSEEENIMNQAIGAKIADYLIKPVNPNQILLTLKKNIHQKEIVTEVTQSSYQQSYQQIAMQITDCRTFGDWKEVYRRL
VHWELELSSADSNMTEMLKMQKEEANNGFAKYIAKNYLDWVAPQDGRSGNVFSKLAAHSRKPQTDSEDDRPLLSPDIFKR
KVFPLIDKGENVFLIVIDNFRFDQWRILSQEIGDMFDIEEDLYMSILPTATQYARNAIFSGLMPRQIATMFPDLWVDEDE
EEGKNLNEAPLIETQIERYRRHDRFSYHKINDSAGADKFMQQYRNLEQNDLNVLVVNFIDMLSHARTEMRMIRELANNES
AYRSITLSWFRHSLLADVFKELAQSDYKVIITTDHGSIRTTNPVKIIGDRNTNTNLRYKLGKNLNYDARQVFTIKNPYLA
QLPAPNLSTSYVFATGDSFFAYPNNYNYYVSYYKDTFQHGGISMEEMIVPLVTLTPRRR
>ADX67222.1 response regulator receiver protein [Weeksella virosa DSM 16922]
MAIKILWIDDEIDLLKPHALFLEKKGYEPTMINNATDALEVIEKENFDAVLIDENMPGLSGLEALPKIKDIRPLLPVIMV
TKSEEEHIMEDAIGSHIADYLIKPVNPNQILLSLKKILESNKIISEKTIINYQQEFRDISMSIINARNFADWEDIYKKIV
YWELELENISDQALIQIIENQKEEANAAFFKFIERNYEDWLYNAEDAPILSHQAFKEVVLPHLDPNEKVLLIMIDNLRYD
QWKVIEPLFNRYYNSTQEDLYSSILPSATQYARNAFFAGLTPLDIQKKYPEYWLNDHEEGNKNSNEKEFLSDQLKRLGKG
NLSMNYFKILNSDFERKISDDFNNFKNNNLNVIVYNFIDILSHAKTDNKIVSEMIRNDKTYRSITKHWFENSYLLEIVKK
ASTEGIKIIVTTDHGTIYVKEPTKVVGDKESSTNLRYKLGRQLQYDPKDVFVIDQPEKFFLPKVNISSKYIFAKENLFLT
FPKNYNHFVNYYKDTYQHGGISLEEMIIPIAVLTPKKQ
>AGB27762.1 response regulator with CheY-like receiver, AAA-type ATPase, and DNA-binding domains [Prevotella dentalis DSM 3688]
MNNGFVLWVDDEIELLKAHIIFLEKKGYEVVTVNNGADAIEECLQHTFDLVMLDEMMPGLSGLETLQRIKEIQPQTPVVM
VTKSEEENIMDQAIGSKIADYLIKPVNPSQILLTLKKNIHSKEIVTEVMQSSYQQEYQQLAMRIAGCKDYKDWMEVYRRL
VHWEVELCAADSQMTEMLQMQKEEANLGFAKYVRNNYMAWVDPEQAAPLRAGGSRPLMSPDIFKERIFPALGQGDKVFLI
VIDNFRWDQWRVLAQEIGDQFDIEEEMYMSILPTATQYARNAIFSGLMPSKIARMFPDLWVDEDEEEGKNLNEEPLIRTQ
IERYRRHERFSYHKINDSVGGDRLLQQYNGLRGNDLNVVVINFIDMLSHARTESKMVRELANNESAYRSITLSWFRHSVL
AELFRRLSQSDYRVILTTDHGSIRVSKPIKIIGDRNTNTNLRYKLGKNLSYNPKEVFVVKDPAKAQLPSPNVSTSYVFAT
GDAFFAYPNNYNYYVSYYKDTFQHGGISMEEMMVPLVTLKPRRR
>AEV32814.1 response regulator with CheY-like receiver, AAA-type ATPase, and DNA-binding domains [Owenweeksia hongkongensis DSM 17368]
MDNIQILWVDDEIDLLKPHIMFLEDKGYSVDKINNGAEALEMVDEKRYDLIFLDENMPGMDGLETLKRLKSKNNSIPVIM
ITKSEEEAIMEDAIGSQISDYLIKPVNPKQILLSIKKNLDTRRLVSEKTTSNYQQEFRQIAMDMSMVNDFEGWEDLYKRL
IFWELELDQLEDEGLNEILLTQKKEANSQFFKFISKNYEDWLHNGEDAPVMSHTLFKKWVNPSIKANDKTCLIVIDNLRY
DQWKVIKPIIEQYYVTDEEKSFYSILPTATQYARNAIFSGLMPLEIKKRFGDKWVDDNDEEGKNNYEEDFLLDQMKRLGH
GDMKVGYKKITNHNAGKKLVDNISNMLVNPFNVVVYNFVDMLSHAKTDMKVIKELADNDKAYRSLTKSWFQNSPLLDMIK
ILADKKVKLIITTDHGTINVDDPTKLVGDKSVNTNLRYKVGRGMSYQFKDVYEVKNPEDIYLPKPNINSTFVFAKESLFF
AYPNNFNHYVKYYSNTYQHGGLSLEEMIVPFVTLTPR
>AEW86094.2 two-component system response regulatory protein [Flavobacterium columnare ATCC 49512]
MKILWVDDEIDLLKPHILFLEKKNYQVTTCNNGRDALDLFQEENFDIIFLDENMPGMSGLEVLAEMKEKKQAIPIIMITK
SEEEYLMEEAIGSKIADYLIKPVNPNQILLSLKKNLDHSRLISEKTTLDYQKEFRKIAMDMAMVNTYEEWVDLYKKLMFW
EMELENIDDQNMFQILESQKAEANSQFGKFIEKNYEDWFTQSQDRPILSHEVFRKLVVPELRKDENVLFVVIDNLRYDQW
KAFETVLGNHYKLEAETPYFALLPTATQYARNALFSGLLPTEMEKMYPQYWKNDVDEGGKNLYEAEFLTEQLKRFRLNIS
HEYFKVINFFNGKKLAENFKGLKNKKLVAVVYNFVDMLSHAKTDMDVVKELASDDKAYRSLTLSWFKNSPLLEIIQQAQR
LGFKLILTTDHGTINVKNPSQVIGDKNTSLNLRYKTGRSLTYESKDVFAVKDPKKIGLPTINMTSSFIFAKSDHFLAYIN
NYNHYASYYRNTYQHGGISLEEMVVPFLVFSPKK
>APW31820.1 two-component system response regulator [Prevotella intermedia ATCC 25611 = DSM 20706]
MSNGLLLWVDDEIELLKAHIIFLEKKGYEVVTVSNGADAIEQCRTQTFDLVLLDEQMPGLSGLETLQKMKEIQPATPIVM
VTKSEEEDIMNQAIGAKIADYLIKPVNPSQILLTLKKNIHRREIVTEVTQTGYQQEYQQLAMQISDCRDFNDWVEVYKRL
VKWELELSSADSNMTEMLTMQKEDANNGFAKYIAKNYLDWVAPNDGKSKEKASRPLMSPDIFKSRVFPMIDKGEKVFLIV
IDNLRVDQWRILSEELAELFDIDEDFYMTILPTATQYARNAIFSGLMPLQIAQMFPDLWVDEDEEEGKNLNEKPLIQTQI
DRYRRHDKFSYHKIFDSNGAEKFMQQLNNLQQNDLNVLVVNFIDMLSHARTEMKMIRELASDESAYRSLTLSWFRHNVLS
DVFRELAKSDYKIILTTDHGSIRTTKPVKIIGDRNTNTNLRYKLGKNLNYNSKEVFTIKAPQQAQLPAPNLSTSYVFATG
NNFFAYPNNYNYYVSYYKDTFQHGGISIEEMIVPIITLTPKSVKLTQNTKR
>AHW59659.1 chemotaxis protein CheY [Draconibacterium orientale]
MNKPRILWTDDEIDLLRAHIIFLQEKGYEVETANNGLDAIEKVEAGYFDIIFLDENMPGLTGLETLTKIKDLAPNVPVVM
ITKSEEENIMDEAIGAKIADYLIKPVNPKQILLTLKKNIDQKRLVTEQTTSKYQMQFAQIGMKLNDRLTFDEWKDIYRQL
VYWELELSESEDSAMDQILTMQKEEANKAFFRFIKENYQDWFDQDFEDRPMLSPDIFKHRVFPHLNDGKKTFVLVVDNLR
YDQWRILSPEINTYFRTVSEDMYCGILPTATMYARNAMFAGLMPSEIERLYPQLWLDDDNEGHKNWNEEELLRKQLQRYS
RKESLYFEKGSGAKKERWVQDNLNNILKSDLSVMVVNFVDMISHARTEMDMIRELANNEKAYRSLTLSWFKNSSLLELLR
ALADEDIRVVITTDHGAIRVDNPVKIIGDRETNTNLRYKLGKNLNFKAKNVFEIRDPRSIYLPSRNVSTSYVFAQGSDFF
AYPNNYNYYANYYKDTFQHGGISMEELIIPVVTLDPKK
>ANQ47546.1 Response regulator [Flammeovirga sp. MY04]
MSQQRILWADDEIDLLKPHILFLTKKGYEVTPVLSGLDAIEKCEEEEFDIIFLDENMPGMTGLEALEQIKRIRPSIPVVM
ITKSEEEYIMEDAIGAKIADYLIKPINPKQILLSVKKLLDKKKLVDEKTNSAYQQDFQSIMMSFMNDMDWEDWVETYKKI
VYWDLEINQTENKSMSEVFEMQKNEANHNFCRFIKDNYEDWMDEPDERPVLSHELLAEKVFPYVKENDKPVFFILIDNLR
YDQWKVIEPLISELYSVKEDVYCPILPTTTAYARNAIFSGLMPSEIEATYPEWWVNDNDEESKNNYEEELLGEQLLRHRI
DGKYSYHKIIRTSQGKQVNDQINSLMHRKFNAIVYNFVDMLSHARTDTNMVRELAPDEAAYRSITKSWFEHSSLYEMLKI
LAEKDCKVYITTDHGTVRTRKPYKIVGDRETNTNLRYKQGKNLSYNKKNVLAVKHPEDFGLPKTEVSTSFVFAMEDYFFA
YPNNYNYYVSYYKDTFQHGGISIDEMIIPFIELGQK
>AKU69009.1 chemotaxis protein CheY [Prevotella fusca JCM 17724]
MSNGLLLWVDDEIELLKAHIIFLEKKGYEVVTVSNGSDAIDQCQTQTFDLVLLDEQMPGLSGLETLQRIKEIQPATPIVM
VTKSEEENIMNQAIGAKIADYLIKPVNPNQILLTLKKNIHQKEIVTEVTQSSYQQNYQQIAMQIADCRSFNDWTEVYRKL
VHWELELSSADSNMTEMLKMQKEEANNGFAKYIAKNYLDWVAPQDNKLNNSFSKLAGKNKKSQTNNDDNHPLLSPDIFKR
KVFPLIDKGEKVFLIVIDNLRLDQWRILSKEIGDMFDIEEDLYMSILPTATQYARNAIFSGLMPKQIATMFPELWVDEDE
EEGKNLNEEPLIRTQIERYRRHDKFSYHKINDSVGADKFMQQYNNLAQNDLNVLVVNFVDMLSHARTEMRMIRELASNES
AYRSITLSWFQHSVLAEVFKELAQSDYKVVITTDHGSIRTTNPIKIIGDRNTNTNLRYKLGKNLNYDARQVFAIKNPHLA
QLPAPNLSTSYVFATGDSFFAYPNNYNYYVSYYRDTFQHGGISMEEMIVPLVTLSPRKR
>CDN31358.1 Response regulator [Mucinivorans hirudinis]
MNAKILWVDDEIELLKPHILFLESKGYKVDTSNNGYDAIEQAQGENYDLIILDEMMPGITGLETLPRIKDVAPMTPVIMV
TKSEEENIMDKAVGSKIADYLIKPVNPSQVLLSIKKNVHQQQLVTEQSTADYRSEFAAISSSLGEARTAEDWVKVYKKLV
GWDIELSGSSDKGVSEILSYQRTEANTEFAKFIKKNYLGWYDNKREQDDRPTLSHHLMRGKVFPIVDNRKKTTFLLIDNF
RYDQWLMIRSMVSNFYDIEREDFYYAILPTATQYARNAIFAGLTPLAIDKLMPNAWLNDSEEGGKNQYEEEFLKRLIQTS
GKNYKYYFEKLIRPEAGKRLLDNMNKVYDADFSVIVYNFLDILSHARTETDIIRELAEDEVAFRSLTRSWFEHSDLYELM
QRVAAKGHTLIITSDHGTMHVDNPIKVIGDRETSTNLRYKSGRNLSYNARDVFEITKPEQAELPKSNLTSSYIFAMGSDF
LVYPNNYNHYVRYYKNTFQHGGISMEEMIVPFIVLDPK
>AMJ65511.1 two-component system response regulator [Hymenobacter sp. PAMC 26628]
MQTTILWADDEIDLLKPHILFLKEKGYDVTPVNSGADAIEEIQEKTYDLVFLDENMPGLTGLQTLTEIKAIRPTVPVVMI
TKSEEEHIMEEAIGSKIADYLIKPVNPSQILLSVKKVLDNKRLVSEKTNSGYQRDFRQLGMQLSDRLSPAEWAEVYKKLV
YWELEINETEGKSMAEVFNMQKDEANTYFGRFITESYEDWVNGDDKNAPLMSHQLFKERVFPTLKATGDTPVYFVLIDNL
RYDQWKVLEPIINELFTVDSEEMYYAILPTTTAYARNAIFSGMMPSEIQKKYPNLWVDDQDDEGKNLHEAEFMEINFQKN
NQKYRHSYHKVTNLQAGKDLLGKMSNLHNNYKCNIIVYNFVDMLSHARTDMAMIRELAADESAYRSLTRSWFLHSPLYEM
LQVIAEKKGKLIITTDHGTIRCKRPYKIVGDRNTNTNLRYKHGRNLGFDESRDVYVVRKPERIFLPRENVSTAYVFTVGD
YFFAYPNNYNYYVNYYKDTFQHGGISLEECIIPYITLTAKG
>CEA16885.1 hypothetical protein ING2E5B_2157 [Fermentimonas caenicola]
MNKAQFLWVDDEIDLLKPHILFLEEKGYTTECVTNGHDAINKCKSKSYDLIFLDEHMPGLTGLETLAEIKERSPNVPVVM
ITKSEDEGIMDKAIGKKIADYLIKPVNPTQVLTSIKKILDKKKLVSETVSETYRKEYNLLDEAIKSSRTDSDWIELYRKL
VFWEIELERYDYPVKELPEMQKSEANIAFAKFVRENYKRWINRWLSEKEGSEEGPVISPDLFEKYVFPILDKGEKLFFIL
IDNFRFDQWEVIKDIVYENFDCEENLYFSILPTATPYARNSIFSGLLPKQISERYPDFWIDESDDNTKNGYEDLLIESQL
HRGGLTSSFSYHKVNTIREGSKLSDKFRELEKYDLNVIVYNFIDLLSHARSELKMIKELTFDEASYRSLTRSWFMHSPIV
SLLKKISSAGYKAVLTTDHGSIRVKNGLKVVGDRETNTNLRYKFGKNLAYDPKRVFDIIHPSNYGLPEPNISTRYIFALN
RDFFVYPNNYNQIETHFENSFQHGGVSLEEMMVPFILLKPK
>SCD19017.1 hypothetical protein PSM36_0181 [Proteiniphilum saccharofermentans]
MVKARLLWVDDEIDLLKPYILFLEEKGYGMQCVNNGRDAIELCRSQRFDIIFLDEQMPGLSGLETLSELHSSYPEMPVVM
VTKSEDEGIMNRAIGKKITDYLIKPVKPSQVLMSIKKILEQDERMTEAVTQEYRDLFNPLIAEIGDCRIADDWISVYKKL
VFWELRLDQTQNPMSGTLVAQKAEANRLFAKFIRRSYESWIMEGRDHPGRPVMSPDLFQRFVFPSVDKGEKLFFILIDNF
RFDQWKMVKDVVSDFFICSEDLYFSILPTATPYARNAIFSGLMPKQLSGMFPDFWVYDSEDEGKNLYEELFIREHLTRLG
RNCNFSYHKINRNQEGEKLVTRFMELEKYDLNIMVFNFIDLLSHARTESRMIKELAPDESAYRSLTKSWFLHSPLPALLE
KIAKRGYKVVLTTDHGSIRVKKGIKVVGDRETAVNLRYKLGKNLGYDPRRLFDMIRPENAGLPSPNMSTRYIFAVNDDFF
VYPNNYNHYQSYYENSFQHGGISMEEMVIPVITLDSKLPITNY
>AOW19640.1 two-component system response regulator [Lutibacter sp. LPB0138]
MSNIHILWVDDEIDLLKPHVIFLEKKNYKVTTCTNGTDALDLIDEENFDVVFLDENMPGLTGLETLTEIKSKNANLPIIM
ITKSEEEYIMEDAIGNKIADYLIKPVNPNQILLSLKKNLSHSRLISEKTTSNYQREFRKIAMDLSMVNSYEEWAELYKKL
VYWEIELENINDQGMIEILDSQKQEANAQFFKFIQKNYQNWLHEDDKPILSHTLFKDYIVPNLDSKNGTLLVVIDNLRYD
QWRLIEPFISDYYKKSEEISFYSILPTATQYARNAIFSGLMPSEMEKMYPQYWKNDTDEDGKNLFEKEFLTEQIKRLGLD
LKHEYYKITNLRSGKQLADAYKGTKENDLTVIVYNFVDMISHAKTEMEVIKELADDDKAYRSLTMSWFKNSPLISIIQKA
QEMGQRLIITTDHGTINSKVPSKVIGDKNISSNLRYKTGKSLSFNNKEVFFVKNPHDIYLPKIHMNSSFIFAKEDLFFAY
PNNYNHFVKYYKNTYQHGGISLEEMIIPCAVLDPK
>AKK71664.1 chemotaxis protein CheY [Chryseobacterium gallinarum]
MSEKILWIDDEIDLLKPHIVFLEKKGYQVTPVNNVNEALELMDSEKFALTLIDENMPGISGLEAIPMIKEKDNSLKIVMV
TKSEEEHIMEEAIGSQIADYILKPVNPNQILLSLKKNLQQENLVEQKTILQYQQEFRNLSMELSYLRTYQDWAEYYKKIL
SWEIKFDKVADNEFADLLQSQKEEANIQFAKFIEKNYENWLTDSDKPIMSHTLFKEKVKPEVEKEKVLLLMVDNLRYDQW
KVIEPLFTKYYNKISEDYYYSILPTATQYARNSFFAGLMPSEIEKRFPEKWFNDNEEGNKNEFERDFLEDQMKRIGLGSK
SMKYLKVLNADFERKIYDDFNQHKNNDLLVIVYNFIDILSHAKTDNHIVDQLIRDDKTFRSLTFNWFENSSLMKIIKTAA
ENGYKLVITTDHGTVYVKKPSKVVGDRETSTNIRYKTGKSLTYDDSDVWAITNPEKLFLPKGNLSSKYIFAKNNIFLAYP
KNYNHFVNYYKETYQHGGISLEECIIPISILEPK
>BAP33018.1 response regulator receiver protein [Chryseobacterium sp. StRB126]
MSEKILWIDDEIDLLKPHIVFLEKKGYQVTPVNNVNEALELMDSEKFALTLIDENMPGISGLEAIPMIKEKDNSLKIVMV
TKSEEEHIMEEAIGSQIADYILKPVNPNQILLSLKKNLQQDNLVEQKTILQYQQEFRNLSMELSYLRTYQDWAEYYKKIL
SWEIKFDKVADNEFADLLQSQKEEANIQFAKFIEKNYADWLIDSDKPLMSHTLFKEKVKPEVEKDKVLLLMVDNLRYDQW
KVIEPLFTKYYNKVSEDYYYSILPTATQYARNSFFAGLMPSEIEKRFPDKWFNDNEEGNKNEFERDFLEDQMKRIGLGSK
SMKYLKVLNADFERKIYDDFNQHKNNDLLVIVYNFIDILSHAKTDNHIVDQLIRDDKTFRSLTLNWFENSSLIKIIKTAA
ENGYKLVITTDHGTVYVKKPSKVVGDRETSTNIRYKTGKSLTYDDSDVWAITNPEKLFLPKGNLSSKYIFAKNNIFLAYP
KNYNHFVNYYKETYQHGGISLEECIIPISILEPK
>AEW03184.1 response regulator receiver protein [Niastella koreensis GR20-10]
MPLGKILWVDDEIESLQSQILFLQNKGYEVTALTNGFDAVDFVKDNPLDVVLLDETMPGITGLETLSKIKEINSQIPVVM
ITKNETENLMDDAIGSQITDYLIKPVNPNQVLLSLKKILDNKRLVGEKTTMAYQQQFRNLFMALNSNPDYNEWMDIYKKL
VYWELEMDKSDSPEMQEVFQTQKSEANTEFFKFVSKNYARWVNPKSDEGPVMSHNLIKFKVLPHIEKGTPTFFVLLDNLR
FDQWRAIAPIFAESFRILEEDSFYSILPTATQYARNAIFSGLLPIEIEKNFPQQWKNDDEEGGKNLFEEEFFRSFLKRHR
RDDIKFSYTKILNNQAGQDLVNNMHNLMGNDLNVIVYNFVDMLSHARTEMEVLKELAGDETSYRSVTRSWFEHSPLHQAL
KKVADKKLNLILATDHGSVRVKTPAKVIGDKQTTTNLRYKHGRNLNYEPKDVLAFRDPKEAGLPVPTVNSSYIFAREDMY
LCYPNNYNYYVNYYRNTFQHGGVSLEEMIVPVIKMTNK
>APD07903.1 alginate biosynthesis transcriptional regulatory protein AlgB [Flavobacteriaceae bacterium UJ101]
MNNEQIKIIWIDDEIDLLKPHILFLEKKGYTVFPINNGYDALEEIQNQTFDLVLLDENMPGLSGLETLQGIKKIKSSIPV
VMVTKNETEDIMEEAIGAHITDYLIKPVNPNQILLTLKRLLHGKNIVKEKTTINYQQEFRNIAFDISQARDHQDWAELYK
KLVQWEIELEKIDNSDLLNILQSQKTEANGQFFKFIQRNYTDWFTDDDKPILSHTAFDQLVKPTLNGKKTVLLMIDNLRY
DQWQVIKPLITPYYNVKEEHSYYSILPTATQYARNSFFAGMMPLEIEKRYPQYWKNDTDDGKKNDFEHELFNAHLKHIGQ
GNLNTSYHKILNVRGEKKLVDDFHSIKQKDIAVIVYNFIDILSHARTDNKIIKQMIRGDKTYRSVTYNWFENSHLLEFIK
MCAQEKLNLVITTDHGTIFVKDPSKVIGDRETSTNLRYKLGRNLQYDKKDVLVADYPEDFHLPKVNISSKYIFAKEDLFL
AYPNNYNHFVNYYKNTYQHGGISLEEMIIPLTLLEAK
>AKP71958.1 Response regulator [Riemerella anatipestifer]
MAKKILWIDDEVDLLKPHIVFLENKGYQVTPINNVNEALEILDEESFSLVLLDENMPGISGLDAIPLLKEKNSAMKIVMV
TKSEEEHIMEQAIGSQIADYILKPVNPNQVLLSLKKNLQSDDLVEQQTKQEYQQEFRNISMELSYLNTYEDWSNYYKKIL
GWEIKFDKVFDNEFADLLQSQKEEANIQFAKFIERNYENWLNSNEKPLMSHTLFKEKVKPEMQNDKVLLLMIDNLRYDQW
KVIEPLFLKFYNKTLETSYYSILPTATQYARNAFFAGLMPSEIEKRFPDQWLNDNEEGNKNEAEQDFLKDQMKRLGLSSK
TMKYIKVLNSDFEQKVLEDFHQHQNKDLVVVVYNFIDILSHAKTDNSIVNQLIRDDKTFRSLTLNWFENAPIMRLIKQAA
ESGFKLIITTDHGTIYVKKPSKVVGDRETSTNIRYKTGKSLSYEDSDVWAISQPEKLFLPKGNLSSKYVFAKNNTFLAYP
KNYNHFVNYYKETYQHGGISLEECIIPFCVLEPK
>ADZ11688.1 Response regulator [Riemerella anatipestifer RA-GD]
MAKKILWIDDEVDLLKPHIVFLENKGYQVTPINNVNEALEILDEESFSLVLLDENMPGISGLDAIPLLKEKNSAMKIVMV
TKSEEEHIMEQAIGSQIADYILKPVNPNQVLLSLKKNLQSDDLVEQQTKQEYQQEFRNISMELSYLNTYEDWSNYYKKIL
GWEIKFDKVFDNEFADLLQSQKEEANIQFAKFIERNYENWLNSNEKPLMSHTLFKEKVKPEMQNDKVLLLMIDNLRYDQW
KVIEPLFLKFYNKTLETSYYSILPTATQYARNAFFAGLMPSEIEKRFPDQWLNDNEEGNKNEAEQDFLKDQMKRLGLSSK
TMKYIKVLNSDFEQKVLEDFHQHQNKDLVVVVYNFIDILSHAKTDNSIVNQLIRDDKTFRSLTLNWFENAPIMRLIKQAA
ESGFKLIITTDHGTIYVKKPSKVVGDRETSTNIRYKTGKSLSYEDSDVWAISQPEKLFLPKGNLSSKYVFAKNNTFLAYP
KNYNHFVNYYKETYQHGGISLEECIIPFCVLEPK
>AGC41228.1 hypothetical protein G148_1924 [Riemerella anatipestifer RA-CH-2]
MAKKILWIDDEVDLLKPHIVFLENKGYQVTPINNVNEALEILDEESFSLVLLDENMPGISGLDAIPLLKEKNSAMKIVMV
TKSEEEHIMEQAIGSQIADYILKPVNPNQVLLSLKKNLQSDDLVEQQTKQEYQQEFRNISMELSYLNTYEDWSNYYKKIL
GWEIKFDKVFDNEFADLLQSQKEEANIQFAKFIERNYENWLNSNEKPLMSHTLFKEKVKPEMQNDKVLLLMIDNLRYDQW
KVIEPLFLKFYNKTLETSYYSILPTATQYARNAFFAGLMPSEIEKRFPDQWLNDNEEGNKNEAEQDFLKDQMKRLGLSSK
TMKYIKVLNSDFEQKVLEDFHQHQNKDLVVVVYNFIDILSHAKTDNSIVNQLIRDDKTFRSLTLNWFENAPIMRLIKQAA
ESGFKLIITTDHGTIYVKKPSKVVGDRETSTNIRYKTGKSLSYEDSDVWAISQPEKLFLPKGNLSSKYVFAKNNTFLAYP
KNYNHFVNYYKETYQHGGISLEECIIPFCVLEPK
>AKQ40415.1 chemotaxis protein CheY [Riemerella anatipestifer Yb2]
MAKKILWIDDEVDLLKPHIVFLENKGYQVTPINNVNEALEILDEESFSLVLLDENMPGISGLDAIPLLKEKNSAMKIVMV
TKSEEEHIMEQAIGSQIADYILKPVNPNQVLLSLKKNLQSDDLVEQQTKQEYQQEFRNISMELSYLNTYEDWSNYYKKIL
GWEIKFDKVFDNEFADLLQSQKEEANIQFAKFIERNYENWLNSNEKPLMSHTLFKEKVKPEMQNDKVLLLMIDNLRYDQW
KVIEPLFLKFYNKTLETSYYSILPTATQYARNAFFAGLMPSEIEKRFPDQWLNDNEEGNKNEAEQDFLKDQMKRLGLSSK
TMKYIKVLNSDFEQKVLEDFHQHQNKDLVVVVYNFIDILSHAKTDNSIVNQLIRDDKTFRSLTLNWFENAPIMRLIKQAA
ESGFKLIITTDHGTIYVKKPSKVVGDRETSTNIRYKTGKSLSYEDSDVWAISQPEKLFLPKGNLSSKYVFAKNNTFLAYP
KNYNHFVNYYKETYQHGGISLEECIIPFCVLEPK
>AFD56829.1 response regulator receiver protein [Riemerella anatipestifer ATCC 11845 = DSM 15868]
MAKKILWIDDEVDLLKPHIVFLENKGYQVTPINNVNEALEILDEESFSLVLLDENMPGISGLDAIPLLKEKNSAMKIVMV
TKSEEEHIMEQAIGSQIADYILKPVNPNQVLLSLKKNLQSDDLVEQQTKQEYQQEFRNISMELSYLNTYEDWSNYYKKIL
GWEIKFDKVFDNEFADLLQSQKEEANIQFAKFIERNYENWLNSNEKPLMSHTLFKEKVKPEMQNDKVLLLMIDNLRYDQW
KVIEPLFLKFYNKTLETSYYSILPTATQYARNAFFAGLMPSEIEKRFPDQWLNDNEEGNKNEVEQDFLKDQMKRLGLSSK
TMKYIKVLNSDFEQKVLKDFHQHQNKDLVVVVYNFIDILSHAKTDNSIVNQLIRDDKTFRSLTLNWFENAPIMRLIKQAA
ESGFKLIITTDHGTIYVKKPSKVVGDRETSTNIRYKTGKSLSYEDSDVWAINQPEKLFLPKGNLSSKYVFAKNNTFLAYP
KNYNHFVNYYKETYQHGGISLEECIIPFCVLEPK
>AFR34808.1 hypothetical protein B739_0200 [Riemerella anatipestifer RA-CH-1]
MAKKILWIDDEVDLLKPHIVFLENKGYQVTPINNVNEALEILDEESFSLVLLDENMPGISGLDAIPLLKEKNSAMKIVMV
TKSEEEHIMEQAIGSQIADYILKPVNPNQVLLSLKKNLQSDDLVEQQTKQEYQQEFRNISMELSYLNTYEDWSNYYKKIL
GWEIKFDKVFDNEFADLLQSQKEEANIQFAKFIERNYENWLNSNEKPLMSHTLFKEKVKPEMQNDKVLLLMIDNLRYDQW
KVIEPLFLKFYNKTLETPYYSILPTATQYARNAFFAGLMPSEIEKRFPDQWLNDNEEGNKNDAEQDFLKDQMKRLGLSSK
TMKYIKVLNSDFEQKVLEDFHQHQNKDLVVVVYNFIDILSHAKTDNSIVNQLIRDDKTFRSLTLNWFENAPIMRLVKQAA
ESGFKLIITTDHGTIYVKKPSKVVGDRETSTNIRYKTGKSLSYEDSDVWAISQPEKLFLPKGNLSSKYVFAKNNTFLAYP
KNYNHFVNYYKETYQHGGISLEECIIPFCVLEPK
>AIH01808.1 response regulator [Riemerella anatipestifer CH3]
MAKKILWIDDEVDLLKPHIVFLENKGYQVTPINNVNEALEILDEESFSLVLLDENMPGISGLDAIPLLKEKNSAMKIVMV
TKSEEEHIMEQAIGSQIADYILKPVNPNQVLLSLKKNLQSDDLVEQQTKQEYQQEFRNISMELSYLNTYEDWSNYYKKIL
GWEIKFDKVFDNEFADLLQSQKEEANIQFAKFIERNYENWLNSNEKPLMSHTLFKEKVKPEMQNDKVLLLMIDNLRYDQW
KVIEPLFLKFYNKTLETPYYSILPTATQYARNAFFAGLMPSEIEKRFPDQWLNDNEEGNKNDAEQDFLKDQMKRLGLSSK
TMKYIKVLNSDFEQKVLEDFYQHQNKDLVVVVYNFIDILSHAKTDNSIVNQLIRDDKTFRSLTLNWFENAPIMRLIKQAA
ESGFKLIITTDHGTIYVKKPSKVVGDRETSTNIRYKTGKSLSYEDSDVWAISQPEKLFLPKGNLSSKYVFAKNNTFLAYP
KNYNHFVNYYKETYQHGGISLEECIIPFCVLEPK
>ANF51569.1 two-component system response regulator [Chryseobacterium sp. IHB B 10212]
MSEKILWIDDEIDLLRPHIVFLEKKGYHVTPVNNVNEALELIDSEKFALTLIDENMPGISGLEAIPMIKQRDSSLKIVMV
TKSEEEHIMEEAIGSQIADYILKPVNPNQILLSLKKNLQEDNLVEQKTILQYQQEFRNLSMELSYLRTYQDWAEYYKKIV
SWEIKFDKVADNEFADLLQSQKEEANIQFAKFIENNYEDWLNGNEKPLMSHTLFKEKIKPEVEKEKVLLLMVDNLRYDQW
KVIEPLFTKYYNKVSEDYYYSILPTATQYARNSFFAGLMPSEIEKRFPEKWFNDNEDGNKNEFERDFLEDQMKRIGLGSK
SMKYLKVLNADFERKIYDDFNQHKNNDLLVIVYNFIDILSHAKTDNHIVDQLIRDDKTFRSLTSNWFENSSLIKIIKLAA
ESGYKLVITTDHGTVYVKKPSKVVGDRETSTNIRYKTGKSLTYDDRDVWAITNPEKLFLPKGNLSSKYIFAKNNIFLAYP
KNYNHFVNYYKETYQHGGISLEECIIPISILEPK
>AEN74420.1 response regulator receiver protein [Rhodothermus marinus SG0.5JP17-172]
MHMPGKPRILWADDEIELLRPHILFLETKGYEVTSVTNGADAVEQVRRQHFDVVLLDEQMPGMGGLETLSEIKAIAPELP
VVLVTKSEEEHLMEEALGRQISDYLTKPVNPSQILLTCKRLLEQPRIRSEKVSQEYLQAFARIAAALQGPLSPDEWVDLY
RRLTRFDLELEGDEGARQILEDQFREANRVFGRYIEDVYPDWLASQPDEDRPVLSHEVLPRFVLPALDEGRPVLFFVIDC
MRFDQWLEFERLLAPLFDLELHFHFSLLPTATPYARNAIFSGLLPRDLARRYPDAWSEAEEGESSRNRNEETFLHDFFER
RRLRARIRYEKLIGAADGRAFARQVNDFLQHDLSAIVVNFVDILAHSRSDSDVLKEIAPDERAYRALTRTWFEHSWLYQA
FQELARQRCTIILTTDHGAIRCLHPTKVLGDRETSTALRFKFGRNLRGDERHAILVRDPLPFGLPRSSVTTTYLLAKEDY
YFVYPTNYHHYVNLYRDTFQHGGVSLQEMIVPIVTLRPRAV
>ACU08360.1 response regulator [Flavobacteriaceae bacterium 3519-10]
MAKLIWIDDEVDLLKPHIVFLENKGYKVSPVNNVNEALEMIEKENFQLALLDENMPGISGLEAIPMIKNIDSAIKIVMVT
KNEEEHIMEEAIGSQIADYILKPVNPNQVLLSLKKNLQEDTLVEQKTILQYQQEFRNLSMELSYMRSYQDWAEYYKKIVN
WEIKFDKVSDNEFSDLLQSQKEEANIQFSKFIENNYEEWLHGGEKPMMSHTLFKDKIKTEVEKEKVLLLMIDNLRYDQWK
VIEPLFTKFYNKTSEDYYFSILPTATQYARNSFFAGLLPSEIEKRFPNYWFNDNEEGNKNEHERDFLEDQMKRLGLSGKS
MKYLKILNADFERKVLDDFNQHKSNDLLVIVYNFIDILSHAKTDNVIVNQLIRDDKTFRSLTYNWFENSSLLKIIKQAAE
NGYKLVITTDHGTIYVKKPSKVVGDRETSTNIRYKTGRSLTYENSDVWAISNPEKLFLPKGNLSSKYIFAKNNIFLAYPK
NYNHFVNYYKETYQHGGISLEEVIIPISILEPK
>AFL97120.1 response regulator with CheY-like receiver, AAA-type ATPase, and DNA-binding domains [Ornithobacterium rhinotracheale DSM 15997]
MAIKILWVDDEIELLKSHFIFLEKKGYATTKINNATDAIELLKEENFSALLLDENMPGMSGLEAIQKIKEIRPNLPIIMV
TKNEEEHIMEEAIGSHIADYLIKPVNPNQILLSLKKILEGSKLITEKAVVDYQMAFRNIAMEIMNAHDFEDWENVYKKLV
HWEIMLENIDDTQMLEILNQQKEDANRQFCKYIEKNYHGWLHGEDRPTLSHTLIKEYVRPYLQDDKKTLLLVIDNLRHDQ
WKMIQPLFQQYYNHLEEKMYYSILPSSTQYARNALFAGLLPLEIEKRFPNEWKNDNEEGNKNDFEPKFLTDNLGRLGLKN
LRTKYYKILNSAFEKKVLDEFSKFKNNDLTVIVYNFIDILSHAKTDNSVVSEMIRDDKTYRAITKNWFKHSYLLEIIKLA
AQEDMRLIITTDHGTIFVKEPTQVVGDKETSVNLRYKLGRHLQYNESDVFAVERPEDYYLPKVNVTSKYIFATNDTFLAF
PKNYNHFVNYYKNTYQHGGISMEEMIIPFVVLENR
>ALR31057.1 two-component system response regulator [Chryseobacterium sp. IHB B 17019]
MSEKILWIDDEIDLLKPHIVFLEKKGYQVTPVNNVNEALELMDSEKFALTLIDENMPGISGLEAIPMIKDKDNSLKIVMV
TKSEEEHIMEEAIGSQIADYILKPVNPNQILLSLKKNLQEDNLVEQKTILQYQQEFRNLSMELSYLRTYQDWAEYYKKIL
NWEIKFDKVADNEFADLLQSQKEEANIQFAKFIENNYEDWLHDTEKPIMSHTLFKEKVKPEVEKDKVLLLMVDNLRYDQW
KVIEPLFTKYYNKVSEDYYYSILPTATQYARNSFFAGLMPSEIEKRFPEKWFNDNEDGNKNEFERDFLEDQMKRIGLGSK
SMKYLKVLNADFERKIYDDFNQHKNNDLLVIVYNFIDILSHAKTDNHIVDQLIRDDKTFRSLTLNWFENSSLLKIIKVAA
ENGFKLVITTDHGTVYVKRPSKVVGDRETSTNIRYKTGKSLTYDDSDVWAITNPEKLFLPKGNLSSKYIFAKNNIFLAYP
KNYNHFVNYYKETYQHGGISLEECIIPISILEPK
>ACY49394.1 response regulator receiver protein [Rhodothermus marinus DSM 4252]
MPGKPRILWADDEIELLRPHILFLETKGYEVTSVTNGADAVEQVRRQHFDVVLLDEQMPGMGGLETLSEIKAIAPELPVV
LVTKSEEEQLMEEALGRQISDYLTKPVNPSQILLTCKRLLEQPRIRSEKVSQEYLQAFARIAAALQGPLSPDEWVDLYRR
LTRFDLELEGDEGARQILEDQFREANRVFGRYIEDVYPNWLASQPDEDRPVLSHEVLPRFVLPALDEGRPVLFFVIDCMR
FDQWLEFERLLAPLFDLELHFHFSLLPTATPYARNAIFSGLLPRDLARRYPDAWSEAEEGESSRNRNEETFLHDFFERRR
LRARIRYEKLIGAADGRAFARQVNDFLQHDLSAIVVNFVDILAHSRSDSDVLKEIAPDERAYRALTRTWFEHSWLYQAFQ
ELARQRCTIILTTDHGAIRCLHPTKVLGDRETSTALRFKFGRNLRGDERHAILVRDPLPFGLPRSSVTTTYLLAKEDYYF
VYPTNYHHYVNLYRDTFQHGGVSLQEMIVPIVTLRPRAV
>AIP99224.1 chemotaxis protein CheY [Ornithobacterium rhinotracheale ORT-UMN 88]
MLYKIKNNFVGNGNKSINWVVENFKFITFFQKKLFYCFKIQIYNKMAIKILWVDDEIELLKSHFIFLEKKGYATTKINNA
TDAIELLKEENFSALLLDENMPGMSGLEAIQKIKEIRPNLPIIMVTKNEEEHIMEEAIGSHIADYLIKPVNPNQILLSLK
KILEGSKLITEKAVVDYQMAFRNIAMEIMNAHDFEDWENVYKKLVHWEIMLENIDDTQMLEILNQQKEDANRQFCKYIEK
NYHGWLHGEDRPTLSHTLIKEYVRPYLQDDKKTLLLVIDNLRHDQWKMIQPLFQQYYNHLEEKMYYSILPSSTQYARNAL
FAGLLPLEIEKRFPNEWKNDNEEGNKNDFEPKFLTDNLGRLGLKNLRTKYYKILNSAFEKKVLDEFSKFKNNDLTVIVYN
FIDILSHAKTDNSVVSEMIRDDKTYRAITKNWFKHSYLLEIIKLAAQEDMRLIITTDHGTIFVKEPTQVVGDKETSVNLR
YKLGRHLQYNESDVFAVERPEDYYLPKVNVTSKYIFATNDTFLAFPKNYNHFVNYYKNTYQHGGISMEEMIIPFVVLENR
>AJW65215.1 Alginate biosynthesis transcriptional regulatory protein AlgB [Elizabethkingia miricola]
MSGKILWVDDEIDLLKPHMVFLEAKGYALTPVNNVNEALEILEKEKYQLVLIDENMPGISGLEAIPMIKNIDSTIKIVMV
TKSEEEHLMEQAIGSQISDYILKPVNPNQILLSLKKNLQSEDLVEQKTILEYQQEFRNLSMELSYLNSFQDWAEYYKKIL
NWEIKFDKVLNNEFSDLLLSQKEEANIQFAKFIENNYADWLNSNEKPLMSHTLFKEKVKPEIEKDKVLLLMIDNLRYDQW
KVIEPLFTRFYNKTSEDYYFSILPTATQYARNSFFAGLLPSEIEKRFPEYWFNDNEEGNKNEHERDFLEDQMKRLGLSGK
HLKYLKILNADFERKIYEDFNQHKNNDLLVIVYNFIDILSHAKTDNVIVDQLIRDDKTFRSLTEHWFENSSLMKIIRLAA
ENKFKLVITTDHGTIYVKKPSKVIGDRETSTNIRYKTGKSLTYEDKDVWAIDFPEKLFLPKGNLSSKYIFAKNNTFLAYP
KNYNHFVNYYRDTYQHGGISLEEVIIPIAILEPK
>ANE52562.1 chemotaxis protein CheY [Flavisolibacter sp. LCS9]
MALAKILWVDDEIESLQSQKLFLENKGYDVQTLTNGFDAIDFIKENFIDVVLIDESMPGITGLETLAKIKEINAQIPVVL
ITKNETENLMDEAIGSQISDYLIKPVNPNQVWLSLKKIIDNKRLVAERTTTAYQQQFRNLFMALNSNPDYNEWMGIYKEL
IYWELSLQKSDSPEMQEVFQTQKNEANTEFFKFISRNYTDWLKAKSDNRPTMSHTLIRDKVMPTLEKGVPTFFVLIDNLR
FDQWRAIQPLFAENFRIVEEDTFYSILPTATHYARNAIFAGMLPIDIEKRFPQQWKNDDEEGGKNQSEEEFFRAQLKSMG
ESNLRVSYTKVLNNQAGLDLVNNMHNLLSNDLNVIVYNFVDMLSHARTEMEVLKELAGDEVSYRSITTSWFEHSPLNQAL
KRIADKNIKIVLATDHGSVRVKTPAKVIGDKQTTTNLRYKHGRNLNYDPKEVLAFRDPKEGGLPSPTVNSSYIFAGEDTF
LCYPNNYNHYVNYYRNTFQHGGISLEEMIVPVVQMVSK
>AMX54811.1 two-component system response regulator [Elizabethkingia anophelis]
MSGKILWVDDEIDLLKPHMVFLEAKGYALTPVNNVNEALEILEKEKYQLVLIDENMPGISGLEAIPMIKNIDSTIKIVMV
TKSEEEHLMEQAIGSQISDYILKPVNPNQILLSLKKNLQSEDLVEQKTILEYQQEFRNLSMELSYLNSFQDWAEYYKKIL
NWEIKFDKVLNNEFSDLLLSQKEEANIQFAKFIENNYADWLNSNEKPLMSHTLFKEKVKPEVEKDKVLLLMIDNLRYDQW
KVIEPLFTRFYNKTSEDYYFSILPTATQYARNSFFAGLLPSEIEKRFPEYWFNDNEEGNKNEHERDFLEDQMKRLGLSGK
HLKYLKILNADFERKIYEDFNQHKNNDLLVIVYNFIDILSHAKTDNVIVDQLIRDDKTFRSLTEHWFENSSLMKIIRLAA
ENKFKLVITTDHGTIYVKKPSKVIGDRETSTNIRYKTGKSLTYEDKDVWAIDFPEKLFLPKGNLSSKYIFAKNNTFLAYP
KNYNHFVNYYKDTYQHGGISLEEVIIPIAILEPK
>AKH95144.1 chemotaxis protein CheY [Elizabethkingia anophelis FMS-007]
MSGKILWVDDEIDLLKPHMVFLEAKGYALTPVNNVNEALEILEKEKYQLVLIDENMPGISGLEAIPMIKNIDSTIKIVMV
TKSEEEHLMEQAIGSQISDYILKPVNPNQILLSLKKNLQSEDLVEQKTILEYQQEFRNLSMELSYLNSFQDWAEYYKKIL
NWEIKFDKVLNNEFSDLLLSQKEEANIQFAKFIENNYADWLNSNEKPLMSHTLFKEKVKPEVEKDKVLLLMIDNLRYDQW
KVIEPLFTRFYNKTSEDYYFSILPTATQYARNSFFAGLLPSEIEKRFPEYWFNDNEEGNKNEHERDFLEDQMKRLGLSGK
HLKYLKILNADFERKIYEDFNQHKNNDLLVIVYNFIDILSHAKTDNVIVDQLIRDDKTFRSLTEHWFENSSLMKIIRLAA
ENKFKLVITTDHGTIYVKKPSKVIGDRETSTNIRYKTGKSLTYEDKDVWAIDFPEKLFLPKGNLSSKYIFAKNNTFLAYP
KNYNHFVNYYKDTYQHGGISLEEVIIPIAILEPK
>AIL46634.1 Response regulator [Elizabethkingia anophelis NUHP1]
MSGKILWIDDEIDLLKPHMVFLEAKGYALTPVNNVNEALEILEKEKYQLVLIDENMPGISGLEAIPMIKNIDSTIKIVMV
TKSEEEHLMEQAIGSQISDYILKPVNPNQILLSLKKNLQSEDLVEQKTILEYQQEFRNLSMELSYLNSFQDWAEYYKKIL
NWEIKFDKVLNNEFSDLLLSQKEEANIQFAKFIENNYADWLNSNEKPLMSHTLFKEKVKPEVEKDKVLLLMIDNLRYDQW
KVIEPLFTRFYNKTSEDYYFSILPTATQYARNSFFAGLLPSEIEKRFPEYWFNDNEEGNKNEHERDFLEDQMKRLGLSGK
HLKYLKILNADFERKIYEDFNQHKNNDLLVIVYNFIDILSHAKTDNVIVDQLIRDDKTFRSLTEHWFENSSLMKIIRLAA
ENKFKLVITTDHGTIYVKKPSKVIGDRETSTNIRYKTGKSLTYEDKDVWAIDFPEKLFLPKGNLSSKYIFAKNNTFLAYP
KNYNHFVNYYKDTYQHGGISLEEVIIPIAILEPK
>CBH25557.1 response regulator [Salinibacter ruber M8]
MSSPHILWVDDEIDLLRSHVMFLEEKDYDVSTVANGADAVDLVQQRPFDVVLLDEQMPGMEGLEVLDAIKDERPTLPVVL
VTKSEEEDLMEAALGNRISDYLTKPVNPSQILLTCKRLLEQSQIRKEALSQEYLQSFNRISQQLRGALSPHEWIDLYQTL
VEYDLELTDDEGARQVFQDQFEEANREFGVFVEEHYPEWMARVDEAPGNDRPVLSHEVVPEFVLPETGEEPVVFFVIDCL
RYDQWLEIAELLRPHYTVDTDFYMSILPTATPYARNAIFGGMLPVDLVDRFPKAWQTGEESEHSRNQYEDALLRHQLDQH
HRDDLSIRYDKLITSEDGQQLAQDAANLTQHDLSAVVVNFIDILAHSRSESDVLKELAPDEEAYRALTRTWFEHSWLLDM
LQALSNTDCTVVLTSDHGAVRSLQSTKVIGDRETSTALRYKYGSNLKCDEDDAIFVREPERFGLPSYGMNTTYLLAKQDY
YFVYPTNFHHYENLYRDTLQHGGASMQEMILPVATLRPRESS
>ABC44913.1 response regulator [Salinibacter ruber DSM 13855]
MCSRAWTWRRTEHSWTNRRPASGLGRHEGPPRHNVGVPLRPPAGIPVSGVLANGAHPGGTAERTRRTGPSRIGGCVPRTR
RDDPGTRHCCASWVPAPPIIVPARPLSVGARHPSLPPMSIPHILWVDDEIDLLRSHVMFLEEKDYDVSTVANGADAVDLV
QQRPFDVVLLDEQMPGMEGLEVLDAIKDERPTLPVVLVTKSEEEDLMEAALGNRISDYLTKPVNPSQILLTCKRLLEQSQ
IRKEALSQEYLQSFNRISQKLRGALSPHEWIDLYQTLVEYDLELTDDEGARQVFQDQFEEANREFGGFVEEHYPEWMARV
DEAPGNDRPVLSHEVVPEFVLPETGEEPVVFFVIDCLRYDQWLEIAELLRPHYTVDTDFYISILPTATPYARNAIFGGML
PVDLVDRFPKAWQTGEESEHSRNQYEDALLRHQLDQHHRDDLSIRYDKLITSEDGQQLAQDAANLTQHDLSAVVVNFIDI
LAHSRSESDVLKELAPDEEAYRALTRTWFEHSWLLDMLQALSNTDCTVVLTSDHGAVRSLQSTKVIGDRETSTALRYKYG
SNLKCDEDDAIFVREPERFGLPSYGMNTTYLLAKQDYYFVYPTNFHHYENLYRDTLQHGGASMQEMILPVATLRPRGSS
