# Supplementary material for: Phylogenetic comparison between Type IX Secretion System (T9SS) protein components suggests evidence of horizontal gene transfer
Source: PeerJ. 2020 Jun 26;8:e9019. doi: 10.7717/peerj.9019 (PMC7323717; doi:10.7717/peerj.9019)
Supplement: Supplemental Information 1 — T9SS components sequences, alignment of each T9SS protein family, NEX files used as input for MrBayes tool, genome annotation (GFF) file for Porphyromonas gingivalis and detailed Bayesian Inference trees with support values. [file peerj-08-9019-s001.zip › supplemental/Supplemental files/Supplemental Data S1/porY.fasta]

>AKV63299.1 signal transduction histidine kinase [Porphyromonas gingivalis]
MSWSGNQTFFERSRIMMRVTFIFAAMVIALLTLFASDRLIDKMAGEERQKIELWAQATKIVASDDEAVLAKDLVLQIIQS
NNSIPVILCDPKDSIISYNNIDIPAGKPALPYLQKKLRYFKEGYPPIRIEIEARRPQFLYYSDSQTLRRLLVLPYIALSV
IFIFLGISIMALLAERRSEQNRVWNGLSKETAHQLGTPISSLMAWVELLKASEEDPSITNEMEKDIDRLRMIAERFQKVG
SEPKTEVQDVRPALGSTADYMRYRVSRQVDIELRMPNEVIGIALSAPLFSWVIENMIKNAVDAMSGKGKITIELKEKGSY
AVIDITDTGKGIPKGKMRDIFRPGYSTKTRGWGLGLSLAKRIIEKYHKGKISVKQSEPGIGTTFRILLPKQTDLP
>AAQ65302.1 sensor histidine kinase [Porphyromonas gingivalis W83]
MSWSGNQTFFERSRIMMRVTFIFAAMVIALLTLFASDRLIDKMAGEERQKIELWAQATKIVASDDEAVLAKDLVLQIIQS
NNSIPVILCDPKDSIISYNNIDIPAGKPALPYLQKKLRYFKEGYPPIRIEIEARRPQFLYYSDSQTLRRLLVLPYIALSV
IFIFLGISIMALLAERRSEQNRVWNGLSKETAHQLGTPISSLMAWVELLKASEEDPSITNEMEKDIDRLRMIAERFQKVG
SEPKTEVQDVRPALGSTADYMRYRVSRQVDIELRMPNEVIGIALSAPLFSWVIENMIKNAVDAMSGKGKITIELKEKGSY
AVIDITDTGKGIPKGKMRDIFRPGYSTKTRGWGLGLSLAKRIIEKYHKGKISVKQSEPGIGTTFRILLPKQTDLP
>BAG34519.1 Por secretion system protein porY/putative sensor histidine kinase [Porphyromonas gingivalis ATCC 33277]
MGWSGNQTFFERSRIMMRVTFIFAAMVIALLTLFASDRLIDKMAGEERQKIELWAQATKIVASDDEAVLAKDLVLQIIQS
NNSIPVILCDPKDSIISYNNIDIPAGKPALPYLQKKLRYFKEGYPPIRIEIEARRPQFLYYSDSQTLRRLLVLPYIALSV
IFVFLGISIMALLAERRSEQNRVWNGLSKETAHQLGTPISSLMAWVELLKASEEDPSITNEMEKDIDRLRMIAERFQKVG
SEPKTEVQDVRPALGSTADYMRYRVSRQVDIELRMPNEVIGIALSAPLFSWVIENMIKNAVDAMSGKGKITIELKEKGSY
AVIDITDTGKGIPKGKMRDIFRPGYSTKTRGWGLGLSLAKRIIEKYHKGKISVKQSEPGIGTTFRILLPKQTDLP
>BAK24503.1 sensor histidine kinase [Porphyromonas gingivalis TDC60]
MSWSGNQTFFERSRIMMRVTFIFAAMVIALLTLFASDRLIDKMAGEERQKIELWAQATKIVASDDEAVLAKDLVLQIIQS
NNSIPVILCDPKDSIISYNNIDIPAGKPALPYLQKKLRYFKEGYPPIRIEIEARRPQFLYYSDSQTLRRLLVLPYIALSV
IFVFLGISIMALLAERRSEQNRVWNGLSKETAHQLGTPISSLMAWVELLKASEEDPSITNEMEKDIDRLRMIAERFQKVG
SEPKTEVQDVRPALGSTADYMRYRVSRQVDIELRMPNEVIGIALSAPLFSWVIENMIKNAVDAMSGKGKITIELKEKGSY
AVIDITDTGKGIPKGKMRDIFRPGYSTKTRGWGLGLSLAKRIIEKYHKGKISVKQSEPGIGTTFRILLPKQTDLP
>ALJ26382.1 signal transduction histidine kinase [Porphyromonas gingivalis 381]
MGWSGNQTFFERSRIMMRVTFIFAAMVIALLTLFASDRLIDKMAGEERQKIELWAQATKIVASDDEAVLAKDLVLQIIQS
NNSIPVILCDPKDSIISYNNIDIPAGKPALPYLQKKLRYFKEGYPPIRIEIEARRPQFLYYSDSQTLRRLLVLPYIALSV
IFVFLGISIMALLAERRSEQNRVWNGLSKETAHQLGTPISSLMAWVELLKASEEDPSITNEMEKDIDRLRMIAERFQKVG
SEPKTEVQDVRPALGSTADYMRYRVSRQVDIELRMPNEVIGIALSAPLFSWVIENMIKNAVDAMSGKGKITIELKEKGSY
AVIDITDTGKGIPKGKMRDIFRPGYSTKTRGWGLGLSLAKRIIEKYHKGKISVKQSEPGIGTTFRILLPKQTDLP
>ALA92687.1 signal transduction histidine kinase [Porphyromonas gingivalis AJW4]
MSWSGNQTFFERSRIMMRVTFIFAAMVIALLTLFASDRLIDKMAGEERQKIELWAQATKIVASDDEAVLAKDLVLQIIQS
NNSIPVILCDPKDSIISYNNIDIPAGKPALPYLQKKLRSFKEGYPPIRIEIEARRPQFLYYSDSQTLRRLLVLPYIALSV
IFVFLGISIMALLAERRSEQNRVWNGLSKETAHQLGTPISSLMAWVELLKASEEDPSITNEMEKDIDRLRMIAERFQKVG
SEPKTEVQDVRPALGSTADYMRYRISRQVDIELRMPNEVIGIALSAPLFSWVIENMIKNAVDAMSGKGKITIELKEKGSY
AVIDITDTGKGIPKGKMRDIFRPGYSTKTRGWGLGLSLAKRIIEKYHKGKISVKQSEPGIGTTFRILLPKQADLP
>ALO30557.1 signal transduction histidine kinase [Porphyromonas gingivalis A7A1-28]
MSWSGNQTFFERSRIMMRVTFIFAAMVIALLTLFASDRLIDKMAGEERQKIELWAQATKIVASDDEAVLAKDLVLQIIQS
NNSIPVILCDPKDSIISYNNIDIPAGKPALPYLQKKLRYFKEGYPPIRIEIEARRPQFLYYSDSQTLRRLLVLPYIALSV
IFVFLGISIMALLAERRSEQNRVWNGLSKETAHQLGTPISSLMAWVELLKASEEDPSITNEMEKDIDRLRMIAERFQKVG
SEPKTEVQDVRPALGSTADYMRYRVSRQVDIELRMPNEVIGIALSAPLFSWVIENMIKNAVDAMSGKGKITIELKEKGSY
AVIDITDTGKGIPKGKMRDIFRPGYSTKTRGWGLGLSLAKRIIEKYHKGKISVKQSEPGIGTTFRILLPKQTDLP
>APG65360.1 two-component sensor histidine kinase [Tenacibaculum sp. LPB0136]
MSLFKNTLWFKRFAILISFIIVSLILWNTYVFFQKFKDEERVKMEILATAQKELATNTDLNANVDLPLKVIESSNNIPLI
LVDENGKIESFQNLDAIKSLNPEYVALQLAKMKSENEPIEISYKGENKKLIYYRNSDLLNKLTYYPLALILILILFLSVI
YLFFNSNKIAEQNKLWTGMAKETAHQIGTPLSSLLGWIAILKMEKVDDKYIDEIEKDVHRLNTIANRFSKIGSLPELKKT
NIVTETETSYNYLKSRSSKQITFSFSASQEAIFANLNSELYSWVIENLIKNAIDAMLGKGSLSVQIEETNKHVKILVSDT
GKGIPKSQQKQIFKPGFTTKKRGWGLGLSLSKRIINDYHKGKIVVKKSEIGKGTTFEVQLEKV
>ADR22629.1 integral membrane sensor signal transduction histidine kinase [Marivirga tractuosa DSM 4126]
MVTPSENPFMGNAASIYQSKAALKWIALAFSLIIGIASVLYTNSIVEELKEREERYIELFAKTQEYTSDPDNSENLIFIF
QEIVTPNNSIPVIVVDADGNPSIYRNIDIDSSKHDEEERKKILKKELKIMEQEYEPITISWTGSNDPSDYQYIYYRNSDL
IYRLRYYPYIQLSVIAAFVFFGYVSFSYSRKAEQNQVWVGLAKETAHQLGTPLSSLMAWLEIMKIDDDIKDKEVVTELEK
DISKLELITSRFSSIGSVPVLKEENISKIIEQTVNYLKKRTSKKVNLYFECKDDLITADINKPLFDWVIENLCKNAIDAM
SGEGEITITLKEGKYGDALIDVKDTGKGIPSSKIKEIFQPGFSTKKRGWGLGLTLAKRIIENYHNGKISVKESILNKGTT
FRIILRK
>AIP99294.1 sensor histidine kinase [Ornithobacterium rhinotracheale ORT-UMN 88]
MKSFKKAQNLILNSPVLNKWVVLFVLLAILITTVYISKTIVDQLRSEEQRKVETIVAALRLQSSDKETSPEARDLALKIL
EENTAIPLILIDENNVFSYQKNLDKIEDRLATDTVFLKNYLHKLELYHEPIKVDLPFGTQSIYYQNSQLLKKLQYYPLIL
IVILMIFAALVIWYFRIVDASSQNFLWAGMAKETAHQIGTPLSSLLGWVEILKYENVDKNILYEIESDVKRLKQIADRFS
KIGSMPELKKTNVVKVAKDSYEYLKKRISDKVVFSFYSQEKELYANVSPELLSWVFENVMRNAVDAMQNRGEISFKILKK
ENKIIILIKDTGPGIDSSKIGKIFDPGYTTKKRGWGIGLSLAKRIVEEFHNGSIYVDFSDKENGTQFCIELNECL
>SCM56831.1 Sensor protein ZraS [Petrimonas mucosa]
MIPIFESWRQPVKLLFMAVAVAVVLVSLVFSNRLVKQLAKEERSKIEIWAAAMELLPKSGESSDMKLVLQILQSNKTIPV
ILHDKTAGSFSANNLKIPEGDASGYLLKKTVEFEKKHAPIVLEELNQYLYYDDSYILKRLQLYPYVQLSAIVVFIVLAFT
SLVSSQRAQQNKIWAGLSKETAHQLGTPLSALTAWTEYLKLRSFDPVLIAEIDKDVDRLRVIVDRFSKIGSVPETGTAVW
QEVVRRSVAYLEKRISGKVELRFKFPESPVVVQLNEPLFSWVVENLTKNAVDAMGGEGVITYTMGERGNYCYLDIDDTGK
GIAKSRFNRIFQPGFTTKERGWGLGLSLAKRIVKEYHNGKIFVKQSEIGKGTTFRILLRRRW
>AEV32947.1 signal transduction histidine kinase, nitrogen specific [Owenweeksia hongkongensis DSM 17368]
MDFYGKKNLWKFILFMFAVLIGAATLWYTESFLDELRDQEVIKVKQFGLAMSNIILAENNSNIIFEQEFIQSNNTIPIII
VNEGGGVVMSRNVDLQKSKDPKWLANKMAEMEAEFTPIEIKVSDEITQYLYYQNSILLTKLRYYPFVLLGVISLFIIIAY
IAFSNARKSEQNQVWNGLAKETAHQIGTPLSSLMGWMELLRAKETEQVMVEEMEKDINRLNTITDRFSKIGSKPSISNQD
IVAITEESVSYLKARSPRKVEVIFNAEEAGASALSVKLNKPLYEWVIENLVRNAIDALEGAGKIEVRISDMGKRVKIEVE
DNGKGIPVNKQKTIFRPGFTTKSRGWGLGLSLAKRIIEEYHGGKIFVAQSDPGRATIFRILLDKET
>CCG52410.1 Probable two-component system sensor histidine kinase PorY [Flavobacterium indicum GPTSA100-9 = DSM 17447]
MQFSDKRNLTRWVIIISSFLIASLILWNTYIFFQIFKDEERNKMELWATAQKSIMNANENTDIDLPLFILSNNQSIPLIL
TDKNGAILNQANIEENIVKDSLKLKEFLLKIKNQNAPIRVQLSDKEYQLLYYGDSPMLNQLKYYPVALLLVAFLFGGVVY
NFYRATKMATQNKLWAGMAKETAHQIGTPLSSLIGWLELLKMEAIDPTTIEEIEKDITRLQTITDRFSKIGSEPLLEVKD
IVDETKRSFEYLQSRSSKQVKFDFKAPEKNILVNINPTLHSWTIENLVKNAIDAMKGKGELSIEIVEGEKLVYITIIDTG
SGIPKNKFKKIFEPGYTSKKRGWGLGLSLTKRIVNDYHKGKIRVVHSEIGKGTTMQMSFKKATV
>AKQ46942.1 histidine kinase [Rufibacter sp. DG31D]
MIPTSIYSKKSRLKLLIMTVALVIGAATVIYTNLLVAKLSEREQQLIDLYAKGLRYMGSPEIDSENLVFVQEEIIDANRS
VPVILTDEKENTLAYKNLDIPEKISESRKKALLKREVAKMKAQHKPIVVSYQEDFKNYIFYKDSELLTQLRYYPYVQLTV
IACLSVIAYYAFSYSRKAEQNRVWVGLAKETAHQLGTPLSSLMAWYEYLKASPRFADEPIVDELGKDVRRLEIITERFSN
IGSVPVLKDEPILRVVENALGYLRNRVSQKVAFHIETEFPEETTAKVNIPLFEWVIENICKNAVDAMDGKGSITLRIVKT
GAKDALALDIQDTGKGIPKTKQQEVFVPGYTTKKRGWGLGLALAKRIIENYHQGRLFVKTSEVGKGTTIRLILSR
>ALJ01295.1 histidine kinase [Rufibacter tibetensis]
MIPTSIYSKKSRLKLLIIAVALFIGAATVIYTNVLVAKLSEREQQLIDLYAKGLRYMINAEIDSDNLVFIQEEIIDANRS
VPVIQTDENENVIAYKNLDIPEKISEKRKKRLLQREIAKMKAQHKPIEVSYQQEFKNYIFYKDSELLTQLRYYPYVQLTV
IACLSVIAYYAFSYSRKAEQNRVWVGLAKETAHQLGTPLSSLMAWYEYLKGSPKFENEPIIDELGKDVKRLEIITERFSN
IGSVPVLKDEPLLQVVDNAIGYLRNRVSSKVAINIETEFPPETTAKVNIPLFEWVIENICKNAVDAMEGKGSITLRLVKS
NTKGAIALDIQDTGKGIPKTKQEEVFVPGYTTKKRGWGLGLALAKRIIENYHQGRLYVKSSEVGKGTTFRVVLNR
>ADF54751.1 two-component system sensor histidine kinase [Zunongwangia profunda SM-A87]
MNFSDERKYNRWFIIFAGLAVIVLVLWNTTIFFNRLKDEERTKMSIWAEALLELDRADSNENLSPLILNVLNSNTSIPTL
QTDEEGTIVSSHFIDPEKIDTPEKAENYLNRLKAENEPIIMHLDRFRTHKVYYGNSPVLNSLKYYPLGLVTIGFLIIGVI
YFFYTTTKNSEQNKLWAGMAKETAHQIGTPLSSLIGWTEILKQEKVNDAYIVEMEKDIQRLQTITERFSKIGSAPLLEET
DLVEATRQSYQYLQSRSSKLIDFNLQVPREKIIVNLNTQLFSWTIENLVKNAIDAMRGKGKITIEIRQNDKQVFVYVHDT
GKGIDKNRFKIIFEPGQTTKKRGWGLGLSLAKRIVEEYHDGRIRVAKSEIGEGTTFEIMLRKSSVPA
>AMM51017.1 histidine kinase [Rufibacter sp. DG15C]
MIPTSIYSKKARIKLLIMTVALVIGASTVIYTNLLVAKLSEREQQLIDLYAKGLRYMNNADINSGNLVFIQEEIIDANRS
VPVILTDENEEPIAYKNLTLPGKISKKRENNLLRREIAKMKLQHKPIVVEEPGVFKNYIFYKDSELLTQLRYYPYVQLTV
IACLSLIAYYAFSYSRKAEQNRVWVGLAKETAHQLGTPLSSLMAWYEYMKGSPRFDNEPIVEELGKDVRRLEIITERFSN
IGSVPILKDEPLKKVVENAIGYLRNRVSQKVAFYIESEFPEETTAKVNIPLFEWVIENICKNAVDAMDGKGSITLRITKS
NTKNAIALDIQDTGKGIPKTKQEEVFVPGFTTKKRGWGLGLALARRIIENYHQGRLFVKNSEVGKGTTFRMVLNR
>APZ46155.1 sensor histidine kinase [Polaribacter reichenbachii]
MKFFSNTLLLKRITMLVSLVIVTLILWNTYTFFQKFKQAERAKMEIHGEAIKELNTENLEDLEKNISELPLSVISRTKDI
PFILVDANGEIKGSNNLDPKKENDPKYLKEQLEIMKDQNQPIQVDYLGKTDFIYYRDSDLLNKLTYYPLALILILVLFLA
VIYLFYSSNKAAETNKLWTGMAKETAHQIGTPLSSLLGWISILKMEKVDETYIQEIEKDVHRLNTIANRFSKIGSVPELK
KENIVNITKQAFDYLESRSSKQISFSFSSTEDEIFTELNTELFGWVIENLIKNAIDAMLGKGELNLKIESKQKKVKITVS
DTGKGMPKKLFKQIFKPGFTTKKRGWGLGLSLSKRIVEDYHNGKIFVKKSEIDKGTTFQVLLNKL
>AFU67380.1 two-component sensor histidine kinase [Psychroflexus torquis ATCC 700755]
MKFFENTVYARLFILITSFVVIGVVVWNISVFYEGVKQEEREKMRIWSYAQESINKAGEEQDLNLELEILNANNDIPMFI
VDESNQFKEVNNIPESISKDSTKLRRYFESVKAQNQPIVIDLDKVGKQYLYYSDSAVLTKIKYYPFILLLIIFLLLGLIY
LYYITAKNSEKNKLWAGMAKETAHQIGTPLSSLVGWMEILRSENVNPDYIKEIEKDIDRLRTITERFSKVGSKLTLEKAS
LNTVVEHSFNYLRDRSSKLIEFSVELPDKELTCKLNPVLLSWTIENLTKNAIDAMKGRGELSLLLFEEKNGFKIHIKDTG
KGIPASKFKTIFQPGYSTKKRGWGLGLSLSKRIVEDYHYGKIRVLTSSAEKGTTFEIRLPKLS
>ALU75587.1 histidine kinase [Tenacibaculum dicentrarchi]
MIFFKNTYWAKRISVFISLLIVSFILWNTYVFFQKFKEEERGKIEIFAAAFKELAANIDLNENTNLINKIYQTIEDIPTI
LVNENGGIDLYRNLDTLKSKNPKYLEAQLAIMKRQNAPIMIEYFGITQYLYYRNSDLLCQLKYYPLALLLILGLFLTIVY
MMYTSNKIADQNKLWTGMAKETAHQIGTPLSSLLGWIAILRSEDVNEDYILEIEKDVDRLNTIANRFSKIGSLPKLKIHN
IVLETQTAFNYLKSRSSKKVHFSFSSDKKNISTLLNIELYGWVIENLLKNAIDAMQGKGDLSLAITETPKQVKISITDSG
KGLQKKLFKQIFEPGFTTKKRGWGLGLSLSKRIVEEYHNGKIVVQKSTINKGTTFEISLDKI
>EAQ43056.1 two-component system sensor histidine kinase [Polaribacter sp. MED152]
MKLFSNTLLFKRITLFVSLVIVTLILWNTYRFFQKFKQAERAKMEIHGEAIKELNTESLADLDQNISNLPLSIISKTKDI
PFILVGDDGKIKGSNNLDPKKENDPEYLEEQLQIMKSQNQPIKVDYLGKTDYIYYRDSDLLNKLTYYPLALLLILVLFLA
IIYLFYKTNKVSETNKLWTGMAKETAHQIGTPLSSLLGWISILKMENVDETYIVEIEKDVHRLNTIANRFSKIGSVPELK
KEDIVEVTKQAFDYLESRSSKQISFSFSSSQKEIFANLNTELFGWVIENLIKNAIDAMLGKGDLHLTIENKQKKVKITVS
DTGKGMSKKLFKQIFKPGFTTKKRGWGLGLSLSKRIIEDYHKGKIFVKKSEINKGTSFQIIIDKI
>ADQ18451.1 integral membrane sensor signal transduction histidine kinase [Leadbetterella byssophila DSM 17132]
MKQKQIFFDIYKNFSTRRMIMLSVLSLFVIGVLFYFNQISKALEEREKAYVDLYAKAIAFLIESGDECDYTFIAEIIQAN
TTVPAIPSLGGVPNRPVNIPELEDPNRTWTDQEKVEFLEKKMEEMKAQNEPIPFHIGEEEGYVYYANSTTLKTLRFFPYI
ILITLFLFGGLAYISYSSSRKAEQNRVWVGLAKETAHQLGTPISGLMGWIEVLKTYPDFDQNIGKEMMKDVQRLETITAR
FSNIGSEPTKRSENIGELIETTVEYLKKRISTKIQWSIDNRLKEPYYKDVNRHLIEWVIENICKNAVDAMAGVGQLNITI
SRMPNQKIRIDIQDSGKGMSLAVQRNIFNPGYSTKKRGWGLGLTLAKRIVETYHDGKLYVYRSEVGKGSTFRMII
>ABR44163.1 two-component sensor histidine kinase [Parabacteroides distasonis ATCC 8503]
MSSIYDSRQRWKLGFIFAAVLIAMASVVVSDLLIKDLAREERQKIEVWSEATRVMTSENPSLNMNLILKIIQGNTSIPVI
LCSETDSVVSYNNIEIPEKNVAQFMTNKVKELRTKNPPIVIDMEDGTYQYLYYDDSIILKRLLVYPYAQLSVVFVFILIA
FLALASTKKAEQNKVWVGLSKETAHQLGTPISSLIAWVEYLRTKDIDPSLLTEMDKDVKRLQTIAERFSKIGSDPDPVPT
NIVESIRAALGYMETRISSKVKINTCLPERPILVLMNDSLFAWVIENLTKNAVDAMEGQGEISLKVEEREKVVLIDLADT
GKGIPKSKFKTVFNPGYTTKKRGWGLGLSLVKRIIESFQGGKIFVKSSELGKGTTFRIKLKKYKG
>SCD21126.1 Signal transduction histidine kinase [Proteiniphilum saccharofermentans]
MYSRQSLTYLFVIMAIIVVLLSLWLSNRLVKELADEERRKIEIWAMATESMLMDEEMDMSLVLRILESNTTIPIILYDKS
SGKLTPRNIKLPEEDAESYLQIKIVEFGRRHDPIALLEMNQLLYYDDSHTLKTLQLYPYWQLLVIALFTGLAFFALNRSQ
RAERDRVWVGLSKETAHQLGTPISSLTAWMEYMKLKEIDPQLLTEIDKDVSRLQMITERFSKIGSITGLKPEDLRGVIRR
SVAYLEKRVSGAIVFNMRFPEHPVIVDLNEPLFGWVIENIVKNGVDAMQGEGIITFEISEKGKMIHLDISDTGKGLHKSK
FKKIFSPGYTTKDRGWGLGLTLVERIVEENHKGEIFVRRSEPGKGTTFRIQLRKN
>AMS25832.1 hypothetical protein AEM51_01245 [Bacteroidetes bacterium UKL13-3]
MRLYEQKIWWKRILFMIAIAIGIFSLWYTHQLVQKLAKEEEKKVLLWANATKQLIKAEGDFTFLLDIIKDNETIPVILVD
DAGSIIAHRNLDSIKVEQPEYLQHELALMKEEHESIPILYDETNKRFNYLYYKNSIILAQLKRYPYYQLTVIGIFIIVAY
LAFSSSRRAEQNQVWVGMSKETAHQLGTPISSLMGWINLIRETEKSDQEDLLLELEKDVKRLELITERFSKIGSAPKLDI
EVVDDVLQDSINYLQVRTSNRVRFTLVRNEDELTAQMNVPLFEWVIENICKNAIDAMNGEGSITMATQAEGDSVIIDITD
TGKGISPSKLKTVFKPGYTTKKRGWGLGLSLAKRIIEDYHRGKIVVKSSEVNKGTTFRITLQA
>AHJ99700.1 histidine kinase [Hymenobacter swuensis DY53]
MLPIPIYDQKSRIKLVIVAVALLIGAATVIYTNVLVQRLSEREQEQIDLYAKTQRYIINTEETSNLSFLMDEIIGANTTI
PVIVTDGEGNIVDARNVSVPKGVSEQTSIRLLRKEIELMKEQHPPIIIEIGAGLRNFLYYKESDLLTQLRYYPLVQLAII
GCLGVIAYFAFSYSRRAEQNRVWVGLAKETAHQLGTPLSSLVGWQAYLRESERFRDEPIVEELGKDIRRLEIITERFSNI
GSVPVLNDENILRVTQNAISYLQSRVSRKVSFEVKTDLPTDTPAQVNIPLFDWVIENICKNAVDAMDGRGSITIHLRRPI
RNKSQIAIDITDTGKGIPKSKMERVFLPGYTTKKRGWGLGLALAKRIIENYHKGRLFVKWSEPGRGTTFRVILNG
>AMC11713.1 histidine kinase [Lutibacter sp. LP1]
MASQKNSQIIRWAVIIASFIIVTLILWNTYSFFQKFKHEERAKMEILATAQKDLATNLDLNASINLPLKILENNKSVPMI
LSNDNDEIISWQNLDSIKAQDHSYLVKQLAIMKRENDPVIIQFDKDQKNYIYYRDSDLLTKLKYYPIALILILFLFASVI
YLFFKSNKVAEQNKLWTGMAKETAHQIGTPLSSLLGWIEILRLENTDENTIKEIENDVHRLTIIAERFSKIGSTPTLTKL
NIVEATFNSFNYLKLRSSKQVEFNFEASEQEILANINLQLFSWVIENLTKNAIDAMEGKGVITLKISESIKNVTIFISDT
GKGIPKNIQKKIFSPGFTTKKRGWGLGLSLAKRIIEDYHNGKISVLKSEINKGSIFVITLKK
>AFL83127.1 histidine kinase [Belliella baltica DSM 15883]
MRNTLQEIATLDFYKNKNKIKWLIFICSVVISFGSIYYTNNLVEELKEREKRQIELLARALEYASVYTDNLTFINQEIIQ
QNNSIPLIIMDEFGNPGEYKNINFGKKTSEEEKLDILKSELLQMKDEYEPIQMENGSFIFYRNSELLTSLRFYPYVQLAV
IIVFGVLAYAVFNQSKIAEQNQVWAGLTKETAHQLGTPIASLMAWIDYLKNSPVWEENKEVIQEMDKDVVKLRMVTERFS
SIGSKPVIQSENVFAVVDDAIAYLRPRISSKVDMTVNGYAKDVEAMINKPLFEWVIENICKNAVDAMRGQGKIEINIIKE
SEQYVLVDISDTGKGIEKRMFKRVFNPGFSTRKRGWGLGLTLAKRIIEGYHQGKVFVKQSEVGKGTTFRIVLKGVKEQMD
ENTKDDFFSF
>AMQ54897.1 histidine kinase [Algoriphagus sp. M8-2]
MKARFQDLTSIDFYQNKKQVKWLVFLVSFLIGTGSIWYTNNLVSELRERENRQIQLLSSALEYAATTSENLTFINQEIIQ
QNHSIPIIMVDSEGTPLEFRNITFKKNASSSDSLKTLEKELQEMQEEYDPITLQEADVRVFYRNSELLTNLRFYPYIQLA
VILVFGALAYALFNQSKIAEQNRVWAGLTKETAHQLGTPIASLMAWIDYLRNSPVWEENKEIIQEMDKDVVKLRMVTERF
SSIGSKPVIQPENLYQVIEETISYLRPRISTKVDLSIHSDAKDLDALMNKPLFEWVIENICKNAVDAMKGKGSIRIEILQ
DSDKYVIVDITDTGKGIEKKNFKKVFYPGFSTRQRGWGLGLTLAKRIVEGYHGGKIFVKNSELGKGTTFRIMLLGNLEDA
SQFITEGILEY
>APS38381.1 histidine kinase [Salegentibacter sp. T436]
MNFTDERTFNRWFIIISCFIVVGLVLWNTTIFFQRLKQDERAKMNIWAKAQEALDRDPPPADADLDLILEILNNNTTIPI
IHTDTDGDIAYTTNIDPDKLENEKQAQRLLENLKEENAPIIINLGNGEQQYIYYGNSPVLNSLKYYPVGLVLIGFLFIGV
VYFFYTTTKNSEQNKLWAGMAKETAHQIGTPLSSLIGWTEILKQENVKESYIIEMEKDIDRLETITERFSKIGSSPILEK
TNIIEATQNSFDYLKTRSSRLIEFSIDVPKGYIPVMLNSQLYSWTIENLVKNAIDAMRGKGKLHIQIKEEQKWAHIFIKD
TGKGLDKNKFKLVFEPGHTTKKRGWGLGLSLAKRIIEGYHHGRIKVEESEINKGTTFKISLRKV
>ADZ77999.1 integral membrane sensor signal transduction histidine kinase [Sphingobacterium sp. 21]
MNPYQHSQRWKFLLLIFAAIIATASLWYTNFLVQNLSEAERTKASVWAISTRNMYAMPDVNDEYITYIYSVRDSLKVPAI
ITDSKDSIIYYRGLDSTKTLYNVTGENQGTNLPKYDPEYFDYQLAIMKERHPPIEIELSGGEKWYVYYKDSLLLTQLRVF
PYVQLTLIAIFLGIAYTVFNSMRKSEQNQVWVGLAKETAHQLGTPISSLMAWLELMKAKFDAEEDPLLIEMENDVKRLEI
VADRFSKIGSKPVLENHAVYPVVSNFVRYFKVRTSDKIKFSVSGDKTVEAQLSVPLFDWVIENILKNAANAIESAGEINI
IISENIAKEQIFIDISDTGKGIPRNKFDAVFQPGYTTRKRGWGLGLSLTKRIIENYHKGQIFVKDSEVGKGTTFRIVLKS
SLTYEPAKI
>APY10659.1 two-component sensor histidine kinase [Seonamhaeicola sp. S2-3]
MIFTKHQNTFRWIIVVASFIIVSVIMWKTYEFFQHFKHEERTKIEIWASAQTDLIKTGNLNSDMGDLPLQVITSNKTTPM
IMVNKDGSIDHNNLDSNKIKDSVYLKKLIAKFEKENKPIEVRFDGEVYNTIYYGNSPLINKLKYYPLALILIVVLFGAVI
FFFYSSNKNATQNKLWSGMAKETAHQIGTPLSSLIGWTEILKSENVNPSYISEIEKDVDRLKIITERFSKIGSIPTLETA
NIVEETIHSYDYLKSRASDLIEFDLITPDEYIPVALNKQLYSWTIENLVKNAIDAMKGRGKLTVEISQLEDNVKVKVTDT
GKGIAKKHFNKIFEPGFTTKKRGWGLGLSLTKRIIEDFHNGKIKVLNSEKGKGTTIQINLKSA
>ALD22078.1 histidine kinase [Hymenobacter sp. DG25A]
MLPVLPIYDQKSRIKLIIVAVALLVAGATVVYTNILVQRLSEREQQQIDLYAKAQRFIINSEVDSNTNFVFEEIINANKT
IPIIFTDGNGYPLDAKNLEVPKRLNEVQRMALLQREIQIMKSQHPPIVVELGAGLRNYIYYKDSVLLAQLRTYPLVQLAV
IGCLAVIAYFTFSYSRRAEQNRVWVGLAKETAHQLGTPLSSLMAWHTYLKESEKFKNEPIVDELGKDVRRLEIITERFSN
IGSVPILKDENILRVTQNAIAYLQSRVSKKVTFEIRTDLPTDTPAQVNVPLFDWVIENICKNAIDAMDGRGSITIHLRRP
ARNKSQIAIDITDTGKGIPKSKLDRVFLPGFTTKKRGWGLGLALAKRIIENYHKGRLFVKWSEVGRGTTFRVILNGE
>ALR30562.1 histidine kinase [Chryseobacterium sp. IHB B 17019]
MRKSILARLNNWIIFTLMTIVVLTIVIASTILINFLRKEEVKRVDILVSALRFQQEVANPNLEVQALLLQIYSSNTTIPL
IILDKNDQIIEHKNIPKDIEGDSSKILALAKKMAKSYTPIEIEIVKGNKQIVYYDNSQLLNNLRYSPFILGFFILCYFLF
SFWFLRTVKKTDEGYLWAGLAKETAHQIGTPLSSMIGWMEIMKLDTPDSEGVHEIEKDIERLRTISERFSKIGSVPELND
MDFNATIRENYDYLKTRISRKINFGLHLPNYTILVPHNKILMSWVIENLVKNAVDAMKGEGSISMSVFERNKNIVVEVQD
NGSGMTKQQARNAFKPGYSTKKRGWGLGLSLAKRVIKEYHSGDIKISQTEVGKGTTFRITIKKG
>AIZ62823.1 histidine kinase [Hymenobacter sp. DG25B]
MLPVLPIYDQKSRIKLIIVAVALLVAGATVVYTNILVQRLSEREQQQIDLYAKAQRFIINSEVDSNTNFVFEEIINANKT
IPIIFTDGNGYPLDAKNLEVPKRLNEVQRMALLQREIQIMKSQHPPIVVELGAGLRNYIYYKDSVLLAQLRTYPLVQLAV
IGCLAVIAYFTFSYSRRAEQNRVWVGLAKETAHQLGTPLSSLMAWHTYLKESEKFKNEPIVDELGKDVRRLEIITERFSN
IGSVPILKDENILRVTQNAIAYLQSRVSKKVTFEIKTDLPTDTPAQVNVPLFDWVIENICKNAIDAMDGRGSITIHLRRP
ARNKSQIAIDITDTGKGIPKSKLDRVFLPGFTTKKRGWGLGLALAKRIIENYHKGRLFVKWSEVGRGTTFRVILNGE
>ALW84866.1 histidine kinase [Hymenobacter sp. DG5B]
MNLIPIYDQKSRLKILIAVLALIIGSATVIYTNRLVQRVSEREQQQIQLYAKAQEFIINSEQDSNTLFVFNEIINANATI
PVILSSDGKDIIAAKNINMPAHLSPADSVTLLASELLLMKQQHQPIVVKFGAGQVNYIYYRDSQLLQQLRTYPLVQLVVI
GCLGIIAYFAFSSSRRAEQNRVWVGLAKETAHQLGTPLSSLVGWQNYLRDSERFKDEPIVEELGKDIRRLEIITERFSNI
GSVPVLKDENLYHTTRNAIEYLQSRVSKKVVFKIESDLPLDTPARINVPLFDWVIENICKNAVDAMDGRGSITLHLRRVR
TRRTWYRRSKPTRQVAIDITDTGKGIPKNKLESVFMPGFTTKKRGWGLGLALAKRIIENYHEGKLFVKWSEVGRGTTFRL
ILNQ
>AJR02660.1 histidine kinase [Siansivirga zeaxanthinifaciens CC-SAMT-1]
MIFTKYSNALRWFIIITSFAIVSLILWKTYEFFQHFKEEERAKMENWSFAQTDLINSDTNENLDLTLKVLNSNKTTPMLV
INEDGSLASYNNLDEKKISDSLYVQKLIREFESENKPIPVKFGNSIVSTIYYGNSPLLNKLKYYPLALLLIVFLFGAVIF
FFYRSNKNATQNKLWSGMAKETAHQIGTPLSSLIGWTEILKSENVNMTYINEMEKDIDRLQTITERFSKIGSIPTLEVSD
IIEETIHSYDYLKARSSKLIDFELVVPEGEILVNMNKQLYSWTIENLVKNAIDAMKGRGKLTVSITQLENTIKVHVSDTG
KGIAKKDFNKIFEPGYTTKKRGWGLGLSLTRRIIEDFHNGKIKVLDSEIDKGTTIQITLNRA
>ACU06443.1 ATP-binding region ATPase domain protein [Pedobacter heparinus DSM 2366]
MNPYEKKRRWKFFLLIFAIVIGTASVFYSDFFVKKMEREEQLQFQLYVKVTEQTLAMYDDDRYTGLIDLIRTNTKLPVIM
TDSKGDIISYQGLDSTKTNYDLEKKANVNYDPAYFARELRKMKKQHPATPILGGDDTRWYIYHKDSATLTQLRYFPYIQL
AVIGLFLLTAYIAFSSARKAEQDQVWVGMAKETAHQLGTPISSLMAWVELIKSRFDAEDDPLIAEMENDIKRLEVITDRF
SKIGSKPIVEDHVVYTVIYNFMEYFKLRTSDKIVFSIIGDEQVRALLNVPLFDWVIENLLKNAANAIENEGNITINIIEN
LTKEEVFIDVTDTGKGIARSKFDAVFQPGYTTRKRGWGLGLSLTKRIIENYHNGQIFVKDSELGKGTTFRIILKSSITYE
PTSNT
>EAP87426.1 sensor histidine kinase [Croceibacter atlanticus HTCC2559]
MNFSNERNIQRWLILVSALVFIGLIFFNASLFFQQLKNDERNKMRIWAMALEEFISFDIDNPNDGANLDLVTEIVTSNVT
IPSINTDGNGNIMQSANISEEDESNPDRMQRILLEMKSENDPIKVNLGDGEIQYVYYGNSPTLNRLKYYPLALIVFLLLL
IGVIYFFYRTARSSEQNKLWAGMAKETAHQIGTPLSSLVGWTEILKTEHVNPEYIEEIEKDIERLKVITDRFSKVGSKPT
LSKVDIVKVTEETFGYLKNRSSKLIEFKSEIPNSSIEVMLNEPLFSWTIENLVKNAIDAMKGKGQLSLRLIEDQKVVKIE
ISDTGKGIPKSKFKKVFETGYTSKKRGWGLGLSFAKRIIEEYHNGNIKVLKSDLGKGTTFGIKLRKV
>AMJ67552.1 histidine kinase [Hymenobacter sp. PAMC 26628]
MIPIYDQKSRVKILVAVGALLIGAATVVYTNILVRQVAQREQEQIELYAKAQRYIVNSEEESGLIFVQEQIINVNKTIPI
IFTNESGVIGGARNVDIPRHLAPADSVARLRHELALMKERHPPIVVEYAAGARDYIYYNDSHLLAQLRTYPLVQLGVISS
LAVMAYFAFSYSKRSEQNRVWVGLAKETAHQLGTPLSSLVGWQSYLRESERFAGEPIVEELGKDIKRLEIITERFSNIGS
VPVLNDENLLQVTRNAIAYLESRVSKKVKFSIETDLPLDTPARVNVPLFDWVVENICKNAVDAMEGRGAITLHLRRVRVR
RSWYRRAAPGRQVAVDITDTGKGIPKNKLESVFLPGFTTKRRGWGLGLALAKRIIENYHEGKLFVKWSELGRGTTFRIVL
NQ
>ANE49975.1 histidine kinase [Flavisolibacter sp. LCS9]
MFRQLLTWRALLALVAILIVSGTISYSSYLAKKIEKDEREKVEQWVEAGNFINNPSNQDIRLASLILIQTDIPIIETNEK
DSITNWVNLDSAEVKKGWPNHEPTKNLNTNNYLKGRLVTFQSSRPPIEWTDPLDSTHRNRYYYGNSKLLNEVQYYPIVQL
FIVALFIIITILAIRSSYLSTQNQVWAGMAKETAHQLGTPVSSLEGWLEILRETPGNEKYVPELEKDISRLRLVSDRFGK
IGSSPQLEKLNVVKQVEEVVEYVRKRAPGKVLFKLNNYLSNDIIIPLSGPLFDWVIENLLKNALDAMEGKGSITIDLQEN
KKEVIVDVSDTGKGISSQNLSKVFKPGFTTKKRGWGLGLSLSKRIIEQYHKGSIEVKNSELGKGTTFRIILKK
>AFL80898.1 histidine kinase [Aequorivita sublithincola DSM 14238]
MLQKKTFSRWAFILASLLIVSLILWNTYIFFNQLKENERTKMEIWAVAQEELAQSLEGEGGAVSETALTIIRSNSTTPMI
LHTLKEDNYEGRNIDEAILNNDETLKNKISQFQSEYEPLEVKYNDQVLSVIYFGNSPLINKLKYYPAALILIIFLFILAV
YLFYKTSKSAEQNRLWAGMAKETAHQIGTPLSSLVGWAELLKSENVNPEYIVEMEKDISRLETITDRFSKIGSIPKLEQH
DLVEETKSTFYYLQKRSSKLINFELNVPEKPIYVQMNPQLFSWTIENLVKNGIDAMKGKGKITISIEKNSKLALVHIADT
GKGLTKSEFRRIFTPGHTTKKRGWGLGLSLAKRIIEEYHNGKIRVLKSVPNQGTTMEIALKTES
>AMQ01110.1 Histidine kinase [Pedobacter cryoconitis]
MNPYEKKRRWKFFLLIFAIVIGAASVFYSDFFVKKMEREEQVQFQLYVKVTEQSLVMYDDDRFTDLIETITKNTKLPVIM
TDGDGLINSYQGLDSAKTNYGVEKQYKKTYDPAYFERELRQMKLQHPGTPIIGLDGKIWHIYHKDSFILTQLRYFPFIQL
GVIGLFLLTAYVAFSSARRSEQDQVWVGMAKETAHQLGTPISSLMAWIELMKSRFNAEDDPLIAEMENDLKRLEVITDRF
SKIGSKPVLEDHVVYSVISNFIQYFQLRTSDKVIFTITGDDQVRAMLNIPLFDWVTENLLKNAANAIENEGHITVNIIEH
LAKEEVFIDISDTGKGIPRSKFDAVFQPGYTTRKRGWGLGLSLTKRIVENYHSGQIFVKDSELGKGTTFRIILKSSIKYE
PTSTKRIPGMGIDLH
>AOW17590.1 two-component sensor histidine kinase [Polaribacter sp. LPB0003]
MKIFSNTLLFKRITILVSFVIVTLILWNTYTFFQKFKQAERAKMEIHGEAIKELRTDNLADLDKNISGLPLNIISRTKDI
PFILVDADGAIKGSNNLDPKKENDSTYLANQLAIMKKQNKPIEVDYLGKTDYIYYRDSALLDKLTYYPLALLLILVLFLA
VIYLFYSSNKAAETNKLWTGMAKETAHQIGTPLSSLLGWIAILKMEKVDETYIHEIEKDVHRLNTIANRFSKIGSKPELK
KENIVDITKQAFDYLESRSSKQITFSFSSTDKEIYTNLNTELFGWVIENLIKNGIDAMLGKGNLNLQIESEQKKVKITLS
DTGKGMPKKLFKQIFKPGFTTKKRGWGLGLSLSKRIVEDYHNGKIFVKKSEIDKGTTFQILLNKV
>AOR27974.1 histidine kinase [Formosa sp. Hel1_33_131]
MKISSKQHVLRWVTIAISFLIISLILWNTYRFFQKFKEEERIKMENFSEAQNELGKIIDLNGNISDFPLKIIQSNTTTPM
IIENSEGSFQSKNIQQLSDNNQEYLKSLSLKFSNENTPIEFIYEGETLSTIYYGNSDLLNKLKYYPFALVLIFLLFSGIV
YFYYKSSRTASQNKLWTGMAKETAHQIGTPLSSLIGWTELLKSEAVNPAYIAEIEKDIHRLETITERFSKIGSIPLLKTT
NIVTATQESFDYLESRSSKLITFKMNAPEEDILVALNPELYSWTIENLVKNGIDAMKGEGHIEVSIQATEALVLIDVSDT
GKGLSKKLFSKVFETGYTSKKRGWGLGLSLSKRIIEEYHKGKIRVFQSEAGEGTTLRISLKRL
>AEM70071.1 integral membrane sensor signal transduction histidine kinase [Muricauda ruestringensis DSM 13258]
MNFSPKRKTSNITMLIAAFVIVSLILWNTNSFFKKFKEEERLKMEIWATAQLELIQSSIDQELGNLTLKVLGNNTSTPMI
LMNEEGSYKTHNISEDKVTDSIYIRKKIEQFKSENEPIQIIQEDELLETLYYGNSEVLNKLKYYPLALLLIIFLFGAVIF
FFFRTNRASEQNKLWAGMAKETAHQIGTPLTSLLGWNELLKSEDINPEVTQEIAKDIDRLQTITERFSKIGSIPELREHD
IVAETKKAYEYLKQRSSKLVHFSFSSNMEEAYVLMNPPLYNWSIENLVKNGIDAMKGKGNIAIQIEKKGQNIHILVSDTG
HGIPKSDFQNIFNPGVTSKQRGWGLGLSLVKRIVEEYHKGKIKVFSSSKEGTIMQISLRAIEK
>AFR36622.1 hypothetical protein B739_2040 [Riemerella anatipestifer RA-CH-1]
MKKNRNIFSKVNFLVVFLLFSSVVFALIIYSVVIVKDLRQKETANMAVFAKAMRFLQDENQGDVRMLELIQEIITTNDNI
PIIVTNHQGEPIKEFVKNIPDKIKDNPKALKVRLEEMKEGYPPFELQISEGNIQYLYFDNSDLMNNLRYYPALLGFFILL
YLLFAYWFFKIVKKTDEGYLWAGLAKETAHQIGTPLSSMIGWIEILRMEHENSVGVQEIEKDIHRLTTISERFSKVGSVP
ELNDFNLNETLQQNYDYLKTRISKKVEFNIVLPSKEVLIPHNRILMSWVIENLIKNAVDAMKGKGKLELKLYQKSKKIII
DIQDTGCGMSVKQVRNVFNPGYSTKKRGWGLGLSLSKRVIKDYHKGDIKVAHTEIGKGSVFRIEMA
>ADQ81261.1 integral membrane sensor signal transduction histidine kinase [Riemerella anatipestifer ATCC 11845 = DSM 15868]
MLFLMKKNRNIFSKVNFLVVFLLFSSVVFALIIYSVVIVRDLRQKETANMAVFAKAMRFLQDENQGDVRMLELVQEIITT
NDNIPIIVTNHQGEPIKEFIKNIPDKIKDNSKALKVRLEEMKEGYPPFELQISEGNIQYLYFDNSDLMNSLRYYPALLGF
FILLYLLFAYWFFKIVKKTDEGYLWAGLAKETAHQIGTPLSSMIGWIEILRMEHENSVGVQEIEKDIHRLTTISERFSKV
GSVPELNDFNLNETLQQNYDYLKTRISKKVEFNIALPAKEVLIPHNRILMSWVIENLIKNAVDAMKGDGKLELKLYQKNK
KVIIDIQDTGCGMSAKQVRNVFNPGYSTKKRGWGLGLSLSKRVIKDYHKGDIKVAHTEIGKGSIFRIEIA
>AKP70388.1 hypothetical protein CG09_0088 [Riemerella anatipestifer]
MKKNRNLFSKINFLVVFLLFSSVVFALIIYSVVVVKDLRQKETANMAVFAKAMRFLQDENQGDVRMLELVQEIITTNDNI
PIIVTNHQGEPIKEFIKNIPDKIKDNPKALKVRLEEMKEGYPPFELQISEGNVQYLYFDNSDLMNNLRYYPALLGFFILL
YLLFAYWFFKIVKKTDEGYLWAGLAKETAHQIGTPLSSMIGWIEILRMEHENSVGVQEIEKDIHRLTTISERFSKVGSIP
ELNDFNLNETLQQNYDYLKTRISKKVEFNIILPSKEVLIPHNRILMSWVIENLIKNAVDAMKGDGKLELKLYQKNKKITI
DIQDTGCGMSAKQVRNVFNPGYSTKKRGWGLGLSLSKRVIKDYHKGDIKVAHTEIGKGSIFRIEIA
>AGC40848.1 hypothetical protein G148_1544 [Riemerella anatipestifer RA-CH-2]
MKKNRNLFSKINFLVVFLLFSSVVFALIIYSVVVVKDLRQKETANMAVFAKAMRFLQDENQGDVRMLELVQEIITTNDNI
PIIVTNHQGEPIKEFIKNIPDKIKDNPKALKVRLEEMKEGYPPFELQISEGNVQYLYFDNSDLMNNLRYYPALLGFFILL
YLLFAYWFFKIVKKTDEGYLWAGLAKETAHQIGTPLSSMIGWIEILRMEHENSVGVQEIEKDIHRLTTISERFSKVGSIP
ELNDFNLNETLQQNYDYLKTRISKKVEFNIILPSKEVLIPHNRILMSWVIENLIKNAVDAMKGDGKLELKLYQKNKKITI
DIQDTGCGMSAKQVRNVFNPGYSTKKRGWGLGLSLSKRVIKDYHKGDIKVAHTEIGKGSIFRIEIA
>AKQ38833.1 histidine kinase [Riemerella anatipestifer Yb2]
MKKNRNLFSKINFLVVFLLFSSVVFALIIYSVVVVKDLRQKETANMAVFAKAMRFLQDENQGDVRMLELVQEIITTNDNI
PIIVTNHQGEPIKEFIKNIPDKIKDNPKALKVRLEEMKEGYPPFELQISEGNVQYLYFDNSDLMNNLRYYPALLGFFILL
YLLFAYWFFKIVKKTDEGYLWAGLAKETAHQIGTPLSSMIGWIEILRMEHENSVGVQEIEKDIHRLTTISERFSKVGSIP
ELNDFNLNETLQQNYDYLKTRISKKVEFNIILPSKEVLIPHNRILMSWVIENLIKNAVDAMKGDGKLELKLYQKNKKITI
DIQDTGCGMSAKQVRNVFNPGYSTKKRGWGLGLSLSKRVIKDYHKGDIKVAHTEIGKGSIFRIEIA
>AGC76761.1 Sensor protein [Nonlabens dokdonensis DSW-6]
MDFTSNKNVYRWAMIVAAVFFTSLIFWNTYDFFQQLKENERKNIREFAIAQKDLDNQKLNAELGELGLTVITNTSTVPMI
VVNNKGQITSNNLPEHIQQDSLKLMDLIEVYKKENQPIVTYFEDKPFTTIYYGNSDLITKTKYYPMALVVIMFLFFSVIW
FFYRSNKASEQNKLWAGMAKESAHQIGTPLSSLVGWTTILRDTEVDPTYIDEMEKDINRLKMITDRFSKIGSIPKLVEVD
IVEQTQKATDYIANRTSKLVKFDVDLPDQPIAVKLNEPLFEWVIENLIKNGIDAMKGKGEISIYLRADVYNIFIKIKDSG
KGIPKSEWNQVFKPGFTTKKRGWGLGLSLAQRIIKDYHNGKIRVLDSKKDQGTTFEITLNRIQKTTAV
>APU09740.1 two-component sensor histidine kinase [Cellulophaga lytica]
MNFNPKNKTINISLMVGAFFIVSLILWNTNSFFEQFKKEERHKMEIWATAQTEFRNSSQTEDLGDLHLKIFQNNTSTPMI
LVNKSGTFNAKNIEGNKKKDTAFIKQKIEDFKKENTPILMTHKGELIATLYYGNSEVLNNLKYYPLALLLIIFLFGAVIF
FFFKTNKASEQSKLWAGMAKETAHQIGTPLTSLLGWNELLKDENINPEISVEIEKDICRLKTITDRFSNIGSLPKLEEKD
IVTETKSAFDYLKRRSSKLIQFSFDSKVDELPVMLNKPLYNWTIENLVKNGIDAMRGKGHIAIEIIPAGSFVNILVSDTG
HGIPKGNYASIFNPGHTSKRRGWGLGLSLVKRIVEEYHNGKVKVLSSSKDGTVMQISLKTKI
>ADY28831.1 integral membrane sensor signal transduction histidine kinase [Cellulophaga lytica DSM 7489]
MNFNPKNKTINISLMVGAFFIVSLILWNTNSFFEQFKKEERHKMEIWATAQTEFRNSSQTEDLGDLHLKIFQNNTSTPMI
LVNKSGTFNAKNIEGNKKKDTAFIKQKIEDFKKENTPILMTHKGELIATLYYGNSEVLNNLKYYPLALLLIIFLFGAVIF
FFFKTNKASEQSKLWAGMAKETAHQIGTPLTSLLGWNELLKDENINPEISVEIEKDICRLQTITDRFSNIGSLPKLEEKD
IVAETKSAFDYLKRRSSKLIQFSFDSKVDELPVMLNKPLYNWTIENLVKNGIDAMRGKGHIAIEIIPAGSFVNILVSDTG
HGIPKGNYASIFNPGHTSKRRGWGLGLSLVKRIVEEYHNGKVKVLSSSKDGTVMQISLKTKI
>AEH01096.1 integral membrane sensor signal transduction histidine kinase [Lacinutrix sp. 5H-3-7-4]
MFFTKNRQILRWIIIIASFAIISLILWNTYVFFQKFKDEERAKMEIWSAAQSDFSNSFNDLDSDVNAVVEKIITDTTSVT
PMIMVDADNKISIIKNIDTSNISNTNVYLKKIKLQFEKENKPIDVKYKENYYGKIYYGNSNTLNKLKYYPLALLLIIILF
AAVVYFFYRSSKIATQNKLWSGMAKETAHQIGTPLSSLIGWTEILKTEEVNPEYIVEIEKDIDRLQTITERFSKIGSLPT
LEKADIVIETQKTYEYLKTRSSKLINFKIITPNQPVFVNLNPQLYSWTIENLVKNAIDAMKGKGSLTIKISNLENKVLIM
VTDTGKGLTKKQFNSIFEPGYTTKKRGWGLGLSLARRIVEDFHGGKIKVAQSIIEKGTTMQITFKTI
>APX99160.1 two-component sensor histidine kinase [Lacinutrix venerupis]
MFLEKNRQLVRWIMIIASFAIISLILWNTYTFFQKFKNEERAKMAIWSAAQVEFQRSLLTDDVNPLVDKIILSDSLTPKI
VINNDGDINTVNINERKLKDSIYIKNLILQFEKQNKPIELTYIDPQTNKKINVGNLYYGDSEILNKLKYYPLALLLIIFL
FGAVVYFFYRSSKIATQNKLWSGMAKETAHQIGTPLSSLIGWTEILKTENTNPDYIKEIEKDIDRLQTITERFSKIGSIP
TLEKVDIVKETLETYNYLKSRSSKLINFTLKLPKDPIYVNLNPQLYSWTIENLVKNAIDAMKGKGDLTIVMTQLENKVKI
NIIDTGKGLTKSQFKTVFEPGYTTKKRGWGLGLSLARRIVEDFHDGKIKVAQSQIGKGTIMQIAFKTI
>CBH24956.1 Sensor histidine kinase [Salinibacter ruber M8]
MDAYRWSVQLKLGLIVFAVGIALASLWYTQRLVDRLQEREQAVIQLWADALEQVVQTQQASNPHREEFRRLDSLLQALEA
RPAGDTLSAERVAALQEAVDWAQAMPPTREFNFILNEILQPDQFEVPAIITDSTRRRPLSWQNVGVPDTAAVLATGDAAG
VRQELRDELDDMRSAFEPIPVRIDLSETPGQESGASSDRLTQYVFYDESALITELRVFPWVQLVFVGLFVMVGYFGFSYI
RRSEQSSLWMGMAREAAHQLGTPLSSLMGWIQMLRTPDLAADKRERALTEIENDVERLQRVADRFSDIGSQPKLERCNLV
PIIEQTARYLRRRIPQQGQSIALAADLPEQLHAEANEELFAWVLENLLKNALDAIEDEEGRITVTAWKEEGQVFIEVEDT
GRGIEGQQWNNIFRPGYSTKKRGWGLGLSLARRVIESYHGGRLELVSSTVGEGSTFRIEIPAARAE
>AOH41399.1 histidine kinase [Tannerella sp. oral taxon HOT-286]
MNILYESRQQLKYVFIIVAILIALASVAVSDSLIKKLAQEERSRMEIWTEAYRVLTTEDTDQNLMVILRIIEGNTSIPVI
LCDDHGNILSHRNIPVPTEGDSVFLKRKVREFQAKHTPIVVDIGNNSYQYLFYDDSILLKRLLIYPYVQLSVVFVFILIA
FLALASTKRAEQNKVWVGLTKETAHQLGTPISSLIAWVEYLKTKDVEATYLNEMEKDVKRLEVIADRFSKVGSVPTLKLL
DINEAVRSSCNYMSTRVSAKVRIVYQPAPEPLYVQMNESLFSWVIENLTKNAVDAMEGRGMITITTGRRKRHIWIDVTDT
GKGIPKSRFKTVFSPGYTTKKRGWGLGLSLVRRIVETSPGGRIYVRSSEPGKGTTFRIELDPASQPSNG
>AEW19860.1 ATPase/histidine kinase/DNA gyrase B/HSP90 domain protein [Tannerella forsythia 92A2]
MNNLYESRRDLKYAFIIGAILIAIVSVVVSDMLIRKLAREERVRMEIWTEAYRVLTTENTDQNLMVVLRIIESNTSIPVI
LCDDAGNILSHRNIDVRGNDEDAFLKRKVTEFQSKNPPLAVEIGPNSYQYLYYDDSILLKRLLMYPYVQLSVVFIFILIA
FLALASTKKAEQNKVWVGLSKETAHQLGTPISSLIAWIEYLKTKEVDGTYLHEMEKDVKRLEVIADRFSKIGSDPALKLL
NVNEAIRSACDYMSTRISSKIRIETLLSDQSLFVMMNESLFSWVIENLTKNAVDAMEGQGTITICTGSRKQRVWIDVTDT
GKGIPKSRFQTIFNPGYTTKKRGWGLGLSLVRRIVETTPGSEIYVKSSEIGKGTTFRIEMRLRSPSK
>BAR52899.1 ATPase/histidine kinase/DNA gyrase B/HSP90domain protein [Tannerella forsythia KS16]
MNNLYESRRDLKYAFIIGAILIAIVSVVVSDMLIRKLAREERVRMEIWTEAYRVLTTENTDQNLMVVLRIIESNTSIPVI
LCDDAGNILSHRNIDVRGNDEDAFLKRKVTEFQSKNPPLAVEIGPNSYQYLYYDDSILLKRLLMYPYVQLSVVFIFILIA
FLALASTKKAEQNKVWVGLSKETAHQLGTPISSLIAWIEYLKTKEVDGTYLHEMEKDVKRLEVIADRFSKIGSDPALKLL
NVNEAIRSACDYMSTRISSKIRIETLLSDQSLFVMMNESLFSWVIENLTKNAVDAMEGQGTITICTGSRKQRVWIDVTDT
GKGIPKSRFQTIFNPGYTTKKRGWGLGLSLVRRIVETTPGSEIYVKSSEIGKGTTFRIEMRLRSPSK
>AKU68365.1 histidine kinase [Prevotella fusca JCM 17724]
MQWTDRIRQVKIFLVVAAIFIAVASLLVSRSLTGDLAQQERSRMQVWAEAMKSLSDADENTDLSLVLKVLDENNTIPVVV
LDSEGIVTEYRNIEIKADNVRDSISFVTEQALHLKASGQVIRISLSNNHNDYIDVCYDDSLMLKRIAIYPYVQLGVVMLF
VVVAIFALLTSKRAEQNKVWVGLSKETAHQLGTPISSLMAWTTILKETYPDDELLPEMDKDVKRLQLIADRFSKIGSVPE
PVPSSLNEVLHHVADYMDRRTSRKIEMITDLPVDDVVIKVNASLFEWVIENLCKNAVDAMGGESGRITLHLEETDQRAIV
EVIDTGKGIKKKDIRNVFRPGFTTKKRGWGLGLSLAKRIVEEYHHGRIFVKSSEIGKGSVFRIELRKG
>ADQ78453.1 integral membrane sensor signal transduction histidine kinase [Paludibacter propionicigenes WB4]
MLNINKINEISQRLKLIFIVLAIGIVAVSTLFTNRLAHSLALEERKKVEIWAEAVRQSNLADEHTNLDLIIKIIEGNTTI
PIIYTDANNQVISTRNINEPQENIPEFYKNEIERLKTKNTPIELKFGKSKQYLYYDDSLFIKQLYYFPFVQLSIIIAFIL
IAFFAFSSSKRAEQNKVWVGLSKETAHQLGTPISSLLAWVDLLKMRHSEDNLIGEMEKDVNRLGIIAERFSKIGSKPDLQ
VVSLNDTLLNAVQYMTKRSSQKVNIQCHFPTEEPVFIRLNTHLFEWVIENLCKNAIDAMNGIGSIDITLSQKNKYVYIDI
KDTGKGIDRRKFKVVFNPGFTTKKRGWGLGLSLAKRIIEEYHGGKIFVKQSELNIGTVFRIVLKTKHK
>ANQ47518.1 ATP-binding region ATPase domain protein [Flammeovirga sp. MY04]
MKAKIYTNRSTLKILVVFTGLIIGVISIIYTELLVSELRQREYDQIDFFAKVQSKLATMNGQDNADVTFLLMEVIKGNDL
IPVILADENQYPISSKNLEIPSELTNKEKLKFLSEKIKEMEQTYAPIKIDFNNGEVQYIYYADSHLIKNLRFAPLLQISL
FGILALAAYLVFSTSRRAEQNQVWAGLAKETAHQLGTPISSLVAWIEYFKTDEDFDQSIIEELQKDVNRLEMITARFSNI
GSEPVLKPKNLEPSVRNAVDYMSKRISSKVKLGVEYDIDSQVQINISRPLFEWVIENLCRNAVDAMNGVGEIDIKMHLTQ
HKNTAIIDIRDTGKGIPKNKLSKVFVPGYTTKKRGWGLGLTLVKRIVEEYHGGKIFVLDSVLGEGTTFRIMMPIIM
>AGB28426.1 histidine kinase [Prevotella dentalis DSM 3688]
MQWTDRIRQVKIFLILAAILIAVASLLVSHFLTQDLKEQERHRMAVWAEAMRTLNNADTNTDLNLVLKVLNDNNSIPVIV
LDAQGNVTEFRNIALKTGAHQDSIAEIEAMGKRLLAEHKNIRIGLGEHTHDYIDVCYDESVMLKRLAVYPFIQLGIVLIF
VVIAIFALLTSKRAEQNKVWVGLSKETAHQLGTPISSLMAWVEILKESYPSDGLIPELDKDVRRLQLIADRFSKIGSNPR
LVPTSLNDVLDHVIEYMDHRTSKNISLVKDLPAHDVIVNLNPSLFEWVIENLSKNAVDAMGADGGIITLRVGETNSRAMI
EVSDTGKGIRKKDIGNVFRPGFTTKERGWGLGLSLARRIVEDYHRGKIYVRNSEIGRGTTFCIELRKS
>APU67868.1 Sensor histidine kinase [Gramella flava JLT2011]
MNLPDERSFNRWFIIFSCLVVITLVLWNTSIFFQRLKEDERSKMNIWAEAYQGIDSASDDAHLELILEILNNNTTIPIIY
VNEEGDIADTSNIEAEITDNAEKLEEYRLELMDENEPITVDLGEGQVQYIYYGNSPALNKLKYYPIGLTLIGFLFVGVVY
FFYTTTKNSEQNKLWAGMAKETAHQIGTPLSSLIGWTEILKAEEVNPSFVLEMEKDIERLKTITERFSKIGSSPNLQETD
VVRATRETFEYLKSRSSTLIDFQIRTPRQPIFVMLNEQLYSWTIENLVKNAIDAMRGKGSLSIEIKHDLKQAHIYVTDSG
KGIEKNRFRTIFDPGQTTKKRGWGLGLSLAKRIVEEYHNGKIKVAKSEINKGTTFQISLKKV
>ALJ05841.1 histidine kinase [Algibacter alginolytica]
MIFTKYRNTLRWILISTSFLVVSLILWKTYEFFQHFKDEERAKMENWSFAQTDLVNSNDNTNLDLTLKILSSNKSTPMLV
INKNGSLYSYNNIDSAKISTPEQIDKLILRFKQENNPIPVQLGNDIISTIYYGNSELLNRLKYYPLALLLIIFLFAAVLF
FFYKSNKSSDENKLWSGMAKETAHQIGTPLSSLIGWTEILKAEKVDPEYIVEIEKDIDRLKTITERFSKIGSLPVLEVTD
IVKETINSYDYLKARSSKLITFELITPNANIPVNLNKQLYSWAIENLVKNAIDAMKGRGKISIEISQLEANVMITITDTG
KGIPKKQFNTIFEPGYTTKKRGWGLGLSLTKRIIEEFHDGKIKVLQSEIDNGTTFQINFKRVFL
>CAL67989.1 two-component system sensor histidine kinase [Gramella forsetii KT0803]
MNLPDERSFNRWFIIISCFVVTALVLWNTNIFFQRLKEDERAKMNIWAKAQEELSNAPEDADLSLILEILNNNTTIPIIH
TDENGEVAYTTNLDPTILEDTDNINAYLKDLKGENEPIIIDLGDGQVQYLYYGNSPALNKLKYYPIGLTLIGFLFIGVVY
FFYTTTKSSEQNKLWAGMAKETAHQIGTPLSSLIGWTEILKTENINPSYVEEMEKDIDRLRTITERFSKIGSSPNLKETD
IVASTKESFEYLKTRSSKLIDFSIRAPRQPIWVMLNEQLYSWTIENLVKNAIDAMRGRGELQIEIKQDMKQAHIYIIDTG
KGIDKNKYKSIFEPGQTSKKRGWGLGLSLARRIIEEYHKGKIKVARSEIGKGTTFQISLKKL
>APG60992.1 two-component sensor histidine kinase [Gramella sp. LPB0144]
MSIPDERSFNRWFIIISCLVVIVLVLWNTSIFFQRLKEDERAKMNIWAKAQEELSNAPEDADLDLILEILNNNTTIPIIH
TNEFGEVAYTTNIDPLILDDEERTREYLEDIKDENDPIILDLGDGQIQYIYYGNSPALTKLKYYPIGLTLIGFLFIGVVY
FFYTTTKSSEQNKLWAGMAKETAHQIGTPLSSLIGWTELLKSENINPSYVIEMEKDIDRLKTITERFSKIGSSPNLKETD
IVEATRESYEYLKTRSSDLIDFSIKTPKQPINVMLNEQLYSWTIENLVKNAIDAMRGKGALSVEIKHDLKQAHIYITDTG
KGIDKNKFRLIFEPGETTKKRGWGLGLSLAKRIIEEYHRGKIKVAKSEIGKGSTFQISLKKS
>AOZ99447.1 two-component sensor histidine kinase [Flavobacterium sp. PK15]
MQFSDKRSTGRWILIFTSFLIISLILWNTYTFFQIFKNEERLKMNLLAKAQKTLINADENTDVELPLQIFKNNTSIPVIL
TENDSIINTINIDEAIVKNKSKAMDFLSQLKKENDPIIIEYAPNKYQKWYYGNSALLNKLKYYPIALLLIIFLFSALMYY
FYRSTKIATQNKLWAGMAKETAHQIGTPLSSLIGWVEILKTENIDPTTTIEIEKDVDRLQTITDRFSKIGSEPVLEKSNI
IEETLKTYNYLQSRFSKQIEFSFESPKSEIYTMLNPTLHSWTIENLIKNAIDAMKGKGKIAVSIEEEPLYVRINVTDSGS
GIPKNQFNTIFEPGFTTKKRGWGLGLSLTKRIVKEYHKGNIKVLHSEIGKGTTMQVKYNKI
>AOE53183.1 histidine kinase [Flavobacterium psychrophilum]
MQFTDNRNVTRWIIIAASFFIVLSILWNTYNFFTIFKQDERKKVELLAQSYMMINNTQGNFDLELPFEILRSNSTVPVII
TDAKDSIITSANLPDNIENDTIRKKEYLQGLKQSDTYITLKVGKGATQTLYYGSSQLLNNLKYYPITLVIIVILFAAIVF
IFYRASRMATQNRLWAGMAKETAHQIGTPLSSLLGWIEIMKADDVDETTVTEIEKDVQRLQIIAERFSKVGSEPVLEERD
IVAETEKSFEYLRSRASKQVEFFFMAPNHPVNVMINPELHSWTVENLVKNAIDAMKGKGRLDVVIQENEKFIRIKVSDTG
KGIPKSQFKKVFEPGFTTKRRGWGLGLSLTKRIVEEYHKGKIKVLSSEVGKGTVMQASYKKL
>ALU25351.1 histidine kinase [Myroides odoratimimus]
MRSKKEIFRWSVITAALITLLVILWNTYSFFQTYKTEERTKMKIWAEALNTLDIATSIEADVSLPFLIIMENKTIPIIQT
DEHDKIISLNNIDEQIVNTPEKKEALLRKLKFQNPPIILKVGKQTQYVYYGNSSLLTKLKYYPVTLVLIFLFFTVLLFYF
YRSNKIATQNKLWTGMAKETAHQIGTPLSSLLGWVEIMKLDNVSPEITDEIEKDVKKLQIIADRFSKIGSIPKLTNVDIV
SETRKSFDYFSLRNSKQIIFTLDCPDYEINIPLNKELHSWTIENLIKNAIDAMKGKGKLAILIQDSEKTVNIYVTDTGSG
IPKKMFNKIFEPGYTTKKRGWGLGLSLTKRIVEEFQNGKIKVTQSEIGKGTTFCITYHKKKADL
>APA91359.1 two-component sensor histidine kinase [Myroides sp. ZB35]
MRSKKEIFRWSVITAALITLLVILWNTYSFFQTYKTEERTKMKIWAEALNTLDIATSIEADVSLPFLIIMENKTIPIIQT
DEHDKIISLNNIDEQIVNTPEKKEALLRKLKFQNPPIILKVGKQTQYVYYGNSSLLTKLKYYPVTLVLIFLFFTVLLFYF
YRSNKIATQNKLWTGMAKETAHQIGTPLSSLLGWVEIMKLDNVSPEITDEIEKDVKKLQIIADRFSKIGSIPKLTNVDIV
SETRKSFDYFSLRNSKQIIFTLDCPDYEINIPLNKELHSWTIENLIKNAIDAMKGKGKLAILIQDSEKTVNIYVTDTGSG
IPKKMFNKIFEPGYTTKKRGWGLGLSLTKRIVEEFQNGKIKVTQSEIGKGTTFCITYHKKKADL
>AJA68037.1 Histidine kinase-, DNA gyrase B-, and HSP90-like ATPase [Myroides sp. A21]
MRSKKEIFRWSVITAALITLLVILWNTYSFFQTYKTEERTKMKIWAEALNTLDIATSIEADVSLPFLIIMENKTIPIIQT
DEHDKIISLNNIDEQIVNTPEKKEALLRKLKFQNPPIILKVGKQTQYVYYGNSSLLTKLKYYPVTLVLIFLFFTVLLFYF
YRSNKIATQNKLWTGMAKETAHQIGTPLSSLLGWVEIMKLDNVSPEITDEIEKDVKKLQIIADRFSKIGSIPKLTNVDIV
SETRKSFDYFSLRNSKQIIFTLDCPDYEINIPLNKELHSWTIENLIKNAIDAMKGKGKLAILIQDSEKTVNIYVTDTGSG
IPKKMFNKIFEPGYTTKKRGWGLGLSLTKRIVEEFQNGKIKVTQSEIGKGTTFCITYHKKKADL
>CAL44404.1 Two-component system sensor histidine kinase PorY [Flavobacterium psychrophilum JIP02/86]
MQFSNNKNTTRWFLIISSFLITVLILWNTYTFFQIFKNEERLKIELWAEAQKSINDASSDTDLDLPFQIISNNNTIPILL
TNEKDSILQSINIDERIIKDSIKAKALLLNFKNANKRVEMEYVKGKFHYLYYTNSPLLNKLKYYPIALLLIIFLFGALVY
NYYKTNKISGQNKLWAGMAKETAHQIGTPLSSLIGWVEIMKSDNVDETMVEEIEKDIHRLLNITDRFSKIGSEPVLEQTD
LVEETQKSYEYLQSRFSKQVIFTFKAPEHKIPISINPILHSWTIENLVKNAIDAMKGRGSIAIIIEDDWKTTKIKITDSG
KGIPKNQFKTIFEPGFTTKKRGWGLGLSLTKRIVEEYHNGRIKVLQSELNKGTTIEISFKR
>AIN74900.1 histidine kinase [Flavobacterium psychrophilum FPG3]
MQFSNNKNTTRWFLIISSFLITVLILWNTYTFFQIFKNEERLKIELWAEAQKSINDASSDTDLDLPFQIISNNNTIPILL
TNEKDSILQSINIDERIIKDSIKAKALLLNFKNANKRVEMEYVKGKFHYLYYTNSPLLNKLKYYPIALLLIIFLFGALVY
NYYKTNKISGQNKLWAGMAKETAHQIGTPLSSLIGWVEIMKSDNVDETMVEEIEKDIHRLLNITDRFSKIGSEPVLEQTD
LVEETQKSYEYLQSRFSKQVIFTFKAPEHKIPISINPILHSWTIENLVKNAIDAMKGRGSIAIIIEDDWKTTKIKITDSG
KGIPKNQFKTIFEPGFTTKKRGWGLGLSLTKRIVEEYHNGRIKVLQSELNKGTTIEISFKR
>AIN72571.1 histidine kinase [Flavobacterium psychrophilum FPG101]
MQFSNNKNTTRWFLIISSFLITVLILWNTYTFFQIFKNEERLKIELWAEAQKSINDASSDTDLDLPFQIISNNNTIPILL
TNEKDSILQSINIDERIIKDSIKAKALLLNFKNANKRVEMEYVKGKFHYLYYTNSPLLNKLKYYPIALLLIIFLFGALVY
NYYKTNKISGQNKLWAGMAKETAHQIGTPLSSLIGWVEIMKSDNVDETMVEEIEKDIHRLLNITDRFSKIGSEPVLEQTD
LVEETQKSYEYLQSRFSKQVIFTFKAPEHKIPISINPILHSWTIENLVKNAIDAMKGRGSIAIIIEDDWKTTKIKITDSG
KGIPKNQFKTIFEPGFTTKKRGWGLGLSLTKRIVEEYHNGRIKVLQSELNKGTTIEISFKR
>AKD58673.1 histidine kinase [Spirosoma radiotolerans]
MLKSFDIYNQNNILKIIVALNLLLVGTGSVLYTNRLINKLEDREEQYVQLYAKSIAYLVDSSHVDAGDLTFVTSEILEAN
STIPAIYIDPDGQVAMKRNIEVPAEYTPEETEKFLRQKTIDMRKKHPPLVVEMGNGVRGLVYYTNSNLLRQLTYFPYVLL
LILAALGVLAYLAFSSSRRAEQNRVWVGLAKETAHQLGTPMSSLMAWIEYMRSDPDQFDGSITDEIEKDVQRLETITARF
SSIGSVPTLKEENVNDVVRQFTDYLGKRISTKVKMSVTSQLPPNQMVQINKLLFEWVIENICKNAVDAMKGVGELRLNMV
PLPHNEVAIDITDTGKGISKANMQKVFSPGFSTKKRGWGLGLTLAKRIVEEYHNGRLYVKSSEVGKGTTFRIILNKK
>AHM60449.1 histidine kinase [Flammeovirgaceae bacterium 311]
MARPLRETAELNLYRHKSTIKILVGLIAILIVVVSVYYNNFIVHMLKERERNTVDLFARSIEFMAEQGDHANVTFINENI
IKSNTTIPVILADQMGEPTLDYLNLDIPENLPEAALYEMLRAEIVNMRAENEPIQVIYRNAANQVEHVEYVFYRNSDLLR
QLSYYPFIQLSTILLFGALAYLAFSYSRTAEQNRVWVGLAKETAHQLGTPLSSLMAWLEYLRADERTQQHEALPEMAKDL
EKLHLITERFSNIGSVPVLELTSVPDMIHNSINYLQKRISTKVKITVSSVGNDLRAQLNPHLFGWVIENVIKNAVDAMSG
IGTIDIRIAPGSNNTVYIDIVDNGKGISKANIKKVFQPGFTTKKRGWGLGLTLAKRIIDHYHQGRIYVKQSEPNVGTTFR
IVLRS
>ADB39625.1 histidine kinase [Spirosoma linguale DSM 74]
MLKSFDIYNQNNVLKIIVALNLLLVGTGSLLYTNRLINKLEDREKQYVQLYSKSIAYLFDTSHADAGDLTFVTSEILEAN
SSIPAIYVNPDNQIAMKRNIDVPDDYTPEETERFLRQKIADMRKNHMPLPVEIGNGERGLVYYNNSNLLRQLNYFPYALL
TILAALSVLAYLAFSSSRRAEQNRVWVGLAKETAHQLGTPMSSLMAWVEYMRSDPDQFDGSITDEIEKDVQRLETITARF
SSIGSIPTLKEENVNDVVRQFTDYLARRISTKVKMSVTSQLPPGQLIRINKLLFEWVIENICKNAVDAMKGVGELRLNMV
LLPHDEVAIDITDTGKGISKANIQKVFSPGFSTKKRGWGLGLTLAKRIVEEYHNGRLYVKSSEVGKGTTFRIVLNRK
>ALM21260.1 histidine kinase [Nonlabens sp. MIC269]
MNITEDKNVLRWVIIGFSVVTVSIILWNTYVFFQGVKEMERKNIAEYATAVKDLQNAPKNAYIGDLGFTVAQNMTSIPLI
RVTYKGEISTRNLPANIEETDTVRIKQLIEIYKSQNEPYIINYEGKPISTIYYGNSDVINKIKYYPLALVVVMVLFSFVI
WFFYRSTKASEQNKLWAGMAKESAHQIGTPLSSLVGWTHILRDSKVEPSYIDEMEKDINRLKTITDRFSKIGSVPKLVKA
DVVEETRQATDYLKNRVSKLVEITMDLPEQPIPVLLNKELYAWVIENLIKNGIDAMKGKGALHVFVKAEVRQVSIQISDT
GKGIPKNDWKRIFTPGFTTKKRGWGLGLSLAKRIIHDYHKGKIKVMDSKKNVGTTFEITIDRI
>AHF12468.1 sensor histidine kinase [Barnesiella viscericola DSM 18177]
MQNIYDVRQKGKLIFLLISVLLVGGVLYVSNDLVKDLSVEERKKMEIWAEATRELASDKTEMSMELILKVIQSNTSIPAI
LVDGNGEINQYVNLNLPEKDPEKYLQRKLAHLKGGSNVIEINLGDNEKQYLYYDDSILLKRLSFYPYVQLGVMVLFVLIV
YFALISTKKAEQNKVWVGLSKETAHQLGTPISSLMAWMDLLEASGVDPALLSDMNKDVKRLSVIAERFSKIGSKPEMELV
YINEVLENATEYMRRRVSSKVQIVTHLPADAEGAMVCLSLFEWVIENLCKNAVDAMNGEGRIDVYLTSEKQQLYIDIKDT
GKGIARKNFKTVFNPGYTTKKRGWGLGLTLAKRIVEEYHDGRIFVKESEVGKGTTFRIELKRVV
>CEA16297.1 two-component sensor histidine kinase [Fermentimonas caenicola]
MAYKNIISQPLTFLFVILAIVAALLSLIASNLMVKQLAAEERNKIEVWALATESMMSEDMDAYLVLSILQSNNTIPVILY
YENSGVVESHNIKLPKENVEAFLLNKINKFERKHDPIVLSDMNQILYYDDSYTLKQLHFYPYIQFFVISLFIGLAFLTLN
RSQRAEQNRVWVGLSKETAHQLGTPISSLMAWSEYLKLKYSDKELLAEIDKDVERLRMIAERFSKIGSEPDLKPTILQDA
VRHSLSYMEKRISDRVSLKEDFPEQPVNVMLNEPLFGWVIENLIKNGVDAMKGEGEILFSISVSDEIRTLKEKRQVYLDI
KDSGKGVPKSMYNKIFSPGYTTKERGWGLGLSLVKRIVEVNHKGKIFVKNSELGKGTIFRIILNES
>ADE83313.1 sensor histidine kinase [Prevotella ruminicola 23]
MQWTDRIRQTKILLVIAAVIIAVTSLLISHFLVKDLSNEERKKMEVWAQALHALNHADENTDLSLVLDVMQGNTTIPVIV
LNDKGGIDDYRNIQDTLHLDQIAQRMLKAGDTIVVGSQIVCYDESVLLKRLSQYPYWQLGVVMIFVVVAIFALLSSKKAE
QNKVWVGLSKETAHQLGTPISSLMAWVEILKENHPDDDLIPEMDKDVKRLERIAERFSKIGSLPEPTPGSMNEVIAHVVD
YMRRRTSNKVEITTQIPDHDVVVNMNASLFEWVIENLCKNAVDAMEGAGKISIQLIDDDHRVAIEITDTGKGIRKKDINH
VFTPGFTTKQRGWGLGLSLARRIVEDYHKGKIFVKSSEVGKGTTFRVELHK
>ALJ59169.1 Sporulation kinase D [Bacteroides cellulosilyticus]
MRFIKEIHPIKFWLVLAAMVIAVASLYVSHSLISDLSAEERVRMEVWAEAMKNLQTADGNTDLTMVLKVLNANHTIPVIV
VDQNEDVQTYRNIELSSADTIVSLKEKLSDFNREGNCIRIDLNGGGDYLNVYYGPSLMLTRLAVYPYVQLTVVLIFVLIA
IFALLSSKKAEQNKVWVGLSKETAHQLGTPISSLMAWMELLKTQYPQDDLIPAMAEDVERLQMIANRFSKIGSIPELEDA
DLKALLERVTDYIAHRTSDKVKISTHVPDSLPPVRLNVALFEWVIENLCKNAVDAMGGVGVLVISVQETSRYWCIDVADT
GKGIDKRYFETVFAPGYTTKKRGWGLGLSLARRIVVEYHSGSIFVKQSEINKGTIFRIELKK
>AEV96907.1 integral membrane sensor signal transduction histidine kinase [Niastella koreensis GR20-10]
MIQPFFNWRTGLALIAIAIVSGTIFYSQYLARKIAREERQKVEEWKEATKLLLHDTTGLSDKLVTMIIAENNTVPIIVTD
EKGHILDHVNLDSASVAGDSNYIRKKLVEFRSQNPTIEWIDPLNPREKNLYYYGHTSLLNQVRYYPLVQLFIVSMFIIIT
LLALTTSFRSSQNQVWAGMAKETAHQLGTPLTSLQGWVEIMKENYSDEKIVQEMEKDVNRLKLVSDRFGKIGSTPHLEKH
NVVTQVSSMVEYIRKRAPGKVQFVLNTRNINELYTMLSPPLFDWVIENLLKNALDAMEGKGMITVNLWQQDGQTFIDVTD
TGKGIAKQNISKVFKPGFTTKKRGWGLGLSLSKRIIEQYHKGQLFVKNSEPGKGTTFRIVLK
>ANU64013.1 histidine kinase [Parabacteroides sp. YL27]
MANIYDMRRYGTVVFLLIAVGLAVLFLCISDNIVKKLAEQERQRMEIWADATREIANPDAASDNIDFLLSIIQSNRNIPV
LLTDDEGNILDQRNFDLPEPPDTLDPLYISPVNQAFLNNRLNALRNTSKKIVIDIPGGESQYLYYEDSRLLRMLGYYPYI
QVVVMLVFVVLVYFAVISTKKAEQNKVWVGLTKETAHQLGTPISSLMAWMELLESLGVDADMVKEMNKDVTRLSTIASRF
GKVGSKPTLEPANLNTVVSDAASYMSTRISSRIHLTVDCCHGPLMVDLSDSLFQWVMENLIKNAVDAMEAEGSITVTTGR
SDRNAWIEVADTGKGLPRNRFKTIFNPGYTTKKRGWGLGLALARRIIEQYHHGRIYVAASELGRGTTFRIELPLMSLPIK
V
>ACU59736.1 histidine kinase [Chitinophaga pinensis DSM 2588]
MFKQVIGWKFVLVSTAVIIIVGTIWYVSSIASKLEEEETKKVATWVAANRELLQASDEANLNLAVEIITNNTSIPVIITN
ENGHIIDSRNLDTTKLAGNPKYMENQLTTFKNQHPPFIMEIDAKNNLYNYIYYGDSLILKQVRYYPYIQLIVVALFISIV
LVALSTSNRATQNLLWVGMAKETAHQLGTPLSSIEAWIEILKDNEGNELVATELRKDVDRLKLITERFSKIGSVPQLEER
DVVSQVESMVTYIRKRAPQKVILTMHCQEHEIPAMISPSLFDWVIENLLKNALDAMEGKGTIDLYIENHPTNIVIDITDN
GKGIPKANFEKVFKPGFSTKKRGWGLGLSLAKRIIEEYHKGRLTVRWSELNKGTTFRILLRK
>AFD08978.1 histidine kinase [Solitalea canadensis DSM 3403]
MDVYAQKRRWKLLLLIFALSIGAISLVYTNYLVSLMAESERRNAELWALSTKLKIEVEDEHFLDFLTDVQNKYTQIPAIL
TDSKNQILSYKGLDSLKTNISTDKSRTYDPVYFKEQLEIMKDQHPPIIVKVGSDDAFYVYYKDSQLLNSIKYFPYRQLTG
IAVFLILAYLAFSSSRRSEQNQVWVGMAKETAHQLGTPISSMMAWIEILKDKYGEKDAELLEEMESDVGRLEVIAERFSK
IGSAPVLEKHNVKDVVRNYIDYLEKRISKKISFKVTGEPVAAELSVPLFEWVIENLCKNAVNAIGTNEGEITLNVSQNKT
HVYVDVSDTGTGIPKSKFETVFQPGYTTRKRGWGLGLSLTRRIVENYHKGQVYVKDSELGKGTTFRVVLNG
>ALO47972.1 histidine kinase [Prevotella enoeca]
MPWTDHIHQIKVLLVLGTVLIAVASLLMSHFLISDLEQEERKKMEVWAEAMNTLNNADERTDLNLVLKVLNGNTTIPVIV
MDQAGNVQTFRNLSLPQGSPSDSLRRAAVIGARLRTMGQCIRITIADAANKDYIDVCYDNSRMLKLSAVYPFVQLGAVII
LIVAAVVALLTSKRAEQNRVWAGLSKETAHQLGTPISSLMAWTEILRERYPQDELIPEIDSDVKRLQLIADRFSKIGSTP
ESVPANLNELIAHVVDYMSRRTSDKVCFELRLPSEEVTVNLNVQLFEWVIENLCKNAVDALDGTGTIIIGIIQVGNRVLI
DVTDTGKGIRKKDVRHVFRPGFTTKQRGWGLGLPLAKRIVEDYHHGKIRVKESEPGHGTTFRIELRN
>AHW59678.1 histidine kinase [Draconibacterium orientale]
MDIYLKRRRGKILLLIFAVLIGVASMLYTNWLTKKMASEERVKVEIWAEAIKGINNATLEVTSPEMTQLQTRYLHFLGMV
SEKNTTIPILILNPDGSFNFDRNITYRKDRKEEVLQRELKKMQDYAAPISIDLGDSYKLMLYYRESTILRNLQLYPVIQL
AVIMIFILVAYFAFVATNRAEQNQVWVGMSKETAHQLGTPISSLMAWIELLKLKNVDPNLIKELEQDTARLERITERFSK
IGSKPELLRVNLIEVLNSAVSYLKRRSSDKVNFELIYDTKACIEIPLNTALFSWVIENLCKNAIDAMTNHGTITIRVKEK
EKQVNIDLTDTGCGISKNHQKSIFHPGFSTKKRGWGLGLSLAKRIVEIYHEGKIFIKSSEMGKGTTFRIILNK
>ANI90308.1 histidine kinase [Arachidicoccus sp. BS20]
MYMFQNLLNWRYVLVLIAVAIVIGSLFYSRHLSEKLAKIEEKEMHIWVEAQKEIADTSSQTNLNLSSLISSENRDIPIIE
TNEHDSIVSSNNLDTTEIAHDENYLKRKLSSFKKLHEPILVKLNDVENKYYYGESRLQQELRYFPIVQLLIVALFIIILI
VAERNAHKSTQNRLWVGMAKETAHQLGTPVSSLEGWTEILKNIEGNETVVPEMDKDIQRLKLISDRFAKIGSVPKLEGKD
IVVQIQNMVEYIRKRAGGNVRFSVDASQNPLYAQVSAPLFDWVIENLLKNALDAMDGQGAISIKIQQQADDIFIDVSDTG
KGIPHAQFKKVFIPGFTTKKRGWGLGLALTKRIVEEYHHGNIFVKSSEVGKGTTFRIVLKA
>APU99449.1 sensor histidine kinase [Sphingobacterium sp. B29]
MKPYQISQQRWKFILLIFAAVIAVASLVYTNYLVRNLAHAERSKAEVWAMSTKNIMTMPDVDDEFITFIYAVRDSLNLPA
IITDDKEDIIFWRNLDSTKTNIKPGHNDSVTKHLDYDPVYFQKQLAFMKKSHPPITLELENGQKWHVYYKDSWFLQQLRV
FPYVQLSLIALFLIIAYTVFNSIRKSEQNLVWVGLTKEAAHQLGTPISSLMGWLELIRIKFDAEEDDTLNEMENDIKRLE
IVADRFSKIGSTPVLTNHNLYDVIKNYMDYFRIRTSNKIAFELKGDTHLEAQLNIPLFDWIIENLLKNGVNAIGTEGKIT
VNISENIAKEEIFIDISDTGKGIPRSNFESVFQPGFTTRKRGWGLGLSLTKRMVRYHQGQIFVKESEVGKGTTFRIILKS
NLKYEATQI
>AGA76863.1 histidine kinase [Echinicola vietnamensis DSM 17526]
MRNKFQDLATLDLYQNRGKVKWIIFIASLIISIGSIYYTNTLVSELKEREKKQITLYANAMEYVANNSDNLTFIHQGIIQ
ENHNIPVIVADAFGKPSGEYRNITFKKNATEADIEEKLRSEVLRMKMDYEPIQILDNQYLYYTNSELLTRLKYYPYVQLS
VILVFGVLAFAVFNQSKIAEQNRVWAGLTKETAHQLGTPIASLMAWIDYLKNSPVWDENKEVIVELDKDVSKLRMVTERF
SNIGSAPVIKQENVYSVIEEAVNYLRPRISSKVSIDLSSHAEDVDAMMNRSLFEWVVENICKNAVDAMKGQGQIAINIVK
ESEQFVHVDIADTGKGIDKSMFKRVFNPGFTTRQRGWGLGLTLAKRIIEGYHKGRIFVHQSELGKGTTFRIVLRGANESS
SEFKVDRDPFLD
>AEL24835.1 integral membrane sensor signal transduction histidine kinase [Cyclobacterium marinum DSM 745]
MKKKFQDLASLDLYQNREKVKWAIFVFSVVIGLGSIWYTNTLVEELKIREKRQVDLYAEALEYASVNSDNLTFVFQVIIQ
ENKSIPVITVNASGEPMEYKNIKFPSNSTEEEIRNYLLDELESMKALYEPISLSDDVFIYYRNSDLLTRLQYYPYVQLSV
ILVFGLLAYAFLNQSKVAEQNRLWAGLTKETAHQLGTPLASLMAWIDYLRNSPVFDENKEVILEIEKDVNKLTVVTERFS
NIGSTPVIKPENVYQVVGDAINYLRPRISNKVSIELNSHAENIHAQMNRSLFEWVIENICKNAVDAMKGQGAIRINIVKE
SEQFVFIDISDTGKGIEKKMFTKVFNPGFTTRKRGWGLGLTLAKRIIEGYHNGRIFVNASELGKGTSFRIVLHGVKDKDE
IE
>AKA34750.1 Integral membrane sensor signal transduction histidine kinase [Muricauda lutaonensis]
MEFNPRKRTSNIFLLISAFVIVSLILWNTNSFFKKFKEEERLKMEIWATAQSELLQADEDQELGNLTLKVLGNNTSTPMI
LQNKDGSIRTNNMPEEMVVDSAYLQKKMRQFASENDPIIIEDRGEELATLYYGNSEVLNKLKYYPIALLLIIFLFGAVIF
FFFKTNKASEQNKLWAGMAKETAHQIGTPLTSLLGWNELLKAENINPEVTKEIGKDISRLQTITERFSKIGSTPELEMHD
IVSETEKAYQYLKRRSSKLIQFSFSSNIDTLLVPLNPPLYNWSIENLVKNGIDAMKGKGSISIKVEKTGNTVNILVADTG
HGIPRGAFQTIFNPGVTTKKRGWGLGLSLVKRIIEEYHKGKIKVFSSSKEGTIMQISLKSNH
>ALM08734.1 histidine kinase [Sediminicola sp. YIK13]
MTLNPKKTSNILLLIASFVIVSLILWNTNSFFKKFKEEERLKMEIWATAQSELLQSSEDRDLGNLHVKIFQNNTSTPMIL
VNKDHSIKVNNITEDEAQDTSYLTKKIVQFQAENTPISIDYKGEQLATLYYGNSEVLNRLKYYPIALLLIIFLFGAVIFF
FFKTNKASEQNKLWAGMAKETAHQIGTPLTSLLGWNELLKAENISTSITDEIDKDIMRLQTITERFSKIGSLPKLKEYDI
VQETKDAYDYLKLRSSKLIQFSFDSKIESLPVLLNRELYHWTIENLVKNGIDAMRGKGSISIEIIPNGNFVTILVSDSGL
GIPKSNFNNIFNPGVTSKKRGWGLGLSLVKRIVEEYHRGKIKVLSSSKEGTIMKISLKVNA
>AIZ40659.1 histidine kinase [Cellulophaga baltica 18]
MNFSPEKKTITIILQITSFVIVSLILWNTNSFFKKFKEEERNKVEIWASALVELQALPADADPGNLPLKIFQNNTTTPMI
LVNRDGAIKVSNMPKEIAADTSFIQKKIKKFEGENTPIKIDYKGEELATLYYGNSDVLNKLKYYPIALLLIIFLFGAVIY
FFFKTNKSSEQNKLWAGMAKETAHQIGTPLTSLLGWNELLKAENINPNITEEIEKDISRLETITERFSKIGSLPILAEQD
IVTETKNAFDYLKLRSSKLIHFSFNSKADYLPVLLNKSLFQWTIENLVKNGIDAMRGKGSISVEILKEGNHAVILVSDTG
HGILKRDFNTIFNPGFTSKKRGWGLGLSLVKRIVEEYHKGKIKVLTSSKEGTVMKITFKLNS
>AIY12295.1 histidine kinase [Cellulophaga baltica NN016038]
MNFSPEKKTITIILQITSFVIVSLILWNTNSFFKKFKEEERNKVEIWASALVELQALPADADPGNLPLKIFQNNTTTPMI
LVNRDGAIKVSNMPKEIAADTSFIQKKIKKFEGENTPIKIDYKGEELATLYYGNSDVLNKLKYYPIALLLIIFLFGAVIY
FFFKTNKSSEQNKLWAGMAKETAHQIGTPLTSLLGWNELLKAENINPNITEEIEKDISRLETITERFSKIGSLPILAEQD
IVTETKNAFDYLKLRSSKLIHFSFNSKADYLPVLLNKSLFQWTIENLVKNGIDAMRGKGSISVEILKEGNHAVILVSDTG
HGILKRDFNTIFNPGFTSKKRGWGLGLSLVKRIVEEYHKGKIKVLTSSKEGTVMKITFKLNS
>AKK74484.1 histidine kinase [Chryseobacterium gallinarum]
MRKSILARLNNWIIFVIMTTLVIAIVVASTSLINFLRKEEIKRINLLSKAIRIQQEVKSPDTDVLDLLPEILNINNTIPF
IVTDKYRNPIIDIGYYRNIPESIIKNPVKLEQLMRNMEKNYDPIEIKVPDGNNQFVYYDNSRLLNNLRYSPYILGLFILL
YFGFSFWFFKTIKKTDEGYLWAGLAKETAHQIGTPLSSMIGWMEIMKLEHPDSEGVYEIEKDIERLRTISERFSKIGSIP
ELNDMNLNQTIQENYDYLKTRISKKINFTLHLPTYMLLVPHNRILMSWVIENLVKNAVDAMKGEGTIVMSVFERNKNILI
EVKDNGSGMTKQQARNAFKPGYSTKKRGWGLGLSLAKRVIQEYHNGDIKIAQTEVAKGTIFRIIIKKQ
>ADV48379.1 integral membrane sensor signal transduction histidine kinase [Cellulophaga algicola DSM 14237]
MNFNPEKKTITIILQITSFVIVSLILWNTNSFFKKFKEEERNKVEIWASALVELQSLPADADPGNLPLKIFQNNTTTPMI
LMNRDGAIKVSNMPKEITTDTALIQKKIIKFGEENKPIKIEYKGEDLATLYYGNSDVLNKLKYYPIALLLIIFLFGTVIY
FFFKTNKSSEQNKLWAGMAKETAHQIGTPLTSLLGWNELLKAENINPSITEEIEKDIARLETITERFSKIGSLPILAEHD
IVVETKNAFDYLKLRSSKLIHFSFSSKAENLPVLLNKSLFQWTIENLVKNGIDAMRGKGSISVEILKEGNNAVILVSDTG
HGILKKDFNTIFNPGFTSKKRGWGLGLSLVKRIVEEYHKGKIKVLTSSKDGTIMKITFKLNS
>CDN30968.1 Sensor histidine kinase [Mucinivorans hirudinis]
MFKYSFGYRSKVAYIFIGSVIGVISLLYTNYLARELMRKEQFEIDLWARGIALWNYIDPRSNTEREINLSIANNVTTIPA
IMTDDYLRVIEYMNVPKEIIDNPAKLRSTIEHMCNSPDRQPIKIITPEGVELTVYYDDSSLLKSIIFFPYIQLGLIGIFI
SFAFITFRSSKQNEQNRVWVGMAKETAHQLGTPTSSLLGWIEYLKSMDIAPEATDEMSKDIQRLMKVANRFGKIGSTTQL
SRVDVLQEVSRTVDYFQTRIPKNVTLRIEKSCTGELDAMINPSLFEWVMENLLKNALDALQGKGDILVWIGVRDKWAVVD
VKDTGKGMTKSMYNKIFRPGFTTKTRGWGLGLSLSRRIVVDYHNGKIFVKESEVGKGTTFRIMIKKA
>CCB68240.1 Two-component system sensor histidine kinase PorY [Flavobacterium branchiophilum FL-15]
MSFPKKEITRWGLILASFVVISLILWNTFSFFQIFKIEERIKMEHWAEAQKSLINANENTDIELLLKIIQDARIPIMVTE
KDSIINTTNIDENIVKNKEESKAYLQKLKNQNEPIVMVYGPGKSQKLYYGNSDLLNKLKYYPISLLLIILLFILLIYNYY
RSHKVASQNKLWAGMAKETAHQIGTPLSSLMGWIEIMKADEIEPTLVVEIEKDINRLLMITDRFSKIGSEPVLEDLDIIF
ETQQSFEYLQSRFSKQISFHFQAPSNPIYIKINPILHSWTIENLVKNAIDAMKGKGKISLKIEYDSVYVRILISDTGKGI
FKKDFNKIFEPGFTTKKRGWGLGLSLTKRIVEAYHKGSIKVMQSEIDKGTTFQISYKTH
>AFK03469.1 integral membrane sensor signal transduction histidine kinase [Emticicia oligotrophica DSM 17448]
MAKREVFVNIYEQITGWRFVAIAVLMSIGVGVLYYFNQLGKEVEEREKKYVLLYAAGIKFFVEMSVESTCDYTFVQEVLE
ANETVPAIVVQNGVPIANINIPEFKDSTRTWKPKEQERILYTKISEMGNEHQPIEFSIGKDKVSLYYSNSVLAKQLRYFP
YILLGTFLIFGSLAFIAYSSSRKAEQNRVWVGLAKETAHQLGTPISALMAWVEVLRSDPSFDATIGDEMEKDVKRLETIT
TRFSNIGSVPQMSEEQISPLIYQTLHYLERRISTKIKVHFDSQISDEVQVSLNKHLLEWVVENLCKNAVDAMGGVGDLYV
TLTHAGRRKIAIDVRDTGKGISKTNIRKVFKPGFSTKKRGWGLGLTLAKRIIENYHDGKLFVKETQVDKGTTFRIVLDTV
>AFL77679.1 histidine kinase [Alistipes finegoldii DSM 17242]
MKIRRDIFSFRNRVVVIIVGIALGMVSLLYTNNMAKRLKEKEQHDVALWAHAMERVNRDVMGGSMEDPLIQDIVSNGNNI
PFIITNENLEVFRSHLIPDKIIDHPDRLRRMIDKLTEENPPRTVRFWWSNDHYHIIFYGRSALLKSLYYFPYVQILVITA
FIMLGFIAFRSSKHDEQNRVWIGLAKETAHQLGTPTSSLLGWIEYLRSQDVDQGAVEEMNKDLTHLMKIVDRFSKIGSET
PLTPANINEIVGESVMYFRKRIPRNVTLDYNGLAIAPVQANINAALFEWVVENLMKNSLDALQGHGSIDVHISSDEKNVM
IDVKDTGKGIPKSNWKRIFEPGFTTKTRGWGLGLSLSRRIVEDYHQGKIAVIESEIGKGTTIRITLKRIFEG
>AEE19323.1 integral membrane sensor signal transduction histidine kinase [Dokdonia sp. 4H-3-7-5]
MNFSAQPHIARWFIIIASLIITTLILWNVSLFFDQLKDAERSKVEIYAAAYRAFANTSDVNLETRNRDTRIVSDELISLQ
QFIIGDNRTIPILLYSIEENHYTPRNINKEDKLSQEDFKRLAAEYALINEPIVIGYDGVDSQILYYGNSSVINQLKYFPI
ALIVIVILFVALIYFYYLTSKAGAQNLLWAGMAKETAHQIGTPLSSLVGWTEILKTENVNPDYIAEMTKDINRLETITNR
FSKIGSVPDLEEVDIIAETQEAYDYLSKRSSKLINFTLDVPQGELPVMLNKELYGWTFENLIKNAIDAMKGKGALTIAIS
RDTRFAKILITDTGKGIPKSKFNNIFEPGFTTKRRGWGLGLSLARRIVEEYHDGRIRVLESELNKGTTMQISLRLAE
>ADK96303.1 ATPase/histidine kinase/DNA gyrase B/HSP90 domain protein [Prevotella melaninogenica ATCC 25845]
MVAAILIAVASLLVSRSLTHDLSDQERSKMQVWAEAMKSLSAADENTDLSLVLKVLDENHTIPVVVLDNDGVVTEYRNIV
IKARNAKDSVNYVTSLGQQLKASGQVIRISLSKNHNDYIDVCYDDSLMLKRIALYPYVQLGVVMLFVIVAIFALLTSKRA
EQNKVWVGLSKETAHQLGTPISSLMAWTTILKETYPDDELLPEMDKDVKRLQLIADRFSKIGSVPEPVPSSLNDVLNHVV
DYMDRRTSKKIEMKTELPTDDIIINMNASLFEWVIENLCKNAVDAMGGKIGSITLRIEETDKRAIVEVSDTGKGIKKKDI
RNVFRPGFTTKERGWGLGLSLAKRIVEEYHHGKIYVKSSEVGKGTTFRIELRKA
>EFC70243.2 hypothetical protein HMPREF0669_01770 [Prevotella sp. oral taxon 299 str. F0039]
MFFVIAIVIAIGSLWVSHTITEALSQEERNKMEVWAEAIHSLNTADENTDLALVLKVVNGNNTIPVVVIDAKDSVQAIRN
INFTITKSADVNSQALALAHQLKRKGRAIKLQMSDKPNDFIEVCYDDSLLIKRLTIYPYIQLIVVVLFITLALLALLWSK
KAEQNRLWVGLSKETAHQLGTPISSLMAWNEILKEQYPDDPFITDMGEDVKRLQLIADRFSKIGSQPTFEPCNMNDIVLK
VATYIGKRASSGIAIETKLSAKPAVARINMLLIEWVIENLCKNAIDAIGSKGTITIEVMNMKHGVVVDVSDTGKGIRKAD
IANVFRPGFTTKKRGWGLGLSLAKRIIEQYHKGHIFVKHSEQGVGTTFRIELFS
>ADY53465.1 integral membrane sensor signal transduction histidine kinase [Pseudopedobacter saltans DSM 12145]
MNPYQNNRRWKYFLLSFAIVIAVSSLAYTDFLVNNIAKSERTRAELWAKSLKTMFETDNDEMMNFLFVIRDSLPVPAIVT
NEKDSIITYQGLDTAKTYFKIEGHKKYDPAYFNKELRKMKSQHKPIPLEFYGQKNLVYYKDSNLLTQLRVFPYIQLSLIA
VFLLLAYVVFNSSRKSEQDQVWVGMAKETAHQLGTPVSSLMAWLELLKDKLPDTEQHLVEQMENDIQRLEVVADRFSKIG
SRPVLSSHKVYQVVKDFVDYFRVRISDKITFTIKGDKEIEAFLNVPLFDWVIENILKNAVNAIEGGHGDIIIEIKGNPSK
KQVIIDITDTGKGISKYKFETVFQPGYTTRKRGWGLGLSLTKRMVENYHKGSVFVKESEIGKGTTFRIILKSNTKHVSTN
D
>AKP50419.1 Integral membrane sensor signal transduction histidine kinase [Cyclobacterium amurskyense]
MKRKFQDLASLDLYKNREKVKWAIFIFSFVIGLGSIYYTNTLVEELKIREKRQVDLYAEALEYASVNSDNLTFVFQVIIQ
ENKSIPVITVNSSGEPMEYKNINIPTNSSEEEVKIYLLEELESMKELYEPISLSDDVFIYYRNSDLLTRLQYYPYVQLSV
ILVFGLLAYAFFNQSKVAEQNRLWAGLTKETAHQLGTPLASLMAWIDYLKNSPVYDENKEVILEIEKDINKLTMVTERFS
NIGSTPVIKPENVYQVVGDAINYLRPRISNKVSIELNSHAENIHAQMNRSLFEWVIENVCKNAVDAMKGQGAIRINIVKE
SEQFVFVDISDTGKGIEKKMLSKVFNPGFTTRKRGWGLGLTLAKRIMEGYHNGRIFVNTSELGKGTTFRIVLHGVKELDE
>AFM05727.1 histidine kinase [Bernardetia litoralis DSM 6794]
MLSLNQSPSKLKWFVILFASLIGLASLYYTNELVDSLADREQEQIDLVAKAQELVVQVEDSLMLNFLVTSILQGNQSIPM
IIADGEGNPSESRNIKFKKNATEEEKDNILREYLTSMKAARSPIEVKVSEEWKYYIYYENSTLLTQLKYFPYAQLSLIAV
FLIFAYFLFSSSRRAEQNRVWVGLAKETAHQLGTPLSALMAWVEYFRADQSVEEEILQEIEKDIARLTMITGRFSSIGSI
PDLNSENVLEVVEGVTEYLKKRISTKVKLTIRASKNAKLYALINKPLFEWVIENICKNAVDAMTETGGKGSITLFFSSDR
SQKQLILDITDTGKGIPQSQIKTVFRPGFTTKKRGWGLGLTLARRIVEQYHNGKISVLKSEVGKGTTFRIILATSE
>AMR31116.1 histidine kinase [Mucilaginibacter sp. PAMC 26640]
MNPYQQKRRWKYSLLAFAVVIASGSLLYTSYLVRNIAKSERTRAQVWALSMKQLTSSDDNDFIDFVLAVRDSSVVPAIIT
DEQGDFKFTRGLDSAKTFIKLDAAELKERKQIYDIAYFKEELAFMKSQHEPIRLSISNLNEHWLVYYKDSPLLTQLKIFP
YIQLSVIAIFLLVAYTAFSSSRKSEQNQVWVGLAKETAHQLGTPISSLMAWIELIKDKFNAEDDPLMAEMENDVKRLEIV
ADRFSKIGSKPKLETNNVYEVVKDFVDYFSVRVSDKIAFELTGNRRLLAGLNVPLFDWVLENLLKNAVNAIDGTGSIKVN
ISGSRVKKLIYIDVTDTGKGIPRSKFETVFQPGYTTRKRGWGLGLSLTKRMIQNYHNGQIFVRDSEIGKGTTFRIVLKSL
TNDITPTT
>APD07110.1 globin-coupled histidine kinase [Flavobacteriaceae bacterium UJ101]
MGFLVAFVIVVFSIWMITKFVGKLKEEEALKVQNYVQVQRLLITSDETTPIEATEFYISFLNSVNLPIIILNEDGSYNLS
VNVKDFIVNDSVRLRKKVSEMAKKYPPIKMKLPFGTQKMYYKNSELLDQLQLYPIILIVLIALFGLFTYWYYQTVKHSEQ
NYLWAGMAKETAHQIGTPISSLIGWLELLKMEDIDQMSVNEMQKDVERLTTIAERFSKIGSKTELERADIVDTTRKAFDY
MSVRLSKNVSFEFESEVDYAEVALSEPLYGWVFENLVKNAVDAMHGKGELSVHLFEKENEVFIDVEDNGQGIPSSKHKEI
FKPGYTTKKRGWGLGLSLAKRIIEEYHGGKISVYRSAPGKGTQFRIILKKV
>AEE51138.1 integral membrane sensor signal transduction histidine kinase [Haliscomenobacter hydrossis DSM 1100]
MDIYSRKSRWKIYLAAVGVVILLISVYYTDYLSQQLADGERYRVENYVLALEQINNPTSEFEDLSLQLQILERNTTIPVI
IIDEQNKIVDAKNFGAEQTKDEKFLQDVIQKLEKGGFEPISSAGNKIFYQESTLLRQLRYFPLIQLVLIAAFVGLGYVGF
SSARRSEQNRVWVGMAKETAHQLGTPISGIVAWLENLRAIKEDDEEVIEIVDELRTDVSRLELIADRFSKIGSIPSLEPV
NIYAELEKCRAYMQRRASRKVKFIFPDPDSKTLGVRLNPPLFDWVIENLLRNALDSMDGQGNIQVDVTEEEHMVNIDVTD
TGKGIPSSKFKTVFQPGYTTKKRGWGLGLSLSKRIIEEYHSGKLFVKRSEEGKGTTFSIRLIKANQEQA
>APT22283.1 sensor histidine kinase [Flavobacterium columnare]
MNFTNKNNSIRWLLVGFSFLIISLILWNTYTLMQIFRKEERHKMELWATAQKTLQNATDETEVDLPLQILTNNETIPTIL
LDEKDNILSFTNLDEALFKSPKKTKHLILQFKQANNKINIEYDKGKRRYLYYMDSALLSQLKYYPIALITIIVLFGALVY
NYYRTNKISAQSKLWAGMAKETAHQIGTPLSSLMGWVEIMKAEQVDEIIVSEIEKDLFRLQNITERFSKIGSEPNLENKN
IVEETKLVYDYLASRFEGQVKFQFFSAEQDLFVKINPTLHSWTIENLVKNAVDAMRGRGDIDLIIVNEDDYIKIKISDSG
KGIPRNHFKKIFEPGFTTKKRGWGLGLSLTKRIVEEYHKGKIKVLHSEINKGTIFQISYKKCV
>AEW86612.1 two-component system sensor histidine kinase [Flavobacterium columnare ATCC 49512]
MNFTNKNNSIRWLLVGFSFLIISLILWNTYTLMQIFRKEERHKMELWATAQKTLQNATDETEVDLPLQILTNNETIPTIL
LDEKDNILSFTNLDEALFKSPKKTKHLILQFKQANNKINIEYDKGKRRYLYYMDSALLSQLKYYPIALITIIVLFGALVY
NYYRTNKISAQSKLWAGMAKETAHQIGTPLSSLMGWVEIMKAEQVDEIIVSEIEKDLFRLQNITERFSKIGSEPNLENKN
IVEETKLVYDYLASRFEGQVKFQFFSAEQDLFVKINPTLHSWTIENLVKNAVDAMRGRGDIDLIIVNEDDYIKIKISDSG
KGIPRNHFKKIFEPGFTTKKRGWGLGLSLTKRIVEEYHKGKIKVLHSEINKGTIFQISYKKCV
>APQ17038.1 two-component sensor histidine kinase [Maribacter sp. T28]
MNFIPKNKISNIFLLIGSFAVVSLILWNTNSFFKKFKEEERLKMEIWATAQSEFLQSSETVDLGSLHLKVFQNNTSTPMI
LINKDKSVRVNNFPLNKSKDSIYIQQQLRKFKGENIPISIDQKGEHLATLYYGNSDVLNKLKFYPIALLLIIFLFAAVIY
FLFKTNKASEQNKLWAGMAKETAHQIGTPLSSLLGWNELLKTESINPSITKEIEKDIDRLQTITERFSKIGSLPKLIESD
IVSETKDAYDYLKRRSSKLIHFSFNSKVDQLPVLLNSSLYNWTIENLVKNGIDAMRGKGSIAIEIVPDGKYVNILIADTG
HGISKSNYNSIFTPGFTSKKRGWGLGLSLVKRIVEEYHDGKIKVLSSGKEGTIMQISLKVVH
>AOM76663.1 histidine kinase [Pedobacter steynii]
MNPYEKKRRWKFFLLFFAIVIGTASVLYSDFFVKKMEREERMQFQLYVKVTEKTMAMYDDENTTDLIDLIRTNTKLPIII
VDAEGNILTYQGLDSTKTNYGLQKKDGETYDPAYFVRELKIMKEQHPPTPIIGLDGSRLYIYYKDSPTLTQLRYFPYIQL
GVIGLFLLTAYVAFSSARKAEQDQVWVGMAKETAHQLGTPISSLMAWVELIKSRFNAEDDPLIAEMENDIKRLEVITDRF
SKIGSKPIVEDHVVYTVIYNFVAYFKLRTSDKIIFTITGDEQVRALLNVPLFDWVIENLLKNAANAIENEGSININIIEN
LTKEEVFIDVTDTGRGIARSKFDAVFQPGYTTRKRGWGLGLSLTKRIIENYHNGQIFVKDSELEKGTTFRIILKSSITYE
PTSNT
>ALL04138.1 histidine kinase [Pedobacter sp. PACM 27299]
MNPYEKKRRWKFFLLFFAIVIGTASVLYSDFFVKKMEREERMQFQLFVKVTEKSLAMYDDENTTDLVDLIRTNTKLPIMI
INQEGTILSYQGLDSTKTNYDLQKKDGLTYDPAYFLRELNMMKKQHPPTPIIGLDDTRWYVYYKDSPTLTQLRYFPYIQL
AVIGLFLLTAYVAFSSARKAEQDQVWVGMAKETAHQLGTPISSLMAWVELMKSRFNAEDDPLIAEMENDIKRLEVITDRF
SKIGSKPMVEDHVVYTVIHNFVEYFKLRTSDKIIFKITGDEQVRALLNVPLFDWVTENLLKNAANAIENEGTITIDIIEN
LTKEEVFIDVTDTGRGIARSKFDAVFQPGYTTRKRGWGLGLSLTKRIIENYHNGQIFVKDSELEKGTTFRIILKSSITYE
PTSNT
>CAZ95389.1 Two-component system-Sensor histidine kinase [Zobellia galactanivorans]
MRMNFNPKNKTSNFILLITSFGIVSLILWNTNSFFKKFKEEERLKMEIWATAQSEFQQSSEDTDLGNLHLKVFQNNTSTP
MILVNKDGSYKTNNMDKQKVSDSVYVQNRIRKFESENKPISINQQGEHLATLYYGNSEVLNKLKYYPIALLLIMFLFGAV
IFFFFKTNKASEQNKLWAGMAKETAHQIGTPLSSLLGWNELLKSENINPQITKEISKDISRLETITERFSKIGSLPKLDP
HDIVKETKDAYDYLKLRSSKLIDFSFSSNVGQLPVLLNRSLYNWTIENLVKNGIDAMKGKGSIHIEIRSEGKQVHVQVSD
TGHGIPKSDFQTIFNPGVTSKKRGWGLGLSLVKRIVEEYHKGKIKVLSSNKQGTVMQVTLKALS
>APA63980.1 histidine kinase [Maribacter sp. 1_2014MBL_MicDiv]
MNFIPKNKISNIFLLVGSFVVVSLILWNTNSFFKQFKEEERLKMEIWATAQSEFLQSSETVDLGSLHLKVFQNNTSTPMI
LINKDKSIRVNNFPPNKAEDSAYIQSQLKKFKNENTPISIDQQGEHLATLYYGNSDVLTKLKFYPIALLLIIFLFAAVIY
FLFKTNKAAEQNKLWAGMAKETAHQIGTPLSSLLGWNELLKSEDINPSITKEIEKDIDRLQTITERFSKIGSLPKLVESD
IVKETQDAFDYLKRRSSKLIHFSFSSKVDHLPVMLNSSLYNWTIENLVKNGIDAMRGKGSIAIEIVPDHKFVNILIADTG
HGISKSNYNSIFTPGFTSKKRGWGLGLSLVKRIVEEYHDGKIKVLSSGKEGTIMQISLKVVH
>BAP32016.1 sensor histidine kinase [Chryseobacterium sp. StRB126]
MTTLVIAIVVSSTTLINFLRKEEIKRINLLSKAIRIQQEVKSPDTDVLDLLPEILNINNTIPFIVTDKYKNPILELGYYR
NIPESTIKSPEKLHNLIMNMEKNYDPIEIKVPDGNNQFVYYDNSRLLNNLRYSPYILGLFILLYFGFTFWFFKTIKKTDE
GYLWAGLAKETAHQIGTPLSSMIGWMEIMKLENPDSEGVHEIEKDIERLRTISERFSKIGSVPELNDMNFNATIQENYDY
LKTRISRKVDFTLHLPAYKVLVPHNKILMSWVIENLVKNAVDAMKGQGTIVMSVFERNKNILIEVKDNGSGMTSQQARNA
FKPGYSTKKRGWGLGLSLAQRVIHEYHNGDIKISQTEVGKGTTFRITIRKV
>AOW21578.1 two-component sensor histidine kinase [Lutibacter sp. LPB0138]
MSLFKNTQVSRWIAITASFIIVSLILWNTYSFFQKFKEEERMKMEILGKAYERFGEADLNANIDLENFIIESNNTIPMII
TNEEGEISNWSKLNVSDNKTYNSLSTQERMFLNKQLQIMKNQNSPIDVSYNVDDTNVQQFIYYKNSDLLDKLKYYPLALI
LILLLFSSVIYLFFKSSKVAEQNRLWTGMAKETAHQIGTPLSSLLGWIELLRMENIDENIVPEIEKDVHRLNVIADRFSK
IGSIPVLNKHDVVKETQEAFKYLKSRSSKQIEFSFESSQKSLITEINLQLYGWVIENLVKNAIDSMQGKGKLNVSIDESQ
KNINILISDTGKGIPKALRQKIFTPGYTTKKRGWGLGLSLSKRIVEEYHKGKIFVQKSEIGKGTTFCVSLKKLS
>EAR16871.1 sensor histidine kinase [Robiginitalea biformata HTCC2501]
MRFNPPKKILNAILLITSFVIVSLILWNTNSFFRKFKEEERNKMEIWATAQSELLRLSEEQELGNLHLRVFQNNTSTPMI
LVNSDGSYRINNMPDVSPEDEEEIAGRIATFRSENTPIRIEYEGELLATLYYGNSEVLNKLKYYPVALLLIIFLFGAVIF
FFFKTNKASEQNKLWAGMAKETAHQIGTPLTSLLGWNELLKSEELNPKITAEIEKDIGRLQTITERFSQIGSTPRLETLD
IVEETRNAFDYLRVRSSKLVRFSFHSRAESLPVLLNRSLYHWTIENIVKNGIDAMKGKGDISLEIAPDPPLVHVLITDSG
HGIPKTRWNTIFDPGVTSKKRGWGLGLSLVRRIVEEYHQGKVKVLSSGKEGTVMQISLRIKN
>AJW61723.1 Sporulation kinase D [Elizabethkingia miricola]
MKKKKFFSQFANWAVYVLLSIIVLGSILASAILINYLRKEEIHRIKLFAQAQKLLNEDSVQDPQVQLLLLNILDDNKSIP
VIVADRFNNPVNMLNLPQDVTDNPGKVKNLLSEMEQSYKPLEIEMPDGNVQYIYYTNSRLMNNLRYYPLALGGVIIAYVL
FSFWFLRTVQRSDEGFLWVGLAKETAHQIGTPLSSMIGWLEILRLENEDSVGVKEIEKDIQRLTTISERFSKIGSVPELN
DLNLKETIEQNHEYLKTRISNKINFSLQLPGGEILIPHSRILINWVIENIVKNAVDAMKGIGDLNMQISEKGDSIFIDIK
DNGSGMTKTQIRNAFKPGYSTKKRGWGLGLSLAKRVIKDYHNGDIKILQTEVGKGSTFRIILSRSKDA
>AIL46259.1 sensor histidine kinase [Elizabethkingia anophelis NUHP1]
MKKKKFFSQFANWAVYVLLSFIVLGSILASAILINYLRKEEIHRIKLFAQAQKLLNEDSVQDPQVQLLLLNILDDNKSIP
VILADRFNNPVMMLNLSQDVKDNPGKVKSLLYEMEQSYKPLEIEMADGNVQYIYYTNSRLMNNLRYYPLALGGVIIAYVL
FSFWFLRTVQRSDEGFLWVGLAKETAHQIGTPLSSMIGWLEILRLENEDSVGIKEIEKDIQRLTTISERFSKIGSVPELN
DLNLKETIEQNHEYLKTRISNKINFSLQLPGGEILIPHSRILINWVIENIVKNAVDAMKGIGDLNMQISEKGDSIFIDIK
DNGSGMTKTQIRNAFKPGYSTKKRGWGLGLSLAKRVIKDYHNGDIKILQTEVGKGSTFRIILSRSKDA
>AMX54473.1 two-component sensor histidine kinase [Elizabethkingia anophelis]
MKKKKFFSQFANWAVYVLLSFIVLGSILASAILINYLRKEEIHRIKLFAQAQKLLNEDSVQDPQVQLLLLNILDDNKSIP
VILADRFNNPVMMLNLSQDVKDNPGKVKSLLYEMEQSYKPLEIEMADGNVQYIYYTNSRLMNNLRYYPLALGGVIIAYVL
FSFWFLRTVQRSDEGFLWVGLAKETAHQIGTPLSSMIGWLEILRLENEGSVGIKEIEKDIQRLTTISERFSKIGSVPELN
DLNLKETIEQNHEYLKTRISNKINFSLQLPGGEILIPHSRILMNWVIENIVKNAVDAMKGIGDLNMQISEKGDSIFIDIK
DNGSGMTKTQIRNAFKPGYSTKKRGWGLGLSLAKRVIKDYHNGDIKILQTEVGKGSTFRIILSRSKDA
>AKH94789.1 histidine kinase [Elizabethkingia anophelis FMS-007]
MKKKKFFSQFANWAVYVLLSFIVLGSILASAILINYLRKEEIHRIKLFAQAQKLLNEDSVQDPQVQLLLLNILDDNKSIP
VILADRFNNPVMMLNLSQDVKDNPGKVKSLLYEMEQSYKPLEIEMADGNVQYIYYTNSRLMNNLRYYPLALGGVIIAYVL
FSFWFLRTVQRSDEGFLWVGLAKETAHQIGTPLSSMIGWLEILRLENEGSVGIKEIEKDIQRLTTISERFSKIGSVPELN
DLNLKETIEQNHEYLKTRISNKINFSLQLPGGEILIPHSRILMNWVIENIVKNAVDAMKGIGDLNMQISEKGDSIFIDIK
DNGSGMTKTQIRNAFKPGYSTKKRGWGLGLSLAKRVIKDYHNGDIKILQTEVGKGSTFRIILSRSKDA
>AEI48044.1 integral membrane sensor signal transduction histidine kinase [Runella slithyformis DSM 19594]
MKLPAIDIYSQKNLYQIFIGINLALIGIASIIYTYNIVENVDAREKRQLRLYAQLIEYSANHSNAEDNTFLFEVVKDNIF
QSRIPTIWVGEDNVPIDGTNLDIPAPESAEKQKVLNEAFAEMKDEYPPIKVDVAGTKQYIYFSDSSLLVQMRYYPYVQLL
SLLVLGFLAYLVFSASRTAEQNRVWVGLAKETAHQLGTPIASLMGWVEFFRTDPDRYPDEYTGEIEKDVKRLEMITTRFS
SIGSTPAMKHENVSEVVSTFLDYLKRRISTKVKVSFVNDLPEERQMNINRNLFEWVIENICKNAVDAMTGVGALKVRIFV
LNKQEIAIDISDTGKGISRKNWQKVFKPGISTKKRGWGLGLTLAKRIIEEYHGGKLFVKNSEVGKGTTFRIILKQ
>AFL97214.1 histidine kinase [Ornithobacterium rhinotracheale DSM 15997]
MLNKWVVLFVLLAILITTVYISKTIVDQLRSEEQRKVETIVAALRLQSSDKETSPEARDLALKILEENTAIPLILIDENN
VFSYQKNLDKIEDRLATDTVFLKNYLHKLELYHEPIKVDLPFGTQSIYYQNSQLLKKLQYYPLILIVILMIFAALVIWYF
RIVDASSQNFLWAGMAKETAHQIGTPLSSLLGWVEILKYENVDKNILYEIESDVKRLKQIADRFSKIGSMPELKKTNVVK
VAKDSYEYLKKRISDKVVFSFYSQEKELYANVSPELLSWVFENVMRNAVDAMQNRGEISFKILKKENKIIILIKDTGPGI
DSSKIGKIFDPGYTTKKRGWGIGLSLAKRIVEEFHNGSIYVDFSDKENGTQFCIELNECL
>AEA22181.1 ATPase/histidine kinase/DNA gyrase B/HSP90 domain protein [Prevotella denticola F0289]
MEYMQWTDRIRQVKIFLVVAAIIIAVASLVVSHFLTDDLARQERSRMQVWAEAMKSLSEADENTDLSLVLKVLDENNSIP
VVVLDSEGTVTDCRNVSVRAHNAADRTAKLADMALRMKSAGRVIRIPLSSRRGDYIDVCYDESLMLKRIAVYPYIQLGVV
MLFVVVAVMALLTSKRAEQNKVWVGLSKETAHQLGTPISSLMAWTTILRENYPDDELLPEMDKDVKRLQLIADRFSKIGS
VPEPVPADLKEVLQHVVDYMNRRTSRKIDIRTEFPSGNFIVKMNASLFEWVVENLCKNAVDSMGGASGSITIRLEEAGRR
VVVEVSDTGRGIKKKDIRNVFRPGFTTKKRGWGLGLSLARRIVEEYHHGRIFVKSSEIGKGTTFRIELGKEQEMRQI
>ALO15623.1 Sporulation kinase E [bacterium L21-Spi-D4]
MNIYTHKRRYKIAIIGLAILISILSLGYSNFLVEKLSEQERKRVELFAEATRRFAQTDNMNEDLTFVSEVITRNDNIPVI
LTNENDSIISHKNLNERKAVNPEYLKRRLSQMKEKHDPVIIDILNGKIERRVYYDDSTLLSMLFWFPFVQIGIFGLFILM
AYMAFSASRRAEQNQVWVGMSKETAHQLGTPISSLIAWVELMKAEQKCHEYADEMQADLSRLETIVERFSKVGARPVLKP
TDIDQVLANSVAYMKRRASTQIEINYIKNESDSNIVPLNKALFSWVIENVIKNAIDAIERKGTIKISVVHDKKHLNVDIE
DTGKGISRTKFKRIFQPGITTKQRGWGLGLSLSKRIINDYHKGNIFVKWSEPGKGTVIRIELKRPID
>ANW97315.1 histidine kinase [Wenyingzhuangia fucanilytica]
MNTILRIIKAKKILLLLALGIVGIILWNTYQFFKEFQRQEIVKMEILADAYFQFNKAKPDDDISLLVKIIENNVSIPMIV
TDDKDNILLDQNISYETEEKTQVLSKKLKEMKALHPPIEINISETKNQYIYYSYSEILNKLRFYPLALILIFIVFLAIIY
TVFNASAVSEKNKLWSGMAKETAHQIGTPLSSLLGWVEILRAENINPSYVNEIEKDVEHLNIIANRFSKIGSKPTLELHN
PSDIIEDTIAYFKIRTSKNIVFNYNKPLEEVKIMLNKDLFGWVLENIIKNAIDAMQGKGNIDIQLIDSNSGIKILITDTG
KGIPKNLHKKIFEPGFTTKTRGWGLGLSLTKRIINKYHNGKVFVKQSQQHTGSTFQINIPK
>ANF52319.1 two-component sensor histidine kinase [Chryseobacterium sp. IHB B 10212]
MTIVVLTVVIASTILINFLRKEEIKRVDILVSALKLQQEVTNPNLEIQALLLQIYGSNSTIPVILLDKQDRIMEHKNLPE
DIGNDPKKIVTLAKKMSKSYTPIEIEIVKGDKQIVFYDNSPLLNNLRYSPFILGFFILCYFLFSFWFFRTIKKTDEGYLW
AGLAKETAHQIGTPLSSMIGWMEIMKLDDPESEGIREIERDIERLRTISERFSKIGSIPELNDTDFNTTIQTNYDYLKTR
ISRKINFGLHLPNYDISVPHNKILMSWVIENLVKNAVDAMKGEGSISMSVFERNKNILIEVQDTGSGMTKQQARNAFNPG
YSTKKRGWGLGLSLAKRVIKEYHHGDIKISQTELGKGTTFRITIKKA
>AEE13629.1 integral membrane sensor signal transduction histidine kinase [Porphyromonas asaccharolytica DSM 20707]
MSSTRRLLGSLPTNILLVVLALVVALLPLILSEPLVRRMADEERLKMQTWAEATECIASQSDEQLNALALQILESNTTIP
LILTDSLGNILGYKNIDSAAVARDSTYLEKRLTAFRSGYAPIEIDLGTAGRQYLYYSDSSNLRRLLRFPYLQTGIFILYI
IILVLTIRSLLHWEQDRIWVGLSKETAHQLGTPISSLMAWTELLKSYDLPPEIIESIGQDVNRLELIAHRFQKVGSLPEL
TPIELNGLVATSVQYLSRRISRQVEIVFEPAPEELCCLITPDLMSWVIENIVKNGVDAMDGKGTITITTEAHGKNAYLEI
TDTGRGMTRATQRMIFKPGFTTKERGWGLGLSLARRIIRHYFRGRIYVKRSELQVGTTFRITLPLQQLP
>AKD02902.1 histidine kinase [Pontibacter korlensis]
MIPIYSQKNRIKLIVVIIALIIGAATITYTNILVSKLSEREQELVQLYAKGLRYMINAPSDDNIVFIEEEILSSNTTVPV
ILTDENENILDSKNINIPENISNRPDKINSYLQGEIEKMKEQHEPIVVPWAEGSVNYVFYKDSELLSQLRYYPYVQLIVI
SCFALVAYFAFSYSRRAEQNRVWVGLAKETAHQLGTPLSSLMAWYEYIKSSPKFENEPILEELGKDVRRLEIITERFSNI
GSVPTLRDENILQVTQNAINYLQNRISRKVAFTVESTFSPGITAKVNVSLFDWVIENICKNAVDAMEGRGSINIQLVLLG
KSSVAVDITDTGKGIPKSKIDSVFLPGFTTKKRGWGLGLALAKRIIDNYHQGRLYVKWSEVGKGTTFRIVLNR
>ADX67201.1 integral membrane sensor signal transduction histidine kinase [Weeksella virosa DSM 16922]
MKKFFQNTPINRWLFFLFICFFFGGTLYVSTRFVNKLKLEEKQKVESYAKALEILSGTDFVDSHVQEFLFKIVENNTSIP
VILVDQNFEILETKNVPSQISDNDKKIAKYLKNLRKSHEAIEIILPTGKNYIYYENSDLLNQLRYYPLILICLISLFIFF
SYWYFKTLRETEKSYLWAGMAKETAHQIGTPLSSLMGWIELLKLEEIDQTSVKEIEKDVYRLNQIAERFSKIGSSTELKP
SNVVDVSRRTMEYLRNRLSRNIEFKFHATDDEILLNLSEPLFSWVLENLMKNAADAMENKGLIGLYLTDYEDTVVISLQD
TGPGIPKKLQKKIFEPGFTTKKRGWGLGLSLAKRIIEDYHKGKIYIEHSSKEKGTEFTIVLKK
>AMR28230.1 histidine kinase [Hymenobacter sp. PAMC 26554]
MLPPLYDQKSRIKLLVLLFALLIAGATVVYTNILVQRLSEREQHQIDLYAKTLRYLINTEDTKNLQFLQEQIIEANTTIP
VILTDGEKNIIDARNLGLGTNLPEADSVRKMNAVLLEMQRRHPPIVIELAGGSRNYVFYQDSLLLRQLRTYPLVQLGVIA
SLAVMAYISFSYSRRAEQNRVWVGLAKETAHQLGTPLSSLVGWQSYLRESERFHDEPIVEELGKDIKRLEIITERFSNIG
SVPVLKAENFYLTTRNAIAYLEARVSRKVKFSIETELPLDTPACINVPLFDWVVENICKNAVDAMDGRGSITLRLRRVKP
RRRWWTRRVSPPQVAIDITDTGKGIPKNKLESVFLPGYTTKKRGWGLGLALARRIIENYHQGRLYVKSSEVGKGTTFRLI
LNQ
>AOC94156.1 Sporulation kinase A [Flavobacterium johnsoniae]
MSFSERTNTTRWIIISVCFIIISLILWNTYTFFQIFKNEERLKMNLFVKAQITIVNADENTDVELPLQIFNNNTSIPGII
MLYDKVVSAVNVPDEILNDKKKRTAFLNKLKNENEPITFEYAPGKYQTLYYGNSSLLNKLKYYPIALLLIIFLCIALIYN
FYKSTKMATQNKLWAGMAKETAHQIGTPLSSLIGWVEILKTENIDSSISTEIEKDIERLQTITDRFSKIGSVPVLELHDI
VEETKIAYEYLQSRFSKQVAFSFEAPKEPILVMTNPTLHSWTIENLVKNAIDAMKGKGTLDLQIEQDAHQVKINIKDSGT
GIPKKQFKTIFETGFTTKKRGWGLGLSLTKRIVEDYHNGKIKVLHSEIGKGTTFQIALNKKVQ
>AOR26071.1 histidine kinase [Formosa sp. Hel3_A1_48]
MILWNTYRFFQKFKDEERIKMENFSEAQRELVKTQDLDGNISELPLTIIQSNTTTPMIIEDSKGVFQSNNVEIRTENNQQ
YLKKLSEKFAKENTPIQVIYNGEVLSTFYYGNSDLLNKLKYYPLALVLIIVLFLGLIYFFYRSSRIATQNKLWTAMAKET
AHQIGTPLSSLIGWAELLKNENVNSTYIEEINNDINRLETITERFSKIGSIPQLTPTDIVQATRNSILYLEARSSQMITF
NSKLLEGAVLIDLNEALYSWTIENLIKNSIDAMKGKGDLNIVMEDKPEEVCILISDTGQGLSKKQFNTIFETGYTTKKRG
WGLGLSLAKRIIEQYHDGKIKVLSSELGKGTTFQITLKKSI
>APW31738.1 ATP-binding protein [Prevotella intermedia ATCC 25611 = DSM 20706]
MQWTDRIRQVKIILVVAAIAIAVVSLVASNILTKDLARQERTKMEVWAEAMRALSQADENTDLALVLKVLNDNNTIPVVV
LDNDENVTDFRNVVINAKNYKDSLLYVSAMAKRLKSNKQNIRIQLSDASNEYIDVCYDDSLMLKRLALYPYVQLGVVMLF
VVVAIFALLTSKRAEQNKVWVGLSKETAHQLGTPISSLMAWTTILKETYPDDDLLPEMDKDVKRLQLIADRFSKIGSLPE
AVPVSLSEVLDHVIDYMDRRTSKTIQLKKVFPADDIIIRLNASLFEWVIENLCKNAVDAMGGESGTITLRVETVGERVIV
EVSDTGKGIKKKDMRNVFRPGFTTKSRGWGLGLSLAKRIVEEYHNGKIFVKSSELGKGTTFRIELKSNE
>BAR95328.1 osmosensitive K+ channel histidine kinase KdpD [Prevotella intermedia]
MQWTDRIRQVKIILVVAAIAIAVVSLVASNILTKDLARQERTKMEVWAEAMRALSQADENTDLALVLKVLNDNNTIPVVV
LDNDENVTDFRNVVINAKNYKDSLLYVSAMAKRLKNNKQNIRIQLSDASNEYIDVCYDDSLMLKRLALYPYVQLGVVMLF
VVVAIFALLTSKRAEQNKVWVGLSKETAHQLGTPISSLMAWTTILKETYPDDDLLPEMDKDVKRLQLIADRFSKIGSLPE
AVPVSLSEVLDHVIEYMDRRTSKTIQLKKVFPADDIIIRLNASLFEWVIENLCKNAVDAMGGKSGTITLRVETVGERVIV
EVSDTGKGIKKKDMRNVFRPGFTTKSRGWGLGLSLAKRIVEEYHNGKIFVKSSELGKGTTFRIELKSNE
>AFJ09199.1 GHKL domain protein [Prevotella intermedia 17]
MQWTDRIRQVKIILVVAAIAIAVVSLVASNILTKDLARQERTKMEVWAEAMRALSQADENTDLALVLKVLNDNNTIPVVV
LDNDENVTDFRNVVINAKNYKDSLLYVSAMAKRLKNNKQNIRIQLSDASNEYIDVCYDDSLMLKRLALYPYVQLGVVMLF
VVVAIFALLTSKRAEQNKVWVGLSKETAHQLGTPISSLMAWTTILKETYPDDDLLPEMDKDVKRLQLIADRFSKIGSLPE
AVPVSLSEVLDHVIEYMDRRTSKTIQLKKVFPADDIIIRLNASLFEWVIENLCKNAVDAMGGKSGTITLRVETVGERVIV
EVSDTGKGIKKKDMRNVFRPGFTTKSRGWGLGLSLAKRIVEEYHNGKIFVKSSELGKGTTFRIELKSNE
>AII51856.1 hypothetical protein N008_07645 [Hymenobacter sp. APR13]
MIAIYDQKSRIKLLIVAVALLIAAATVIYTNILVQRVSEREQQQIALYAKAQRFIINSEVDSNTNFVFEEIINANTTIPI
ILTDDEGNIVDAKNVTVPKGKSEKAAIAYLRREIAVMEQQHRPIIIELGAGLRNRIYYKDSVLLAQLRTYPLVQLAVIAC
LGVIAYFAFSYSRRSEQNRVWVGLAKETAHQLGTPLSSLMAWQSYLSESERFKDEPIVEELSKDIRRLQIITERFSNIGS
VPVLKPENILRTTQNAISYLQSRVSKKVTFEIKTDLPTDTPALVNVPLFDWVIENICKNAVDAMDGRGSITLHLRRPVRD
KTGIAIDITDTGKGIPKSKIDNVFLPGYTTKKRGWGLGLALAKRIIENYHQGRLFVKWSEVGRGTTFRVVLKG
>AEA42385.1 integral membrane sensor signal transduction histidine kinase [Fluviicola taffensis DSM 16823]
MNLYSNKQTWKIVLLIVALITVAASLWVSNSTVQKVSDRERLRAKQWADAIKKKAELVEFTNRAFQQLRGYERRKIKLYL
DATKEISKEPTNGNFFPDYRFPISIINENKDIPVILVDDENQVSGFINLDFDTTDLRTLNPTLTRKELTQKYEDSLLILT
TFWEKNHKPFRIEVVKGLTMTYFYTDTKRTIELEKERDSLISAFNNELINDSKLIPVVLMNKENDSLISSNLSKEKTNLK
NLRNTLRKLELVNDPIEISFGENQVNLLYFDNSDELKQLQFFPYIQFLIIGLFILIGYLLFSTFRKAEQNQVWAGMAKET
AHQMGTPLSSLMAWIQILETQDVDQSIIAEMQKDVERLDTVSQRFSKIGSETQLTQSDIRLTVQGVMDYLRPRISQKVEM
TTHFDDEEILVSHNKSLMEWVMENIIRNAVDAMESKGKLDVTIKTVPERVYIEISDTGKGLLPKQFKSIFEPGYTTKKRG
WGLGLSLVKRIVKEYHKGKVYVVHSEIGKGTMIRVSLPLK
>EAQ99801.1 sensor histidine kinase [Maribacter sp. HTCC2170]
MNFNPQKKTSNFILLAVAFAIVSLILWNTNSFFKKFKEEERLKMEIWATAHSEFLQSSEDLDLGNLTLKVFQNNTSTPMI
LVNKDGSIKTNNMPKEKVENSTYVQESIKKFQGENMPIFIDQQGEHLATLYYGNSEVLNKLKYYPIALLLIILLFAAVIF
FFFKTNKASEQNKLWAGMAKETAHQIGTPLSSLLGWNELLKNEKINPEITKEIEKDISRLETITERFSKIGSLPELKEFD
IVEETKEAYDYLKRRSSKLIHFSFNTKTQKLPVLLNQSLYNWTIENLVKNGIDAMKGKGSIAIDIIPAGKYVNILVADTG
GGIAKSEYHTIFNPGVTSKKRGWGLGLSLVKRIVEEYHQGKVKVLSSGKEGTIMQISLKVNS
>ABG57624.1 sensor histidine kinase [Cytophaga hutchinsonii ATCC 33406]
MDIYKLNFRIKWIIVLLGIIVIAGSLVYTDYLAKRLVERERKLIDLYAKALETAATQEPDANMAFLSEKIINANTSVPVI
LTDETGEPLSSKNIVLPGNVSKEKEDLFLKQQILLMAAQHEPISIEFYGMKNYVYYKDSEILTMLRYYPYIQLTAIVFLS
LAGYVAFNYSKKAEQSKVWVGLAKETAHQLGTPLSSLFAIRDYFKEIEPFKSDPMTEELAKDVDRLNVITARFSQIGLEG
KLTPENVANVIEENIDYLKSRTSSYVSYSMEDFTDGATAVMNISLMGWVIENICKNAIDAMDGRGSIHISILTVKNTICI
DIKDSGKGIPNNKIKTIFKPGFTTKKRGWGLGLTLVKRIVEEYHGGKVYVLQSGIDKGTTFRIELKGVQST
>AIM38878.1 histidine kinase [Sphingobacterium sp. ML3W]
MNPYQYNQQRWKFFLLIFAAIIAAASLLYTNYLVRNLSKVERTKAEVWAMSTKSIMTMPDVDDEFITFVYSVRDSLAVPA
IITDENNNIVFWRDLDSTKTNIKTTTKDSTSHIDYDPYYFEKQLNFMKKSHPPITLELDTGAKWMVYYKDSWFLQQLRVF
PYIQLSLIAVFLIIAYTVFNSIRKSEQNLVWVGLTKEAAHQLGTPISSLMGWLELIKLKFDAEDDETLNEMENDIKRLEI
VADRFSKIGSTPVLHNANVYEVIASYIRYFKVRTSDKIIFELIGDKHVEAKLNIPLFDWIIENLLKNAVNAITSEGKITV
KISENIAKEEIFIDISDTGKGISRSNFEAVFQPGFTTRKRGWGLGLSLTKRMVHYHQGHIFVKDSEIGKGTTFRIILKSN
LTYEPTKI
>BAO75875.1 sensor histidine kinase [Winogradskyella sp. PG-2]
MFFQNFKAEERSKMKNWSFAQKELKKTTNLDADIGELPLEILKSNTTTPMIKVDSDGSFEHNNIDEEKAQDTVYVMNLIK
KFERENQPIVIRYKDKVLSTLYYGNSPLLNKLKYYPLALLLIIFLFGAVAYFFYRSSKIATQNKLWTGMAKETAHQIGTP
LSSLVGWTEILKSENVNPDYIVEIEKDIDRLQTITERFSKIGSAPTLKTIDIVEATQSSYDYLKARSSKLINFESNIPKR
IINVNLNAQLYSWTIENLVKNAIDAMKGKGHLKLELSQNDKQILINITDTGKGISKPQFNKIFEPGYTTKKRGWGLGLSL
ARRIIEDYHNGKIKVLSSEIGKGTTIQIMLKTV
>APY08151.1 two-component sensor histidine kinase [Winogradskyella sp. J14-2]
MAIRLNRNVFRWVIIASSFIIISLILWNTYSFFQKFKAEERVKIKTWSVAQNNFLRSIDDLEAEVDPVTTYVLTETTTST
PMLVIDKHGKVNNHINLNEEKLKDPIYISYLIKKFSSENDPIEVIIKDEVFLTIYYGNSPLLKKIGYYPLALLLIILLFA
SVVYFFYKSTKTAEQNKLWTGMAKETAHQIGTPLSSLVGWTEILKTENVKPDYIAEIEKDIDRLQTITDRFSKIGSAPTL
ETLDVVAVTIASYEYLKSRSSKLINFEIEHPDTEISVNLNAQLYSWTIENLVKNAIDAMKGKGDLKLSISQIEKQVYVNI
SDTGKGIPKQLFTKIFEPGYTTKKRGWGLGLSLAKRIIEDYHKGKIKVIQSEIGKGTTIQICLKTV
>ANH59722.1 Sporulation kinase D [Dokdonia donghaensis DSW-1]
MNFSAQPHIARWFIIISSLIITTLILWNVSLFFDQLKDAEQSKVEIYAAAMRALANTSEVNLESRNRDTRILSNELTSLQ
SLIISDNRTIPLLLYQLEADTFVPQNIPDADKLSQEDLRQLAEEYALVNEPIAITFDGVEEQTLYYGNSAIINQIKYFPI
ALIVIVILFIALIYFYYLTSKAGSQNLLWAGMAKETAHQIGTPLSSLVGWTEILKTENVDPDYIAEMTKDINRLETITNR
FSKIGSVPDLKKVDLIAETQEAYDYLSKRSSKLITFTLDIPQGQLPVMLNKELYGWTFENLIKNAIDAMKGKGALTITIT
RDTRFAIVQITDTGKGIAKSKFNKIFEPGFTTKKRGWGLGLSLARRIIEEYHDGRIKVLESEVNKGTTMQIALRLA
>EAQ39843.1 two-component system sensor histidine kinase [Dokdonia sp. MED134]
MNFSAQPHIARWFIIISSLIITTLILWNVSLFFDQLKDAEQSKVEIYAAAMRALANTSEVNLESRNRDTRILSNELTSLQ
SLIISDNRTIPLLLYQLEADTFVPQNIPDADKLSQEDLRQLAEEYALVNEPIAITFDGVEEQTLYYGNSAIINQIKYFPI
ALIVIVILFIALIYFYYLTSKAGSQNLLWAGMAKETAHQIGTPLSSLVGWTEILKTENVDPDYIAEMTKDINRLETITNR
FSKIGSVPDLKKVDLIAETQEAYDYLSKRSSKLITFTLDIPQGQLPVMLNKELYGWTFENLIKNAIDAMKGKGALTITIT
RDKRFAIVQITDTGKGIAKSKFNKIFEPGFTTKKRGWGLGLSLARRIIEEYHDGRIKVLDSEVNKGTTMQIALRLA
>AOW09113.1 two-component sensor histidine kinase [Flavobacterium sp. EM1308]
MNFSENSNPIRWIIIFISFSIIAIILWNTYTFFQIFKNEERIKMNLWATATKTLINAQENTEVDLPLQIFDNNTTIPLIL
TENDSIINYKNIDDEIIKSKKKAFEYLNELKSQNDPIKIIYAPGKYQELYYGNSSLIAKLKYYPIALSLIIVLCGILIYN
FYLSHKISTQNKLWAGMAKETAHQIGTPLSSLIGWLEILKMENIDDSITHEIEKDIERLQTITDRFSKIGSEPKLELKDA
VEETKQSYNYLISRFSDQIEFSFKGPSKPINIFLNPTLHSWTIENLVKNAIDAMKGRGKLSMEIEEDIHHIKINVTDTGS
GIPKKEFQRIFETGFTTKKRGWGLGLSLTKRIVEEYHKGTIRVLHSELGKGTTMQISLKKS
>ACU07983.1 sensor histidine kinase [Flavobacteriaceae bacterium 3519-10]
MKRRSFLSKINNWVIYFFLTLAVTSVVVASVILIDYLRKEEIKRIELFATAIKYQQEEIIEDPMTLDLLLQISKTNNTIP
VIVTDKNKQPLGIQKNIPEHIESDPQKMLSLLKKMENSYQPIELQMPDGNNQYVFYMNSTLLNNLRYSPYILGLLVLAYI
SFSFWFLRTIKKTDEGYVWAGLAKETAHQIGTPLSSMIGWIEILRMENENSEGVKEIENDINRLKTISERFSKIGSVPEL
NDLNINETLQQNYNYLKSRISTKVRFMLILPPHEVLIPHNRILLSWVIENIVKNAVDSMKGEGKLEIELYEKNRSTVIDF
KDSGSGMTGYQANNAFKAGYSTKKRGWGLGLSLAKRVIKEFHRGDIKIAQTEVGKGTTFRITIRNS
>AIH01421.1 sensor histidine kinase [Riemerella anatipestifer CH3]
MVIVKDLRQKETANMAVFAKAMRFLQDENQGDVRMLELIQEIITTNDNIPIIVTNHQGEPIKEFVKNIPDKIKDNPKALK
VRLEEMKEGYPPFELQISEGNIQYLYFDNSDLMNNLRYYPALLGFFILLYLLFAYWFFKIVKKTDEGYLWAGLAKETAHQ
IGTPLSSMIGWIEILRMEHENSVGVQEIEKDIHRLTTISERFSKVGSVPELNDFNLNETLQQNYDYLKTRISKKVEFNIV
LPSKEVLIPHNRILMSWVIENLIKNAVDAMKGKGKLELKLYQKSKKIIIDIQDTGCGMSVKQVRNVFNPGYSTKKRGWGL
GLSLSKRVIKDYHKGDIKVAHTEIGKGSVFRIEMA
>ABQ04624.1 integral membrane sensor signal transduction histidine kinase [Flavobacterium johnsoniae UW101]
MRFSESRNTTRWVIIFISFLIISLILWNTYTFFQIFKNEERLKMKLFVNAQITIVNADENTDIELPLQIINNNTSIPGIV
ILYDKVVSATNVPEEILTNKKKRANYLRKLGNENEPITFEYAPGKYQTLYYGNSALLNKLKYYPVALLLIIFLCAALIYN
FYKSTKMATQNKLLAGMAKETAHQIGTPLSSLIGWVEILKTEAIDQSITIEIEKDVERLQTITDRFSKIGSVPVLEPHDI
VAETLNTYEYLQSRFSKQVTFSYQVPEKPIFALINPTLHSWTIENLVKNAIDAMKGKGTLDLYIEKDAHHIKINVKDSGS
GIAKNQFKTIFEPGFTTKKRGWGLGLSLTKRIVEEYHNGKIKVLNSEIGKGTTFQITYETTSPA
>AFC25978.1 histidine kinase [Saprospira grandis str. Lewin]
MNINQFFQTASWRFALVLGCVLVLLGSVYFNITIGQQLETAERQRMRTWAQAQESILKAANNCDLSFQSQIISENEDIPM
ILVDGDYRIIDVRNYGDRSWPKDRKYFEKELKKLREKSQPIIYEVPELQLKNYVYFRQSKLITYLEVSPYLQFALLLAFI
IMAYLSIKALKDLQQERIWLGMAKETAHQLGTPTSSLVGWIENIRLFYPEDENLGMMADEMAKDVELLNQVAYRFSKLGA
SAELKEEDLLPRLEKLLAYSKERASRKVQFIAPNFEELAPILAPINGLLFDWVIENLFKNALDAMDGHGEIALRVYQVQQ
QVIIEIQDSGKGMPKKLHKKIFQAGFSTKQRGWGLGLSLSKRIVEQYHNGRIYVKESVPGEGTIFRIQLPTSLG
>AJH16503.1 histidine kinase [Myroides profundi]
MKIWAEALNTLDIATSIEADVSLPFLIIMENKTIPIIQTDEHDKIISLNNIDEQIVNTPEKKQALLRKLKFQNPPIILKV
GKQTQYVYYGNSSLLTKLKYYPVTLVLIFLFFTVLLFYFYRSNKIATQNKLWTGMAKETAHQIGTPLSSLLGWVEIMRLD
NISPEITEEIEKDVKKLQIIADRFSKIGSIPKLTNVDIVSETRKSFDYFSLRNSKQIIFTLDCPDYEINIPLNKELHSWT
IENLIKNAIDAMKGKGKLAILIQDTEKTVNIYVTDTGSGIPKKMFNKIFEPGYTTKKRGWGLGLSLTKRIVEEFQNGKIK
VTQSEIGKGTTFCITYHKKKADL
>ABC45806.1 sensor histidine kinase [Salinibacter ruber DSM 13855]
MQTQQASNPHREEFRRLDSLLQALEARPAGDTLSAERVAALQEAVDWAQAMPPTREFNFILNEILQPDQFEVPAIITDST
RRRPLSWQNVGVPDTAAVPAMGDAAGVRQELRDELDDMRSAFEPIPVRIDLSETPGQDPGASSDRLTQYVFYDESALITE
LRVFPWVQLVFVGLFVMVGYFGFSYIRRSEQSSLWMGMAREAAHQLGTPLSSLMGWIQMLRTPDLAADKRERALTEIEND
VERLQRVADRFSDIGSQPKLERCNLVPIIEQTARYLRRRIPQQGQSIALAADLPEQLHAEANEELFAWVLENLLKNALDA
IEDEEGRITVTAWKEEGQVFIEVEDTGRGIEGQQWNNIFRPGYSTKKRGWGLGLSLARRVIESYHGGRLELVSSTVGEGS
TFRIEIPAARAE
>ACT93708.1 histidine kinase [Dyadobacter fermentans DSM 18053]
MISETPKEKPRFKLHPVAILNSQRLRRSLMDTYDQKSFYKYGIGLILLILSIGSLFYTDKLVEELEEREEREVQLYAEGL
RYVVNSPLDENFNVVYQVIEDAVNFYQIPAIYVDENNIPNPNKNIKFPEKISRQERERIIQERLEEMKLEHPPIPVELGK
GRAGKIYYSNSFLLTQLRYYPFLQLSVMLLIGYLAYLAFSSARKAEQNRVWVGLAKETAHQLGTPLSSLMAWVEYFRSDP
SIDPSIAEEIEKDVIRLEMITTRFSNIGSVPTLRQEPIALIVTNFVNYLEKRVSSKVKFEVHNQLAGEQTALLNKNLFEW
VIENICKNAVDAMGGIGQIHVTLQAPPRAKEIWIDIADTGKGMNKAQIGKIFNPGFSTKKRGWGLGLTLAQRIIENYHSG
KLFVKSSEVGKGTTFRITLNAEIVEEP
>ACY48337.1 histidine kinase [Rhodothermus marinus DSM 4252]
MKAYRLSVNLKLGLVVAAVAIAVASVAYTNWLANRLREREEFLVRLWAAAQEQLATTEHVNPYIDVFQELEARLDRLGGV
NTPEELARYRAALAWARTMPPTSDVTLASEIVLEGAFDIPAIITDSTGLQPLFWRNVPVPDSLSGLTPADSARAIARLRE
LVAEMDRVHRPIPIRIRFDDTELVQYVHYGESRLIRQLRVFPYVQLFVMGLFILVGYLGFSYVRRSEQRSLWVGMAKEAA
HQLGTPLSSLMGWVELLRTDSLSPEQQREALDEIEKDIARLKRVAQRFSEIGSLPRLEVQPLAPVVQNTADYIRRRMPSL
GKQVTLSVDVPEDIRLPLNAELFEWVIENLLKNALDAIEGPDGRIDVRARVQGDVVQIEVQDTGRGIDRRQWKNIFRPGY
STKKRGWGLGLSLAKRIVEDYHGGTIALVQSRPGQGSTFRITLPLR
>AEN73429.1 integral membrane sensor signal transduction histidine kinase [Rhodothermus marinus SG0.5JP17-172]
MKAYRLSVNLKLGLVVAAVAIAVASVAYTNWLANRLREREEFLVRLWAAAQEQLATTEHVNPYIEVFQELEKRLGRLGPT
EAPDALARYRAALAWARTMPPTFDVTLASEIVLEGAFDIPAIITDSTGLQPLFWRNVPVPDSLTGLAPADSARAVARLRE
LVAEMDRVHRPIPIRIRFDDTELVQYVHYGESRLIRQLRVFPYVQLFVMGLFILVGYLGFSYVRHSEQRSLWVGMAKEAA
HQLGTPLSSLMGWVELLRTDSLPPEQQREALDEIEKDIARLKRVAQRFSEIGSLPRLEVQPLAPVIQSTADYIRRRMPSL
GKQVTLSVEVPEDIRLPLNAELFEWVIENLLKNALDAIEGPDGRIDVRARVQGEVVQIEVQDTGRGIDRRQWKNIFRPGY
STKKRGWGLGLSLAKRIVEDYHGGTIALVQSRPGQGSTFRITLPLR
>BAR49933.1 hypothetical protein TF3313_2500 [Tannerella forsythia 3313]
MNPISMNYPKSSIMQHDSHDEKVGLYPMPMCKHWNICGGGLTLSVIWALISIFSVLVSCGDGRTKCPSDRIAHSSHAGHA
DSAARVDTSEPGHEMNRLLDDFDHQHGKRRMAAAQPIFDLLYREEMTDSLLHATPGMPADSLEMLVWYWAGEYFYEVQDY
NEGLRCATRALPLTYRAGDLMLQSDCERLVGLFHFRMSDYAQAIKYAQKSLESGHRHGDLSRTSSSLNTLAGICLVAKQL
DDGERYILEAIRYSTAAGDSNRMAIQYGMASEIYHVMGKAQQALDYARRACEIDEARGNTAKVGIRLSQMATAQMDLGLD
AEAERSLLHAIPILDEVGNELSLSICRNQMGELLNRRGAHDEAAHYFRQAVDKFAARKDMYNESRSRIGLYEALKGNNPT
EASRHLLRYAELKDSIYRHDMEQNVSHYNVRYKTEELALQQTRERTEKRVILIAGIALVAVLLLVMAVIIYMGRVRRRNH
RLLKQVSQLREDFFTNITHEFRTPLTVILGLSHELQTPIDDPEETADKARTIERQGNNLLTLINQLLDISKIKSAVGNTD
WRTGDITAYLSMIIESYRDYALSRNINLQFFSKGEVEMDFVPDYVIKMMNNLLSNAFKFTPAYGKVNVLTWREGDLLFID
VSDTGRGIGREEFSNIFKPFYQAGSEACNIGTGVGLALVKQIVDAVEGQITVESTLGRGTTFHISMPIRHRGLQPITTAT
EPNRPLLPEVTPDPQDSDSEDNACHLLIIEDNADVAAYIGSQFADRYTLSYATDGGAGLEKALTLVPDLIITDLMMPGMD
GLEVCRQIRGNEIVNHIPIIVVTAKITEKERIEGIEAGADAYLAKPFNSDELRTRVEKLLEGRRLLQEKFAKISMEIKEN
EKQDLDMPQEADLRFLAKVSDFIYRQLSRNQATDVLTVASTMCMSPRQFYRKINALTGYAPSVYIQRLKIRKARNLLDKD
PTIRFMEVADLCGFDAYPNFVRAFKNVCGVTPTEYRRRED
