# Supplementary material for: Phylogenetic comparison between Type IX Secretion System (T9SS) protein components suggests evidence of horizontal gene transfer
Source: PeerJ. 2020 Jun 26;8:e9019. doi: 10.7717/peerj.9019 (PMC7323717; doi:10.7717/peerj.9019)
Supplement: Supplemental Information 1 — T9SS components sequences, alignment of each T9SS protein family, NEX files used as input for MrBayes tool, genome annotation (GFF) file for Porphyromonas gingivalis and detailed Bayesian Inference trees with support values. [file peerj-08-9019-s001.zip › supplemental/Supplemental files/Supplemental Data S1/porZ.fasta]

>AAQ66633.1 immunoreactive 84 kDa antigen PG93 [Porphyromonas gingivalis W83]
MCKIRFSLLQALVVCLLFTSFSLQAQEEGIWNTLLAIHKTEKAVETPKKVFAVANGVLYSVGKEAPHEAKIFDRISGLSD
TSVSSIAYSEQLKSLVIYYASGNIDILDEAGRVTNVPALKDNIDLIDKTLNRLLIVGNRAYLAGGFGLSVLDVAEARIPA
TYAKGTKVTDVAKLDNDRLLMLKEGQLFIGKETDNLQDPAAWTALSLNLPMGSVTGLGIVGEDICFLLADGRVYVAANQS
FEPELLLSSSADSRLYVTDRGLFICAENRIYFIEKGRKTTQFPIADVLGVGAMNESNTAYIALGEEGLASLLLAEGSTAE
AMPVAFDGPGDNDFYEMRFSHGRLYAASGLWGTNLMGHAGMVKLYDGNRWTNFDKKTVQEQLGGGFSFNDAIDIAVSNGD
PDHFFVGTWGNGLFEFKDGKAIARYSGNETAIAECNPGDARVKAIAFDNKGNLWGTLGAVGKNIFMYDPQSSTWHSFSYP
DVANLASFGNMIILPNGDKWVNILHRSGGSTRKGVLIFNDRGTPETTSDDSHLYVEQFVNRLGAAIGHKTIYAMAVDHNG
SVWMGSDIGIFGVYNAAGVLSSTSTPIAVRPVGGEEPNLYYVLDKVTVTDIVVDKLNHKWVATQGTGLYLLSEDCSKILA
QFTVENSPLLSNNILSLALNDDNGLLYIGTADGLMTFQTGTGSGSASELDGVYVYPNPLRPEYPDGVTIAGLQAGCSVKI
TDTTGRLLYQTESVTTEVKWNARGADGNRVASGVYAVAVYDPVSKKSKLIRFAVIR
>BAK24862.1 immunoreactive 84 kDa antigen PG93 [Porphyromonas gingivalis TDC60]
MCKIRFSLLQALVVCLLFTSFSLQAQEEGIWNTLLAIHKTEKAVETPKKVFAVANGVLYSVGKEAPHEAKIFDRISGLSD
TSVSSIAYSEQLKSLVIYYASGNIDILDEAGRVTNVPALKDNIDLIDKTLNRLLIVGNRAYLAGGFGLSVLDVAEARIPA
TYAKGTKVTDVAKLDNDRLLMLKEGQLFIGKETDNLQDPAAWTALSLNLPMASVTGLGIVGEDICFLLADGRVYVAANQS
LEPELLLSSSADSRLHVTDRGLFICAENRIYFIEKGRKTTQFPITDVLGVGAMSESNTAYIALGEEGLASLHLAEGSTAE
AMPVAFDGPGDNDFYEMRFSHGRLYAASGLWGTNLMGHAGMVKLYDGNRWTNFDKKTVQEQLGGGFSFNDAVDIAVSNGG
PDHFFVGTWGNGLFEFKDGKAIARYSGNETAIAECNPGDARVKAIAFDNKGNLWGTLGAVGKNIFMYDPQSSTWHSFSYP
DVANLASFGNMIILPNGDKWVNILHRSGGSTRKGVLIFNDRGTPETTSDDSHLYVEQFVNRLGAAIGHKTIYAMAVDHNG
SVWMGSDIGIFGVYNAAGVLSSTSTPIAVRPVGGEEPNLYYVLDKVTVTDIVVDKLNHKWVATQGTGLYLLSEDCSKILA
QFTVENSPLLSNNILSLALNDDNGLLYIGTADGLMTFQTGTGSGSASELDGVYVYPNPLRPEYPDGVTIAGLQAGCSVKI
TDTTGRLLYQTESVTTEVKWNARGADGNRVASGVYAVAVYDPASKKSKLIRFAVIR
>BAO75771.1 immunoreactive 84kD antigen PG93 [Winogradskyella sp. PG-2]
MSKRVFKILIFLTGITTSCYCQEVTALWQSHFSYNNIVDVVSGDNKIYAASDNAVFEYDILTNEIKTITTVEGLSGEQIT
TIYYSTIDQYLLIGYESGLMEVYSETDNSVLTIVDILEKQNITPVNKRINHFYEEGGLVYISTNYGISIYDLERLEFGDT
YFLGNGGEQITVKQVSILNNQIFAACLNNNGIKKANLDNPNLIDFSQWETVISGDYYTMSTINDKLYSIRSNSVLYEIDE
TSINTLLTLPALPLDADVSDSSLIFPTINTVYVYDQNIQLTNSFQPTEDDETNFTSATAVNGVIYIGTETFGLLSNQLSS
TIDYLEIIPNGPSDNNIFKLDASTETVWATYGEYTEALNPFPLSSRGMSYLNEDIWENIPFDSLLGTRELNEITPNIFNP
NQVFISSFKDGILELNDFEPTTLFNQTNSGLESLILPNNPSFVGIRVSGAEFDRNGLLWSVTSRVDRALKSYNPMTNSWQ
GYSFSDIISDALSDELGFFDMAVDNNGTKWIGSYSNGLMAYNENITNSPLRNINSEGQGVEPFTRFTALAVDNRNQLWVG
TTKGLRVLFNTGGFYEDPNPILRAIIILEDGIPKELLDDQSITDIEVDGSNNKWVGTADSGIFYFSSDGQNTIYHFTKDN
SPLPSNAINDISVDSDNGLVYIATNRGLLSFRAGGSKPEDTLEKAFAYPNPVRPEYDLLGFNDLNDINKGIKINGLTDSV
NIKITDIEGNLVAEAQSNVNQRSSAANYNFAIDGGTAVWNGKNLGNAIVRSRVYLIMISDLDSFETKVLKVLIVR
>AKV63615.1 hypothetical protein PGA7_00003790 [Porphyromonas gingivalis]
MQALVVCLLFTSFSLQAQEEGIWNTLLAIHKTEKAVETPKKVFAVANGVLYSVGKEAPHEAKIFDRISGLSDTSVSSIAY
SEQLKSLVIYYASGNIDILDEAGRVTNVPALKDNIDLIDKTLNRLLIVGNRAYLAGGFGLSVLDVAEARIPATYAKGTKV
TDVAKLDNDRLLMLKEGQLFIGKETDNLQDPAAWTALSLNLPMGSVTGLGIVGEDICFLLADGRVYVAANQSFEPELLLS
SSADSRLYVTDRGLFICAENRIYFIEKGRKTTQFPIADVLGVGAMNESNTAYIALGEEGLASLLLAEGSTAEAMPVAFDG
PGDNDFYEMRFSHGRLYAASGLWGTNLMGHAGMVKLYDGNRWTNFDKKTVQEQLGGGFSFNDAIDIAVSNGDPDHFFVGT
WGNGLFEFKDGKAIARYSGNETAIAECNPGDARVKAIAFDNKGNLWGTLGAVGKNIFMYDPQSSTWHSFSYPDVANLASF
GNMIILPNGDKWVNILHRSGGSTRKGVLIFNDRGTPETTSDDSHLYVEQFVNRLGAAIGHKTIYAMAVDHNGSVWMGSDI
GIFGVYNAAGVLSSTSTPIAVRPVGGEEPNLYYVLDKVTVTDIVVDKLNHKWVATQGTGLYLLSEDCSKILAQFTVENSP
LLSNNILSLALNDDNGLLYIGTADGLMTFQTGTGSGSASELDGVYVYPNPLRPEYPDGVTIAGLQAGCSVKITDTTGRLL
YQTESVTTEVKWNARGADGNRVASGVYAVAVYDPVSKKSKLIRFAVIR
>BAG33028.1 immunoreactive 84 kDa antigen [Porphyromonas gingivalis ATCC 33277]
MQALVVCLLFTSFSLQAQEEGIWNTLLAIHKTEKAVETPKKVFAVANGVLYSVGKEAPHEAKIFDRISGLSDTSVSSIAY
SEQLKSLVIYYASGNIDILDEAGRVTNVPALKDNIDLIDKTLNRLLIVGNRAYLAGGFGLSVLDVAEARIPATYAKGTKV
TDVAKLDNDRLLMLKEGQLFIGKETDNLQDPAAWTALSLNLPMGSVTGLGIVGEDICFLLADGRVYVAANQSLEPELLLS
SSADSRLHVTDRGLFICAENRIYFIEKGRKTTQFPIADVLGVGAMSESNTAYIALGEEGLASLLLAEGSTAEAMPVAFDG
PGDNDFYEMRFSHGRLYAASGLWGTNLMGHAGMVKLYDGNRWTNFDKKTVQEQLGGGFSFNDAVDIAVSNGDPDHFFVGT
WGNGLFEFKDGKAIARYSGNETAIAECNPGDARVKAIAFDNKGNLWGTLGAVGKNIFMYDPQSSTWHSFSYPDVANLASF
GNMIILPNGDKWVNILHRSGGSTRKGVLIFNDRGTPETTSDDSHLYVEQFVNRLGAAIGHKTIYAMAVDHNGSVWMGSDI
GIFGVYNAAGVLSSTSTPIAVRPVGGEEPNLYYVLDKVTVTDIVVDKLNHKWVATQGTGLYLLSEDCSKILAQFTVENSP
LLSNNILSLALNDDNGLLYIGTADGLMTFQTGTGSGSASELDGVYVYPNPLRPEYPDGVTIAGLQAGCSVKITDTTGRLL
YQTESVTTEVKWNARGADGNRVASGVYAVAVYDPASKKSKLIRFAVIR
>ALJ24960.1 hypothetical protein PGF_00004920 [Porphyromonas gingivalis 381]
MQALVVCLLFTSFSLQAQEEGIWNTLLAIHKTEKAVETPKKVFAVANGVLYSVGKEAPHEAKIFDRISGLSDTSVSSIAY
SEQLKSLVIYYASGNIDILDEAGRVTNVPALKDNIDLIDKTLNRLLIVGNRAYLAGGFGLSVLDVAEARIPATYAKGTKV
TDVAKLDNDRLLMLKEGQLFIGKETDNLQDPAAWTALSLNLPMGSVTGLGIVGEDICFLLADGRVYVAANQSLEPELLLS
SSADSRLHVTDRGLFICAENRIYFIEKGRKTTQFPIADVLGVGAMSESNTAYIALGEEGLASLLLAEGSTAEAMPVAFDG
PGDNDFYEMRFSHGRLYAASGLWGTNLMGHAGMVKLYDGNRWTNFDKKTVQEQLGGGFSFNDAVDIAVSNGDPDHFFVGT
WGNGLFEFKDGKAIARYSGNETAIAECNPGDARVKAIAFDNKGNLWGTLGAVGKNIFMYDPQSSTWHSFSYPDVANLASF
GNMIILPNGDKWVNILHRSGGSTRKGVLIFNDRGTPETTSDDSHLYVEQFVNRLGAAIGHKTIYAMAVDHNGSVWMGSDI
GIFGVYNAAGVLSSTSTPIAVRPVGGEEPNLYYVLDKVTVTDIVVDKLNHKWVATQGTGLYLLSEDCSKILAQFTVENSP
LLSNNILSLALNDDNGLLYIGTADGLMTFQTGTGSGSASELDGVYVYPNPLRPEYPDGVTIAGLQAGCSVKITDTTGRLL
YQTESVTTEVKWNARGADGNRVASGVYAVAVYDPASKKSKLIRFAVIR
>ALA93010.1 hypothetical protein PGJ_00003790 [Porphyromonas gingivalis AJW4]
MQALVVCLLFTSFSLQAQEEGIWNTLLAIHKTEKAVETPKKVFAVANGVLYSVGKEAPHEAKIFDRISGLSDTSVSSIAY
SEQLKSLVIYYASGNIDILDEAGRVTNVPALKDNIDLIDKTLNRLLIVGNRAYLAGGFGLSVLDVAEARIPATYAKGTKV
TDVAKLDNDRLLMLKEGQLFIGKETDNLQDPAAWTALSLNLPMASVTGLGIVGEDICFLLADGRVYVAANQSLEPELLLS
SSADSRLHVTDRGLFICAENRIYFIEKGRKTTQFPIADVLGVGAMSESNTAYIALGEEGLASLLLAEGSTAEAMPVAFDG
PGDNDFYEMRFSHGRLYAASGLWGTNLMGHAGMVKLYDGNRWTNFDKKTVQEQLGGGFSFNDAVDIAVSNGDPDHFFVGT
WGNGLFEFKDGKAIARYSGNETAIAECNPGDARVKAIAFDNKGNLWGTLGAVGKNIFMYDPQSSTWHSFSYPDVANLASF
GNMIILPNGDKWVNILHRSGGSTRKGVLIFNDRGTPETTSDDSHLYVEQFVNRLGAAIGHKTIYAMAVDHNGSVWMGSDI
GIFGVYNAAGVLSSTSTPIAVRPVGGEEPNLYYVLDKVTVTDIVVDKLNHKWVATQGTGLYLLSEDCSKILAQFTVENSP
LLSNNILSLALNDDNGLLYIGTADGLMTFQTGTGSGSASELDGVYVYPNPLRPEYPDGVTIAGLQAGCSVKITDTTGRLL
YQTESVTTEVKWNARGADGNRVASGVYAVAVYDPASKKSKLIRFAVIR
>ALO29235.1 hypothetical protein PGS_00004790 [Porphyromonas gingivalis A7A1-28]
MQALVACLLFTSFSLQAQEEGIWNTLLAIHKTEKAVETPKKVFAVANGVLYSVGKEAPHEAKIFDRISGLSDTSVSSIAY
SEQLKSLVIYYASGNIDILDEAGRVTNVPALKDNIDLIDKTLNRLLIVGNRAYLAGGFGLSVLDVAEARILATYAKGTKV
TDVAKLDNDRLLMLKEGQLFIGKETDNLQDPAAWTALSLDLPMASVTGLGIVGEDICFLLADGRVYVAANQSLEPELLLS
SSADSRLHVTDRGLFICAENRIYFIEKGRKTTQFPIADVLGVGAMSESNTAYIALGEEGLASLLLAEGSTAEAMPVAFDG
PGDNDFYEMRFSHGRLYAASGLWGTNLMEHAGMVKLYDGNRWTNFDKKIVQEQLGGGFSFNDAVDIAVSNGDPDHFFVGT
WGNGLFEFKDGKATARYSENETAIAECNPGDARVKAIAFDNKGNLWGTLGAVGKNIFMYDPQSSTWHSFSYPDVANLASF
GNMIILPNGDKWVNILHRSGGSTRKGVLIFNDRGTPETTSDDSHLYVEQFVNRLGAAIGHKTIYAMAVDHNGSVWMGSDI
GIFGVYNAAGVLSSTSTPIAVRPVGGEEPNLYYVLDKVTVTDIVVDKLNHKWVATQGTGLYLLSEDCSKILAQFTVENSP
LLSNNILSLALNDDNGLLYIGTADGLMTFQTGTGSGSASELDGVYVYPNPLRPEYPDGVTIAGLQAGCSVKITDTTGRLL
YQTESVTTEVKWNARGADGNRVASGVYAVAVYDPVSKKSKLIRFAVIR
>AEW19995.1 hypothetical protein BFO_0945 [Tannerella forsythia 92A2]
MNIRHLILFLLVISTSIRSQQHERWRTYLASYNTTAVAEAENDVYAMADGALYGYGKNDNSVKMYTKLNGLSDSDIKLIR
YNMDVHMLMVVYSNGNIDLMNRDGMYNLPYLKNAGNIQDKTPNEINFVGEKAYLSTHFGIVVIDMKKKEVFESYKLGMKV
YSSCLRGEMIYASTERGLYTASTKDNLMDFNNWKQLPIHDADLDKKKIVRIGIFQDKLCLCIPGAGLYYRNDDGQIIPLV
KQIYIEGMTIQGDRLLAHTGGDLYIYTSLESPAETVSPGDVKDVSALKNTNTYWIASGTKGLIGIRRKNANSFETIVSGL
NIEGPKRNYNDLMFIKKGKLLIAGGTYTPTARGYRAGTLMSYENGKWTNFDEGAAAKAIGYDIRDFLDIAVDPDDANHYF
VSSFGEGVIEIKDNAFVQLYNHKNTPLRPALETEQEHYVRVGGICFDKNKNLWMTNCSAPNGIVVRTVDGTWKSLFFKGV
SNATFIGRIMITSKGHKWVNVPRGNTGILVFDDNGTPTEPSDDKSNFFGTLKNARGEALNLNNIYCMAEDLNGGIWLGTD
QGPIICSAPENAIKDPKNFFGSMIVRPNDDGSNGLFLSSEQINAIAVDGGNRKWIGTGSSGIFLINPTGTETIEHFTADN
SPLLSDNILSIAIDHKTGEVFIGTDKGIISYLGTATEARSNYSDVYAFPNPVRPDFDGSVTITGLMANSNIKITDLNGNL
IYQTKSAGGQATWNGRSHNGRRVAAGIYLVLASTPQGAESVVTKIAVVQ
>BAR48444.1 hypothetical protein TF3313_0884 [Tannerella forsythia 3313]
MNIRHLILFLLVISTSIRSQQHERWRTYLASYNTTAVAEAENDVYAMADGALYGYGKNDNSVKMYTKLNGLSDSDIKLIR
YNMDVHMLMVVYSNGNIDLMNRDGMYNLPYLKNAGNIQDKTPNEINFVGEKAYLSTHFGIVVIDMKKKEVFESYKLGMKV
YSSCLRGEMIYASTERGLYTASTKDNLMDFNNWKQLPIHDADLDKKKIVRIGIFQDKLCLCIPGAGLYYRNDDGQIIPLV
KQIYIEGMTIQGDRLLAHTGGDLYIYTSLESPAETVSPGDVKDVSALKNTNTYWIASGTKGLIGIRRKNANSFETIVSGL
NIEGPKRNYNDLMFIKKGKLLIAGGTYTPTARGYRAGTLMSYENGKWTNFDEGAAAKAIGYDIRDFLDIAVDPDDANHYF
VSSFGEGVIEIKDNAFVQLYNHKNTPLRPALETEQEHYVRVGGICFDKNKNLWMTNCSAPNGIVVRTVDGTWKSLFFKGV
SNATFIGRIMITSKGHKWVNVPRGNTGILVFDDNGTPTEPSDDKSNFFGTLKNARGEALNLNNIYCMAEDLNGGIWLGTD
QGPIICSAPENAIKDPKNFFGSMIVRPNDDGSNGLFLSSEQINAIAVDGGNRKWIGTGSSGIFLINPTGTETIEHFTADN
SPLLSDNILSIAIDHKTGEVFIGTDKGIISYLGTATEARSNYSDVYAFPNPVRPDFDGNVTITGLMADSNIKITDLNGNL
IYQTKSAGGQATWNGRSHNGRRVAAGIYLVLASTPQGAESVVTKIAVVQ
>BAR51476.1 hypothetical protein TFKS16_1209 [Tannerella forsythia KS16]
MNIRHLILFLLVISTSIRSQQHERWRTYLASYNTTAVAEAENDVYAMADGALYGYGKNDNSVKMYTKLNGLSDSDIKLIR
YNMDVHMLMVVYSNGNIDLMNRDGMYNLPYLKNAGNIQDKTPNEINFVGEKAYLSTHFGIVVIDMKKKEVFESYKLGMKV
YSSCLRGEMIYASTERGLYTASTKDNLMDFNNWKQLPIHDADLDKKKIVRIGIFQDKLCLCIPGAGLYYRNDDGQIIPLV
KQIYIEGMTIQGDRLLAHTGGDLYIYTSLESPAETVSPGDVKDISALKNTNTYWIASGTKGLIGIRRKNANSFETIVSGL
NIEGPKRNYNDLMFIKKGKLLIAGGTYTPTARGYRAGTLMSYENGKWTNFDEGAAAKAIGYDIRDFLDIAVDPDDANHYF
VSSFGEGVIEIKDNAFVQLYNHKNTPLRPALETEQEHYVRVGGICFDKNKNLWMTNCSAPNGIVVRTVDGTWKSLFFKGV
SNATFIGRIMITSKGHKWVNVPRGNTGILVFDDNGTPTEPSDDKSNFFGTLKNARGEALNLNNIYCMAEDLNGGIWLGTD
QGPIICSAPENAIKDPKNFFGSMIVRPNDDGSNGLFLSSEQINAIAVDGGNRKWIGTGSSGIFLINPTGTETIEHFTADN
SPLLSDNILSIAIDHKTGEVFIGTDKGIISYLGTATEARSNYSDVYAFPNPVRPDFDGSVTITGLMADSNIKITDLNGNL
IYQTKSAGGQATWNGRSHNGRRVAAGIYLVLASTPQGAESVVTKIAVVQ
>ABR44719.1 putative immunoreactive 84 kDa antigen PG93 [Parabacteroides distasonis ATCC 8503]
MRHILTIILFSFFSFTVLAANFNTTGWKTYLSYNNTNSVEESNDQVFVVAEGSLYTYGKDDNSIKQYYKGNGLNDNTISL
IRYNKQTKSLLIIYDNSNIDILEGGVTTNLPYLSTSTSIRDKQINSVLVHDEYAYLSTAFGIVVVNMAKKEIKDTYKLSL
NITSCAIQNGNIYASTTNKAEVSSGIIYASLKENLLDKANWKPYGLSNLSDSHTISAIASFKNTLFYLVSQQGIFYENNG
ELSRIINSSTLKYMKVIGEKLACIDNSRVFIVSDTQKFDQINLSINDISTYQTDKYWIAEGSKGLRSIQRKGSNSFEALN
EPIILDGPYSNSAFDIVCKNDKVYMIIGGKDLLNGKRFDKGGYILTYDYDKWSFIDPKEAQKKLNLPRNPRDYTSIAVTT
DDSNDEIVYASSMGDGVIQYKNGTPVQSYNEKNAFKETAGGYGSGYCYIDGLAFDKNGNLWMTSSEVNHAVLVLDKAGAW
HRLDIEQLRGVYTINDILITSTNDKWIYVPRNTPKLVMIPNSESLDEVSSYEFTTLIDTDGKELTPSNYTCVAEDKDGYI
WVGTNRGAVYFTKPRISSAEDKAATRCTRVKYTNEETGNLAYFLDNVVVTTLKVDAGNRKWIGTKGNGVYVLDNDNETIV
YQFNTTNSPLLSDNIYDIEINDKTGEVFIGTDKGLNSYQGEASEGKSDYSEIYAYPNPVRPEHMDKVTIVGLMDNSNVKI
TDLNGNIIYQTKSLGGQAIWNCRNANGSRVATGVYLVLASTEEASESVVTKIIVVK
>ADQ80498.1 putative immunoreactive 84 kDa antigen PG93 [Paludibacter propionicigenes WB4]
MRHTNNKIIIIGFLLSAISFSVMAQVAMGKWRTHLSYNNVTQIAQSPNKIFAVSQGALFSVDKQDGSLYFYSKTNGLNGS
GITNIEYNPTTQELLIIYSNGNIDALGNNGIINIPDLYNKQMSASKAVHHILFYQKKAYLSCDFGIVVLNLDKKEVADTY
YIGPNASQVAVLNTTIHNATIYALSKSTIYQASITEPQLVNYAYWTSGTSWPGTGDFQGIVSFGGKLILQRGGKLYKQEN
DNSWTPLLVGVNAFNVSNGSLAVFTDNVTYLYDTSFNAKTINNLGTITDAEYDAQNSTYYLAANSSGIISYKQTGSETPV
VNYFKPVGPAVNIPWDMTFSGKKLFVVPGGRWASQNFTNGDVMMYEAGVWTNIYAKTIQDKTGHLVNDFMNVAVDPLDNN
HFFVSSYGTGLYEFKNNTFANWYNHLNSKLETAVANDPYRYIRLDGAVFDQQGNLFVSNTSAAAGIKILASNGTWSQLTY
PAIASKPTLGKILISNQNVNQKWVLSVRSQPGIFVFDDNKTLTDQSDDKAIFLSKFTYPEQDKTGNTIHTSQYPSAVYCI
AQDKNGVVWVGTDIGPFLFNNISKVYNDDYTCSRVKIPRADSTNLADYLLVNEHIKAIAIDGANRKWIGTENSGVYLMSA
NGQQTIQHFTSTNSPLLSDNVLSIAVNPVTGEVFFGTDQGLVSYQSDAADAESAFGNVYAYPNPVRQGYSGVITITGLVE
NTQVKITDIAGNLVCETVSNGSLATWNGKDANGRKVNTGIYLAICANADGTLSTITKILVIN
>AOR28166.1 ABC transporter, substrate-binding protein [Formosa sp. Hel1_33_131]
MKTYFFIITFLLAFVPSSWSQNYDTSWVGHFSYLDIKEVVYGDTKFYAASENAIFSYDPLSNQLSTITTINGLSGELIST
IYYSTQYELLLIGYENGLIEVYKESDQELLKVIDIINKTTIPPSQKKINHFNEIDEVVYIATDYGISVYNLADLEFGDTY
YIGTNGSQVKVNQTTIFNNEIYAACSSNMGIKKASLSNPNLIDFQFWTTLITGNFTNVAAFGSQLYTVNSSNRIFEIVGT
SLNPLFVYPQSVADLKVSDNSLLVTTPSKLYQYATGFNIIDTYTTNPEFQTSFTSALTIDNVIYIGTTDFGVLRSKTTST
SEYEEIHPQGPLLNSVFSLEYGYNNLWVSFGAYTIFFNPSPLQKRGVSRLYNTEWENIRYDSIQNTIQSDVYNLNEIAIN
PLDPSQVFISSFHSGLLSIKSEDSIELLNPANSGLESQIYEPNPNYITIRISGSSFDNEANLWVLNSKVKNPLKKLNPST
NQWTSYDFTPIIPDPSGNELGFSDIAIGSDGTKWIGGYKSGLIGFNEDGMLLKNINDKDVANLPSAAVKALALDKNNVLW
IGTYRGLRVLYNTSNFFSEEVVRTEPIIILEDGLPQELLAQQFISDIIVDGSNNKWISTADAGVFYVSSDGQKTIHHFTK
DNSPLPSNGVNAMALDSENGIVYFGTTRGLVAFTTGGSSTAESLEDVYVYPNPVRPGFNMAEDKIKIKNISDNVNIKITD
IEGNLVAEAQSNVNLRYKNYNLEIDGGTAYWNGKNLANNTVASGVYLVLFSDFDTLETNVSKIMIIR
>AOR26270.1 ABC transporter, substrate-binding protein [Formosa sp. Hel3_A1_48]
MIKFIFLKPQIFIILVVCLVKQSFGQVTNIEAWQGFFSYTDIKALASGGDKIYAASENALFSYNLLTTETETLTTIDGLS
GEFITTFHFSNDYDLLIIGYRTGLIEVFNLSTNEVLKVVDILNKTTIPPDNKQINHFYESNNVVYIATNYGISIYDLGTL
EFGDTFYIGANGSQVQVNETFVFNNVLYAATDSGLKAADVDNPNLVDFQFWDTLFFGNFLALNSLDNNLYTLKSDNKLYR
LDGSNLEQSLIFSETVVDFNSSGDNLQVITKDNVFNYRTGLILETTYSASPQYDTNFTTAQFIDQTMFIGSESLGVLKSS
LEMPNAFEEICPDGPLLNTPFALKYAFENLWVTYGDYDQDFNPSPLKTHGFSYYENEKWNNIPYDSIQEIIQKPIYNLNA
IAVNPVNANQIFISSFHSGLLDFHKNESMEFYDDTNSPLQSLVLASAPNYKSIRVSGLQFDEQGYLWSLTSLVDKPLKKY
NPATNQWQTYSFDAIIEDPIYDENGFGALVIGPNGTKWVGSYSNGVIGFNENGNLIRQVKGEDTANLPINHIKALALDNN
NVLWIGTYKGLRILYNTANFFTEDVLRTEPIIILEEGIPKELLELQFITEIIVDGSNNKWISTADAGVFYLSADGQKTIY
HFTKENSPLPSNTVITMTQNVNDGTIYFGTSRGLVSFKAGGSSPSDSLEDVFAYPNPVRPGFNLSVDKVKIKNLSENVNI
KITDVTGNLVAEAESNTNLRFKGYNLEIDGGTAYWNGRNLANNTVASGVYVVLISDLDNFETKVVKIMIVRQ
>AJR02753.1 ABC transporter substrate-binding protein [Siansivirga zeaxanthinifaciens CC-SAMT-1]
MFKKLIVIIICLLPLMQFGQDYSALWEGHFSFFNIKKVTQSTTKIYGASENAIFSLDVNSNEIEQITTINGLSGETISTI
YYSETYQLLVVGYENGLIEIVFDNDTNVLTIVDIIDKPTIPPTQKRINHFNAFGNLIYISTNYGISVFNLERLEFGDTYF
IGNAGSQLVINQTTIYQDYIYASTSNSGIRRAPVSSTNLVDFNNWELVTTGNFLSIEAQNDNLYAIRTNRRIYKVVDKTL
TELFLFPDVPLDVKSVTDNLIVTTKNNVFVYDTNFNLVSKVDKDPNFVTDYTSSTILNEQLYIGTKIFGVLKTSLLSPIT
FEEIHPDGPLLNTPFRIQTDARGLWVTFGEYDEFYNPYTGGGPHRRGISHLINNAWQNTPYEDVLGARSLNYISINPLDN
KQVFISSFFNGMLEINDEIPTFLYNQTNSGLESLVLPNNPNYIDVRVGASTFDSNGLLWITSGLIVNQLKSFNPSNKQWK
SYTLDAIIPDAFDNNGFADIVIDNNQTKWVAAGYDYGVIGFNESNGNTVIKAVFSEDQNMPSTTVSALALDKRNQLWIGT
VKGLRVLYNTSNIFDDDLSVDEIIISEDGIAKELLFQQYISDIKVDGSNNKWIGTTDSGLFYFSSDGQKTIYHFTTDNSP
LPSNSIRDISINENNGTVYIATTRGLVSFQSGGSGPLETLDSVFAYPNPVRPKFNIVDDKIKIKNISENINIKITDIEGN
LVAEAQSRTNQRYSGYNLEIDGGTAYWNGKNMANNVVASGVYLVMLSDLDSFETKVLKIMVVR
>AKD03054.1 hypothetical protein PKOR_07875 [Pontibacter korlensis]
MEAKPAKSITYLPYLLLVWLCWCGVVAETQAQSQVPIGGWQVHVPYQQGKAVAVAGDRVYLAAERGLFYFDKKFNTTETI
SKVDGLSEQQISDIAYSDGASTLIIAYANTKVDLLHNNSIYSITDIFRKSIAGEKRINRIYTYNKLAYLATSFGIVVLDL
QKREVKDTYSSLGPNGGSISAADVAIHQDRIYIATNLGILTAPVSGANLQDFRSWSSLSDGLPEPATVLGLVSFQGQLYA
GTSSSIYKLSGDSWSASQLASGATIKSINATESFLSVVTAQGLTLVNATGQQQNLSHALLMAPQEAIATAGGEVWIADKT
SGLVRMSLNGNDAASFAPNGPFASDSFKVYTYGGRVYVLSGGYDESYAAAGSQNGFYVYENGIWQSFNRFTYPQPAFVRG
QDLVDVVFNPITNKLYLASYGSGVIEWEGPEKATLYNGLNSPLLSTLSHTEKELNIRVTSVAVDAEGNVWTVNPHRLAGA
ASLHKLGPEGNWESYRLSNIPDASNLTHLVIDDFGQKWLTISRQGNTRSGLVVYDERQGKTRTLSTGEGNGGLPNATVYS
VTKDLNGDIWVGTASGVGVYYNPAFALESQRYDARIPIIDGRPLLNGQVVRNIAVDGANRKWMGTDNGLWLFGPDGDELI
HHFTAQNSPLPSDKVRSVGVNHQSGEVFVATDAGLASFRSSATVTEGKPECAVVFPNPIRRDYTGQVGISGLPNNADVRI
TDISGTLVYKARATGGTFAWNARDYNGNRVKAGVYLVMSANGEGSQTCISKIAVLD
>ALJ05455.1 ABC transporter substrate-binding protein [Algibacter alginolytica]
MLKKIFLLVVFLCPLMQFGQDFSDLWKGHFSFFNIKDVIKGNNKIYAVSENAIFSYDLQTSVTEGITTVNGLSGETISTI
YYSEEFDLLIVGYETGLIEIVFDNDENILTVVDIVDKGTITPVNKRINHFYEFGNVVYVSTNYGVSVYDLERLEFSDTYL
IGDSGSQIKVSQTVVFDGYIYAACMDGNGIRKGLVSSQNLIDYQNWQTVVSGSFSAIQSIESNLYTLRTDRNIFRLTNDV
LNSLFQYSTLPVDVESDDANLIITTATNVFVYDGSFNLISQIDVNSNFSTTYKSAMVDAEYAYVGTSSYGILKTPLSSPV
SFEEIHPDGPLLNIPFSITASNNNLWVTFGDHTLYHNPYPLNSRGISHLKGKDWINTQYSDLFGAKCLNTITINPFNTSQ
VFISSLFSGLLEVNDEIPTVLHNQTNSGLESLIDVSNPNYIDIRVGPTTFDDNGLLWSLTGLVDKPLKSYNPVNNQWQSY
DFDEIISNPFDNNGYNNIIIGDDQTKWISTIAYGVIAFNNETKLIKNLVGEDNGLPIELVTTLALDKRNQLWIGTFRGLR
VLYNTSDFFTNDEAYAEQVIILEDGIAQELLFQQFVSDIEVDGSNNKWIGTVGTGLFYLSSDGQETIYHFTTDNSPLPSN
DINDVSIDSSNGVVYIATTKGLVSFQSGGSSTTEDLESAYAYPNPVRPGFNILEDKVKIKDISENVNIKITDIEGNLVAE
AQSKTNLRYQGYNLEIDGGTAYWNGKNLANNIVASGVYLVMLSDLDTYETKVIKLMVIR
>AIN70786.1 ABC transporter substrate-binding protein [Flavobacterium psychrophilum FPG101]
MKNIFLYILVLISSFAYSQENKLWKGYFSYNTIKDLSQSTNQIYSAAENAYFKKNLATNEITTVSTVEGLSGQNITQIYH
SEIYKKTLIGHTDGLVIIINDLDGSVLNVVDILNKPSVPPNSKKINHFMEYNGKIYISTDFGISIYDLNLSEFGDTYFIG
SGGSNIEILQTTIYNGFIYAVANGYGLLKATVTNPNLIDFNQWTNISPGSWKTIEATATQLIAVNLSGSIYKLINDNPNL
ITSYPQITLDTRHNSNHLIITTQNHIYIYNEQLIEVLHLTSIPNITANFTCATVINDKIYIGTQENGVFATSLNNPTFFE
SITPKGPDKNRIFAIQSFSNGLWAAYGDYDSNYNPYPIDSFSVSKYTTNNSWTSTPYQDLFGAKSICRIIVNPKNENQVY
FSSNFSGLLKFENNLPSTLYDNSNSSLQKITINGYNAIDIRINGSVFDKDGNLWITNSLVSKGLHVLKTDNQWQGFALTS
LAAPLALSYGRLTIDKNGTKWACTNHEGLIGFNEKYNNKCLSINEGQDHGNLPNKDVSAVAVDNKNKLWIGTKYGLRILQ
NVDSFLNQNELTTNAIIILEDGLAQELLYGQSITDIVVDGANNKWISTSGAGLFYISSDGQKTFNIFTKENSPLPSNTIL
DIDINSLTGEVFIATEAGMVSFKGTATNGAENFENVIVYPNPARPEYSGSIFITGLMNKANVKITDIEGNLVHEEISEGG
TIIWDTKAFGKYKVASGVYMIFMSSSDGEETKVKKVMIVR
>AIG29194.1 ABC transporter substrate-binding protein [Flavobacterium psychrophilum]
MKNIFLYILVLISSFAYSQENKLWKGYFSYNTIKDLSQSTNQIYSAAENAYFKKNLATNEITTVSTVEGLSGQNITQIYH
SEIYKKTLIGHTDGLVIIINDLDGSVLNVVDILNKPSVPPNSKKINHFMEYNGKIYISTDFGISIYDLNLSEFGDTYFIG
SGGSNIEILQTTIYNGFIYAVANGYGLLKATVTNPNLIDFNQWTNISPGSWKTIEATATQLIAVNLSGSIYKLINDNPNL
ITSYPQITLDTRHNSNHLIITTQNHIYIYNEQLIEVLHLTSIPNITANFTCATVINDKIYIGTQENGVFATSLNNPTFFE
NITPKGPDKNRIFAIQSFSNGLWAAYGDYDSNYNPYPIDSFSVSKYTTNNSWTSTPYQDLFGAKSICRIIVNPKNENQVY
FSSNFSGLLKFENNLPSTLYDNSNSSLQKITINGYNAIDIRINGSVFDKDGNLWITNSLVSKGLHVLKTDNQWQGFALTS
LAAPLALSYGRLAIDKNGTKWACTNHEGLIGFNEKYNNKCLSINEGQDHGNLPNKDVSAVAVDNKNKLWIGTKYGLRILQ
NVDSFLNQNELTTNAIIILEDGLAQELLYGQSITDIVVDGANNKWISTSGAGLFYISSDGQKTFNIFTKENSPLPSNTIL
DIDINSLTGEVFIATEAGMVSFKGTATNGAENFENVIVYPNPARPEYSGSIFITGLMNKANVKITDIEGNLVHEEISEGG
TIIWDTKAFGKYKVASGVYMIFMSSSDGEETKVKKVMIVR
>CAL42384.1 Protein of unknown function precursor; putative immunoreactive 84 kDa antigen [Flavobacterium psychrophilum JIP02/86]
MKNIFLYILVLISSFAYSQENKLWKGYFSYNTIKDLSQSTNQIYSAAENAYFKKNLATNEITTVSTVEGLSGQNITQIYH
SEIYKKTLIGHTDGLVIIINDLDGSVLNVVDILNKPSVPPNSKKINHFMEYNGKIYISTDFGISIYDLNLSEFGDTYFIG
SGGSNIEILQTTIYNGFIYAVANGYGLLKATVTNPNLIDFNQWTNISPGSWKTIEATATQLIAVNLSGSIYKLINDNPNL
ITSYPQITLDTRHNSNHLIITTQNHIYIYNEQLIEVLHLTSIPNITANFTCATVINDKIYIGTQENGVFATSLNNPTFFE
NITPKGPDKNRIFAIQSFSNGLWAAYGDYDSNYNPYPIDSFSVSKYTTNNSWTSTPYQDLFGAKSICRIIVNPKNENQVY
FSSNFSGLLKFENNLPSTLYDNSNSSLQKITINGYNAIDIRINGSVFDKDGNLWITNSLVSKGLHVLKTDNQWQGFALTS
LAAPLALSYGRLAIDKNGTKWACTNHEGLIGFNEKYNNKCLSINEGQDHGNLPNKDVSAVAVDNKNKLWIGTKYGLRILQ
NVDSFLNQNELTTNAIIILEDGLAQELLYGQSITDIVVDGANNKWISTSGAGLFYISSDGQKTFNIFTKENSPLPSNTIL
DIDINSLTGEVFIATEAGMVSFKGTATNGAENFENVIVYPNPARPEYSGSIFITGLMNKANVKITDIEGNLVHEEISEGG
TIIWDTKAFGKYKVASGVYMIFMSSSDGEETKVKKVMIVR
>AIN73198.1 ABC transporter substrate-binding protein [Flavobacterium psychrophilum FPG3]
MKNIFLYILVLISSFAYSQENKLWKGYFSYNTIKDLSQSTNQIYSAAENAYFKKNLATNEITTVSTVEGLSGQNITQIYH
SEIYKKTLIGHTDGLVIIINDLDGSVLNVVDILNKPSVPPNSKKINHFMEYNGKIYISTDFGISIYDLNLSEFGDTYFIG
SGGSNIEILQTTIYNGFIYAVANGYGLLKATVTNPNLIDFNQWTNISPGSWKTIEATATQLIAVNLSGSIYKLINDNPNL
ITSYPQITLDTRHNSNHLIITTQNHIYIYNEQLIEVLHLTSIPNITANFTCATVINDKIYIGTQENGVFATSLNNPTFFE
NITPKGPDKNRIFAIQSFSNGLWAAYGDYDSNYNPYPIDSFSVSKYTTNNSWTSTPYQDLFGAKSICRIIVNPKNENQVY
FSSNFSGLLKFENNLPSTLYDNSNSSLQKITINGYNAIDIRINGSVFDKDGNLWITNSLVSKGLHVLKTDNQWQGFALTS
LAAPLAISYGRLAIDKNGTKWACTNHEGLIGFNEKYNNKCLSINEGQDHGNLPNKDVSAVAVDNKNKLWIGTKYGLRILQ
NVDSFLNQNELTANAIIILEDGLAQELLYGQSITDIVVDGANNKWISTSGAGLFYISSDGQKTFNIFTKENSPLPSNTIL
DIDINSLTGEVFIATEAGMVSFKGTATNGAENFENVIVYPNPARPEYSGSIFITGLMNKANVKITDIEGNLVHEEISEGG
TIIWDTKAFGKYKVASGVYMIFMSSSDGEETKVKKVMIVR
>CCB70745.1 Protein of unknown function precursor; putative immunoreactive 84 kDa antigen [Flavobacterium branchiophilum FL-15]
MKKILLYSFLILSIQYTFAQNNNSWKGYFSYNNIVDITQSATNVIASTNNAVFSQNITTAAIKKTTTIEGLSGEKIAAIC
YSESLKKTIIGYENGLITVVNENDGSVYKAIGIIQKQLPSSLKKINHLYEKNGVVYVSCKFGIVQFFLNNLEFGDTYFLG
STLTDYQEVLQTTIYNGALYAVTQSNGIKKGILTNPNLNDFSQWQVFDGGYWNGVEVVNNQLVASNTDGNLYKWNGTNWA
NLYSGVGGQVIDFRSASNHLIVTLSNKVLVFDATFQLLYNIPSSYIANNNPVFTVATIQDNTIYIGTTKSGLFTVLGTTG
AVANITPNGPYRNAIFRLNAQSDKLWAVYGGYSSDYNPYTYNADGLDAGYPVSNFSDSGWKDIPNSSLFNAKAISNIAVN
PTNKKQVYFSCYYSGILKFDNDLPVILYNSQNSGLENSYAPSDLRVGGGAFDKSGNFWVSVSRIKNAIRIKNASNTWQSV
SIEPISSDFLQSDYNNIVIDKNGTKWIATYKDGVIAYNENANPKFKKLTNDVNIGNLPNSDVRCVALDNKNQLWIGTING
LRVLYSIDDFTTEVQPKAASIIILEDNLAQELFYEQFIKDIVVDGANRKWVGTAESGVFLVSPDGQETIYHFTKDNSPLP
SNAILDIEIDGTTGEVFFATDNGLVSFKGTSTKASDNLENVYVYPNPVRPEFEGTVKISGLLSKANVKITDIEGNLVHET
TSEGGTIEWDTTAFGKYKVASGVYLIFVAAQDGLETKVKKVMIIR
>AMR28944.1 hypothetical protein A0257_18785 [Hymenobacter sp. PAMC 26554]
MPRFSAWFLVVALLTAVRAWGQGAAYGDWELHLPARRPQGLAEAGNRLYVRAESSFYFYDKSLNSTQLLSRRDGLSDVGV
AALAFDSASAQLVIVYNNGNIDLLGANGSVRNITDLLRKESQTAKTIYQVQVYNGLAYIGTTLGVVVLDLAKHEVRDTYS
AIGPGGQTITSYATVVLHDTIYAATSVGILRGRVNPTVNLLDYRSWTAEVPFSVNTNVVYSHPVQLTAYRGHLVMAAWFR
GIDYLAGVGPARAWHYSPNSYGDVALRLHVSTGQLLVSFKNSPLRRFDAATGYVVDVLPATAVGTDVRDAARDTDGTYYV
ASYDKGLLRFAPGTTTAPEVILPNAPETIFSYGLLANAANNTVDVFSGGYSGDSGLPNTGVIKPASENGFYEYKNQQWTN
YTPTAYPSPTDYPNLLDLSHGTRTLDGTLYIASYGNGLLEWKGVGQFRQFTYNTPGSPLRSSLPTTDPNYPNFVRVTDVA
ADPGSNRVWVVNRHQMAGVPGLFRFRPANATWLVVPAFTGFENLDRVTVDNFGNPWATRSRAQGVGGLVAYDTTSQKPFY
FNATGPDDKTGLPSNSLYAVVRDRNGAIWVGTATGVAVYNDPSQLVSAAAAGTAPPDFNRPFAQSGSGLYPTLYSETVRC
IAIDGANRKWFGTPNGLWLFNEAATEALLHFTTANSPLPSNSIVDVAVNDKTGEVFVATDAGVVSYQGSASVTDGAPSCA
QVSPNPVRPEFAGTVGISGVANNAQVRITDIAGHLVYSTHAAGGTVTWNLADTAGRRVRSGVYLVLTSDANGKNTCVSKV
AVLSN
>ALD21768.1 hypothetical protein AM218_11815 [Hymenobacter sp. DG25A]
MLPLLMLHFVHCLRWVFAGLVASLLAAGGALGQSAVGFGDWQLHLPTNRANAVADAGNRVYVATDDAFLLFDKELKSIRL
LSRRDGLHEVGVRTVAYDSLTQSVLVVYRNGNLDLLRPDGSIHNLTDILRKQLPGEKVINSVYFNARRAYLSGSFGLVVV
DMNRLEVRDTYTNIGPGGEAVRVFATTVLHDSLYAATSHGLLRGRLTDNLVDYHSWRTDAGGSARPGEPYRTLATQDEQV
YAGVNNIGLHRFTGKEWVPLGPLAGHEYRQLTPSAAGLLVVSNVGVALLDRNGQARSYTHALIQNPQAISRARDGVLYIA
DNGNGLLAVTPDGQQVNSYVTNAPASVRAFSILTEPNGRVTVFSGGYGDRYLQAEIYDGFYEYADGRWQSTTPQTLPDLA
QYPRPKDLTRGVRTPDGTLYIGSYGNGLLEWKGPGRFRLFNPVSNQPNPLLSVIADPNYTRITDVALDADGNVWVVNRHE
APNTSGLFLYQPATQQWTTIPYFSGAENLDRIAIDDNGYAWLTEARKNGRGLVVYDRKTQARRLFTKEDGGLPALELYDV
VKDRAGDIWVATISGVVVYNDPSQVFLPGSPGLRKPLVRRGDGSGYDLLFTEVVKTIAVDGGNRKWFGTDNGLWLFNADG
DEALQHFTTANSPLPSNRIVDVAVNDKTGEVFVATEAGLVSFRGSATVTEGAPSCARVFPNPVRRNFTGQVGISGLANNA
VVKITDVAGQLVYQTRASGGTVVWNLQDYNGRRVQSGVYLVLSSDADGQNGCISKVAVVEK
>AEV33421.1 hypothetical protein Oweho_2451 [Owenweeksia hongkongensis DSM 17368]
MIPDMRLTIFAFLYLAFSTLGIAQASSTIGVWLDHLPYGNIKDMVEREKVLYCATDQGLFVYDHNELNIERYSKVNALSD
VSLTCLGWSEQYQTLIIGYENGNIDFFDGSDIENMQDIKASPSYTGLKQVNHIETNGKYAYICTNFGIVQYDMARGIVEE
TFVIGPNGVTLGVDQLAFSEDSIFAATSLGLFAANRNAPLLTFESWNRINSLGDDIPFVCSIDDRVFVYQDSSDEILYSD
GQGWTASMLDPLFRGDLNDMRSDKGYLLITNNFGSQAVEKDALTIIQNFQAGTQSLDIPNLTCAALSSSIGFYWIGTSGI
GMIAWIKFDGVNSYAEQILPNSPNQKFVIQMYHDDERLFVAPGGITGVWSPSFVDYGYYELREYNWTSHTSSEYNQYMDL
VAFITDPEDKDHYYASSYGNGILEFKDGDFVKLINSENSDMVPMSGGTEQRIGGFSADEDGGIWFSNSQTERPLGVLRQD
GSIEMFSLGSLTSSSDAIKNIMYTTQDQVWLQVRNDGVVVAQINEDGVVSDRKALGTEEGFGNLPSGTVLSYAEDLDGEI
WIGTIEGMAVLYSPQNIFEAERNYDFQIIVIDEDGDGNGERVLGTEIINDIEVDGSNKKWFATGSSGVFYTSENGKEQIY
NFTIDNSPLPSNNILDIEIDDVTGMVYFATDQGIVSFQGGATEGVGNMVDVFAYPNPVEPGYEGPILIRGLVTNAQVKIT
DIEGNIVYETIAEGGQALWSGKSFSGQRVKSGVYLAYITNDDGSATAVTKIMIIN
>AHJ96097.1 hypothetical protein Hsw_0502 [Hymenobacter swuensis DY53]
MIPVLRLFRGACLAAFLLTATGVEAQSTAGYGDWQLHLPTTQAKALADVSNRVYVATEDAFFYFDKELNTTQLLSRRDGL
NDVGVSALAYDSLSQQVVVAYRSANLDVLKLKGGITNLNDIARKEISGTKTINSIHINSRRAYLACSFGIVVVDLARLEI
RDSYTNIGPGGTVVQVFATAVANGILFAATSNGLMRANLSGNPLDYRNWTTDLPARAGNPYRTLAVQDGRVVAGINGDRL
VAYVAGSGWQTVTGSPTNVQFRQLTPSRAGLLITDNNKVSVLNLTTGTTSLVLRPALLTNPQAAVRARGGTYFLADYANG
LLKTTDGVQAEQFLTNAPATAQAFSVLADGRSGKVNIFTGGYGENYLQQDFYRGFFEYADGRWTNFTPATQPSPAQYPNP
KDVVRGTRTPDGTLYVASYGNGLLEWKGVGDFRLFNPTTNLPNPLRSAIANPTFTRVTDLTTDAAGKVWVINRHQIAGQP
GVFIFDPMANSWQIIDYFSGSENLERLVLDNAGNMWAAGSRRSGVNMVAYNPETKATRYYSQAFGPDNSSLSFADIVNDV
VKDRTGDIWVATNKGPVVFNDPLSAFESTLDLTFRVPYVRRGAGAGFPTLLNERIRAIAVDGGNRKWFGTDRGLWLFSAD
ADEALQHFTTDNSPLPSDQIVDVEVNDKTGEVFVVTDAGVVAYRGDATVTEGKPSCAKVFPNPVRTDFTGQVGIAGLANN
APVKITDVTGKLVYQTRANGGTVTWNLTDYNGRRVQSGVYLVLSSDADGKNGCVSKVAVVER
>ADB41135.1 two component regulator propeller domain protein [Spirosoma linguale DSM 74]
MNDVVHIAPVKTRFRKLIDGSSFISHLSIFVRLLVTTCPAFAQIGSWQTHVSYQSGRSVAVIGTTVYAATQNGFFYYNKT
TGETTTLGKQDGLSDVGISRLLYLPDQKRLLIAYQNGNIDFLNLTGTNEPGTVDNVNTIVTASALPAARGINHINRIGSS
AYLSTDFGLVVLDLQKNEIRDTYFSQRADGTPLPIFQTAVTNDSLYALTAPLRATDIGRRLRAVRFAANVNIADPANWRP
VTEPGLQIESIVSNQGRLSATVNAQGVYERQAGGWVLVQALTNPLIRQFPTGNGLILATNQAVTLSGSGSFTGSLLNNPR
EALADGNTVWVADASSGLLAGNAGTFQRIAPEGPTRDLFPQLYAYTQTLVALPAGPLDATPLAGNQPPVDVLSVPTERWA
SNPVSSLTRGFNAAAYVAVEQKLYLGSFGGGLWSRADGQATTVVTPTAVALPATISPFITSLATDIDGNLWLTTGRTTST
QATLHVRRSSGQFQSFPVVNQTNIVQIVPDDNGFLWLRPDLGGGLQVFDPQTNRIRFLGTGTGQGGLLTNTVRALVKDRT
GAIWVGTDLGPTVFDNPAGAFDAAIDAQPPVINRRRLLANELITAIAVDGGNRKWLGTRSGLYQVAPDGSQLLNTFTAAN
SPLPNNTVQALAIEPVGGKVFIETGTADQPNGLVSYQGTATEPASVLSKLTIFPNPVRPDFTGTVGINGLTDNVTVKILD
AGGQLVYETRSLGGTATWGLRDYRGRMAQTGIYLVVVVTADGSEGLAGKLAIVR
>AFU68777.1 surface protein [Psychroflexus torquis ATCC 700755]
MKNFVLIFLIFPSIVLSQDFSDRWKGYFSYYNITDLDESDNKVYAAAENAYFIYDIPTQSIQTVTSIEGLSGNKISKIYH
SKNYGLTCIGYEDGLIQIVMDNNQNIFSVVDIRDKISISPNNKRINHFFEFEGKLYISTDFGIAEYSLQNLEFEDSFFIG
ENGSQIQINQITILEEKIYAATSLEGIKSADITNPNLIDFEAWKTEYTGNWKGILNFSNTIFGLRNNNTISTLENGNTSV
FGDAGSNVIGFNVSGGQLVITAANQVLAFNSELNIEAFIDQLQNTEFSINTSVSSNGHYFLGHSSLGLLNLQNSTTATFS
ELSPAGPLLNRIFSLESTSNDLWITFGEFDQFLNPFPLNSRGLSHLKDGEWINIDVEDLNNARELSNVSIDPSNPNRVFV
SSYFDGLLEIENNELVQQYDSSNSIIEGVPSNLNDNRIGASVFDTQGNLYFTNSIAENQLKRLNANGEFVNIDMSNGYLN
PTETSSSKMVIDNNNNIFIGTLGDGVVAYSASTGTSALISSNIQGVEFPDTFNANPNITALEIDENSRLWIGTQAGLRVM
SNPTAIFNESQNVSVSPIIIEDVDGLPQELLFEQFITDITTDGANNKWISTADSGVFQVSANGQDILNIFNVENSPLPTN
SIRTVEINQATGEVFFGTPSGLLSYSSRVTSGNETLENLRAYPNPVRPNYTGLVTIDGLTNGANVKITDVSGNLVFEEFV
DGGSLQWDTRAFGKHKVASGVYFIVVTGEDQIKTKVGKIMIIR
>EAQ39808.2 hypothetical protein MED134_09956 [Dokdonia sp. MED134]
MKTRFFLLILLTSFTVMSQDFSENWTAHYSYNRVSDMTSGNDRVYVASENAVFIYNTLDESIETRTTVNGLSGNVISAIY
YSENFDTLFIGYENGVIDVVVGNSTDVLTVVDIFNKPAIPPDRKRINHFEEYNGFVYISSSFGISLFELSQLEFDDSYFI
GNGGGLLDIGSVAIQEPYIYAASSDGGLRRALVANDNIIDFDNWETIRTGSYQEIVSFNNDLYLQEDNQILISQNGIDYN
IFESYPETVIDIRPNEDFLSVTYNATVLLYDENQNLAQTYGAIEGFTTRYTTTLTLQGEIFVGTLGSGVARFSSNNISDV
ARLLPNGPLENEHFDVVASAGNLWSVFGDFDVSYNPFPLKTQGISRYEEGLGWSFINPGDLFGATNFVHVAINPLDPTQI
YASSFNAGLVEVLDATPSILYDENNSSLSPVSSTTDDVRVNGGAFDAEGNFWVTNARSPLGLHRVSPAGQFSSFNTEEIL
AGSDANLDALAIGLDGVVFFGTDTRGVIAYNPAANEFARLAGEDGAANLPIDDIRSLAIDRNGALWIGTRLGLRVLFGPS
QIFENPQISANAIIFLEDGLAQELLNDQVITDIIVDGANNKWLATADSGVFYVSPNGQETIFHFTTDNSPLPSNTVQSVA
IDPETGSVYFGTVRGMVSFDGTSTAPADNLENVLIYPNPVRPGFNGNVRIEGLTARTNVKITDLVGNLVYEENTTGGSIE
WDTTAFGRHKVASGVYLLLITGPPEEMQETTIEKVMIIR
>APZ45369.1 hypothetical protein BW723_03220 [Polaribacter reichenbachii]
MKKKFFLFLFCINFVTFSQIDYSNSWEDFYSYNNVKDFVKADNIIYALVDNAVFTFDESTSEIEKFSSIQGLSGETTSSI
YFNETFKRLVIGYQNGLVEVIDEDGTITISSDIINFNQSGEKSINHISEYGNTLYLSTPFAIVEYNIEKLEFGDTFFIGN
SSTSLRVNETIIVDDRIYAATEDGIFIADANSDLLIDFNNWQQEYAGRDFLNITLFNNQIYASENNKLFQVDTNSLVEIR
DFFEPIINLKSSNINLAVSLNKKAIVLNNSLNQIVEFTINQDFDFTLANTFFDNNNNVYLATKEFGILKSSISQNTTYEE
IHPEGPLANDVFSIDVKNNNLWVVFGGYNSYYGSLFRKKGFSHYDGEKWINTQFDPNFPVTDLNYVTIDPFSDNKVFISS
LGTTTNINSVSTGGLLVVENDNIKTFYNHLNSTIEDVEFNNPNNISIRITGTNVDNQGNLWVASISFNEELKKLSSSGVW
SSYDLSSLKTIPEQLGLSEIVIDNSNTVWMGTRRNGVYAYNETGNRKRALIATENLGNLPDTDVLTVAVDKSGRVWLGTR
SGMVVFRNASNVFDADILNAEPVIIEENGVGERLLGDQRINSIFVDGADNKWFGTDNGGVLYTNPSGQTTLANFSTENSP
LPSNRILKIRVDDSTGKVYFATDKGIVAYNSNVAPFGDELAEVYAYPNPALKTHETITIDGRNGTHLPKGTNVKILDVSG
YLVYETNVVEGQELQGGKVVWNKKNLAGKKVASGIYIVLLSNDDATETATAKIAIVN
>AOC94982.1 Two component regulator propeller [Flavobacterium johnsoniae]
MMKKIFFCSLFLLLIQFCGAQGKLSWQGYFSFNEIKDISESATSVFAASENALFSKNTATNILKTTTTVDGLSGQTISAV
YYSEIFKKTLIGYENGLMILVNESDGSILKVVDIINKQLPANTKKINHFMEDNGLVYVSCDFGIVQFNLKTSQFGDTYFI
GDNGAEISVKQTTLFNGFIFAATSRGIRKADMTNANLIDYNQWSVVNAGNWSSVETLDTEVIAINDSGYIHRFNSNTFVG
FLQLPQPAIDTRAKNHNLFVTTANTVYVYNNQMVLNRQISNSQVLDNTLNFSCATAVGNQIFIGTKEKGLFASSLNNVAA
FENNTPAGPVRNNIFAIDAGSSVLWTVYGDYDVSYNPYPLDNYGISRYNASGWLNIPYSEVYDAKSITRVLVNPNNEKQV
YASSFFSGLVKVENDVPNFLYNEKNSGLETITTEGPNYIDVRINATAFDKSANLWVTNSRIKNGLKVLKTNGQWGSYAMT
SIIDNAEEENYSSIAIDRNNVKWIGTLKSGVVGFNESTNTFKKMTFGVDAGNLPIADVRTLALDTKNQLWIGTTKGLRVL
SNVSSFQSENQLKANPIIITEDDLAQELLYEQFITSIAVDGANNKWIGTADSGVFMVSPNGQETKYHFTINNSPLPSNYV
NDIKINAKTGEVFIATNKGLVSFNGIATDANDDLSNVYVYPNPVRPNYNGTVKVAGLIDKANIKITDIAGNLVYETTSEG
GTIEWDTTAFGKYKVASGVYMVFISAEDGGETKVKKVMIIR
>ADX67622.1 immunoreactive 84 kDa antigen PG93 [Weeksella virosa DSM 16922]
MMMKIFSFLLLTPFCLSAQTMQTRWIDLFSYRKVVDIKQIDNLLYCASENGIFVVDPEDTSKVEKFSKANLLSDVGISSI
EYDQVSHVLLIGYESGSLDILREGKPKFILDIPWNSFQGSKAVKDIFIYDDKAMITGDFGIASFSLNREEFIETTFFNKL
NINEFARSSAVLGEDLYVATSEGLYHSKLVNGVNYPNVLDARWKKIVSGPNFHKMVVYQNEVYVSDDKYLKKIEGNQLTA
AIDTMKGTILDFESNQDVLSITHKDGVEFYQDGAFTSTFSLENDTYLSGIFHNDKYYGGSHKNGLIDFSSNQKVPEDEKI
GIYPDGPYTNRSWSVTALNTKVWVSPGGMESYNTPLKNQEGMSYFNGENWIHFDASKDLYGAMDIVHVAVNPENDQNFFI
SSWHDVSNDFVTPLGGLEVEIVDSKNNIVDLTNNFESLTRIGGATYDEEENLYVTSSFVGKKDNEIYLYKREGKKGPWKK
GRIVNQAETEKISAGKPTLDEDNVYIPGARLGGLIIVPKKELKNNGDNELKWTRLGINEGLPSSNVLALGLDNFGTLWIG
TDRGLRTLIKHNNNEVYSAEPIVIEQNGIYEALLTDVGINTIKVDQSNRKWVGTLSSGAFYFSDTGEETILQFNKKNSAL
PSDIIYDIDVDPATGYVYFATEKGVVAYRGDVGTASGKFENSYAYPNPVRPGFRGRVTIKGLPNRASVKITDVAGNLIYQ
TKASGGIAEWDTKNMKGKEVASGVYLVLMSNQDGTETKTLKIAVIR
>AOW21139.1 hypothetical protein LPB138_10820 [Lutibacter sp. LPB0138]
MKITIKILAILVFINGWSQTDYSNNWEDFYSYNNVKDFIKVDSKIYALVDNAIFTYDEITGETEKLSSVNGLSGEATSSI
YYSDTFSRLVIGYENGLLEIVDENGEITIAPDITNFSLSTEREISNITEYNNKLYLSTPFAIVVYDIENLIFGDTFFIGE
GSSEVKINEIEILNDSIYASTEDGIYTADVNNPNLIDFNNWVKNYSGNFNSLTVFDNEIYSSRGRNLYKILPNGLQLIRN
VGASILRLKSSDDYLSVATGRRALIFDTSLIEVASIISDENSDYYFDLNAVYSEDEKVFLGTKEFGILQTSITDLLNYQE
IHPDGPTSNSPFSISVLNDNLWVVYGGYDASYTPLNNRLGYSHYNGENWNNIPYKQEFPAKNLVHITIDPNHENRVYLSS
WSQGGGVRINESGGLLLVENDEPVIFLNHTNSALEELFPEIPTFVTVRINGTIFDKSGNLWVSNSWIDNLLKKLTPEGNW
TSFDLSSIVNNAAKIHEMVIDKSNSIWMSTGSTGVLVHNENGDRKRALTTEVNKGSLPHINVQAIEVDNSNRVWIGTQAG
LVVYYNASGVFEEDIYDAEPIIILDDGIPKKLMGDQPISAIAIDGADNKWFGTSGGGVLQSNPNGRETLNIFNTSNSPLP
SNTIFKIRVDQSNGKVYFATDKGIVAYNSSVAPFGETLDEVYAYPNPVKKQHEFVTIDGRNGTHLPQGTNVKILDSAGYL
VYETNVVEGQELQGGKVIWNKTNLAGRKVASGVYVVLLSNKDNTETSSTKIAIIN
>EFC70393.1 hypothetical protein HMPREF0669_01373 [Prevotella sp. oral taxon 299 str. F0039]
MKKILACSILLLTSLIAFCAPVGTWKNYLAYHNTTEIEHVGEIYYVLASSSLYSYNTKDGSIYTYDKTNGLSDTGIKAIQ
WNKSSRKLVIVYKNNNIDLLSENGKIENLPDYYLKAMTEDKTIHSIYNNGVFAYLSTAFGILKINTKNAEFSDTYFLNES
VEYAYIAKNQLYAAIPTRGLMACSLASNPQDKSNWSVVGAYVALNKQLNASDLAVINKVKPKGAQYNSFAFITLKGNTLY
TVPGGFSSIIDASTPGAVQVYDGQKWTFYEDDLTTKTSNIPYVSITSVAVDPKDAQHVFASGRTGLYEFRDGKFIKHYTY
TNSPLKAFKSNKPNYVITLSISFDSQGNLYVLNSNNPDGTSLLRLNSDGSWDDLHQDALFANGYSFRVLTNLTWDSRNLL
WFVNDHWDNKSLAYFNPKTNQLKLYSTFYNQDGVALGEGRVHCVAEDKQQNMWIGTGNGPVMLTPSQIRSGSENFNQIKV
PRNDGTNFADYLLSGVDITCIVVDGANRKWFGTNGNGVYLISADNLQELKHFTAENSPLLSNTIESMVINNNTGEVFFGT
TEGLCSYVTDATDAPSTSSDSDVLVYPNPVLPDYTGLITIKGLAFDSHVKIVTTNGALIAEGRSNGGTFTWDGNDQNGQR
VAGGMYIVLSATAEGESSVVTKIAIIR
>AKD58147.1 transcriptional regulator [Spirosoma radiotolerans]
MMNDVINYILFKKCLRSLATKFRGSSIICYSSFIILFSLSYPAFAQIGVWQSHVSYQSGQSVAVVGNMVYAATRNGLFYF
DKSTQETRTLAKQDGLSDVGISRLLYLADQKRLFIAYQNGNLDFLTLTDTGEPGTVSNVNTIVTASSLPTGRGINHLNRI
GNNAYLSTDFGLVVLDLLKNEIRDTYFSQRTDGSPLPIFQLAATSDSLYALTAPLTSTATQPQIRAIRFAANVNIVDPAN
WRPIATPGLQTESIVANQGRLSATVNGQGTYERQLGRWTLTLPLTSSLIRQFPSAAGLILATNQAITLPGVGSFTGPLLA
DPREVQADGNTLWIADARNGLLTTTAGTLQRIAPEGPTRDQFAQLYAYAQTLVALPNAPQETTSLGQNQPPVELLSVPAE
RWNSSLMTGSTRGFNSAAYVATEQKVYLGNFGGGLWSQVTGQPPTSVTLPTTISPFINSLATDTDGNLWITTGRGNAQQA
TLHVRRTDGQYQSFPAVSQTNLVQIVPDDNGFLWLRTEVGGGLLVFDPQTNRSRALSTIIGQGSLLTNNVRALVKDHNGV
IWVGTDLGPMVFDNPYGAFDLKLDAQSPVLNGRRLLANELITSIAVDGGNRKWLGTRSGLYHVAPDGSQLLDTFTADNSP
LPTNTVQSLAIEPTSGKVFIETSAGDQSKGIISYQGPATEPALTLNQITIFPNPVRPDFTGTVGINGLTDNATVKIFNAG
GQLVYETRSQGGTATWALRDYLGRMAQTGIYLIVVVNVDGSEGLAGKLAVVR
>ANQ51331.1 Hypothetical protein MY04_3987 [Flammeovirga sp. MY04]
MNRHFLIKLLCILTLGSTVNLIAQDIPVNTWRSHLNYTQTNSITLTDNEAICGSQNALFSLDRTDGIITTITKEDGLSDA
NILSIGYSDISDQVIVLYANGNIDFISDTDIVNMRTVLNSDYPNKSFFGFRMDKQFMYICASFGVVKVNTTNYIIEETYD
FIGQGGSEMNVYDITFSNDSLYIACAEGIKSVGDDANTNKQDYNNWKNVVASTANEINTVLFSDDKVYYTVASPKEINAY
RPNGISSIGNYTDEESFLLDFWGDDISLPATNKIYLIDTNDQLSEYQNEKVPTPKQVIDDTDGNAWIADATNGMVKVSSS
IETFAPSGPLFSTAHDMINAENFIFMTPSDESGINVGSFAVFNNGIWENYSSLVRSDVTTIPNLPRFKGMAFMPQEQKVY
FGTEGEGLFAFHIYEKTFEIIKDPFLVNGRTEASIESLSFDQFGNLWTTTDSYLHFRNPAGEWQHFLDRKITGAATETQN
SFQGDAWLLVSGDRLLVFKDGNSRYLSTDQTNGGLPSNTVLSLQIDNAGSMWMGTDDGTAEYFGTAPTEAGEFSVSLPRY
DGFPLLKGERVQSIAVDGGNRKWLGTVRGLWLFSSDGGRLFQQFTTENSSLLSNDIRDIAIQPTSGEVFINTSDGIVSYR
SDATQGSTKFENVKIFPSPVRPEYQGVLTISGLAVNADVRITDTAGQIVWNGASYGGSTSWNLRLNNGSKPSTGVYFVFS
TDQEGAEKYVGKFAIVR
>AOW19046.1 hypothetical protein LPB03_08605 [Polaribacter sp. LPB0003]
MKKTVSIYILFLTVLSSAQTNYSDSWEDFYSYNNVKDFVKVNDIVYALSDNAVFTYNETTSEINKLSSIQGLSGDITSSI
HYNSTFKRLVIGYETGLIEVVDENGVITISSDIVNFNQSSQKRINHISEYGNTLYLSTPFAIVEYDIENLEFGDTFFIGN
GSTSLNINETLINGDKIYAATEDGIFNAALTSNLLIDFNNWQQQYNGRNFSHIINFNNKIYITENSNLFDLNNNILTLVR
NFFEPIINLNSSTLNLIVSLNKKIIVLDASENQTVEFNTILDFDFTATNAFFDNNTIYIGTKEFGILKTTSASSNEYQEI
HPEGPLENGVFAIEVKNNDLWVVYGGYSAFYGSLFFRKGFSHFNGENWINTKYDPDFPVTDLNHISIDPNAENRVYISSM
GDTRDINSVSTGGLMVVENDEIKTFYNHLNSGLEDLESTLPNRVTVRVTATKFDKQGNLWVANINTGDELKKLSPSGQWS
SFDISSLQTIFAFGLSEISIDNNNTVWIGTRRNGVYAFNENGNRKRALISTPNLGNLPETDVLTVAADKSNRIWLGTRNG
MVVFRNASSIFDAEVLNAQPVIIEENGVGERLLGDQRINTIFVDGADNKWFGTDNGGALYTNPSGQTTLANFSKANSPLP
SNRILKIRVDEANGKVYFATDNGIVAYNSNVSPFGESLGEVYAYPNPALKNHETITIDGRNGTNLPKGTNVKILDVAGNL
VYETNVVEGQQLQGGKVIWNKKNLAGRSVASGVYIVLLTNDDGSETATAKIAIVN
>ANW97219.1 hypothetical protein AXE80_13370 [Wenyingzhuangia fucanilytica]
MRYLFAFLFCFTNLVFAQRDYSNQWQDLYSYNNVKDFTIVGNKLYAISNNAMFVYDIETDDTQKFSSVNGLSGTTTSSIS
FDDISSNIIIGYENGLIELISDDNVVVPLTGIRDNLILVDKIVKGVYSAQNQSYVFGDFGIVELDIANFEFGDTYKLSNS
SSSYSVNQIAIENNTLYAATNNGLYKIDLSLNPIIFNNWTQVTSGNITGLLNLNGEVYFTKGSSVFEITNPTTSVISESN
NILNINFNPSSSELIITMSNLVTLYETSTFTKTDQVNLSSAANYNFTTTKAIISNNEVYVNTTNFGILNTPLTDKVNYTE
LHPDGPSANDIFSITVSNGQKWISYGGFNPSYNGLNRYRGVDYFVNGTWNYLKNNEIGSKKDYLKIIVDPFDSSRVLIAS
IRDGVTELNDFNFVKRWVKNNTNNILPGHYISGEAFVGNMIIDKNNMIWTANSSAVDNKFFSRYNGEKNDVDRWETKITF
PDIGGSEGFVRGFNKMYVDRNNNVYAATARTGLFVFNADPVSDESKREITVLNDQANKGQLKSNYVFSVVADENDRVWIG
TGLGLVVFDDYDNLYSATKRPANTLIIEENGAARELLADTQVNDIIIDLAGNKWFATQGAGVIQTSSDGQTTYNIFNTSN
SPLPDNIVIDLELDEITGEIYMVTEKGMLSYNSKNEPFGTSITPIIAYPNPAIRNQVGHENITIVAKDGNGIPDGTNVKI
MDVSGKLVYETNVNQSNQSFGGKIVWNKTNLRGNPVVSGVYIVLLSKADGSESTTTKIAIVN
>AHM61640.1 transcriptional regulator [Flammeovirgaceae bacterium 311]
MTKLLPLLMLLFFSAGARAQDDIPIGSWRTHFSYAQVHEVALAGSRVYAASENGFFYYDKPSNEVVELGPLRGFSDAGVS
TLQWQAQSSLLLIGYGSGNIDLLQNGKVINIPTIRNANIAGSKAIRSAAFRGDSVILATDYGISILQLPQARLADSYLNL
GPEGISVEVYGVAVLEDTLFAATDRGLIANRMSGSVNLNDFRSWRRWGAESGLPEEGTHFVVTIGEQLWSANRAGGLYQK
SGAFWLPAAFNEADSIVDLQVAEAGDALIITTSQAVYRYLPGQHTYSIVSSEPIREPLTAVQDAAGIYWVGEAFNGLLTN
AEGSFSRRSPDGPISDAVSGLRYAYGQVLALYGGSTANGNPLGRRGFSAFTTTRGWTNFHPQQRAGVLPMPDAQDLVAAA
FSTADNSWYLASYGDGLLSWRPEDNTFTLYSLNTEGVSFSGSRDLPGRVLLSGVGVDRGGRVWMSSYNSNRPLHRFNPAE
LSWQAYLEGNTTAAGAQQLIIPYTNDIWLRLRPRRNNTEGILVFNPEKQPELRTLNENLGRGGLTSNQVYSLQEDLEGSV
WVGTQDGVVYVPNPAAVLTQNDVDAALPIYQQRPLLDESLITAIAVDGGNRKWIGTRSGVWLVGDAGDTLYQHFTAANSP
LPSNNILAIAIHQQTGEVFIATDQGLVSYRSGATAGGISHAAAIKIFPNPVRPGYRGQVGITGLVQDAVVKITDTAGYLV
RELGAEGGTAAWDLRDSRGNEVATGIYLVFSANALGTEALVGKLAVVR
>APY08620.1 ABC transporter substrate-binding protein [Winogradskyella sp. J14-2]
MHKTVFRFLFFFGLSLNISAQDFSTLWQAHFSYNNIVDVVSGNNKIYAAAQNAVFEHNTLTEEINTITTVEGLSGEQITT
ILYSAQFQSLVIGYETGLIEIYSETDDSVLTVVDILEKENITPANKSINHFYEHEGLVYISTDFGISVYDLARLEFGDTY
FLGNGGSQIRVNQVTVLNDEIFAACSNANGLKKAVLSNPNLIDFAQWQTIIGGDFVNINTVGNKAYAVRANRAFFEITNT
NFTQLFVLPLTPTDTEVSEGNLVVSNINTIQVYDENAQLIESYISSEDYDTRFTSSVLLDNEVYIGTEDFGVLQTSFSDG
FTYTEVKPNGPLFNEIFRLNAESGVVWASFGDYSESFDPSPIKSRGLSYYRDDVWENIPVDSVLGARNLSEISVNSFNPN
QVFVSSFQDGILEINDFRPTILYNQDNSGLESLVVPNAPQVVSIRVSASTFDRNGVLWSMTARAPNPLKAYDPISGSWQG
YDFSSIIENSLLDEFGFFDIVIDNNGTKWIGGYSNGLYAYNENLGNPLKNITSEDQNLPFPRVTALAIDNRNQLWVGTFS
GLRVLFNTSGFFDEPNPTLSSIIILEDGIAQELLESQTISDIEVDGSNNKWIGTVDSGIFYFSPDGQNTIYHFTKDNSPL
PSNRITDISIDSNNGIVYIATAKGTLSFRAGGSKPEDTLENAFVYPNPVRPEYDVLGFNDLNDINKGVKISGLTENVNIK
ITDVEGNLVAEAQSNINLRSSNANYNFAIDGGTAIWNGKNLANSIVRTGVYLIMISDLDSFETKVLKVLIVR
>ALM20806.1 immunoreactive antigen [Nonlabens sp. MIC269]
MKYFFFSLLIVLSFRLQAQNFENSWEGFFSFNEIIDLERTDEVIYAAASNSIFTYNIASGEISTITTINGLSGERISQIF
YSEDKDVLVIAFENGLLQIVESTGDITTEVAIRDKAIISQENKRVNEFLERGDLLYIATNFGIAIYNLEDLEFDDTYFIG
DNGSQIQVNSIAISNNTLFAATQDGGFRIADITNPFLIDFANWTQTNSDVWVEVFPFDSEIYAVTEGRFIFRYNGSSLVS
TGIRVPQPVKDVDTTDSTILFVGNNRSFLYDTNLNIVSTVDLVNGESFNYNAGVIDTSQFYLGTQNSGMLIFDQSNIISA
QQVLADGPSRNSAFSISAVPNELWVAYGDYDIFYNPFPLESFGVSHLVNESWINHEFDDVLNARSIASITINPSNTNQVY
LNSMIDGLIEFTDDVAVQQFTESNTSMTQIGGNPNNGTRIPSSVFDNSGDLWVLNSITNTTINRKSPTDNWTAVDFSVPY
PGELELTSATKIDVSSTGNLFFGTTGAGLYAYNPTDGTFGNLNENIQEGNLVNNYVSAVRLDQNNALWIGSNLGLRVLFN
ANSIFEDQVTDARPIVIEDSNNIPRELLDGVTILDIEIDGNNRKWIATAGSGAFLFSPSGRETIFQFTKENSPLPSDVIN
DIAIDGATGKVYFATNNGIVAFQGDRSSEPRENLENVFVFPNPVRPGFNGNVTIDGLTDRARVKITDVEGNLVYEEVSQG
GSITWDQRNFGGVKVASGVYLLLISTDDNIETTVTKLMIIR
>AEW01972.1 Two component regulator propeller [Niastella koreensis GR20-10]
MQQRILAFYCAALTIPFVSLAQLQPIGQWRDHLPYQQVTSVTYTTGKVWAATPYSLFSVDVADNTIERWSRTNGLAETGI
STIGAEPNGQRLVIAYNNSNIDVLVEDRIININSLKNAAIAGDKSIKTVFIDQQLAYLATGIGIVVINLDKYEIKDTYII
GAGGTKVAINAVTSTANVIYAATSEGLKKAPTNANLADFRNWQLVSGSNGLPAGNVQALASIQNNVVAVRNDTLWLQNGS
TWSVLYRDGWTIRNCTVSANKILLSETNNNTGRIVVLTPTGSTEQTIQDAQLTAAPRQAILYQNEYFIADTLTGLSNYSG
AAFNRLLPDAPPSVATGPMQVLHNTLWVTAGSVNANWDPLNNKNGLFAFANNNWDYYNNNRFSKLDSLTDLVAVAADPAG
ESVWAGSFGGGLVNIKKDNSITIFKQNSPIQPAYFNSKSYRVSGLALDADNNLWVANYGGLNPVLVKKADGSWQSFIIPF
SLTEQAVSQIVIDDNNQKWIVLPKGNGLACFNHGQTIDNPADDQWKFYRSGKGNGNLPDNDVRCIAKDKNNFIWVGTAKG
IGVIQCTQQAVTNNGCEAVLPIVQQDNFAGYLFSDEQVQTIAVDGADRKWVGTQNGVWLLSPDAGKVIYRFTESTSPLLS
NDVKQIAIDGKTGEVFFATAKGICSFRSTATETTETNSEVLVFPNPVPPGYTGTIAIRGVASNGIVKITELNGRLVYQTK
AAGSQAVWNGKDYNGRSVSSGVYLVLTSDEAHQQKLVTKIVFIQK
>AFL81037.1 putative transcriptional regulator [Aequorivita sublithincola DSM 14238]
MKRLAVAFLLLFSFLASAQNFEDRWSGFFSYVSVKDISEGDNKVFVGAENAVFTYDLSTKEIKTLSTVNGLSGDFITTIH
YSETYKLLVIGYENGLIEIAIDGEENILKVVDILEKQTIPPNKKRINNFNEYNDKLYISTQYGISVFDLAALEFGDTYFI
GDGGSQINITQTTVLEPYIFAASVSDGMRMAMVADDDLIDYQNWTTILSGGFSAVEKLGTELYAANYSNTVFRFTPDGTT
TNVQTFASNIQKFRLADDLLTITTNKSIQSYSEGFVPEGSVSNVPGYDLDLLSGYAFGSNFYLGTAEDGLLIVPFTSNQP
TQILPNGPIRNRPFAIDASPGQLWVSFGEVDVDFNPYFPDGLLSKRGISHLKDTLWTNIPYKDLDAAVGGEPTDLLKVTI
NPLNPEEVYMSSFQNGLLKIKDEKPTILYDESNSPLDRILVPLPGGGTADAGIRIFGSHFDPQGNLWFVQTKADEGLIKL
SPNGQFQKIDITSVVANPLKELALGKLALSRENNVFIGSNSNGLLGYNPRTETFNKLSDGAGNLPSTSVRALAFDAQNQL
WIGTLQGLRILYSPGGFFEAGETPETKPIIIVENGVRQELLFEQSITDIEVDGSNNKWIATANSGVFYFSPNGQETLLRF
TKDNSPLPTNNVQDIAIDPFTGVVYFATTQGLVAYRGTATAPSDNLDNVHAFPNPVRPGYYGNVTIDGLTARANVKITDI
NGSLVFEETSEGGSVLWDTTAFGKYKVRSGVYLVLVTTNDATETKVSKIMIIR
>AMC11330.1 hypothetical protein Lupro_08700 [Lutibacter sp. LP1]
MKKATQIFIFLFTNIILSQIDYSNRWEDFYSYNNVKDFIKVENIIYAIVDNAIFTYNTTSNEVAKISSVNGLSGDVTTSL
YYSETFDKIIIGYETGMLEIIDNKGNISIAKDIVNFSYSGNKEINNITAYGNKLYLSTSFAIVVYDIENLQFGDTYFIGN
QSSEIKINEIKIFQDIIYAATEKGVFSADVTSDNLIDFNNWEQFFLGDFSSIEVFNNQLFTSNNRNLYKIENNTLLLQKT
YSQPIKSLKSSLDYLTITTQRSVYVNDLNNFEVVNYTANASNTYFYNLNTAIVEDNILYLGTQEFGILKSNLQNISNFEE
IHPEGPVSNSPFSIAVNDNNLWVVYGSYTSSYKPLGKKFGYSHFNGENWINTPYNTNYNVRDLVNITFDPLNNNKVYLSS
WGGGMLIVEDDIITTHWNHINSGLEKLVISNPNYISIRINGAAFDKEGNLWIANAWVDDRVKKYSKEGNWFSFDMSSVIS
NPALGLNELIIDKTNNIWIGSRRNGVLVFNENGDKKRALTTEQTKGALPDLNVKTVKADGKNRIWIGTKKGLVVYYNAAN
IFNSTIVEAEPIIILDDGIPKKLLGDQPINTIAVDGADNKWFGTETGGTVQTSPNGTITLQNFNKDNSPLPSNNILKIAI
DNSSGKVYFATDKGIVAFNSNVSSYGENLPEIYAYPNPSTKNNEFITIDGRNGTHLPNNTNIKILDTAGNLVYETNTKSG
QELFGGKVVWNKTNLAGRKVASGIYIVLLITKDNLETTVAKIAIIN
>AGC76047.1 immunoreactive 84 kDa antigen [Nonlabens dokdonensis DSW-6]
MKKVVFFIFLAFNITSAQDFTDSWEGLFSFTTIVDIDESATAVYAASENAVFVYDLSSRTFTTLTTVNGLSGDEISQIHY
SEDKSLLVIGYENGLLQIVDQNGDVTDVVAIKDKQVIPPDNKKVNEFLESGDLIYIATDFGIAIYNLERLEFDDTYFIGN
NGEQVPVSSLEIFNGFLYAATLDASNNLRRAPIADPFLIDFMNWQQVNPDVWDEVIAFDAGLFAVTVGGFLAEFNGTTFA
NNITQFPSRVLDASATNDFLVFTLNNQIIIYDTSLSQFLTLINVNGESFEFTQAIVVGDDLFIGTEVNGMIRVNLLNQTD
FEFIVADGPSRNAAFSIQTLPEELWVTYGSHDIFYTPDNAALGISHFVEGGWINYTNDDIDGLLSVPTITINPENPTDLV
VHSMNNGLLDFIDGVASTRYGINNSSLTSILPPSTFFVRIPDGEYDSQGNLWVIQQQVDFALSRRNPSGNWTAFDVGSVF
EEVPSGSSTTKLVITNDDKIIFGSTDGGLIGYDPTLDQFTRLTDEVSEGNLINPYVSALRIDQRNQLWIGSNLGLRVLFN
VNSLFSDEIQDARSIIIEDTNGIPRELLQDEAVLDIEIDGNNNKWVATASSGAFLFSPSGRETLFQFTTDNSPLPTNSVN
DIAIDEETGKVYFATNKGIVAFQGERSSKPQENLESIRVFPNPVRPGFDGNVTIDGLTERARVKITDIEGNLVYEAVSQG
GSIPWDTRSFSGNKVASGVYLLFISTSDNIETTVSKVMIVR
>AII51426.1 hypothetical protein N008_05430 [Hymenobacter sp. APR13]
MLFAGLLAAPLAGQAQGVGYGDWQLHLPTSSSRVLADAGPRIYVAAENAFYYFDKETSTTTVLSRRDGLNGVGVQTLAYD
SVSQQLLVAYRDANLDLLSPDGGRVRNVSDIQRKQLSGAKTVNHIHFNGTRGYLSCDFGLLVLDMNRLEVRDTYVNIGPL
GVAVKVYASTTVGGFVFAATDKGLLRASLSANLADFRSWNLDVPAPDGTFRTLVTHNGQVLAGRNFGGLLRYRSGTTWEP
VATVYADQYRSLTSSRAGLIITDGRQVSLLNTATNALTVLRNAAVPVPINALRSRDGAIYVADEQRGLLRTTDRTTFEQF
MPNAPQSKEAFGLLADARRNTVDVFTGGFNTASYVQSEKFEGFYEFKDGRWTNVTKEAYPNRAEYPNLKDLTRGARTPDG
TLYIGSYGDGLLRWKGPGDFKQYTPANSPLVSAIPGAPYTRVTDVAVSAEGDVWVASRHPEQPGRSALHVLNPATDTWRT
VPFYPGFDNLDRLALDDFGAVWVTQARKSGTGLMAYDDVNKGVPVYFTQGNGLPSNTVFALAKDRRGAIWATTDKGVALI
DDPSSAFSTTNPVFTTPFLNGFPTLIEEVVRSIAIDGANRKWFGTDRGLWLFDENATKMLLHFTTDNSPLPSNQITDVAV
NDKTGEVFVATPGGVVSYRGSATITEGAPKDCAQVSPNPVRTNFTGQVGVSGLANNGIVKITDVTGKLVYQTTATGGTVI
WNLADYNGRKVQSGVYLVLSSDADGKNGCVSKIAVVEQ
>APG66493.1 hypothetical protein LPB136_11945 [Tenacibaculum sp. LPB0136]
MKKLVLFIFLSFSFLANSQTDYSDRWEDFFSYNNVKDFIKVDEVIYAMADNAVFIYNTQTQGTNKLSSVQGLSGETTSAI
HYNKTFDRLVIGYENGLIEVVDADGSITVSADIVGFNQTGSKRINDIYEHENKLYLSTPFALIEYDIDRVEFGDTFFIGQ
NSSEVNVNQTTVLNNTIYAATNTGIYFADVNNPNLIDFNNWQQISSTNTFKKITVFNNNIYTTLNTSLQRLDGNNTILIR
DFLEPIRGFKSSNTHLSVSLTTYIVLYDININSIAQIDQTTDFSFILNTAYTENNDVYLGTTEFGVLKTTLGSLANFEEI
HPDGPLNNAPFSIAVKEDNLWVVYGGYDVTFTPNKAEKGYSHFKEGEWINTRFNADFPVIDLNYITINPNDTQHVFISSM
GSTRNVNSVSTGGLLEIKNDEVVNFYNHNNSPIQDILATNPAVVTIRVVGTIFDREGNLWITNILVDEKLKKLTPSGQWK
GVNINDILTNGAPGLGEIVIDKSNSIWVATRRNGALIYNENGDRKRALITEPTKGSLPNANVRTIAVDASNRIWIGTLTG
LALFNNAAGLFDADIYDAEPVIILDDGIPKKLLGEETINSIVVDGGDNKWFGTENAGALYTNPNGQTTLANFNSSNSPLP
SNKILKIAVDDSTGKVYFATDKGIVVYNSNVSPFGDELGEVYAYPNPALNNHSTVTIDGRNGTHLPKGTNVKILDVAGNL
VYETNVVEGQELQGGKVVWNKRNLAGNKVASGVYIVLLSNDDASETTTTKIAIVN
>APX99127.1 ABC transporter substrate-binding protein [Lacinutrix venerupis]
MKIKNILLILFFPLTIYSQDYSRDWKGYFSYLDINDISQGNSKVFGAAENAVFIFDTQTNEIKELTTINGLSGETISSIQ
YVEENGLLLIGFENGLMQVYLESSQDIRTVVDILNKPTIPPIDKRINNFTVYNGLAYISTDYGISVYDINALEFGDTFFI
GPNGSQLTVNDIAVFQEEIFVATENGLFKADVNNSNLIDFQQWQQLDNANWLEIEFVGDKLFIARDNTILYELVGNSFVQ
RVDYTGQINHLSKNNNQLIVTLLNAVYVYNTEPFTENSVINTLEDYPTNFTSAIINEENDVFIGTQGVFVTNKTGFGILK
INLSDLEQIDEIHPDCPLSNNAFSIQATDNNLWATYGDYTVSYNAFPLRERGYSHLIGENWKNIPYDSLLGARNLTKINV
NPLKPSQVFICSFYDGLLEVNNDVPTNIFNATNSTFESSSTNPNVSDIRNEGSKIDKNGILWCTNAKLLDPLKSYNITTG
EWKTYDFSEIIIDRNTEIGYSSIDIDQNEVLWIGGHRKGIFGYKPNTGELKNIESEEENLPSPSVKTLKVDKQNQVWLGT
DKGLRVIYNTEAFFSDPNFEPSEIIILDDGVASELLFQQYVKDIEVDGANNKWIGTLDTGVYYLSSDGQETIYHFTKDNS
PLPTNQVIDISLDETNGIVYIATSKGLVSFNSETSAPDITLQEAYVYPNPVRPNFNINDEKIKIKGITENVNIKILDIEG
NLVTEAESRTNTKFSGYNLEIDGGTALWNGKNMSGKTVASGVYMVMIADLDSFETKVLKLMVVR
>ALW83924.1 hypothetical protein AUC43_01670 [Hymenobacter sp. DG5B]
MLHIFRCWLGLVGLLFLAQTVGAQSTAGYGDWQLHLPTNRPLRLEDAGDRVYVATENAFYFLDKKLNTTQVLSRRDGLND
VGVAALAYDSVTQQTVLAYRNSNLDILRPNGSVRNLNDVLRKSIQGTKEINQVSIGAGKAYVSTSFGLVVVDLTKLEISD
TYSNIGPGGTVVAVYDAAVANGALYAATSAGLLRGQLTSNLLDYRNWTRYQPVPLSANPAQHVYPFLAAYGGEVYAAVEG
AGAAVYKFIPGTPGAWRAVPNTYTPQFRKLRASSIGVLVIDDISGVRRIERTGVVTVVVPPTPGTYTQDAVRSRDGSYYV
ANYQNGLQRVRPGSGQVPERFVPNGPETGLAFSILADAHTNKVDVFTGGYSERYLPNGFRLGFYEFANGQWTNFTPAAFP
ATNFPDLQSPSRGTRTPDGTLYVAAYGGGLLEWKGPGQFRQFGEGTPAGSPLLGTFGNKNRVEVTDVAADATGKVWVVNR
HLRPNTSGLFILDPVTTTWRTIPWVSGFEALERIVLDDNGFAWVSVSRKTDPTGAALGIFAVDPATAKPNQPRFFTTASG
LPDNQIYELAKDRRGYIWAATIKGVAVFNDPSGPFGSSLGFTLPLVTRGEGANFPALFSEAVRTMAVDGGDRKWFGTDHG
LWLFSPDADEALLHFTTANSPLPSDRIIDVKVNDKTGEVWVATDGGVVTYRGAATVTEGSPKCTAVFPNPVRPEFTGTVG
ITGLANNAVVKITDVAGHLVYATKANGGTVTWNMTNPDGQRVRSGTYLVLSTDADGKNGCVSKVAVLSK
>AEH00703.1 putative periplasmic ligand-binding sensor protein [Lacinutrix sp. 5H-3-7-4]
MRSIKLIVAFILLFNSNHVFAQDFTDSWMGHFSYLDIKDISQGETKVYGAAENAIFTYDKQTLEIEKLSTINGLSGETIS
SIEYVQNKGLLLIGFENGLMQVYKESENDFLTVVDIIDKPTIPPNNKRINHFMIYNDFAYISTDFGISLYDINNLEFGDT
YYIGDGGSQIKINQTTIFEDQIYAATNVGISKALVSNPNLIDFNQWTRIVSANWVGITSVNDKLFASRSTRRLYSVINDA
ISELVVYSDLIVDTREEQGNLLIATEKEAYVYNTETSLNVVATAQTIEDVSMLFTAVSLSQNNNIYIGTQGIYTTAIGQE
GYGILQTNVSDTSVYQEIHPESPLLNKFFKIKTQAGEVWGTHGGHSVTYNFNGGLRRSGLSHLKNEEWNNISYDSIASAV
SNPWYLSYLSINPFNTNQVYVGSYFSGLLDINTESISIFNQDNSSLVPFAGAIHLVLANNFDSNGALWVMNGRVDNSLNK
LENGQWTGINMQDIINPRTSNLGFSDITFTDDGKIFISSLNYGIIGVDTNGDKKFIEDVEFNMPSEKTWTVETDLQNTIW
IGTDRGLRVIYNTSEFFSNPTFQVSDIIVLDDGTPRELLFQQYITDIEVDGSNNKWIGTLDTGVYYLSSDGQETIFHFTK
DNSPLPSNDILDIAIDDENGLVYFATEKGLVAFGSESSKPEETLEDAYVFPNPVRPSFNINNDKIKIKGLTDNVNIKITD
IEGNLVTEAESRTNGKFKGFNLEIDGGTALWNGKNLGNVTVASGVYLIMLTDLDSIETKVLKVMIVR
>AKQ44467.1 hypothetical protein TH63_00555 [Rufibacter sp. DG31D]
MVPLGIYKWVIRLFSLLLSCAVYAQTGGLPLGGWQIHVPNHRAKALAETPSSVYVATEDGFFRYIKEENTLQTLSRTDGF
SDVNLRTLRYDTVTATLVVAYENTNLDLLRDGKVINVSDLFRKPLSGVKTIHHLYTHNKKAYVATSFGLVVVDLLKIEIK
DTYSNLGPQGEQVQVFASTVLNDSLYIASSAGVMAASLSNPNLLDFRSWRRFGMAQGLPANAGNEAVKTITAFQGSVYAG
VNGAGVYRFTGSAWTKAPFSTSDNQFQSIETDGKRLVTASQKEVLEINANVQASLKTDPLLQNLRMALPARGGGIWAASY
EKGLVRVTAAGSQAFVPNGPASADAFAVYAEPQGFTVLGGGYTQSYLQRESDAGFYQYQNGQWTSYNRFSRGPFPGNARD
FVMAIRNPVTGKFYLASYGAGLLEWNGPEQITLFNNANSPLLSAIGPADRDFVRITGLAYDLEGNLWVVNRNQMPNAPGI
FQLRPDNTWKAHPLPGFSLGSSLDKILVDDQGYKWVTVSTNAPSAGLVVYDDVTGKYAYLGGAGQGGLPGNQVFDLALDQ
QGEIWAGTNSGVAVFTSSSDIFTASYAGAYLPVYERRPLLQGQVVRSIAVDAGNRKWMGTDTGLWLFNETGEELIYHFNT
KNSPLPSDKIRDISINHATGEVLIGTEGGIAVFRGTATRTETVNKNCLQVFPNPVRAGFTGLISISGVPNNGWVKITDTA
GFLVSEGKAAGGTYAWNGQDYNGRKARPGVYLVMASSADGSQTCMTKIAIQ
>ADR22224.1 hypothetical protein Ftrac_2245 [Marivirga tractuosa DSM 4126]
MLKSVSYLLLIFFSWSLSAQDIPMGSWRNHADYSTAQKTAIFDNKVFCATNNGLFYFDREDGSLNTLNTTDGLSSINISM
LEVVGELLLIGYQDGLVDVMDEALSISTFEDIFQSELRGDKKINEAVIGEEIIYLATDFGVVLYNIKENELIDAFQNLGE
DGERIAIHGISTDNEKLYLSTAEGLLTGDLSGNINLKDFQNWNRDSIGNSGAALLQTVFHQGNLYGLANNDSIYRFQNNE
WQSVFGSNEPIQQINAVNNQLYLSSSNQLFQLNGNNFELAFSVSEANQINDFSFIENQFFLADDNSGLIRYQDGATERLT
PQGPKGKTQSLHQLEQFTFHLAENVGGFSYFENGRWIYTGSDSEGQDLPIFRDVALDLISGNGIFLSETDGLYSWDTENI
SQLNLEDPIITDWVSLAESPQASYWALVKTEGNLYGLFNPENEELVEMNLAANSTINDYLIVSNGDHYLATNFGLYVFNP
ESGLERRLNTVLGNGNLPNNRIKDLAMDLNGQLWIATESGVAFFNRFQGVLEGDNVDASQPIFEGFFLFDGIPVNHITID
GGNRKWMSTRDGLWLFDENTERNIVHLRRSNSPIVNTNVQQMVVNPLNGELFISSSSQFLSYRTDATRAGAVHTDVEVFP
NPVRLSADKTVTIRGLAYNNEVMITDIAGNLIHKGKANGGTFSWDLGNYSGFRAKSGVYLVFSINADGTETYRTKFALTP
>AEE13379.1 immunoreactive 84 kDa antigen [Porphyromonas asaccharolytica DSM 20707]
MKAPIHLLLPLLLCTLPLAAQEQLWQWHLAVGDVELVADLPEQVLFTTGGVIGTVSPEHPDEIHLFDGMTPISDLDAEMI
RYSPSQQVTTAYYTSGRIDLIYSDRIYNLVGISDNSMLNDKTATRIFYYKEFAFIAGHFGLMQIDLSHHQIVATAFLGKE
VLDAFALDEKLYALTNEGLRSSTLSQNLQDPASWSLVEGLPQRGITAITALPDGSLWYIDNLNNLYRTTLAQANTTPQMM
AQSGWAERLFPLADGVAVAGADSLLVWRASGERIRINLPAHLHSLSGDSSPDKLWFTADGALYKANLASASNGSVSLEKL
TLEANAPKSNKHFYLTHQHGKLYSVSGGRRTNAYWQPGYIQIYTPPLWRTWDYREIRQQTGDIPVYDLVSIAVDPRDAEH
YFVGSWGDGLYEIQGDQVINRYTPDNAPFVRAWNDDSPTAHNVRVGSLCYDHRGNLWMAQGQGLIANPLVVRTPDGTMKA
ISYPDIELVNAFGPMLALPNGVKWLLIFHRSADGNNGVFIFDDKGTPLDQSDDEYRLVTKFVDRTGKEIAAKYYYDLALD
PSGSLWIATDKGPISVASPSTFISQSTPLASRPVGGEEPNLYYVLDNMPITAIAIDALGNKWCGTGSDGLYLLSPDGTQL
LAHYTKDNSPLLTNDVLSLAIDQKRGELYIASSAGLVSLYIGQTSDWSAQSKEVYIYPNPLRPEDPDQVTLSKLPAGTTV
RILDGAGNLIYQEVALTGQLTISTRLPSGERYPSGIYYALLSDSEGKHSYSIPFAVI
>AOH41666.1 hypothetical protein BCB71_11380 [Tannerella sp. oral taxon HOT-286]
MKKIQLLIYGLLLSLLTVHAAEKNTRWHTYLAMYNTVAVAEAENNVYAVADGTLYSYGKSDDNIRVYSRQTGLSDSDVRL
IRYSASARTLVIAYASGNIDLMTSDGIYNLPFLKNTTNIQDKTLNAIDLSGDRAYLSANFGILVIDLKKREVAETYRLDR
RTTATALLGGSIYAATDSGLLSAPTTANLMDVGNWKRVSLNSLDFDDQKIVGLGAFRDRLCFVASGGGLFYRDTDGSIKT
LRKQTNLRGLTVVGNRLVAYASEAMYIFASLEGTGETVAPGTINGVTALTEDGRFWVASGRNGLVGLRRRAEGQYEKAIS
GLKIEGPKRNEDDFMIVDRGRLWVVGGSYTNTARGNRRGTLMSCVDKKWTNFDEETVTRAAGFGVQDYVGVAVDPDDPTH
CFVSTFGEGVIEVKDNTFVRLYNHTNTPLRSALPNAKDAQRYVRAIGIGFDKNKNLWMTNCSAQNGIVVRTPDGTWKSLY
FQGVSNKTFVGRILFTSRGQKWVNVPRDGGLLVFDDNGTPTDGSDDKSHFFSSFSNASGTSLDVSEYYCLAEDRKGDIWV
GTNHGPIVCSSAINALRDPARCYWNGIIRNDEDGRPRYFLDSEQINAIAVDGGNRKWIGTAGSGVYLVNADGTETLEHFT
TTNSPLLSDNIRCLAIDNASGEVFIGTDKGLVSYRGDATEAPKTYSDVYAYPNPVRPDYDGSVTITGLIADSNVKITDLN
GNLIRQGRSAGGQFTWDCRGANGQPVSSGVYLVLASTPDGSEGVVTKIAVVR
>AHW61790.1 hypothetical protein FH5T_08385 [Draconibacterium orientale]
MLSQAQRQQGSWQDYLSYNKASKIAVSSDKVFCVTEGGLFYYELEDNSVNKFGGAIQLSDFGVSTIAYSEQNKVLVIAYS
NSNIDLLYDNGEVVNLSDIKRKTIVGNKVINNIAFAENEAYLACGFGIVVLNLDRQEVKDTYYIGDGGSSLEVNDIETDE
NSIFAATNQGIYRADKNEPNLANFANWIHVDDIPHPEGIFNHLVYHAGKVIANYAAGEWYMDEMFMLNNGTWEPYNPEIR
FAFDLQSNGSYLCIASRDVVFIIDSNHEPIGRIDGYKFNDRTVESIAPKSAGVSADGSVWIADDKEVLVRYYSERFEQTL
PPGPINNDMYFVGAFNSEIWMCAGGTNGYLSPVFQRFGSDGWSYFTNVTHPELKGFHNILAVEVDPRDPDHFFVASWGGG
LLEYRKDELVERYYNLNSPLETALPEQPNEPFTRVGGMSFDSEGNLWITNAECAHNLHKLTPSGEWESFELPDIANRYNV
SDIIVNKNDDKWMLIPGGHDAYVINKTGDQKKRLLVQTYFSNGTDNIITPMHDVFSIAEDREGAIWIGSAQGVAVYSNPS
RIWNSDNFYATHPGLDLNDGIYHPLLETETVTAIAVDGANRKWLGTQNSGVFLVSETGEAEVLHFTTENSPLLSNTILSI
AINQKNGEVFFGTDKGLISYQGEATGGADTYSDVYVYPNPVRETYDGPVTIAGLIENTDVKITDITGNLVYKTTSFGGQA
VWDGNNLNGNRVKTGVYLVFCNDENGEESHVTKILFIH
>ACU57959.1 two component regulator propeller domain protein [Chitinophaga pinensis DSM 2588]
MYRFLISLCAILCLSCLNALQISAQQHIEGTYVGQWSDHLPWRPAVAVAVKGDKIYCAAAQGLSAVANTPEDGLELSRYS
KANGLHDIGISTLAVNDETILVAYANSNVDLLSGNTIYNIPDLMRKQVAADKTIFRVIFRNNKAYLCTGLGIVVLNTSVP
EIEATYVVGSTGAYTPVYSVAIIGTSLFAATSEGVRTASLNSNNPSDFRNWSSLSQGLAPDSVQEIIAFNNLLICRQRNQ
LYLLNNNTWTPWYTAGRTISNMSIYNNQLLLCQPQAGASRILALNANAAVVSSFQHALLKAPMQAAGTEHALWIADSLSG
LIQYDKQTSEYTAVNPDAPAGIITGDLLFSGNTLLAAPGTISNNWKAAGNRDGYYSFENGSWNATAGWPDSLHDIATMTV
DANAIYLGSFGGGLVRISGDKRTVFKQGILPAATNDPTAYNISGLATDLNGNLWVAAYGANNNLLVKKSDDNWVSFRSPY
AMTGNAISQLLTDDNGLVYMVSPQSNGLYVLNHNNTLDNKSDDQWRQYRLGAAQGNLPSNDVYCLAKDRNGSIWIGTARG
VAIINCPGQAAADGCNAILPVIQQDNFAGYLFQDEQVTTIAVDGANRKWVGTYNGAWLVSDDGQCILEHFNTGNSPLPDN
HIHRIAIDPKIGEVYFATAKGLMSWHGTATAPVSKMERDSVLVFPNPVKHDYSAPIAIRGLADNTRVKITDISGRMVYQT
RALGGQAIWNGLDYTGHRPQSGVYLVFVAGETGGEHVVTKIVFIN
>ANE52225.1 hypothetical protein SY85_18770 [Flavisolibacter sp. LCS9]
MRYLLLFFVLVTKAFAQSPAIGTWREHLPYGIAIDVTASTNRIYAATPFSLFSVDLASEEIERFSKVSGLSETGISTIQF
DKLSQKLWIGYTSSNIDVLTTKGIINIPELKRETVNHDKTIHHFFTDNNLCYASTGLGVIVLDANKYEIRDSWIIGNNGH
YVTTYMVAKDASFFYAATEEGLKRTPVTNPNPADYHSWEFLSGNNGLTATACKGVVNLNSKIIALQNDSLFVLNGSSWNL
FFENGSAITSINTTENKLAVTQKNAGNNQVVVLNSDGTTYRNVQHPLFTAIPKKALVNNGMVWVADSTSGLSRFSATEVE
PYQPNAPLQVVSGNLVAYASTLYATAGGTSNIGDPLHKPAGLYLYKERQWHNISQLSHPALAGINDLASIAIDPRDETVW
IGSFGKGLLHFKSNNQFDIIQQAPLSGTVSDPTSIRINGLVFDNEQNLWVSNTGAATYLHVLKKDNTWQSFTSPYVLTNN
AVSQLLIDDVNQLWIVSPGNGLLLLQHNNTLDNKTDDLWRLYRSGRGNGNLPSNEVLTIAKDKNGYIWVGTNDGIGIIQC
PFDAFTTTGCEAILPVAQQGNFANYLFKGEEVRAIAVDGADRKWIGTRNGVWLISAEGDKVLQRFTETNSPLPSNDIQQI
AVDGTTGDVFIATAKGLVSYRGTATEATVMQKDLFIYPNPVPPTFSGVIAIKGMAANSTVKITELNGRLVYQTRSLGGQA
LWNGKDAKGQPVATGVYLVLVTDEQQQERAAGKIVFIAK
>AMS27432.1 hypothetical protein AEM51_10795 [Bacteroidetes bacterium UKL13-3]
MNKVKSSILLLFFALVNSFLCSLVWAQPAVPAINSWRVHASFVDNNCLEEVGSKIYVGNNSAIFTYDKEERSVEVLSRVT
GLSDVNVKQIRYHAPSRTIVVGYDNLNIDLIKDGVVYNIPDIFNKRIIGDKTLNNISIINQTAYLSCSFGIVLVDIPRRR
LVDSYLNLGANGTNLAITDVAVFDGKIYAASKKGIYAASLSSSNLSDFSFWQLIKPSTLSSLMEVFNDKLYAVVDSSIQT
FDGNTWNAYNGLGKNQTKDMRVTSNHLVITLDDLIVTQNAQGITTTMSQRFAKTALLSSTKDFFMLVPNQYLIRVDGVTN
ALDYLAPSGPMAITATRMVYGGGKMWLTAGGVNGFGIAGGWAPQFNNNKFSWFENNEWYGYSNSLDSTIINARDFIDVAI
HPITKNAFIGSFGYGIIEVNGETVLNKYDTSNSSLRSPNGNPGPVYVSGLAFDDKNNLWVSNSEAVTPISVFEASSKTWK
SFSLPISVDRRFGFLTIDDQNNKWIFSTRGLGLYVFNSGSKVLDESDDQFKTLNTNKGNGYLPSNTVLCVTKDQKGELWV
GTDQGLCIFRNPENVFKNGANFDAQQIVIKTGLVYSNFLGNTPINCIKVDAANRKWIGTANGVWLVSSDGYTVIHNFNMS
NSPLLSDIILEIGINDQSGEVFFITEKGIISFMSNATEAKEIHSNVMVYPNPVGPDYTGLIAVKGLVNNAYVKITDIKGQ
MVYETRANGGMATWDGRNFTGKRTATGVYLIYSTNAEGSETNVAKVVFIN
>ABQ03742.1 putative periplasmic ligand-binding sensor protein [Flavobacterium johnsoniae UW101]
MVKRFLCFLFFLLFQFGFAQGQLSWQGYFSFNEIKDISESSTTIYAASENALFSKNSASNALKTITTVDGLSGQTISAVY
YSQAFKKTITGYENGLLTVINEADGSVIKKVDIINKQLPTSIKKINHFLEHNGLLYVSCDFGIVQFNLTTLQFGDTYFIG
DNGAEISVKQTAFYNGFIFAATSSGIRRASITNPNLIDFSQWAVVNSGDWSGINALDTELIAVNSTGNIHRFNSSTFVGF
LQLPQPSVDMRVVNHNLFITTANTTYVYNNQMVLNRQIVNSQLPELNLTFSCASAVGDVIYIGTKEKGLFSSALSGIGTF
ENNTPDGPIRNNIFSIDASPNSLWAVYGDYDINYNPYSLDSYGISKFSNSKWLNIPYSEVYDAKSITRVIVNPNNEKQVY
ASSFFSGLLRIESDIPNHLFNEKNSGLESITFEGPTYIDVRINGTAFDKSGNLWVTNSRIKNGLKVLKTNGDWVSYATST
ILNNAESNNYANIVIDKNNTKWISTYNDGVIAFNENGNVFKKITTGTDTGNLPSADVRSVAVDTKNQLWIGTTKGLRVLS
NVGNFQTDSQLKANPIIIIDDNLAQELMYEQFITSIVVDGANNKWIGTVDSGIFMVSPNGQETKYHFTINNSPLPSNTIN
DIKINSSTGEVFIATNKGMISFKGIATGANEDLNNVYVYPNPVRPTYSGTVKVAGLIDKANIKITDIEGNLVYETTSDGG
TIEWDTTAFGRYKVSSGVYMIFISAQDGSETKVKKVMIIR
>APT22540.1 T9SS C-terminal target domain-containing protein [Flavobacterium columnare]
MKNCTAFLFILLNFPHVFAQEINPWSGYYSYNAVKDLELVGNKILIAADNTYFSSNLDTNQSEKKSTIEGLSGEPITQIH
YSPTYNKTIVGHLSGLVIIVNETDGSMFYLKGIKEKSNILASKKRINHFEEYKNKIYISTGYGITVLDMDNSQFGDTFFI
GTGGTEQDIVSTSIINDTIYAIVKSKGLYTAKLSNPFLIDFNQWSMLQPGSWLFLKSTKTKKIIVSETGAIHELKSDNSL
SYITSVLQKPKDVHYNEDKLIISSSNYVDVFDENGSVIKQLAWRDQFQSLFTSSSIRNNKIYVGTESNGLYSVDFDNPQL
VANLTPSCPEKNRFFRIKVNDGTLFAVFGGYTNQYNPYGYCCGGPSKSGISVYSNEKWINLPYKDLLEARALSSIVLNPK
NKNEVFIGSFFSGLLKLDNFIPTKLYNKENTPLKDELIPNVLLVNTPSFDSNGNLWITSSRAENALFSLDKNDNWKSYSF
KNISVNPKEENFSSMKIDKNGTKWLGTLKTGVIGFNEKLNKNIIINNVKGKGSLPDNDIRSLALDNNNQLWIGTFNGLRY
LPNINSFLTDTSLDTKQIILLEDGTAQELFYQSNILDIEVDGANNKWVSVEESGVFLISPDGQQTKLHFTKENSPLPSNI
VDDIEIDQTTGKVYFVTNNGTVSYQSLATVGTKDYSNTYIYPNPYRPEHKGMVRITGLKDKSNVKITDIEGNLVFENISQ
GGTIEWDTLSFAKTKVSSGVYVVLVSDQEGEDTVVKKLLIIR
>AEW87423.1 hypothetical protein FCOL_13140 [Flavobacterium columnare ATCC 49512]
MKNCTAFLFILLNFPHVFAQEINPWSGYYSYNAVKDLELVGNKILIAADNTYFSSNLDTNQSEKKSTIEGLSGEPITQIH
YSPTYNKTIVGHLSGLVIIVNETDGSMFYLKGIKEKSNILASKKRINHFEEYKNKIYISTGYGITVLDMDNSQFGDTFFI
GTGGTEQDIVSTSIINDTIYAIVKSKGLYTAKLSNPFLIDFNQWSMLQPGSWLFLKSTKTKKIIVSETGAIHELKSDNSL
SYITSVLQKPKDVHYNEDKLIISSSNYVDVFDENGSVIKQLAWRDQFQSLFTSSSIRNNKIYVGTESNGLYSVDFDNPQL
VANLTPSCPEKNRFFRIKVNDGTLFAVFGGYTNQYNPYGYCCGGPSKSGISVYSNEKWINLPYKDLLEARALSSIVLNPK
NKNEVFIGSFFSGLLKLDNFIPTKLYNKENTPLKDELIPNVLLVNTPSFDSNGNLWITSSRAENALFSLDKNDNWKSYSF
KNISVNPKEENFSSMKIDKNGTKWLGTLKTGVIGFNEKLNKNIIINNVKGKGSLPDNDIRSLALDNNNQLWIGTFNGLRY
LPNINSFLTDTSLDTKQIILLEDGTAQELFYQSNILDIEVDGANNKWVSVEESGVFLISPDGQQTKLHFTKENSPLPSNI
VDDIEIDQTTGKVYFVTNNGTVSYQSLATVGTKDYSNTYIYPNPYRPEHKGMVRITGLKDKSNVKITDIEGNLVFENISQ
GGTIEWDTLSFAKTKVSSGVYVVLVSDQEGEDTVVKKLLIIR
>ACY48812.1 two component regulator propeller domain protein [Rhodothermus marinus DSM 4252]
MRGLWLLVLMGLLGSVQAQPAGRWQAHTSMRQVTDLALAPSSVWVATGGGVFRYSPEDGSLQRFTAVEGLHQVGVRALAW
DARRQTLWIGYGDGVIDRLDPAGGTIRAFFDIARAERFPDRQIFRLRMQGDTLLVATAFGVVVFDPVNGVVRDTYTQFGT
FSDMAVYDLTVGPGPDGQPTLWLATAQGVAYAPLSHPNLKDPGAWTMESEGLDGQLPVRSIALHGQTLYVGLERGLAVRQ
PDGSYELRWEGEAVTDLQPLGDLLLGTAGNRVLRVDATTSVQTLGSDSLGRPLRLATDGETLWIGDGENGLLRAAVPDAG
ATGLDVLEKILPDGPYVNVFADLAIDPAGNLWATDVATGGTAGFHRMAPDGRWTAFLPAILGGRSAFRPVYADAAGNVWV
GSDGNGLVQVAPDSTLIFYDATNSTLEPAAGTSSFIIVRGLGSDPEGRLWVANLTAPHPLHVRLPDGTWQRAPIPSCINS
LSTTLGRLLVDEYGQLWIVAVSRGNLRINTGLILYDPGDDPARADDDACRYLSERGGGGQGLPGVAVQALAEDRDGRVWI
GTTEGLAYVLNNPFAAADPNTVPVWPLAADRQPGENPFLLSGLSVNDLAVDPANRLWVATDDGVYVVEQAGVDFRIAEHF
TQENSPLLSDVVQAVAVDARSGRVFLATAAGLVSYQGDAIAPAEQARPLFVYPNPVRVGPEEDAMVFIEGLVEATELRIV
TVDGRLVTSFETRGGRVRWDGRDRYGRPVPSGVYLIVAVGQNGEGTAYGKVAILR
>AEN72866.1 two component regulator propeller domain protein [Rhodothermus marinus SG0.5JP17-172]
MRGLWLLVLMGLLGSVQAQPAGRWQAHTSMRQVTDLALAPASVWVATGGGVFRYSPEDGSLQRFTAVEGLHQVGVRALAW
DARRQTLWIGYGDGVIDRLDPASGTIRAFFDIARAERFPDRQIFRLRMQGDTLLVATAFGVVVFDPVNGVVRDTYTQFGA
FSDIAVYDLTVGPGPDGQPTLWLATARGVAHAPLTHPNLKDPGAWTLETEGLDGRLPVRSLALHGQMLYVGLEGGLAVRQ
RDGSYELPWEGEAVSDLQPLGDLLLGTAGTQVLLIDATTSVQTLGSDSLGRPLRLATDGETLWIGDGENGLLRAAVPDVG
ATGLDVLEKIQPDGPYVNVFADLAIDPAGNLWATDAATGGTAGFHRMAPDGRWTAFLPAILGGRSAFRPVHADAAGNVWV
GSDGGGLVQVAPDGTLQFYDATNSTLEPAAGTSGFIIVRGLGSDPEGRLWVANLTAPHPLHVRLPDGTWQRAPIPSCINS
LSTTLGRLLVDEYGQLWIVAVSRGNLRINTGLILYDPGDDPARADDDACRYLSERGSGGQGLPGVAVQALAEDRDGRIWI
GTTEGLAYVLNNPFAAADPNTVPVWPLAAERQPGENPFLLSGLSVNDLAVDPANRLWVATDDGVYVVEQAGVDFRIAEHF
TQENSPLLSDVVQAVAVDARSGRVFLATAAGLVSYQGDAIAPAEQARPLFVYPNPVRVGPEEDAMVFIEGLVEATELRIV
TVDGRLVTSFETRGGRVRWDGRDRYGRPVPSGVYLIVAVGQNGEGTAYGKVAILR
>AOW08605.1 ABC transporter substrate-binding protein [Flavobacterium sp. EM1308]
MRKRLVYLLFLFLLQFTFAQTNMSWQGYFSFTQIKAVSESPSTIFTASENALFSKNVTTGIIKTTTTIDGLSGETITALY
YSPTFNKTIVGYQNGLLIVINQADGSMLKVVDIINKNLPNNSKRINNLIEFGGILYVSTDFGIVQFNLSSSKFGDTYFIG
DNGAEIRVSQTAIYNGFIYAATSSGIRKGDISNPNLIDFNQWQVNAVGDWSGITAFGADLYAVNTSGYVHKYDLGSNTFN
GFLPLAEAVTNFRSTKDYLIITTANTVFIYNKQMALQRQINRNQVPNINSAFSCATIIQDSIYIGTVANGLIVTSFSNAS
TYENITPIGPSRNSVFAIQATPSQLWAVYGDYDIYYNPYPLDDFGISKFSSSGWLNIPFEKVFGAKSMSRITINPTNEKD
VYASSFFSGLLKIESDVPTILYNQTNSSLESLSISPPDPNYIDIRINGTAFDKSGNLWITNCRVVNGLKMLSPNGQWKSY
AMDKILSAPSENDFGTMVIDKYGTKWMATSKNGVIGFNENSNTFKKITFGENQGNLPIQDVRTVAVDNKNQLWIGTTKGL
RVLSNVNDFQTESQLTSENIVIMEDGLAQELLFEQFITDIEVDGANNKWIGTADAGVFMVSPNGQETKYHFTTANSPLPS
DVVNDISINSSTGEVFIATSKGLISFKGIATSASENLNNVYVYPNPVRPEYIGTVKINGLLDKANVKITDVSGNLVYEAI
SDGGTIEWDTTAFGKYKVASGVYIIFVSAQDGTETKVKKVMIIR
>AFR36188.1 hypothetical protein B739_1596 [Riemerella anatipestifer RA-CH-1]
MKKIFQILIFSISFLFFAQEGKWQDLFSYNHIIKIKQDDKELIVVTKSGLFYYNVASGEIRKLSKANGLHEVGITAFDYN
PDTKIGLIGYETGALDIVTPNGVTLIVDIPIARSYQGSKKINHIFIKDNLAIISAGYGVSIFNLDKKEFGETVFFQEGTN
FIASNEAFVKDNVVYAATNQGLYSHKIDLEFPIYSTWQKLNALNLSQSDTNGQNYLVATKKEVYLGEAFQRLPYSFTDIK
DVVWQANDFLVCDVNKIYQFSTDGSLQSTYDFSSYQLTTGALYNGKLFAGSAFSGILDQNYTSVKPDGPYSNVASRMTLV
DDKIWVATGKKGSCYQAIYDNNLGYYYYNGTRWEYPQYFLDNPQLAFNILDVAVNPSNLSEIYFTNYAQRGSKGVYKMID
NKFSRVFNTSSAQWYNVPEYLAFDKNNNLFATFSFFEGDVNFVGMYFISQDGSRFETIKTANIKQNSSGILAFNDRLFIG
GPRVSEGGLLIYYFNNTPTRFDDDLKQILRVEEGLPSASVTAMTMDKNNSLWLGSTTGLRILPNALSDLYGTKVKVSPIV
ITQNGIAEELFKDAEILSIAVDSGNNKWVSVNGGGVFFLSADGQKVYNHFTKANSPLPSDEVTDIKINDKTGQVYFATSS
GIVVYKGDVANVTSKFGEVIVYPNPVVYSQFKGSVKIKGLAEKTNIRITDAAGNLIHQAVSRNGYYEWNLQNQRGSRVAS
GIYFVLMTNEDGTDKATAKIAVVN
>AIH03191.1 immunoreactive 84 kda antigen pg93 [Riemerella anatipestifer CH3]
MKKIFQILIFSISFLFFAQEGKWQDLFSYNHIIKIKQDDKELIVVTKSGLFYYNVASGEIRKLSKANGLHEVGITAFDYN
PDTKIGLIGYETGALDIVTPNGVTLIVDIPIARSYQGSKKINHIFIKDNLAIISAGYGVSIFNLDKKEFGETVFFQEGTN
FIASNEAFVKDNVVYAATNQGLYSHKIDLEFPIYSTWQKLNALNLSQSDTNGQNYLVATKKEVYLGEAFQRLPYSFTDIK
DVVWQANDFLVCDVNKIYQFSTDGSLQSTYDFSSYQLTTGALYNGKLFAGSAFSGILDQNYTSVKPDGPYSNVASRMTLV
DDKIWVATGKKGSCYQAIYDNNLGYYYYNGTRWEYPQYFLDNPQLAFNILDVAVNPSNLSEIYFTNYAQRGSKGVYKMID
NKFSRVFNTSSAQWYNVPEYLAFDKNNNLFATFSFFEGDVNFVGMYFISQDGSRFETIKTANIKQNSSGILAFNDRLFIG
GPRVSEGGLLIYYFNNTPTRFDDDLKQILRVEEGLPSASVTAMTMDKNNSLWLGSTTGLRILPNALSDLYGTKVKVSPIV
ITQNGIAEELFKDAEILSIAVDSGNNKWVSVNGGGVFFLSADGQKVYNHFTKANSPLPSDEVTDIKINDKTGQVYFATSS
GIVVYKGDVANVTSKFGEVIVYPNPVVYSQFKGSVKIKGLAEKTNIRITDAAGNLIHQAVSRNGYYEWNLQNQRGSRVAS
GIYFVLMTNEDGTDKATAKIAVVN
>AKP70718.1 immunoreactive 84 kda antigen pg93 [Riemerella anatipestifer]
MKKIFQILIFSISFLFFAQEGKWQDLFSYNHIIKIKQDDKELIVVTKSGLFYYNVASGEIRKLSKANGLHEVGITAFDYN
PDTKIGLIGYETGALDIVTPNGVTLIVDIPIARSYQGSKKINHIFIKDNLAIISAGYGVSIFNLDKKEFGETVFFQEGTN
FIASNEAFVKDNVVYAATNQGLYSHKIDLEFPIYSTWQKLNALNLSQSDTNGQNYLVATKKEVYLGEAFQRLPYSFTDIK
DVVWQANDFLVCDVNKIYQFSTDGSLQSTYDFSSYQLTTGALYNGKLFAGSAFSGILDQNYTSVKPDGPYSNVASRMTLV
DDKIWVATGKKGSYYQAIYDNNLGYYYYNGTRWEYPQYFLDNPQLAFNILDVAVNPSNLSEIYFTNYVQRNSKGVYKMID
NKLSKVFNTSSAQWYNVPEYLVFDKNNNLFATFSFFEGDVNFGGMYFISRDGSRFETIKTANIKTSSSGILAFNDRLFIG
GPRASEGGLLIYYFNNTPTRFDDDLRQILRVEEGLPSASVTAMAMDKNNSLWLGSTTGLRILPNALSDLYGTKVKVNPIV
ITQNGIAEELFKDAEILSIAVDSGNNKWVSVNGGGVFFLSADGQKVYNHFTKANSPLPSDEVTDIKINDKTGQVYFATSN
GIVVYKGDVANVTSKFGEVVVYPNPVVYSQFKGNVKIKGLAEKTNIRITDAAGNLIHQAVSRNGYYEWNLQNQRGSRVAS
GIYFVLMTNEDGTDKATAKIAVVN
>AFD55613.1 immunoreactive 84 kda antigen pg93 [Riemerella anatipestifer ATCC 11845 = DSM 15868]
MKKIFQILIFSISFLFFAQEGKWQDLFSYNHIIKIKQDDKELIVVTKSGLFYYNVASGEIRKLSKANGLHEVGITAFDYN
PDTKIGLIGYETGALDIVTPNGVTLIVDIPIARSYQGSKKINHIFIKDNLAIISAGYGVSIFNLDKKEFGETVFFQEGTN
FIASNEAFVKDNVVYAATNQGLYSHKIDLEFPIYSTWQKLNALNLSQSDTNGQNYLVATKKEVYLGEAFQRLPYSFTDIK
DVVWQANDFLVCDVNKIYQFSTDGSLQSTYDFSSYQLTTGALYNGKLFAGSAFSGILDQNYTSVKPDGPYSNVASRMTLV
DDKIWVATGKKGSYYQAIYDNNLGYYYYNGTRWEYPQYFLDNPQLAFNILDVAVNPSNLSEIYFTNYVQRNSKGVYKMID
NKLSKVFNTSSAQWYNVPEYLVFDKNNNLFATFSFFEGDVNFGGMYFISRDGSRFETIKTANIKTSSSGILAFNDRLFIG
GPRASEGGLLIYYFNNTPTRFDDDLRQILRVEEGLPSASVTAMAMDKNNSLWLGSTTGLRILPNALSDLYGTKVKVNPIV
ITQNGIAEELFKDAEILSIAVDSGNNKWVSVNGGGVFFLSADGQKVYNHFTKANSPLPSDEVTDIKINDKTGQVYFATSN
GIVVYKGDVANVTSKFGEVVVYPNPVVYSQFKGNVKIKGLAEKTNIRITDAAGNLIHQAVSRNGYYEWNLQNQRGSRVAS
GIYFVLMTNEDGTDKATAKIAVVN
>ADZ12909.1 Two component regulator propeller [Riemerella anatipestifer RA-GD]
MKKIFQILIFSISFLFFAQEGKWQDLFSYNHIIKIKQDDKELIVVTKSGLFYYNVASGEIRKLSKANGLHEVGITAFDYN
PDTKIGLIGYETGALDIVTPNGVTLIVDIPIARSYQGSKKINHIFIKDNLAIISAGYGVSIFNLDKKEFGETVFFQEGTN
FIASNEAFVKDNVVYAATNQGLYSHKIDLEFPIYSTWQKLNALNLSQSDTNGQNYLVATKKEVYLGEAFQRLPYSFTDIK
DVVWQANDFLVCDVNKIYQFSTDGSLQSTYDFSSYQLTTGALYNGKLFAGSAFSGILDQNYTSVKPDGPYSNVASRMTLV
DDKIWVATGKKGSYYQAIYDNNLGYYYYNGTRWEYPQYFLDNPQLAFNILDVAVNPSNLSEIYFTNYVQRNSKGVYKMID
NKLSKVFNTSSAQWYNVPEYLVFDKNNNLFATFSFFEGDVNFGGMYFISRDGSRFETIKTANIKTSSSGILAFNDRLFIG
GPRASEGGLLIYYFNNTPTRFDDDLRQILRVEEGLPSASVTAMAMDKNNSLWLGSTTGLRILPNALSDLYGTKVKVNPIV
ITQNGIAEELFKDAEILSIAVDSGNNKWVSVNGGGVFFLSADGQKVYNHFTKANSPLPSDEVTDIKINDKTGQVYFATSN
GIVVYKGDVANVTSKFGEVVVYPNPVVYSQFKGNVKIKGLAEKTNIRITDAAGNLIHQAVSRNGYYEWNLQNQRGSRVAS
GIYFVLMTNEDGTDKATAKIAVVN
>AGC40497.1 hypothetical protein G148_1193 [Riemerella anatipestifer RA-CH-2]
MKKIFQILIFSISFLFFAQEGKWQDLFSYNHIIKIKQDDKELIVVTKSGLFYYNVASGEIRKLSKANGLHEVGITAFDYN
PDTKIGLIGYETGALDIVTPNGVTLIVDIPIARSYQGSKKINHIFIKDNLAIISAGYGVSIFNLDKKEFGETVFFQEGTN
FIASNEAFVKDNVVYAATNQGLYSHKIDLEFPIYSTWQKLNALNLSQSDTNGQNYLVATKKEVYLGEAFQRLPYSFTDIK
DVVWQANDFLVCDVNKIYQFSTDGSLQSTYDFSSYQLTTGALYNGKLFAGSAFSGILDQNYTSVKPDGPYSNVASRMTLV
DDKIWVATGKKGSYYQAIYDNNLGYYYYNGTRWEYPQYFLDNPQLAFNILDVAVNPSNLSEIYFTNYVQRNSKGVYKMID
NKLSKVFNTSSAQWYNVPEYLVFDKNNNLFATFSFFEGDVNFGGMYFISRDGSRFETIKTANIKTSSSGILAFNDRLFIG
GPRASEGGLLIYYFNNTPTRFDDDLRQILRVEEGLPSASVTAMAMDKNNSLWLGSTTGLRILPNALSDLYGTKVKVNPIV
ITQNGIAEELFKDAEILSIAVDSGNNKWVSVNGGGVFFLSADGQKVYNHFTKANSPLPSDEVTDIKINDKTGQVYFATSN
GIVVYKGDVANVTSKFGEVVVYPNPVVYSQFKGNVKIKGLAEKTNIRITDAAGNLIHQAVSRNGYYEWNLQNQRGSRVAS
GIYFVLMTNEDGTDKATAKIAVVN
>AKQ39153.1 hypothetical protein AS87_02120 [Riemerella anatipestifer Yb2]
MKKIFQILIFSISFLFFAQEGKWQDLFSYNHIIKIKQDDKELIVVTKSGLFYYNVASGEIRKLSKANGLHEVGITAFDYN
PDTKIGLIGYETGALDIVTPNGVTLIVDIPIARSYQGSKKINHIFIKDNLAIISAGYGVSIFNLDKKEFGETVFFQEGTN
FIASNEAFVKDNVVYAATNQGLYSHKIDLEFPIYSTWQKLNALNLSQSDTNGQNYLVATKKEVYLGEAFQRLPYSFTDIK
DVVWQANDFLVCDVNKIYQFSTDGSLQSTYDFSSYQLTTGALYNGKLFAGSAFSGILDQNYTSVKPDGPYSNVASRMTLV
DDKIWVATGKKGSYYQAIYDNNLGYYYYNGTRWEYPQYFLDNPQLAFNILDVAVNPSNLSEIYFTNYVQRNSKGVYKMID
NKLSKVFNTSSAQWYNVPEYLVFDKNNNLFATFSFFEGDVNFGGMYFISRDGSRFETIKTANIKTSSSGILAFNDRLFIG
GPRASEGGLLIYYFNNTPTRFDDDLRQILRVEEGLPSASVTAMAMDKNNSLWLGSTTGLRILPNALSDLYGTKVKVNPIV
ITQNGIAEELFKDAEILSIAVDSGNNKWVSVNGGGVFFLSADGQKVYNHFTKANSPLPSDEVTDIKINDKTGQVYFATSN
GIVVYKGDVANVTSKFGEVVVYPNPVVYSQFKGNVKIKGLAEKTNIRITDAAGNLIHQAVSRNGYYEWNLQNQRGSRVAS
GIYFVLMTNEDGTDKATAKIAVVN
>ACU06938.1 immunoreactive 84 kDa antigen PG93 [Flavobacteriaceae bacterium 3519-10]
MKKTVLFILFLFSLQLSAQVISSTRWTDLFSYNNVIAVREDDGKLIAATENGIFYYTPASGEVTKLSKANGLHEVKISAF
DYNPETKIGLVGYLNGSMDVITPEGITYVVDIPIATGYNGNKKINHISITGDLAVVSVGYGVSIFRLDKKEFADSSFFVT
GGGVYEACREAVIKDNVVYAATSTGLKSHEINTTFTIYSTWTPLAAGNMTQVAGGSVVAFSDAATVRFGSGATFAALPQG
FSAIQDVVVTPENIIVTESSAVSVFGISGNFIRSYNAGEALNTGTYSNSVIYAGTKTSGIKNETGNLLKPDGPYNNTSYK
ISLLNDNIWISTGNRTNRLNDAAPHPMNLGFYYFTGTEWIYPSFFKTSGFGFNVLDAVANPSDITEVFFTNFIPQASQGV
YKMKFNSASKDYEFVKVYKTGLDVYHGRPVGLAFDDKNNLFGTVAFLDTENPDGNAGLMAYDRGSDSFKYKSLKITAATQ
KPVIADGFIWTPLPRLNALAAVDYKNTLSFADDEISIVARQNGLPSNSEGTLGIAIDKTGDAWIGTDNGLRVLSSASSNV
KNNPTVEPIIIEENGIGEELFRDSSILQIEVDSGNQKWVSVNGGGVFYLSSTGEQTIRHFTKENSPLPSNSVTDIKVDNK
SGKVYFATLDGVMVYQGDVLDVTENFGDVLVYPNPVVYSRYKGNVRIRGLAEKTNIRITDAAGNLVHQAVSRGGYYEWNL
NNQRGVRVASGIYFVLMTNADGTDTATAKIGVVN
>AMM51284.1 hypothetical protein TH61_09020 [Rufibacter sp. DG15C]
MVLSSAKFWMSFLCAWVLTFAAQAQSSTLPLGSWRLHVPNNRAKALTETPNSIYVATEDGFFRLIKEDNSLQVLTRTDGF
SDVNLASVRYDSASTTLVVAYENTNLDLVQDGKIKNITDLLRKQLAGVKTIHHLYTHQKKAYLSTSFGLVVVDLVKLEVK
DTYSNLGPHGEAVQVYSSTILKDSLFITSSMGVMAASLQNANLLDYRAWRRFAIAQGLPAQATDNTRTISAFQGRVYVGV
NGSGLYQYQNNTWQRAPFSTPDNQFAAIETNGVRLVLASGPNVVEANANGQATNYTNQFITSARMAIPAKDGSIWVADYV
NGLVQLKNNTAKTIAPNGPAFVDVFSLYAENNTLTALGGGFNQSYLQAGSSAGFYQYQDGQWTSYNRFSGGQFPSNVRDL
VAAVRNPVTGKFYLASYGGGLLEWDGLDKVTLYNETNSPLRSAIPSNQDFVRITSLAVDPQGHLWVVNRNQQANAAGLFE
LLPDGTWKSHPFNFQFSNALDKIVIDNEGYKWLTVSTNAPGAGLVVYNDLDKTYRYLGGAGEGGLPSPQVYSLAVDNKGE
IWVGTGSGVAVYSSGADVFSTDDLSAYLPIYERRPLLQGQVVRSIAVDGGNRKWMGTDNGVWLFNETGEELISNFTTKNS
PLPSDKIRDIAINHLTGEVFIGTEAGVAAYRGAATKTEKVSKDCLQVFPNPVRAGYTGSIGISGLPNNGWVKITDTSGKL
VYEGKSNGGTFPWNGRDYKGNKAKPGVYVVLAGSDDGVETCSIKIAVQ
>AIZ63119.1 hypothetical protein PK28_04390 [Hymenobacter sp. DG25B]
MLSLLLMPFLHCLRWIFAGLVASLLAAGGALGQGAVGYGDWQLHLPTNGAYALADAGAKVYVATNDAFLLFDKELKSIRL
LSRRDGLHDVGVRTVAYDSLTQSVLVVYRNGNLDVLRPDGSIHNLTDILRKQLPGEKIINSIYFNARRAYLSGNFGLVVL
DMNRLEVRDTYTNIGAGGEAVRVLATTVLHDSLYAATSYGLLRGRLTDNLVDYHSWRTDAGGLTRPGDPYRTLATQDGRV
YAGINGIGLHRFTGKEWVPLGPLAGNEYRQLTPSAAGLLVVSNMGVALLKPNGEVRSYPNALIQNPRAATRARDGVLYVA
DNGNGLLAVAPDGQQVTNYVTNSPASARSFSILTEPNGRVTVFSGGYGDRYLQAEVYDGFYEYADGRWQSTTPQTLPDLA
QYPRPKDLTRGVRTPDGTLYIGSYGNGLLEWQGPGRFKLFNPVSNQPNPLLSVIADPNYTRINDVALDADGNVWVVNRHE
VPNTSGLFLYQPATKQWITIPYFSGAENLDRIAIDDNGYAWLTESRKNGRGLVVYDRKTQARRLFTKEDGGLPAVELYDV
VKDRVGDIWVATIAGVAVYNDPSQVFLPGSPGLRKPLVSRGEGSGYDLLFTEVVKTIAVDGGNRKWFGTDNGLWLFNADG
DEALQHFTTANSPLPSNRIVDVAVNDKTGEVFVATDAGLVSYRGSATVTEGAPSCAKVFPNPVRRSFTGQVGISGLANNA
VVKITDVAGQLVYQTRASGGTVVWNLQDYNGRRVQSGVYLVLSSDADGQNGCISKIAVVNE
>APY11144.1 ABC transporter substrate-binding protein [Seonamhaeicola sp. S2-3]
MHKSCITLLITLISLLSFSQDFSSSWRGHFSYYNIKEVVQTESKIYAASENAIFSYDLQTNEIREFNTINGLSGETISTI
YYSETYQLLIVGYENGLLEIVFEDNENVLTVVDIIEKSTITPTNKSINHINEYQNYIYIATNYGISVYNLERLEFGDTYF
IGNTGEQIQVNETAVLDDYIYAVCSDGNGIKKALVSDPNLIDFENWETITTGSYNLIEKHNSKLYTIASNRKIYEIINDN
LNERFTYNNLPLDIKSNAEYLVITTQNNVFVYDESFNTISQINIETDFDTTYTSAIINNNNIYIGTTDFGVLKTSISNSI
SLEEIHPNGPLLNIPFSIEAESNGVWVTFGEYTSQLNPYPLNSRGISHLNGEEWINTKYTELNFQARCLNNISINPYSNN
QIFISSFFDGLLEINDEIATNLFNESNSSLEDLIIPSDPSHTGDIRIAASTFDQNGTLWLMNSRVESPLKSYNPSTNQWN
SYSFSSIISDPLNDDSGFIDIVVDNNNVKWISSQYHGVIGFNDNGNLKNIVGEDKNFPSRDVRSLAIDKQNQLWIGTLKG
LRVLYNTSNFFEDDDVQVEEIIIEEDGIAKELLFQQFVTDIEVDGSNNKWIGTADSGLFYFSSDGQTTIYHFTEDNSPLP
SNTINDVSLDTNNGIVYIATNRGLVSYKAGGSSTLENLTNAYAYPNPVRPNFNIADERVKIKDISENVNIKITDIEGNLV
AEAQSNINQRYSGYNLEIDGGTAYWNGKNLANNVVASGVYLIMLSDLDTYETKVIKLMVIR
>EAP87590.1 immunoreactive 84 kDa antigen [Croceibacter atlanticus HTCC2559]
MKLVFKLLVLVLPMSLIAQDFSENWTEFYSYYNIKDVSNGNNKIYAAAENAILIYDIPTDSVRTVSSVNGLSGELITAIH
YSETYESLIIGYENGLIEVINDNSTEVTSVGGIIEEVSISPLDKRINHFMEFEDNIYVSTDFGIVLYNLPNLEFGDTYRI
GDNGEELQVKQTTVRGETIYAATFSGGIRYADVTSEDLIDFEEWQGITTSSFDAVQVVGSQVYAVQNNGSLHRIEGTNLV
FEESLGLRARDLRVNNENELILTTQSFVRVYDENLTLLNAITTLQDISQNYVATTVVNGEFFIGHDEVGLIATSTTLSPE
FVVISPDGPLLNSIFNMEALDNELWVTFGEHNIFYNPYPRSDRGISHLVEDEWRNIPYDSLMGALDIIEVTSNPFNSEQV
FFSSFGDGLLEVNDEVPTQFFTGNNSAIFDFIPNGTDGSRVNGTAFNSEGTLYLAQGFTDIALYKKEQDSDVIMPIDDLI
DNIPTLGDGLLGKIVIDRNDNLYIGSQTQGLVGYQPSTGIVTQLKDDVGGAGLPDNDIRALEFDQNGRLWIGSLTGLRVL
FNPQSIFTEDNVTVEPIIIEENGVPQELLFSQFVTSIEVDGANNKWIGTAQSGVFYLSPNGQETLLRFTKENSPLPSNII
TDIRIDEASGRVYIGTPNGLLAYNATATSPQDNLENVRAYPNPVRPNFNGVVVIDGLTARANVKITDITGNLVYEDTSVG
GSIEWDTTAFGRHRVASGVYLILITAEDALETKVHKLMIIR
>ALI99402.1 hypothetical protein DC20_11025 [Rufibacter tibetensis]
MVLCSLTWTLFTHAQTSRLPLGTWQLHVPNHRAKAVAETPSSVYVATEDGFFRYLKEDNSLQTLSRTDGFSDINLNTLTF
DSATSTLVVAYENTNLDLLTNGKVHNLTELLRKPMPGAKAIYHLYTHNKKAYLSTSFGLVVVDLVKREIKDTYSNLGAQG
EAVQVYASTVLNDSVYIASSEGVMGANLNNANLLDYRSWRRFGSAQGLPFGLSSEATKTIVAFGDAVYVGINEEGIFRFN
GVSWNKASFSTQDDQFRAMETNGRRLVITGAQEVVEVSSSGQASRMVQPLFQDLRMAIPARSGGLWAASYERGLVQVTSA
GAIALVPNGPAYVDVFGVYAEPGLFTVLGGGYSQGYLQRSSVAGFYQYQNGQWNSYGFASGGQFPGNARDLVMARRNPVN
GKLYIASYGSGLLEWGGLDQVKLYNNTNSPLLSAINASDRDFIRVPGLAIDPAGSVWVTNRNQLPNAAGLYELKVDGTWK
SHPFNGYSLGSGLDKVVVDDSGYKWVTISTNGTDAGMIVYDDVTEKYKYIGGVGQGGLPGKQVFSLAVDLQGEIWAGTNN
GVAVFSSTPDIFTSTYAGAYLPIYERRPLLQGQIIRSIAVDGGNRKWIGTDTGLWLFNETGEEMIHNFTTRNSPLPSDRI
RDISVEPSTGEVLIGTEGGIAVYRGTATRTETVNKNCLQVFPNPVRVGFSGNIGISGVPNNGWVKITDAAGFLVFEGKSA
GGTFAWHGRDYNGRKAKPGVYLVLASSGDGAQTCMTKIAIQ
>EAQ43147.1 hypothetical protein MED152_10495 [Polaribacter sp. MED152]
MKKSIFIFFSFLSFITFSQIDYSNSWEDFYSYNNVKDFVKVDNIIYALVDNAVFTFNESTLETEKFSSIQGLSGETTSAI
FYSTVYKRLVVGYENGLVEVIDENGEITISSDITNFNQTGFKSINHIAEFENTLYLATPFAIVEYNLEKLEFGDTFFIGN
NSTSLVINETLVLDNTIYAVTEDGIFKADATSNLLIDFNSWQQSFPNREFSRIVSFDDAIYVAEKNTLYQLVNNNLTEIR
RFSEPIVNLNSSDSNLIITLNNQAIVFDSSLNVQQEINTTTDFNFTLSNALFVNNTIYLATNQFGVLSRNLGQAANFTEI
HPEGPLSNDVFSIAAKDNDLWVVYGGYNLFYSPLLKRQGFSHYNGEEWFNTPFDPNFPVIDLNHVSIDPNAENRVYISSF
GDTSDINSVSTGGLLVVENNEISTFYNRLNSGLEDLEPTQPNRVTLRISGSKFDREGNLWVANINRTDELKRLSPSGVWS
SYDLSGLKINPTFFGLSEIAIDNNQTIWMGTRRNGIYAFNENGNRTRALVTTPNLGNLPDTDVLTVAVDRSNRIWMGTRT
GMVVFRNASTVFDAEVLNAQPVIIEENGVGERLLGDQRVNTIKVDGADNKWFGTENGGVLYTNPSGTTTLNNFSTQNSPL
PSNKILKIAIDDSSGKVFFATEKGIVAYNSNVAPFGEVLDEVYAYPNPVLKNHNTVTITGRNGNNLPKGTNVKILDVAGY
LVYETNVVEGQEVQGGKVVWDKRNLAGTKVSSGVYIVLLSNDDASETATAKIAIVN
>ALR32434.1 hypothetical protein ATE47_00810 [Chryseobacterium sp. IHB B 17019]
MSLGVLASLQFVNAQNISSKKWADLFSYNNVLAMKEDNGKIVAAAENGIFYYTISSGEITKLSKANGLHEVKISAFDYNP
QTKIGLIGYQNGSMDVVTPDGVTYIVDIPIATGYNASKKINHISITGDLAVISVGYGVSIFDLKKKEFKDSAFFLTGGVY
EASNEATIFGNKVYSVTNTGLKSHEMNTTFPVFSTWSTEMAGSFKHIDSESVLTFSSPTTAYLYNGGTPTPLSQTFSNAR
DLVVNSNSIVVTDVNRIYTFNTSGNFNNSVTFGEECNTAIAIGSNVYGGTVLSGIKNESNNSFRPDGPYFNFAYKINLYG
DNQILVSTGGRGNRFNTPISNPKNPGFYYFDGMQWVYSSYFTSGTKVFNVLDAIANPTDSNEVFFTNYVFSPDQGVYKMK
YNSANKDFEFVKQYNLGATSIYYTRPVGFTYDDQNNLFVTVAFTQDASSGLGFYDKITDQFTVKSFGYSNGSQKPLFYEK
LLWIPLPRTNQFLAYDLKSTPSNLTDDTDYILNQSNGFAANSGGSVSVAIDKSGDAWIGGDIGLRILPNAVSAIKDPNSA
TVEPIIIEQNGLGEELFRDAQILQVEVDAGDHKWVSVDGGGVYYLSADGQQTIKHFTKENSPLPTNSITDIKVDRKTGKV
YFVSYDGIVTYQGDVSDVTSDFGNVLVYPNPVVYSNFKGKVTIKGLAEVTNIRIADATGNVVHSAVARGGYYEWDLNNQR
GKRVASGIYFVLMTNEDGSDKATAKIAVVN
>ALO15639.1 Two component regulator propeller [bacterium L21-Spi-D4]
MGRVFLYYCIATLVILSGQISFVFGQGYNIGDWESHFSYRQVELIDGNDSEIFASTSNAIFKYDIESGEFQTFSTVEGLS
GVNISAIKYHSRLDFLMVGYSSGLVDFIYHDEIFTLPDIQQNTSLNAKSVNNIHFAGDTAFLACDFGLVLVDISEREVQS
TFFLGSSGDAIMTYDVSTGNDTIWVGTDKGVYYAARTGINLHNYQNWSVLESLSDYDQHVPFIEKNASTIFIGQSRPEDT
TDIIYEYENGVFTQYLPDKKYRVRGIEKRNDILTIIASYGVRFYGQNGNLLMSQYFNGYNDHWGHSQAAVLAGEKVFFAD
PEYGLVLRESGEESFMFPNSPFTNAINDIEVARGKLFLTGGISGAKYKDYGMYIYDDQWINLNRRNTEELFTVRNLNFVL
PDPGNNSHFFATSNGYGLLEFMDTAVINHFDQDNSPLENFNNLEQAYILASGIAYDNNKDVWITTSQVPNNLYVYKTALQ
EWDVFSLQGSISNRVISNLTEMPWGDLWFVDQDFGLVAIDPEKLKNGAVANGYKRFRVIGSDNSILTNFVTTMAVDQDNY
VWIGLDEGGIAVYYNAQSVMNYNVSASRIIVENDGIAQYLLENERVSCIAVDPGNRKWVGTQTGGVFLISEDGTEQILNL
NKENSPLPSDFVRDIGIDTKNGWVYIATEEGLVAYYTGIKESNAEPDKLRVYPNPVHEDYNDLVHIDGLGNKMKVKITDV
AGNIVFETTSNGGTALWNMRDFNNQRVTTGVYMIYASSFDGTTTAAAKIFVVSR
>AFC25085.1 two component regulator propeller domain protein [Saprospira grandis str. Lewin]
MRTTFLFFLGLMLSFSFLQAQSLAPKVGIGQWESFLPYGQTKALIETPDHIYAATDYGLFSVFKASGEFVLYNKITGLSD
VGISTLAYSADYQRIFIGYENGNLDILGSDGRIMNRPAIKQNANITSGRSIRHIFCDSNQVYLSTEFGLVCYEQESGEFA
QTTFTSMQVYASERLGQELFMATAMGLYKVPVEGVNLQDFNNWSKLGTADGLALDFYESFALGKMNGRLYADINDTLMRY
DGQNFSHLPHNGENYMYTGRSKLRMQVNAFGTRLTMATGTNYVEVLFEDERLEGYFFDGDISGNIFDALSDRSSAIWMAG
GKGLYRNNADGSLSPYLPEGPYNANVSSLGVDEYGVLWATGGLIDYVSVFFDGFGAYRYEDFDWQSYRPANRAELNGIDN
LSCLAISPKDRSVYMGSFLAGLVQITKEDSIYVWDKDSPNTALQEAQGDANRTRITGLAFDDDNNLWMSNHKAVQPIVVK
TEEGDWKSFANPYTSEIGPIAIDRYGYKWIVQLRGNNLLVFDSGELEVDGDERYKVLTPSNSELASSKVNCVVSDRSGSI
WVGTDNGVTIFSCSVFDDNCSGLRPIINPDDFNGRLLENENIRSIAVDGANRKWIASDNGVFLLDGEDYSQIYYFTEENS
PLFNNRVGAIAVDPESGQVYMATESGLQGFRAEATQGSNFANKSAVRVFPNPVRPNYEGQIAISGLVEDVNVKITDARGR
LVFEQKAYGGQAVWNGYDYQGQKASPGVYLVFTVNSDGTERLNTKFLIVN
>AEE51231.1 two component regulator propeller domain protein [Haliscomenobacter hydrossis DSM 1100]
MRHIFLFLIHLFFLVTLQAQSDTNNLAIGQWRTHLPLRTGRFVTQSSEKVYYAAEQSILVINKTDFELEEISRVDGLSNT
QAKLLAYVPGSKTLMVVYENSVIDLVPEEGPIFTLNQITNFSNFVGDKIVHGISVEDAENVFVCGNYGLSRLNLNKREFS
FSTFTGLDVFGAVVFNGFIYAATEGGIYRIALTDPNPQNFSNWNFLGPESGFPNSYESKAIAIFNNQLYFDVNRSLYRMD
TASPELVYTRAGFSIQYLSAEGKNLLVGYRCQSNCDRGALVAFAANGQRQEASNLCMGIPNYAVEDQNGRIWMGDEWMEF
RVLNSLQDANCTNYVFNSPFSDKVWEMAVRDQELWLASGGVNRTFSYLNRSDGFASYIDGQWKVFTRFNSPYLQGEKAND
NSDDLTDVMTIALHPSNKKVYIGSFYEGLIEIDGEKFQLFNEKNSTLNNAIGDIARTRISGLAFDEEENLWVANHLAANP
ISVLTKAGEWKSFKPSCGVTSLHQLTIDQNGYKWFCSSSNAAGLIVFDSGKLDDNTDDKCRVFTTANSELQTNQVNCVNA
DLDGDVWVGTGEGVVIFECGSNAFDENCRGTRRVVEIINGLGAYLLETEFITTIAVDGANRKWVGTRNGVFVLSPSGRDQ
LAHFTTRNSPLLNNAILDIVINPKTGEAYIGTESGIIVLQSDAIEGGRVHNAEIKVYPNPVRPDYDGPIAIRGLARDAAV
KITDVAGNLVYETRALGGQAIWDGRDYKGRRVQSGIYLVFSSSNPREAGFGKPSTATGKIVVLHRE
>AHF13822.1 hypothetical protein BARVI_07590 [Barnesiella viscericola DSM 18177]
MIRAQLAVGNWQIYSSIGDPVKVVDTEERVYFVSGISLFSFDKVTEELEGYNKNNKLSDTGVSNIYYNYDKNYLVVIYSN
ANIDILYDDGKVYNIPDIKNAIMTASKTINDVNFYDNHIYLATDFGIVVLNDEKYEVSESYNYGQKVNLIGASNKYCFML
SGEVIYYIDKDAVKYNLANWKILSRVSGYTIYDLEPFNDKYLFYSQNGVLYFYDMESEGLPLLGTLNMGVRSVERYYDSF
ILRGLAYVAFCKPEIVNGALQIGDVFNFQNKSEYLVNVETSSYEKDKSIWALGEQGLCHFKMENNQVVMLKEPFLANTLN
VSDPWNLVIHDNKLYVSNSGPRIGTENQYVRTHISVLDQGDWSVLDVGETPLVNNKHGKYLCSSYNLAFDPDDPNTFYVG
TWFEGMYKIKGNECVGHYTHLNSPFTLNWAISVPCVEFDDDKNLWVVPKGTPSLCMLPREKQSISTDEITKDDWYQFDYP
EIANNKYAKLLIPKHSTAKWVVKGSWGGLIFAFDDKGTYNTTADDKTKSFNSFTDQDNKTFDPSYYTCIAEDNNGQIWIG
TSSGPIVITNPNNVFNDNFRCTRIKIARNDGTDNADYLLQNIEITDIFVDGANRKWIGTTESGLYVVSSDGSEILEHFTT
ENSQLPSNRVTEVVVDPVTGVAYVGTTNGLAAYRSDAVQASEDYSSVYAFPNPVRPDYEGWISVTGLMDNSLVKITDVAG
NLFFESYSNGGQISWDGRDRKGNRVKTGVYLVFASSTTTGKQSGVVTKILVVN
>ABG60541.1 conserved hypothetical protein; possible surface antigen [Cytophaga hutchinsonii ATCC 33406]
MRLFATLSLFIIVLGSIAQTNSNIPIGVWRTHLPSKSASTIAYANNKLYVSSAKSSFTFDLSENSMEPLSKIDGLSEHEI
SVIRFNEETNTGLIGYTSGNIDIIKNGRLENFDVIYRSSIVGSKKINNITIYKTRAFVCCDYGVTVIDLVRNEVVESWMN
LRINALPNIVYACVLNATQDSVFLATQYGIMSASYNKPGINLMDFVNWKVYTNISTSLSRSVGELNGRIYAGVSTIGVFV
LNGSSWQNIGLTLDATSTCWNLIKSNNQLLVCANNNLYTIDNPTTYTKVFTTNSFKNLREAIYDRKGNLWLADVNEGLVG
KNGGDTYSYFQLNGPSSTTTFNLYYYKNTIIANSGGYNSVYFPQYRPDGFYEFQAQDKWRSYDQYNSNYPPGIGDNLTSS
YNSFDDTLYVGTFGYGYVSFQQPNTFVRHDTTDTPMKTMNVTGIDVDSKGTVWFATYGTPVFQPSLYARTKKGVWSSYTL
NTSKNESRYLLQVKIDSVGNKWMRYGTNGMDKGVIVFNEKNNQVRYFTTSSTQGNLPSNRINCIDIDQKGVVWVGSEQGL
SAFYDPSRAFSGSFSAPIYNGFGVLFDKNVTCIKSDGGNRKWVGTTEGLWLFNDNFTEALAFYTINNSPLYSNNIVSIDI
HAITGEVFIATDKGIISYRSDATESNKDFSEAKIFPNPVRPGYSGVITIEGLKDNVMVKITDMQGKLFYEAKSNGGTATW
NMINYAGIKAETGMYLVFATTDKGEEKFVGKIAIVQ
>AEA43371.1 hypothetical protein Fluta_1377 [Fluviicola taffensis DSM 16823]
MRLYTKTYFMRYFLLLVLIGASGAVFSQLGMGQWRMHVAASQAIDVAYGDGLAVAALKNGVIEYDEAAGESKIYNNQNGL
SDIITSCIVYEPGTKSFFIGYENGNIDQLYSNGSIVNIPAIKLASITGNKRINGFTVRNGRVYAATGFAIIVLDPIKHEV
KDTYNPFSFPKNYQSILFLNDSIYALHNDGMVKAFENNPLLGNPNNWAVDARVEVPVLEISYQKASLFNNEIFLLAKREG
YGGDSIMKVTSSGLQEFIGHQFSMEIANFQVINNKFGVSYSESYILFNPDLSVFLSLSNYSLTLPEIKSVVFDGSNTYWI
ADFMNGLVKFDSYGSSKIISKEGPPKNEFYSLSGRDGKLIVTGGSIERVDLSYSRSGAYAMKDEVWNLYDMQNQPLWNTN
TWAIGAASINPKNLEEIALGGYCVNALSITNGNSITEVYNASNSIIENTSLGNTFACVSGLEYDDDGNLWIVNGYSTNPL
KVKTADGNWYSMATNSSIANVFATRIAIDYNGNKWVSLYGKGLMGYKDNGTISNTSDDIIKVLQTGEGAGNMPSSNVTAI
AVDFDNEIWIGTDHGLAVLYNSSGLFSAAGVTDASQILVTYDGNVEVLLGTSYISDIEIDGGNRKWIATQESGVFLISAD
GQQVIANYNKDNSPMISNVVVDMEFNHLTGELFIITDNGMVSLRTDATYEDAEYSSTTVFPNPVKPDFFGPITIQGIKYN
SDVKITDAAGNLVYKTTSNGGTATWNGKRLTGENVSSGVYFIWTAPVEGKGKKVGKVVVIR
>AEE19289.1 immunoreactive 84 kDa antigen [Dokdonia sp. 4H-3-7-5]
MAQDFSEDWTAHFSYNQTVGITSGNDKVYVASENAVFIYNTLDGTTTNRTTVNGLSGNLISSIYYSKSFDTLFVGYENGV
IDVIVGNTFDVLTVVDIFNKPAIPPDRKRINHFEEYNGFVYIASGFGVSLYDVERLEFDDSYFIGNNGGLLDIGSTAVLE
PYIYAATTDGGLRRALVANDNLIDFNNWETTRNGAFEKIIEFDNNLYLQEDNSLLASSNGLDFSAFQNFQTSIIDLQSSA
ENIIVTLNAGVFLYDVTGIQVQNYGAIEDFIPRYTTAIMEDGAVFIGTLGSGVALFDITTPGEITRLLPNGPLENAHFDL
AASAGSVWSVFGDYTVSYNPFPLKRQGISRYSEAEGWSFIPQEDFFGASNFVHIAINDQDPSRLYASSFNGGLVEIIDET
PSILYDENNSPLLPVATTTNDVRVNGGAFDNEGNFWVTNARSVLGLQRVSSSGQFTPFNTEEILAGEDANLDAVAITPDG
NIFVGTDRRGVIAFNPGTNTFARLAGEDGAGNLPIDDIRSLAVDRNGALWIGTRLGLRVLFGPSQLFENLQASANAIIIL
QDGIAQELLNDQVVTDIIVDGANNKWLATADSGVFYVSPNGQETIFHFTTDNSPLPSNTVQSVAIDPETGSVYFGTIRGM
VAFDGSSTAPAEDLEEVLVYPNPVRPGFNGNVRIEGLTANTNVKITDLVGNLVYEENTTGGSIEWDTTAFGRHKVASGVY
LIIITGPPEELRETTIEKVMIIR
>ANH59688.1 Two component regulator propeller [Dokdonia donghaensis DSW-1]
MSQDFSENWTAHYSYNRVSDMTSGNDRVYVASENAVFIYNTLDESIETRTTVNGLSGNVISAIYYSEGFDTLFIGYENGV
IDVVVGNSTDVLTVVDIFNKPAIPPDRKRINHFEEYNGFVYISSSFGISLFELSQLEFDDSYFIGNGGGLLDIGSVAIQE
PYIYAASIDGGVRRALVANDNIIDFNNWETIRTGSYQEIVSFNNDLYLQEDNQILISQDGVDYSIFESYPETVIDIRPNE
DFLSVTYNATVLLYDENQNLAQTYGAIEGFTTRYTTTLTLQGEIFVGTLGSGVARFSSSNISDVIRLLPNGPLENEHFDV
AASAGNVWSVFGDFDVSYNPFPLKTQGISKFTEGEGWSSINPGDLFGATNFVHVAVNSLDPTQLFASSFNGGLVEVLDAT
PSILYDENNSTLSPVATTTDDVRVNGGAYDAEGNFWVTNARSPLGLHKVSPAGQFSSFNTEEILAGSDANLDALAIGLDG
VVFFGTDTRGVIAYNPANNEFARLAGEDGAANLPIDDIRSLAIDRNGALWIGTRLGLRVLFGPSQIFENSQISANAIIFL
EDGLAQELLNDQVITDIIVDGANNKWLATADSGVFYVSPNGQETIFHFTTDNSPLPSNTVQSVAIDPETGSVYFGTVRGM
VSFDGTSTAPADNLENVLIYPNPVRPGFNGNVRIEGLTARTNVKITDLVGNLVYEENTTGGSIEWDTTAFGRHKVASGVY
LLLITGPPEEMQETTIEKVMIIR
>ALJ60039.1 Two component regulator propeller [Bacteroides cellulosilyticus]
MRFQYIFLLCLIYLLPAYSQNAIGEWQTYLSYHNPTRSEVIGSKLFILANGDLYAYDKEDTSIRTYSKSFPLSDTEISYI
AYQSAYKSLVIIYSNANIDLLVNEEDIYNLPDYKNKNMTQDKTVNHACFYKEYTYLSTASGILCINLKKREISNYYPLNK
NVLACNVSDNHLYAATSEGLFAGLLTDNLLDIKNWKKVSDDTSEFLSQYHDIPLKGEVPENITPNSPVRNYPYYMNFAGE
RLLITGGGHIANRLDRPGTIMTFENNTWNSFQEEGISEQTKHRYDDINCIVQDPKDVAHHFAASAGEGIYEFKDGKFINW
YSMHNSPLESAVPNEPWADSYVRVNGLIYDKENNLWMVSCETQHAVSVLMKNGDWASLHYPEIVKASNFGRTIFDKRGWL
WATSSRIESGGLFCLNYNGTIADTSDDQHRFITRFTNQDGALLEQLAVYCIAEDKEGVIWIGTNRGPLVLNNPSRYFNDN
FYCTQIKVPRNDDSGLADFLLVNEAINAIAIDGANRKWIGTASNGIYLISADGMETIHHFTEENSPLLSNSIVSIAIHPR
TGEVFIGTSKGLVSYQSDATEAENSFKESNVRAYPNPVRPDYSGVITVTGMVYDSDVKIVDTAGHLIYQGTSLGGQFTWD
GRNKQGRRVATGIYMVLAADSEGKEGIVTKIAFIRGE
>ALO49674.1 Por secretion system protein [Prevotella enoeca]
MFSQKLLTLSFCVLYALSTSAQSTQWKSYMSYRDVKSIESAGEKMFVVASKSVFCYTPTDKSVTTYDKASGLSDCLVSQI
AWCAPAKRLLILYENNNIDLLSDNGDVINIPDYRNKSMTTDKTVNSIYVAGNSAYLCNGFGIVKLNMKTGEISDTYRLGF
RVDYAYIKDARLYASSSSHGLWSALLTANLYDKSQWKRVGEHVPRSKTIDEKLLKVIQNVNPGGPKYNHFGFMRWYNGRL
YTVGGGFTSTDDMMRPGTVQVLDNGNWHIYQDENISRLTGYQFVDNSGIDIDPRDNKRIFVSGRTGVYEFYDGKFVQNYN
NNVPVLKTASTVPNPKDKDYVIVQSIKFDTKGNLWALNSISPSTSLVEYNTAGKWLSHHNPALMYDEKKSLENMKSMIFD
TEGLLWFANDYHRTPSLFCYNTSTDRLLSFKSFTNQDGTTVNVHYARCLAEDKEHHIWMGTDVGPLLLKRDQINNTKPVF
TQIKVPRNDGTDYADYLLNGIDITCVAVDGANRKWFGTQGDGVYLISSNHLTQIHHFTADNSPLLSNNIESIAIDGNSGE
VYFGTENGLCSYLSDATEPAETMTKNSVYAYPNPVHPDYNGPITITGLTYDADIKIVTASGILVNQGRSNGGIYQWNGTD
RSGKRVSSGVYMVQTATQESKKGTVCKIVIVN
>AKU69410.1 por secretion system C-terminal sorting domain-containing protein [Prevotella fusca JCM 17724]
MTIKRYFLSLFLLVSVVASAVAGGIGTWKNYLSYSNIQWVEQGGNKLYVLASNSLYSYNRNDQSIRTYDKINGLSGMDIK
FIGWNRTARRLVIVYSDYNIDLMDDKGNVTNVPDYYLKTLAVDKTVNGIDMSGAYCYLSTGFGLVKLNVSKAEITDSYNL
AFPVNYSYIEGNYIYAASQNNGLYRALLTANLLDRSNWTQVGNYVARSHTMDADLLAQAKRLSPGGPKRNTFIWTDFRNN
RLYTTGGYYDPIADNWENPGIVQVLQGDDWDFFEDDFSARTGYAYLGTKAVAVDPRNSNHVFVGARTGLYEFLSGKMVAF
YNKDNSILQSAMDDGRELGNDYVLVNGLAYDREGNLWVLNNQTKKENLIRMSKDGQMTSFSKAELMKDGVGLSGLSQMRL
DSRNLLWFCNDHWIQPGLFSYDPKNDKLNAYTRFINDDGSNVDITAVHCWAEDLDNNIWIGTTAGPLLLQRSQMNKQDSY
RFVQVKVPRNDGTNLADYLLAGLEITAIAVDGGGRKWFGTKGNGVYLISADNMMQLQHFITTNSNLLSNNIQSVSINHAT
GEVFFATDKGLCSYMSDATKAVDSPDDNSTYAYPNPVKPGYTGPVTIVGLSLNADVKIVTTNGVLVAEGTSNGGTFVWDG
KDKNGKRVASGVYMVQSADENGDNGTVCKVAVVN
>AGB28686.1 putative transcriptional regulator [Prevotella dentalis DSM 3688]
MQHHSHIPAPRLLLPHGLSTLSLLFSLFLLSAFPVATVAQTGKWKNYLSYYEPTEIEKASENQLYVLASGGLYAYNRSDQ
SLQTFDKTTGLNDSGISHIAWCQAARRLVIVYDNYNIDLLSPQGTVTNMADYMSKSLAVDKTVNSIDVTGTTAYLSTGFG
ILKLNVAQAEISDTYQLGFTVDYSYVEGNFLYAASHTNGLYRGLLTSNLLDKTNWTRVGDFAARPKTMDADLLALVKTLS
PGGPKYNYFGFSRFYDGKLYTVGGGYPPDDDLFRPGCVQVLDGDKWTIYEDGLEAKTGHAYLDMGSVDVDPRDANHVFAS
GRTGLYEFRNGAFVGEYTPDNSPLRGAATVSATNKEYNIVQGIKFDAGANLWVLNSLSATTSLLKYSHDGQWENLHKPEL
MHNGYSLGRLNTPIIDSRGLLWIPNNHSGAPQAICYQPGNDALKCLTSFVNEDGTTVNVSYVRCIAEDREGNIWVCTNVG
PLLLPPNQITAASPVFTQVKVPRNDGTNYADYLLDKVDISCMVVDQANRKWFGTNSNGVYLISSNNLMQIQHFTRENSML
LSNNIESIALNEATGEVYIGTGKGLCSYMSNAPTAADGMTKASVYAYPNPVRPDYMGAITITGLDERADVKIVNSNGTLV
YEGRASGGQCRWYGLDRDGRRVASGVYMVEVATAEGEKGVVCKIAIVR
>BAR94933.1 immunoreactive 84kD antigen PG93 [Prevotella intermedia]
MIKRTYIFALACLLLVLPLRSFGSGIGTWKNYMAYSNVQWIEKGGNLLYVLASDNLYTYNEKDNSIQTFDKVNGLNDIDI
DFIAWNNVAKRLVIVYANQNIDMLTQKGEIVSLPDYYRKAMTANKKINSLYTDGAYCYVSTGFGVLKINVGRAEISDTYN
LGFNVDYTYIEGNYIYAASSERGLYRALLSDNLLDRNNWKRTGDFVAQSKTIAPELMEKVKPLLPGGPKYNRFFFMQYLN
DRLYTTGGAFEPGAVGLNQAGTVQVLKKDEWTIFQDELDKITGYYYHDMNCLAVDPRNPEHVFVGGRAGLYEFLNGKLKR
YFNKDNSLLRPTINKGIELGNDYVPIQGLVFDRKNNLWILNSGTKTTSLLKLSPDGTMTDHSKPELMNKGLSLQVMRRPI
LDSRGLIWFVNSHYEAPGLFCYNPETDKLSVFHNFKNQDGSSIMVIQMRCVQEDAYQNLWIGTNVGPLRFTTEQMQNPSE
AIFEQIKVPRNDGTNLADYLLAGVDISCMAIDGGGRKWFGTNGNGAYLISADNMKQVQHFLSSNSKLLSNNIESIAIDDK
TGEVFFGTDKGLCSYMGDATKPSDNPDNGDAYAYPNPVRPDYKGLITVVGLAYNSDVKVVTTNGILVAQGTSNGGTFTWD
GNDLNGKRVASGIYMVQTADQEGNNGTVCKIAIVN
>AFJ08521.1 Por secretion system C-terminal sorting domain protein [Prevotella intermedia 17]
MIKRTYIFALACLLLVLPLRSFGSGIGTWKNYMAYSNVQWIEKGGNLLYVLASDNLYTYNEKDNSIQTFDKVNGLNDIDI
DFIAWNNVAKRLVIVYANQNIDMLTQKGEIVSLPDYYRKAMTANKKINSLYTDGAYCYVSTGFGVLKINVGRAEISDTYN
LGFNVDYTYIEGNYIYAASSERGLYRALLSDNLLDRNNWKRTGDFVAQSKTIAPELMEKVKPLLPGGPKYNRFFFMQYLN
DRLYTTGGAFEPGAVGLNQAGTVQVLKKDEWTIFQDELDKITGYYYHDMNCLAVDPRNPEHVFVGGRAGLYEFLNGKLKR
YFNKDNSLLRPTINKGIELGNDYVPIQGLVFDRKNNLWILNSGTKTTSLLKLSPDGTMTDHSKPELMNKGLSLQVMRRPI
LDSRGLIWFVNSHYEAPGLFCYNPETDKLSVFHNFKNQDGSSIMVIQMRCVQEDAYQNLWIGTNVGPLRFTTEQMQNPSE
AIFEQIKVPRNDGTNLADYLLAGVDISCMAIDGGGRKWFGTNGNGAYLISADNMKQVQHFLSSNSKLLSNNIESIAIDDK
TGEVFFGTDKGLCSYMGDATKPSDNPDNGDAYAYPNPVRPDYKGLITVVGLAYNSDVKVVTTNGILVAQGTSNGGTFTWD
GNDLNGKRVASGIYMVQTADQEGNNGTVCKIAIVN
>APW31397.1 T9SS C-terminal target domain-containing protein [Prevotella intermedia ATCC 25611 = DSM 20706]
MIKRTYIFALACLLLVLPLHTFGSGIGTWKNYMAYSNVQWIEKGGNLLYVLASDNLYTYNEKDNSIQTFDKVNGLNDTDI
DFIAWNNVAKRLVIVYANQNIDMLTQKGEIVSLPDYYRKAMTANKKINSLYTDGAYCYVSTGFGVLKINVGRAEISDTYN
LGFNVDYTYIEGNYIYAASSERGLYRALLSDNLLDRNNWKRTGDFVAQSKTIAPELMEKVKPLLPGGPKYNRFFFMQYLN
DRLYTTGGAFEPGAVGLNQAGTVQVLKKDEWSIFQDELDKITGYYYHDMNCLAVDPRNPEHVFVGGRAGLYEFLNGKLKR
YFNKDNSLLRPTINKGMELGNDYVPIQGLVFDRKNNLWILNSGTKTTSLLKLSPDGTMTDHSKPELMNKGLSLQVMRRPI
LDSRGLIWFVNSHYEAPGLFCYNPETDKLSVFHNFKNQDGSSIMVIQMRCVQEDAYQNLWIGTNVGPLRLTTEQMQNPSE
AIFEQIKVPRNDGTNLADYLLAGVDISCMAIDGGGRKWFGTNGNGAYLISADNMKQVQHFLSSNSKLLSNNIESIAIDDK
TGEVFFGTDKGLCSYMGDATKPSDNPDNGDAYAYPNPVRPDYKGLITVVGLAYNSDVKVVTTNGILVAKGTSNGGTFTWD
GNDLNGKRVASGIYMVQTADQEGNNGTVCKIAIVN
>ADE82464.1 conserved domain protein [Prevotella ruminicola 23]
MKRLLAIVFTVCYCYLATAQIGTWRNYLAYHDVQQICKANNELFVLASNNLYQYNIDDASITTYDKVNGLSDTRITHIAW
NQKAKRLIAVYENSNIDLIEPDGDIINISALYTKSITEDKTVTAISIDDVYAYLTTSFAIIKVNMLKAEISDTYTKNHPD
YPHNLQPYQDDYDKYIATVSTLIPEGPAYNRFYQSKFINGRLYTTGGYFLPAMPDNELPGTIQVYDGNNWTLYQEQINEI
TGYAYVDICCIDADPNDPEHVFAGGRCGLYEFKNGKLINYYNKENSPLMAALDRGNQLGNDYLLILGIKFDAKGHLWVLN
SLAKGVSLLELTSDYQWISHHHQELTDEKGITVPGLSNMMFDSRGLLWFTNNNWENPSVFCYDTDQDVILKYDQILNQDD
TKYTIYHINCITEDKEGNIWIGTDVGPFMIQKSEIGQSQVTFYQVKVPRNDGTNFADYLLNGIAISSIAVDGGNRKWFGT
ESAGVFLISSDNLIQEHNFNIDNSKLLYNNISSIAINHQSGEVFFLSDNGLCSYQSNAVEPNEQMTKDNVIAYPNPVTPD
FTGMVTITGLSYDADVKITTATGAIVAEGRSNGGMFNWDCCNKQGKRVASGVYMVITATSDGKKGTVCKIAVIN
>AEA20325.1 Two component regulator propeller [Prevotella denticola F0289]
MTIKRYFLSLILLLTVAVSAASKGMGTWKSYLSYSNIQWIEQGGNKLYVLASSSLYSYNKNDKSIQTYDKTSGLSDMDIR
FIGWNRPARHLVIVYSDYNIDLLDDKGNVTNVPDYYLKMLTVDKTVNGIDMSGTDCYLSTGFGLVRLNVAKAEITDSYNL
SFPVNYSYIEGNYIYAASQSNGLYRALLTANLLDRNNWVHTGSYAARPHTMDADLLAQAKTLNPGGPKRNTFIWTDFRND
RLYTAGGYFDPIADNWENPGIVQVLHGDEWEIYEDDFPSRTGYLYRGTKAVAVDPKNSGHVYVGARTGLYEFQSGRMVSF
YNRDNSILQAAMDRGKELDNNYVLVNGLAYDRDGNLWVLNSQTKKENLIRLSRDGKMTSFGKPELMKDGVGLSGLSQMRQ
DSRGQLWFCNDDWRKPGLFSYDPKNDRLNAYTRFVNDDGNNIELTAVHCWAEDMEGNIWTGTTAGPLVLRRSQMNDKDGY
RFVQVKVPRNDGSNLADYLLAGLDITAMAIDGGGRKWFGTKGNGAYLISADNMTQVRHFLTSNSNLLSNNVQSISINDAT
GEVFFATDKGLCSYMGDATKAADSPDDDKVYAYPNPVKPGYTGPITIVGLTLNADVKIVTTNGVLVAEGTSNGGTFVWNG
KDKNGKRVASGIYMVLSADENGDNGTVCKVAVVN
>ADK96250.1 hypothetical protein HMPREF0659_A5032 [Prevotella melaninogenica ATCC 25845]
MTIKRYFLSLFLFFSLVVTALAGGVGTWKNYLAYSDVQWVEEGSNKLYVLASNSLYTYNKNDQSIKTYDKVNGLSDTDIR
FIAWNKTARRLVIIYSNNNIDLLDDRGNVTNVPDYYLKTTMADKTVNGIDMSGVYCYLSTGFGLVKLNVAKAEISDSYNL
SFPVNYSYIEGGYIYAASQSNGLYRAALSANLLDRNNWTNVGTYVERPRTADAALLAQAKVLNPGGPKRNTFVWTTFLNN
RLYGTGGIYNPTVNNWENPGIVQVLQGDDWDFFEDNLSTRTGYPYIGTKAVAIDPRNSNHVYVGARTGLYEFMSGKMVAF
YNKDNSILQGAIDRGRELGNDYVLVYGLAYDREGNLWVLNNQTKKENLIRLSKDGQMTSFSKPELMKDGVGLSGLSQMRL
DSRNLLWFCNDYWIQPGLFSYDPKNDKLKAYTRFVNEDGSNVDITAVHCWAEDLDHNIWVGTTAGPMLLQRSQMNEQDNY
RFVQVKVPRNDGTNLADYLLAGLDITAISVDGGGRKWFGTKGTGVYLISADNMTQLQHFTTTNSHLLSNNIQSISINDAT
GEVFFATDNGLCSYMSDATKAVDSPNDETTYAYPNPVKPGYTGPITIVGLSQNVDVKIVTTNGVLVAEGTSNGGSFVWDG
KDKNGKRVASGVYMVQTADENGDNGTVCKVAVVN
>ACT95748.1 hypothetical protein Dfer_4547 [Dyadobacter fermentans DSM 18053]
MRKAGTIILFLALLSGPSRILGQALPLGQWQSHFNYLSAQEVVQTGARVYCASYNGLFSIEIASGESKTLSKADGISSTG
IGAMGYLPASNLLLLAYRNGIIDFVYLNEQSEPDQIDTWDLLNTTQGLPADKGIRRIVFRENLAFIATSFGILVLDTQLK
QVKETYRYIGPGGTQTAITDLAFSGDSLFALTSQGLLATSMRDDVNRQYFANWKPVTTPGAISGIAFFSGAVHTAVSGKG
VFKYENGGWKLVYTSGSGNLRILDAGDLLTVTTGTSIFTLDKLYAAQTFNSPLFKNVRSGIRAESAKFWIADRTSGLITN
QYSDFKSVSPAQGDTTISPRPDSVITDLNGLSWTRLPESLGGGIMVSNPDGSRKKVLSTSVGTGTLPASKINSLALDQNG
YVWFASARGVGYFVADGVLEAPRVDAILPVYGQRRLFNNEECTALAVEPGNRKWIGTRTGLYQFNADGTELVKRFTAADS
PLPSDDIRALRFEPETGLLFADTPAGMVSYQSDAAAPAERLSGITIFPNPVRPSYSGNVGIKGLTNQSSVKITDLAGRLV
FETRSEGGMASWNLNDYTGRRARAGIYIVFVVSADGSGHEAGKLAIIN
>AMJ64492.1 hypothetical protein AXW84_02920 [Hymenobacter sp. PAMC 26628]
MLVVLLLLAPLLGPLGARAQNTAGYGDWQLHLPTNRPLHLADAGNRVYVGTENAFYFIDKTLNTTQTLSSRDGLSDVGVA
ALAYDSVGHQTVVVYRNNNVDLLGDDGQVRNLPDILRKSIQSDRTIYQAMVSGRRAYLAAAFGVVVLNLDRVEVSDTYSA
IGPVGAAVRVYATAVAHDTLFAATSAGLQVARMADNLLDYRSWAVYQPVPVVAGGYEAYRQLSTQSPHVYATVDNGGGTY
VFRRAANAWQPVAAPYTTRARQLRSSLRGLLLAGDNYGVYRRDAAGTFQLLSGPAGSGDYVTDAVYSARDGSYYVANYLA
GVQRLRAGQAPETFAANGPATGSAYSLLSDAHTGITDVFTGGYTDRYLPFYRREGFYEYTAGQWTNINGALPAAMYPNPF
DVSRGARTADGTLYVASYGNGLLEWKGPGQFRAFTEGTPGSLLRRTIDPNDPSYISVRVTDVAPDATGGVWVANQHRQAG
VSGLFHFDPAAAAWSAIPYFNGSQNLDRLAIDNLGQVWASEARQGGDGLWVVDPNTSATRKFSLATDPATGSDVILPGIY
DVVNDRAGAIWVTTAAGVAVLDDPSGALAGTSTFRLPAVQRGEGSRFPVLYSEVVKSVAVDGANRKWFGTDNGLWLFSAD
GSEALLHFTTANSPLPTNRINDVAVNDKTGEVWVATDSGVLAYRGGATVTEGTPSCAQVFPNPVRPDFAGLVGIGGLANN
ALVKITDVAGHLVYATTATGGTVTWNLTDSDGRRVRSGVYLVLTSDANGQNGCVSKVAVLSK
>AFL83230.1 hypothetical protein Belba_0573 [Belliella baltica DSM 15883]
MKQKINSNHFQKLEFFDKFLKGNLDSLWKIVGISLIFVLIPLIAFSQSNIPVGTWKTHHSYLDPAKLTGSDQTIFHVGEE
SLFYFSISSQEANPITKIDGLYGHDFTTATFDSQSKKLILAYSDGTIDLVGENDIITINTLRNNTQLESKQINSIKIIDQ
NAFLAGNYGIGIIDAQSGRFIDSYINIGTNGSSIPINDIAEAENSFYLATDLGILIGNKSTNLKDFRNWTLSNSAISGGF
KEIERIENSLIALGNDTNLYLVRGTDAELIFGTENSQSLKSFSSGLYFQKDNKIFKIESSGSFREVYASSSSFSDFHLID
NDIYLSVPGLGILKSSDATFYSPTGPNTKIQHFGIDENIIFAFPTFRDISGGVRQSSGAASSQIVEGIWQRLDFPEHAIA
SQSLGELQYIATRGDGLWLIENESLSKISLQGLPENASIRLLQKDNMGQIWVGIEDNLSRLLKIQADGSIENVAVQGLNF
PQKIQVDPAGNLWILQSNNSGFTVLRVFNEDSGLNRVISTANNQGGLPNGVIQDIGLDRENRLWIGLSTGIVFIPNAPSV
NNSSSINAIQPLFENAALLNGESITAIATAPDLSLWLGTATNGLWNFSDQGTVLLNHFTRQNSPIYSNEIVNLTFDDRSG
ELLIVLPEGGITYRTGTIGSFETLEPLKIYPNPVRPDFNGLLSIEGLSDFAEVKITNSSGRVVLSKQVRGGKLSWNLLDN
SGNRPLSGVYLVYVRDEFGRERVAGKFVII
>AFM04357.1 putative transcriptional regulator [Bernardetia litoralis DSM 6794]
MKSLINRLNNLTNSFIYKNLILFSLLTTIYFTFSLQNLLIAQNENNIALGEWRTHLTYFDAQTLATSPEKVYVASQNGLF
FYDREFSNLEVISRIDGLSDIGISYLQYLPNIEQLLIAYKNGNIDFLSDNEIKNFPVFFEDAAILDKQIYHIYYLQNVVW
ISTNAGILEIDVESETNKRIRNSYQNLGENGEIIKVFATTIQDNIIYAATEKGVRYTSLNASINKNDFRNWQTIPSTQNK
VIESIGSSNSTVFFAIQNEGIFSYNGITSNRVSQIPITSVYDISENRTNLTGVFISSETGIYQIEGTNSSFQVNKIENDL
IKAPRQAISENGILWIADNRTGLITNNSSNFVSLFPSGTYSQNTWGFIQAKEKIIAFSGGYTEPFTPLNRTTGFYVFEDG
EWINYNAENRDITSKPIPNVRDLVGATYSETENRVYFASLQDGILVWNLADDTFSVFDSTNSPLPHNRIIDVETDNLGNL
WVALSGSNLREDAYMRKQPNDDNSSSWKGFRFNQTRTTFPLSLEIDENNTIWARLSRFVQGGILVFNEDEENTILIESVN
SGNLASNDVTALKSDQNGVMWIGTPAEVSASVRTFSDIFGLFNGQDLNARDVFFESRQLLRDETITTISLDGGNRKWFGT
TNGAWLFAEDASKQFLHFTVENSPLFSNQILDIEVQDKTGEVFFATPNGIISYRGTSTAAKTDFSNVKIFPNPVRPEFNG
VVAIEGLTQDANVKITDISGRLVYETDSFGGTATWNGTDYNNTKSKSGVYLVYVSNQDGTEGFVGKIVFIE
