# Supplementary material for: Phylogenetic comparison between Type IX Secretion System (T9SS) protein components suggests evidence of horizontal gene transfer
Source: PeerJ. 2020 Jun 26;8:e9019. doi: 10.7717/peerj.9019 (PMC7323717; doi:10.7717/peerj.9019)
Supplement: Supplemental Information 1 — T9SS components sequences, alignment of each T9SS protein family, NEX files used as input for MrBayes tool, genome annotation (GFF) file for Porphyromonas gingivalis and detailed Bayesian Inference trees with support values. [file peerj-08-9019-s001.zip › supplemental/Supplemental files/Supplemental Data S1/sigp.fasta]

>AKV63400.1 RNA polymerase sigma factor, sigma-70 family [Porphyromonas gingivalis]
MSSFHKLTDDELVSLYTEGCDEAFDVILSRYDAVVHTYIRFSVSDADLAEDIFQDTFIKVIHTLRRGQYIPTGKFKAWLL
RLAHNLVMDHYRRVRGEGARLQSFDDDDAAPVEKVADSNLTAEEQLIELATIEELEQYLSVLPEVQQEVVRMRYWEDMSF
REIADATGVSINTALGRMRYALINLRKMMGMSA
>AAQ65402.1 RNA polymerase sigma-70 factor, ECF subfamily [Porphyromonas gingivalis W83]
MSSFHKLTDDELVSLYTEGCDEAFDVILSRYDAVVHTYIRFSVSDADLAEDIFQDTFIKVIHTLRRGQYIPTGKFKAWLL
RLAHNLVMDHYRRVRGEGARLQSFDDDDAAPVEKVADSNLTAEEQLIELATIEELEQYLSVLPEVQQEVVRMRYWEDMSF
REIADATGVSINTALGRMRYALINLRKMMGMSA
>BAG32793.1 putative RNA polymerase sigma-70 factor ECF subfamily [Porphyromonas gingivalis ATCC 33277]
MSSFHKLTDDELVSLYTEGCDEAFDVILSRYDAVVHTYIRFSVSDADLAEDIFQDTFIKVIHTLRRGQYIPTGKFKAWLL
RLAHNLVMDHYRRVRGEGARLQSFDDDDAAPVEKVADSNLTAEEQLIELATIEELEQYLSVLPEVQQEVVRMRYWEDMSF
REIADATGVSINTALGRMRYALINLRKMMGMSA
>BAK24607.1 putative RNA polymerase sigma-70 factor ECFsubfamily [Porphyromonas gingivalis TDC60]
MSSFHKLTDDELVSLYTEGCDEAFDVILSRYDAVVHTYIRFSVSDADLAEDIFQDTFIKVIHTLRRGQYIPTGKFKAWLL
RLAHNLVMDHYRRVRGEGARLQSFDDDDAAPVEKVADSNLTAEEQLIELATIEELEQYLSVLPEVQQEVVRMRYWEDMSF
REIADATGVSINTALGRMRYALINLRKMMGMSA
>ALJ24751.1 RNA polymerase sigma factor, sigma-70 family [Porphyromonas gingivalis 381]
MSSFHKLTDDELVSLYTEGCDEAFDVILSRYDAVVHTYIRFSVSDADLAEDIFQDTFIKVIHTLRRGQYIPTGKFKAWLL
RLAHNLVMDHYRRVRGEGARLQSFDDDDAAPVEKVADSNLTAEEQLIELATIEELEQYLSVLPEVQQEVVRMRYWEDMSF
REIADATGVSINTALGRMRYALINLRKMMGMSA
>ALA92794.1 RNA polymerase sigma factor, sigma-70 family [Porphyromonas gingivalis AJW4]
MSSFHKLTDDELVSLYTEGCDEAFDVILSRYDAVVHTYIRFSVSDADLAEDIFQDTFIKVIHTLRRGQYIPTGKFKAWLL
RLAHNLVMDHYRRVRGEGARLQSFDDDDAAPVEKVADSNLTAEEQLIELATIEELEQYLSVLPEVQQEVVRMRYWEDMSF
REIADATGVSINTALGRMRYALINLRKMMGMSA
>ALO29034.1 RNA polymerase sigma factor, sigma-70 family [Porphyromonas gingivalis A7A1-28]
MSSFHKLTDDELVSLYTEGCDEAFDVILSRYDAVVHTYIRFSVSDADLAEDIFQDTFIKVIHTLRRGQYIPTGKFKAWLL
RLAHNLVMDHYRRVRGEGARLQSFDDDDAAPVEKVADSNLTAEEQLIELATIEELEQYLSVLPEVQQEVVRMRYWEDMSF
REIADATGVSINTALGRMRYALINLRKMMGMSA
>AOH41325.1 RNA polymerase subunit sigma-24 [Tannerella sp. oral taxon HOT-286]
MSKMKSETDETLVAMYANGNNDAFDALLERYKQTIHSYIYFSVRDYDLTEDLFQETFMKVITTIRQGRYTESGRFKAWIT
RIAHNLIIDHFRQERNENTISNDEVAVDLFNDMRFSDKTIEEMLVNKQVFEDVKKMIRFLPANQREVLEMRYYEELSFKE
IAARTSVSINTALGRMRYAILNMRRMMAENRIELSLCS
>AHW60559.1 RNA polymerase subunit sigma-24 [Draconibacterium orientale]
MFRLDKLNDNELVQRFIQGDHESLEVLIVRHKSRVYSYILLIVKNQDLAEDIFQDTFIKVIRSLKRGKYVENGKFVSWVL
RIAHNLIIDHFRKEKLQGTVSNDSSDVDIFNSQKFSEQTIEDQMVYSQILHEVKHLVKELPEDQQQVIYMRHYMGLSFKE
IAEQTEVSINTALGRMRYALINLRKLVDEKKLNLSAF
>AKU68903.1 RNA polymerase subunit sigma-24 [Prevotella fusca JCM 17724]
MKNLNEMTDEQLALSYIEGSNDAFDLLLSRNQSKLFSYILFVVRDRDAADDLFQETFVKIITKLQQGRYSPTGKFTAWIM
RIAHNVIMDWYRAQRADKVIDAPKDNDLSNVGGDDTVIDNIECQFINSQTLSDVKRLMNLLPASQREVVFMRFYQEMSFK
EIAEATGVSINTSLGRMRYAIFNLRRMVREHKVNLQLA
>ADK95519.1 Sigma-70 region 2 [Prevotella melaninogenica ATCC 25845]
MKNLNEMTDEQLALSYIEGSNDAFDLLLSRNQSKLFSYILFVVRDRDAADDLFQETFVKIITKLQQGRYSPTGKFSAWIM
RIAHNVIMDWYRAQRADKVIDAPKDNDLSNVGGDDTVIDNIECQFINSQTLSDVKRMMNLLPATQREVVFMRFYQEMSFK
EIAETTGVSINTSLGRMRYAIFNLRRMVREHKVSLQLT
>AEA20138.1 Sigma-70 region 2 [Prevotella denticola F0289]
MKNLNEMTDEQLALAYIEGSNEAFDLLLLRNQSKLFSYILFVVRDRDAADDLFQETFVKIITRLQQGKYSPTGKFSAWLM
RIAHNVIMDWYRFQRADKVVDAPKDNDLSNVGSDDTVTDNIECQFINSQTLSDVKRLMNLLPASQREVVFMRFYQEMSFK
EIAETTGVSINTSLGRMRYAILNLRRMVREHKVSLQLT
>AEE12516.1 RNA polymerase, sigma-24 subunit, ECF subfamily [Porphyromonas asaccharolytica DSM 20707]
MTTLRTCSDDELVCQYCEGCDRAFAELLRRYETDIHNYIYLTIADSDVADDLFQEVFIKVMRTLKDGKYHAKGKFKAWLL
RLTHNMMMDHFRQEKRALYVTNYDANQQILDLTPASELPEDFFDDQEALYHQISLCVEDLPEAQREVLKMRIYEDIPFKE
IAERTEVSISTALGRMRYALINLRKMVRERNIAPV
>APW34583.1 RNA polymerase subunit sigma-24 [Prevotella intermedia]
MKKLSEMTDEDLALSYINGDNRAFDLLLSRNQSKLFSYILFVVRNRDVADDIFQETFVKIITKLQEGRYKPSGKFSAWAM
RIAHNVIMDWYRAQKSDKIVEPTKENDLSNIGGTDVQIGNIENQFVNMQTLADIQKMMEHLPASQREVVFMRFYQEMSFK
EIAKTTGVSINTSLGRMRYAILNLRKMVRENDVLLQLAY
>APW32042.1 RNA polymerase subunit sigma-24 [Prevotella intermedia ATCC 25611 = DSM 20706]
MKKLSEMTDEDLALSYINGDNRAFDLLLSRNQSKLFSYILFVVRNRDVADDIFQETFVKIITKLQEGRYKPSGKFSAWAM
RIAHNVIMDWYRAQKSDKIVEPTKENDLSNIGGADVQIGNIENQFVNMQTLADIQKMMEHLPASQREVVFMRFYQEMSFK
EIAKTTGVSINTSLGRMRYAILNLRKMVRENDVLLQLAY
>ANE50472.1 RNA polymerase subunit sigma-24 [Flavisolibacter sp. LCS9]
MTPLSKLSDHELIQSFVLGNTGAFECLVLRHKDKLYTSIHFLVKDKYLAEDIFQDVFIRVIDTVRGGRYTEEGKFLPWAM
RIAHNLCVDHFRKVKRTPTIKTGDDTDIFEILNFTEESPEEKLIKKQSHNRVRDMLDLLPEDQREVIILRHYADLSFKEI
AEMTHCSINTALGRMRYGLINLRKMMVQKQIAL
>AKD02470.1 RNA polymerase subunit sigma-24 [Pontibacter korlensis]
MNTTTQMSDSALVSLYIAGNEGAFEQLVNRHKNKVYTTILLIVKDSYTAEDLMQDAFIKAIHTMKGGRYNEEGKFSSWIC
RIAHNLAIDHFRKEKRSPVITLEDGSNVFNTMSFSEDSAESLQIKEDTHARLRELIQTLPQSQREVLMMRHYAEMSFQEI
ADATGVSINTALGRMRYALINLRKKMLKSDIAYDKNLYSE
>ANH82329.1 RNA polymerase subunit sigma-24 [Niabella ginsenosidivorans]
MLTYLKKTDNELINLFTKGHTSALDSLLNRYQDKLFNTVLFLVKDKYHAEDICQDVFIKIIETLKSGKYKEEGKFLPWAM
RIAHNLCVDYFRKLKRLPFTKSSVDNEVLDTINSSEQNVEEKIITVQNIGKAQDMLEQLPEEQREVIILRHFANLSFKEI
AEITGCSINTALGRMRYGLLNLRKMMTGK
>ADZ77141.1 RNA polymerase, sigma-24 subunit, ECF subfamily [Sphingobacterium sp. 21]
MTLQKKTDRQLIHLYLAGNEAAIEELVHRYKSKIYTSIYLLVKDPYLAEDLFQDTFIKVISTLQAGRYNDEGKFLPWAMR
IAHNLVIDYYRKEKRTPLIANSDGFDIFDVLPFYDESTEERIIRQQTHKDLRKMIQLLPDDQKEVLIMRHYGDMSFKEIA
EVTDVSINTALGRMRYALNNLRKMISTSEVALKTG
>AMQ55127.1 RNA polymerase subunit sigma-24 [Algoriphagus sp. M8-2]
MSKYIGPLDSELIAQYRNGSEVAFDLLVDRYKTKVYTTIFLIVKDQEIAEDLLQDVFVKVIQTLNSDKYQEEGKFQPWLM
RIAHNLAIDHFRKAKRYPTIILEDGSNVFNSLKFADHSIEDLKVKEETISMVKKMIEDLPEAQKEVLIMRHYMDMSFQEI
ADKTGVSINTALGRMRYALIHLRKKMQQLNIAYDKTIYPK
>AHF15602.1 RNA polymerase subunit sigma-24 [Niabella soli DSM 19437]
MLTYLKKTDNELINLFTKGHTPALDSLLNRYQEKLFNAILFLVKDKYHAEDICQDVFIKIIETLKSGKYKDEGKFLPWAM
RIAHNLCVDYFRKLKRIPFTKSSVDHEVLDTINCTEQNVEEKIIAVQNIGKAQDMLKQLPEEQREVIILRHFANLSFKEI
AEITGCSINTALGRMRYGLLNLRKMMTGK
>EFC71873.1 sigma-70 family RNA polymerase sigma factor (plasmid) [Prevotella sp. oral taxon 299 str. F0039]
MKKLHEMTNEELALSYINGNNKAFDLLLSRNQEQLFSYIFFIVKDHALADDLFQETFIKVITKLNEGKYCINGRFGAWLV
TVAHNTIMDFYRSSKNDKYINNIDTNEFENAVSLSLMDSCIENHYVNQQVLKDVKHMVDMLPTLQREVVFMRFFQQLSFK
EIAEITNVSINTALGRMRYAILNLRRMVKTNNITLNLD
>AIM35914.1 RNA polymerase subunit sigma-24 [Sphingobacterium sp. ML3W]
MSILNKKTDQELIHIYLDGKETALAALLERYRSKIYTSIYMKVKDEYLAEDIFQETFIKVINTLKGGKYNDEGKFLPWVM
RIAHNMIIDHFRKEKRAPNIVNTDGFDIFDVLDFSDENVESKMLKEQRDIDLKKMIQKLPDDQKEVLIMRHFCDMSFKDI
AEITEVSINTALGRMRYALANLRKMIEGQSLMLQIN
>AEW03566.1 RNA polymerase, sigma subunit, ECF family [Niastella koreensis GR20-10]
MSSLRKKTDHELIQDFQDGDLYALETLILRHKEKMYTSILFLVKDKYLAEDIFQDVLIKIIDTIRGGRYTEEGKFLPWAM
RIAHNLCVDHFRKVKRTPAIKTSDDRDIFEVINFTEDGADQKMMKRQSYDRVRQMLDLLPDDQREVIILRHYADLSFKEI
AALTNCSINTALGRMRYGLINLRKMMLQKKIAL
>CCG53933.1 RNA polymerase ECF-type sigma factor [Flavobacterium indicum GPTSA100-9 = DSM 17447]
MANRVQISDAILLKNYVNGDETALAILIERHQAKVYGFIYSKIGDSTISDDIFQDTFIKVIKTLKSNSYNEEGKFLPWVM
RIAHNLSIDYFRHNKKMPFQRETEEYSIFNFMTDSSLNVEGKLIENQVENDLQKLIEELPEDQKEVVKMRFYDDLSYKEI
ADITGVSINTALGRMRYAVINLRKIIEKNNIILTN
>ACU05745.1 RNA polymerase sigma factor, sigma-70 family [Pedobacter heparinus DSM 2366]
MKLQQYSDQELIKLYLNGDETVLEELLKRHKSKIYTSIYLLVKDQYLAEDIFQDAFIKVINTLRSGRYNEEGKFLPWVMR
IAHNLVIDYFRREKRAPVITSADGTDVFNLLQFHEESAEDKMLREQTHFDLRTMIHLLPDDQKEVLIMRHYADLSFKEIA
DLTEVSINTALGRMRYALNNLRKMMKVKEIS
>AGA77138.1 RNA polymerase sigma factor, sigma-70 family [Echinicola vietnamensis DSM 17526]
MSKRLRPKDSELIAQYRNGSEAAFEVLVDKYKSRVFTTIYMIVKDQGLAEDLLQDVFVKVIQTLNSDRYNEEGKFQPWLM
RIAHNLAVDYFRKMKRYPFIMMEDGSNLFNTLKFADSNVEDQQVKDETHALVRDLIDELPESQKQVLIMRHYMDLSFQEI
ADQTGVSINTALGRMRYALINMRKKLKQINVAYDKIFYPK
>AOC93367.1 RNA polymerase sigma factor CarQ [Flavobacterium johnsoniae]
MADLHTPDALLVKSYVDGSEAALATLIKRHESKIYGFIYSKIADRDISNDIFQDTFIKVIKTLKSNSYNEEGKFLPWVMR
ISHNLIVDHFRKTKKMPMYRETEEFSIFSIMSDDALTIEGKMIVDQVELDLKKLIQELPEDQKEVLVMRMYQDMSFKEIS
EVTGVSINTALGRMRYALMNLRKIIDKHQIILTN
>AOW09721.1 RNA polymerase subunit sigma-24 [Flavobacterium sp. EM1308]
MVSLQKSDALLVKDYMSGDESALAVLIKRHESKVYGFIYSKVADREISNDIFQDTFIKVIKTLKTNSYNEEGKFLPWIMR
IAHNLIIDFYRKSKKMPLFRETEDFSIFSIMSDDSLTIENRIIADQVEVDIRRLVEELPTDQKEVLIMRMYQDMSFKEIS
ETTGVSINTALGRMRYAILNLRKIIEKHQIVLTN
>ABQ05463.1 ECF subfamily RNA polymerase sigma-24 subunit [Flavobacterium johnsoniae UW101]
MADLHTPDALLVKNYVEGSEAALATLIKRHESKIYGFIYSKIADRDISNDIFQDTFIKVIKTLKSNSYNEEGKFLPWVMR
ISHNLIVDHFRKTKKMPMYRETEEFSIFSIMSDDSLNIESRMIVDQVEVDLKRLIEELPEDQKEVLVMRMYQDMSFKEIS
ELTDVSINTALGRMRYALMNLRKIIDKHQIILTN
>ANI88045.1 RNA polymerase subunit sigma-24 [Arachidicoccus sp. BS20]
MRTYTTYNDTQLVLSFQDGDVTALSTLIERYKDKIYSSIFFLVKNKSLAEDIFQDTFIRVIDTLRSRRYNEEGKVLPWIM
RIAHNLCVDHFRKIKRMPVITSDQSDIRDIFESTGVNNYENAEKEIIRQETNATLTDMLYRLPETQRDVIILRHFADLSF
KEIARITNCSINTALGRMRYGLLNLRKMMEENSVSL
>CEA15928.1 hypothetical protein ING2E5B_1176 [Fermentimonas caenicola]
MDIYSKMSDEELVVSYSEGNDIAFDTLLNRHKQLVYNYIYHSVRDNGLAEDIFQDTFIKAIITIKQGKYTESGRFKSWIM
RIAHNLIIDHFRQKKNEKIISNDENEADLFNNPSFCEETIESKMVKTQVLEDVKRLICYLPEQQREVLEMRYYKDLSFKE
IADITGVSINTALGRMRYAILNIRKMATDNRMILTIN
>AEW21396.1 Sigma-70 region 2 [Tannerella forsythia 92A2]
MKNLKSMADEELVVMYAKGNNIAFDVLLNRYKSSVHSYIYYIVRDRDLTEDIFQETFVKVILTIKQGRYTENGKFKAWIT
RIAHNLIIDHFRQERNENTISNDEVEVDLFNDMRLCEKTVEDAMVETQVFSDVKKMVEYLPDNQREVLEMRYYQNMSFKE
IADRTGVSINTALGRMRYAILNMRRMAEENRIELSIA
>BAR47952.1 Sigma-70 region 2 [Tannerella forsythia 3313]
MKNLKSMADEELVVMYAKGNNIAFDVLLNRYKSSVHSYIYYIVRDRDLTEDIFQETFVKVILTIKQGRYTENGKFKAWIT
RIAHNLIIDHFRQERNENTISNDEVEVDLFNDMRLCEKTVEDAMVETQVFSDVKKMVEYLPDNQREVLEMRYYQNMSFKE
IADRTGVSINTALGRMRYAILNMRRMAEENRIELSIA
>BAR50825.1 Sigma-70 region 2 [Tannerella forsythia KS16]
MKNLKSMADEELVVMYAKGNNIAFDVLLNRYKSSVHSYIYYIVRDRDLTEDIFQETFVKVILTIKQGRYTENGKFKAWIT
RIAHNLIIDHFRQERNENTISNDEVEVDLFNDMRLCEKTVEDAMVETQVFSDVKKMVEYLPDNQREVLEMRYYQNMSFKE
IADRTGVSINTALGRMRYAILNMRRMAEENRIELSIA
>ABR43448.1 RNA polymerase ECF-type sigma factor [Parabacteroides distasonis ATCC 8503]
MKTLKMMTDEELVVLYAEGNNAAFDILLNRYKSSIHSYIYFIVRNKELTEDIFQETFVKVIMTIKQGRYTENGKFKAWIT
RIAHNLIIDNFRQERCENTISNDEVEIDLFNNIKLCDGTIEDNIVRHQVLSDVKKLVKHLPDNQREVLEMRYYQDLSFKE
IADITGVSINTALGRMRYAILNMRRMADENRIELSMV
>SCD20385.1 RNA polymerase sigma factor [Proteiniphilum saccharofermentans]
MDTFCMMTDEELVVSYADGNDYAFDLLLNRHKQSLYAYIFYTVRDQGLAEDIFQDTFFKAITTIRQGRYTETGKFKAWIT
RIAHNLIIDYFRQRKNENTVSNDAYEVDLLNNPSLCDDTVEMKMVKTQVLDDVKKLIDFLPVEQREVLEMRYYGDLSFKE
IADVTGVSINTALGRMRYAILNMRKLATDHKMILTIN
>ADQ80875.1 RNA polymerase, sigma subunit, ECF family [Paludibacter propionicigenes WB4]
MKNLNQLTDDELVKLYEIGNNQAFEILLLRYKSKVYTYIYLIVRNRELTEDIFQDTFIKAIATIQQGRYIESGKFLAWVN
RIAHNLIIDHFRREKNENTFSADAVDYDIVNNSTMIEKSVEDTMSNEQVLADVVHLIDLLPHSQQKVIRMRFFEDLSFKE
IAERTDVSINTALGRMRYALLNMRRIAAENDVYLEIK
>ANU62410.1 RNA polymerase subunit sigma-24 [Parabacteroides sp. YL27]
MQIFSSLTDEQLVKSYVEGNNEAFDALLLRHQSKLFSYIMRIVRNRDIADDIFQETFVKIIMMLKQGRYTENGKFSAWLH
RIAHNLIIDYYRQERVENTVSTDDNETDMLNRRDLCETNVEDWLVENQIHTDVRRLIGALPEPQREVLTMRYYRDMSFKE
IAEATGVSINTALGRMRYALLNMRRMAAKHNIQLTA
>AHF12126.1 RNA polymerase subunit sigma-24 [Barnesiella viscericola DSM 18177]
MNDLFNRTDEELVALYAEGNNEAFDVLLKRHQARTFNYIFYIVKDKELANDIFQETFVKAIMTIKQGRYTENGKFPAWIS
RIAHNLIIDFFRQEKADNYIISDNENMDIFNRKELSEGTVEDALVHSQIEADIRKLIKALPHSQREVLVMRYYKNMSFKE
IADRTQVSINTALGRMRYAILNLRKMAEENNIVLTF
>AFD07979.1 RNA polymerase sigma factor, sigma-70 family [Solitalea canadensis DSM 3403]
MNCHQESDQSLIHSYLIGNEEALEILITRHKAKIYTTIYLLVKDSYLAEDIFQDTFIKVINTLRAGKYNEEGKFLPWVLR
IAHNLVIDHFRKDKRTPIVTTIDGYDIFNVLHFVDENAEDRIIREQSTSDLRKLILMLPEEQREVLIMRHYADLSFKEIA
DITEVSINTALGRMRYALNNLRKMMSVKEESLKQ
>ALO48306.1 RNA polymerase subunit sigma-24 [Prevotella enoeca]
MKNLTDMTDEELALAYVNGNNRAFDVLLERNQSRLFSYILFVVRDRELANDLFQETFVKIITKLHAGKYTTTGKFGAWIL
RIAHNVMMDWYRRKRTDKTVEQGRDNDLTNVNPTNFLDLNIENHYVNDQVMSDVKKIMDLLPPTQREVVFMRFYQEMSFK
EIAELTHVSINTALGRMRYAVMNMRRMAQKHHVVLQLD
>AFK03490.1 RNA polymerase, sigma-24 subunit, ECF subfamily [Emticicia oligotrophica DSM 17448]
MGKIQVNDSELVSAYIRGNEKAFATLVQRYKSKVYTTIYLVVKDQYVAEDLLQDTFIKAVEVLRDGKYNEEGKFLPWVLR
IAHNLAIDYFRREKRYPTVVFEDGSNVFNTLEFAEDSIESMQIKRESHEHLRDLIKRLPDQQREVLVMRHYDDMSFQEIA
DATGVSINTALGRMRYALINLRKMMGKSAYAYDTNLYQHAE
>ADY50817.1 RNA polymerase, sigma subunit, ECF family [Pseudopedobacter saltans DSM 12145]
MGFHLKTDQELIHLYINGTEAALTELIKRHKSRIYTSIYLLVKDEYLAEDIFQDTFIKIINTLKAGKYNEEGKFLPWALR
IGHNLVIDHYRKQKRSPVIVNSDGFDIFDVLGIADESTEDKMVKEQTYSDIKKLIHHLPSEQKEVLIMRHFGELSFKEIA
DLTNVSINTALGRMRYALNNLRKMIAEKEMLLKS
>AMJ64449.1 RNA polymerase subunit sigma-24 [Hymenobacter sp. PAMC 26628]
MESMQLSDSALVSLYLAGQESAFAMLLERHRSRTFTTILLIVRDEDVAEDLLQDAFIKAIHVLKSGRYNDEGKFGPWLCR
IAHNLAIDAFRRGKRVPHLSLDGDGPLANSLAHSEEGADDALAREETHARLRELIQELPPAQKEVLLMRHYGDLSFQEIA
DATGVSINTALGRMRYALINLRKKMAVNPSYYDSNLTLYDPTALRVQRIAS
>ADQ17716.1 RNA polymerase, sigma subunit, ECF family [Leadbetterella byssophila DSM 17132]
MDKNKVNESELISAYIRGDENAFTILVNRYKSKVYTTIYLVVKDSYVAEDLTQDTFIKAIRTLKEGRYNEEGKFLPWILR
IAHNLAIDYFRRAKRYPNVVFEDGSSVFNSLNFAEDSVESAQIKKESHEHLRSLIKKLPQQQREVLVMRHYEDLSFQEIA
EATGVSINTALGRMRYALINLRKLMSKTKYAYDTNLYIDSE
>ACT94830.1 RNA polymerase, sigma-24 subunit, ECF subfamily [Dyadobacter fermentans DSM 18053]
MEKVQVSDSELVTLYIRGNEKAFEKLVQRHKSRIYTTIYLIVKDQYVAEDLLQDTFIKAVDTIKGGRYNDEGKFLPWIIR
IAHNLAIDYFRRDKRYPNVVFEDGSSVFNTLDFSEDSVESIQIRQETHEQLREMIQRLPDVQKQVLIMRHYEDMSFQEIA
DATGVSINTALGRMRYALINLRKQFNQRAPQYDKNLYLR
>APD07681.1 hypothetical protein UJ101_02180 [Flavobacteriaceae bacterium UJ101]
MALHNIKDQVLVRDYMDGDEKALQELLIRHKSAVYNFIYSKLYNKELAEDIFQDTFIKVIHNLKLKKYNEKGKFLPWVMR
IAHNLVIDYFRKNNRFRKVEFKNSEDDDFDIFKILGNNEDSIETTIIKDQILNDLNQVLIYLPEDQREVIRLRFYMGLSF
KEISEDTGVSINTALGRMRYALINLRKIIDEKNIVLLES
>AGB29425.1 RNA polymerase sigma factor, sigma-70 family [Prevotella dentalis DSM 3688]
MKNLTEMTDEELALSYMDGNNRAFDLLLSRHQDRLFSYILFVVHDEDKANDLFQDAFIKIIVKLQSGKYAPTGKFAAWCM
RITHNVIMDWYREQRARHIVEAGEDNDLSNLSHDTLLDGNIEGHYVNEQVLCDVKKMMNHLPASQREVVFMRFYQQMSFK
EIALTTNVSINTALGRMRYAILNMRRMARDNDVQLEVG
>CCB69864.1 RNA polymerase ECF-type sigma factor [Flavobacterium branchiophilum FL-15]
MAINQTSDALLIKNYVAGNEQALAALIERHQSRIYGFIYSKIPDRTVCDDVFQDTFVKVIKTLKSKTYNEEGKFLPWVMR
IAHNLVIDYFRHNKKMPLSRETDEFQIFNLITDSALNVENEMIKEQIDVDLRKIIQELPEDQKEVLLLRYYQDMSFQEIS
EHTGVSINTALGRMRYAILKIRKIMEEKQIILTN
>EAQ41405.1 RNA polymerase sigma-70 factor [Polaribacter sp. MED152]
MVRKNKISDSTLVSDYIKGNEASLGILINRHQQRLFSFIYSKVQDRDITEDVFQDTFIKVIRTLKKGNYNEEGKFLPWVM
RIAHNLVIDHFRKSNRMPSFKNTDEFDIFSVLGDGNLNAEKQLIQEQIFSDVRELVSELPEEQKEVLVMRMYKDMSFKEI
SENTGVSINTALGRMRYALINMRKLIEKHKIILVN
>CAZ98207.1 RNA polymerase ECF-type sigma factor [Zobellia galactanivorans]
MNQQIEDSILVRDYISGDEKALEILINRHNQRISSFIYSKVLDRDVTEDIFQDTFIKVIKTLKRGSYSEEGKFLPWVMRI
AHNLIIDHFRKNKRMPMFEGNDDFNIFSVIGDDKLNAEKQLIKDQITSDLKHLIEELPDDQKEVLVMRIYKDMSFKEISE
NTGVSINTALGRMRYALINLRKIIDKHNIVLTN
>AEV31779.1 RNA polymerase sigma factor, sigma-70 family [Owenweeksia hongkongensis DSM 17368]
MDYSKMGDSELIRSYLSGNEAPLEALISKNQQRIFSYILVRIQDQDLANDIFQDTFVKVINTLKRGKYNEEGKFLQWTMR
IAHNLIIDHYRREKRMPTMSPTDEFNIFDVLKDNSLNVESSLIKEQIEADLHKLIDQLPEDQKEVLKLRHFSGLSFKEIS
EQTGVSINTALGRMRYALINLRKLMEKNNVSLLMQ
>ACU58704.1 RNA polymerase, sigma-24 subunit, ECF subfamily [Chitinophaga pinensis DSM 2588]
MYKLSDEQLITLFKKGHASALEELVHRHKDKLYTSIVLLVKDAFLAEDIFQDTFIKIIDTIRAERYTEKGKFLPWAMRIA
HNLCVDHFRKIKRTPIIKTSDDKDIFNVLNFSESSAEEKMITAQSHDRVRRMLDLLPEEQREVIILRHYADLSFKEIADL
TQVSINTALGRMRYGLINLRKMMTEKQICL
>AMQ01666.1 RNA polymerase subunit sigma-24 [Pedobacter cryoconitis]
MKLQSYSDQELVKLYLKGNESVLEELLNRYKSKIYTSIYLLVKDQYLAEDIFQDAFIKVINTLRSGRYNEEGKFLPWVMR
IAHNLVIDYFRREKRAPVITSADGTDILNMLQIHEENAEDKLLREQTHTDLRVLIQLLPDEQKEVLIMRHYADLSFKEIA
DLTDVSINTALGRMRYALSNLRKMMKVKEVT
>AII51519.1 hypothetical protein N008_05920 [Hymenobacter sp. APR13]
METMQLSDSALISLYIAGNEEAFAHLLERYKSRVFTTIMLIVRDEDVAEDLLQDTFIKAIHTMKGGRYNEEGKFSSWICR
IAHNLAIDFFRREKRSPLLNLDTTSHAFNSLSHAEEGVEAALTREETYARLRELIQELPAAQKEVLVMRHYGDMSFQEIA
DATGVSINTALGRMRYALINLRKKMAAQPVFYDQNLYPRETAPVRVQRIAG
>AJR04295.1 RNA polymerase subunit sigma-24 [Siansivirga zeaxanthinifaciens CC-SAMT-1]
MQHELIQDSILVHNYIRGDESALEILINKHKQKVYSFIYSKVYDKDVAEDIFQDTFIKVIKTLKRGAYNEECKFLPWVMR
ISHNLVIDYFRKNNRMPKFSNTDEFDIFSVLSDSSLNAESSIIKEQVETDVRRLVDELPEDQKEVLLMRIYEDLSFKEIS
DKTGVSINTALGRMRYALINLRKIIEKHNIVLTN
>ALM07199.1 RNA polymerase subunit sigma-24 [Sediminicola sp. YIK13]
MELQIDDSVLVRDYIAGNERALEILINRHNQRITSFIYSKVLDRDVTEDIFQDTFIKVIKTLKKGSYSEEGKFLPWVMRI
SHNLIIDHFRKNKRMPKFEGSDDFNIFSVIGDDKLNAEKQIIKDQIDSDLRILIDELPDDQKEVLLMRIYKDMSFKEISE
NTGVSINTALGRMRYALINMRKIINKHNIVLTN
>AMR31573.1 RNA polymerase subunit sigma-24 [Mucilaginibacter sp. PAMC 26640]
MDFQLKSDQDLIHLYIAGDEAGLVELIRRYQSKIYTSIYLLVKDEALAEDIFQDTFIKVINTLKAGKYNEEGKFLPWVTR
IGHNLVIDHFRREKRAPMVSNGDDFDIFEVLGNYDESAEDRLVREQTHKDLKTLIQLLPSEQKEVLIMRHFGDMSFKEIA
DVTDVSINTALGRMRYALNNLRKMMQTKELSLKN
>AEI48449.1 RNA polymerase, sigma-24 subunit, ECF subfamily [Runella slithyformis DSM 19594]
MEKYQVSDSDLVSLYVHGNEKAFEKLVQRHKSKIYTTIYLIVKDQYVAEDLMQDSFVKAVETIKSGKYNDEGKFLPWILR
IAHNLAIDHFRRDKRYPEIVFEDGSNVFNTLDFSEDSIESLQIRQETHEHLRELIQRLPDPQREVLIMRHYEDMSFQEIA
DATGVSINTALGRMRYALINLRKQLSKRVPIYDTNVYPR
>EAR15746.1 RNA polymerase sigma-70 factor, ECF subfamily protein [Robiginitalea biformata HTCC2501]
MDHQADDAILIKNYLNGDERSLEILINRHNQRISSFIYSKVYDREVTEDLFQDTFIKVIRTLKLGKYNEEGKFLPWVMRI
AHNLVIDHYRKSNRMPRYEGSPEFSIFSIMQDDRLNAEKQLIQEQIETDIADLIAELPEDQQVVLQLRMYRDMSFKEIAE
NTGVSINTALGRMRYALINLRKLIDEHNIVLTN
>AOM77183.1 RNA polymerase subunit sigma-24 [Pedobacter steynii]
MKLELYSDQDLVKLYLTGDESVLEELLRRHKSKIYTSIYLLVKDQYLAEDIFQDAFIKVINTLRSGRYNEEGKFLPWVMR
IAHNLVIDYFRREKRAPVITSADGTDIFNLLQIHEESAEEKMLREQTHYDLRAMIHLLPDDQKEVLIMRHYADLSFKEIA
DLTDVSINTALGRMRYALSNLRKMMKVKEIS
>ADB41994.1 RNA polymerase, sigma-24 subunit, ECF subfamily [Spirosoma linguale DSM 74]
MEKAQVNDSELISLYIRGNEKAFAKLVQRHKSKIYTTIYLIVKDQYIAEDLMQDTFIKAVDTIKSGKYNEEGKFLPWIIR
IAHNLAIDYFRKDKRYPSVVFEDGSSVFNTLEFAEDSVESLQIRQETHEHLRELIQRLPEQQRQVLIMRHYEEMSFQEIA
DATGVSINTALGRMRYALINLRKQLSKRSPSYDKNIYPR
>AKQ47336.1 RNA polymerase subunit sigma-24 [Rufibacter sp. DG31D]
MNTVQLNDSALVSSYIAGNESAFEELVSRHKSKVYTTVLLIVKDTYTAEDLLQETFVKAIHTMKGGRYNEEGKFSSWICR
IAHNLAIDYFRREKRSPLITLEDGSNVFNTLSFSEESVESVRIKEETHAHLRELIQQLPPAQKEVLIMRHYADMSFQEIA
EATGVSINTALGRMRYALINLRKKMSIDKTAYDQNLYST
>AKD57308.1 RNA polymerase subunit sigma-24 [Spirosoma radiotolerans]
MEKAQVNDSELISLYIRGNEKAFAKLVQRHKSKIYTTIYLIVKDQYIAEDLMQDTFIKAVDTIKSGRYNEEGKFLPWIIR
IAHNLAIDYFRKDKRYPSVVFEDGSSVFNTLEFAEDSVESLQIRQETHEHLRELIQRLPEQQRQVLIMRHYEEMSFQEIA
DATGVSINTALGRMRYALINLRKQLSKRSPSYDKNLYPR
>ANQ50471.1 RNA polymerase sigma-70 factor, ECF subfamily [Flammeovirga sp. MY04]
MRGMNNYTLSDQELISQYLNGSEAAFEQLLNKYKNKLFTSILLIVKDEFVAEDLLQDTFIKAIKMIRAGKYNEEGKFMPW
ISRIAHNMAIDHFRKQKRYPTIVMEDGSSVFDTLDFSENSIEDQKILKETQANVKALVDRLPDSQREVLVMRHYMQMSFQ
EIADSTGVSINTALGRMRYALINLRKMMEQQSENANYAIRQKTTHQRAS
>ALI99289.1 RNA polymerase subunit sigma-24 [Rufibacter tibetensis]
MNTVQLNDSALVTSYIAGNESAFEELVNRHKSKVYTTILLIVKDTYTAEDLLQETFVKAIHTMKSGRYNEEGKFSSWICR
IAHNLAIDYFRREKRSPMITLEDGSNVFNTLSFSEESVESIRIKEETHARLRELIQQLPAAQKEVLIMRHYADMSFQEIA
EATGVSINTALGRMRYALINLRKKMSNDKTAYDQNLYSS
>AMS26915.1 RNA polymerase subunit sigma-24 [Bacteroidetes bacterium UKL13-3]
MNDQKISDQELIRLYQQGNEACLETLIKRHQRNVYTAIYLLVRNRALSEDIFQEAFIKIIHTIRSDKYNEEGKFAPWAAR
IARNLTIDYIRKMKRDVTITDSEGNDIFNYITIAEESNEDKMIRSQSEHNVRQLVKRLPEEQRQVLIMRQWGNMSFQEIA
DATGVSINTALGRMRYALNNLRKMMEQQKIRV
>ALL04669.1 RNA polymerase subunit sigma-24 [Pedobacter sp. PACM 27299]
MKLELYSDQDLVKSYLTGEESVLEELLKRHKSKIYTSIYLLVKDQYLAEDIFQDAFIKVINTLRSGRYNEEGKFLPWVMR
IAHNLVIDYFRREKRAPIITSADGTDIFNLLQIHEESAEEKMLREQTHFDLRAMIHLLPDDQKEVLIMRHYADLSFKEIA
ELTDVSINTALGRMRYALSNLRKMMKVKEIS
>AFM05666.1 RNA polymerase, sigma subunit, ECF family [Bernardetia litoralis DSM 6794]
MQTKTNLSKEKKSKINSGTKSTNTSTNKKRKKDSLPLEELLQANDSQLITLYKSGDNNAFAVLLNRHKNRIFTILITIVK
DTYIAEDLMQEAFIKVVDTIRLGKYNEEGKFLPWLSRIAHNLAIDYFRKQKRYPTITVEDGSTVFNTIEFTQKSSEEAHI
EQEICENLKRHVRQLPDAQREVLIMRQYFNMSFQEIADATHVSINTALGRMRYALINLRKLMDASEGINNEVNKSAN
>AMM50547.1 RNA polymerase subunit sigma-24 [Rufibacter sp. DG15C]
MNTVQLNDSALVTSYIGGNESAFEELVNRHKSKVFTTILLIVKDTYTAEDLLQETFVKAINTMKSGRYNEEGKFSSWICR
IAHNMAIDYFRKEKRSPMITLEDGSNVFNTLSFSEESVETVRIKEETHARLRELIQLLPPAQKEVLIMRHYADMSFQEIA
EATGVSINTALGRMRYALINLRKKMSLDKSAYDQNLYSK
>CBH25636.1 RNA polymerase sigma-E factor [Salinibacter ruber M8]
MQPTDEELVSAYLDESDEQAFRQLVERHQDRIFGYLMGMVKDRAVANDLFQETFERVIKAMHGERGSYDRQGQWLSWVMS
IARNAAIDHTRKQKKWTDVPQDEDDGRSFWDTLEDDSPYADEQLHRAEQREWLDEHIEQLAPEQKEVLLLRQETDLTFRE
IAELQDVSINTALGRMRYALKNLRKMMEASDETALVGTIDT
>ABC44806.1 RNA polymerase sigma-70 factor, ECF subfamily [Salinibacter ruber DSM 13855]
MGFRMQPTDEELVSAYLDESDEQAFRQLVERHQDRIFGYLMGMVKDRAVANDLFQETFERVIKAMHGERGSYDRQGQWLS
WVMSIARNAAIDHTRKQKKWTDVPQDEDDGRSFWDTLEDDSPYADEQLHRAEQREWLDEHIEQLAPEQKEVLLLRQETDL
TFREIAELQDVSINTALGRMRYALKNLRKMMEASDETALVGTIDT
>AMD86214.1 RNA polymerase subunit sigma-70 [Capnocytophaga haemolytica]
MDKKTLDERIKAAKEGDQRAFSALLDEFWQDVYNFQLKRVGNEGDAEDITIQTFARAFDKIHNFDPAYSFKTWLITISKN
IHIDMLRRQDSVFLHSTSEEKEAKTIADDTPSIEDSLIMEQQFNNLLYCIKQLKDPYRTAIQLRYLHEKSYKEIAEEMQT
SLSNVKITLLRAKKILAELLKR
>AOW19484.1 RNA polymerase subunit sigma-24 [Lutibacter sp. LPB0138]
MDKLKVLDSALVSKYIKGDEKCFEILITRHKQKVYNFIFSKVLDRDITEDIFQDTFIKVIKTLKKGAYNEEGKFLPWVMR
IAHNLIIDHFRKSNRMPTFKNTDEFDIFSVLGDGELNAEKQLIREQILSDVRRIITELPEDQKEVLLMRMYKDMSFKEIS
ESTGVSINTALGRMRYALINMRKLIEKHNIILVN
>CAL66756.1 RNA polymerase ECF-type sigma factor [Gramella forsetii KT0803]
MNNTKVTDASLVRDYLDGNENALGALINRHQHRIYSFIYSKVYNRDITEDIFQDTFIKVIRTLKRGKYNEEGKFLPWVMR
IAHNLVIDHFRRNKRMPKFDNSGDFNIFSVLSDGNLNAEKQLIKDQIESDVQELIKELPEDQLEVLTMRIYKDMSFKEIS
ERTGVSINTALGRMRYALINLRKIIEKRNLILTN
>APA65582.1 RNA polymerase subunit sigma-24 [Maribacter sp. 1_2014MBL_MicDiv]
MKLQIEDSELVKDYINGNEGALEILINRHNQRITSFIYSKVLDRDITEDIFQDTFIKVIKTLKRGKYSEEGKFLPWVMRI
SHNLIIDHFRRNKRMPMFEGSDDFNIFSVIGDDKLNAEKQLIKNQIDTDLRQLVEELPDDQKEVLLMRIYKDMSFKEISE
NTGVSINTALGRMRYALINLRKIIEKNNIVLTN
>APQ18580.1 RNA polymerase subunit sigma-24 [Maribacter sp. T28]
MKLQIEDSELVRDYISGNESALEVLINRHNQRITSFIYSKVLDRDITEDIFQDTFIKVIKTLKKGKYSEEGKFLPWVMRI
SHNLIIDHFRRNKRMPMFEGSDDFNIFSVIGDDKLNAEKQLIKNQIDTDLRQLVEELPDDQKEVLLMRIYKDMSFKEISE
NTGVSINTALGRMRYALINLRKIIEKNNIVLTNS
>EAQ40135.1 RNA polymerase sigma factor, sigma-70 family [Dokdonia sp. MED134]
MEVLAILIYKVVLMKSVLITDATLVSNYIKGDEKSLAMLIARHKQRIYSFIYSKVYDRDISEDIFQDTFIKVIKTLKKGK
YNEEGKFLPWVMRIAHNLVIDHFRRNNRMPKFDNTGEFSIFSVLSDNSLNAEKQMVRDQVNRDVKRIIEELPEDQKEVLK
MRIYQEMSFKEISERTGVSINTALGRMRYALINLRKVIDTNNIVLTN
>ANH60965.1 ECF RNA polymerase sigma-E factor [Dokdonia donghaensis DSW-1]
MEVLAILIYKVVLMKSVLVTDATLVSNYIKGDEKSLAMLIARHKQRIYSFIYSKVYDRDISEDIFQDTFIKVIKTLKKGK
YNEEGKFLPWVMRIAHNLVIDHFRRNNRMPKFDNTGEFSIFSVLSDNSLNAEKQMVRDQVNRDVKRIIEELPEDQKEVLK
MRIYQEMSFKEISERTGVSINTALGRMRYALINLRKVIDTNNIVLTN
>ADF52676.1 RNA polymerase ECF-type sigma factor [Zunongwangia profunda SM-A87]
MEKTKVTDAVLVKDYINGNELALSELIRRHQHRIYSFIYSKVFDKDIAEDIFQDTFIKVINTLKRGKYNEEGKFLPWVMR
IAHNLVIDHFRRNKRMPKFDNSGDFNIFSVLSDSGLNAEKQIIKDQIESDLREVIRELPEDQLEVLTMRIYKEMSFKEIS
ERTGVSINTALGRMRYALINLRKIIEKHNLVLTN
>AOW16450.1 RNA polymerase subunit sigma-24 [Polaribacter sp. LPB0003]
MMRKNTISDSTLVSEYIQGKEASLSILINRHQQRLFSFIYSKVKDRDITEDVFQDTFIKVIKTLKKGNYNEEGKFLPWVM
RIAHNLVIDHFRKTKRMPAFRTTDEFDIFSVLGDGTLNAEKQLIQEQIFSDVRELVNELPEEQKEVLVMRMYKDMSFKEI
SENTGVSINTALGRMRYALINMRKIIDKHKIILVN
>APY07188.1 RNA polymerase subunit sigma-24 [Winogradskyella sp. J14-2]
MKRELIQDAELVSNYIRGDESALSVLIERHKQKIYSFIYSKVYDRDITEDIFQDTFIKVIRTLKRGKYNEEGKFLPWVMR
IAHNLVIDHFRKNNRMPKFDNAGEFSIFSVLSDSSLNAEKSMIKDQVENDVRRVIEELPEDQKQVLLMRMYQDMSFKEIS
ERTGVSINTALGRMRYALINMRKVIEQNNIVLTN
>AEE20665.1 RNA polymerase, sigma-24 subunit, ECF subfamily [Dokdonia sp. 4H-3-7-5]
MKSVLIDDATLVSNYIKGDEQSLAMLIARHKQRIYSFIYSKVYDRDISEDIFQDTFIKVIKTLKKGKYNEEGKFLPWTMR
IAHNLVIDHFRRNNRMPKFDNAGEFSIFSVLSDNSLNAEKQMVRDQVNRDVKRIIEELPEDQKEVLKMRIYQEMSFKEIS
DRTGVSINTALGRMRYALINMRKIIDTNNIILTD
>ALU28212.1 RNA polymerase subunit sigma-24 [Myroides odoratimimus]
MVYINMPDATLVTLYIAGGEEALEVLIKRHQSKIYGFIFSKVSDAELANDIFQDTFIKVINTLKSGRYNEEGKFLPWVIR
IAHNLVMDHYRREKRVQFQYDSEELPIFSFLKDDSNTVEGDIIQQQIESDLHLLLKELPEDQRQVITMRMYQDLSFKEIA
ELTDVSINTALGRMRYALLNLRKLIDEKNIILTEI
>APA93476.1 RNA polymerase subunit sigma-24 [Myroides sp. ZB35]
MVYINMPDATLVTLYIAGGEEALEVLIKRHQSKIYGFIFSKVSDAELANDIFQDTFIKVINTLKSGRYNEEGKFLPWVIR
IAHNLVMDHYRREKRVQFQYDSEELPIFSFLKDDSNTVEGDIIQQQIESDLHLLLKELPEDQRQVITMRMYQDLSFKEIA
ELTDVSINTALGRMRYALLNLRKLIDEKNIILTEI
>AJA70202.1 RNA polymerase sigma factor, sigma-70 family [Myroides sp. A21]
MVYINMPDATLVTLYIAGGEEALEVLIKRHQSKIYGFIFSKVSDAELANDIFQDTFIKVINTLKSGRYNEEGKFLPWVIR
IAHNLVMDHYRREKRVQFQYDSEELPIFSFLKDDSNTVEGDIIQQQIESDLHLLLKELPEDQRQVITMRMYQDLSFKEIA
ELTDVSINTALGRMRYALLNLRKLIDEKNIILTEI
>ADV50713.1 RNA polymerase, sigma subunit, ECF family [Cellulophaga algicola DSM 14237]
MELQIEDSVLVKNYINGEEKALEILINRHNQRISSFIYSKVLDRDITEDIFQDTFIKVIKTLRKGSYSEEGKFLPWVMRI
AHNLVIDHFRKNKRMPMFEGNDDFNIFSVIGDDQLNIEKQLIKDQIDNDLNLLIEELPEDQKEVLMMRIYKDMSFKEISE
NTGVSINTALGRMRYALINLRKVIDKNNIVLTN
>AIZ42579.1 RNA polymerase subunit sigma-24 [Cellulophaga baltica 18]
MELQIEDSVLVKNYINGEEKALEILINRHNQRISSFIYSKVLDRDITEDIFQDTFIKVIKTLRKGSYSEEGKFLPWVMRI
AHNLVIDHFRKNKRMPKFEGSDDFNIFSVIGDDQLNAEKQLIKDQIDSDLNILIEELPDDQKEVLMMRIYKDMSFKEISE
NTGVSINTALGRMRYALINLRKVIDKNNIVLTN
>AIY14227.1 RNA polymerase subunit sigma-24 [Cellulophaga baltica NN016038]
MELQIEDSVLVKNYINGEEKALEILINRHNQRISSFIYSKVLDRDITEDIFQDTFIKVIKTLRKGSYSEEGKFLPWVMRI
AHNLVIDHFRKNKRMPKFEGSDDFNIFSVIGDDQLNAEKQLIKDQIDSDLNILIEELPDDQKEVLMMRIYKDMSFKEISE
NTGVSINTALGRMRYALINLRKVIDKNNIVLTN
>BAO77217.1 RNA polymerase sigma-70 factor, ECF subfamily [Winogradskyella sp. PG-2]
MKKELIQDAELVSNYIKGDEGSLSILIKRHKQRIYSFIYSKVYDRDITEDVFQDTFIKVIRTLKRGKYNEEGKFLPWVMR
IAHNLVIDHFRKNSRMPKFDNAGEFSIFSVLSDSSLNAEKSMIKDQVESDVRRVIEELPEDQKQVLLMRMYQDMSFKEIS
ERTGVSINTALGRMRYALINMRKVIEQNNIVLTN
>APS39510.1 RNA polymerase subunit sigma-24 [Salegentibacter sp. T436]
MNNVEITDAVLVREYMQGNEIALSKLINRHQHRIYSFIFSKVFDRDVAEDIFQDTFIKVINTLKRGKYNEEGKFLPWVMR
IAHNLVIDHFRRNKRMPKFDNSGDFNIFSVLSDSELNIETQIIKDQIENDVKELIKELPEDQLEVLTMRIYKDMSFKEIS
ERTGVSINTALGRMRYALINLRKIIEKHNLVLTN
>AJH14800.1 RNA polymerase sigma-70 factor, ECF subfamily [Myroides profundi]
MVYINMPDAALVTLYIAGGEEALEVLIKRHQSKIYGFIFSKVSDAELANDIFQDTFIKVINTLKSGRYNEEGKFLPWVIR
IAHNLVMDHYRREKRVQFQYDSEELPIFSFLKDDSNTIEGDIIQQQIESDLHLLLKELPEDQRQVITMRMYQDLSFKEIA
ELTDVSINTALGRMRYALLNLRKLIDEKNIILTEI
>APU11429.1 RNA polymerase subunit sigma-24 [Cellulophaga lytica]
MDLQIEDSVLVKKYINGDEKSLEVLINRHNQRISSFIYSKVLDRDITEDIFQDTFIKVIKTLKKGSYSEEGKFLPWVMRI
AHNLIIDHFRKNKRMPMFEGSDDFNIFSVISDDKLNAEKQLIKNQIDSDLKVLIEELPEDQKEVLLMRIYKDMSFKEISE
NTGVSINTALGRMRYALINMRKIIEKHNIVLTN
>ADY30548.1 RNA polymerase, sigma-24 subunit, ECF subfamily [Cellulophaga lytica DSM 7489]
MDLQIEDSVLVKKYINGDEKSLEVLINRHNQRISSFIYSKVLDRDITEDIFQDTFIKVIKTLKKGSYSEEGKFLPWVMRI
AHNLIIDHFRKNKRMPMFEGSDDFNIFSVISDDKLNAEKQLIKNQIDSDLKVLIEELPEDQKEVLLMRIYKDMSFKEISE
NTGVSINTALGRMRYALINMRKIIEKHNIVLTN
>APU70239.1 RNA polymerase sigma-70 factor, ECF subfamily [Gramella flava JLT2011]
MDNTKISDSFLVSQYIHGDENALAALINRHQHRIYSFIFSKVFDKDIAEDIFQDTFIKVIRTLKRGKYNEEGKFLPWVMR
IAHNLVIDHFRKNKRMPKFDNSGDFNIFSVLSDDDLNAERQLIKDQIESDVQELIKELPADQLEVLTMRIYKDMSFKEIA
ERTDVSINTALGRMRYALINLRKIIEKRNLILTN
>APY00374.1 RNA polymerase subunit sigma-24 [Lacinutrix venerupis]
MRQELITDAVLISSYINGDESSLEILIKRHKQRIYSFIYSKVYDRDIAEDIFQDTFIKVIRTLKRGKYNEEGKFLPWVMR
IAHNLVIDHFRKNNRMPKFDNSGEFSIFSVLSDTSLNAEKAIIKDQVESDVRRLIEELPDDQKEVLVMRMYQDMSFKEIS
ERTGVSINTALGRMRYALINMRKVIDKHNIILTN
>AKA36226.1 RNA polymerase subunit sigma-24 [Muricauda lutaonensis]
MELQIDDSILVKNYMDGDEKALETLINRHNQRISSFIYSKVLDRDITEDIFQDTFIKVIKTLKKGRYSEEGKFLPWVMRI
AHNLIIDHFRKNKRMPKFEGNDDFNIFSVIKDDKLNAEKQLIKDQIDSDLSLLIEELPEDQKEVLMMRIYRDMSFKEISE
NTGVSINTALGRMRYALINLRKIVEKHNIVLTN
>APZ47248.1 RNA polymerase subunit sigma-24 [Polaribacter reichenbachii]
MMQKKTISDSTLVSDYIRGNESALGVLIKRHQQRLFSFIYSKVKDKDITEDIFQDTFIKVIRTLKKGNYNEEGKFLPWVM
RIAHNLVIDYFRKSNRIPAFSTTDEFDIFSVLSDGNLNAEKQIIQEQIFADVRELVNELPDEQKDVLVMRMYKDMSFKEI
SENTGVSINTALGRMRYALINMRKLIEKNKIILVN
>APG59455.1 RNA polymerase subunit sigma-24 [Gramella sp. LPB0144]
MNNIQISDASLVRDYLDGNENALATLINRHHHRIYSFIFSKVFDRDIAEDIFQDTFIKVIRTLKRGKYNEEGKFLPWVMR
ISHNLVIDHFRKNKRMPKFDNSGDFNIFSVLSDGSLNAETQLIKDQIESDVKELIKELPEDQLEVLTMRIYKDMSFKEIS
ERTGVSINTALGRMRYALINLRKIIEKRNLILIN
>ALJ06691.1 RNA polymerase subunit sigma-24 [Algibacter alginolytica]
MYNEPISDAILVSSYIKGNESSLETLINRHKQRIYSFIYSKVYDRDITEDIFQDTFIKVIKTLKRGAYNEEGKFLPWVMR
IAHNLVIDYFRKNSRMPKFDNTGEFSIFSVLGDPTLNAEKKLIKDQVDNDVRRLINKLPDDQKEVLLMRIYDDMSFKEIS
DRTGVSINTALGRMRYALINLRKIIDKHNIVLTN
>EAR00272.1 RNA polymerase sigma-70 factor, ECF subfamily protein [Maribacter sp. HTCC2170]
MELQIEDSVLVRDYISGDEKALEVLINRHNQRISSFIYSKVLDRDITEDIFQDTFIKVIKTLKKGSYSEEGKFLPWVMRI
AHNLIIDHFRKNKRMPMFEGNDDFNIFSVIGDDKLNAEKQLIKDQINSDLRYLIDELPDDQREVLFMRIYKDMSFKEISE
NTGVSINTALGRMRYALINLRKIIDKNNIVLTNS
>AOR29341.1 RNA polymerase subunit sigma-24 [Formosa sp. Hel1_33_131]
MKSKSISDATLVSQYIQGDEPSLSVLIKRHQQRLYSFIYSKVYDRDVTEDVFQDTFIKVIRTLKRGNYNEEGKFLPWVMR
IAHNLVIDHFRKNNRMPKFNNSGDFDIFSVLSDGALNAEGELVKSQIVEDIRALVEELPEEQKTVLVMRMYNDMSFKEIS
ENTGVSINTALGRMRYALINLRKLIEKHNIVLTN
>AFJ08418.1 sigma-70 region 2 [Prevotella intermedia 17]
MTDEDLALSYINGDNRAFDLLLSRNQSKLFSYILFVVRNRDVADDIFQETFVKIITKLQEGRYKPSGKFSAWAMRIAHNV
IMDWYRAQKSDKIVEPTKENDLSNIGGTDVQIGNIENQFVNMQTLADIQKMMEHLPASQREVVFMRFYQEMSFKEIAKTT
GVSINTSLGRMRYAILNLRKMVRENDVLLQLAY
>AEM72051.1 RNA polymerase, sigma-24 subunit, ECF subfamily [Muricauda ruestringensis DSM 13258]
MEQLQIKDSILVKNYIDGDEKALEILINRHNQRITSFIYSKVLDRDVAEDIFQDTFIKVIKTLKKGRYSEEGKFLPWVMR
IAHNLVIDHFRKNKRMPKFEGSDDFNIFSVIHDEKLNAEKQIIKDQIESDLTLLIDELPDDQREVLIMRIYKDMSFKEIS
ENTNVSINTALGRMRYALINLRKIVERKNIVLTN
>AMR28415.1 RNA polymerase subunit sigma-24 [Hymenobacter sp. PAMC 26554]
MEPMQPSDSALIDLYLAGREAAFAQLLQRHQARVFTTIHLVVRDEDMAEDLTQDTFIKAIHTLKSGRYQDEGKFGSWLCR
IAHNLAIDAFRRAKRAPQTSLDDNMGLANSLHLSEESADDALGREESHAHLRQLIQELPAAQKEVLLMRHYGDMSFQEIA
DATGVSINTALGRMRYALINLRKKMAAHSLLYDSNLTPPDVASLRVQRIAS
>AEH02215.1 RNA polymerase, sigma-24 subunit, ECF subfamily [Lacinutrix sp. 5H-3-7-4]
MRQELISDATLVSSYINGDESSLEVLIKRHKQRIYSFIYSKVYDRDVAEDVFQDTFIKVIRTLKKGKYNEEGKFLPWVMR
IAHNLVIDYFRKNNRMPKFDNSGEFSIFSVLSDSTLNAEKAIIKNQVETDVRRLIEELPCDQKEVLVMRMYQDMSFKEIS
ERTGVSINTALGRMRYAIINMRKIIEKHNIILTN
>APY12875.1 RNA polymerase subunit sigma-24 [Seonamhaeicola sp. S2-3]
MQYELISDATLVSNYINGEEYALEILIQRHKQKIYSFIYSKVYDRDIAEDIFQDTFIKVIRTLKAGSYNEEGKFLPWVMR
IAHNLVIDFFRKNNRMPKFDNTGEFSIFSVLSDSSLNAEKTIIKEQVESDVRRLVDELPDDQKEVLLMRMYNDMSFKEIS
ERTGVSINTALGRMRYALINLRKIIEKHNIVLTN
>AOR26816.1 RNA polymerase subunit sigma-24 [Formosa sp. Hel3_A1_48]
MNIKSLSDAQLVRNYISGEESALSILINRHQQRLYGFIFSKVYDRDVTEDIFQDTFIKVIRTLKKGKYNEQGKFLPWVMR
IAHNLIIDYFRKNNRMPKFKNNGDFDIFSVLSDGSSNAEHKIIHGQITNHVRLLLEELPQDQKDVIKMRLYQDMSFKEIS
DNTGVSINTALGRMRYGLINLRKMIDKHNINLIND
>AIZ63054.1 RNA polymerase subunit sigma-24 [Hymenobacter sp. DG25B]
METMQPSDSALISLYINGKEEAFELLLNRHKSRVFTTIMLIVRDEAVAEDLLQDTFIKAIHTMKSGRYNEEGKFSSWIGR
IAHNLAIDFFRREKRSPLLNLDITSHAFNSLSHAEEGVEASLTREETYSRLRELIQDLPAAQKEVLVMRHYGDMSFQEIA
DATGVSINTALGRMRYALINLRKKMAAHPVFYDQNLYPRETAPVRVQRIAG
>ALD21835.1 RNA polymerase subunit sigma-24 [Hymenobacter sp. DG25A]
METMQPSDSALISLYINGKEEAFELLLNRHKSRVFTTIMLIVRDEAVAEDLLQDTFIKAIHTMKSGRYNEEGKFSSWIGR
IAHNLAIDFFRREKRSPLLNLDTSSHAFNSLSHAEEGVEASLTREETYSRLRELIQDLPAAQKEVLVMRHYGDMSFQEIA
DATGVSINTALGRMRYALINLRKKMAAHPVFYDQNLYPRETAPVRVQRIAG
>AJW63873.1 ECF RNA polymerase sigma factor SigW [Elizabethkingia miricola]
MKTLPDSKLIADFQKGNEAALEILLKRHQREIFTFIFYKLGDEDLANDVFQDTFMKIIVTLKEGRYKDEGKFSLWAKRIA
HNLVIDHYRQKSKNFKISESSYDNEEFSIFDIIKEPDANIEDRLIQIQINDDLYKMIECLPENQREVLELRFFKELSFKE
IAEHTNSSINTTLGRVRYALINLRKMMEEHQIILTK
>AKH96496.1 RNA polymerase subunit sigma-24 [Elizabethkingia anophelis FMS-007]
MKTLPDSKLIADFQKGNEAALEILLKRHQRDIYTFIFYKLGDEDLANDIFQDTFMKIIITLKEGRYKDEGKFSLWAKRIA
HNLVIDHFRIKSKNFKISESSYDNEEFSIFDIIKEPDANIEDKLIQIQINDDLYKMIECLPENQREVLELRFFKELSFKE
IAEHTNSSINTTLGRVRYALINLRKMVDEHQIILTK
>ANW95918.1 RNA polymerase subunit sigma-24 [Wenyingzhuangia fucanilytica]
MDFTPKHSDAVLVSMYIKGNEDCLSELISRHQEKIFGYIYSKTFDKELSDDLFQDTFIKIIHTLKRGKYNEEGKFLPWAL
RIAHNLTMDYYRDKKRKKTKYASENYDVFDFLAAEDLNAEDKIELEQTLNKITNLIDFLPADQQEVLRMRIFMDSSFKEI
AEHTNVSINTALGRMRYALINLRKILEEKEVVKNN
>AHJ95993.1 ECF subfamily RNA polymerase sigma-24 subunit [Hymenobacter swuensis DY53]
METMQPSDSALISLYIAGQENAFAQLLERHKARVFTTIMLIVRDEDVAEDLLQDTFIKAIHTMKSGRYNEEGKFSSWICR
IAHNLAIDCFRREKRSPLLNLDTTSHAFNSLSLAEEGAEAAMTRDETHARLRELIQELPAAQKEVLIMRHYGDMSFQEIA
DATGVSINTALGRMRYALINLRKKMAAQPVFYDQNLYPRDTAPVRVQRIAS
>ALM20016.1 RNA polymerase subunit sigma-24 [Nonlabens sp. MIC269]
MRMENVQDAVLVRQYIEGKEYALEVLINRHKQKIYSFIFSKVMDKDITEDVFQDTFIKVIRTLKKGKYNEEGKFLPWVMR
IAHNLVIDHFRKNKRMPKFQSRNDFDIFDVISNGADSTETEMILSQVHADVKRLVEELPEDQKQVLKMRIYKEMSFKEIA
EQTEVSINTALGRMRYALINLRKIIEQHNIILTDN
>AGC78615.1 DNA-directed RNA polymerase, sigma-70 region 2, ECF-type subfamily [Nonlabens dokdonensis DSW-6]
MKIENVKDAVLVKQYINGSEKGLEVLITRHKQRIYSFIFSKVMDRDITEDIFQDTFIKVIRTLKKGKYNEEGKFLPWVMR
IAHNLVIDHFRRNKRMPKFQSRNDFDIFDVISDGEESMEYDMITNQMHEDVRKLVEELPADQKEVLTMRIFKEMSFKEIA
ACTDVSINTALGRMRYALINLRKVIDKHNIVLTR
>AEE52337.1 RNA polymerase, sigma-24 subunit, ECF subfamily [Haliscomenobacter hydrossis DSM 1100]
MQVTQLNDQQLIACYLEGNERAFEELLNRHQQKIYTSIYLFVKDQSLAEDIFQEVFIKIIDTLRRGKYNHEGKFLQWAMR
ISYNMCVDYFRRTKRRPKVSPTDTFDIFDVLQTPDFNSEQTIIRSQTHDKVRHLVDMLPPEQREVVILRHYADMSFKEIA
KLTRVSINTALGRMRYALINIRKMVEEKEVILQ
>AOE51764.1 RNA polymerase subunit sigma-24 [Flavobacterium psychrophilum]
MANVVIPDAVLVKNYVDGDENSLSVLITRHQSKIYGFIYSKVTDRDIADDIFQDTFIKVIKTLKSNSYNEEGKFLPWVMR
ISHNLIVDHFRRNKKMPMFRETEEFSIFSIMTDNSPNIENRIITEQVESDLQRLIEELPDDQKEVLQMRIYQDLSFKEIA
DMTGVSINTALGRMRYALMNLRKVIEKNKIILTN
>APA00842.1 RNA polymerase subunit sigma-24 [Flavobacterium sp. PK15]
MANIQIPDALLVQDYVAGNEEALATLIKRHESKIYGFIYSKVSDRDVANDIFQDTFIKVIKTLKSNSYNEEGKFLPWVMR
IAHNLIIDYFRKNKKMPLYRETEEFSVFSIMTDDTLTIENQLIANQVELDIQKLIEELPEDQKEVLVMRMYKDMSFKEIS
EITGVSINTSLGRMRYALMNLRKVIDKHQIILTN
>AHM61518.1 ECF subfamily RNA polymerase sigma-70 factor [Flammeovirgaceae bacterium 311]
MRKNGLNDSELVLSYKNGNEEAFKTLVERHKSRIYTAVYLIVKDAEIAEDLLQDSFVKAINTIQSGRYNEEGKFLPWILR
IAHNLAIDYFRKQKRYPVINMEYTNPVFNTVEFSEGTYEDEQIRQETHNLLYQLIAELPDAQRDVLIRRHFMQMSFQEIA
DATGVSINTALGRMRYALINLRKKMESNNIAYDQNLYPG
>CAL43194.1 RNA polymerase ECF-type sigma factor [Flavobacterium psychrophilum JIP02/86]
MATIQLPDGLLVRHYISGDENALSILVKRHESKIFGFIYSKVLDRDVANDIFQDTFIKVIKTLKGNSYNEEGKFLPWVMR
IAHNLVIDHFRKAKKMPMFRETEEFSVFSMMSDNSQDIESKIITNQVEKDLIKLLKELPDDQREVVEMRIYQDLSFKEIS
ESTGVSINTALGRMRYALINLRRIIDKNQVILIN
>AIN73614.1 RNA polymerase subunit sigma-24 [Flavobacterium psychrophilum FPG3]
MATIQLPDGLLVRHYISGDENALSILVKRHESKIFGFIYSKVLDRDVANDIFQDTFIKVIKTLKGNSYNEEGKFLPWVMR
IAHNLVIDHFRKAKKMPMFRETEEFSVFSMMSDNSQDIESKIITNQVEKDLIKLLKELPDDQREVVEMRIYQDLSFKEIS
ESTGVSINTALGRMRYALINLRRIIDKNQVILIN
>AIN72182.1 RNA polymerase subunit sigma-24 [Flavobacterium psychrophilum FPG101]
MATIQLPDGLLVRHYISGDENALSILVKRHESKIFGFIYSKVLDRDVANDIFQDTFIKVIKTLKGNSYNEEGKFLPWVMR
IAHNLVIDHFRKAKKMPMFRETEEFSVFSMMSDNSQDIESKIITNQVEKDLIKLLKELPDDQREVVEMRIYQDLSFKEIS
ESTGVSINTALGRMRYALINLRRIIDKNQVILIN
>ALU74366.1 RNA polymerase subunit sigma-24 [Tenacibaculum dicentrarchi]
MVYKDIVSDSVLVKDYINGKELAIELLIKRHQQRLYSFIYSKVQNRDTTEDLFQDTFIKVIKTLKKGNYNEEGKFLPWVM
RISHNLIIDFFRKNNRMPKFKNTEDFDIFSVLTDSSLNVENKIIKEQILADVKELLEELPEEQKEVLKMRIYNDMSFNEI
AENTGVSINTALGRMRYALINMRKIIEKNNIVLVN
>ADR22162.1 RNA polymerase, sigma subunit, ECF family [Marivirga tractuosa DSM 4126]
MNNQKTMLDDSQLVGQYINGNEVAFEELVNRHKSRIFTTIYMIVKDHYVAEDLMQEVFIKAIRTLKSGRYNEEGKFLPWI
LRIAHNLAIDKFRKNKRYPTIVMDDGNSVFETLEFAEGTFEDAQMKKDVHKSLRKLISELPEAQKQVLIMRHYMDMSFKE
ISDQTGVSINTALGRMRYALINLRKKMQQYNIAYDQNFYS
>AKP71528.1 ECF subfamily RNA polymerase sigma-70 factor [Riemerella anatipestifer]
MEIITDSLLIQEYQNGNELALERLIERNQSDLFNFIFYKVLDESLANDIFQDTFMKIIIKLKKGEYKDEGKFVLWAKRIA
HNLIIDHYRLLSKHKKVSETSYSDEEFSIFDHISEPTENIEDYLISLQINEDLMKMIQLLPDNQKEVVKLRFFDGLSFKE
IAEHTDCSINTTLGRVRYAVMNLRKIMEENQIILTR
>AFD56426.1 RNA polymerase, sigma subunit, ecf family [Riemerella anatipestifer ATCC 11845 = DSM 15868]
MEIITDSLLIQEYQNGNELALERLIERNQSDLFNFIFYKVLDESLANDIFQDTFMKIIIKLKKGEYKDEGKFVLWAKRIA
HNLIIDHYRLLSKHKKVSETSYSDEEFSIFDHISEPTENIEDYLISLQINEDLMKMIQLLPDNQKEVVKLRFFDGLSFKE
IAEHTDCSINTTLGRVRYAVMNLRKIMEENQIILTR
>ADZ12084.1 DNA-directed RNA polymerase specialized sigma subunit, sigma24-like protein [Riemerella anatipestifer RA-GD]
MEIITDSLLIQEYQNGNELALERLIERNQSDLFNFIFYKVLDESLANDIFQDTFMKIIIKLKKGEYKDEGKFVLWAKRIA
HNLIIDHYRLLSKHKKVSETSYSDEEFSIFDHISEPTENIEDYLISLQINEDLMKMIQLLPDNQKEVVKLRFFDGLSFKE
IAEHTDCSINTTLGRVRYAVMNLRKIMEENQIILTR
>AFR35229.1 hypothetical protein B739_0625 [Riemerella anatipestifer RA-CH-1]
MEIITDSLLIQEYQNGNELALERLIERNQSDLFNFIFYKVLDESLANDIFQDTFMKIIIKLKKGEYKDEGKFVLWAKRIA
HNLIIDHYRLLSKHKKVSETSYSDEEFSIFDHISEPTENIEDYLISLQINEDLMKMIQLLPDNQKEVVKLRFFDGLSFKE
IAEHTDCSINTTLGRVRYAVMNLRKIMEENQIILTR
>AGC39644.1 hypothetical protein G148_0339 [Riemerella anatipestifer RA-CH-2]
MEIITDSLLIQEYQNGNELALERLIERNQSDLFNFIFYKVLDESLANDIFQDTFMKIIIKLKKGEYKDEGKFVLWAKRIA
HNLIIDHYRLLSKHKKVSETSYSDEEFSIFDHISEPTENIEDYLISLQINEDLMKMIQLLPDNQKEVVKLRFFDGLSFKE
IAEHTDCSINTTLGRVRYAVMNLRKIMEENQIILTR
>AIH02249.1 RNA polymerase, sigma subunit, ecf family [Riemerella anatipestifer CH3]
MEIITDSLLIQEYQNGNELALERLIERNQSDLFNFIFYKVLDESLANDIFQDTFMKIIIKLKKGEYKDEGKFVLWAKRIA
HNLIIDHYRLLSKHKKVSETSYSDEEFSIFDHISEPTENIEDYLISLQINEDLMKMIQLLPDNQKEVVKLRFFDGLSFKE
IAEHTDCSINTTLGRVRYAVMNLRKIMEENQIILTR
>AKQ39850.1 RNA polymerase subunit sigma-24 [Riemerella anatipestifer Yb2]
MEIITDSLLIQEYQNGNELALERLIERNQSDLFNFIFYKVLDESLANDIFQDTFMKIIIKLKKGEYKDEGKFVLWAKRIA
HNLIIDHYRLLSKHKKVSETSYSDEEFSIFDHISEPTENIEDYLISLQINEDLMKMIQLLPDNQKEVVKLRFFDGLSFKE
IAEHTDCSINTTLGRVRYAVMNLRKIMEENQIILTR
>AEA45597.1 RNA polymerase, sigma subunit, ECF family [Fluviicola taffensis DSM 16823]
MAMKFLDDQVLIHYYLEGDEKAFEVLLLRHKDKIFRSIYHKLRDREIAEDIFQETFVKIIQTLKLGNYNEEGKFLPWAMR
IAQNLVIDYFRKQGRMKMINERSAKSDDFNIFSILKMDELNIEQSISKDELESQMIQLIQHLPESQKEIIEKRIFQDLSF
KDIAEAENISINTALGRMRYALINLRKLIEKHQLVTDLD
>AFL78115.1 RNA polymerase sigma factor, sigma-70 family [Alistipes finegoldii DSM 17242]
MNVQVLSDQVLLNHYLSGDQSAISKLIERHSRRVRDYINMMVKDRDVAEDIFQETFIKAVRVIDDGRYTDNGKFLSWVLR
IAHNQVIDYFRAQRQNKAVTEAEAGYDVLGSLRFAERNVEDAMVSEQIERDVRALVELLPAEQREVVMMRYFAGLSFKDI
AEQTDVSINTALGRMRYALINLRRMIKEKNMILC
>AMC09975.1 RNA polymerase subunit sigma-24 [Lutibacter sp. LP1]
MESTIKSDGLLVSSYIQGNEKSLEILIVRHKQRIFSFILSKIQDREISEDIFQDTFIKVINTLKRGKYNEEGKFLPWVMR
IAHNLIIDHFRRNKRIPKFNNTDDFDIFDVLSDDTLSAENQIIKSQILEDVRSLIEELPDDQKEVLLMRMYKDMSFKEIA
ENTAVSINTALGRMRYALINLRKLIEKHHIVLVN
>SCM57369.1 RNA polymerase sigma factor YlaC [Petrimonas mucosa]
MGILLSMTDEELVVSFAEGNDRAFEVLLSRHKHPLFSYILYRVRNRDLADDIFQDTFIKAIFTIKQGRYTESGRFRAWIT
RIAHNLIVDYFRQERLENWVSNDEYEFDLFNNAGLCEDNIETVMVREQLLDDVKKLVRHLPGSQREVLDMRYYQELSFKE
IADKTGVSINTALGRMRYAILNMRKMADDHRMVLSMN
>APG64823.1 RNA polymerase subunit sigma-24 [Tenacibaculum sp. LPB0136]
MRKDVAQDSTLVSEYINGNELALETLIKRHKQRLYSFIYSKIQNRDITEDIFQDTFIKVIRTLKKGSYNEEGKFLPWVMR
ISHNLVIDHFRKSNRMPKFRNTDEFDIFSVLSDGTLNAEKKMVKEQISADVRELIEELPEEQKEVLKMRIYNDMSFNEIS
ENTGVSINTALGRMRYALINLRKIIEKNKIILVS
>AFL82254.1 RNA polymerase, sigma subunit, ECF family [Aequorivita sublithincola DSM 14238]
MKQSTNSDAFLVSAYMNGNESALSELVTRHKQRIYSFIYSKVFDRDITEDIFQDTFIKVIKTLKKGAYNEEGKFLPWVMR
IAHNLVIDHFRKNNRMPKFENNTDFNIFSVLSDNALNIEKQIIKGQVEDDVRRLIEELPDDQKEVLMMRIYKDMSFKEIS
EQTGVSINTALGRMRYALINLRKVIDKHNIILTN
>AMX55936.1 RNA polymerase subunit sigma-24 [Elizabethkingia anophelis]
MKTLPDSKLIADFQKGNEAALEILLKRHQRDIYTFIFYKIGDEDLANDIFQDTFMKIIITLKEGRYKDEGKFSLWAKRIA
HNLVIDHFRIKSKNFKISESSYDNEEFSIFDIIKEPDANIEDKLIQIQINDDLYKMIECLPENQREVLELRFFKELSFKE
IAEHTNSSINTTLGRVRYALINLRKMADEHQIILTK
>AIL43962.1 RNA polymerase sigma-70 factor, ECF subfamily [Elizabethkingia anophelis NUHP1]
MKTLPDSKLIADFQKGNEAALEILLKRHQRDIYTFIFYKLGDEDLANDIFQDTFMKIIITLKEGRYKDEGKFSLWAKRIA
HNLVIDHFRIKSKNFKISESSYDNEEFSIFDIIKEPDANIEDKLIQIQINDDLYKMIECLPENQREVLELRFFKELSFKE
IAEHTNSSINTTLGRVRYALINLRKMADEHQIILTK
>ALW83991.1 RNA polymerase subunit sigma-24 [Hymenobacter sp. DG5B]
MDLLQPSDSALISLYLAGQESAFSILLERHRSRAFTTILLIVRDEDVAEDLLQDTFIKAIHTLKSGRYNEEGKFAPWICR
IAHNLAIDSFRRGKRVPHVSLTDNERLASTLTIADDGPDDIMSREETHARLRLLIQELPAAQKEVLLMRHYGDMSFQEIA
DATGVSINTALGRMRYALINLRKKMTANSYSYDPNLTPFDTAPLRVQRVAS
>ALR32660.1 RNA polymerase subunit sigma-24 [Chryseobacterium sp. IHB B 17019]
MKSKSDSLLISLYQKGDEEALSTLIHRHQRELFTFIFYKINDEDLANDVFQDTFMKIIVMLKEGRYNEEGKFILWAKRIA
HNLIIDHFRSKSKNIKVSETTFETDEYSIFDLLREPSENIEDQLVSNQIQEDLMRMLQFLPQNQQEVIKLRFFDGLSFKE
IADHTDMSINTTLGRVRYALINLRKIMDENNIILTR
>AKK72304.1 RNA polymerase subunit sigma-24 [Chryseobacterium gallinarum]
MESKSDSLLISLYQKGREEALSTLIHRHQRELFTFIFYKINDEDLANDIFQDTFMKIIVMLKEGRYNEEGKFILWAKRIA
HNLIIDHFRAKSKNIKVSETTFETDEYSIFDLIREPSENIEDQLVSNQIQEDLLKMLQFLPLNQQEVIKLRFFDGLSFKE
IADHTDMSINTTLGRVRYALINLRKIMDENNIILTR
>EAP86209.1 RNA polymerase sigma-70 factor, ECF subfamily protein [Croceibacter atlanticus HTCC2559]
MMQYSTSDAALVRKYMDGDETALSTLINRHQQKLYSFIYSKVFDRTITEDVFQDTFIKVIRTLKRGKYNEEGKFLPWVMR
ISHNLVIDHFRKNSRMPKFEGKGDFSIFDVLKEDTLNAEKMLIKEQIESDVRELIHELPEDQKEVLIMRIYKDMSFKDIA
EQTDVSINTALGRMRYALINLRKVIEEHNIVLTNY
>ACU06647.1 RNA polymerase sigma-70 factor, ECF subfamily [Flavobacteriaceae bacterium 3519-10]
MKTHSDSWLISEYRSGNEKTLAVLIERHQKDLFSFIFYKLMDEDLANDIFQDTFMKIIVTLKEGRYNEEGKFILWAKRIA
HNLIIDHFRLKSKHIKVSETSYDNDEFSIFDLISGNEENIEEQLVSRQIQEDLMKMLVYLPANQQEVIRLRFFDGLSFKE
IADQTDSSINTTLGRVRYALINLRKIMDEHNIILTR
>ANF50966.1 RNA polymerase subunit sigma-24 [Chryseobacterium sp. IHB B 10212]
MKSKSDSLLISLYQEGDESALSTLIHRHQRELFTFIFYKINDEDLANDVFQDTFMKIILMLKEGRYNEEGKFILWAKRIA
YNLIIDHFRLKSKNIKVSETTFETDEYSIFDLIREPSENIEDQLVTNQIQEDLLRMLQFLPQNQQEVIKLRFFDGLSFKE
IADHTDMSINTTLGRVRYALINLRKIMDENNIILTR
>ALO13978.1 RNA polymerase sigma factor CarQ [bacterium L21-Spi-D4]
MRAEQKSDFDLVQEFIDGKDSSIEVLINRHKDRVFTYILLLVKNEELAEDIFQDTFVKVINSLRQKKYKDEGRFVSWVLR
IGHNLVIDHFRKEKNLRTVSNDDGEVDLLNSTKFADLTIEEEMAKKQVHGNVRELVEQLPFEQRQVVVMRHYMGMSFKEI
SQHTNVSINTALGRMRYALINMRKMILDQEHAFSLS
>ADE82970.1 RNA polymerase sigma-70 factor, ECF family [Prevotella ruminicola 23]
MTDQELVQAYLDGNNHAFDELLSRTQDNIFSYIIRVVKDEELANELFQETFLKIISKIQNHQYTETGKLQWWMIRVAHNT
VIDYYRDLKKNFVVDAPKENDLSAVKGEEVIDVNRETELTNQRTLKQLVLLMNALPAPQREVVYMRYFQDMSFKEIAEEL
GCSINTSLGRMRYALINMRKYSREYNLNLSLE
>ABG60930.1 RNA polymerase, sigma subunit, ECF family [Cytophaga hutchinsonii ATCC 33406]
MKNAAISDSTLVSQYIQGNEEAFAELIKRHKSKVYSTIYLIVKDRYLAEDLLQDVFIKVIHKMKGGQYNDEGKFLPWVVR
IAHNLAIDYFRRNKRYPTIVMDEGMNIFNSLNFSEDSTESIQIKGENEALIRSLIHKLPESQREVVLMRHFSDMSFQEIA
DSTGVSINTALGRMRYALINLRKELTKQPKPIVYDKNVYPK
>APU95898.1 RNA polymerase subunit sigma-24 [Sphingobacterium sp. B29]
MRLLKGKSDQELIQMYVGGQESGLEALLNRYKSKIYTSIYMKVKDEYLAEDIFQETFIKIINTLKSGKYNEEGKFLPWAI
RIAHNMIVDFFRKAKRAPNIVNADGFDIFEVLEFSDESAESKMLKQQVDVDLKKMIQKLPDDQKEVLIMRHFCDMSFKDI
AEITEVSINTALGRMRYALSNLRKMIEGTDLTLQMGYL
>BAP33723.1 ECF subfamily RNA polymerase sigma-70 factor [Chryseobacterium sp. StRB126]
MYLGDSWAANIILRRVMKSKSDSLLISLYQKGDEGALSTLIHRHQRELFTFIFYKINDEDLANDIFQDTFMKIIVMLKEG
RYNEEGKFILWAKRISHNLIIDHFRAKSKNIKVSETTFETDEYSIFDLIREPSENIEDQLVTNQIQEDLLRMLQFLPLNQ
QEVIKLRFFDGLSFKEIADHTDMSINTTLGRVRYALINLRKIMDENNIILTR
>CDN32184.1 RNA polymerase sigma-70 factor [Mucinivorans hirudinis]
MNNEVRSDQVLLDSYLGGNSEAIEMLIERHRRKVYNYILMMVKNRSLADDIFQDTFIKVIQSIERGKYADNGKFVSWVLR
IAHNQIIDHFRSLKSGVHVTSDDVGYDILNQSKFSQGNFEDVLMQSQTALQVRGLVDLLPEEQREVVMLRHFVGMSFKEI
AEQTNVSINTALGRMRYALINLRKLIEEKELNLV
>AFC25138.1 RNA polymerase, sigma-24 subunit, ECF subfamily protein [Saprospira grandis str. Lewin]
MTCKSAHDRDLIRSYMQGDEKSFENLLNKHKARIYTSIYMFVKDKDLANDLFQETFIKIIDTFRSGRYNEEGKFLQWALR
ISYNLCVDHFRKNKRRPTVAASDDFDILDILKVNEDNQETRIMKRQTYDKVRQLVDCLPKEQREVIILRHYAELSFKEIA
QLTKVSINTALGRMRYALINIRRMIEERQISLQ
>AFL83541.1 RNA polymerase, sigma subunit, ECF family [Belliella baltica DSM 15883]
MSKRIGPKDSELITQYRGGSEAAFEMLVEKYQSRVYTTIYLIVKDQGVAEDLLQDVFIKVVQTLNSDKYNEEGKFQPWLM
RIAHNLAIDYFRKSKRYPTIIMEDGANLFNTLRFAEETVEDLQIKEDTLELVRKLIDELPESQKQVLIMRHYMDLSFQEI
AEQTGVSINTALGRMRYALINMRKKMKQLNFAYDKNIYPK
>AKP51671.1 RNA polymerase, sigma-24 subunit, ECF subfamily [Cyclobacterium amurskyense]
MSIRLGPKDSELISQYRNGSEIAFERLVDKYKTKVYTTILMIVKEQGVAEDLLQDVFVKVVQTLNSDRYNEEGKFQPWLM
RIAHNLAIDHFRKMKRYPMVVMEDGSNVFNTLHFAEQNVEDMKVKDETCALVRQLIEELPESQKQVLIMRHYMDLSFQEI
AEQTGVSINTALGRMRYALINLRKKLKQINIAYDQIFYDK
>AEL26053.1 RNA polymerase, sigma-24 subunit, ECF subfamily [Cyclobacterium marinum DSM 745]
MSIRVGPKDSELISQYRNGSEIAFERLVDKYKTKVYTTILMIVKEQGVAEDLLQDVFVKVVQTLNSDRYNEEGKFQPWLM
RIAHNLAIDHFRKMKRYPMVVMEDGSNVFNTLHFAEQNVEDVKVKDETYALVRQLIEELPESQKQVLIMRHYMDLSFQEI
AEQTGVSINTALGRMRYALINLRKKLKQINIAYDQIFYDK
>APT21228.1 RNA polymerase subunit sigma-24 [Flavobacterium columnare]
MATTSISDALLVKSYIEGNENALAQLIDRHQTKIYGFIYSKVQDNEIANDIFQDVFIKVIKTLKGTGKHYNEEGKFLPWV
MRIAHNLIIDTFRREKKMPKCRDTEEFSVFSLITDGSPNIEMKMIAEQVENDLIRLIEELPEDQRQVLEMRIYDDLSFKE
IAEITGVSINTALGRMRYALLNMRRSIEKNNITLAS
>AEW84937.1 RNA polymerase ECF-type sigma factor [Flavobacterium columnare ATCC 49512]
MATTSISDALLVKSYIEGNENALAQLIDRHQTKIYGFIYSKVQDNEIANDIFQDVFIKVIKTLKGTGKHYNEEGKFLPWV
MRIAHNLIIDTFRREKKMPKCRDTEEFSVFSLITDGSPNIEMKMIAEQVENDLIRLIEELPEDQRQVLEMRIYDDLSFKE
IAEITGVSINTALGRMRYALLNMRRSIEKNNITLAS
>ADX68229.1 RNA polymerase, sigma-24 subunit, ECF subfamily [Weeksella virosa DSM 16922]
MIYEEDSVIIHAYISGNESALETLINRYKTRIYSSIYNKVLNRDVAEDIFQDTFVKVILTLKNGKYNEEGKFYPWVQRIA
HNLTIDYFRANKKMPKVSESSSLNEDYNIFDCLGQLDECLETKLIKEQINSEIIDLIDCLPADQKEVLILRIFRDLTFKE
IAEETEVSINTALGRMRYALINLRKLINEKDLVLTID
>ACY49217.1 RNA polymerase, sigma-24 subunit, ECF subfamily [Rhodothermus marinus DSM 4252]
MHPTDDQLVAAYLERGDAQAFRRLVERHQERIYGYLLGMVRDPEVASDLFQETFLRVLAALRQERASYTRQGRWLAWVLR
IARNAALDYLRSRRRWQDVTPDDGEEGGNFWDRLPDEAPGADELLEEAELQERLAACIERLPPEQREVLLLRQEAELTFR
EIAELTGVSINTALGRMRYALINLRKMMLQPQKQPASE
>AEN74230.1 RNA polymerase, sigma-24 subunit, ECF subfamily [Rhodothermus marinus SG0.5JP17-172]
MHPTDDQLVAAYLERGDAQAFRRLVERHQERIYGYLLGMVRDPEVANDLFQETFLRVLAALRQERASYTRQGRWLAWVLR
IARNAALDYLRSRRRWQDVTPEDGEEGGSFWDRLPDEAPGADELLEEAELQERLAACIERLPPEQREVLLLRQEAELTFR
EIAELTGVSINTALGRMRYALINLRKMMLQPQKQPASE
>ADY37351.1 RNA polymerase, sigma-24 subunit, ECF subfamily [Bacteroides salanitronis DSM 18170]
MKQKTPDEDEQLVSLYRDGNVSAFNTLLIRYIPKIRQAVRRFLSNSEDINDVLQDICIHVGTKLKNTYNENGKFSGWLTC
VVANYMCSYCRKKKITFSFVDLEAVKVIESEYMLPTFAREQKLFDLQRSVEELPDELKKLVEMKFKEKMTLQAIADKLGM
KKTTVAAKLNSAYRKLEKSMQHKGYDDALI
>ALJ46656.1 ECF RNA polymerase sigma factor SigE [Bacteroides ovatus]
MITTQQLQLLKEGNKNAFEALYRGYNARIYNFVLSMVSNAGVAKDITQDIFLHIWEKRLNIDLEGNFDGYLFKISQNMVY
HYVRRELLLQNYVDRLANESSDESVEIDEELDYLFLEEYILKLLEELPPARREVFMLYWKSGLNYREIADQLNISEKTVA
TQVHRSLDFLRDKLGIIAFSVSLFLHDI
>SCV11017.1 K03088 RNA polymerase sigma-70 factor, ECF subfamily [Bacteroides ovatus V975]
MITTQQLQLLKEGNKNAFEALYRGYNARIYNFVLSMVSNAGVAKDITQDIFLHIWEKRLNIDLEGNFDGYLFKISQNMVY
HYVRRELLLQNYVDRLANESSDESVEIDEELDYLFLEEYILKLLEELPPARREVFMLYWKSGLNYREIADQLNISEKTVA
TQVHRSLDFLRDKLGIIAFSVSLFLHDI
>ALJ58985.1 ECF RNA polymerase sigma factor SigR [Bacteroides cellulosilyticus]
MKVQTNAADETLVALYAQGNNEAFDILLNRYKDRLYAYIYYTVRNEELAEDIFQETFTKAIVTIQQGRYNENGKFPAWLT
RIAHNLIIDCFRQEKQENLVSCDEEERNLLNNIRLSEGTVEAEIVNHQILSDVRRLMKHLPDEQREVVHMRFYQDLSFKE
IAEMTGVSINTSLGRMRYAILNLRRMAEKHGIVLTMD
>AFU67191.1 RNA polymerase sigma factor, sigma_70 superfamily [Psychroflexus torquis ATCC 700755]
MNRTPISSEAILVKQYIDGDEKSLSTLINRHQQKIFSFIFSKVYDKDLAEDIFQDTFIKVIRTLKRGKYNEEGKFLPWVM
RIAHNLVIDHFRKSNRMPKFEGKGDFEILDFMTDGDLNAERQIIKTQIETDLHELIKELPQDQLEVLEMRIFKEMSFKEI
AFKTDVSINTALGRMRYALINLRKIIEKHQVVLTN
>AEK22911.1 Sigma-30 [Capnocytophaga canimorsus Cc5]
MEEQTLIKQLKATETKAKAFEYLVERYQRKLYWHIRHLVLSHDDTDDILQETFIKVFKSIDSFREESSLFSWMYRIATNQ
ALDFLKKKAREKHCSFEDFQQERVTQLQSDVYFEGDEIQLKLQKAIACLPEKQQIVFKMKYFEELKYEEISAILGTSVGA
LKASYHHAVEKIKIYVESH
>ANU58435.1 RNA polymerase subunit sigma-70 [Bacteroides caecimuris]
MSQLNDISLVAQVVVFKNTKAFDQLVGKYQSPIRRFFLNLTCGDSELSDDLAQDTFIKAYTNIASFRNLSSFSTWLYRIA
YNVFYDYIRSRKETADLDTKEIDAINSTEQENVGQKMDVYQSLKMLKEVERTCIMLFYMEDISIDKIAGIVGIPSGTVKS
HLSRGKEKLATYLKQNGYDRNRQ
>ADV43524.1 RNA polymerase, sigma-24 subunit, ECF subfamily [Bacteroides helcogenes P 36-108]
MNPSYNEREVLALLQDESTQKRGFEMIVARYSEQLYWQIRRMVLSHEDADDLLQNTFIKAWMNIDYFRAEAKLSTWLYRI
ALNECLTFLNKQRAAATVSLDDPEADVIQKLESDPYFSGDKAQMTLQKALLSLPEKQRMVFNLKYYQEMKYEEMSDIFGT
SVGALKASYHHAVKKIEKFLGEEY
>ADY34432.1 RNA polymerase, sigma-24 subunit, ECF subfamily [Odoribacter splanchnicus DSM 20712]
MLEKIEPMEFIEDDEIIRLFHERKREQEAFRLLVNKYKERLYWHIRKIVINHDDTDDLLQNVFVKIWQGLQEFRNDSKLY
TWMYRIATNESLNFLNEKSRKVYGNSDEISVYLENTLESDTYFSGDKIQKELQRAILTLSERQRLIFNMKYFDDMPYEDM
ADVLGVAVGTLKATYHNAVKKIEENLKIVDTLN
>AGY52700.1 RNA polymerase sigma-E factor [Bacteroidales bacterium CF]
MDDKDILILFREEGKENYAFNLIVRKYSERLYWHIKKMVISHDDANDLLQNTFIKAWNALPEFREESRLFTWLYRIATNE
VLTFLKKKQLRSFLSLTDYSRQLENVLESDIYFNGDKTQKALQKAILKLPEKQRIVFNMRYFDELKYEEISEILGTSVGA
LKASYHHAAKKIEESIQELI
>ALC97945.1 RNA polymerase subunit sigma-70 [Capnocytophaga sp. oral taxon 323]
MQIDHRLIEKAQRNDRLAQKQLYDQYAPALLSVCRLYISDLQFAEDALLKAFFKIFTSLSKYEEQEHFYAWIRRITVNEC
IDFLKSKAQKLSFTDWSDTYDTIDESDLDNESFNDEQIQAFIDKLPSACRTVFNLYVFENESHKQIAEKLGISEGTSKSQ
LAYAKKLLQQYVTNYKKRA
>AND20187.1 RNA polymerase sigma70 factor [Bacteroides dorei CL03T12C01]
MNTYNEKEIIALLQDPARQKEAFECIVNEYSEQLYWQIRRMVLSHEDANDLLQNTFIKAWTNLEYFRAEAKMSTWLYRIA
LNECLTFLNKQRATNQLSIDDGDADMVNKLESDTYFNGDETQILFQKALLTLPEKQRIVFNLKYFQEMKYEDMSEILGTS
IGALKASYHHAVKKIENFLKEYL
>AII62721.1 RNA polymerase sigma70 factor [Bacteroides dorei]
MNTYNEKEIIALLQDPARQKEAFECIVNEYSEQLYWQIRRMVLSHEDANDLLQNTFIKAWTNLEYFRAEAKISTWLYRIA
LNECLTFLNKQRATNQLSIDDADADMVNKLESDTYFNGDETQILFQKALLTLPEKQRIVFNLKYFQEMKYEDMSEILGTS
IGALKASYHHAVKKIENFLKECL
>AFL97415.1 RNA polymerase sigma factor, sigma-70 family [Ornithobacterium rhinotracheale DSM 15997]
MKKTELITLIEDCKKGKQSAQTTLMNLLWDKVHYYVLSKIQNKADAEDISIKTFTKVFQKLKLYNEDFDFTTWVRAIAHN
TMIDYIRKKPELNISIDDELCNVDLSSAVPSPEQSLILEQSAEELMHHVAKLPAIYQEIIRLRYLEEKTYNQIAQELNLS
LSNVKVRLLRAKALLEESMKNK
>AIP99032.1 RNA polymerase subunit sigma-24 [Ornithobacterium rhinotracheale ORT-UMN 88]
MKKTELITLIEDCKKGKQSAQTTLMNLLWDKVHYYVLSKIQNKADAEDISIKTFTKVFQKLKLYNEDFDFTTWVRAIAHN
TMIDYIRKKPELNISIDDELCNVDLSSAVPSPEQSLILEQSAEELMHHVAKLPAIYQEIIRLRYLEEKTYNQIAQELNLS
LSNVKVRLLRAKALLEESMKNK
