# Supplementary material for: Phylogenetic comparison between Type IX Secretion System (T9SS) protein components suggests evidence of horizontal gene transfer
Source: PeerJ. 2020 Jun 26;8:e9019. doi: 10.7717/peerj.9019 (PMC7323717; doi:10.7717/peerj.9019)
Supplement: Supplemental Information 1 — T9SS components sequences, alignment of each T9SS protein family, NEX files used as input for MrBayes tool, genome annotation (GFF) file for Porphyromonas gingivalis and detailed Bayesian Inference trees with support values. [file peerj-08-9019-s001.zip › supplemental/Supplemental files/Supplemental Data S1/Sov.fasta]

>AKV64357.1 hypothetical protein PGA7_00011440 [Porphyromonas gingivalis]
MEKKNKPIRLLAALLPIIAGLVLVTWRPASGSVPARTAINNHYTTPTPADTTRFPVKKTQAKDYRYLGGNYPLDLKTPDN
IRTEFIYDEKTNTYLLVTKLGDKPLGSPIPFTPEEYLRYMQRDSIRRYFMEKERLEAQQEGKKRFNPLEMSFDLGPAEKL
FGPGGVKLRTQGSAEVAMGAKSNATNNPSLPENARKHSYFDFSEKIQTNVQASVGTKLNFGMNYNTESTFDFDAKKLKLA
FEGEEDDIIKLIEAGNVSMNTRNTLIRGGASLFGIHTKMQFGKFDVDMVVSQQEAETKRVNTKGGAQTTPFELSAGQYDE
NRHFFFGHYFRDRYDGAMKTLPFISSGVKINRVEVWVTNKKGNFDNTQTRNIVAFTDLGEPEKIALPSVSPSMATNGLPA
NQANSLYPLLVSMPNLRFIDQVTQELSGIMQGGRDYEKVESARLLNPADYTVNSILGYISLNMRLSADEVLGIAFEYTYN
GQVYQVGEFSTDRPDNSTENLYVKLLKGTAMSSTSPYWHFMMKNAYQLGGGVYNVQKEKFKLNVFYQSDSAGVYQPYISE
GKIKGQLLLRVLGMDRLDAKQEPYPDGTYDFVDGYTILPQKGVVILPTVEPFGKTLADAFGDPVLAKKYCFQELYDTTAV
AAQQVAEKNKFIFRGEYKASPGGDISLGAINVTPGSVVVTAGGVKLTENVDYTVDYLSGNVSIINEAILSSGTPINVSLE
NRGLMNMQRKTMFGIDLNYNFSKDFTLGGTFMHLSEMPLTTKSVIGDESLKNTLWGLNLNYRTQAQWLTNALDLLPFVEL
TKPSEITVNAEFAHLIPGHYQSKYAQGNSYLDDFESSQSYIDLMNPYSWMLSSTPFQDGAGPVLFPEASLTNDIDYGKHR
AKLSWFYIDPIFTRENSAGMPAHLKNDLEQLSNHYVREVKTSELFPYRDQTYNMNSYLHTLLMSYYPSERGPYNLNTVDM
QSDGHLANPQSNWGGIMRKIDQSDFEASNIEYVEFWLLDPFIYNKETAKGGSMYINLGEISEEVLKDEKKFFENGMPIND
DPAAIETTVWGKVPKRQGTGYAFDNTAGARPKQDVGFNGLTTAEEKDFPTYTEYISRLASIVSPDVLNQWSTDPFSPIND
PGGDNFHHYRGADYDEARKSILDRYKQYNGVEGNSAEATNNITGYNVSSRLVPDVEDINQDNTLNEIEKYFQYRVELHPS
KMVVGQNYIVDSRTKEVELRNGKKETITWYQFKVPVREFERKIGGITDFKTIRFMRVYLTNFSEEVILRFGTFKLVRGDW
RQYERELHPANLTPISNAKLEVSTVNIEENGDRKPVNYVLPPGVLRSLDPQQAQSTQQNEQSMSLKVRTLAPGDARAVYK
NTGYDLRRYKRLQMFTHAERLQDEDGTHTGNGDLSVFIRLGTDYRNNYYEYSIPLRLTPFGTYSTNSESDRETVWPKENM
FDFKLSALTDIKTKRNREKAAGNPAADFYRLFSEPDPENTGNTVSVMGNPTLSEVKTIMIGIRNNSTDIKSAEIWVNELR
LTDYDEKGGWAANTTINMQLSDLGSVNMRGQMITAGFGALDESLTQRAIEDTRTLNFSTNLELGKFFPEKAQISIPFYYS
VSDEKVSPQYNPFDQDILLKDALDALPDKSSRDSLSRLSENRMTTHSLALNNIRVNVKSKHPMPYDPSNFSFNYSYNKSE
RHNPDMEYNTDLKWSAGMVYDYSPLLKPIKPFAKIKKAGAYLKGFAINPLPSKITFQTNMQRSYSEEQVRNFAYGVDQAE
KLPVTFMQNFVWDRALAVNWNPINSLRINFRSGTNARIEEPHVQVNKKLAPDEYKIWRDSVRRSIAELGTPIAYDQTFNV
SYTLPTAQISALNWVNGSLTYNAVYNWDRGAKTTTEQIIGNTIRNQATLELPLQLNLTSLYRKSAFLKRIEQHITNPEKK
DPVKKAAQPLTKKIRLLPDSTVTLTHTFASKKVRVSALGPDGKMYPLKTKIKDKNTIVILNNDSIEINVTVTPPRQNGST
PAFGAIGERMVYALMMLKSINLNYRQSSGLHLPGFLPNIKAAGGQGSVDGVLAPGWDFAFGLTGEDFVEKAAQKGWLIGG
QQNVSPSVYSESNSFEIKMTLEPIHELRINLTANRTDTRQTQTQYVYAGMPRTYGGNFVMTTIGLKGMFSSSSGATGYAS
QAFNQFLHNREIIAGRIMAQYHGATYPSSGFMEGSSLAGQPVSLETSAVSLNSADVLIPAFLSAYTQRSVGKIGLSAFPS
LSSILPNWNVSYTGLSKTELLKKYFRNVRINHAYRGIYNVDSYSSYLGWVGLTDGSNLGFIQDPSDPSTLTPVASMPFDI
PFVRLEDSFAPLLGVEVTFMSGLGINTDYRKTRRLNLNLSAYQLVESNEDQITVGMSYKAENFAKLIGLQRTRPTRKAKG
GQKNNETMAPRTGGALTLRVDYAYSRTLTLIRKIQDAYTQATNGNISHKINVSADYDISRMLTLRAYYDWDMNHPLVSSA
SFPITNSNFGVSFRFNLTQ
>BAG33351.1 Por secretion system protein sov/gliding motility protein SprA [Porphyromonas gingivalis ATCC 33277]
MEKKNKPIRLLAALLPIIAGLVLVTWRPASGSVPARTAINNHYTTPTPADTTRFPVKKTQAKDYRYLDGNYPLDLKTPDN
IRTEFIYDEKTNTYLLVTKLGDKPLGSPIPFTPEEYLRYMQRDSIRRYFMEKERLEAQQEGKKRFNPLEMSFDLGPAEKL
FGPGGVKLRTQGSAEVAMGAKSNATNNPSLPENARKHSYFDFSEKIQTNVQASVGTKLNFGMNYNTESTFDFDAKKLKLA
FEGEEDDIIKLIEAGNVSMNTRNTLIRGGASLFGIHTKMQFDKLDVDMVVSQQEAETKRVNTKGGAQTTPFELSAGQYDE
SRHFFFGHYFRDRYDGAMKTLPFISSGVKINRVEVWVTNKKGNFDNTQTRNIVAFTDLGEPEKIALPSVSPSMATNGLPA
NQANSLYPLLVSMPNLRFIDQVTQELSGIMQGGRDYEKVESARLLNPADYTVNSILGYISLNMRLSADEVLGIAFEYTYN
GQVYQVGEFSTDRPDNSTENLYVKLLKGTAMSSTSPYWHFMMKNAYQLGGGVYNVQKEKFKLNVFYQSDSAGVYQPYISE
GKIKGQLLLRVLGMDRLDAKQEPYPDGTYDFVDGYTILPQKGVVILPTVEPFGKTLADAFGDPVLAKKYCFQELYDTTAV
AAQQVAEKNKFIFRGEYKASSGGDISLGAINVTPGSVVVTAGGVKLTENVDYTVDYLSGNVSIINEAILSSGTPINVSLE
NRGLMNMQRKTMFGIDLNYNFSKDFTLGGTFMHLSEMPLTTKSVIGDESLKNTLWGLNLNYRTQAQWLTNALDLLPFVEL
TKPSEITVNAEFAHLIPGHYQSKYAQGNSYLDDFESSQSYIDLMNPYSWMLSSTPFQDGAGPVLFPEASLTNDIDYGKHR
AKLSWFYIDPIFTRENSAGMPAHLKNDLEQLSNHYVREVKTSELFPYRDQTYNMNSYLHTLLMSYYPSERGPYNLNTVDM
QSDGHLANPQSNWGGIMRKIDQSDFEASNIEYVEFWLLDPFIYNKETAKGGSMYINLGEISEEVLKDEKKFFENGMPIND
DPAAIETTVWGKVPKRQGTGYAFDNTAGARPKQDVGFNGLTTAEEKDFPTYTEYISRLASIVSPDVLNQWSTDPFSPIND
PGGDNFHHYRGADYDEARKSILDRYKQYNGVEGNSAEATNNITGYNVSSRLVPDVEDINQDNTLNEIEKYFQYRVELHPS
KMVVGQNYIVDSRTKEVELRNGKKETITWYQFKVPVREFERKIGGITDFKTIRFMRVYLTNFSEEVILRFGTFKLVRGDW
RQYERELHPANLTPISNAKLEVSTVNIEENGDRKPVNYVLPPGVLRSLDPQQAQSTQQNEQSMSLKVRTLAPGDARAVYK
NTGYDLRRYKRLQMFTHAERLQDEDGTHTGNGDLSVFIRLGTDYRNNYYEYSIPLRLTPFGTYSTNSESDRETVWPKENM
FDFKLSALTDIKTKRNREKAAGNPAADFYRLFSEPDPENTGNTVSVMGNPTLSEVKTIMIGIRNNSTDIRSAEIWVNELR
LTDYDEKGGWAANTTINMQLSDLGSVNMRGQMITAGFGALDESLTQRAIEDTRTLNFSTNLELGKFFPEKAQISIPFYYS
VSDEKVSPQYNPFDQDILLKDALDALPDKSSRDSLSRLSENRMTTHSLALNNIRVNVKSKHPMPYDPSNFSFNYSYNKSE
RHNPDMEYNTDLKWSAGMVYDYSPLLKPIKPFAKIKKAGAYLKGLAINPLPSKITFQTNMQRSYSEEQVRNFAYGVDQAE
KLPVTFMQNFVWDRALAVNWNPINSLRINFRSGTNARIEEPHVQVNKKLAPDEYKIWRDSVRRSIAELGTPIAYDQTFNV
SYTLPTAQISALNWVNGSLTYNAVYNWDRGAKTTTEQIIGNTIRNQMTLELPLQLNLTSLYRKSAFLKRIEQHITNPEKK
DPVKKAAQPLTKKIRLLPDSTVTLTHTFASKKVRVSALGPDGKMYPLKTKIKDKNTIVILNNDSIEINVTVTPPRQNGST
PAFGAIGERMVYALMMLKSIILNYRQSSGLHLPGFLPNIKAAGGQGSVDGVLAPGWDFAFGLTGEDFVEKAAQKGWLIGG
QQNVSPSVYSESNSFEIKMTLEPIHELRINLTANRTDTRQTQTQYVYAGMPRTYGGNFVMTTIGLKGMFSSSSGATGYAS
QAFNQFLHNREIIAGRIMAQYHGATYPSSGFMEGSSLAGQPVSLETSAVSLNSADVLIPAFLSAYTQRSVGKIGLSAFPS
LSSILPNWNVSYTGLSKTELLKKYFRNVRINHAYRGIYNVDSYSSYLGWVGLTDGSNLGFIQDPSDPSTLTPVASMPFDI
PFVRLEDSFAPLLGVEVTFMSGLGINTDYRKTRRLNLNLSAYQLVESNEDQITVGMSYKAENFAKLIGLQRTRPTRKAKG
GQKNNETMAPRTGGALTLRVDYAYSRTLTLIRKIQDAYTQATNGNISHKINVSADYDISRMLTLRAYYDWDMNHPLVSSA
SFPITNSNFGVSFRFNLTQ
>BAK26076.1 gliding motility protein SprA [Porphyromonas gingivalis TDC60]
MEKKNKPIRLLAALLPIIAGLVLVTWRPASGSIPARTAISNHYTTPTPADTTRFPVKKTQAKDYRYLDGNYPLDLKTPDN
IRTEFIYDEKTNTYLLVTKLGDKPLGSPIPFTPEEYLRYMQRDSIRRYFMEKERLEAQQEGKKRFNPLEMSFDLGPAEKL
FGPGGVKLRTQGSAEVAMGAKSNATNNPSLPENARKHSYFDFSEKIQTNVQASVGTKLNFGMNYNTESTFDFDAKKLKLA
FEGEEDDIIKLIEAGNVSMNTRNTLIRGGASLFGIHTKMQFGKLDVDMVVSQQEAETKRVNTKGGAQTTPFELSAGQYDE
NRHFFFGHYFRDRYDGAMKTLPFISSGVKINRVEVWVTNKKGNFDNTQTRNIVAFTDLGEPEKIALPSVSPSMATNGLPA
NQANSLYPLLVSMPNLRFIDQVTQELSGIMQGGRDYEKVESARLLNPADYTVNSILGYISLNMRLSADEVLGIAFEYTYN
GQVYQVGEFSTDRPDNSTENLYVKLLKGTAMSSTSPYWHFMMKNAYQLGGGVYNVQKEKFKLNVFYQSDSAGVYQPYISE
GKIKGQLLLRVLGMDRLDAKQEPYPDGTYDFVDGYTILPQKGVVILPTVEPFGKTLADAFGDPVLAKKYCFQELYDTTAV
AAQQVAEKNKFIFRGEYKASSGGDISLGAINVTPGSVVVTAGGVKLTENVDYTVDYLSGNVSIINEAILSSGTPINVSLE
NRGLMNMQRKTMFGIDLNYNFSKDFTLGGTFMHLSEMPLTTKSVIGDESLKNTLWGLNLNYRTQAQWLTNALDLLPFVEL
TKPSEITVNAEFAHLIPGHYQSKYAQGNSYLDDFESSQSYIDLMNPYSWMLSSTPFQDGAGPVLFPEASLTNDIDYGKHR
AKLSWFYIDPIFTRENSAGMPAHLKNDLEQLSNHYVREVKTSELFPYRDQTYNMNSYLHTLLMSYYPSERGPYNLNTVDM
QSDGHLANPQSNWGGIMRKIDQSDFEASNIEYVEFWLLDPFIYNKETAKGGSMYINLGEISEEVLKDEKKFFENGMPIND
DPAAIETTVWGKVPKRQGTGYAFDNTAGARPKQDVGFNGLTTAEEKDFPTYTEYISRLASIVSPDVLNQWSTDPFSPIND
PGGDNFHHYRGADYDEARKSILDRYKQYNGVEGNSAEATNNITGYNVSSRLVPDVEDINQDNTLNEIEKYFQYRVELRPS
KMVVGQNYIVDSRTKEVELRNGKKETITWYQFKVPVREFERKIGGITDFKTIRFMRVYLTNFSEEVILRFGTFKLVRGDW
RQYERELHPANLTPISNAKLEVSTVNIEENGDRKPVNYVLPPGVLRSLDPQQAQSTQQNEQSMSLKVRTLAPGDARAVYK
NTGYDLRRYKRLQMFTHAERLQDEDGTHTGNGDLSVFIRLGTDYRNNYYEYSIPLRLTPFGTYSTNSESDRETVWPKENM
FDFKLSALTDIKTKRNREKAAGNPAADFYRLFSEPDPENTGNTVSVMGNPTLSEVKTIMIGIRNNSIDIKSAEIWVNELR
LTDYDEKGGWAANTTINMQLSDLGSVNMRGQMITAGFGALDESLTQRAIEDTRTLNFSTNLELGKFFPEKAQISIPFYYS
VSDEKVSPQYNPFDQDILLKDALDALPDKSSRDSLSRLSENRMTTHSLALNNIRVNVKSKHPMPYDPSNFSFNYSYNKSE
RHNPDMEYNTDLKWSAGMVYDYSPLLKPIKPFAKIKKAGAYLKGFAINPLPSKITFQTNMQRSYSEEQVRNFAYGVDQAE
KLPVTFMQNFVWDRALAVNWNPINSLRINFRSGTNARIEEPHVQVNKKLAPDEYKIWRDSVRRSIAELGTPIAYDQTFNV
SYTLPTAQISALNWVNGSLTYNAVYNWDRGAKTSTEQIIGNTIRNQMTLELPLQLNLTSLYRKSAFLKRIEQHITNPEKK
DPVKKAAQPLTKKIRLLPDSTVTLTHTFASKKVRVSALGPDGKMYPLKTKIKDKNTIVILNNDSIEINVTVTPPRQNGST
PAFGAIGERMVYALMMLKSINLNYRQSSGLHLPGFLPNIKAAGGQGSVDGVLAPGWDFAFGLTGEDFVEKAAQKGWLIGG
QQNVSPSVYSESNSFEIKMTLEPIHELRINLTANRTDTRQTQTQYVYAGMPRTYGGNFVMTTIGLKGMFSSSSGATGYAS
QAFNQFLHNREIIAGRIMAQYHGATYPSSGFMVGSSLAGQPVSLETSAVSLNSADVLIPAFLSAYTQRSVGKIGLSAFPS
LSSILPNWNVSYTGLSKTELLKKYFRNVRINHAYRGIYNVDSYSSYLGWVGLTDGSNLGFIQDPSDPSTLTPVASMPFDI
PFVRLEDSFAPLLGVEVTFMSGLGINTDYRKTRRLNLNLSAYQLVESNEDQITVGMSYKAENFAKLIGLQRTRPTRKAKG
GQKNNETIAPRTGGALTLRVDYAYSRTLTLIRKIQDAYTQATNGNISHKINVSADYDISRMLTLRAYYDWDMNHPLVSSA
SFPITNSNFGVSFRFNLTQ
>ALJ25268.1 hypothetical protein PGF_00008160 [Porphyromonas gingivalis 381]
MEKKNKPIRLLAALLPIIAGLVLVTWRPASGSVPARTAINNHYTTPTPADTTRFPVKKTQAKDYRYLDGNYPLDLKTPDN
IRTEFIYDEKTNTYLLVTKLGDKPLGSPIPFTPEEYLRYMQRDSIRRYFMEKERLEAQQEGKKRFNPLEMSFDLGPAEKL
FGPGGVKLRTQGSAEVAMGAKSNATNNPSLPENARKHSYFDFSEKIQTNVQASVGTKLNFGMNYNTESTFDFDAKKLKLA
FEGEEDDIIKLIEAGNVSMNTRNTLIRGGASLFGIHTKMQFDKLDVDMVVSQQEAETKRVNTKGGAQTTPFELSAGQYDE
SRHFFFGHYFRDRYDGAMKTLPFISSGVKINRVEVWVTNKKGNFDNTQTRNIVAFTDLGEPEKIALPSVSPSMATNGLPA
NQANSLYPLLVSMPNLRFIDQVTQELSGIMQGGRDYEKVESARLLNPADYTVNSILGYISLNMRLSADEVLGIAFEYTYN
GQVYQVGEFSTDRPDNSTENLYVKLLKGTAMSSTSPYWHFMMKNAYQLGGGVYNVQKEKFKLNVFYQSDSAGVYQPYISE
GKIKGQLLLRVLGMDRLDAKQEPYPDGTYDFVDGYTILPQKGVVILPTVEPFGKTLADAFGDPVLAKKYCFQELYDTTAV
AAQQVAEKNKFIFRGEYKASSGGDISLGAINVTPGSVVVTAGGVKLTENVDYTVDYLSGNVSIINEAILSSGTPINVSLE
NRGLMNMQRKTMFGIDLNYNFSKDFTLGGTFMHLSEMPLTTKSVIGDESLKNTLWGLNLNYRTQAQWLTNALDLLPFVEL
TKPSEITVNAEFAHLIPGHYQSKYAQGNSYLDDFESSQSYIDLMNPYSWMLSSTPFQDGAGPVLFPEASLTNDIDYGKHR
AKLSWFYIDPIFTRENSAGMPAHLKNDLEQLSNHYVREVKTSELFPYRDQTYNMNSYLHTLLMSYYPSERGPYNLNTVDM
QSDGHLANPQSNWGGIMRKIDQSDFEASNIEYVEFWLLDPFIYNKETAKGGSMYINLGEISEEVLKDEKKFFENGMPIND
DPAAIETTVWGKVPKRQGTGYAFDNTAGARPKQDVGFNGLTTAEEKDFPTYTEYISRLASIVSPDVLNQWSTDPFSPIND
PGGDNFHHYRGADYDEARKSILDRYKQYNGVEGNSAEATNNITGYNVSSRLVPDVEDINQDNTLNEIEKYFQYRVELHPS
KMVVGQNYIVDSRTKEVELRNGKKETITWYQFKVPVREFERKIGGITDFKTIRFMRVYLTNFSEEVILRFGTFKLVRGDW
RQYERELHPANLTPISNAKLEVSTVNIEENGDRKPVNYVLPPGVLRSLDPQQAQSTQQNEQSMSLKVRTLAPGDARAVYK
NTGYDLRRYKRLQMFTHAERLQDEDGTHTGNGDLSVFIRLGTDYRNNYYEYSIPLRLTPFGTYSTNSESDRETVWPKENM
FDFKLSALTDIKTKRNREKAAGNPAADFYRLFSEPDPENTGNTVSVMGNPTLSEVKTIMIGIRNNSTDIRSAEIWVNELR
LTDYDEKGGWAANTTINMQLSDLGSVNMRGQMITAGFGALDESLTQRAIEDTRTLNFSTNLELGKFFPEKAQISIPFYYS
VSDEKVSPQYNPFDQDILLKDALDALPDKSSRDSLSRLSENRMTTHSLALNNIRVNVKSKHPMPYDPSNFSFNYSYNKSE
RHNPDMEYNTDLKWSAGMVYDYSPLLKPIKPFAKIKKAGAYLKGLAINPLPSKITFQTNMQRSYSEEQVRNFAYGVDQAE
KLPVTFMQNFVWDRALAVNWNPINSLRINFRSGTNARIEEPHVQVNKKLAPDEYKIWRDSVRRSIAELGTPIAYDQTFNV
SYTLPTAQISALNWVNGSLTYNAVYNWDRGAKTTTEQIIGNTIRNQMTLELPLQLNLTSLYRKSAFLKRIEQHITNPEKK
DPVKKAAQPLTKKIRLLPDSTVTLTHTFASKKVRVSALGPDGKMYPLKTKIKDKNTIVILNNDSIEINVTVTPPRQNGST
PAFGAIGERMVYALMMLKSIILNYRQSSGLHLPGFLPNIKAAGGQGSVDGVLAPGWDFAFGLTGEDFVEKAAQKGWLIGG
QQNVSPSVYSESNSFEIKMTLEPIHELRINLTANRTDTRQTQTQYVYAGMPRTYGGNFVMTTIGLKGMFSSSSGATGYAS
QAFNQFLHNREIIAGRIMAQYHGATYPSSGFMEGSSLAGQPVSLETSAVSLNSADVLIPAFLSAYTQRSVGKIGLSAFPS
LSSILPNWNVSYTGLSKTELLKKYFRNVRINHAYRGIYNVDSYSSYLGWVGLTDGSNLGFIQDPSDPSTLTPVASMPFDI
PFVRLEDSFAPLLGVEVTFMSGLGINTDYRKTRRLNLNLSAYQLVESNEDQITVGMSYKAENFAKLIGLQRTRPTRKAKG
GQKNNETMAPRTGGALTLRVDYAYSRTLTLIRKIQDAYTQATNGNISHKINVSADYDISRMLTLRAYYDWDMNHPLVSSA
SFPITNSNFGVSFRFNLTQ
>ALA93636.1 hypothetical protein PGJ_00010280 [Porphyromonas gingivalis AJW4]
MEKKNKPIRLLAALLPIIAGLVLVTWRPASGSVPARTAINNHYTTPTPADTTRFPVKKTQAKDYRYLDGNYPLDLKTPDN
IRTEFIYDEKTNTYLLVTKLGDKPLGSPIPFTPEEYLRYMQRDSIRRYFMEKERLEAQQEGKKRFNPLEMSFDLGPAEKL
FGPGGVKLRTQGSAEVAMGAKSNATNNPSLPENARKHSYFDFSEKIQTNVQASVGTKLNFGMNYNTESTFDFDAKKLKLA
FEGEEDDIIKLIEAGNVSMNTRNTLIRGGASLFGIHTKMQFGKLDVDMVVSQQEAETKRVNTKGGAQTTPFELSAGQYDE
NRHFFFGHYFRDRYDGAMKTLPFISSGVKINRVEVWVTNKKGNFDNTQTRNIVAFTDLGEPEKIALPSVSPSMATNGLPA
NQANSLYPLLVSMPNLRFIDQVTQELSGIMQGGRDYEKVESARLLNPADYTVNSILGYISLNMRLSADEVLGIAFEYTYN
GQVYQVGEFSTDRPDNSTENLYVKLLKGTAMSSTSPYWHFMMKNAYQLGGGVYNVQKEKFKLNVFYQSDSAGVYQPYISE
GKIKGQLLLRVLGMDRLDAKQEPYPDGTYDFVDGYTILPQKGVVILPTVEPFGKTLADAFGDPVLAKKYCFQELYDTTAV
AAQQVAEKNKFIFRGEYKASSGGDISLGAINVTPGSVVVTAGGVKLTENVDYTVDYLSGNVSIINEAILSSGTPINVSLE
NRGLMNMQRKTMFGIDLNYNFSKDFTLGGTFMHLSEMPLTTKSVIGDESLKNTLWGLNLNYRTQAQWLTNALDLLPFVEL
TKPSEITVNAEFAHLIPGHYQSKYAQGNSYLDDFESSQSYIDLMNPYSWMLSSTPFQDGAGPVFFPEASLTNDIDYGKHR
AKLSWFYIDPIFTRENSAGMPAHLKNDLEQLSNHYVREVKTSELFPYRDQTYNMNSYLHTLLMSYYPSERGPYNLNTVDM
QSDGHLANPQSNWGGIMRKIDQSDFEASNIEYVEFWLLDPFIYNKETAKGGAMYINLGEISEEVLKDEKKFFENGMPIND
DPAAIETTVWGKVPKRQGTGYAFDNTAGARPKQDVGFNGLTTAEEKDFPTYTEYISRLASIVSPDVLNQWSTDPFSPIND
PGGDNFHHYRGADYDEARKSILDRYKQYNGVEGNSAEATNNITGYNVSSRLVPDVEDINQDNTLNEIEKYFQYRVELHPS
KMVVGQNYIVDSRTKEVELRNGKKETITWYQFKVPVREFERKIGGITDFKTIRFMRVYLTNFSEEVILRFGTFKLVRGDW
RQYERELHPANLTPISNAKLEVSTVNIEENGDRKPVNYVLPPGVLRSLDPQQAQSTQQNEQSMSLKVRTLAPGDARAVYK
NTGYDLRRYKRLQMFTHAERLQDEDGTHTGNGDLSVFIRLGTDYRNNYYEYSIPLRLTPFGTYSTNSESDRETVWPKENM
FDFKLSALTDIKTKRNREKAAGNPAADFYRLFSEPDPENTGNTVSVMGNPTLSEVKTIMIGIRNNSTDIRSAEIWVNELR
LTDYDEKGGWAANTTINMQLSDLGSVNMRGQMITAGFGALDESLTQRAIEDTRTLNFSTNLELGKFFPEKAQISIPFYYS
VSDEKVSPQYNPFDQDILLKDALDALPDKSSRDSLSRLSENRMTTHSLALNNIRVNVKSKHPMPYDPSNFSFNYSYNKSE
RHNPDMEYNTDLKWSAGMVYDYSPLLKPIKPFAKIKKAGAYLKGFAINPLPSKITFQTNMQRSYSEEQVRNFAYGVDQAE
KLPVTFMQNFVWDRALAVNWNPINSLRINFRSGTNARIEEPHVQVNKKLAPDEYKIWRDSVRRSIAELGTPIAYDQTFNV
SYTLPTAQISALNWVNGSLTYNAVYNWDRGAKTTTEQIIGNTIRNQATLELPLQLNLTSLYRKSAFLKRIEQHITNPEKK
DPVKKAAQPLTKKIRLLPDSTVTLTHTFASKKVRVSALGPDGKMYPLKTKIKDKNTIVILNNDSIEINVTVTPPRQNGST
PAFGAIGERMVYALMMLKSINLNYRQSSGLHLPGFLPNIKAAGGQGSVDGVLAPGWDFAFGLTGEDFVEKAAQKGWLIGG
QQNVSPSVYSESNSFEIKMTLEPIHELRINLTANRTDTRQTQTQYVYAGMPRTYGGNFVMTTIGLKGMFSSSSGATGYAS
QAFNQFLHNREIIAGRIMAQYHGATYPSSGFMEGSSLAGQPVSLGTSAVSLNSADVLIPAFLSAYTQRSVGKIGLSAFPS
LSSILPNWNVSYTGLSKTELLKKYFRNVRINHAYRGIYNVDSYSSYLGWVGLTDGSNLGFIQDPSDPSTLTPVASMPFDI
PFVRLEDSFAPLLGVEVTFMSGLGINTDYRKTRRLNLNLSAYQLVESNEDQITVGMSYKAENFAKLIGLQRTRPTRKAKG
GQKNNETMAPRTGGALTLRVDYAYSRTLTLIRKIQDAYTQATNGNISHKINVSADYDISRMLTLRAYYDWDMNHPLVSSA
SFPITNSNFGVSFRFNLTQ
>ALO29835.1 hypothetical protein PGS_00011220 [Porphyromonas gingivalis A7A1-28]
MEKKNKPIRLLAALLPIIAGLVLVTWRPASGSVPARTAINNHYTTPTPADTTRFPVKKTQAKDYRYLDGNYPLDLKTPDN
IRTEFIYDEKTNTYLLVTKLGDKPLGSPIPFTPEEYLRYMQRDSIRRYFMEKERLEAQQEGKKRFNPLEMSFDLGPAEKL
FGPGGVKLRTQGSAEVAMGAKSNATNNPSLPENARKHSYFDFSEKIQTNVQASVGTKLNFGMNYNTESTFDFDAKKLKLA
FEGEEDDIIKLIEAGNVSMNTRNTLIRGGASLFGIHTKMQFGKLDVDMVVSQQEAETKRVNTKGGAQTTPFELSAGQYDE
SRHFFFGHYFRDRYDGAMKTLPFISSGVKINRVEVWVTNKKGNFDNTQTRNIVAFTDLGEPEKIALPSVSPSMATNGLPA
NQANSLYPLLVSMPNLRFIDQVTQELSGIMQGGRDYEKVESARLLNPADYTVNSILGYISLNMRLSADEVLGIAFEYTYN
GQVYQVGEFSTDRPDNSTENLYVKLLKGTAMSSTSPYWHFMMKNAYQLGGGVYNVQKEKFKLNVFYQSDSAGVYQPYISE
GKIKGQLLLRVLGMDRLDAKQEPYPDGTYDFVDGYTILPQKGVVILPTVEPFGKTLADAFGDPVLAKKYCFQELYDTTAV
AAQQVAEKNKFIFRGEYKASSGGDISLGAINVTPGSVVVTAGGVKLTENVDYTVDYLSGNVSIINEAILSSGTPINVSLE
NRGLMNMQRKTMFGIDLNYNFSKDFTLGGTFMHLSEMPLTTKSVIGDESLKNTLWGLNLNYRTQAQWLTNALDLLPFVEL
TKPSEITVNAEFAHLIPGHYQSKYAQGNSYLDDFESSQSYIDLMNPYSWMLSSTPFQDGAGPVLFPEASLTNDIDYGKHR
AKLSWFYIDPIFTRENSAGMPAHLKNDLEQLSNHYVREVKTSELFPYRDQTYNMNSYLHTLLMSYYPSERGPYNLNTVDM
QSDGHLANPQSNWGGIMRKIDQSDFEASNIEYVEFWLLDPFIYNKETAKGGSMYINLGEISEEVLKDEKKFFENGMPIND
DPAAIETTVWGKVPKRQGTGYAFDNTAGARPKQDVGFNGLTTAEEKDFPTYTEYISRLASIVSPDVLNQWSTDPFSPIND
PGGDNFHHYRGADYDEARKSILDRYKQYNGVEGNSAEATNNITGYNVSSRLVPDVEDINQDNTLNEIEKYFQYRVELHPS
KMVVGQNYIVDSRTKEVELRNGKKETITWYQFKVPVREFERKIGGITDFKTIRFMRVYLTNFSEEVILRFGTFKLVRGDW
RQYERELHPANLTPISNAKLEVSTVNIEENGDRKPVNYVLPPGVLRSLDPQQAQSTQQNEQSMSLKVRTLAPGDARAVYK
NTGYDLRRYKRLQMFTHAERLQDEDGTHTGNGDLSVFIRLGTDYRNNYYEYSIPLRLTPFGTYSTNSESDRETVWPKENM
FDFKLSALTDIKTKRNREKAAGNPAADFYRLFSEPDPENTGNTVSVMGNPTLSEVKTIMIGIRNNSTDIKSAEIWVNELR
LTDYDEKGGWAANTTINMQLSDLGSVNMRGQMITAGFGALDESLTQRAIEDTRTLNFSTNLELGKFFPEKAQISIPFYYS
VSDEKVSPQYNPFDQDILLKDALDALPDKSSRDSLSRLSENRMTTHSLALNNIRVNVKSKHPMPYDPSNFSFNYSYNKSE
RHNPDMEYNTDLKWSAGMVYDYSPLLKPIKPFAKIKKAGAYLKGFAINPLPSKITFQTNMQRSYSEEQVRNFAYGVDQAE
KLPVTFMQNFVWDRALAVNWNPINSLRINFRSGTNARIEEPHVQVNKKLAPDEYKIWRDSVRRSIAELGTPIAYDQTFNV
SYTLPTAQISALNWVNGSLTYNAVYNWDRGAKTTTEQIIGNTIRNQATLELPLQLNLTSLYRKSAFLKRIEQHITNPEKK
DPVKKAAQPLTKKIRLLPDSTVTLTHTFASKKVRVSALGPDGKMYPLKTKIKDKNTIVILNNDSIEINVTVTPPRQNGST
PAFGAIGERMVYALMMLKSINLNYRQSSGLHLPGFLPNIKAAGGQGSVDGVLAPGWDFAFGLTGEDFVEKAAQKGWLIGG
QQNVSPSVYSESNSFEIKMTLEPIHELRINLTANRTDTRQTQTQYVYAGMPRTYGGNFVMTTIGLKGMFSSSSGATGYAS
QAFNQFLHNREIIAGRIMAQYHGATYPSSGFMEGSSLAGQPVSLETSAVSLNSADVLIPAFLSAYTQRSVGKIGLSAFPS
LSSILPNWNVSYTGLSKTELLKKYFRNVRINHAYRGIYNVDSYSSYLGWVGLTNGSNLGFIQDPSDPSTLTPVASMPFDI
PFVRLEDSFAPLLGVEVTFMSGLGINTDYRKTRRLNLNLSAYQLVESNEDQITVGMSYKAENFAKLIGLQRTRPTRKAKG
GQKNNETIAPRTGGALTLRVDYAYSRTLTLIRKIQDAYTQATNGNISHKINVSADYDISRMLTLRAYYDWDMNHPLVSSA
SFPITNSNFGVSFRFNLTQ
>APW34052.1 cell surface protein SprA [Prevotella intermedia]
MKQRKYILSILMLLAGISLLALGRSFANVLPFVSALQTMVAPPDTTKKANVLDVELENEDIPDSLLHPRWKVQRTTPITH
DDLEQGSYDLARPENLKQSVEYNDTLNMYIIGNKIGDTYIITPIMMTPEEYRAWSEKRSFADYYRQKNKEILEKKGKEKF
DFTDMHFALGPAEKIFGPGGVRVRTQGTAELRFGATLKNIDNPSLPIRNRKMTTMNFDEKINLNVNGKVGDKVNMNLNYN
TDATFDFDAQNFKLRYEGKEDEIIKLVEGGNVSFPSNNSLVQGASSLFGIRTDMQFGKLKLQTVLSQKKSSNKSVSSKGG
KQLTPFEISAADYEENRHFFLAHTFRSRYDDAMKTLPNLTTGITINRVEIWVTNKTGVSSNTRNIVALSDLGENAKVSRT
DLWGIGSGNVPSNNANSEYSTIAQGHPQARNIDQTSTVLDGLGLVGGTDYEKLSSARLLNSSEYTVNQALGYVSLRTGLQ
TDQVLAIAYEYTSGGVTYQVGEFSSDRTDVSEALFVKSLKNTSNNPKQANWDLMMKNVYYLASTVERDKFRLDVKFQSDT
AGVYLPYIPEPQVKSQTLIKVLGADRLDNNNNPHPNGYFDYVEGYTISNGRVFFPAAEPFGEYMYNYLVSKGVAAEKASK
YAFTELYDSTKTIAKQIAEKDKYQLVGQYRGTSANVISLGAYNVPQGSVVVTAGGVRLTEGSDYSVDYNAGEVTILNQSI
IDAGTSVNVSLESQSDYGQQRKTMFGLNWEYDFSKNFMIGGTFMRLSEQALTTKVNMGAEPLNNTIWGLNMSWKKESQWL
TNMLDKIPFLHLTQPSHISFSAEFAQLIAGQSSGTQDRASYLDDFENAKNTIDVSQPTTWIISSVPSDFPESTDKATLRS
GFNRSLLAWYNIDPLFTRISSSLTPAHIKSDLEQLSNFYVREVYTRELFPNREQSNYNGSTSTLSVLNLAYYPTERGPYN
FSPTLDINGRLPNPRQKWGGMMRKLDTNDFEMANIEYIEFWLLDPFIYSSKQADGNLYGGDFYINLGEVSEDVLRDGKKF
YESGMPVDGSQAWTTTQWGKIPTQTTVTYAFATTSGSRALQDVGFNGLNDEEERNFPSYQAFLTYARSHTNQAVFDSIWA
DPANDNYHYFRGSDWDRIQAPILQRYKYINNPQGNSPDSDSRNERYDTSYKAGPDVEDINQDYTLNEYEKYYQYKISIRP
EDLVVGQNYIVDKRETVAPLRKGGSAPVTWYQFRIPVREYQKRVGGINDFTSIRFMRMFLTNFEKPIVMRFATLDLVRGE
WRQYQQNLTNSASTLGTMSVGAVSIEENNDKTPVNYVLPPGISREQDPSQPQLVQSNEQALAMTVHNLGNKESKAVYKNT
TLDIRQYKRLQMFVHANALKPNVTNLADNQLAVFVRLGSDYKNNYYEYEIPLKLTPEKQYDKYSRQDCEAVWPIENMLDV
PISVFTDVKKKRNEGRGNGTASYNKEFSVYDDKRPANRVSVMGNPTLGEIKTMIIGVRNLSNSEKSGEVWVNEMRLLEFN
NEGGWAARGQLNIQLSDFGTVDINASHSTDGFGGLEQGVNARKKETNTDVTVTTSLELGKFFPDKAKVTAPLYYSVTKNE
SRPKYNPLDTDMQLDAALDGAANQHERDSIESIAITKRTTTNFSLSNARVGIQNKRHPMPYDPANFSFSYSHSHAHTTGE
TTVYENEDNWRGAMNYNWTPVYKSLSPFKKLIKSKSKWFDIVKRFEMNWLPQNVAFNTEITRNYYELQQRDMDSAEKNML
PLTFSEQFLWNRDFAVRWDLTRNLHLNFQSATHAEIEEPYTPINKDLYPDRYQAWKDSVWTSLKNFGTPLDYQQNFTLSY
QLPLNMLPIFDWVNADANYNSAYTWVRGARQENGTSLGNTITTNRTLNINGTLNLERLYNHIPFLKKTNERFNKSRPSIN
KSGSLEGRDRIDTGNLAEQLNKELGGDTKKKKDGETEKKKALPKNAKSFEQEVTIPADTAIVVSHSKKTKRIVVSLKDAD
GHSVKLKWKKMDENRLKLYNKTDSIMRLKLTVTPKEPLDNKGWYKTAQCVARALMMVRTASISYRNQYSMSLPGFMPMIG
DAFGQTRRSGVMSPGLNFAFGAIDDSYIERARERGWLLVSDSIATPASTNKTEDLQLRATLEPIRDLKIDLNASRMETVS
KSVQYMYAGNPTTQSGTLTMTTISIGTAFESQGNANNGYHSATFEKFAKSLDDYRSRVEARYIGANYPMSMGGGKFDPRV
GTVNKYSSDVMIPAFLNSYTSMRGNGLNIFPKLKSLLPNWTIRYSGLSRLPFFQNIFKSVNINHSYKSIFAIGSYQSFST
WQEYMNGLGFVKDATSGAPIPSSMYNISQVSINEAFSPLLGIDVTLQNNLTARLEYRQTRVLSLSMTSVQINEAMSKDWV
VGFGYRINNVNLFGGRNSRLVKNTKKKGNQQDQQNSNTQSVSSKNSGGINRDLNLRLDLSYRKQASITRDIATITSAASS
GNTAFKASFVGDYTLSRLITASIYYDIQINTPLLSSSSYPTTTHDFGVSLKLSLTR
>EFC70211.2 hypothetical protein HMPREF0669_01738 [Prevotella sp. oral taxon 299 str. F0039]
MLVLSIAAYAVSMPLAQRPHTKKPQKKTETTTPKLPKPNAIKAQPIIANDDTIPDSLLHSRWKIQKTTPLSEQDLSKNAM
DLNVPANVKPTITYNDTIGRYIIGAKMGGSYITAPIMMGSDEYMKWSEKKVMADFFRKKNDEIYQQKGKEKFDFTNMHFD
LGPAEKIFGPGGVVIKTQGSTEVKFGATVKNIENPSLPIRNRKTTKFDFEEKINLSVNGKVGDKVNLNLNYNTDATFDFD
AQNLKLKYDGKEDEIIKLVEAGNVSFPANSSLIKGASSLFGIRTDMQFGKLKLQMVASQKKSTTKSVSSRGGVQLTPFEI
DAANYEENKHFFLSKYFHDKYDEGMRSLPNLLTGIKINRVEVWVTNRQGNTNNTRDIIALTDLGENQSVSNSIWTTTAMA
VPSNNANTEYGAMVSTYSAARDINQTTTVLEGIPNFIAGNDYEKLESARLLTSSEYEVNTALGYISLKTNLTTDQVLAVA
YEYTYGGVTYQVGEFASDVTTDTSKALFVKSLKNTDNNPSQGNWRLMMKNVYAIASSIERDKFKLDVKYQSDTTGVYLTY
IPEQQVKSTPLIRLLGADRLDNNNRPHPNGYFDFVEGFTVNNGRVFFPVTEPFGDYLYKYLVAKGVSAAKAQKYAFTELY
DSTKTVAKQIAEKDKFMLMGQYRGTNANVISLGAFNVPQGSVVVTAGGVTLREGTDYSVDYNSGEVTILNQSIIDAGTAV
NVSLESNTDFAQQRKTMFGLNWEYNFSKDFQLSGTLQHLSEQALTTKVNMGSEPLNNTLWGVNVTWKKESQWLTNMLDKL
PFVRLTQPSYISFKGEFAHLIAGQSHNTQDNASYLDDFENTKSTIDISSPSSWVISSVPSTLPEQADRTTLASGYNRSLM
AWYNIDPLFTRRSSSLTPSHIKGDLNQLSNHYVREVYARELFPNRNQNSYSGSLSTLPILNIAYYPSERGPYNFTTDLNS
DGTLKQPERRWAGMMRRLDTSDFETANIEYVEFWMLDPFLYSNKQANASDYGGDFYINLGEISEDILRDGKKFYESGMPV
DGSNSFTTTQWGKIPNQATTTYAFATSSGSRALQDVGYNGLTDKEEQSFSSYQSFLNGVRSIVTPAVLDSIQNDPANDNY
HYFRGSDFDRIQAPILYRYKRINNPQGNSPDSDSRNESYDTSYKTTPDVEDINQDYTLNEYEKYYQYRISLRPSDMIVGR
NFIVDKREASPKLQNGQEEHVTWYQFRIPVREFERRVGGINDFTSIRFMRMFLTNFKKPIVIRMGNLNLVRGDWRVYEQN
LDNVAGSGRMNVSAVSIEENNDKEPVNYILPPGIRRGQDPTQPQLVENNEQALDIVVNNLSPNESKAVYKNVFVDVRQYN
RLQLFAHANAFENNVTSLEDNQLALFVRLGSDYKSNYYEYEIPLKLTPKGKYSSNSTNDSRIVWPEENMLDISLSALTNL
KKERNIAKSEGRASYNQPYSTYDSGKPNNKLTIMGNPSLGEVKTLIIGVRNKAGAVKSGEVWVNELRLRDYNNNGGWAAQ
GNLNLQLSDLGTVNMQGRYVSEGFGGLEEGVNQRAKDNSKNYSITTSVELGKFFPEKAKVSAPLYYSVTHEETRPKYNPL
DTDLLLNESLESTKNKVERDSIESIAVTKTVNTNFSLSNVRVGIQNQRHPMPYDPANFTFSYSHSHRNTTGHTTVYEKED
NWRGSMNYNWTPVYKPFEPFKNIKNRSKWLDLFRRFGLNWLPQSVSFGSEMVRNYYELQEREMETLSSTGLPLTFNRQFL
WNRDFTLRWDLTQNIHFNFQSATNSEIEEPYTPVNKDLYPDRYHAWKDSVWTSIKKFGKPLSYNQSLTLSYQLPLNLIPA
FNWINSDISYNATYNWTRGSETTNGAFLGNTIVNTRVLNINGTFNMERLYNNIPFLKKANDRFNKMANRSVERKKKIDDK
KLVKDKKDAKIEELKRNLPKNQRSFEQEITLLPDTTIQVVHSKNTKRLMVVARTENGKLFKLKYRKIGSNGLKITNKVDS
AQKLKITITPKEPLDNKDWYKTTQSLARLLMMVRNVNISYRSQYGMALPGFRPTIGAAFGQTRNIGVMSPGLDFAFGAID
DSYIDKALRNNWLVVNDSIATPATTNSTEDLQIRATLEPIKNLKIDLHATRLTNKTKNIQYMYAGRPTTESGSFTMTTLA
IKSAFGGSGNASNGYYSASFDRFCNSLDAFRDKVEAQYVGSIYPSGTIYAGQTFNPTNGSVNKYSSDVLIPAFLSSYTSS
GRGSLKIFPTLSQLLPNWTLRYSGLSQLPWFRDVFKSVNINHSYKSLFAIGSYSSFSTYQEYMNGLGFITDATTNAPVPS
SRYNVSMVSINESFSPLLGVDVTFNNNLTTRLEYRTTRVLSLSTTSVQINEATSNDWVLGIGYRINDFKPFGWGAPIRKK
TKSKSKNTANANNSGSKTTSGVNNNLNLRLDVSYRKQAAISRDIMSKTSNASMGNTAFKLSFMADYTFSRLITMSFYYDR
QTNVPLLSNNSYPTTTQDFGLSMKFSLTR
>ADQ79147.1 hypothetical protein Palpr_0997 [Paludibacter propionicigenes WB4]
MIFSNKTISILVFCCIILSSTYALVAGTQHSTTDSSLAQIPQSPADTAQPIKPKFSVKPITQNTYEELNAKYPMDAPRPD
NVKSVVEYDTKSGNYILRILAGNNEIATPFLMTDQEYKKYSAQKEMQNYWKEKNNKAGIANEDKYSKSDLKFDIGPADKV
FGPGGVQLKTQGSAELIFGYKTNKIDNPALTEQMRKSNIFDFNEKIQLNVTGTVGDKVNFGLNYNTESSYDFDQKMVKLA
YKGKEDDIIKSIEAGNVSMPLNSSLITGSTALFGIKSEMQFGRLNVTAIASQQESQTQTVSSKGGLQTTKFDIPIDNYDD
NRHFFLAHYFRDNFEPWMSKLPYVSSGITINRMEVWVTNKRGNYDQARNIIAFMDLAETKVIDNSHWVAPTPNIIPFNKA
NTLYSEVTGLGGVRDVQQTNSILSTAYGALGINGGEDYEKIESARRLDPAEYTFSPDLGFISLKTALNPDEVLGVAYEYT
YKGQVYQVGEFSTDPITAPQALVVKLIKSTTQSPQLASWKLMMKNVYDLGALQLQPDNFKLDVVYRNDSIGTELQYITEG
NIKNKTLLKVMNLDRLDSKKSVGPDGKFDYVEGYTVLPSTGRIIFPELEPFGSYLKGKIGNDNIAKNYIYPELYDSTLVV
AQQYSERNKFRLVGMYKGSSGSEIKLNAMNVPRGSVVVTAGGTVLKEGADYVVDYTMGTVTILNKSLIASGTNVDVKLEN
QSAFSMQRKTLLGTHLEYKFNKDFSLGGTIMHLSESPLTTKVNTGNEPISNTIWGLNTSWRTESQFLTKMLNVFPFVNAT
KPSTIAVNAEFAQLIPGHSRVVSSAGLAYIDDFESTQTSIDIHYPTGWYLASTPYNPDPKSALFPEAALSGNVNYGKNRA
LFSWFYVDPIFNNSDTRSNPDYIRSDEALQYNNLTRNVLEQEIFPYKQTLATQSSRMTVLNLSFYPKERGPYNLDVNPTA
ISAGMNPDGTLASPRKRWGGIMRRLDATDFETSNIEYIEFWMMDPYVKDGLSADKSGDLYFNLGDVSEDILKDGKKSFEN
GMPADGDVSKTETTVWGRVPKTQSTVNAFDNSPGARKNQDIGLDGLSSTDEFIFPTYKDYVDEVKARVSSDVLAKMQSNP
FSPLKDPAGDDYHFYRGSDYDKDHLSILDRYKHFNGPEGNSPDANNVTESYGTSATSIPDGEDISGDNTMNEYEKYYQYH
VKIDKNEMVIGKNYITDKITSTINDVTGPVTWYQFKIPIRQYDDKIGSIRNFKSIRFIRMFMTNFADEAHLRMATLDLVK
GEWRSYTKPINGVTSTGTLDVQAVNIEENGKRSPIKYILPPGVTRETDPGQPQLIQQNEQSMVLRVSDLSPGDAKGVYKN
TAYDMRQYKRLQMFVHAEKKDQADNLKDHDLTCFIRLGSDMVNNYYEYEIPLRITPPGEYSGNKVSDQETVWYPENMFDF
SFDVLTNTKLKRNKAKQNNVSNVSNLIPYIVYDPDKPLNKVTVVGNPSISDVENIMIGIRNRSSSNKSGEIWVNEMRMSE
FDESGGWAGMANVAVGLSDVGTMNLSGRVETAGYGGIESNVNTRRLDDLYQVNFSTALELGRFLPEKAKLKIPAYYSYSN
ETLSPKYNPLDEDVLLSDALNNSDNKTFKDSLKLMSQTVSTSKSFNITGAKVNIKSEKPKFYDPANVSISYAYTETNQHS
PEVESNLIKDQRGTIDYSFSFNPTPVEPFKNVKALNSPVLRLIKDFNFNYLPTSLSMSSDMNRQYSQVKLRNLSGNSTGI
LDLNSSRDFMWNRQFNLKWDLTKSISLELQTAMNASIIEPRLTPEIGKQYYESWRDTVWSNIKKLGEPYNYQQVFNASWK
LPIDKLPMMDWVTGNASYNSNYKWNKTAKIEGATNLGNVATTMGAWQLDGAFNLENLYNKSKYLKDVNRRYSAQSTLGRP
KFQSRTYTQNVNLERNKTLTINHRLGSEKFKFTAVDKTGKSIPVNYKIKNATTIEITPTLKADSVLLTLVSLDPNVQSGA
QSSLDFAVRALMMVRKVTFTYRESNSMVLPGFKYQPNFLGQQNVDGVMSPGYGFVFGFADINTIKSMKDKDWLVSNDTVV
TPATLAYTSDLDIKINLEPVTGFKIELNAKRYQAKNTSIQYMFTDMPLNYTGSYNITLMALSTSFKPMGTAQNNYKSELF
DKFLANRKVIADRLNSKLVGTRYPESGFLKANNLGGTDYNSTLGAYDLNSTDVLIPAFLSAYTGRNVNSVSTNPFLSLLS
IMPNWRASYDGLTNIPWIKNHFKSVSLTHAYTCKYSIGSYTSYSTWVGMDGDNSALGYIRDVQSDLNAIPSSPYNISDVS
LSEQFVPLIGLNVAFKNSTKGNNMTGKLEFRKQRTMVLNLSSTQLIETGSNEYVVGLGYTLKDFDVILRLKSDKQTKVKN
DLKLSADVSYKDLKTLLRKVEENITQASSGNKVYTLKVMADYVFSSKLNIQLFYDRQSSTPLISSSYPVSSTNFGVSFKF
MLVR
>AEE13150.1 gliding motility protein SprA [Porphyromonas asaccharolytica DSM 20707]
MIPRRRILCAWLALLCALVGVVRLLAMPPLSVSATEHPAQPDSLRYPVQPTAPESYEWLEQESAVDLRTPSVVTHEFVYN
PATGLYLLVTKVGGKQVGTPIPYTLEQYVAYVERNGVQSYFLERAAQDEKEQEGKGFNPFDFGFELGPAEKIFGPGGVRV
RTQGSAEVSMGVKSNATDNPSIPIRSRRHTFFDFDQKIQANVQASVGTKLNFNLNYNTQATFDFDSKKLKLAYEGEEDDI
IKVLEAGNVSLQSKNSLIQGGASLFGIHSKLQFGKLDVDFVVSQQEAETKRVSTDRGAQTTPFEFSANQYDENRHFYLGH
YFRDHYDKAMSTLPFISSGVKINRIEVWVTNKRGNFDEARNIVAFTDMGEAERVTARGVTTNGSTQGLPANQANSLYNWL
LGQPALRQVDQVSQLLEGQLRGGVDYAKIESARRLNANEYRINDQLGTLSLQVRLQPDEVVGVAFEYTYQGKVYQVGEFS
SDRSDRTADNLFVKLLKGASMTPTAPYWRFMMRNVYSLGSSVYNLKAEHFKLDVFYRNDSTGTAVPYINEGKVAGQLLTR
VLGMDRLDARNEPHPDGVFDFVPGFTVDAERGLVIFTSTEPFGSYLVEQIGDPAIAERYVYREIYDTTMVAAQQVAERDK
FILRGEYQAANSGQISLGAMNVTPGSVRVTAGGATLVENVDYTVNYAMGTVTILNEAILNSGTRVDVSLENRGFLNLQRK
TVLGLDLNYHFTPDLTLGGTFMYLSEMPLTAKPVMGRESMQNSLWGLNLSWRTESQWLTRILDYIPLLDLTKPSEVALNM
EFAHLIPGHYEGRYTKGHSYIDDFETSQSSIDLLNPYAWMLSSTPWHDPADGAADLFPEARMVNDLRYGNRRALLNWFYI
DPMLNRAGSSLTPSYLRNNPDMLSNHYSREVRMAELFPYRDENFAQQSYLQTLCLAYYPNERGPYNLNSDQIGSDGKLMN
PTENWGGMMRKIDQSDFEAANIEYIEFWMMDPFIYPETAPTSGKLFFNLGEVSEEVLKDEKKFFENGMPLNDDPSATIET
VWGRVPIRQTAGYSFDNAAGARSKQDVGFNGLSSEQEKAFPAYADYLSAIRGKVSGEVLEQWQGDPMSPLNDPAGDSFRH
YRDERYDQLQASILERYKYYNGVEGNSAEATNETGSYSVASRVVPDVEDINQDNTLNEQERYFEYELALSPAEMQVGRNY
IVDERSVNVKLANGKQETVKWYQFKIPVREPTRRVGGIADLKSIRFMRLYLTQWDKPVVLRFGTFKMVRGEWRQYDRPLH
APSVTPISNGTMEVNTVNIEENGDRKPINYILPPGVSRSVSPSQAQAIRQNEQALSLRIKRLAPGDARAVYKNTGLDLRR
YKRIELFVHAEELPEEGTPTGNGEMTAFLRLGSDYTNNYYEYSVPLELTPFGTYSDNAKDREMVWPRDNKVDFRFDLLTG
LKMRRNAAQANGETDLYTPYSVPDAERPRNTITVMGNPSLSNVKTIMIGVRNSAGQIKSAEIWVNELRLSEYQEQGGWAT
NADLQVQLSDLGSFNARGSYRTAGFGALDQSLAQRQLEDTGFLNLSTQVELGKFFPEKAKVRIPLYYSYQDEVIRPQYNP
LDQDLLLTEALDNAANESVRDSIKTMALTRTQAHALSLSNVGVNIQSKTPMPYDPANFTLGYSMSWDEKNSPEIVYDRNR
TWQATVQYQYTPVVAPWKPFAKLKQGKGSSEAIRTVSSTLRGYQINYLPSRLAFNSSILRNYSEHQVRNLMPGGGAMADW
SLPATFVQNFVWQRAANIVWNPTTNLKLSFNSGTNARIVEPHVQVNRELAPDDYTLWRDSVWQSIRSWGLPMQYNQTANA
TYTLPLALIPFMDFVSATATYMASYNWDRGALTQQGASMGNVVRNQMKLDGRVNILFQTLYRKFDWYKDYEKRQNKSNNR
DNRSASRRDARVSRPDQEPADKAPAAAQRKKPAPLRFTKEVVLRPDTTITINHQLGSAKPEVTAKDSLGHNYPVKYAVVN
PNSITVTGTDSVTIRVNVYAADKAREMRMERIYPYIDAGISLLTFLRDISLTYTRTSSLHLPGFLPDIKAAGGQGYPMQG
VMAPGLAFAFGFTDNDFVREAAQRGWLLKQAENINPAMYSLAEDATARLNLEPLKELKVTLTWDYHTNRAVQTQYMFEGA
PETYSGTFTAGTIGLKGFFASANASNGYKTSTFDNLLSYQQEMVQRLTNQYNAIAGSDAPEVRPNSPDVLIPAFIAAYTA
RGLDGATPFHSIWRTLPNWSITYTGLTKIPVLADLFRNFSLSHTYRNSYSVANYNSFISWQPIAQEQRMGYIEMPADDAT
AGANGMRRVASSPYDITQVSIRESFAPLIGVEMTLQSGLGFNARWNKSRDLMLNLTSFQVIENSRNEISVGINYKIDDFS
KLIGIKRRAPQRTGAQAQEGKKENPLFASGGAMTLRCEYSYNHSSMLIRKIQEAFTQATNGNVAHVIKLSADYALSRMLT
IRGYFDWNMNHPLVSTASFPVNNTSFGVALRISLTQQ
>APW32562.1 cell surface protein SprA [Prevotella intermedia ATCC 25611 = DSM 20706]
MKQRKYILSILMLLAGISLLALGRSFANVLPFVSALQTMVAPPDTTKKANVLDVELENEDIPDSLLHPRWKVQRTTPITH
DDLEQGSYDLARPENLKQSVEYNDTLNMYIIGNKIGDTYITTPIMMTPEEYRAWSEKRSFADYYRQKNKEILEKKGKEKF
DFTDMHFALGPAEKIFGPGGVRVRTQGTAELRFGATLKNIDNPSLPIRNRKMTTMNFDEKINLNVNGKVGDKVNMNLNYN
TDATFDFDAQNFKLRYEGKEDEIIKLVEGGNVSFPSNNSLVQGASSLFGIRTDMQFGKLKLQTVLSQKKSSNKSVSSKGG
KQLTPFEISAADYEENRHFFLAHTFRSRYDDAMKTLPNLTTGITINRVEIWVTNKTGVSSNTRNIVALSDLGENAKVSRT
DLWGVGSGNVPSNNANSEYSTIAQGHPQARNIDQTSTVLDGLGLVGGTDYEKLSSARLLNSSEYTVNQALGYVSLRTGLQ
TDQVLAIAYEYTSGGVTYQVGEFSSDRTDVSEALFVKSLKNTSNNPKQANWDLMMKNVYYLASTVERDKFRLDVKFQSDT
AGVYLPYIPEPQVKSQTLIKVLGADRLDNNNNPHPNGYFDYVEGYTISNGRVFFPAAEPFGEYMYNYLVSKGVAAEKASK
YAFTELYDSTKTIAKQIAEKDKYQLVGQYRGTSANVISLGAYNVPQGSVVVTAGGVRLTEGSDYSVDYNAGEVTILNQSI
IDAGTSVNVSLESQSDYGQQRKTMFGLNWEYDFSKNFMIGGTFMHLSEQALTTKVNMGAEPLNNTIWGLNMSWKKESQWL
TNMLDKIPFLHLTQPSHISFSAEFAQLIAGQSSGTQDRASYLDDFENAKNTIDVSQPTTWIISSVPSDFPESTDKATLRS
GFNRSLLAWYNIDPLFTRISSSLTPAHIKSDLEQLSNFYVREVYTRELFPNREQSNYNGSTSTLSVLNLAYYPTERGPYN
FSPTLDINGRLPNPRQKWGGMMRKLDTNDFEMANIEYIEFWLLDPFIYSSKQADGNLYGGDFYINLGEVSEDVLRDGKKF
YESGMPVDGSQAWTTTQWGKIPTQTTVTYAFATTSGSRALQDVGFNGLNDEEERNFPSYQAFLTYARSHTNQAVFDSIWA
DPANDNYHYFRGSDWDRIQAPILQRYKYINNPQGNSPDSDSRNERYDTSYKAGPDVEDINQDYTLNEYEKYYQYKISIRP
EDLVVGQNYIVDKRETVAPLRKGGSAPVTWYQFRIPVREYQKRVGGINDFTSIRFMRMFLTNFEKPIVMRFATLDLVRGE
WRQYQQNLTNSASTSGTMSVGAVSIEENNDKTPVNYVLPPGISREQDPSQPQLVQSNEQALAMTVHNLGNKESKAVYKNT
TLDIRQYKRLQMFVHANALKPNVTNLADNQLAVFVRLGSDYKNNYYEYEIPLKLTPEKQYDKYSRQDCEAVWPIENMLDV
PISVFTDVKKKRNEGRGNGTASYNKEFSVYDDKRPANRVSVMGNPTLGEIKTMIIGVRNLSNSEKSGEVWVNEMRLLEFN
NEGGWAARGQLNIQLSDFGTVDINASHSTDGFGGLEQGVNARKKETNTDVTVTTSLELGKFFPDKAKVTAPLYYSVTKNE
SRPKYNPLDTDMQLDAALDGAANQHERDSIESIAVTKRTTTNFSLSNARVGIQNKRHPMPYDPANFSFSYSHSHAHTTGE
TTVYENEDNWRGAMNYNWTPVYKSLSPFKKLIKSKSKWFDIVKRFEMNWLPQNVAFNTEITRNYYELQQRDMDSAEKNML
PLTFSEQFLWNRDFAVRWDLTRNLHLNFQSATHAEIEEPYTPINKDLYPDRYEAWKDSVWTSLKNFGTPLDYQQNFTLSY
QLPLNMLPIFDWVNADANYNSAYTWVRGAKQENGTSLGNTITTNRTLNINGTLNLERLYNHIPFLKKTNERFNKSRPSIN
KSGSLEGRGRIDTGNLAEQLNKELGGDTKKKKDSETEKKKALPKNAKSFEQEVTIPADTTIVVSHSKKTKRIVVSLKDAD
GHSVKLKWKKMDENRLKLYNKTDSIMRLKLTVTPKEPLDNKGWYKTAQCVARALMMVRTASISYRNQYSMSLPGFMPMIG
DAFGQTRRSGVMSPGLNFAFGAIDDSYIERARERGWLLVSDSIATPASTNKTEDLQLRATLEPIRDLKIDLNASRMETVS
KSVQYMYAGNPTTQSGTLTMTTISIGTAFESQGNANNGYHSATFEKFAKSLDDYRSRVEARYIGANYPMSMGGGKFDPRV
GTVNKYSSDVMIPAFLNSYTSMSGNGLNIFPKLKSLLPNWTIRYSGLSRLPFFQNIFKSVNINHSYKSIFAIGSYQSFST
WQEYMNGLGFVKDATSGAPIPSSMYNISQVSINEAFSPLLGIDVTLQNNLTARLEYRQTRVLSLSMTSVQVNEAMSKDWV
VGFGYRINNVNLFGGRNSRLVKNTKKKGNQQDQQNSNTQSVSSKNSGGINRDLNLRLDLSYRKQASITRDIATITSAASS
GNTAFKASFVGDYTLSRLITASIYYDIQINTPLLSSSSYPTTTHDFGVSLKLSLTR
>AHJ99338.1 hypothetical protein Hsw_3743 [Hymenobacter swuensis DY53]
MNTGKKSLAASMVAVVSLVAWWSQAKPLSGMAAPFAMRQLWSDWLPGVARTPRLAAGFSPDTPRTDTTRYRPGTRPRVAP
ADRIGTPFSPQRRRSPLVLPLPSNVQLDVQADDSLQNFDIQEKVGPEFNFRDPSRMTFEEYSRWQQQQAVRNYFRQRSNG
GVAGDQNQADNRRLIPKIYLGPMADRIFGGSYVDIRPQGAVTLRMGYRGNRNENPTLTLRQQRVGDFQYDQNLNLNLSGQ
IGEKLKLTFNYDTRAAFDFENNMKLDYTGYETDIIRKIELGNVSLPLNNSLITGGQNLFGVKAQFQFGRLGVTTLASTLR
GQADEVRIQNGGQSRAFEIKASQYERDRHFFLSQAFRDRYDASLRNLPTVQSGVEITYLEVWVTNDNRQSDNLRNVVTLM
DVAEPRRLYRDDFLKPAGPNALAENNANTLLSQIQNSAGYRGNLTVDNILAGAGLGLEKNKDFEHVRARKLDPREYTYNA
QLGYLSLNTQLLPEQVLGVSYQYIYNGKTYTVGEVQSNYTQVGQDEVIFLKMLKATNPGVGLADPTQNSQNPNLLTRNLP
TWDLMMKNIYPLNANQLNRDNFQLQLVYKDDVTGVDLISLKEGQRIANKPLIEVLNLDNVNPNNDRNPDGNFDFFPGITI
DTELGRIIFPEVQPFGSYLAAQFDTTASTSELELARKYVYRELYNQVQSDAQQRQEKDKFFLRGRYQATSTDEINLPGIG
IAEGSVRVFAGSTLLQEGTDYQVFYDQAKVKILNPSYLNSANELRVEFEKNALVQVQPRKLLGARFDYRVSPDMNFGATI
LHLRENQAPGINRVNIGDEPGNNTIYGFDVNMRRESRALTKYLDALPFLSTKEISTVSFSGEFAQLLPGQSKLGSGDSGG
ENGVSYLDDFENARTPYTLGGVNSATTWRLASTPQPLIGSAQGLEVAYNRAKLAWYTIDQTYYTNGQSKPNNIGVGDLKN
HYVRGIKRTEVFPNRDVGTTGNSFETTLDLAYFPDQRGQYNYTPQFDPARPTFFSATTPAANLARYGGISREITFDTDFD
NANVEFLEFWMMDPFLTGDNGKVTDSDGHDSNNNTGGDVYINLGSVSEDVLADQNQYEFENGIPADPANLGVETVETIWG
RVSRQPFLTDAFSASPDARARQDVGLDGVNDGDEQAKVPAYQGVADPAADNFRHHLDASYDQANAKVLARYKDFNGMEGN
SPEGSQLSSTAFPDKEDLNRDNVLSDTERYYEYRLQLRPGQLEVGQNFIVDKITNNNTDTNGEPVTWYQFRIPVRQPDRA
VGVPAGQDFGFKSIRFLRMYLTRWQQPVVLRMVQPQFVANQWRRYLNKLAEPGQTIVNPDTDADAFSISTVSIEENGIST
TAADAIPYVLPPNIRRDREYGSSTVNRQQNEQSLRLVVDGLRDGFAKAAYKNISLNMLRYKRLRMFLHAESEQNNMDGKV
RGFVRLGTDYIQNYYEYSRPLVMTRPGQKLVDEVWPLENRIDLPFQAFIDAKSARNKQASSGVDYTKPFVVTLPDGSTIT
VVGNPDLSAVQGAMIGILNPKDDGINRSVTLWANELRVLDFDNESGWAATARFNTKLADVANITATGSFISTGFGGLQDK
AQQRSIDNITRGDVNATVAVEKFFPEKLGLRVPVLVQAGIETRSPKYDPLDPDTKLEQSLEKFKTSEEKAAYRKEVIDQT
SQRSISLLNVRKERTNVERKVQPYDIENFAVSYSLTERLHTDIRTDRDYTRTYTGALAYVYQATPKNYTPLAKLKALDSP
YLAFLKEVNFTPLPSRFSFRADLDRRYNERFLQRTLEPGQVPVTDGIPGVFQKSFYFNRIYDLRWDLTKALALDYTANNR
AIVDEGVGRTIGSSDEAQRNRDQIRRNLFRNGGRTTNFNQTVALTYRLPLDKFPLTDWLSADARYAANYTWQAASTALTA
PVYPAFPDSTQTRELNLGNTIQNNGELSTNGKIDLVKLYNKVRFLNIINNAPPPAPRPRDKDAAKLDPRAALARKGQPTD
SQDQTAAADSSKGPELRFLKAVLRSLMTARSLNFTYSRSNGTLLPGYLPRTRFFGLDNGFDAPGVPFLLGRQEDLDGLFR
RAYNNGWYTSESQYLNTPLSSLLTEALTLRTTLEPFRDFNIQLDARRNLVRNREVFYRTSVDTTTLEPIGPLPTASNALG
SGTFTTSFISIQTLFGDLSSGGEKSEAFQRFVDNRVAVQQRLQQDRLNQAGNYGFNSQDVLLPAFLDAYRGKSSDSYKSK
KFNPFSLLPVPNWTIQYNGLAELPFIQRYFRSFTLNHAYSSAYNIANYTTSANYQREPEGLSEVLNSANQFVPYYILGQV
SIAERLAPLLGVNFQTTGKLTGRLEYRIDRTIGLNTTNAQVTELHRTDMVIGVGFVTNRLKLPFRVGGEQRILRNEINVR
LDMSISDNYAVQRAILDVVDPLNGATGSKGRASSIVTSGTRQIQLRPTVDYVLNQRLNLQFFFTQNITEPRVENAFRNTA
TEGGIQLRYSLSQ
>ANE53380.1 hypothetical protein SY85_08375 [Flavisolibacter sp. LCS9]
MCGASAHARFAGEGKFPINTSDTTKYPLQDRRGDPYTYPRQNSFDLKDTSFIKRNVEYDPVTKQYYVIEKVGNKYYRTPM
TFSMDEFIRLQGRKDESDYFRQRANTMFDLNRRTAKPNFGFNKDWMNRITGNGKIDIKPSGYVDIAAGYQGQNIKNPTLP
ERARKTGGFDFNMNAQLQVDANIGDKIKLPINYNTLANFDFENQLKLDYQGKEDEVLKVFQAGNISFQSKGTLIPGAQSL
FGVKTQLQFGKMYVTGVLANQRSQRQSLGLTGGAAAQSFSIKADEYEENRHFLLGQYFRRNYNKAMKDLPLVRSNIQILR
MEVWVTNRTGATTDTRDIVALMDLGEDSTYGPWNGRPGSLPSNNSNDLYTAILKQPNGRNSSEIQNVLTTMGLRPVQDFE
KTFARKLQPTDYYFNERIGFLSLNQALNPDEVLGVAFQYTYNGQIYQVGDFSQDVPPDSSGNTQKVLFLKLLKATSQRPG
LPIWDLMMKNVYSVGFGQLQREDFKLDVVYEEPSLGKKRYLPFDSLKQEYRGVPILNLVNLDRLNNQNDPQPDGVFDYVD
GFTVIPSQSRIIFPVLEPFGRDLEYIYENDAARQKYLYYPLYDTIKAIAQTFANLNRFELVGRSKSANNSDYQLGFNIPR
GSVTVTAGGQVLQENVDYEINYDLGTLKVINSAIINSGVPVQVQYENSASFGLQQKNYMGLRLDYLANKNLTVGGTIVRL
GERPFFTKQAYGEDPIRNTMYGMDFDYRKDVPRLSKWLDKLPFYSTKAVSSVTAYGEAAMLQPGHSPQIGKGNEGVIYVD
DFEGTRSGLDLRFPINSWALASAPQQSPDKNGNILFPEAELSNNLEYGYNRAKLAWYNIEPTLQEPRNNNNPLHGDLAEL
SKPETRQVFQNELFPQRTTDVGQSILTTFDMAFYPREKGPYNFQAQPGAIDANGRFVQPKKAWGGVMRNIDQTDFETGNV
EFIEFWLQDPFVNKPLSKGGELYFDLGNISEDVLRDGKRGYENGLPTPTTPNALTDETVWGKVPRNPIQVTNAFSNDPND
RPLQDVGFDGLTDADEKTKFKPYIDQLKSNFGPTAPVATKAETDPSADNFKGYRDAFYDQKKAGILERYKDINNPHGNSP
IANTSDQFTSAFTLYPDQEEFNRDNTMNEIEEYFQYRVELTPRMTAGSNYITDVREVTPVLADGSTRKEKWYLFRIPIKD
FQAKVGNIPDFKSIRFIRMFLTDFEDTAVLRFAKLELIRNQWRKFNYEADTSGNYKPLPANDPTQLEVLAVNIEENDSRM
PIPYRQPPGIERQQQLSNNNVQLLQNEQSLSLKITDLAGGQARGVFKTMNLDLRQYGRLSMFVHAEAVRSSTDVSKGDLN
AVIRIGNDFAGNYYEVRIPLDVTKWGTSNPDEIWPASNNLDFDLNELTSLKLRRNRNGVSPSLYYSEQLNGRTFAIIGNP
NLGEVRGMMLGIQNSTTGSTSAEVWFNELRLSRLDEHGGWAGVGRVDLRLADLGNISVAGNVRSSGFGTLEQRVNERSRD
DFYQFDVSSNLDLGKLVPKKAAIQIPVYAGISRTSSTPEYDPYDLDIKLKDKLSEVSGKERDSIQSAAVDQQTIKTVNFT
NVKKNKTNGKPVQPWDISNIDLNYSFTHQEHSNPIIESEDIRRTRAALGYTYAPQQHFIEPLKRLIKSNSPWLALVRDFN
FNYKPSFSFKADVFRQFGSLRNRNVMDVKFKLPETFNKFFYFDRYYTLRWDLTRSLTLDFNAVNNARVDEPYGYIDTKEK
KDTVKNNFLRGGRATRYHHDATLSYTLPTNKLPIVDWTTIRASVTGKYDWVAASLLTRSLGNTIVNGQVRNVTGEFNFDQ
LYTKSRFLRGVYNENPAAPASQAPKDSAGKKAKVKDPNALPEIGKVPKALMQLVTSLKRIGVQYTQDMGTLLPGYLDSVQ
AVGINFRNPSPGWKYAFGYQPDTSDINHLGALGLLTRDSLFNQLIQQRYNQKLNITAQITPFRDFNIDVNFDKTFDLQYS
ELYKDTGMNSGLKRYNPYALGSFSISYIAYQTLFTKFDPNEVSETFKQFEANRLILSNRLKDANIYAQGASQNPDGYYEG
YGRYAQDVLIPAFLAAYTDQDPTKVRLMKNSKPNVKSNPFGGLLPRPNWNITYNGLSRISGLEKVFSNVTLRHGYSSTLS
MNSFNTALLFQDPFHAGYPYFRDTQTGNYVPYFLVPNVTVSEQFSPLIEVDVTLVNQLSARVEYKKSRQLSLSLVDYQLA
ENRSTEYGFSMNWRKRGVPFLQNVKIGKNGKKLENDVTFRFDFSLRDDATANSRLDQNIAFGTAGQKVVRLSPTIDYVVN
NKVNIKFYFEQNKVIPKIATTAPVTTTRGGLQVRVALTQ
>AOW22073.1 cell surface protein SprA [Lutibacter sp. LPB0138]
MLFLSFCTQVQVFSQIPTLPAGPTLPAQDSIPAVTDSIPTLPYNFSSTESGNLILNNPTTIEVIFDSDLQKYIIREKIGN
YYVTQPVYLTPEEYRKYRLRQDMLSYNKEKLKAVGGRTAGSEDAQKDLLPTYYVNSSFFESLFGGNTIEVNPQGSVQVQL
GILSQKTENPQISERNRKSTTFDFDQQISASINAKVGTRLGVTANYDTQSTFDFQNLIKLEYTPTEDDILQKIEVGNVSM
PIKNSLVTGAQSLFGFKTQMQFGKTTVTSVFAEQKSQTRTVAAEGGSTINEFELRATDYDADRHFFLSQAFRDDYDKALE
QYPLISSSINITRIEVWVTNRQASTDDFRNIVALADLAENDPTNISGTNVNPSGPQQDPSNQSNDLEDLLTVPNPVREIS
TIPQALGPYGLVQGRDYSVLENARRLNPSEFTFNPQLGYLSLNRRLGESDVLAVAYEYTVSGSNEVYKVGELTTDGVIAP
DNLVVKLLRSEIINTSIPLWDLMMKNIYSLGAYQMSRDGFRFELLYRDDATGVPTNILQNAETTGITDRTLLNIFSLDRL
DQNQFTIDEGDGYFDYVEGLTINSQDGYVIFPKAEPFGESLTPILTDPADEVYIFNELYENTQSQARNNFQNKDKYFLKG
YYRSESAGGIPLGAFNVPQGSVTVTTGGRELIEGVDYVVDYQIGRVQIINPALEASNAPIEVSVENNSVFNLQNKRFFGV
DVEHKFSDKLLAGATILNLRERPQTQKSLFNSEPINNTIFGLRADYGTEVPQFTKWVNKLPNIDTDVESNFSVRGDFAYL
MPGSPKRIELDGEATSYLDDFEGAQIPLELKTPQQWYLASTPQGQPSLIPSNPNNAPISLDYGKDRARLSWYIIDQLFYG
GSSLQPSNINDVELSRAEVRRIRYTELFPEQDLDITQSSVVRSLDLAYYPSERGSYNYDTDNVGADGNFTNPEDRWAGIT
RPLTVTNFEQANIEYIQFWMLDPYEHYSITQEEGLPSGVNPQDPTNQVGELYFNLGNISEDVLKDGRKMYENGLPSDGTT
TNVENTVWGKIPTGQSLLYTFDADDTSRLNQDIGFDGLNDEEEVALFGTAFGEDPSSDNYRYFRGSQYDAENASILTRYK
QFNNTQGNSPTANLSNESFPTSATTYPDVEDINKDQTMNSVESYYQYRVSLNANDLVVGQNHIVDQKLVTVNLDDGDQKQ
YRWLQFRIPINTPDDVINEMDGFNSIRFMRMFMTKFKMPVVLRFGELQLVRGDWRRYVKEIDETNNPSPPDLTIAELQNF
QVGVVSIEQNESRTPIPYVIPPGIQRERLQGSTRVQLQNEQSLSMKVIDLPAGETRAVYKNVSVDLRMYKQLKMFVHLED
VNNSNISDEEMKAIIRLGSDLNDNYYEIEYPLIVSQENSTSAIDIWPNDINVVLENLGKLKLLRFEDGSFDANDVYPAYG
TVSPIEGLEGYEIRVKGNPNLSNIRTMVLGVKNNSSSIQSGELWFNELRTSEFDNEGGWAAVVSADANFADFADVSVTGR
METIGFGGIEQRVNERNQEDTKLYDLVTNVNVGKVLPKKWGIQLPLNYSISEETHDPKYDAQYQDVLFEDAKDINPNSDK
SQDYTKRRSISLINVRKERTNTDPENKPKFYDIENVSVSYAYNETQHKDYNVEKYLDQNVRASANYNYAFQPLSIEPFKN
WGFLTKKKYLRFISDFNFNLLPSTISLNSNIIRRYNEQTSRSLVEDLPPLPTLKQRNFMFDWDYSIGYNLTRSLQFNFNA
TNNYVYDGFDRTEDISLFDNFFTVGRPQHYHQKLNGTYQLPIDKLPYLDFVRADYAYTADFDWQAGSQSYVDLVGNTIQN
ANTHNLSVDVDFSKFYKTSGITKLFTKRTIRAKEVKTGKKDAEGNHIMKKIPAKKLDGNKIGKGVMDVLMSIKKARFTYA
ENNGTLLPGYVPEVGFLGRDNYSGGLAPSLGFVFGSQIDIRNKALENGWLISRDINNGNPDDDGDYFNRTYAQTHYNKFD
ASVDISPFRDFDLEINATKIYTKNTTQQIDVVNDLSLNETRFEDNPITELGNFSMSYNMISTAFGSDADAVFQEFKNNRE
IIAQRLSQESGQPIDGFGVTSQQVMLPAFLAAYSGKNPSSVKTSAFRDIPLPNWLLTYKGLMRFAFFKKNFQSFTLTHGY
RSSYSINNYSNNLLYDAENPYVERDIVGNFYNERLFSNVNLIEEFNPLVKVDLKMKNSVSLKAEVRKDRALNLNFNNNTL
TEIRGKEYVVGVGYRIKDLKMRFKFDGKNQTVKGDLNLKADLTLRDNKTLIRDVDEDNEQVTGGQRLFSLKFLADYAMSR
SLTASFYFDQNSSRYAISTSFPRNSFSTGLMIRYNLGN
>ALO48034.1 cell surface protein SprA [Prevotella enoeca]
MVVASYAAIIPARQSDRRLPRKPSVQKQKRDSVQHKDIRIASQPVSMDEDTVPDSLLHPRWKVQRTMPVTLSDLDIRPTD
LHRPDNLRQSVVYNDTLDRYIIGTKIGGTYVSAPVMMTPDEYLKWSGRREWSAFFRSKNTEIYQAKGKEKFDFSNMHFDL
GPAEKIFGPGGVRIKTQGTAELKLGARLTSIDNPSLPIRNRRTTALDFDEKINLNVNGRVGDRVNMNLNYNTDATFDFDA
QNLKLKYDGKEDDIIKLIEGGNVSFPSNSSLITGATSLFGIRTDLQFGKLKLQLVASQKKSTSKSMSSQGGVQLTPFEID
AANYEENRHFFLAQYFRDHYDAGMSMLPNVTTGIRVNRVEVWVTNKTGTTANTRNIVALTDLGENQKISNPLWTSSGNVP
SNKANTEYAAMVGPYVAARDIDQTSAVLDAIGHFTGGSDYEKIASARLLNSSEYTVNSALGYLSLRAGLQTDQVLAVAYE
YTYGGQTYQVGEFASDITDTRQALFVKSLKNTGNSPAQGNWDLMMKNVYYLASTVERNRFKLDVKYQSDTTGVYLTYLPE
PSVKDQPLIRLLGADRLDQNNRPNANGHFDFVEGYTVNNGRVFFPKVEPFGQYLYHYLVSHGVSADKAARYSFTELYDST
KTVAKQIAEKNKFVLSGHFRGTSANVISLGATNVPPGSVVVTAGGVRLTEGTDYSVDYSAGEVTILNQSILDAGTAVNVS
LESNTDYGQRRKTMFGMNWEYNFTKDFQLSGTIQHLSEQALTNKVTMGAEPLNNTLWGVNLNWKKESQWLTNMLDKIPFL
HVTRPSNISFTGEFAQLIAGQNSGTQDNASYLDDFENTKSVIDVSTPTSWTLSSVPSMFAEHRDKTSLRSGFNRSQMAWY
TIDPLFTRRSSSLTPAHIKSDLDQLSNHYVREVYVRDLFPNRDVSGYNGGVSTIPILNIAYYPNERGPYNFNPDLNSDGT
LNNPTQHWGGMMRKLDTNDFETANVEYIEFWMLDPFIESAKRPNAGEYGGDFYINLGEVSEDVLRDGKKFYESGMPVDGS
STFVTTQWGKVPTQSTVTYAFATSGGSRALQDVGYNGLNDEEELSFGPYQSFISAVQAKVNSTVLDSIRRDVAHDDYHYF
RGSDYDAMQASILRRYKYINNPQGNSPDTSSRTERYDTSYKTTPDVEDINQDYTLNEYEKYYQYHLSIRPADLVVGRNHI
VDKREVMPSLRNGKKDEVETWYQFRIPLSEYERREGAISDFTSIRFMRMFLTGFRHPVVLRFANLDLVRGEWRVYEQNLD
NSVPQSGTLTMSAVNVEENGDKVPVNYVLPPGIERSLDPTQPQLVENNEQALSLVVKNLGAGEAKAVYKNTALDLRQYRR
LQMFVHANAMEQNTTDLSNDELAVFVRLGSDYKNNYYEYEIPLKLTPPGKYSIRSAASSRQVWPEDNMLDIPLRVFTKLK
KARNVAKNEGRASYNHVFSAFDDSHPGNQMSIMGNPTLGEVKTMIIGVRNKSSQVKSGEVWVNELRLRDYNNKGGWAAQG
NLNMQLSDFGQLNVQGRYMTNGFGGLEQGVNERSTDDYKTYSVTTSLELGKFFPDKAKVSAPLYYSVTKEELRPKYNPLD
NDMELKEALDAIRTPNERDSLERIAVTKTTNTNFALSNVRVGIQTKRHPMPYDPANFSLSYSHSHRYTSGKTTVYEREDN
WKGALSYSWTPVYRPLELFRGIRNRSKWLDIVRQFGFNWLPQNIAFNSDINRNYYELQERDMENTTGTKLPLTFNSQFQW
NRDLSLRWDLTRNLHLNYHSATHAEIEQPYTPVNKDLYPDRYQAWKDSVWTSILHLGTPLDYAQRFSLSYQLPLNLIPIF
DWINADANYNATYNWVRGTNLDDGTSLGNTISINRDLNINGSFSFERLYNHIPFLRKANERFSRLVSSNNRKRAPKNRNR
DMLDSTLPRNQRSFEREITLRPDTAIDVLHNKHTRRITVLARTEDGKTFKLKFRKLNDNTLHIINKVDSVIKLKLTVTPK
EPLETKHWYRTAQTLARVLMLVRDVSGYYRNQFSMSLPGFMPTIGDAFGQTRGTSALSPGLDFAFGLVDDSYIDRARAND
WLLMNDSVATPATSNRTEDLQIRAVLEPIRNLKINLNASRMISRARRIQYMYAGSPTTESGTFTMTTISIGSSFEGIGNA
SSGYRSASFERFCHSLSDFRNRVEAQYTDAIYPKGTSLAGRKFDPVNGKVNTYSADVMIPAFLSTYTAMGGKVLSIFPAL
TRMLPNWTLRYSGLSQLPWFSSVFKSINLNHAYKSVYAVGSYSSYSTFVEYMNGLGFISDAATGAPIPSSKYNVSTVSIN
EAFAPLLGVDMTFQNNFTAKIEYRTTRILSLSMTSVQINEAVSRDWVLGMGYKINDLRLFGSHLPLNARRKTVKRTAKDR
QSQPEKPLVGNGVNHELNLRCDLSYRRQASITRNIATITSVAGSGNTAFKLSLMADYTLSRLLTMSFYYDHQTNIPLLSS
TSYPTTTHDFGLSVKFSLTR
>AEW22231.1 hypothetical protein BFO_1896 [Tannerella forsythia 92A2]
MKKSFRHSFRLFFVGIGTSVCMLSQGLAQQTTTQTAPNDTLLKSRYPISKTVPQEYKELTRQSPADLRDPENLKTSIEYD
LHTGMYIIRTKVGDMELGTPLTLTPEEYQDYSMQESMRAYYRQKNEESFRESANGQFNFMDMQFNIGDAGKIFGPGGVRV
RSQGTAELKLGLKSSGTKNPSLPERSRSRTFFNFDNNVQLNMQATVGTKVNFGLNYNTQSSFDFDASRLNLAYAGDEDEI
IKNIEAGNVSLNTGNSLIRGGAALFGIKAELQFGKLRVNALLAQQNSESKTISSKGGVQMTDFEINIDDYDENRHFFLAH
YFRDHYDEAMAKLPYISSSVSIKRIEVWVLNKRSNYNDARNIVAFSDLGEHHHIFNPKVQPSGSVSVPYNKANTLYNDLI
ENYKDARNINRVGQTLEGFLEGGTDFVKMESARKLSPSEYRLNEQLGYLSLQSQLQQDECLAVAFEYMYGGTSYQVGEIS
TDDKENTSRCLYVKLLRGVNMSPNMPFWNLMMRNVYWLNASSVQKDKFKLDVVYQSDTTGTYVYSIQEGNIAGKTLLQVM
NLDRLDANNEPVPNGNGYFDFVEGYTVSSFNGRIFFPVVEPFGSHLRKAIGNDAIADKYVFQELYTLTKTAAQQIAEKNK
FKLRGKYRASSSSEISLGATNVARGSVVVMADGVKLTENVDYTVDYVSGTVTILNESIIAGNRSISVSLENQSVYNMQRK
TMMGVDLSYEFSKNFTMGATLMHLSEMPLTTKTTIGDESIKNTLWGANLAYKGESQWLTNMVDKLPLLNLTQPSQISFNA
EFAHLIAGHYENKNTGKHSYLDDFESTQSSFDLLNPYPWALASVPYDNTAGALFPEASLVNNIEYGKNRALFAWYYIDGI
FTRPSSSLRPRHISDDDISNHYVRAISYSEIYPNKELAYNENSTLYALNLAYYPNERGPYNLDADGINPDGTLTNPQKRW
GGMMRKLEQTDFETANIEYIEFWLMDPFIYNRETANGGDLYFNLGELSEDILKDEKKFFENGLPINGDRSQVDTTVWGKI
PIQQSTVYAFDNTAGARRLQDVGLNGLTTEEEKTFPAYQNYVEKVKRKVSAETLLSWENNPFSPINDPAGDNYHYFRGSD
YDRDEVDILTRYKRYNGTEGNSTAAEDSPERYDVSSKTVPDVEDLNNDNTLNDQNEKYYEYKVSIRPKDMVVGSNYIVNQ
RRVKVKLPNGRSDTTSTSVTWYQFKIPVKEYQRKIGSIQDFRSIRFMRVYMTGFQEQTVLRLGTFELVRGEWRTYLQDLS
NPNAPPSINGTLDITSVNIEENGDRQPVNYILPPGITRMTDPSQPQLRQQNEQALSMKVTNLGSQDARAIYKKTNYDMRR
YKRLQLFVHAEKFINDVTSLNNGELSVFLRLGSDYKNNYYEYEVPLNLTPAGHYNNSSENDRQTVWPAENMIDFRMEVLT
NLKMRRNRARREGQSDVSFARLYSEYDPDRQLNKISVIGNPSLAEVKTIMIGVRNNSKDIKSGEIWVNELRMTDFDEQGG
WAANGALSIALSDFGTFNATGHIETAGFGRIDQSIGERNMDDYLQYAVSTSMQLGKFFPEKAQVHLPLHYAYSRETVSPQ
YNPLDQDVKLNDALGLLDSKAEKDSLKSLSQQQVTTKSIALNNVQVNIKSKNPMPYDPANFSMSYAYNERKRTDPETVYE
TTKNYQGNLSYVYTPYAKPFQPFENIEKNNGYTRYIKQFALNYLPSNISFQTSILRNYYEIQLRNLDLLSSGTNTIPVSF
SQQFYWDRSFNIRLNPLNNLSIDFSAGTNARIEEPHVQVNKKLNPHAYEVWKDSVKKSIAELGTPLAYDQTFNVTYTLPL
QYIPVLDWMGGSMSYNATYNWERGSFVDRDIKTGNSIKNQRQVNLQGSMNFQSFYNKNRFLRKINQKYGSAAESNRRTQE
DKNRKKQKKKFETTIQLSPDSGTIVNHGLMIRKFTRIVARRTDDSTLYKIDYKPVDYARIRINNRDSVELHLTMYPAPPQ
EETPAYKALEYTTRFLMMARRIHIQYGLSDGMLIPGFEPMIGDWVGQANTPFGNAPGWGFAFGDVRESYIQEAANKNWLI
MDKNNVKPARINSSKTLTATATLEPALGLKIDLNTTRVDSRDTEISYMFDGMPTLYGGTFTMTTVAFGNAFASLGNASNG
YESKTFREFLNHRSIIASRLEEKYAATRYPNAGFLANSSLADQPYNPEKGNVSRNSSDVLIPAFLAAYTGKDPKKIELTA
FPKALANLLPNWRISYDGLIQLPFIKKHFKNMVLSHQYRCVYSVGTYQSYPKWVSAGSHHLGYIPDTQTDAPIPSSAFAI
TSVSLTEGFNPLLGIDATFLNNVTTGLKYQKTRNLNLNISSYQIVEAHSNEFVISLGYKYADFNKVLKMRKKNNFNNDLT
LRFDYARRKTQALIRKIEDGYTQMTSGAMTQSLQFSADYALSKSITLRAYYDLQINTPLVSSASYPTSNSDYGISIRLSL
TQ
>AFJ09142.1 cell surface protein SprA [Prevotella intermedia 17]
MLLAGISLLALGRSFANVLPFVSALQTMVAPPDTTKKANVLDVELENEDIPDSLLHPRWKVQRTTPITHDDLEQGSYDLA
RPENLKQSVEYNDTLNMYIIGNKIGDTYIITPIMMTPEEYRAWSEKRSFADYYRQKNKEILEKKGKEKFDFTDMHFALGP
AEKIFGPGGVRVRTQGTAELRFGATLKNIDNPSLPIRNRKMTTMNFDEKINLNVNGKVGDKVNMNLNYNTDATFDFDAQN
FKLRYEGKEDEIIKLVEGGNVSFPSNNSLVQGASSLFGIRTDMQFGKLKLQTVLSQKKSSNKSVSSKGGKQLTPFEISAA
DYEENRHFFLAHTFRSRYDDAMKTLPNLTTGITINRVEIWVTNKTGVSSNTRNIVALSDLGENAKVSRTDLWGIGSGNVP
SNNANSEYSTIAQGHPQARNIDQTSTVLDGLGLVGGTDYEKLSSARLLNSSEYTVNQALGYVSLRTGLQTDQVLAIAYEY
TSGGVTYQVGEFSSDRTDVSEALFVKSLKNTSNNPKQANWDLMMKNVYYLASTVERDKFRLDVKFQSDTAGVYLPYIPEP
QVKSQTLIKVLGADRLDNNNNPHPNGYFDYVEGYTISNGRVFFPAAEPFGEYMYNYLVSKGVAAEKASKYAFTELYDSTK
TIAKQIAEKDKYQLVGQYRGTSANVISLGAYNVPQGSVVVTAGGVRLTEGSDYSVDYNAGEVTILNQSIIDAGTSVNVSL
ESQSDYGQQRKTMFGLNWEYDFSKNFMIGGTFMRLSEQALTTKVNMGAEPLNNTIWGLNMSWKKESQWLTNMLDKIPFLH
LTQPSHISFSAEFAQLIAGQSSGTQDRASYLDDFENAKNTIDVSQPTTWIISSVPSDFPESTDKATLRSGFNRSLLAWYN
IDPLFTRISSSLTPAHIKSDLEQLSNFYVREVYTRELFPNREQSNYNGSTSTLSVLNLAYYPTERGPYNFSPTLDINGRL
PNPRQKWGGMMRKLDTNDFEMANIEYIEFWLLDPFIYSSKQADGNLYGGDFYINLGEVSEDVLRDGKKFYESGMPVDGSQ
AWTTTQWGKIPTQTTVTYAFATTSGSRALQDVGFNGLNDEEERNFPSYQAFLTYARSHTNQAVFDSIWADPANDNYHYFR
GSDWDRIQAPILQRYKYINNPQGNSPDSDSRNERYDTSYKAGPDVEDINQDYTLNEYEKYYQYKISIRPEDLVVGQNYIV
DKRETVAPLRKGGSAPVTWYQFRIPVREYQKRVGGINDFTSIRFMRMFLTNFEKPIVMRFATLDLVRGEWRQYQQNLTNS
ASTLGTMSVGAVSIEENNDKTPVNYVLPPGISREQDPSQPQLVQSNEQALAMTVHNLGNKESKAVYKNTTLDIRQYKRLQ
MFVHANALKPNVTNLADNQLAVFVRLGSDYKNNYYEYEIPLKLTPEKQYDKYSRQDCEAVWPIENMLDVPISVFTDVKKK
RNEGRGNGTASYNKEFSVYDDKRPANRVSVMGNPTLGEIKTMIIGVRNLSNSEKSGEVWVNEMRLLEFNNEGGWAARGQL
NIQLSDFGTVDINASHSTDGFGGLEQGVNARKKETNTDVTVTTSLELGKFFPDKAKVTAPLYYSVTKNESRPKYNPLDTD
MQLDAALDGAANQHERDSIESIAITKRTTTNFSLSNARVGIQNKRHPMPYDPANFSFSYSHSHAHTTGETTVYENEDNWR
GAMNYNWTPVYKSLSPFKKLIKSKSKWFDIVKRFEMNWLPQNVAFNTEITRNYYELQQRDMDSAEKNMLPLTFSEQFLWN
RDFAVRWDLTRNLHLNFQSATHAEIEEPYTPINKDLYPDRYQAWKDSVWTSLKNFGTPLDYQQNFTLSYQLPLNMLPIFD
WVNADANYNSAYTWVRGARQENGTSLGNTITTNRTLNINGTLNLERLYNHIPFLKKTNERFNKSRPSINKSGSLEGRDRI
DTGNLAEQLNKELGGDTKKKKDGETEKKKALPKNAKSFEQEVTIPADTAIVVSHSKKTKRIVVSLKDADGHSVKLKWKKM
DENRLKLYNKTDSIMRLKLTVTPKEPLDNKGWYKTAQCVARALMMVRTASISYRNQYSMSLPGFMPMIGDAFGQTRRSGV
MSPGLNFAFGAIDDSYIERARERGWLLVSDSIATPASTNKTEDLQLRATLEPIRDLKIDLNASRMETVSKSVQYMYAGNP
TTQSGTLTMTTISIGTAFESQGNANNGYHSATFEKFAKSLDDYRSRVEARYIGANYPMSMGGGKFDPRVGTVNKYSSDVM
IPAFLNSYTSMRGNGLNIFPKLKSLLPNWTIRYSGLSRLPFFQNIFKSVNINHSYKSIFAIGSYQSFSTWQEYMNGLGFV
KDATSGAPIPSSMYNISQVSINEAFSPLLGIDVTLQNNLTARLEYRQTRVLSLSMTSVQINEAMSKDWVVGFGYRINNVN
LFGGRNSRLVKNTKKKGNQQDQQNSNTQSVSSKNSGGINRDLNLRLDLSYRKQASITRDIATITSAASSGNTAFKASFVG
DYTLSRLITASIYYDIQINTPLLSSSSYPTTTHDFGVSLKLSLTR
>ALJ58666.1 hypothetical protein BcellWH2_01405 [Bacteroides cellulosilyticus]
MKSPRIRHIIWLLLLWLMPGSFVVMGQNVNEKSAQEAENVQDTIAPRYSVRKTVPGTLKDLSPHPADLQSPMNLRTEAEY
DAKTDRYYIRTKLGNTEIGVPMVLTPEEYLDWTLKQSMQSYYRQKNGEQIGKGKEAFDFMDMKFNLGPAEKLFGPGGVQI
RTQGNAELSFGMTYKNVKNPSLPESQRKTLGFDFDEKININVNGKVGDKVNMNMNYNTDATFDFDTKRLKLKYEGKEDEI
IKLIEAGNVSMSTNNSLIRGASALFGIRTDLQFGKLKLQAVISQQESEAKTVTSRGGAQTTTFDFSADNYEGNRHFFLAH
YFRDVYDKNLAQLPNILSGITINRIEVWVTNKRNNYDNPRNIVALTDLGEAFHIGNTTAWSGVGNPTNPSSNVNAPANSA
NNLYAEMLSRYAAARDISQVSNIMSTIPGSEPGMDYEKIESARLLTSSEYTLNSKLGYISLKQTLQPDEVLAVAFEYTLG
GRSYQVGEFSSDIKETGQSLFVKLLKNTANSPDAACWDLMMKNVYSLNAYSVQKEKFQLNITYQSDTTGVYLRYIPEGKI
AKTPLLRVMNLDRLNSQNQTGADGFFDFVEGYTVTASDGRIYFPVVEPFGSHLRKAIGNDALADKYVFQELYDSTRTVAQ
QTAEKNKFRLTGEYRASNANEIRLGAMNIPQGSVRVTAGGMTLVENSDYTVDYTLGVVTILNQSIIDAGTAISVNLESNT
LYSMQRKTMMGLNFTYDFSQNFSFGGSIMHLSEKPLTSKVAMGDEPLSNTLWGVNASWKKESQWLTNMLDKLPFVTATAP
SSINLGVEFAHLIPGHAKGLQQNASYIDDFESTQNGIDLRQPSYWMLASTPSPLFPEATCSNDISYGKNRALLAWYHIDG
LFTRRNSSLTPTHIKNDLNQLSNHYVREVYEQELFPNKETPYQESASMNVLNLAYYPQERGPYNLDTDLNSDGTLKNPEN
RWGGMMRKLDTSDFEAANIEYISFWLLDPFIYEEGNIEGGITRTGSEKATRANSPKGTLYINLGEVSEDILKDGKKFFEN
GLPIDGDATKTEETVWGRVPRDRSVVYAFDNAAGARRKQDVGLNGLSTEDERTFSTYQKYLADVQGKVDASTYEKFYNDP
AGDNYHYFRGSDYDREERSILERYKYYNNTEGNSTASEDSPERYDISSKTVPDVEDINQDNTLNETEKYFQYRINLTPSD
LKVGQNYITDKRTASVRLRNGQTEEVTWYQFKVPVRSGKAVGSIKDFKSIRFMRMFLTGFEKPIVLRFATLELVRGEWRT
YTDALNNTQQGASTTSSAALDVSAVNIEENGDRTPVNYVMPPGISRVIDPGQPQLRQQNEQAMSLKLEKLAPGDACAVYK
NTGMDMRQYRRLQMFAHAEALPDLSTDPQNGELSVFIRLGSDYRSNYYEYEIPLTLTPHGEYNGSTVAGCLAVWPKDNNL
DIDLSVLTNVKKARNRLKNISNSGVSYAKVYSEYDPDKPSNKISVIGNPSLAEVKTMMIGVRNNSRTIKSAEVWVNELRL
TEFNEDGGWAAQGNLNLQLSDIGSINLAGHVETAGFGGLEQSVSERRLDDYYQYSFTTTFDLGRFFPKKAKLAAPIYFSY
SKEATTPKYNPLDKDMLLDDALDACTTDWERDSLMNIAREITTYRNFSLSNARLGITSKTPMPYDPGNFTFSYSRSLRHN
QGSTTAYENETDWRAAMTYNYAPVYRPWEPFKAMESKSPWMRFIKEINLNWLPQSISFNTDMTRHYYELQLRDLEALTAG
SSSIGSGDLSIEGIPISVAKEFLWNRDFALRWDPTKNLKLNFTSATHAEIEEPYGVVNKDLYPDEYSAWKDTVRRSLLSL
GRPIDFQQTFNATYKLPFDKFPATDWVSADLRFASSYNWDRGVSLSDGIEMGNTVSNQRSIDVNSRFNLEALYNKVPYLK
KVNRRFSASYRKPASPKEQKPRRFDKEVQLRADTTVTIQHGMNSRRPKVTALTVDGRRYPVRYKVINANSLRIDTQDTAR
IKLTVIPGPDPEDGWWYKFGQHATRIAMSVRNFSFTYKNTYAMTLPGFRPEVGDMFGQKKHGGFLAPGMDFAFGFTGDDY
IDRALQNDWLICNDSVVSPASSNALEDLQLRISLEPIRDLKIDLTANRTRNRSREIQYMFEGMPDTRSGNFSMSIISIGS
AFERPSAGDGYHSGTFERFRRNLDVIRDRVESQFLGAQYPQGSTLAGKAFDPANGTISKHSPDVMIPAFLAAYTGKSARN
SALDFFPSLFSMMPNWRITYTGLTKIAWFKKNFRSVNLNHAYRSTYSVGSYNTFQSFMSYMGDIGFVEDVQSGNPIPSSR
FDISMVSINEQFSPLIGMDATLKNGLTAKVEYKTSRILNLSMSACQLVETASRDFVIGLGYKIVNFNLFSARNVKDSKNR
VSHDLALRADISFRNQSALCRDIQQGFAQATNGNKALKISCSADYTLSRLLTLRLYYDRQQNTPLVSSSSYPVVSADFGF
SMKFSLTR
>AKD05502.1 gliding motility-like protein [Pontibacter korlensis]
MLAWWSRAEGLRAPDQYSSSVLQSIISWQDTTRRDTSKYIPSRRPTFTPSDRYGSPFGTRSSTSPLLLGQPNNLQLNVEL
DDSLQQYNITETIGDSVMYRPPSSMSMREYSEWQQREAIRNYWRAKSAGLDGESVVSSNRLIPKLYISPVFDRIFGGNYV
DIQPNGNVSLKFGARFNRNENPTIPLSQQRTGDFDFEQNISLNLVGKIGEKMRLNFNWDNNANFDFENNMKLDYTGYEEE
IIRKVEAGNVSLPLNNSLITGAQNLFGVKAQLQFGRLGVTTIASSVRGTNDEVVIQNGGQNRPFEIRVDAYDRDRHFYLS
QFFRNRYNEALKNLPLVNSGIVIRRVELYVTNNNRSTENLRNVVAYMDLGEADPYREAFENGRPATAPADNAANSLYSRI
SPRNSNARNNSSVDSYLQSLGLEKGIDFEHVRARRLEPNEYKFNPQLGYISLNSALLPDQVLGIAFEYTYNGKTYQVGEL
MDDYQNLDSEKVIHMKLLRATSPSLNYPTWDLMMKNVYALDATQINREDFKLQVIYKDDETGVDLTSIKEPSPIQNIPLV
EVLNLDNVNSNNDKPSDGNFDFLPGITIDTESGRVYFPQVEPFGDYLAGKLQGYPNLIDQYVFQELYEQTQTDVQQNNVK
AKFYLKGRVRSTSTDEIMLPGFQIAEGSVVVYSGGTRLVEGTDYQVFYDLGRIKILNPSYLNSANDLRVTYEKAELLNIQ
PRTMLGARFDYRLNDDVNLGATVLHLNEQTFINRVSIGDEPTNNTIYGFDVNVQKESRMLTRFVDAIPLIQTKAPSLITF
NSEFAQLIPAKSKSNANEDGASYLDDFEGAETPYSLGGFNNSTWRVAATPAPLVPGQGLTYSYNRAKLAWYTIDQIFYRN
SDNLRPDNITEEALRNHYVRGVRRTEIFQNRDAEVTNNYEYTFDLAYYPRERGQYNYNPDLTQQGLLAGDPRNNWGGISR
EISFDTDFDNANIEYVEFWMMDPFIAGANGRDGAFGGNVNSKDPGQLVLNLGNVSEDILKDNEYSFENGLPASDNDVQDL
EETIWGRVTQQQFLTDAFTGIPGGRQRQDIGLDGLNDADEQTHFQDLFLSRIQGSPPQMVLDDPSADNFLHHLDPVYDQM
NAGILQRYKNFNGMENNSPENSRFANYAYPDKEDLNGDNVISDLEQYYEYKINLNPSQMNIGQNYIVDKVEQELHGDNVT
WYQFRVPVRQPTGSVGNINGFKSIRFMRMYMTGFSDPVVLRMAQFQFVANQWRKFEQPITEGTPCLTCTDDARSFTVSTV
NIEENGSQTQASETNIPYVVPPGINRLRDYASTNNRRQNEQSLQLCAEDLRDSFSKAVFKNIALDLLAYKQLKMFIHAQS
NESGIRDGEMQAFIRIGTDFTQNYYEYVVPLKFTPNGSRTAEAIWPTENEVNIPLQQLVDAKAERNRNAPGNIFVPYTVN
TEDGKMIRVVGNPDFSEVEGIMIGIRNPSDVNADSRPHSACIWVNELRVTDFVNRTGWASTARLNAKLADFANVTATGGY
TTVGFGGLQQPLSLRSREDIAQFDVSANMVLDKFLPEQWGVKVPMTVQYGVTTAEPQYDPLDKDMPLEQSLTKFNDDEAR
DEYKKEVVTRETRKSISLLNVRKERTNPEDKVRIYDIENFAFSYSYSERLFSDIETDRDYTKTYTGGIAYTYDNTPRNYQ
PFAKSEKLNSPYLRLIKDFNFSLLPSRFSFRADLNRFYNETYLQRPDPETRFVTTRGIEPVFQKSFYFNRIYDMRWDLTK
SLSLDYTATNRSVIDEPDGRINNEVDSLQYKNKTIRENLLSGGRNTNFNQLVALNYKLPFDKFPLTDWLSADTRYATTYI
WTAGSTALNQDTTFRLGNTAENNVELSVNGRVDLVKLYNKVKFLKDVNSPAPARTAQAVANDSTAKPSRDMKFLKSLARV
LMMTRSLNVTYLENRGSMLPGYLPDTKFFGFDDAFEAPGLPFILGKQYDLHELYNRMNNNGWYTDSSQYLNTPFSGINTE
TFTGRANLEPFRNFNVTVDVRRAKSVIEEVFYRKEFDDFGDVGTGDIRQNPFTSGSFSTSFLALGTLFESTQDGLSEAFE
QFVRNRHVVRDRLTVANPAAGDSGYSLNSQEVLLKSFLYAYQGREINGYEAKAENPFSRLPIPNWSVTYNGLERLPIFQK
WFSQISLLHAYNSSYNITSFSTSLAYQQEPEGFPTQKNEFGQIEPYFIVNQLTVVERLAPLLGVNFRTKTNLTGRLEYKM
ERNLSLNLTNAQITETNVKDYVVGFGYSTTSFKIPFTRTTLDNELTMRLDLQVRDNQTVQRAISTDNSGVERSQNQITNG
TRQLQLRPTIDYVLSQRLNLQFYVLRTVSDPKISTSFRNSVTEGGVQLRVSLQ
>CAL65170.1 conserved hypothetical protein, secreted [Gramella forsetii KT0803]
MRNNYPKLSVPVRLTFLILLVFSVDAVAQETPQDTTRTGYVLGQIDLPNPESIESKYEYDPILNRYFYKESLGEINLGLP
LVLTPQEFEDLVLQQEMRNYFKLKNDALTGRKQGSEDIQKDLLPDFYVNNNLFETIFGGSEINIVPQGSVELDLGLLYTK
QDNPAFSPRNQRNLTFDFDQRISLSMLGQIGERLQVTANYDTESTFDFQNQLKLEYTPNEDDIIQKIEVGNVNMPLNNAL
IQGAQSLFGFKTELQFGKTRITGVFSEQKSERRTVNVEGGATVEDFEKFALDYDSDRHFFLAHYFRDTYDEALENYPFIN
TNIQIKRIQVWVTNRTNNIQNIQDTRNIVAIQDLGETNVQGNIGLDALPGGFFNQPAGAFPDNTVNDFNPFGITGPGQTV
LTPAIRDIATVDRGFGAVTVSEGTDYAKLENARQLKPSEYTVNTQLGYISLNQRLSNDEVLGVAFQYTINGEVYQVGEFA
NDGVNATNSDTGETPDTGTNPRASQNLVVKLLKSTITNVNEPIWDLMMKNIYSLGAYQLERQDFRMNILYTDPQPLNYIK
PVEGTTLPGDVSQTPLLRVFRLDQLNTNNDPINGGDGFFDYVPQITIDSQNGNIIFTTVEPFGSHLFEKLDDTPNSGTED
YTIPETWNENQSKYVFRSLYRTTKTQAEQEDADKNKFQLKGRYKSAEVEGIPIGFNLPPGSVTVTAGGRILQEGVDYVVN
YELGRVQILDEALLASDIPIQVNTENNALFGQQTKRFTGLNVEHQFNENFLIGGTFINLKERPLTQKANYSYEPINNTIL
GFNLNYNTEVPFLTRLVNKLPNIDTDVKSNVSVRGEFAYLLPGSPASNDFDGRATTYIDDFEAAQTSIDINNPLSWELSS
VPIGFGGELANGDLGVGYKRAKMAWYTIDPIFYSNRRPDGISDSDISTYSARRVAINEIFPNTDVVQGQSQVIYTMDVAY
NPGERGPYNYNPTATGSNNLSNPAGNFGGIMRSINTTNFEQSNVEYIEFWVMDPYIYPENSGNTGGSIKFNLGNISEDVL
KDGRKQYENGLPEGEGEANTITTAFGAVPADNSLVYAFDTEGDARTMQDAGYDGIQDAEEAVKFSDFAGLPDPSADNYQY
FLNAEGNVLQRYQNYNGSEGNSPTQVTDNNRGNTTLPTTEDINRDNTMNTINSYFEYEVPFFQGMNIDNNRYITDVRELT
TTLRNGQELPVRWLQFKVPIFEPTDAIGGIADFRSIRFIRMFLTDFEDPTILRFGTMDLVRGDYRRYTQSLFEEQGQMQN
PNTLFEVNAVNIEENENRQPIPYVLPPGVEREELYQSNSNIRQNEQSLSLRTCELEPQDARAVYKNFQIDMRQYKNLEMF
IHAESLLNRQPLKDGQLVAFVRMGTDFTDNFYQIEIPLSPTLFGATTPEEIWPEINRLNLELDLLQQIKTAVLGDPSLSS
TDLNYFTEALQSVDSEAPYDMGSLRLGVKGNPSFGNVRLLMVGVKNGTRVDGVTDLCGEVWFNELRLSDLKNEGGWAGVV
SMDSNLADFANISATGRRSTVGFGSIEQGPNQRSREDLKQYDFVTNVNMGQLLPKNWGVKVPVNYSRGEELITPKYDQEF
LDVELDTRLENIQDPEERDRVEKQSQSYTKRESINVIGLRKERVGEKTPMPYDVENFVFSSSYNQVDHRDFEIEESLDQS
VRLGGTYEFNFPEKSVEPLKNIAVLDSSDYFAIFRDFNINYLPSNINASSNIFRQYNEQKFRSLELGDDDIRIPTLYQRN
YLFDWQYGVNYNLTRSLSFSFNASNNRIIRNYIDEEGFADDSIGLWDDFFNIGEPNLHYQTLQVNYQLPFDKIPVLRFVK
ATYSYTGDFQWQRGSRIYQQLEGIPDIGNSVQNSNTHQINANLNMQDLYNYIGLVEKKAESAGKSIQERSRGVPTLGPPG
ADEEVDKSRSKPQPKGNKGYNTLINIVTGIKTFQVNYRNSRGIFLPGYTESIGFMGTFRPTAGFTFGFQDDIRYMAAERG
WLTLFQNFNQQYTALKNEQLDYQAGLGFLPDLTIELTGRKNFSENYSENYKVDPNTLEYQSLTPYTYGNLNISTILIKTA
FNNSTETSSQTFETFRENRIQVARRLAAERGLNPNDVDEDGFPRGIGKTNQAVILPAFIAAYSGNDAGNVKLGAFRNFPM
PNWNVKYTGLMRLDWFRDKFRRFSINHGYRADYTLNQFQTNLDYNPANPNEVNQAGDFKNPILFSNLVLTELFTPLARID
FETKGNIQILAELEKDRSLAFSFDNNLLTEYSGNEYTLGLGYRIKDLKIATALGGRRRVLSSDLNFRADVSYRKNRTIVR
YLDLANAQTISGQDIWAINFKADYAFTRNLTARFYYDHTFSEYAVSTAFPQTTIRSGFTLIYNFGN
>ABR44378.1 conserved hypothetical protein [Parabacteroides distasonis ATCC 8503]
MRKRILKYSIWIVVLLFGVGLYSLNADYLAYTSSLPELELLEAPEDTIPPRYPVAKTTPEEYQDIVKQSPADLRDPENVK
TTIEYDLKTNTYIVRTKLGDMEIGTPMSLTPAEYQDYSMQQSLRSYFRQKNEEEFQKATNKQFNLTDMQFNIGAAERIFG
PGGVRVRTQGSAEITMGLKTNKNNDPSLPERSRKRTFFNFDESVQLNVQASVGSKVNFGMNYNTETSFDFDSKKLKLAYT
GEEDEIIKSLEAGNVSMNTSNSLINGGAALFGMKADLQFGKLRVNALFAQQESESKTVSSKGGVQTKPFEIKVDEYDENR
HFFLGHYFYDNYDKFMESLPTVTSGIEISKIEVWVTNKRGNYDQSRNIVAFTDLGENESRNIGNTALVMPSGTDRRPNNS
ANNLYTTLTTQFTGARKINMVNDALKGAMEGGRDFEKIESARLLESSEYTLNKKLGYISLRTQLQADEVLGVAFSFIYNG
KTYQVGEFSTDNKENTSDCIYVKLLKGITMSPDMMFWDLMMKNVYSLGAYSVQKEKFKLNVTYQSDSTGTYVNYLPEGNC
ANQILIRVLGLDRLDTYDNPNPDGFFDFIDGYTIQAETGKIIFPCVQPFGSKLREKVGNAYASKYVFQELYDSTLTVARQ
IAEKNKFLLSGEYKASSGSEIDLGATNVARGSVRVTAGGATLTENVDYTVDYSLGRVTILNESIISSGTPVSVSLENQST
FNMQRKTMIGLDLNYQFNKDFMVGATVMHMSEMPLTVKTTLGDESIKNTLWGLNTSYKAESQWLTNVFDKLPLLTLTKPS
QISFNAEFAHLIAGHYENQYTGGYSYLDDFESTQSGMDLLNPYAWNLASTPYEDSNPKFPEAEKVNDIAYGKNRALLAWY
TVDGIFTRKSSSSRPRHLTNDDLSNHYTRGVSYKEIFPNKELGTNDNTTLPVLNLAFYPNERGPYNLDAENVNSDGTLGN
PEKRWGGVMRKIEPSDLESANYEYIEFWLLDPYLEDETAEGGDLYFNLGEISEDILKDERKFFENGMPVDGDMSKVDTTV
WGKVPRTQSTGYAFDAQNRELQDVGLNGLSTEEEQTFPTYADYLNKLRAKLSGETISKMMDDPFSPFNDPAGDNYHYFRG
DDYDAKELDILSRYKRYNGTEGNSQESDQRYATAGKSTPDVEDINGDNTLNETEKYFEYKISLRPKDLQVGVNNIVDERT
PEVTLMNGDKEKVKWYLFKIPIKDYEKRVGAIRDFKTVRFMRMYMTGFRKSTVLRFGTLELVRGDWRTYTQDLSNPLVPP
KSDGQIVVSSVNIEENGQRQPVNYVLPPGISRMFDSSQPQLLQQNEQALSMKITDLSPADARAVYKSTAYDLRRYKRLQM
FAHAEAPIDESKTLSNGDFSVFIRLGSDYKNNYYEYEVPLDLTPHSTILYNTNNSADQEKVWPLNNTLNFKLETLTDLKL
ERNKLKRQGQGNISYQKVYSKNDPDNTRNKISIIGNPSLAEVKVIMIGVRNNTGDIKSGEVWVNELRMTDFDEKGGWAAN
ANLNVALSDLGTVNVSGRMETAGFGALDQSLAERRMDDYSQYSVATSIELGKLFPEKAKVSIPFYYAYSKETTTPEYDPL
NEDIKLSDALDAVETQAEKDSIKSYSLDQTTIKSVSFNNVKVDIRSKNPMPYDPANFSLGYSYSQNSKKNPETEYETTKD
YRGNFAYNYTPYVKPFRPFEKLKKNNGYTKYIKQFGLNYVPSNISFQTAMMRNYYEIKLRDLTSSTDGGNQLLSFSHNFL
WDRAFSLRWDFTNNLSMTFTSGTNARIEEPNVQVNKKLNPDDYQVWKDSVKQSIRDLGTPLKYDQTFNVTWNMPLQFIPA
LDWVNSSLTYNATYNWDRGANVASIELEQGNIIKNQRQFDWQGSFNLQSLYNKNKYLKKINQKFMASSRVSARQPEKKKK
EVKLEKEIQLSPDSGTIVQHGMFTKKVRITARGADGKVYSIKYKPINYAQVMILNKDTARLKLTIVPGPQPLEGTLTKVA
EYSSRFLMMVRRVNIQYSLIDGMMLSGYAPEVGDMFGQRRTGTLAPGLGFAFGAVRRSFIDEADERGWLVKNENMTTPAM
INSAKNLTIRANLEPIAGLKIDLNANRVDTRSTDIYYMQDGMPEQMGGSFTMTTIALGSAFGGSGNANNGYSSKAFDKFI
AHRSVIAQRLMDTYSGTVYPSSGFMAGHALAGKPYDPAVGGGVSLNSMEVLVPAFLAAYTGKDPNKVGLSAFPSVKSLLP
NWRVTYDGLIRIPVIRKYFKSMMLSHQYRCSYSVGAFSSFLDWVDAGQDGLGYIRDIQTGNPTPSSPYDIAAVSITEGFS
PLFGVDATLLNNITGKFELRKTRNLSLNISSYQLVEALSNEFVIGVGYKLTEFNKVLKMKKTRDFSNDLTIRLDFSYRKM
QSLIRKIEDQFTQATSGNIAKTIQFSADYGLSRALTLRAFYDLQINEPIVSTSSYPTSNSNYGISLRFSLAQ
>ACU64347.1 hypothetical protein Cpin_6946 [Chitinophaga pinensis DSM 2588]
MSRKTYYGAIAVIGVVSLFIFDTAARNRSGYNNNYTNRYYWQPDNNYTTPADTVKKDTLKYPIKDRYGTGITDPVKNQID
LKDPAGISRTVDYDPVTKQYTVTEKIGDHYYRNPTYLSFDEYYKLQSKKSEDDYWMKRASTLGSLNQKGNGPELYKGSKL
FDRIFGGNKVDIKPQGSLELTFGYEGQNIKNPVLTEQARKTGGFAFDMNINMNLTGKIGDKLKLITNYNTQSTFDFENQI
KLEYTGYDDEIIKKIEAGNVSFPLRSSLISGVQSLFGIKTQLQFGRLTVTSVLSNQKSQKQNLMIKGGTQVQDFNLRADE
YEDNRHFLLGQFFRDTFNYAMSNLPVIRSLAYVNRVEVWVTNKTGATTNTRDIVGLMDLGEYRPYNTSINVLSNSRLTDN
KLNDLYSKVISDPMSRYTGTVVSRLQNLGLQAVQEYEKTFARKLDSTEYTINRQLGFITLNQQLQADEVLGVAYQYTYNG
QVHTVGEFSQDIPPDQNNSANQRILFLKLLKATSARPNLPIWDLMMKNIYATGAYQLNRADFKLDVYYKDPGTDTRAPSD
KRYLPDAQGSWEGAPLISILSLDRLNNQNDPQPDGVFDYVEGYTINSQTGRVMFPVLEPFAQGIQKAFNGNAALERQYMY
KVLYDSIKVVAQQFPQLNRYILKGSYKSSNSSEIQLGGYNIPPGSVTVTAGGQQLRENVDYIIDYNLGRIKIINAGILNS
GVAINVQFENNAAFGTQVRNYFGTRFDYVVNDKLTLGSTIARMSERPYYQKVNYGEDPIKNTVVGLDANYNSEWKGLTRF
LNKLPNYQSNTPSNIMFTGEVAKLFPGHSKLVNAAGSNQGQIFIDDFEGSQSGYDLKFPATSWALASTPKEASDSNGVIL
FPEADRNDQLSYGANRAKLAWYIIEPTLQIPKSPSLPDGITELEQSDPRVRLVYQKEVFANRSTDFGQSQLSTLDLAYYP
EERGPYNFTAGRDSITAAGRLLNPKKKWAGIMRAIDNSDFQTQNVEFIEFWIQDPFLTDTTSTGGQLYFNLGNVSEDILK
DSRKFFENGLPNPNTDRNKTDSSVWGRIPKFQQQITQAFDNDPEIRRYQDVGYDGLQSGDEVAFRQSYLDRLAANFGPTS
PVYQQAIADPSNDDYRHYRDDLYNREKAGILQRYKRFSNPEGNSPVSTGNSIYSSAATNIPESEDLNRDNTLNETEEYFQ
YRVNLRPKMGVGTNYIVDKITTEVTPANGGPKKLENWYQFKIPINNFDKKVGSIPDFKSIRFMRMFLTGFEDSVVVRFAK
LQLVRNQWRQYNYKLQPGDPIPNDDNTVFNTSAVNIEENSSRKPINYVLPPGVVRQNTLSTNSTVLQLNEQAMSIQVCDL
NDGDTRGVSKNLSMDLRQYKTLQMYLHAEAMTDPNSLKDGQLRAVIRMGSDFVENYYEYQIPLKVTPWNTASPTEVWPEV
NDVNLLMSKLTVLKQKRNQCDNCSPQVPYVETDELGNYMSVVGNPNLGDVRTIMLGVTNPKDDGLPRCGEVWFNELRLSG
LDEKGGYAGMGRVDVQLADLGTVSVSGNMHTAGFGNLDQRVNERFRDNYLQYDAAANLDLGKLLPKKTGLSIPVYAGYSQ
AVSTPEYDPYDLDIKLKDKLRMARSDYERDSIRKAAQDFTAIKSLNFTNVRRLNLNRKHNRLWDIENFDISYSYTQTTSR
NPIIESDELTKHRAGLGYTFTGQSKFITPFKKLFKTKTPWLDLIRDFNFNYIPSLISFRIDVTRQFGATRIRNVGGDDSN
YKLPETYNKYFTFDRYYGLKWDLSRSLTIDFNAVNNARIDEPQGRLNSKEKKDSVWGNFFKLGRTTNYYHTANITYTLPT
SKIPALSWTSIAIGYSTDYRWTGASLLAKYLGNAIENSNQKTVMAEFKFAELYSKSPFLRAITGTQQKKRPQPATNTRPG
APGQNKQPVKQEKSVEVSPILKAVMKPLLSLKRVSLDYSENGGTRLPGYIDSTKILGMNWASWNPGVPFVFGMQPTKAWL
DNFAKKGLITPDTTFNIQYQQQFTQRWQLQAQLEPVNDLRIDLSLTKSFSKTHTELFKNVNVNDSLGFQHLSPYDAGGFE
ISYVAVKTIFGGIDNETGTTKTFNDFQRYRLNISNRLAAQNPYNRDPGVPVDNPKDPLYRYGYGRYAQDVLVPAFLAAYT
GKDPDKIGLLRSAGLSNVRSNPFSNYIPRPNWRVAYNGLTKLEPFKSLFTNVSLTHAYVGTLSMSSYNTAMLYEDPRLAG
YPGFVDTVSGNYIPYFLIPNLTMTEQFAPLLGIDVTFISSLNLRVEFKKSRSLSLSLIDYQLTELRSTELTLGGSYRLRN
VQFAFLGTQKDGKKVQNDMNFRLDMSFRDDRTVNNRLDADLVIPTSGQKVIGISPSIDYVVNNRLNLRFFYDRRQTIPVI
STAYPITNTRGGLTLRFMLAQ
>ADK95607.1 hypothetical protein HMPREF0659_A6108 [Prevotella melaninogenica ATCC 25845]
MVRTIHLLQHIPSFGGAWGGIEPLIFLKRKYYISILIITLLGSIGLLSWGRSALGFAPIAKLVYAVAPPDTVKKAKPIEV
EIDEETIPDSLLHPRWKVQRTTPITYDDLKENSTDLIRPENMRQTVEYNDSLDRYIIGYKIGKTYVMAPIMMTPEEYRKW
TEKRSFTDYYRSKNQEILREKGKDKFDFTDMHFSLGPAEKIFGPGGVRIKTQGSAELKFGANIKNIDNPSLPIRNRKTTA
MDFDEKINVNVNGKVGDKVNMNLNYNTDATFDFDTQNFKLRYEGKEDEIIKLVEGGNVTFPSNNSLVQGASALFGIRTDM
QFGKLKLQTVLSQKKSSNKSVSSRGGKQLTPFEIDAADYEENHHFFLSQYFRDNYDTAMKSLPNLKTGVTINRVEVWVTN
KTGTTSNTRNIVALTDLGENKKISRTDLWGTGNGPVPTNNANTEYTTITQTYPAARNIDQVTSILDGAGLVGGNDYEKLA
NARLLNSSEYTINNALGYISLKSGLQTDQVLAIAYEYTYGGVTYQVGEFASDRTNINEALFVKSLKNTSNNPKQGNWDLM
MKNVYYLASNIERDKFRLDVKYQSDTTGVYLSYIPEPQVKNQTLIKLLNADRLDNNNNPHSNGYFDYVEGYTISNGRVFF
PMAEPFGNGLRKALTDKGVTTAIANKYVFEQLYDSTKTIAKQIAEKDKFILVGQYRGSAANVISLGAYNVPQGSVIVTAG
GVTLNEGSDYSVDYSAGEVTILNQSIIDAGTAVNVSLESQSAYQQERKTMIGVNWEYDFSKDFQIGGTFMHLSEQPLTTK
VNMGSEPLNNTIWGLNINWKKESQWLTNMLNKIPFLHVTQPSYITFSAEFAQLLAGQSKGTQDNASYLDDFEGAKTTIDV
SQPTSWIISSVPSDFPEYSDKTTLRSGFNRSLLAWYTIDPLFTRRSSSLTPGHIKSDLEQLSNHYVREIPVTELFPIRDR
NYSGSTSTLNILNLAYYPSERGPYNFNPNIDVNGHLTNPTGTWGGMMRKLDTNDFQTANIEYIEFWMLDPFIYSNRLPNA
NQYGGDFYINLGEVSEDVLKDGKKFYESGMPVDGSHSWTTTQWGKIPTQSTITYAFATSKGSRAKQDVGFNGLTDEEEQQ
FASYQNFLTAARANTNQAVFDSIWADPANDDYHYFRGSDWDAKQASILERYKRINNPQGNSPDNDNNNERYDTSYKTTPD
VEDINQDYTLNEYEKYYQYHISIRPQDLVVGQNFIVDKRVASAPLRKGGSEPVTWYQFRIPLEEFQKRVGNISDFTSIRF
MRMFLTGFAKPIVLRFGTFDLVSGKWRQYQQNLTNSASNSGTMSVSAVSLEENNDKVPVNYVIPPGIERGKDPNQPQLVE
ENEQALSMVVNNLGTGESKAVYKNTTLDLRQYKRLQMFVHANAFEQNTTNLTDNQLAVFIRLGSDYKNNYYEYEIPLKLS
APGHYDMYTGQDRRIVWPEENMLDIPLKLLTSVKKQRNQARGSGTASYNRAFSIYDTDHPANKVTVMGNPTLGEVKTMII
GVRNLSSSQKSGEVWVNELRLREFNNEGGWAARGQLNLQLSDFGTVDVNASHSTDGFGGLEQGVNERQQESKTDVSVTTS
LELGKFFPDKAKVSAPLYYSVTKSESRPKYNPLDTDMELKDALDGTANRQERDSIESIAVTKRLTTNFSLSNVRVGIQTK
NHPMPYDPANFSFSYSHSHSHTSGETTVYENEDNWRGALNYNWTPVYKSWEPFKRLIKSRSKWFEILKRFGLNWLPQNVT
FNTEMVRNYYELQERDMESTENSLLPLTFSEQFLWNRDFALRWDLTRNLHMNFQSATHAEIEEPYTPINKDLYADRYQAW
KDSVWTSIKHFGTPLDYQQNFTLSYQLPLNLLPIFDWVNADANYTASYTWVRGTSLDNGTSLGNTITSNRALNINSTFNF
ERLYNHIPFLKKTNERFNRTRPTRPKLTAEQKKAEREKKEKERKEKDKDDDKKKALPKNQKSFEKEIVINADSAILVSHG
KNTKRLIVSAKDERGKAIKIKYRKVGDTQLKVFNRTDSAIRMKLTVTPKEPLDNKGWYKTAQCVARALMMVRSASISYRD
QYAMALPGFMPTVGDAFGQTRGTGALSPGLDFAFGLIDDDYIGKARDNHWLLMNDSVATPAVTNRTEDLQIRMTLEPFKD
FKIDLTASRMQTTSRSIQYMYTGTPTTQSGSLTMTTLSLGTAFESQGNANNGYHSPTFNRFVQSLDSYRNRVEAQYNNAT
YPASYGGGHFTPAVGSVNKYSADVMVPAFLNAYTSMSGNGLNIFPSLRSLLPNWSIRYSGLSRLPFFEQFFKSVNINHAY
RSIFAIGSYQSYSTWQEYMNGLGFITDATTGNPIPSSMYNISQVSINEAFSPLLGVDVTLQNNLTARLEYRQTRVLSLSM
TSVQLNEASSKDWVIGIGYRINDFNLFNNGTRRVANGKKKKTSDSSQQDNSSSRQNNGLNRDLNLRLDMSYRQQASLTRD
IASLTSAASSGNTAFKFSFLSDYTLSRLVTASLYYDLQINTPLLSSGSYPTTTHDFGVSLRLSLTR
>AEW01327.1 hypothetical protein Niako_5088 [Niastella koreensis GR20-10]
MLIAACVGLSSTARAFYAPFQDTSGKQTPATDTLKYPLHDRRGDYFTFPQRKSLGLKDPANIQDSIVYDPKTKQYYIIEK
IGDFYYRKPTYLTFDEFMKLMASKQESDYFKKRSDILNSLNRKMLKPKMSMTDNLFNRIFGNGKIEIKPQGEVNIIAGYQ
GQNIKNPALPERARRNGGFDFDMNANLSVIGNIGDKLKLPISYNTLANFDFDNQLKLDYTGNEDEIIKKIEAGNISFSSK
GTLIPGAQQLFGIKTQLQFGKLYITGVLANQRSQKQSLGLQGGSANTYFEFKADDYEENRHFLLAQYFRQNYNKAMSKLP
IVSSQVQILRVEVWVTNRNGSTTETRDVVGLMDLGEPNPFYRPGTGNPNALPNNDANPLFRQIINDPSSRNSSAITSKLQ
SMGLSPVQDFEKTFARKLGPSDFTFNPQVGYISVNQPLQPDEVLGVAYQYTYNGHVYQVGEFSQDVPPDTTVSGAGTQKV
LFLKLLKATSQRTNLPIWDLMMKNVYTLKTKDGSYLSGVQAADFKLNVLYEEPSLGQKRFLPEGDQPGVPLLTLLNLDRL
NAHNDPLPDGVFDYLEGFTIQSQQARIIFPFLEPFGRDLDSVAFRNSSSDIKAKYEYLQLYDTIKAIAQTYANLDRYVIS
GYAKGSSNSEISLGAFNVPQGSVSVTAGGQVLVENVDYSVDYNLGTVKILNQAILNAGLPVNVQFENNAGYGIQQRNFMG
LRLDYMAKQTAREQLSIGASLVRLGERPFFTKTSYNEDPIRNTMYGVDFNYMTQAPRLTSWLDKLPFYHTTEMSTVTAYG
EAAYLKPGHPPQIGKGSESQVFIDDFEGARNAIDLRFPLVSWGISSTPAGNGLFPEATMRDTVDYGFNRAKLAFYNIEPV
LQDKTSPDNPINKQLLNDPRVRSVNVKDIYPQKTPDLGQGSLVTFDMAYYPTEKGPYNYDARPGSVDANGRLLNPKKRWG
GIMRGLDQVDFETGNVEFIEFWLQDPYILNPNSTGGELYFNLGNISEDVLKDGKRFFENGISGAVTTAREDSATVWGKVP
ANPIQVTQAFSNDPGDRPLQDAGFDGLVDDAEKVKFQGYLNQLQSIGANAYNAAVNDPSSDDYVNYRNAKFGSNDGILIR
YKNINNPQGNSPVAGSGDKFVSAFTLYPDQEEFNRDNTLNELEEYFQYKVELKKDSFHVGTNFITDSIVVHPSGSPTETW
YLFRIPIAQYEKKIGNIPDFKSIRFIRMFMTGFEDSVVCRFAKLELVRNQWRGFNYQLDTANTYVPIPANTPTTVKQLAV
NVEENSSRYPVNYKTPPGVVRQQQLSNNNVNLLQNEQSLSLQVCNLGKGDARGVFKTINLDLRQYKQLQMYVHAESVKSA
GDIKNGELYAIIRLGNDLISNFYEVKIPLNITPWGTTDDDLIWPAVNNLDMALDRLTKLKVSRNSNTANAYKYYQEIDAD
GKQYAILGNPNLGEIRSFFIGVQNPNRLEACTEIWFNELRLSGLDEHGAWAATGRLDIKLADLGTVYISASARTAGWGTL
EQRVNERSREAYTQMDVATNLELGKLLPAKAGISIPVYASYQKTVTTPEYDPYDLDIKLKDKLNGATPSQRDSIRNDAVD
VKTIKTVNFTNVKKMNVTGKKQKIWSIENFDVSYSYYKEEQHNPLIDNNAVVRHRAGLGYNYTSTPKYWEPVKGMIKTKS
PWVAAVKEFNINPLPTLLGFRADINRQMGIYRPRAVGTPKNLIPETYDKYFTFDRTYNLRWDFTRSLNLDFTALNRAWVD
EDSGRLDEAERKRMWKNFWKGGRTIEYNHKATVSYTLPTSKLPFLDWTTIRAGYSATYDWLAASQLARELGNTLSNTQSK
NLTGELDFTRLYAKSRLLRAFDEDIPSAPKPPGGGDKKTDSTGKKKRDKNGPLELSGAAKIGGRLLTMIKRMNIQYSENA
TSTIYGYTDSTHILGMNFKSMAPGLGFIFGKQPDTNFVNMMAQKGWLSADSNFNYQNRQDYQQKLNITATLIPVRDLTID
LTLDKTFGKMYSELYKDTTGTGQHFARLNPYTSGSFSVSYIALKTMFTPVKPNEITTTFQNFQDYRVILSKKLAEANPYS
NKTQTSDGYYTGYGRYAQDVLIPAFIAAYTGTSPDKAPTIKQDNPNIKSNPFSGILPRPNWRLTYNGLTRIPGMEKIFTN
FTVSHGYTGTLSMNSFTSSLLYRDSARLAYPSFIDTLTGNYVPYFLVPNISISEQFVPLIDVDMQFTNQLTARFEYKKSR
TVSLSLIDFQLSEARSTEFTIGAGYRKRGAFSWIKFKGKPLQNDASFRLDVGLRDDITSNSRLDQDQSLPTNGQKVITIN
PTVDYVISNRVNLKLYFEQRRVEPKISTSPPITTTRCGLQLRISLAQ
>AOH41965.1 cell surface protein SprA [Tannerella sp. oral taxon HOT-286]
MLWSGGRAAAQAPADSARKDSVPPTIATLGKPRFPVARTAPLFYRDLTQPMPADLHNPDNLQTTVEYDILTNRYIVRTRV
GDMELGTPITMTPEQYQQYSMQQSMKAYYRQRNDENFRQASGEKLNLMDMRFNIGAADRVFGPGGIRVKSQGTAEMKVGM
KSSGTKNPTLPERSRNHTFFNFDNNVQLNMQASVGTKVNFGLNYNTQSSFEFDASRLNLAYAGDEDEIIKNIEAGNVSLN
TGNSLIRGGAALFGIKTELQFGKLRVNALLAQQNSESRTITSQGGVQTTDFEINIDNYDENRHFFLGHFFRDRYDEAMAK
LPLVASSAKITKIEVWVTNRRGNYNEARDIVAFSDLGENVHIGNTAEVQASGTVRMTHNEANTLYSRVNALTDARSIDRV
NGALSFLEDGRDYEKIGSARLLSPSEYSLNEALGYISLSTALQPDESLAVAFEYTYGGQTFKVGEISTDNTNNTGGCLFV
KLIKGINEAPGMPFWDLMMKNVYSLEAFSVQKDRFKLDIVYQSDTVGTYVYSIQEGNIAGRTLLQVMNLDRLDVNNEPYP
NGSFDFVEGYTIQPANGRIFFPVVEPFGRHLRKAIGNNAIADRYVFQELYDSTKTVAQQIAEKNKFKLRGKYRASSASDI
NLGSTNVARGSVVVTAGGVRLTENVDYVVDYASGIVSIINESVLANRSSISVSLENQSVYSMQRKTMMGLDLNYEFSKHF
SAGATVMHLSEMPLTTKTAMGEESINNTLWGANLAYKGESQWLTNVVDKLPLLNLTQPSQISLNAEFAHLIAGHYQNENT
GRYSYLDDFESTRNSIDLLNPYLWSLASTPYDNGAAAKFPEASLVNNTEYGKNRALFAWYYIDGLFTRRNSSLRPKYLTD
KDISNHYVRPIEYSEIYPNKDLAYNETNMLNTLNLAYYPTERGPYNLDVDGMNADGTLANPQRRWGGMMRRLDQTDFEAS
NIEYIEFWMMDPFIYNRETTKGGDLFLHLGDVSEDILRDGKKFFENGLPVNGNLSQVDTNVWGRIPRQQSTVYAFDNTTG
ARRVQDVGLNGLSSTEERAFPTYKNYVERLRAKVSADTWMRWEHDPFSPVNDPAGDDYHYFRGSDYDRDQVDILTRYKHY
NGTEGNSTASEDSPESYDISSKTNPDVEDINGDNTMSDLERYYEYRVSIRPKDMVVGQNHIVNERRVRVRLPNGDTTSVT
WYQFKVPVKEYLRRVGTIQGYKSIRFMRLYMTDFYETTILRLGTFDLVRGDWRTYLQSLAPIGAPPSVNGTLDVTSVNIE
ENGDREPVNYILPPGVTRMTDPSQPQIRQQNEQALSLKVTNLASQDARAIYKSTKYDMRRYKRLQLFVHAERLINDVTSL
ANGELSVFIRLGSDYKNNYYEYEVPLTLTPAGRYNSSSEADRSTVWPESNMIDFPTEVLTNLKNKRNRAKREGRAGVSFA
TVYSEMDPQRQMNKVSVVGNPSLAEVRTIMIGVRNNAKDLKSGEVWVNELRLTDFDERGGWAANGSLSVALSDLGTIQAA
GRITTAGFGQIDQSIGERSMDNYTQYAVSTSLQLGKFFPEKAQVNLPLYYAYSRETISPEYNPLDGDVHLRDALDAAVTT
AQKDSIRNLTQQRVTTKSVALSNAHVNIQSKTPMPYDPSNFSFGYAYNERERKDPETVYETTKNYQGNLSYIYTPYIRPF
QPFEKLQKSNGYTRYIKQLAFNYLPSTITFQTTMLRNYNELQLRDMDHLDDAASATTLPVSFSSLFTWDRSFSIRWSPLT
NLTADFSAGTNARIEEPHVQVNKKLNRSDYELWKDSIKRSIAQLGTPLLYDQTLNVTYSLPLQYIPILDWVAANMTYNTQ
YNWESGSRVDQTTKTGNTIKNQRQMNYTAGLNLQGLYNKSSFLKTVNQKYGALADAQRSEGSRRRRVKQNYEATIRLSPD
SGTIVSHSLMTKKLARVTARRTDDSSRYNITYKVIDFARIRITNRDSVELRIVVVPAPPKEETPAYKGLEYAARFLMMVR
RVNLQFSQTDGMKVDGFQPQIGDWIGQASTAYGRAPGWGFAFGDVRESYVREAYDRHWLMTESEQNYLAQINSSRTLTGS
ATIEPAVGMKIELNINRVDSRDAEIQYLYSGMPTMHRGTFTMTTSTIGSAFASLGSATNGYESGPFRRFVENRAIIASRI
EREYDGATYPSEGFLAQSELAGKAHNATKSPVSQNASDVLIPAFLAAYTGRSASRVALTAFPSMLSLLPNWRLSYDGLVQ
IPFIRRHFKTMTLSHQYRCVYTVGTYQSHLSWVGIGRGDRGYIKDASGDPRPSSPYDIASVSITEAFSPLIGIDAMFLNN
VTAGLKYQKTRNLNLNITSYQVVETHSGEFTVSLGYKYAEFNKVLKMRKKGDFSNDLMLRFDYSRRRTQSLIRKIENAYT
QLTAGTMTQSLQFSADYAFSRAVTVRAYYDLQINTPLISNNSYPTSNADYGISLRFSLAQ
>AEA21403.1 hypothetical protein HMPREF9137_1786 [Prevotella denticola F0289]
MKKKHYISLFVIMLLGSICLLGWGHPALNFAPFAKPVRAVAPPDTVKKAKTAEVEIDEEKIPDSLLHPRWKVQRTTPITY
DDLKENSTDLIRPENMRQTVEYNDSLDRYIIGNKIGNSYVMAPIMMTPEEYRRWTEKRSFADYYRSKNQEILREKGKDKF
DFTDMHFSLGPAEKIFGPGGVRIKTQGSAELKFGANIKNIDNPSLPIRNRKTTAMDFDEKINVNVNGKVGDKVNMNLNYN
TDATFDFDTQNFKLRYEGKEDEIIKLVEGGNVSFPSNNSLVQGASALFGIRTDLQFGKLKLQTVLSQKKSSNKSVSSRGG
RQLTPFEIDAADYEENHHFFLSQYFRDNYDAAMKSLPNLKTGITINRVEVWVTNKTGTTSNTRNIVALTDLGENRKVSRT
DLWGPGSGPVPTNNANTEYSTLTQTYPAARDIDQVTGILDGAGLVGGNDYEKLANARLLGSSEYTVNTALGYISLRSGLQ
TDQVLAIAYEYTYGGVTYQVGEFASDHTNINEALFVKSLKNTSNNPRQGNWNLMMKNVYYLASNIERDKFRLDVKYQSDT
TGVYLSYIPEPQVKSQTLIKLLNADRLDNNNNPHSNGYFDYVEGYTVSNGRVFLPMAEPFGRGLRKALTDRGVTAAIADK
YVFEQLYDSTKTIAKQIAEKDKFMLTGQYRGTAANVISLGAYNVPQGSVVVTAGGVTLNEGSDYSVDYSAGEVTILNQSI
IDAGTAINVSLESQSAYQQERKTMIGVNWEYDFSKDFQIGGTFMHLSEQPLTTKVNMGAEPLNNTIWGLNINWKKESQWL
TNMLDKIPLLHVSQPSYITFSAEFAQLLAGQSKGTQDNASYLDDFEGAKTTIDVSQPTSWIISSVPSDFPEHTDKTTLNS
GFNRSLLAWYNIDPLFTRRSSSLTPGHIKSDLDQLSNHYVREIPVSELFPNRDRNYSGSISTLNILNLAYYPSERGPYNF
NPNIDINGHLTHPAGTWGGMMRKLDTNDFQTANIEYIEFWLLDPFIYSNRQPNASQYGGDFYIDLGEVSEDVLKDGKKFY
ESGMPVDGSPSWTTTQWGKIPTQSTVTYAFATSKGSRAKQDVGFNGLTDEEERQFASYQNFLTAARANTNQAVFDSIWAD
PANDDYHYFRGSDWDAKQASILERYKRINNPQGNSPDNDNNNERYDTSYKTTPDVEDINQDYTLNEYEKYYQYHVSIRPQ
DLVVGRNYIVDKRVASASLRKGGSEPVTWYQFRIPLEEFQKRVGNISDFTSIRFMRMFLTGFEKPIVLRFGTLDLVSGKW
RQYQQNLTNSASNTGTMSVSAVSLEENNDKVPVNYILPPGIRRGQDPNQPQLVEENEQALSMVVNNLGTGESKAVYKNTT
LDLRQYKRLQMFVHANAFEQNTTNLTDNQLAVFIRLGSDYKNNYYEYEIPLKLSAPGHYDMYTGHDRRIVWPEENMLDIP
LKLLTSVKKQRNQARGAGTASYNRAFSVYDTDRPANKVTVMGNPTLGEVKTMIIGVRNLSSSQKSGEVWVNELRLLEFNN
EGGWAARGQLNLQLSDFGTVDVNASHSTDGFGGLEQGVNERQQETKTDVSVTTSLELGKFFPDKAKVSAPLYYSVTKSES
RPKYNPLDTDMELKDALDGAASRQERDSIESIAVTKRLTTNFSLSNVRVGIQTRNHPMPYDPANFALSYSHSHSHTSGET
TVYENEDNWRGALNYNWTPVYRTWEPFRRLIKSRSKWFDILKRFGLNWLPQNITFNTEMVRNYYELQERDMESTENNMLP
LTFSEQFLWNRDFALRWDLTRNLHMNFQSATHAEIEEPYTPVNKDLYPDRYEAWKDSVWTSIKHFGTPLDYQQNFTLSYQ
LPINLLPVFDWVNADANYTAAYTWVRGTKLEDGTSLGNTITANRSLNINGSFNLERLYNHVPFLKKTNERFNRTRPVRPK
LTDEQKKAEKEKKEKKPKDKDEEKKKALPRNQRSFEKEIVINADSAVLVSHGKKTKRLIVSAKDERGKTLKIKWRKVGDT
QVKVFNRTDSAIRMKLTVTPKEPLDNKGWYKTAQCVARALMMVRSASVSYRNQYAMALPGFMPTVGDAFGQTRGMGAMSP
GLDFAFGLIDDDYIGKARDNNWLLMNDSVATPATTNQTEDLQIRMTLEPFKDFKIDLTASRMKTTSRSIQYMYAGNPTTQ
SGSFTMTTLSLGTAFESLGDANNGYHSAAFNRFVQSLDGYRDRVEAQYRNATYPASFGGGHFDPTVGAVNKYSADVMVPA
FLNAYTSMGGNGLNIFPALRSLLPNWTIRYSGLSRLPFFEQFFKSVNINHAYRSIFAIGSYQSYSTWQEYMNGLGFIADA
TTGNPIPSSMYNISQVSINEAFSPLLGIDLTLQNNLTARLEYRQTRVLSLSMTSVQLNEASSKDWVVGVGYRINDFNLFN
NGTRHVARKKKKNMGISQQDNSSSRQDNGLNHDLNLRLDMSYRRQASLTRDIASLASSASSGNTAFKFAFMGDYTLSRLV
TASLYYDLQINTPLLSSGSYPTTTHDFGVSLRLSLTR
>ADX67536.1 hypothetical protein Weevi_0823 [Weeksella virosa DSM 16922]
MISLRQNIYSIAFVLQTLLVFFGLCNVVDAQEQDTLKFPFNHQSGGLFLDNQIEYTVEYDAVYGRYILYPMIGTSMVAEP
IYLSRKEYLALVQSQEINKYYRIKSQTNDQYYRELQFGDKEQDKLANIIPTFQVKSRAFESIFGGNEISLTPQGYANIDL
GVFLQKIDNPMLLPQNRNTLTIDLQQRMQLSVLGKVGENLQLKMNYDTQSGFAFENQTKLQWRKAIANKLDPFAGDDDIL
QNVELGNISMPLTNSLIKGSQSLFGVRTDLKFGNTNVTAVFSEQRSEGKSITVQGGGVMSEFTIYAENYEYNKHFFLGHY
FRNNYDRALKNYPGIASQTNITRIEVWKIDRSGGNVNNRRSIIALRDLGEDNTTSYPVNGAIYNSVSSLIGSDRNISNAR
NLLNGYSYNGQTFVDGEHYAINENVRKLDPSEYTFHPQLGYITLNSPLVDGDDLLAISYQYQVGNQVYSVGDMSDGGSTT
LITKLIKPNAVINTKSPTWDLMMKNIYSLNAYGLDPQDFTMNIMFKDNGQNSSGTVNYLPNTNIADQTLLQVLHMDRLNQ
SGQPQENREGTTTTYGDGKFDFVSGITVDVQRGAIIFTTVEPFGKYLRNQLDPNIADQYVFDGIYTKLPATLIQEKLANR
YSLTGRYKGTVGDGVALGAFNVPQGSVVVTANGQTLTEGVDYTVDYQLGRVKIINQQLKDSGTPINISMENQATFNLQKK
RFIGLNAEHHFSEKFVVGATMVNYQERPMTQKTQFGSEAVNNTIFGVNTQINTQSEWLTRMANYLPGVQTEDPSNITFNA
EGAYLLPGINKATEGYSYIDDFEDAQTNISLMDPNSWKFASTPGRPAGVSFNIHPYFPNGNQTDNLAFNNGRKMLSWYTI
DPRFYGLGGASPLSDNDISNHRSRRVEMKELFDQRDIMAGTQSYLSTFDMTFYPQIRGPYNINPNQNDTESWGATMRALT
VSNLVENNVEYIEFWMMDPYADGHGGDGELLIHLGSVSEDILKDGELAFENGMPFPGSSYEAKETSWGKTPKSTPLLYTF
ETEGENRKIQDLGFNGLTDAEEATKYNFTETNPITGELDPANDNYLFFLDKRYDGHQNGRTVQGRYQYYRNPQGNSSTDN
PLHASSLRPDTEDINEDFNLDQTENYLQYTLKINRQALEDPNNSKIVARKEVKVRFANGKDSTVKWYQVRIPVDGFDLDV
DNDGVDDILQDNIDQAQSVLTSARYMRMVMRGFQEETTLRFGTFDMVRSEWRRYTKNIYPDQGIAGAEGQAEDSFVGDLE
IGEVNLEQNSNSQPRYTLPPGVSREHLQGATGYQNMNESSMTIKTKFRGPSSAKGVIKNVNLDLRRYKKIEMFVSAQNLL
DVTNNQLDETTKLFIRFGSDYADNYYEYELPLKYTPRSATSVNDIWPEENFISLLSDYFIDAKKLRDTENFVNNQRFAYT
VDETNPNKIIYVKGRPTLGNVSSLMIGLRSVGGAAEKEVLVWVNELRLSDIDNKGGYAANASLTFNLGDFANVQLAGRVL
SNGFGAVDQGPIERSQEDIKEYSVNVDAKLDKLMPKKWNMEVPFNFTMTESFIDPKYNPLDNDILMNEAPNKKELAKTVR
QYTRYKSYSFSNIRKIRNPNSRQPHRFYDPSNFALSFSYADEYYRDIYTKYNINQNLRASLNYNYGFRFKSIEPFKSWHA
VHDTAKSAKYLRFIKEFNLNPVPTRFSFRTDINRTYTENQYRDLSSYTGGNSLLMPAMYSSNFLFGWQYNLGFDLTRSLR
VDLTSSTQTLNDGTAFYKLDQNLIWQNLFSVGRPVNYDQQLQVNYKLPFRFLPYANWVNMEFGFTSSYNWRAYSRGMSIF
EDENGRMRNLGNGTAQNSNTITLLGDFDFQKFYPEFKGYRQYDSIRKGRQSEIDSINNANAERANSKFRRRLNNQKFKFK
NQYRMKDIAWMVLGSLKKSQFNYSQNNGAVVPGLYGEPGFFGMASGMPGFGFVYGTDFDIKRTFVERGYITNDELMLEPY
QIMKSSNFTATALIEPMPDFRIDLDVKRNKDYRNYHSGFNLLGNQYNGFINEMANLNISNISVRTAFTNRDEMYQNFRTN
VVVIGSGENEESFSRYDVILPAFVSAIEGKSAKKQSKDWNRKIPAPNWRIAYTGLTNMPIISKWFDQVEITHSYLSSYTV
SGVQSNIFYNNPSVHLPSANSNSPYLFTSVAMVEAFNPLVGVDVTLRNNFQFRAQYNRDRLLQLNFDSYTINEDYGNEII
AGFGYIFKDLKFKMRYQGRTKTVRGDLNIRGDFSVRDNESRLRKFSFGNEDSQIVGGQKIMKFMFSADYNLSQNLNIKFY
WDQNISKYKLSTAYPISTIRTGLSATFTFGN
>AFL96922.1 hypothetical protein Ornrh_0724 [Ornithobacterium rhinotracheale DSM 15997]
MKKVNTICYKVLLFIVAFVLLTPQAKAQESDTLRYPFKYQSGGLYLESPMGYYSQYDSATGNYILRQKIGSLVYGDPIIL
NQEQYLNMLLSQSMGEYYKQKSQAVDKERRNQQFGTEISEKDKGLVLPSLQVRNKIFETIFGGSKIELVPKGYASLGLGV
YYQNLENPQLLPQNRKSFAIDLQQRIQLSVLGKVGENLQLGANYDTQAGFGFENRMNLAWRPNGEGGEDNIIQNIEFGNV
SMPLSTSIITGVQSLFGAKTQLKFGNTYITSVFSQQESEARTITVQGGGVVNTFKIYAKDYDINQHYFLSHFFRNKYDAA
LANYPFISSQINISRIEVWVVDRGNANQDSRRSIVAVRDLGNNASYPNNGKIYNRIATAAGVRSGVNVEELVKALSLKDS
QGNPYEVGEQYLVHENVRKLEPSEFQLFPDLGYISLNQPLNDNELLAVSYQYTLTSQPGKSFMVGEFSDQQKDILIAKLI
KSNSSVNTKSPLWDLMMKNIYSLNAYQLSQEDFRLNIFYRDPEIGSGAINYLQGTRVEEKTLLQVLNMDRLNMNGQVQKM
GNLYGDGLFDFVNGITVDVQNAKIKFTTIEPFGKTIEKQIGGSDSKFVLNDLYQKLPIEFEQNPAVNRYFIEGQYKSDGG
DGIPLGAFNVPQGSVKVTSNGKELIEGVDYTVDYQLGRVKIINQLLKDSGAPINVSLENRSTFNTQIRRLMGVNVEHKFS
DKLTIGATYMNYQERMPGNTQKAQYNAEPVSNSIFGANVMYNNEANILTRLTDKIPFVNTDAPSNISFTAEGAYLQPGVN
QSTNNQSYIDDFENALSRINLDDVNAWRLASTPIESSTVPNPDFPSSIFNPNDFSLNYNRRMISWYNIDPRFYGSGGKSP
LSKTEMSNQASRRVQTRELFTERDLIAGMPSYLNTFDVTYYPQTRGAYNLNPNWKNEQQANLWGGITRALNVTNLKQANV
EYVEFWMMDPYLDGASDTKDSKILLQLGSVSEDLLRDGKMLYENGLNQKDNPEQHSEWGKQPKEKPILYTFFTEGAAREL
QDVGYNGLTNEQEAVTPGYDAFATDVNPLTQKIDPAADDFVYYMDNAWKNYAGGNYLPNRYKYFRNPQGNSKTGTMEIAT
AIPDAEDVNMDYNLDRIENYNQYTIPISKSQLNINNKFIVDVKETHASLENGQTVSSKWYLFRIPIDDYDLNAGAASDNV
LTAARFMRMIFKGFNEQISFRFGSFDMVRSSWIRYQRNLYPNNVSVEGGQSLNVDNLSVGTVNIEENGTARPPYVIPPGI
AREQIQTTSGMQSINESSMVLNISKLKANDARAVFKNTNLDLRRFKELKMFTHLHTPTNNPTGELKLFLRLGSDLVENYY
EYELPLKYTNINAISPEEIWPSQNRIEVETSLFVEAKKKSYEANIAERFAYPVDAKAGKYIYVKGKPSLGNISTIMIGVR
NTGNANVEDAVVWVNELRLSGIKNEGGYAAAANLNFNLGDLAQVSATGSMSTAGFGPIDRGPVERQQEDVKSYAINTSVN
LDKFLPKKWGVRLPFNYSIQEEFIDPEYNPLDNDVKFNEDPRKNELQKIVRTYSKNVSYGFSNIRKERTNSKAKQHFYDI
ENFSLSGVYSSNYYRDIYTVYNVQQNLRLGANYNYAFRGKSYEPFKNWYMVSDTAQSARYLQWVKEFNVNPLPARLAFRT
DVMRTYNEQQYRDINSYLVPGSSALSFKPTYGNNFLFSWQYNVGFDLTRSFRVDYNASTRTLADKVIDAPDQNLIFKDIV
QAGRPINYNQQLQANWKTPIRLLPYLEWADVEVGYTATYDWQARLSNYAEVDNQLQDVGNLSQNSQNINWVGDLDFSKLY
SQFDFIEKVNNKSTLRQAELDSLRQNYQRLVEEKNGFKRLRKQKIKIKNHLGFRDYLVLGLQSIKRGRFNYSTNSGIILP
GILAEPNFFGLGKNSAGPNASFLFGSQSDVRQLAVENGWITRSEFLTEPYASVKAEVFTANLQVEPSPSLKIDFNSRRNY
NKNMFQSGFNTIIKENGKEVFGYERAYENIQENITNSTISLGASFKSKNDLYQKLKGFAQEVSMREGAKLGLTDTDGDGY
AQGFGLSSADVLVPAFLSAYQGKSLSRKSFDLRRGIPLPNWSITYTGLTNVPIIAKYFEQFELSHNYVSTKTVSGVQSNL
NKFTEPAQFTSGGGVSVDAHGNPTQGVDGNGNLYSSNVYGAVSVVESFSPLLGVEARLRNNMQLRMQYNRDRLVSLSLSN
YTLTEDYGSEIVVGFGYIIKDVSLKMYYMGKRKTIKGDLNLRADLAMRDNEVSIRRILTDDLQVSGGQKLFSLKFNAQYM
FSKNFNVSLFYDQMITKYKISTAYPLSTLRAGINATFTFGN
>AHF12188.1 gliding motility protein [Barnesiella viscericola DSM 18177]
MRRRIRIGTIVALVVSGLGFYSAFAAMQAPDPQNAPSNRPAPQAGEPAQPATDSIPMRFPVAKTVPESYDEIEQKAPVDL
KNPSNLKTEVEYDPETNCYVIHTRVAGVDVATPFMLSAEEYNDYTLRKTMQQYYRERNAKDFAEKNKSEFNFLDMNFSLG
PLEKVFGPGGVQLTTQGSIELNMGLKYNKLDNPALPMSSRKKTYFDFDEKIQASVTAKVGDKMSFNMNYNTDATFDFDSK
NLKLQYEGKEDEIIKNIEAGNVSMTTGSSLIRGSTALFGIKTTMQFGKLTATALISQQQSESKTVNASGGAQTTPFEIRA
DAYDENRHFFLAHFFRDNYDKFASKLPYVSSGVSINRIEVWITNKQGNYEEARNIVGFMDLAENTHIGNSHWISTTTQPN
PMNNANTLYAEIKDGYPDARNINLVTQALEPLSAFGIDGGQDYVKIESARKLSSSEYTLNEQLGYISLKSKLNADEMLAV
AYEYTYNGQVYQVGEFSGDVTDTDQCLFLKMLKGSTVTTSLPIWDLMMKNVYSLGAYQVQQDKFRLYIKYQSDSTGVAVN
NIPEGNIANKTLLQVMNLDRLDANQTEYSDGIFDYIEGYTIQSSNGRIIFPVIEPFGSHLADQIGNAAIAEKYVYQELYD
STLTIAQQVSEKNKFIMTGEYKASSGAEISLNAMNVPRGSVVVTAGGMTLVENSDYIVDYAMGVVTILNQSIIESGTPIS
VSLENQSMFNMQRKTMLGLDLNYAFTKDFNIGATIMHLSEKPLTEKVSMGDEVLNNTLWGVNLSYNTSFLWLTNWLNKIP
TVNATAPSTLALTAEFAQLVPHQSKTGSSQGTSYIDDFESTQTGLDLKSPYSWTLASTPYDPSSDALFPEARYSNDVRYG
QNRALMSWYYIDRMFTQKNSNLIPAHLKNDLDQLSNPYVREVSVREIFPNKEINYGESTTQQTLNLSFYPQERGPYNLDA
DNIDEEGRLLNPEKRWGGIMRKMDYTDFESSNIEYIQFWLMDPFLDENQTNHKGGDLYFNLGEVSEDILKDGMKSFENGL
PIDGDTTQIATTAWGKVSKRQSLTYAFDNTSGARGLQDVGLDGLTNDEEYGFSSYKDFLAKLETKLSPAVVEAMRQDQFS
PFNDPASDNYHFYRGHDYDDAETSILDRYKHYNGTEGNSRSTEEVDDSYYQSAKSVPDVEDINQDNTLNEYERYYQYRIS
LCPDSLVVGKNYITDKRETTVPLRNGQEGRAVWYQFKVPLAQPQKKVGSIQDFKTIRFIRMFMTGFEVETHLRFATLELV
RGEWRTYDYAVDKSTNTPAQGNLDVSVVNIEENAGQEPVNYVLPPGVTRIIDPGQSQITQLNEQAMSLKVTDLPTGEGRA
VYKNSGMDMRTYKRLQMFVHAEKLIDDVTNLRDGDVSVFLRLGSDSKSNYYEYEIPLSLTEPGNYNTYNTQDQEAVWPSS
NMFDFPLSVFTDLKLERNAKKRQDNSGVTYQTRYSIYDPEKTQNKVTIVGNPSLSDVRTMMIGVRNNSNATKSITIWVNE
MRLTDFDQSGGWAAKANLNLGLSDIATLNVAGHVETVGFGGIDQSLTERRLDDYYQYNIATMVELGRFLPEKIKLKAPLF
YSLTEQRTSPKYNPLDQDILLKDALENAGSKAERDSINQSSVERSTVESLSLSGVMFDVRSKNPMPYDPANFSLSYSYNR
QSNQDPTTEYENTYDYRGSFTYSYTPFVKPFIPFKGIKSKSKHLKFLKEWEFNYLPSNIAFNTNMSRYYYEQQIRDVSGS
GGMALPVSVSKSFLWDRQFSLSWNLTKSLNFSLQTMTNAHIEEPVGAVNKELFPDEYRAWKDTVMSSIKNLGTPWNYNQT
FNASYTAPFSKIPALDYLTFTAKYNATYTWDRGAQISSDIELGNTVNNQGQMSLDGRFNFEQLYNKSKYLQKINRRFSSS
NRSMTTKKKERKFERTIMLREDTTVTLRHNLNNKKVKVVARNDAGKRVVVRTKVIDANSVMILDRGTQRLNIVITPGKEK
PNFWKEAAEYSLRGLMMVRNASVRYRKTNTTSLPLFSPNIGDIFGQSTSYGPMSPGLDFAFGFTDESYVYRAKERGWLLC
DSTQISPAVIGRTEEFNIEVALEPIRGLKINLTGNRTDTRSSQMQFMYADMPTTRGGSYTKTHIALKTAFRSSSSKDGYA
SKAFNEFLKNREIIAARLEAQYASLGNYPNKGFISSTSLAGTPYNSANGGVNRSSADVMIPAFLAAYSGIDANKVGLSPF
PSLAAILPNWRITYDGLMQIPLIKKHFKAFTLSHTYQCTYSVGSFSSYLNWVSSDGDFGFIRDELSGNPIPSSPYDISSV
MITEKFAPLIGLSVTLKNNITGNIRYNDSRTLTLNSAAGQIVEATTTDFTIGAGYKIANFNTILKLRGSQTGVSNDLTIN
ADFSFRKNQALIRRIEQNFTQATSGTRSTMIELTANYVLSKRITVGAYFDHQINTPLVSSSSYPITNSNYGISIRLSLVK
>AGB28290.1 hypothetical protein Prede_0949 [Prevotella dentalis DSM 3688]
MKIRKNYIVTWVVLAVAMASYAVAVPVFQRDPRQQNRNTRPASARPAGGAAANAGASPAARPVAGQPILSDDDSIPDSLL
HPRWKIQRTTPITYDDLEQRALDLQRPEGLKYEVVYNDTLNRYIIGTRMGSTYLAAPIMMTPAEYLRWSEKHARNAYFRS
KNDEVYKAQGKEKFDFSDMHFSLGPAEKIFGPGGVRIKTQGTAELKFGATFKSIDNPSLPIRNRKTTTMDFDEKINLSVN
GRVGDKVNMNLNYNTDATFDFDSQNMKLKYDGKEDEIIKLVEAGNVSFPSNSSLVQGASSLFGLRTDMQFGKLKLQLVAS
QKKSSSKSVSSKGGKQLTPFEIDAADYEENRHFFLAQYFRNHYDAGMKTLPNITTGVTINRVEIWVTNKSGTTSNTRDIV
ALTDLGETSNISNSRWTAGGTSVPANAANSEYATLVGQLADARNIDQTSSTLDGADLVGGVDYEKLQSARLLNSSEYTLN
SALGYVSLRSSLQTDQVLAVAYEYTYGGQTYQVGEFASDISDVRQALFVKSLKNTSNNPMQGNWDLMMKNVYYLASTVEK
DKFRLDVKFQSDTAGVYLSYIPESQVKSQTLIKVLGADRLDNNNKAHPNGYFDYVDGYTVSNGRVFFPAAEPFGSYLYNY
LVAKGVDAGKARNYAFTELYDSTKTTAKQIAEKDKFILQGQYRGTSANVISLGAYNVPQGSVVVTAGGVTLTEGSDYSVD
YSAGEVTILNQSIIDAGTSVNVSLESQSDYSQERKTMFGMNWEYDFSKNFQLSGTLQHLSEQALTTKVSMGSEPLNNTLW
GINLNWKHESQWLTNVLDRLPFLHLTQPSQISFTGEFAQLIAGQSHGTQDNASYIDDFENTTDKIDVSIPTNWTLSSVPS
MFAEQSDKTTLRSGYNRSLMAWYTIDPLFTRRSSSLTPGHIKSDLDQLSDPYVREVYVRELYPNRDQSSYSGATSTLPIL
NLAYYPNERGPYNFNPDLAADGTLNNPAQHWGGMTRKLETSDFETANIEYIEFWMMDPFIHSNRRPNASEYGGDFYINLG
EVSEDVLRDGKKFYESGLPVDGSSSFTYTQWGKIPTQATVTYAFATSGGSRARQDLGYNGLNDTEEQQFQSYQDFLTQIQ
GKVNAAVWDSIWADPANDDYHYFRGSDYDRMQASILRRYKYINNPQGNSPDNDSRTEGYDTSYKTTPDVEDINQDYTLNE
YEKYYQYRISVRPEDLVVGKNYIVDKRETSPTLRNTKTEKIDWYLFRIPLREYQSRVGSISDFSSIRFMRMFLTGFRHPV
VMRFGSLDLVRGTWRVYEQQLDATAAQTGIMTTASVNIEENNDKTPVNYVLPPGIRREQDPTQPQLVEANEQSLDINVSN
LSSGESKCVYKNTMLDLRQYKRLQMYVHANANEQNVTNLQDDQLAVFVRLGSDYKSNYYEYEIPLKLTAPRSYNRFDLAD
CKAVWPEENMLDIPLSIFTAVKKERNRQKAQGLASYNRAYTAYDNDRPQNKVTIMGNPTLGEVKTLIIGVRNLAAEQKSG
EVWVNELRLKEYNNSGGWAANGNLNVQLSDLGTMNLQGKYVTQGFGGLEDGVAARSRDDRSNLAFTTSLELGKFFPDKAK
VSAPLYYSVTKQVTRPKYNPLDTDMELSDALESTGSRRERDSIESIAVTRTINTNFSLSNVKVGIQTKRHPMPYDPANFS
FSYSHSHAHTQGETTIYENEDNWRGGMNYSWVPVYKAWEPFKKIKSKSKWFDLPRRFGLNWLPQSVNFDTEITRSYYELQ
ERDMDALEGAQLPVTFSSQFLWNREFRLRWDLTRNIHMSFQSATHAEVEEPYTPVNKDLYPTRYEAWKDSVWTSLKHLGT
PLDYQQTFNLSYQLPLNLLPVFDWLTSDASYNATYNWIRGTDLEDGTSLGNTIQNNRQLNVNGAFDMVKLYNHVPFLKKA
NDRFAKEPNASEQKRKQQTRQQAKADRKKQQEEEAKVRQQALTDGKDADEAVKQWQLQQKQAAAKQQQLPKNKQSFEKEV
TLLPDTTIDIAHNKKSRRLVITAKTEDGHALKLKYRKLDDNRIRIRNRVDSALKVKVTVTAKPPLDEQRWYRAAQSIARV
AMMVRSVSVAYRSQYTLALPGFMPNIGDAFGQTSRTGAGALSPGLDFAFGLVDDDYIGKARNNGWLLQNDSVATPATTSF
TEDLQLRLTLEPIRNFKIDLNASRTQTTAKSIQYMYAGSPTTQTGTFAMTTISLGSAFEGMGNANNGFRSATFEKFCRSL
DGFRQRVEARYAGSVYPQGTALAGRTFDAANGGVGAYSADVMVPAFLASYTGMGGSSLDIFPALRNLLPNWTLRYSGLGK
LSWLRDRFKSVNINHSYKSVFAVGTYQSYSTFVALMGPRMGFITDATTGGPVPNSMYNVSMVSINESFSPLLGVDLTLQN
NLTVKAEYRQTRVLSLSMTSVQLNEAVSKDWVVGLGYKINNFNLFGGRNPRLVKGKARGGDKAKTQQTAATTSRSGNRSG
ANHDLNMRLDLSYRRQASITRDIASITSSASSGNTAFKFSFMADYTLSRLLTMSFYLDRQTNTPLLSSSSYPTTTQDFGL
SIKFSLTR
>AHW59030.1 gliding motility protein [Draconibacterium orientale]
MTLSRSLPKIFFILFVFFALSVPFNGEAQEVPEIDTTGTLPFPFKDQPAFGYTDQDSAKLYLNKPSNIKYEIEYDPITGQ
YVFYEKVGSLNYRLPQSMSLDDYLEYDFDKSIQDYWRMRTHQESVDARGGLLPKLTIGSEAFNRIFGGNTINIQPQGYVE
VSFGYQVNKTENPSIPERLRKVPTFDFDEKIQMNVTGQIGTKMNMRVNYNTEATFDYENKMNLEYTGDEDEILKRIEAGN
VSLPLNGSLITGASNLFGVKAEMQFGKLTLTTLFSQHRGESKTVETEGGAQVATFDISAANYDANRHFFLAQYFRDHYNE
WLQSTAVPRSPITINKVEVWVTNKSNDFDDSRNILAFQDLAEHNPHIYNTIAQFQQNNGLPYPQNIFPNNEANGLYNEMK
TTYSDVRQVQNISSVMSQFQDNFKGGTDFEKIEQARKLNDSEFTINKQLGYISLNSALNTDEVLAVAFNFTYNGQTFQVG
EFSTDGIDAPQTLFMKLLKGTNLSPGKPTWNLMMKNIYNLNAYQLTSDDFELNVVYQNDSTGTYINYLPDSRIEGHILLE
VMRLDMLNSQLDPTKDGVFDYVQGITVNSNSGRIIFPVVEPFGSHLADSLQNPSDIERYTFQTLYDSTQVKAEQDAEHNK
FRLTGSYKGSSSSDIALGTLNLTQGSVTVTAGGQVLTENVDYTVDYTLGRVKIINQALLEAGTPIQVATESEDLFTMQRK
TLMGTHANYAFSDNFNIGATMLWMNERPLTEKVDYGEDPISNLIYGLDARYNTEAPFITKALDALPFYSTTATSSIDVEA
EFAQLVPGSSKSIDGAVFIDDFESTKTAIDMRTRSAWMLASTPQNQENMFPEANLNNSLDYGMNRAKLAWYNIDPLFLRN
NSLTPDHIKNDRDLQSNHLVREVFEQEIFPEREFTTGEPTNIAVLDLAFYPSERGPYNYDTGNSSNAAGVNPDGTLRDPE
SRWGGIMREIQTSDFENANIEYIEFWMMDPFVDPDDDWGPLEPMENGGELYFNLGEISEDVLKDSRKSFENGLPTTAEPS
NIDTTIWGRVSTQQSLVNAFDNTVSSREYQDIGFDGLNDNDEQSHFQQYLQELELKVNNEVYLKALDDPSSDNFHYFRGS
DYDQQQLSILARYKQYNGPEGNSPTTEMSPESYPTSATTLPDIEDINDDNTLNEYERYFQYKVSIKKEDMVVGQNYIVDK
RSRPVQLKNGKTGEAAWYQFKIPVTQPDAVIGGINDFSSIRFMRMFLHGFQDSAVMRFATLDLVRADWRRYTGDILEEGG
IPSTNAQFDISAVSIEENSGRSPVNYILPPGVSRVIDPANPQLRQLNEQSIEMKVTELAQGDARAAYKSLYMDFRRYKTL
KMEVHAEEIDEYPLEDDQLYFFIRLGSDYNYNYYEYEVPLTLTPEGIYNGDIESDRYIVWPDQNRINIPLELFTNLKLER
NDAMRVEGSSISMQDEYEGPHKGWNDGKNRVKVKGSPNLGNVEVMMMGVRNKRGQVDTGPKSVIVWANELRLTDFDDEGG
WAANARVSTRLADLGSVVVAGRKRTAGFGSIDENINSRMIDDLDEIDVSASIDWGRFFPERAGVRIPMYYGYSNSTATPK
YDPINPDIELKESLSHARNSSEKDSIKNISQDVIERKSLNFTNVKVEPQRQKEKTHLWDPENFAVTYSYNETSKRNITTE
YNVNRTHRFMFSYNYSNRPKLIQPFSKVQLLQKGPLKLIGDFNFYPLPTQISYRTDLYRKYHERQSRNITNPNLILPATF
DKDFLWNRYLDIRYDVTRSLKFDFSSRGTSRIDEPEGRINKNDDDYEWKRDSILTNLWDLGRPTIYNHSFNATYQVPLRS
IRALNFMSGTVRYSGTYEWAAGSLTNDDINVGNIITNSRNLTLTGNANLQTLFNKVPYFKEVDQKFRRTGRGRGSLNSRS
TRGRTNQQSEPLQRKQEETFSRSARFTADQGQQFAHKLNTKKVRVLVTDVDGKAVPGRTTIIDANTIEFVPSIDVQQAML
TVTGKRGDQTFIKDMLDLTTRMVIGVRTFTVNYSKNGGTVLPGFLPEPTLFGTGKFSGDPVWGTQTPDTKLAPGLPFLFG
WQDRDFAIEAAENGWLTIDSTLNQPFQIMENERINLRAIWEPLPDLRIDINANRSISKNITEFYNYDTNSGSFVANSYSE
SGNFSMSTLTLGTAFFKIGKEEVTSSDAFENMKEYRRVIAHRLAQQRGTSAGYNPSAPNENYPGYPDGYGPNSVEVLVPA
FLAAYQNKSPEDVSLGLFPSLKYIRPNWSIRYEGMVSRIPGLNKVMRSLNFQHTYRSTYNVGSYATNLNFIAAEDGYTMV
RDLADNFVPAYDFNTVSIVEAFNPLINIDVMWLNDFTTRGEIKRARNLNLSLSNNQLTEILSNEYILGLGYRFTRMDLII
KTKNSQQAYSNDLNVRADISYRKTKTLLRQLDDDSNQITAGQGNFTLKTYADYRLSDKFEMRVYYDRIINDPFTSLSYRT
TNANFGVSFRFTLAN
>AKU68426.1 gliding motility protein [Prevotella fusca JCM 17724]
MKRKHYISILIITLLGSIGLLSWGRSALGFAPIAKLVRPIAPPDTIKKAKPIEVEIDEETIPDSLLHPRWKVQRTTPVTY
DDLRENSTDLIRPENMRQTVEYNDSLDRYIIGYKIGKTYVMAPIMMTPEEYRKWTEKRSFADYYRSKNQEILKEKGKDKF
DFTDMHFSLGPAEKIFGPGGVRIKTQGSAELKFGANLKNIDNPSLPIRNRKTTAMDFDEKINVNVNGKVGDKVNMNLNYN
TDATFDFDTQNFKLRYEGKEDEIIKLVEGGNVTFPSNNSLVQGASALFGIRTDMQFGKLKLQTVLSQKKSSNKSVSSRGG
KQLTPFEIDAADYEENHHFFLSQYFRDNYDVAMKSLPNLKTGVTINRVEVWVTNKTGTTSNTRNIVALTDLGENKKISRT
DLWGTGNGPVPTNNANTEYSTITQTYPAARDIDQVTGILDGAGLVGGNDYEKLANARLLNSSEYTVNNALGYISLKSGLQ
TDQVLAIAYEYTYGGVTYQVGEFASDRTNINEALFVKSLKNTSNNPKQGNWDLMMKNVYYLASNIERDKFRLDVKYQSDT
TGVYISYIPEPQVKSQTLIKLLNADRLDNNNNPHSNGYFDYVEGYTISNGRVFFPMAEPFGNGLRKALMDKRVTAAIADK
YVFEQLYDSTKTIAKQIAEKDKFVLVGQYRGSAANVISLGAYNVPQGSVVVTAGGVTLNEGSDYSVDYSAGEVTILNQSI
IDAGTAINVSLESQSAYQQERKTMIGVNWEYDFSKDFQIGGTFMHLSEQPLTTKVNMGSEPLNNTIWGLNINWKKESQWL
TNMLNKIPFLHVTQPSYITFSAEFAQLLAGQSKGTQDNASYLDDFEGAKTTIDVSQPTSWIISSVPSDFPEYSDKTTLRS
GFNRSLLAWYYIDPLFTRRSSSLTPGHIKSDLEQLSNHYVREIPVSELFPNRDRNYSGSISTLNILNLAYYPSERGPYNF
NPNLDINGHLTNPTGTWGGMMRKLDTNDFQTANIEYIEFWMLDPFIYSNRMPNANQYGGDFYINLGEVSEDVLKDGKKFY
ESGMPVDGSQSWTTTQWGKIPTQSTITYAFATSKGSRAKQDVGFNGLTDEEEQQFASYQNFLTAARANTNQAVFDSIWAD
PANDDYHYFRGSDWDAKQASILERYKRINNPQGNSPDNDNNNERYDTSYKTTPDVEDINQDYTLNEYEKYYQYHISIRPQ
DLVVGQNFIVDKRVASASLRKGGSEPVTWYQFRIPLEEFQKRVGNISDFTSIRFMRMFLTGFEKPIVLRFGTFDLVSGKW
RQYQQNLTNSASNTGTMSVSAVSLEENNDKVPVNYVLPPGIRRGQDPNQPQLVEENEQALSMVVNNLGTGESKAVYKNTT
LDLRQYKRLQMFIHANAFEQNTTNLTDNQLAVFIRLGSDYKNNYYEYEIPLKLSAPGHYDMYTGQDRRIVWPEENMLDIP
LKLLTSVKKQRNQARGAGTASYNRAFSVYDTDRPANKVTVMGNPTLGEVKTMIIGVRNLSSSQKSGEVWVNELRLLEFNN
EGGWAARGQLNLQLSDFGTVDINASHSTDGFGGLEQGVNERQQETKTDVSVTTSLELGKFFPDKAKVSAPLYYSVTKSEN
RPKYNPLDTDMELKDALEGTANRRERDSIESIAITKRLTTNFSLSNVRVGIQTKNHPMPYDPANFSFSYSHSHSHTSGET
TVYENEDNWRGALNYNWTPVYKSWEPFKRLIKSRSKWFEILKRFGLNWLPQNVTFNTEMVRNYHELQERDMESTENSLLP
LTFSEQFLWNRDFALRWDLTRNLHMNFQSATHAEIEEPYTPINKDLYADRYQAWKDSVWTSIKHFGTPLDYQQNFTLSYQ
LPLNLLPVFNWVNADANYTASYTWVRGTSLDDGTSLGNTITSNRSLNINSTFNLERLYNHIPFLKKTNERFNRTRPTRPT
LTAEQKKAEREKKEKEKKEKDKDEEKKKALPKNQKSFEKEIVINADSAVLVSHGKKTRRLIISAKDERGKVMKIKWRKVG
DTQLKIFNRTDSAIRMKLTVTPKEPLDNKGWYKTAQCVARALMMVRSASVSYRNQHAMSLPGFMPTVGDAFGQTRGMGAL
SPGLDFAFGFIDDDYISKARENNWLLMNDSVATPATTNQTEDLQIRMTLEPFKDFKIDLTASRMQTTSRSIQYMYAGNPT
TQSGSFTITTLSLGTAFESQGNANNGYHSATFNRFVQSLDGYRNRVEAQYSNATYPASFGGGHFSPTVGAVNKYSADVMV
PAFLNAYTSMSGNGLNIFPALRSLLPNWSIRYSGLSRLPFFEQFFKSVNINHAYRSIFAIGAYQSYSTWQEYMNGLGFIA
DATTGNPIPSSMYNISQVSINEAFSPLLGIDLTLQNNLTARLEYRQTRVLSLSMTSVQLNEASSKDWVVGIGYRINDFNL
FNSGTRRTVKNKKKKTTDSSQQDSNSSRQSNGLNRDLNLRLDMSYRQQASLTRDIASLTSAASSGNTAFKFSFMSDYTLS
RLVTASLYYDLQINTPLLSSGSYPTTTHDFGVSLRLSLTR
>BAR49239.1 hypothetical protein TF3313_1740 [Tannerella forsythia 3313]
MKKSFRHSFRLFFVGIGTSVCMLSQGLAQQTTTQTAPNDTLLKSRYPISKTVPQEYKELTRQSPADLRDPENLKTSIEYD
LHTGMYIIRTKVGDMELGTPLTLTPEEYQDYSMQESMRAYYRQKNEESFRESANGQFNFMDMQFNIGDAGKIFGPGGVRV
RSQGTAELKLGLKSSGTKNPSLPERSRSRTFFNFDNNVQLNMQATVGTKVNFGLNYNTQSSFDFDASRLNLAYAGDEDEI
IKNIEAGNVSLNTGNSLIRGGAALFGIKAELQFGKLRVNALLAQQNSESKTISSKGGVQMTDFEINIDDYDENRHFFLAH
YFRDHYDEAMAKLPYISSSVSIKRIEVWVLNKRSNYNDARNIVAFSDLGEHHHIFNPKVQPSGSVSVPYNKANTLYNDLI
ENYKDARNINKVGQTLEGFLEGGTDFVKMESARKLSPSEYRLNEQLGYLSLQSQLQQDECLAVAFEYMYGGTSYQVGEIS
TDDKENTSRCLYVKLLRGVNMSPNMPFWNLMMRNVYWLNASSVQKDKFKLDVVYQSDTTGTYVYSIQEGNIAGKTLLQVM
NLDRLDANNEPVPNGNGYFDFVEGYTVSSFNGRIFFPVVEPFGSHLRKAIGNDAIADKYVFQELYTLTKTAAQQIAEKNK
FKLRGKYRASSSSEISLGATNVARGSVVVMADGVKLTENVDYTVDYVSGTVTILNESIIAGNRSISVSLENQSVYNMQRK
TMMGVDLSYEFSKNFTMGATLMHLSEMPLTTKTTIGDESIKNTLWGANLAYKGESQWLTNMVDKLPLLNLTQPSQISFNA
EFAHLIAGHYENKNTGKHSYLDDFESTQSSFDLLNPYPWALASVPYDNTAGALFPEASLVNNIEYGKNRALFAWYYIDGI
FTRPSSSLRPRHISDDDISNHYVRAISYSEIYPNKELAYNENSTLYALNLAYYPNERGPYNLDADGINPDGTLTNPQKRW
GGMMRKLEQTDFETANIEYIEFWLMDPFIYNRETANGGDLYFNLGELSEDILKDEKKFFENGLPINGDRSQVDTTVWGKI
PIQQSTVYAFDNTAGARRLQDVGLNGLTTEEEKTFPAYQNYVEKVKRKVSAETLLSWENNPFSPINDPAGDNYHYFRGSD
YDRDEVDILTRYKRYNGTEGNSTAAEDSPERYDVSSKTVPDVEDLNNDNTLNDQNEKYYEYKVSIRPKDMVVGSNYIVNQ
RRVKVKLPNGRSDTTSTSVTWYQFKIPVKEYQRKIGSIQDFRSIRFMRVYMTGFQEQTVLRLGTFELVRGEWRTYLQDLS
NPNAPPSINGTLDITSVNIEENGDRQPVNYILPPGITRMTDPSQPQLRQQNEQALSMKVTNLGSQDARAIYKKTNYDMRR
YKRLQLFVHAEKFINDVTSLNNGELSVFLRLGSDYKNNYYEYEVPLNLTPAGHYNNSSENDRQTVWPAENMIDFRMEVLT
NLKMRRNRARREGQSDVSFARLYSEYDPDRQLNKISVIGNPSLAEVKTIMIGVRNNSKDIKSGEIWVNELRMTDFDEQGG
WAANGALSIALSDFGTFNATGHIETAGFGRIDQSIGERNMDDYLQYAVSTSMQLGKFFPEKAQVHLPLHYAYSRETVSPQ
YNPLDQDVKLNDALGLLDSKAEKDSLKSLSQQQVTTKSIALNNVQVNIKSKNPMPYDPANFSMSYAYNERKRTDPETVYE
TTKNYQGNLSYVYTPYAKPFQPFENIEKNNGYTRYIKQFALNYLPSNISFQTSILRNYYEIQLRNLDLLSSGTNTIPVSF
SQQFYWDRSFNIRLNPLNNLSIDFSAGTNARIEEPHVQVNKKLNPHAYEVWKDSVKKSIAELGTPLAYDQTFNVTYTLPL
QYIPVLDWMGGSMSYNATYNWERGSFVDRDIKTGNSIKNQRQVNLQGSMNFQSFYNKNRFLRKINQKYGSAAESNRRTQE
DKNRKKQKKKFETTIQLSPDSGTIVNHGLMIRKFTRIVARRTDDSTLYKIDYKPVDYARIRINNRDSVELHLTMYPAPPQ
EETPAYKALEYTTRFLMMARRIHIQYGLSDGMLIPGFEPMIGDWVGQANTPFGNAPGWGFAFGDVRESYIQEAANKNWLI
MDKNNVKPARINSSKTLTATATLEPALGLKIDLNTTRVDSRDTEISYMFDGMPTLYGGTFTMTTVAFGNAFASLGNASNG
YESKTFREFLNHRSIIASRLEEKYAATRYPNAGFLANSSLADQPYNPEKGNVSRNSSDVLIPAFLAAYTGKDPKKIELTA
FPKALANLLPNWRISYDGLIQLPFIKKHFKNMVLSHQYRCVYSVGTYQSYPKWVSAGSHHLGYIPDTQTDAPIPSSAFAI
TSVSLTEGFNPLLGIDATFLNNVTTGLKYQKTRNLNLNISSYQIVEAHSNEFVISLGYKYADFNKVLKMRKKNNFNNDLT
LRFDYARRKTQALIRKIEDGYTQMTSGAMTQSLQFSADYALSKSITLRAYYDLQINTPLVSSASYPTSNSDYGISIRLSL
TQ
>BAR51919.1 hypothetical protein TFKS16_1678 [Tannerella forsythia KS16]
MKKSFRHSFRLFFVGIGTSVCMLSQGLAQQTTTQTAPNDTLLKSRYPISKTVPQEYKELTRQSPADLRDPENLKTSIEYD
LHTGMYIIRTKVGDMELGTPLTLTPEEYQDYSMQESMRAYYRQKNEESFRESANGQFNFMDMQFNIGDAGKIFGPGGVRV
RSQGTAELKLGLKSSGTKNPSLPERSRSRTFFNFDNNVQLNMQATVGTKVNFGLNYNTQSSFDFDASRLNLAYAGDEDEI
IKNIEAGNVSLNTGNSLIRGGAALFGIKAELQFGKLRVNALLAQQNSESKTISSKGGVQMTDFEINIDDYDENRHFFLAH
YFRDHYDEAMAKLPYISSSVSIKRIEVWVLNKRSNYNDARNIVAFSDLGEHHHIFNPKVQPSGSVSVPYNKANTLYNDLI
ENYKDARNINKVGQTLEGFLEGGTDFVKMESARKLSPSEYRLNEQLGYLSLQSQLQQDECLAVAFEYMYGGTSYQVGEIS
TDDKENTSRCLYVKLLRGVNMSPNMPFWNLMMRNVYWLNASSVQKDKFKLDVVYQSDTTGTYVYSIQEGNIAGKTLLQVM
NLDRLDANNEPVPNGNGYFDFVEGYTVSSFNGRIFFPVVEPFGSHLRKAIGNDAIADKYVFQELYTLTKTAAQQIAEKNK
FKLRGKYRASSSSEISLGATNVARGSVVVMADGVKLTENVDYTVDYVSGTVTILNESIIAGNRSISVSLENQSVYNMQRK
TMMGVDLSYEFSKNFTMGATLMHLSEMPLTTKTTIGDESIKNTLWGANLAYKGESQWLTNMVDKLPLLNLTQPSQISFNA
EFAHLIAGHYENKNTGKHSYLDDFESTQSSFDLLNPYPWALASVPYDNTAGALFPEASLVNNIEYGKNRALFAWYYIDGI
FTRPSSSLRPRHISDDDISNHYVRAISYSEIYPNKELAYNENSTLYALNLAYYPNERGPYNLDADGINPDGTLTNPQKRW
GGMMRKLEQTDFETANIEYIEFWLMDPFIYNRETANGGDLYFNLGELSEDILKDEKKFFENGLPINGDRSQVDTTVWGKI
PIQQSTVYAFDNTAGARRLQDVGLNGLTTEEEKTFPAYQNYVEKVKRKVSAETLLSWENNPFSPINDPAGDNYHYFRGSD
YDRDEVDILTRYKRYNGTEGNSTAAEDSPERYDVSSKTVPDVEDLNNDNTLNDQNEKYYEYKVSIRPKDMVVGSNYIVNQ
RRVKVKLPNGRSDTTSTSVTWYQFKIPVKEYQRKIGSIQDFRSIRFMRVYMTGFQEQTVLRLGTFELVRGEWRTYLQDLS
NPNAPPSINGTLDITSVNIEENGDRQPVNYILPPGITRMTDPSQPQLRKQNEQALSMKVTNLGSQDARAIYKKTNYDMRR
YKRLQLFVHAEKFINDVTSLNNGELSVFLRLGSDYKNNYYEYEVPLNLTPAGHYNNSSENDRQTVWPAENMIDFRMEVLT
NLKMRRNRARREGQSDVSFARLYSEYDPDRQLNKISVIGNPSLAEVKTIMIGVRNNSKDIKSGEIWVNELRMTDFDEQGG
WAANGALSIALSDFGTFNATGHIETAGFGRIDQSIGERNMDDYLQYAVSTSMQLGKFFPEKAQVHLPLHYAYSRETVSPQ
YNPLDQDVKLNDALGLLDSKAEKDSLKSLSQQQVTTKSIALNNVQVNIKSKNPMPYDPANFSMSYAYNERKRTDPETVYE
TTKNYQGNLNYVYTPYAKPFQPFENIEKNNGYTRYIKQFALNYLPSNISFQTSILRNYYEIQLRNLDLLSSGTNTIPVSF
SQQFYWDRSFNIRLNPLNNLSIDFSAGTNARIEEPHVQVNKKLNPHAYEVWKDSVKKSIAELGTPLAYDQTFNVTYTLPL
QYIPVLDWMGGSMSYNATYNWERGSFVDRDIKTGNSIKNQRQVNLQGSMNFQSFYNKNRFLRKINQKYGSAAESNRRTQE
DKNRKKQKKKFETTIQLSPDSGTIVNHGLMIRKFTRIVARRTDDSTLYKIDYKPVDYARIRINNRDSVELHLTMYPAPPQ
EETPAYKALEYTTRFLMMARRIHIQYGLSDGMLIPGFEPMIGDWVGQANTPFGNAPGWGFAFGDVRESYIQEAANKNWLI
MDKNNVKPARINSSKTLTATATLEPALGLKIDLNTTRVDSRDTEISYMFDGMPTLYGGTFTMTTVAFGNAFASLGNASNG
YESKTFREFLNHRSIIASRLEEKYAATRYPNAGFLANSSLADQPYNPEKGNVSRNSSDVLIPAFLAAYTGKDPKKIELTA
FPKALANLLPNWRISYDGLIQLPFIKKHFKNMVLSHQYRCVYSVGTYQSYPKWVSAGSHHLGYIPDTQTDAPIPSSAFAI
TSVSLTEGFNPLLGIDATFLNNVTTGLKYQKTRNLNLNISSYQIVEAHSNEFVISLGYKYADFNKVLKMRKKNNFNNDLT
LRFDYARRKTQALIRKIEDGYTQMTSGAMTQSLQFSADYALSKSITLRAYYDLQINTPLVSSASYPTSNSDYGISIRLSL
TQ
>AIP99079.1 gliding motility protein [Ornithobacterium rhinotracheale ORT-UMN 88]
MLLFIVAFVLLTPQAKAQESDTLRYPFKYQSGGLYLESPMGYYSQYDSATGNYILRQKIGSLVYGDPIILNQEQYLNMLL
SQSMGEYYKQKSQAVDKERRNQQFGTEISEKDKGLVLPSLQVRNKIFETIFGGSKIELVPKGYASLGLGVYYQNLENPQL
LPQNRKSFAIDLQQRIQLSVLGKVGENLQLGANYDTQAGFGFENRMNLAWRPNGEGGEDNIIQNIEFGNVSMPLSTSIIT
GVQSLFGAKTQLKFGNTYITSVFSQQESEARTITVQGGGVVNTFKIYAKDYDINQHYFLSHFFRNKYDAALANYPFISSQ
INISRIEVWVVDRGNANQDSRRSIVAVRDLGNNASYPNNGKIYNRIATAAGVRSGVNVEELVKALSLKDSQGNPYEVGEQ
YLVHENVRKLEPSEFQLFPDLGYISLNQPLNDNELLAVSYQYTLTSQPGKSFMVGEFSDQQKDILIAKLIKSNSSVNTKS
PLWDLMMKNIYSLNAYQLSQEDFRLNIFYRDPEIGSGAINYLQGTRVEEKTLLQVLNMDRLNMNGQVQKMGNLYGDGLFD
FVNGITVDVQNAKIKFTTIEPFGKTIEKQIGGSDSKFVLNDLYQKLPIEFEQNPAVNRYFIEGQYKSDGGDGIPLGAFNV
PQGSVKVTSNGKELIEGVDYTVDYQLGRVKIINQLLKDSGAPINVSLENRSTFNTQIRRLMGVNVEHKFSDKLTIGATYM
NYQERMPGNTQKAQYNAEPVSNSIFGANVMYNNEANILTRLTDKIPFVNTDAPSNISFTAEGAYLQPGVNQSTNNQSYID
DFENALSRINLDDVNAWRLASTPIESSTVPNPDFPSSIFNPNDFSLNYNRRMISWYNIDPRFYGSGGKSPLSKTEMSNQA
SRRVQTRELFTERDLIAGMPSYLNTFDVTYYPQTRGAYNLNPNWKNEQQANLWGGITRALNVTNLKQANVEYVEFWMMDP
YLDGASDTKDSKILLQLGSVSEDLLRDGKMLYENGLNQKDNPEQHSEWGKQPKEKPILYTFFTEGAARELQDVGYNGLTN
EQEAVTPGYDAFATDVNPLTQKIDPAADDFVYYMDNAWKNYAGGNYLPNRYKYFRNPQGNSKTGTMEIATAIPDAEDVNM
DYNLDRIENYNQYTIPISKSQLNINNKFIVDVKETHASLENGQTVSSKWYLFRIPIDDYDLNAGAASDNVLTAARFMRMI
FKGFNEQISFRFGSFDMVRSSWIRYQRNLYPNNVSVEGGQSLNVDNLSVGTVNIEENGTARPPYVIPPGIAREQIQTTSG
MQSINESSMVLNISKLKANDARAVFKNTNLDLRRFKELKMFTHLHTPTNNPTGELKLFLRLGSDLVENYYEYELPLKYTN
INAISPEEIWPSQNRIEVETSLFVEAKKKSYEANIAERFAYPVDAKAGKYIYVKGKPSLGNISTIMIGVRNTGNANVEDA
VVWVNELRLSGIKNEGGYAAAANLNFNLGDLAQVSATGSMSTAGFGPIDRGPVERQQEDVKSYAINTSVNLDKFLPKKWG
VRLPFNYSIQEEFIDPEYNPLDNDVKFNEDPRKNELQKIVRTYSKNVSYGFSNIRKERTNSKAKQHFYDIENFSLSGVYS
SNYYRDIYTVYNVQQNLRLGANYNYAFRGKSYEPFKNWYMVSDTAQSARYLQWVKEFNVNPLPARLAFRTDVMRTYNEQQ
YRDINSYLVPGSSALSFKPTYGNNFLFSWQYNVGFDLTRSFRVDYNASTRTLADKVIDAPDQNLIFKDIVQAGRPINYNQ
QLQANWKTPIRLLPYLEWADVEVGYTATYDWQARLSNYAEVDNQLQDVGNLSQNSQNINWVGDLDFSKLYSQFDFIEKVN
NKSTLRQAELDSLRQNYQRLVEEKNGFKRLRKQKIKIKNHLGFRDYLVLGLQSIKRGRFNYSTNSGIILPGILAEPNFFG
LGKNSAGPNASFLFGSQSDVRQLAVENGWITRSEFLTEPYASVKAEVFTANLQVEPSPSLKIDFNSRRNYNKNMFQSGFN
TIIKENGKEVFGYERAYENIQENITNSTISLGASFKSKNDLYQKLKGFAQEVSMREGAKLGLTDTDGDGYAQGFGLSSAD
VLVPAFLSAYQGKSLSRKSFDLRRGIPLPNWSITYTGLTNVPIIAKYFEQFELSHNYVSTKTVSGVQSNLNKFTEPAQFT
SGGGVSVDAHGNPTQGVDGNGNLYSSNVYGAVSVVESFSPLLGVEARLRNNMQLRMQYNRDRLVSLSLSNYTLTEDYGSE
IVVGFGYIIKDVSLKMYYMGKRKTIKGDLNLRADLAMRDNEVSIRRILTDDLQVSGGQKLFSLKFNAQYMFSKNFNVSLF
YDQMITKYKISTAYPLSTLRAGINATFTFGN
>AMS28209.1 hypothetical protein AEM51_12775 [Bacteroidetes bacterium UKL13-3]
MWGFAPPDSLLGDSSRIKLPYPIKDRKPYERTTSKNPLDLGEPSNIKNRYDLDPETNSYNYSSKVGGQDYRLPASMSLKD
QLKEDGKRKNNDYFRQRSQANNFVSGSGIIPPLRVGPKIFEKIFGSGIIDIRPRGTAELVFSGNFNTVRNPAFAPQQQTI
GQFDFRQKIQLNVQGSIGDRMKVNINYDTEATFDFENQVKLDYSGKEDDIIKKIELGNVSLPLNSSLIQGSQSLFGIKTV
MQFGKLTVTTIITQQRGKTTETEISGGSQSTRFDIQADAYDMNRHYFLSHYFRDNYDAWLSNLPIIGSPIIINRVEVWVT
NRSGSFEGSRDVVGFADLGESDKRDNKKWVVTNPQDIAPNNTTNNLYAYLNGETPLNSNKSGLRSALQVQNELQKDLPRT
TLQPISQYQGVSYARLLSPTEYTFNPRLGYISLNQALNNDDVLCVAYEYSFNGRPLKVGEFTTDVPQDPSIPTVLFTKML
KGPSLRPDLPIWDLMMKNIYSLGTFQLQQKDFRLNIVYADDPSGADLNYLPVQNEPQLTGLPLVRVFNLDNLNTQQEKAP
DGNFDFIEGVTVSSQQGRIIFPMLEPFGNYLTNKFVNDRSRARYYSFYELYDSTRFAAVQLPQYNKFFLRGIYSGNSSSE
ISLGQSNIPKGSVRVTANGAPLTENQDFTVDYMLGRVKIINTGLLNSGAVIKVSSESNSLFSVQQKTLLGSRFDYKVNND
ILFGGTILYLNERPLTPKVNIGEEPISNMMIGLDGTYTKESRLLTKLVDRLPFIETKEPSNITIKGEYAQLIPGVQSSLA
NSGTAYLDDFEGSETPFDLRLGNNWFLASTPQGQLDKFPETAVTNKLDYGFKRANLAWYSIASTFYINNAQTPTHIQNDD
VQLSDHRVRQVGVNEIYPSRQVQSGQPTNLPTFDLSFYPKERGPYNYTVAGLNADGTLKNPTQTWGGIMRKIEQNDFEAS
NIDYIEVWMQDPYLSNPNPGNKGQLYINLGNISEDILRDNRRAAENGLPRSADPTLQYVDTTAWGRIGRQPVVNFAFDAD
PAIRALQDVGLDGFNDDGERTYFDTSYLAKLATTFGINSPAYQNSFSDPSFDNYHYYLGTADYDPAQLSILDRYKKYNKH
QGNSPTQTQSTEPFATSATNIPDNEDINRDYTLNDIEEYYQYKIDIDKGRLIVGQNYVTDSIVTPDVPLKNGKKESVTWY
QLKIPIREYEKRVGEILDFKSIRFVRLFMSGFENEQVLRFGAFQLVRADWRKYLGNLEAGKEAKPSNPEDDTRFVVSTVN
IEKNRFRTPIPYVVPAGIQREIDFSSPQAVQQNEQSLSVLVCNLKDGDARGVFKNIKTDLRQYGKLRMFIHAEGDQTNNG
DVTAFIRLGTDLTNNYYEFEIPLTMTRPGQASPEQIWPSENEMIIDLEEFINTKIQRTNANHPFTTPYYRQAGRFKYTVI
GLPDLSNLRVAMLGIRNPRAIPGAVDDGLPKCTEVWFNELRMTEFNQRGGWAANGLIQAKLADFANVRLSGSVSTVGFGG
IDKKLSERNFDDHYQYDIQSSFELGKFFPKNTGLSIPMFVSYGNILVRPYYNPLNPDTRLQKEIDETTDPLRKEKLKGAS
DDFTAKRSINFTNVRKNKVGQNTKNHFYDVENFNFTYSFNETFRRNQTMEYYLQQNYKTMSGYSYNFNPKPWEPFSNIIK
SKQLSLIKDFNLYFKPQSWGARLETDRRYGVTLDRSNDNLGIKPQTNYDKMYTMTRYYEFRYDISKGLKLDYNATALARI
DEPLGNIDSNTPNKKDSIWDNFLKGGRLMQFDQTSRLNYSIPINKIQPLSWITPTYTYTATYQWKQAPPAADSLGNTLSN
SRAQAFNTNFNFTMLYNKVPFLRNILNPNQPRKPAPKKEEIKLGKDGKPLKNAKKEEKEKEPAKNPPVLVYTMKVLMSLK
NASVAYNVTEGTILPGFKPRPQYLGQNFDSDGPGFDFILGSQDPDFRNLAARNGWVSADPRLTSFYTTNYQENLTGRATL
EPITDLRIDLNISRTQTMNSSVLFRYDDTTETFKDVNQPSVTGTYSITFNAWASAFSKEGSNGNTAVFETFQENRKVIAN
RLAQDPNKPSQGLDSLDFPIGYSRNSQDVLIPAFLAAYGGTNADGVSLSAFPKIPDANWKITYNGLSKIDLIKQYASNIT
LNHQYTSTYNIGSFQTILTDTGTNRITGDYAPQYQIRQISITERFGPFLGVDITFVNNISTRLEYKRDRTLNFNLTNGQL
NEQNGSEWVIGAGYKTTKLTIPFIRSNGRQLVLESDINFRLDFGIRDNVTKIRNIDRPSNDPVQGQLVYTLRPTIDYMIS
QQLMLRIFYDYRRTDPKTSNSFPTIIQSGGFSLRYTIQ
>ANU62782.1 cell surface protein SprA [Parabacteroides sp. YL27]
MLLLAAVVAILLWGIAVPRALAAPQYRDPAILPPPPPSRDVPAQGFTSAPDSSGLPVLTPTIPPDYRALAEDELAADLAT
PSNIRTEVEYDIESGCYIVHTKVGEFDIATPFMLTPAQYNQLQLRQSMQQYFNKRNSELLKGETEKEPFNVLDMNFALGP
LEKIFGPGGVKLKTTGSVQISMGVKSNKTDNPALSLTARRRTYFDFDQKIQANVNASVGDRMKFGLSYNTDATFDFDSKN
ITLAYEGKEDDIVKSIEAGNVSMTTGSSLIRGSAALFGIKSTLQFGKLTATALVSQQNSESRSVSTKGGVQTTKFSVNVD
QYDQNRHFFLAHFFRDNYDTFASKLPYVASGVSITRIEVWVTNKSGNYNQSRNIVSFMDLGESQVLANDYWRPNPAIPNP
SNTSNALLEIIKTEYPGARNINTVTQALDPLQAFGIEGGRDFEKVESARLLQSSEYTLNSTLGYISLKTALNADEVLGVA
YEYTYRGQVYQVGEFSADITTSSDALYVKMLKNTTTSPKVPMWKLMMKNVYSLGAYQVEKSNFRLNIKYLSDTTGTQINY
LPVPGLIDKPLLQVMNLDRLDSNQEGNPDGFFDFIEGYTVLASSGKVIFPVAEPFGSHLEKAIGNPVIAENYTYPELYDS
TLVVARQLAHKNKFIISGEYQSSGGSQIRLNAMNVPRGSVVVMAGGVRLTENSDYTVDYAMGVVTITNQSIIDSGQSISV
TLENQSMFNTQRKTLLGLDLNYKFNKDFNLGATVMHFSEKALTEKVNIGDETVNNTMFGINLAYNTRFMWLTNLLNKIPT
VNATQPSTLSIQAEAARLQPHKQKSGTNRGSSYVDDFESTQTGIDLRSPYAWTLASTPYQQGPDALFPEAALSNNVDYGK
NRALLAWYYIDRMFTQRNSSLCPGYIASDLKQLSNPYVREVTSTEIFPDRQLAYGESNIIQTLNLSFYPNERGPYNLDAV
NIDDQGNLMQPEKRWGGIMRKLDNTNFEQANIEYVQFWLMNPFLDPDNPNTEGGDFYLNFGEVSEDILKDGLKSYENGIP
YDGNNQFLEETVWGRVSRQNSLTYAFDNNAGSRLVQDVGLDGLKNDEEFTFSSYSDYLDGLRRKLAPDAVDRMHADQFSP
FNDPAGDNYHFYRGYDYDEQRLGVLERYKHYNGVEGNSLSPSDAPEPLYQSSRTGPDVEDINQDNTLNEYERYFQYKVSL
RPEDFVVGKNYITDKQVSPVVCRDGSTQMAEWYQFKIPLSDYERVVGSINDFSTVRFMRMFMTGFKSVTHLRFATLELVR
GEWRPYSYSLNTRGDSPAEGELDISVVNIEENAGREPVNYVLPPGVTRATDPGQSQILQLNEQSMSLKVLGLQPGDARAV
YRNTQHDLRNYKRLQMWVHAESLIDNVTNLRSGELSIFLRLGSDIKNNYYEYEIPLTLTPHRKYDQENVEDRYAVWPLSN
RFDFALQELVNLKKERNRAKHDPSSGVGYTTLFTGRDPDNEANRMAVMGNPSLSDVRVMLIGVRNNASTARDGIVWVNEL
KVTDFDESGGWAAKANVNIGVSDIATLNFGTHIETAGFGGVDQPLNARRMDDYRQFNFAVQADMGRFFPEKLKLKAPVYY
SVSNETTLPKYNPLDQDVLLKDALDEAVTKTERDSIRDYAIEKSTIKSFSISGLQFDRRSEKSKPWDPGNFVFNFSFNKR
HNSDPTTEYENTNDYRGSLQYTWTPYFKGVKPFGWIKSKNRNLKFFKEWEVNYLPSNISFLTTMSRYYYEQQTRSEVDQM
MTLPVSVSKNFLWDRQLNLTWNLTKQLTFNFASNTSARIEEPVGAVNRRLFPDRYKEWRDTVIQSILRMGTPWAYNQTFT
ASYKAPFSRIPVVDFLNGSVTYNATYRWDRGATVDGEKVGNTIANQAAWNFDGRLNLEGLYNKFSYLKKVNQRFSSSKRA
TPPKKAKRFERTFKLNADTSLVIRHNLRNRKVKVTAATPDGKPFVVRTRVKDVNTIEVLTHGDQNIKFTIVEVLKDDKTI
WREIGEHATRFAMMTRSVNIRYRTSHSMSLPLFGPDIGNVFGQSRSYGPMSPGLDFAFGFSGEDYVTKAKERGWLMIDDN
QTSPSIWSTTNEFNLDIDLEPVRGLKIKLTNNRTDNHSNQVQFMYADMPTTRTGSYTKTHCALRTALRTSRAEDGYNSAA
FNQFLDNIPVIAGRIEARYAGTTYPSGGFMTDNPNAGRPFSTKVGQANRASSDVLIPAFIAAYTGVDARKVYLTPFPKLT
DILPNWRVTYDGLIRIGRLSEIFKTVTLNHAYQCTYTVGSYGSYLNWMQVGTGDMGFIPNADGAPIPSSPYNISTVAITE
KFAPLIGLAVTLKNDLKFNAEYRDGRTLTLNSDAGQLVEANTRNITAGVGYKIVGFNTVLKMRGSGQGISNDLTINADFS
YQQTQALIRRIETNYAQATSGTRTIGFNLSASYVMSRRMTVSAYIDHQINTPLISSSAYPTTNSNYGITFNLNLAR
>AND64266.1 cell surface protein SprA [Flavobacterium columnare]
MKNNFLSLFNLLFKNSFYILFFFVLNTAYSQEVKDTLKGYQKGKMELPDPQTILEAYTYDPVTDQYIYTKSFEGFTIDYP
IVLTPDEYQKLIKKEAIRKYFKEKGDAIAGQKKNSEEKKKDLLPRYYIRSGLFESIFGSNTIDIKPTGSVEIDLGMRYSK
QDNPAFSPRNRSNFNFDFDQRISMSLMGQVGTRLRVNVNYDTESTFAFQNLIKLEYTPTEDDILQKIEVGNVSMPLSNSL
IRGAQNLFGFKTELKFGRTTFTGVFSEQKSQTRTVTAQGGGLIQDFDMFALDYDADRHFFLSQFFRNNYDRALETYPVIN
SRIQITRLEVWVTNRQNRINTGTEGNNLRNIVALSDLGEAESTKLLENEIVGLNPIPANFFKVSADTPVDNANNAFNPKT
IGTTGSFLNESIRDVSNVSTGFNGVNTREGVDYSKLENARKLNSSEYTYHPQLGYISLNQRLTNDEVLAVAYQYTEGDKV
YQVGEFGNDGVTSSTINTNDIPVTKALILKLLKPNLNNVDKPIWNLMMKNIYQIPGAYQLEKTDFKFNILYTDPSPINYI
TLGAPLPLRGDVSNLPLLKVFDLDKLDFYNDPNGGDGFFDFLPGLTIDTQNARIIFTKIEPFGKSLFEKLSSNSTEKYND
ENSYNLNQKKYVYTSLYKKTQAAALQNSEKNKFQLKGKFKSTGGDGISLGAVNVSRGSVVVRAGGRVLQEGVDYTVNYQA
GRVQILDPSLQASGTPIQVSVENNSMFGQQTRRYMGFNIEHKISDKFQINGTLINMSERPFTQKTNYGQESVNNTMFGLN
GNFSTEVPFFTRLVNKLPNIDTDAPSNLSFRGEFAYLMPGASKIDRFNGESTVYVDDFEGSQSTIDMRSPQSWSLASVPD
EFQDKLNPSNLSYGFNRAKLSWYTIDPIFYTNQRPLGISDNDVLAYNTRRVYIDELYPQTSIAVGDSRVVNTLDLTYYPK
ERGPYNFNPAALNNEMPDPAKSFAGIMRPITTTNFEQANVEYIQFWLLDPYYKDINGVSPSNTGKITIHLGEVSEDVLKD
GKKMYENGLPGLGSEQKTLSSQWGKTPANQSLIYTFDSNNNNRILQDVGLNGLSDAEERIKFPDFANQDDPAADNYQYYL
NTSGGIVNRYKKYNGTEMNSPVDVTDSNRGNSTIPDVEDINRDNTMNTVEGYYKFEIDVKPNVKPGDRYVVSERVDNDRD
LGGGQKTSVRWIQYKIPITEGIAMGGISDTRSIRFMRMLVNGFNNQITLRFGALDLVRGEWRRYVGQLTNATDPNTNFEV
QSVNIEENAQRSPIPYVLPPNVRREQVNNNNTVVNQNEQSLVLRVGSANDDTKGLVDGEAKAVFKNVSVDMRQYKRLKMF
LHSESLLKSDDLKDKELSAFIRFGNDFTNNFYEIEVPLKVTPFGQAISENVWPLENEINLGLSALGKLKLESFKADPQFI
DADDKSYVREATVYDSGATAGMKIRVKGNPNIGYVRTLMVGLKNPKGGITTSKVRGEVWFNELRLAEMDESGGMAAVASL
DTNMADFLTLSATGRMGTIGFGSIEQKPNERSREDMWQYDLVTNVSLGKLLPKKWGVNLPFNYAIGEQTITPEYDPLYQD
LKLKDVLAVAQTEEEKDAIRKRSENFTKRRSINFIGVKKERSPEQKPHIYDVENLTLSYSYNEMKHRDFEVQNVLDQQVR
TTADYAYAFKAKTVEPFKKTSFMKKSTYWKLLSDLNFNLLPSNINFSSSILRQFNRQQFRQVDQSIVAGVEPLYRRNYLF
NYNYGFNFNLTRSFKVNYTATTGNIVRTNLLNKNDDSQKTEYTVWDDFWNVGEPNQHNQQITANYTLPIEKIPVLSFIKS
DYTYTGNYSWNRGSDAMRNFYPDKLANPNLVYDLGNTIQNANTHKLNTSFSMTNFYKYIGLVKFSERSKKAVKPVAPVMA
PKPGEKIVAKPKEKVEKQNVFLDGLIGVATALKNIQVNYSETNGTLLPGYLPSIGFLGSSRPSLGFVFGMQDEVRFEAAK
NGWLTNYDKFNQNFTKANTKQLQANAKLEPFTDLTIDLVADRTISNNYSEQFTVTDGNYNSLSPYQTGNFSISTLMIGTA
FATSDENGSNAFEAFRNGRKEIAQRLAQERASYDPLYDPSQVDSDGFPKGYSKNSQQVLLPAFLAAYTSDFRSSSNVPLK
FNRLLPLPNWNVKYTGLMRYKFFKERFRSFSIQHAYKSAYTLNSYRSNFEYDKNPNGVDVSGNYYSSTLIGNVNLTEQFS
PLLRLDIQMKNSLKFIAEMKKDRTLSLSFDNNLLTELKGQEYILGIGYRIKDVTIRSRLADNNTGVVKSDINLRGDISFR
NNKTIVRNIDYNNNQLGGGQNIVTAKFSGDYKFSSNLTTLFYFDYNFNRAVISTSFPITNIRAGFTLRYTLGN
>CAZ96530.1 Conserved hypothetical periplasmic protein [Zobellia galactanivorans]
MKTGAKLFLKSTFKLTLLFSFLIVSTGITYAQETENEDKEEQQVDSVKTGFSLGKLKMENPESIVSKYEYDPNLNMYIYS
EKVGDFDIGYPVILTPDQYYELVRQEGIKDYFKEKSDAFAGKKEGSEEARKNLLPNFYVNNNFFQSVFGGNTIEVIPQGS
VAMDLGVIWQKNDNPSLSPRNRTNLSFDFDQRISLSMLGKIGERLQVTANYDTEATFDFQNIVKLDYTPTEDDIIRSIEV
GNVNMPLNSSLITGAQSLFGVKTQLQFGKTMVTAVFSEQRSQNNTVVAQGGGTVNDFSVSALQYDEDKHFFLAQYFRDNY
DAALANYPYIKSQVQITRLEVWVTNRSQQTLNVRNVVGIQDLGEYDPLVAGEAKTRISQNAPAQFFKSNTSGQPNQLPRN
NANNYDPSLIGKGGALTQSIRDVSTIEQGFNIAGYQPNQGFDYAYLENARKLEQGRDFQFNAQLGYISLNQRLSNDEVLA
VAFQYTYNGQVYQVGEFANGGLDATTVSGAVDNPVINNNTLVLKLLKSNITNVSDPIWDLMMKNIYATGAFRLSQEDFKM
NILYSNPTPRNYITPVEDFPNQTDGGKPLQERILLEIFNFDRLNVYNDIQPGGDGFFDFVPGITVDTENGQIIFTKVEPF
GEYLFNRLGGGDYNAENSYNENQKKYVFRDMYELTKSAALQNPEKDKFILKGKYKSEGSNGIPIGAFNVPRGSVRVTAGG
RQLQEGIDYTVNYQAGTVQILDPSLEASNTPINISVENNAVFGQQTRRFTGVNVEHQFNKNFVLGATLLNLNERPLTQKS
NFGVEPVNNTVFGINGNFSTEVPFLTRLVNKLPNIDTDVPSNLSVRGEVAWLKPNSPKNADFEGETTTYLDDFEGAQALI
DIRSSLGWTLASTPLEFLDSPTQKGLETGFNRAKMAWYTIDPIFYTNQRPSSISDNDISTNATRRIYIDEVFPKIEQAQG
QTRQQTTLDLAYYPEMKGPYNANPNFQTESPNDKWGGIMRSLSSTNFEQANVEFVQFWVMDPYLDGTATSEGELVFNLGT
ISEDILADGLKQYENGLPINGEGSVKPENPIWGPVPATQALVYAFDVNEESRAQQDVGFDGLDDAAEAAIYGNENPEDPA
LDNYEYFLQRDGSILNRYLNFNNPQGNSPVQVTNDNRGSTTLPDVEDMDRDLTMNTVNSYYEYRIPIKPNTTINDKYVTD
IRDSLVLSGNRIPNGSTVRTRWIQYKIPLSDFTAAVGGINDFRSISSLRMYMTGFSSDVLLRFATLDLVRGDWRTYVKSL
DKDDPDATDDATTLDVNAVNIQENENRSPIPYVLPPGVRREQLNNNNTIIQQNEQSLSFVVENLEPRDSRGVFKNLDIDI
RQYEKLKMFIHAEKILETDTYNVEEPLVGFLRIGTDFSENFYQLEIPLEFTPFGSSSESAVWPDNNQMEILLADLNKVKS
VWISGTDLSEIRYFEVVNGEVVSVNEFAPRTPGQLRIGIQGNPSLGSIRSMMVGVKNVSDFPARGEVWFNELRLAGLDNE
GGWAALAAVDANFADFANISATGSTSTSGFGAIDQMPNERAREDAISYDLVTNVNIGQLLPKKWGIQIPFNYGVSEEMIT
PEFDPVYDDLKLEDRIAVGDDPDAIEEQAEDYTKRTSINFIGVRKDRGEEAEANFYDIENFTFNYSYNETNHRDFEIAAL
EDKNVAAGFVYNHSFKPVEVAPFMKNDSLFTSRYWRWLKELNLSLLPTSVSVNSNIDRQFNQQRFRDVVEEGVDKLDLPT
LQQRNYQFNWQYAVNYSLTKSLRLNMTASNNHIVRNYFEDPSDPNSAIDETLGLWDGFWDLGEPNRHAQQLELNYDLPFS
KIPLLDFINSQYSYTSNFDWQRGGDALKEVTGRDINTVQNASTHNITANLTMQKFYDMIGLKKRSGKSSASKAPVRKDKA
GNPVSDGEKTKKKSSGLFNTAVDVLTMVKRLNVNYNESRGKVLPGYTQSVGFVGSLRPSFGFVFGSQADVRFDAARKGWL
TDFGEFNEQFVQNVNRQLNITATAQPIKDLTIDLSADRQFSNSYQENFSVTKNANGEFEYNNLLGNDYGNFSISTVMIGT
IFNKSDEFDSKTFEQFKQNRITIANRLVADRGENLVIDPDTGFPEKYGKTQQDVLLPAFFAAYTGQDAERVNLDAFRQIP
IPNWNLKYTGLMRNKWFKKKFQRFSLSHGYRAAYSINSFQTNLEKVQLENDGLPALDPETGDRMSDLILNNVVLNDEFNP
LVRVDFEMKNSVSILAEMRTSRTLALSFDNNLMTEMNGKEYTVGLGYRFKDVKFVTNIGGNKTRLKGDLNLKADVTLRDN
ITIIRNLDIDNNQITSGQNLLSIKFTADYALSKNLNALFFYDHSFSQFAVSTAFPQTTINTGFTLRYNFGN
>ALU26135.1 cell surface protein SprA [Myroides odoratimimus]
MRGQFPISKSIFFWLVVLFLSVHGMYAQDPDEQVADSLQTQYDIGKIVIPDPNLIKEAYSYDPLTDSYYFTKTFDGFNVN
YPLVLTRKEFEELIMRAELRKYFQQRFNVMHGREENEEIKRDMLPRYYVNSKLFSTIFGSNTIDVKPTGSVEFDMGVRYS
KQDNPVVSTRNRKNMAFDFNQRISMGLQGMVGTRLAVNINYDTQATFDFQNMMKLSFAPDEDDIVRKVEVGNVSMPISGS
LVRGAQSLFGVKTELQFGRTTITGVFSEQKSQTTSIRADGAGTLEEFELDALDYDEDRHFFLSHYFRNNYDEALEKYPFI
KSRVRITRVEVWITNRYGRVNQTGNNARNIIAIQDLGEGQNKLGRPNADVVSKPEPDFFTINGVPNAYPDNANNQYDPGN
IGGNYLNSSIRLNTSGASGFNVSVQEGRDFVRLEGARKLSANEFTFHPQLGYISLQQKLSNDEVLAVAFQYSIGDKIYQV
GEFGTDGGMTVLPPGVDEANPDVPQSQSLILKLLKSNFTLVGQPVWKLMMKNIYQIPNAMYISQDKFRFNILYTDPSPLN
YISSVDGKPLPPDVERTPLLKVFHLDRLNYTNDPQQGGDGFFDFLPNGGMQNTFDPTNAGNMNNGYGNNNNGGYGGNGGY
GGNNGGFGNNGGFGNNGGYGNNGGYGNSGGYGNNNNQYNSNTFDGITIDPMYGRIIFTTVEPFGEHLFKKLSTNQLSEDY
NQSSSYNKNQSKYVFRSMYRTTKAEALRSQNEKNKFQLKGKFSSSMGEGIPIGSFNVAPGSVIVRAAGRVLVEGVDYTVD
YSRGRVMILDPGLQASNTPIEVSVENNTMFGQQTKRFFGMHVEHKFSKDFILGGTFLQMSERPFTHKSSYGQEAVNNTIW
GLNAQYSTEVPFLTRMVNKLPNIDTDVESRISFRGEFAYLKPGSSKLDQMNGEATSYIDDFEGMQSVIDVKSPLSWKLSS
VPVGFHGLNELDSDVDKDIVTLPAYSLEDGYRRSKMSWYSIDPTFYVGSKPDGVSEYDLSSNRTRRIYSEELFPDKDIAY
GESRVINTLDLTYYPEERGPYNFNRSYLTNPRSLTPRKNWAGIMRGLTTTNFEQANIEFVEFWVMDPYVGKSGDALTVQN
TGELRLNLGFISEDILRDGHKQYENGLPDTGANAVTTINTVWGKVPSAPSLVYAFDNNAENRRLQDVGLDGLNDEEERAF
FKDFAGFSDPAADNFVHYLDAQGGILERYRDYNGLENNSPAGGGRAGNNQPDAEDIDGDNTMNTIDAYFEYKVKVKPNTI
VGDKYVTDVRETKVQLPDGSVSDVRWIQYKIPIDTKGKKVGAIEDTRSMKFMRMYLTGFEKQVTLRFGTLNLVRSDWKRY
DRNLMEDNSGTNDERYSNTGIDVSSVNLTDNYDRKPIPYVTPPGVRREQVYMNNTLINQNEQSLSLKIYPKDLNAYPSGL
LSNDARGVFKNFNVDMRQYKKLRMFIHGESLEGGASRRLQDYEMAAFIRIGSDVIENFYEVEIPLKITNGGETNPDAIWP
EENELNLPIDLLAKLKVMKMGEVSRPGFDSSKIFYVNEEELNPSAGDKPNKVRLGIKGNPNFGKVRMMMIGIRNISPGAE
ALSGEFWFDELRMSDMDNKGGWAATGTIDANIADFANISLTGMKSTIGFGGLEQGPHDRSREDRKSYSVMTNVNLGQLLP
KRWGITLPFNYVISEEFITPEYDPMNPDLKLSYIKSGAKTSAEAEEAEKRAMDYTKRKSINFIGVNKQRGPEQKNRIYDI
ENITVSHSYNEVRHHDFEIESMLEQQVRSSLDYTYAFETKSVEPFKNIGFMKGQYWGLLRDFNFNYLPTNISFSSNIMRQ
YNRQEFRLIDVEGIGLDPLYRRNYFFNYNFGFNFDLTKSLRLSYIGGSNNIVRNYYDSVNGIVDNTNTIWDDYFNIGEPN
QFTQQLTVNYELPFSKIPVLSFIRSNYAYTGSFNWQRASDAYSNIDIDGINYSLGNTIQNARTQRLNTTLGMETLYRYLG
LVKSSDRRRTPSKAKKATIVPGQKVVQAKEDTKKKDNKEKGEPSAFGTATKDLLIGVLTSVKNIQINYSENSGTMLPGFL
PTVGFFGTSKPDLGFVFGNQVDIRYDAARKGYLTDYPEMNQPYTTISNKTLNLNASVSLIPDLTIDLYAERMKSDNYSEQ
FVVENNEYIGQAPYSYGNFSMSTVMLSTAFSSSDLMSSATFDRMLDNRIIVANRLAVERGIDITNPANLDREGFPIGYSK
GSQSVLLPSFVAAYTGKDANKVSTGLFKGMPLPNWNLKYRGLMRIGWFKDNFKNFSINHGYRASYTLGSYSYNTEYYKAP
NEVNKFGNYPSEYVVNNATLFEQFNPLIRFDVETKSSIRMSLEMRKDRMLSLSFDNNLLTETNGNDFVLGLGYRVKDVGF
NSMYANNGMGGRIASDINIKADFTLTKRETVVRYLDYGNSQTGGGQDMWSLRLTADYMLSKNLTAIFFYDHSFSKAVIST
MYPITNIRAGFTMRYNFGN
>AIJ37159.1 Hypothetical protein FPSM_00664 [Flavobacterium psychrophilum]
MRQFSLYKSNIAVKNSIFILLFFFSITVHAQVNPEPKDTVKGYNIGSLKLPNPNSILEAYTYDPITDRYIYTKTFEGFNI
NYPIVLTPKEYQELISREAMRDYFQKKSDAIDGKKTASKDTQKNLLPRYYIRSGLFETIFGSNTIDVKPTGTVEVDLGMR
YSKQDNPSFSPRNRQSTTFDFDQRISLSLLGKVGTRLKVSANYDTQSTFAFQNLIKLEYTPTEDDILQKIEVGNVSMPLN
STLIRGAQSLFGVKAQFKFGKTTVTGIFSEQKSQTKTVVSEGGGAISEFNLFGIDYDADRHFFLSQYFRNRYDEALKNYP
VVDSRVQITRMEVWITNRQNRVNTSPDGNNLRNIIALQDLGEGPLQNSSFTDITAQTVGVYAQAIPNFFVFTPFNTPTSN
KNNLFDPALIGTTGLLNSGIREIATASAGFTGVTVSEGTDYAKLENARKLNSNEYTFNTQLGYLSLNQRLSNDEVLAVAY
QYTIGDKLYQVGEFGTDGVSATSVNAAGVPLTQSLILKMLKGNLASVAKPAWNLMMKNIYQIPGAYQLDPKDFKFNILYT
DPSPLNYISEIGGTSFPANPLPENEVSLAPLLRVFNMDKLDSSNDPQKKGDGFFDFLPGLTVDAQNGRIIFTTKEPFGEL
LFKKLKNTGSLEDYADVNTYNANQKKYVFSGLYRKTQTQALQETDKNKFQLKGKYKSSGGEGISLGAANVPRGSVVVTAG
GRVLQEGIDYSVNYQAGRVQILDPSLQASGVPISVSVENNAVFGQQTRRFMGVNVEHKFSDKFQIGATFLKMTERPFTQK
SNYGQESVNNSIFGANANFSTEVPFFTRLVNKLPNIDTDVPSNLSFRGEVAFLKPGTSKIDQFQGEATVYVDDFEGSQST
IDMKSPLAWSLASSPVGFGGEIAENNLSYNDKRAKMSWYSIDPTFYSSQRPAEINDNDVSRNNSRRIYNSELYPNTDIAV
GETTVVSTLDMTYYPTERGPYNFNPLAVNNILPTPQNNFGGIMRSISSTNFEQANIEYIQFWMLDPYYGTASDTNAANTG
KLTFNLGEISEDVLKDGRKLYENGLPAGGSNPNVTNTAWGKVPASQSLIYAFDTNEANRSQQDVGLNGLSDAEENQKYPS
FAGPDPAQDNYQYFLNASGSITDRYKKYNGLEGNSPINVSDTNRGSTTTPDVEDINRDNTMNTINAYYKFAIDIKPNLVL
GDKYVSDVRTTQVLLANGNTTDARWVQFKIPILEATAANIEGGISDFKSIRFMRMFMSGFSDKVTVRLGSLDLVRGEWRR
YNNTLQTSDTDPTDDPTGFDVTAVNIQENSSRSPIKYVSPPGVEREQLYSNNSVLRQNEQSLSLKVYDKGNPQSGSKGLE
AGDSRAVFKTVDVDMRRYKKLKMFMHAESLRRTGAGFPNGENTPIRDNEMVGFIRFGNDFTNNFYQIEIPLKVTQENAIS
ASDIWPVENEIDIQTALLTQLKILNIKGTQPVDANGIFFQEANILDPSAKAGMRVGIKGNPNFGYVRTLMVGVKNPSTLA
NTYNRGEVWFNELRLAETDNKGGMAAIASLDTNFADFMTLSATGRMSTIGFGSLEQSPNKRSREDAQQFNIVTNMNLGKL
LPKKWGINLPFNYGIGEEIITPEYDPFNQDIKLKQLLDVTTDPADKAEFKNRALNFTKRKSINFIGVRKDRAAEQKQHIY
DPENLTVSYSFNQTEHHDFEVEGLLDQQVRTSTDYAYTFQSKAVEPLKNTKFLKKSSYWKMLSDFNFNYLPTSINFSSTI
LRQYNKQQYRQIDVQGLPLNPLYKRNNMFNYNYGFNYSLTKALRVNYTATTANLVKNYLDENNDPIDSFTIWDDYWNIGT
PNQHSQQLTVNYELPINKIPALAFIKSDYTYSGDYSWQRASLALQSFKATDGNTYDLGNTIQNASSHKLNTAFNMDTFYK
YIGLRKGFAKKTVPIAPPSVTKPGEKLVAKPKVKEIKPNVFLDGLIGLATSVKNIQINYNETSGTMLPGYLPSIGFLGSS
RPTLGFVFGLQDDVRFEAAKNGWLTNYAEFNQNFTQVKTKHITGNANIELFPDLKIDLIADRTFSENFSEQFDAVGGVYN
SHSPYNSGNFSISTVLIKTAFSESDETRSVAFDNFRKNRLIVADRLAEISYGTSDFPRVTDVSNPNYGFPKGFGKNNQAV
LLPSFLAAYTGSDASGVSLGAFKNIPIPNWTLKYTGLMRYKFFKNTFKRFSVQHAYKAAYTINSFRSNLKYTDPGTYDVG
GNFENKNIIGNVNLTEQFSPLIRLDFEMKNSIKILAEMKKDRTMALSFDNNLLTELKGVEYVIGLGYRIKDVRIKSRLAD
NATGEIKSDVNIKCDVSFRNNKTVVRNLDYNNNQLAGGQNIISTKLTADYSFSKNLTTLFFFDYSFSKAVISTSFPLTTI
RAGFTIRYNFGN
>EAP87331.1 hypothetical protein CA2559_01210 [Croceibacter atlanticus HTCC2559]
MANFYFKIPALKTAILLFALLGAYSVTAQEETEQDSTSTGYSLGKIELSDPNSILNKYTYDVDLDRYVYTQKLGEFNISY
PLILTPDEYQRLIFQEEMRKYFNEKSDALSGKKEGTEEEQKNLLPNFYVNNNFFESVFGGREIEVIPTGTVEVDLGVLYT
KQDNPSFSPRNRSNLTFDFDQRISLSLLGKVGKRLQVTANYDTEASFDFQNQIKLEYTPTEDDIVRKIEIGNVSLPLNSS
LIQGAQSLFGAKVEMQFGKTTITGVYSEQNSERNTVNVEGGDAVQDFEKFILDYDENKHFFLSHYFRDTYDRSLANYPFI
NSNVQITRIQVWVTNRTNNTQSLVDARNIVAIQDIGESDQNNIGLDNQPAGFVNEAPGSFPDNENNDFNPFGIGNPQQQS
ILNNQIRDVATIGQGFGTQVTEGRDYGVLENARQLQNNEYTINTQLGYISLNQRLSNDEILGVAFQYTVGGQVFQVGEFA
NDGVEATASNPDTDLDGILDSVDADVDGDGTNDNGQDTDGDGINDASDVDQTNGQDANNDGIDDAALPPNMSAIVNQTLV
VKMLKSPITNVNEPIWDLMMKNIYSLDAFDVSAEDFRFNILYTDPQPLNYIQSVGADPLPDDVEQTTLLRVLNLDKLNAY
NDPVLEGDGFFDYVPGLTIDPQNGRIIFTSTEPFGEYLFNKLRLNPSEDYDDEMDGSDNELLTYNSNQREYVFKKLYTTT
KIQAEQESAEKNKFQLKGRYKSSGVDGIPIGGFNIPQGSVTVTAGGRVLQEGVDYVVNYQFGRVQILDESLLASDVPIQI
STESNALFGQQTKRFTGLNVEHRFNENFLIGGTYLNLNERPITQKANYGYEPINNSIYGFNINYSTEVPWLTRFANHLPN
IDTEVESNFSIRGEFAYLQPGSPSGDNFRGETVTYVDDFEASQTSISILTPLSWELSSVPTGPNGFDGGFGNGDLRVNDR
RARINWYTVDPIFYSNQRPDGVSDADLSDYKTRRVFIDEIFPETTIVQGQPQVLFPMDIAFYPEERGQYNYATGANGTNT
LPNPEQNFGGITRQITNTNFEQSNVEYIEFWLLDPFIYDENAGSTGGTISFNLGSISEDVLKDGRKQYENGLPEDGGTAQ
TQSTAFGKVPQNQSLVYAFDTEGQARVNQDVGFDGLDDAEEASRFGDFAGLADPSNDNYNYFLNAQGSITERYRQYNGTQ
GNSPTDVSQDNRGNTTFPTVEDVNRDNTMNTIDSYLQLNVPIAPNQMSPDTNEFVTDVRELDVNTVDGGTLPTRWVQFRV
PLQFPQDSNDPLREVVGGIGDLRSVRFMRMFLQDFQENIHLRFATLDLVRGDYRRYNVAIQPDGNNPTTDDALFEVTSVS
EEMTSNYEPPPGVIREEFVNNNQSVLEDEQSLALTVSGLKPNDSRAVYKNFQVDMRQYEKLQMFLHAESLPNETPLEDDE
MVAFIRMGLDFTDNFYQVEIPLKVTTPNATNAAEIWPSENELQLPLDLLQTVKATVLGSDQFAQTDLNFFNENGEVSLDN
VSGELRVGIKGNPSFGNVRVIMLGVKNTNDNNLDETSGQVWFNELRLSGLKNEGGWAAVVNMDANVADFMNVSATGRRST
VGFGSIEQGPNQRSREDVQSYDVTTNVSVGQLLPKNWGVQIPFNYTRGEELITPQYDPEFLDLELDDRIDAAQDSQTADA
IKERAEDYTRRQSVSIIGLRKNRVVSTEPGAEPKTPMPYDIENFTLSGTYNQTDHRDFEIEESIDQNVRVGATYEYAVPE
VTIEPFKKIAVLDSSAYFKPIKDFNFNPLPTSISLGSNIQRQYNRQRFRSFLGEGNIIPQLYQRNYLYDWQFALNWKLSK
SLNFNYTTGNNFVVRNYVNDDLTQDQTIGLWDGFFETGTPNIHTQNLQLNYELPLNKIPLLEFVKSTYSYESSYQWQRGS
EIFNNLQDQGIPRLGNTVQNSMKHELNSTLDLQRLYNYVGLKKKQKKTNARRTSTNRRDLRQGQTSTPRLAAQGNQDNTP
SNKLSGADKAINTGIGLLTAVKKLQVSYIERQGTFLPGYTPTVGFIGSVRPTVGFTLGSQRDVREEAARRGWLTLYDQFN
QQYQEVENRELNIQATVDLLPDLKIDLNAARNYSETFQENYRVTGSGIGDYQYNSLTPNTFGNFSISTVLIATAFSQSDQ
DSSEAFDTFRENRLVVARRLAAQNGQDPTDVDENGFPSGYGRGNQAVLLPAFLSAYSGKDVNSVSLGAFRDTPLPNWTIK
YTGLMRLKWFKDNFKRFSLNHAYNSVYTLSQFQTNIDFDTNNPFGDNNRDQAGNFKNRTLFSNVNITEAFSPLVKIDMET
NNSIKILAEIRKDRALSLSFDNNLLTEISGNEYIVGLGYRIKDLKIATRVAGKRRILSSDLNFKADISYRRNKTIIRYLD
LDNSQTTAGQNIWTINFTTDYALTKNLTALFYYDHSFSTYEISTAFPQTTIRGGITLRYNFGN
>EAQ38510.2 gliding motility protein SprA [Dokdonia sp. MED134]
MKRNYYLNLRVAILFIAVIFIGNLSAIAQEEDPSESEESTAPVTFSLGSLVLPNPNSIVAKYTYDPVLDRYIYTEELGAF
NVTYPLILTPEEYEKRVRDEQMRQYFREKITAIDGRADEDDSRNSLVKSLYVKNDLFESIFGGDEITFTPQGSVEMDLGL
LFTKQDNPAFSPRNRRNFTFDFDQRISLSLLGQVGERLQITANYDTESTFNFQNQIKLEYTPTEDDIIQKIEVGNVSMPL
NSALIQGSQSLFGVKTELQFGKTRVTAVFSENQSQPKTVTAEGGATVQEFEVPALNYDENRHFFLAHYFRDSYNDALKNY
PFIDNSGVQVTRVEVWITNRQNQTTNARNIVAIQDIGESNPDNIGVNAGANPGFINSSFNAFPDNANNDFNPRGINDASV
QSQLSPAIRDVATVGQGFGNITVQDGTDYVLLENARKLDNSQFTLYPGLGYISLNQRLNNDEVLGVAFQYTVGGQVYQVG
EFANDGVNATEGNRPDADMDGIPDIADADSPVTRPDDDNDGIANEADADSNGDGILNGQDADGDGILDTVIPAGQAGSPV
NLVVKMLKSNLTNVEEPIWDLMMKNIYPLGAFQLEQDGFRLNIVYADPSPINFISPVAGEPLPTLFDGVNNDNTMDEGQD
RGALESNTLLRLFNLDRLTTFGDPQVGGDGFFDFVPGVTVHVQNGSIVFTTVEPFGENLFELLSVNDGAENYENEDTYNA
HQDKYVYSSLYQSTKTIARDNAEKNKFLLKGRYKSAQEQGIPLGAFNIPQGSVRVTAGGRVLVEGLDYTVNYQLGRVIIL
DKSLEASGIPISASVENNTIFGQQNKRFTGINVEHQFSENFIVGGTFLNLNERPLTQKATYNFEPINNTIVGLNASYSTE
LPFLTRWVNKLPNIDTDVPSNLSVRGEVAYLLPGQPKGTDFNGEATSYIDDFEGAQTSIDVGGPLQWSLSSPPVGFGGEF
ANGDLATGYRRAKFAWYTIDPIFYNNQRPDGISDDDLSLPETRRVFRDEIFPQQDIISGQTQALFTLDLAYFPDQRGPYN
FSPDAVDGTLSNPQENFGGITRQLTSTDFEQANVEFVEFWLLDPFYADGDTTSPGGNLTINLGSISEDILKDGRKQYENG
LPNDGGEVGTSETVWGKVPTNQSLVYAFDTEGQERANQDIGYDGLSDAEEMIEFPNFANLPDPAGDNYNYFLNTEGGVVE
RYRDYNNNQGNSPVEVTQTNRGSTTFPDVEDVNRDNTMNTVDAYFEYELPINPSSLSVENNPFVTDVRELTVTTQNGSQL
PTRWVQFRVPINQATNVVGGINDFRAIRFMRMYMSGWQEDVVLRFGTLDLVRGDFRRYLLSLDPNENTEINDGDNTLFEV
AAVNIEANETREPVPYALPPGVIRERLNNNNNNIRQNEQSLSLRVENLEEQDARGVYKYYSLDMRQYKNLKMFMHAEPII
ENGLDNQNVVGFIRMGTDLNSNFYQIELPLAPTPFNVSNQDREAIWPAANELNLSLELLQTIKSKVIAGDVESDPDDITY
FDQNGDRILNPEETCYEEGQLRIGIQGLPSFGDVRTLMLGVKNGNPTSNQAMGCSPGEIGAEVWFNELRLSDLTNDGGYA
GIVSLDGNIADFANVSATGRVSTVGFGSVEQNAGERSLEDVMQYDVVTNLNAGQLLPKKWGVQLPLNYSIGEQSITPKFD
PLYEDVELDTSLDNAADQEQRDQIEDYAIDYTKRQSFNAIGVRKERTNTDRKPMPYDIENLTFSYSYSQTDHKDFEIEES
LDQNVRLGGTYNFNFNSKPIEPFAKNDSLFTGKYYKFLKDFNFNYLPSSVAVQSNIVRQRNEQKFRDVFANDGDIALPRL
FQRNYLFDWGYAIDFPITKSLRFNYNMNHNRVVRNYLDSDGSPSFLDDEGQEVAGFGIYDGFLDVGTPDTHFGVLQLNYD
LPFEKFPFTEWITATYAYTANYRWQRGSQQFQVLDNIPEIGNSVENTNTHAINGTLDMEKLYKYVGLNKKKKKRATASRP
RGLPSPEDTRKTSDRERKIAEDQGSNSSGLSGSDKALNTGVSLLTAIKRVQFNYEENNGIYLPGYLPSVGFTGSLKPTPG
FIFGSQAEVRELAASNGWLTLFQDFNEQYREVESRNLGVQARIGLLKDLDIDLNMNRVYQENYQENYRVDPETLQYESLT
GNSFGRFNISTLLIATAFNESTSDFSETFNTFRENRLAVADRLATDFYGGAGFERDENGFPEGFGRTNQRVLLPAFLSAY
TGKDVNKTDSGFLRNVPLPNWNIKYTGLMNLDWFRSKFKRFSIQHGYTAGYSVNNFQTNLAYDRSTDGDPETAQRDQAGN
FLNQTLLGNVTLTEQFTPLVRIDFEMKNSVKILAEVKRDRALGLSFDNNLLTEIKGNEYILGLGYRIKDLRFVTNFGGSR
RVLKSDLNFKADLSLRQNETIIRYLDIDNSQTTQGQDIYGLRFTADYALTKNLTALFYYDHTFSTFAISTAFPQTTIRSG
FTLRYNFGN
>AFU68965.1 Por system secretion complex protein (required for gliding motility) SprA [Psychroflexus torquis ATCC 700755]
MNQKRLSLNINFKSYFFLVFLVFLSLEIYAQDEKDSIPQGPTYGTISMPNPSSIVSKYEYDSYIDKYIYTEKIGSVNTKF
PLVLTPKEFEALVLEEQMKSYFKQKSDAASGKGDVEDQKNLIPIFYVNNSFFQSVFGGNQIEVNPRGSVAVDMGILYSKQ
DNPALSPRNQSNLTFDFDQRISMSLQASVGTRLQVNAEYDTESTFDFQNQVKMDYTPTEDDIIQKIEVGNVNMPLNSTLI
QGSQSLFGVKTQLQFGKTTITGVFSELNSERQSVNIQGGATVREFDKFALDYDENRHFFLSQFFRDQYDEALQNYPFINS
RIQITRVQVWITNRTNNTETISDSRNIVALQDLGESAPDKLGLFFDNNGNPIAPPIPNFLLNPNGRPDNANNVFNPDGIN
GGANSILNNQIRDIATIQQGFGSAQPFVSEGRDYAILENARELEPNEFFLNTQLGYISLNQRLNNDEILGVAFEYTTTDG
RVFRVGEFANGGPPGTETQENPEEQGEQIALNQNLIVKLLKSPVTIVQEPIWDLMMKNFYSLGANGLEQDGFRFNILYTD
PQPVNFITQAPGSTTPLPDDVDETNLLQVLDLDRLNLNNDPVNGGDGFFDFVSGITIDPENGVIKFTKVEPFGEYLFNKL
DLTPETGPENYDNPETYNQNQTKYVFNSLYSTTKTQAQQDGAQQNKFQLAGRYKASSTGGIPIGAFNVPRGSVSVTAGGR
TLQEGIDYTVDYELGRVNILDEALLASDTPIQVSTENNALFGRQTKRFTGIDVQHRFSEELLIGGTYLNLNERPITQKAD
YGTEPINNSIYGVNFNYNTTVPFFTRLVNKLPNIDTDVESNFSLRGEFAYLRPGTPEASDFEGEATSYVDDFEGSQTSIS
VIDPLSWKLASTPIGYRGPNDANGTFDSNDDLSINDYRAKLNWHTIDPIFYSSQRPEDVTDQDLSQYYSRRVLVNEIFPN
VDIVPGQIQTLFPLDLVYRPSERGMYNYNPAASNDNILPNPEQNFGGIMRGLQTTDFEQSNVEFVEFWVMDPFIYAENAG
NNGGKVVLNFGSITEDISKDGRKQFENGLPEDGGNSNTLLTNFSKVPSNQSLVYAFDTEGQERINQDVGYDGLLNSDEAL
KFPAFANFEDPSNDDYQYYLDGDGDLLNRYRNFNGMEGNSPVEVTENNRGNSAFPDVEDINLDNTMNTIDSYYEYEVPVY
PNMSVENNTSTVAGINSDYITDVKEVITTLQNGQEIEARWIQFRVPLRTGEEFAVGGISDLRSIRFMRMFMTGFSQETIL
RFGTLELIRGDYFTYDLPILPDGQNPMAGNTQFNVEAVSEEITSNYVTPPGVLREELVNNNVAIREDEKSLSLRVKNLEA
EDSRAVFKNYQIDMRQYDNLEMYLHAEALPPPENQLQDGQLTAFIRMGIDFTNNYYQIEIPLKVTDPQDFSPRGIWPLEN
DLNLPLDLLQQIKSTVLGDDNLSNLELNYFDESLNPVDGTFNEGLKVGIIGNPSFGNIRVMMLGLKNSSNQNVSGEVWFN
EMRLTGLKNEGGWAAVLNLDTNFADFANVSASGRRSTVGFGAIEQGPNQRSREDIQQYDIVTGLNLGQLLPKDWGVKIPL
TYNRGEELITPQFDPVYGDLELETLLDNTADEADRAEFAEQAETYTKRQGISVIGLRKDRTNQEKTPMPYDIENFTVSSS
YNQTDYRDFEITESLDQNVDAALTYGFNFKPLEIKPLEKIGLFKSPYFAIFKDFNINLLPNSITAGANINRQYNELRFRE
FNLPPGSLGTPKLFQRNYFFDWQYAIDYNLTKSLNFNFNASTNRIVRNYIDENNVQDNSIGIFDDFFDIGIPNRHYQQLQ
LNYTLPFNKIPFLKFVQTQYSYTGDFLWTKGSEILRDLEGIPDLGNSVQNSARHQINSNLNMSSFYNYLGLTKKRAQNPS
QIKRNISRRRGAENIEQDPQNQNNQENAKTELTIGDKALNTVIGLVTVLDRVQVNYSDTKGIFLPGYTNNIGFGGTLKPT
AGFTFGSQNDIRREAARKGWLTMYQDFNEQYIRTDNQLLDIQAGLKLLPGMTIDLIANRMYSDTYTENFRVDPETMAYNS
IIPNTYGNFNISTNMIRTSFNSSTKEFSENFETFRENRFIVANRLAEQAGVNVNDPNNIDENGYPIGFGRTSQAVLLPSF
LSAYTGSDPQGEDLSPFRDIPIPGWNIKYTGLMRLTWFRETFNRFSIQHGYRSSYTVNQFQTDLEFNRSDPFGDFNTDQN
GNFRTELFISNVNLIEEFSPLIKLDFEMKNSVSILAEVRKDRALSLSFNNNLLTEMQGDEYIIGLGYRVKDLTVVTKFEG
NRRVLSSDLNLKADLSLRRNETIIRNLDVLSNRVTSGQDIWSINFVADYAFTKNLTALFFYDHVFSQNAISTIFPQTTIR
TGFTLRYNFGN
>EAR15951.1 hypothetical protein RB2501_03615 [Robiginitalea biformata HTCC2501]
MKTGASAFYTKYRLSLFSLLFLLVFAALPAHAQDGETEADSVQTGVALGSLRMENPPSIVSKYTYDAKLDRYIYTESVGN
YDISYPIILTPEDYFELVRREGMKSYFKDKIDAFSGRKEGSEEARKNLLPNFYVNNSFFETIFGGNTIEVIPQGSVAMDL
GVIWQKNDNPALSPRNRTNLAFDFDQRISLSMLGQIGERLQITAQYDTEATFDFQNLIKLDYTPTEDDIIQKIEIGNVNM
PLNSSLISGAQSLFGVKTQLQFGKTTVTAVFSEQRSQSNTVVAQGGGTINEFELTALDYDEDRHFFLSQYFRDQYDQALA
DYPYINSQVQITRLEVWVTNRSQQTLNVRNVVAIQDLGESLPEKTRIGQAGGAPGGFFNSGGAPVNLPRNGANDYDPALI
GSGGVLTPDIRDIATVDDGFQIPGGYTVNQGFDYAILENARKLDQGRDYAFNSQLGYISLNQRLSNDEVLAVAFQYTYNG
QIYQVGEFANGGLDATSVSPGAQVEINNNTLVLKLLKSNITNVSDPIWDLMMKNIYATGAFQLSEEDFKLNILYNDPTPR
NYITPVNPDVGWPDTPRPLEERILLDVFNLDRLNVYNDVQPGGDGFFDFVPGITVNTQNGQIIFTKVEPFGEYLFELLGG
GTYDVDDDQGYNQNQQKYVFRNMYNQTKAASLQDAEKNRFRIKGRYKSETGNGIPIGAFNVPRGSVRVTAGGRQLQEGID
YTVNYQAGTVQILDPSLQASNTPINISVENNAVFGQQTRRFTGVNVEHQFNENFVLGATLLNLNERPLTQKANFGVEPVN
NTIFGLNGNFSTEVPFLTRLANMLPNVDTDVASNLSLRGEVAFLKPNAPDNANFRGETTSYLDDFEGAQALIDIRASLGW
SLASTPLEFLDEGEEDLETGYERAKLAWYTIDPIFYTNQRPPGISDNDISLNATRRIFIDEVFPRIDIAQGQTTVQNTLD
LAYYPNLKGPYNANPNFEAESPQEKWGGIMRSLSSTNFEQSNVEFVQFWVLDPYVDGQATGPGELVINLGNISEDILEDG
RKQYENGLPGVNSNDLTTQTIWGRVPATQALVYAFDADETNRSLQDIGYDGLADADEAAEGYNGPAEDPALDNYTYYLNR
EGSLLERYLDFNNTEGNSPVAVTNTNRGNTTLPDVEDVDRDLTMNTVNSYYEYRIPIRPGVTVDDPYVTDIKEGVTPNLP
NGTQLNRRWIQYKIPLSDFTDAVGGITDFRSISFMRMYVTGFTDPVVLRFATLDLVRGDWRNYTKTLQTNNDNPADDGTS
VDVNTVNVEENEARIPIPYVLPPGVVREQLNNNNTIVRQNEQSLSMVVENLEPEDSRGVFKNVSMDMRQYQRIKMFLHAE
KIAQSDPFLNTESLVGFLRIGTDFSENFYQIEVPLEFTDFSASTAEQVWPAINELDVALDDLNKVKSEGIASQTLGEITF
YEVIDGVAVEVDEFAPRQPGRARIGIRGNPSLGSIRSMMVGVKNIDNIPLRAEVWFNELRLAGLDNNGGWAAVAAVDANM
ADFANVSATGNTSTSGFGAIDQMPNERAREDAISYDVVTNVEIGKLFPAKWNLQIPFNYGISEQLITPEFDPVYDDLKLE
DRIAAADSPADAEQIREQAEDYTKRTSINFIGVRKNRGEEAEANFFDIENFTFNYSYNETDHRDFEVAELRDQNVQAGVV
YNHNFKPVPVAPFAKNDSLFRGSYWQWLKELNFNLLPTSISLQSDINRQFNQQRFRDVLEPGVETLELPLLQQRNYRFNW
QYNLNYALTKSLRVQLTGSNNSIVRNYYEEEGNPFSNILADRTLWDGFFDIGEPNRHAQQMTLNYEIPLSKIPIFDFVNA
QYTYTSNFDWQRGGDALNLAVAKAQNPGIPEDQLSLSSINTIQNANTHTLTAALSMQRLYDKLGLKKSTGKPTTGIAAPR
TDKAGNAREDGESAAPKRTGKAFNTAIDLLTMVKRINVNYSENNGTVLPGYTQSVGFIGTTRPTVGFVFGSQADVRQLAA
QNGWLTNFNEFNEQFVQRTSKQLNITATAQPVPELTIDLIADRQYSETLQENFNVTDGEYIPQAPNTYGSFSISTMMLAT
AFNRSDEQSSETFEAFKDNRLTIANRLLSDRNGADIGVDDDGFPIRYGKTQQEVLLPAFFAAYTGQDAERVNLDTFRDIP
IPNWNIKYTGLMKNKWFQKQFKRFSLSHGYRSAYTINSFQTNLERYQLVNDNDPGTNPFEVETGDLMPEILINNVVLNDA
FNPLVRVDFEMQNSVSVLAEVRMDRALSLSFDNNLLTEINGKEYTLGLGYRFKDVQFVTRIGGERQRLKGDLNLKADLSL
RDNITIIRNLDLDSNQITSGQNLVSIKFTADYALSKNLNALFFYDHSFSEFAVSTAFPQTTINTGFTLRYNFGN
>EAR02221.1 hypothetical protein FB2170_03020 [Maribacter sp. HTCC2170]
MKRGAKQFLKYSFKLIILFAFFLGSVEYSYAQETEGEGFNEQGQDSVKTGFSLGKLKFDNPESITSKYIYDPNLDRYIYS
EKVGDFDIGYPIILTPAQYMELVRKEGMKDYFKEKLDAYSGKKEGSEDARKNLLPNFYINNNFFQSVFGGNTIEVIPQGS
VAMDLGVIWQKNDNPSLSPRNRTNLSFDFDQRISLSMLGKIGERLQVTANYDTEATFDFQNIVKLDYTPTEDDILQKIEV
GNVNMPLNSSLITGAQSLFGVKTQLQFGKTKVTAVFSEQRSQNNTVVAQGGGTINEFTRTALDYDEDRHFFLAQYFRDNY
DVALANYPYIQSQVQITRLEVWVTNRSQQTLNVRNVVAIQDLGESAEDKTRIGISNGDPAGFFNNPSNALPRNNANDFDP
ATIGTGALTESIRDIATVEAGFNVPGYQVNQGFDYAILENARKLELTRDYQFNTQLGYVSLNQRLSNDEVLAVAFQYTYN
GEVYQVGEFANGGLDATTVTGGINGANPVINNNTLVLKLLKSNITNITDPIWDLMMKNIYATGAFRLSQEDFKLNILYSD
PTPRNYITPVEEGAGSGWPDSPKPLQERILLDVFNLDRLNAYNDVQPGGDGFFDFIPGLTVDTQGGKIIFTKVEPFGEYM
FELLGSGTYDVTNDQGYNANQKKYVFRDMYTQTKAAALQDPVKNKFLLKGKYKSEGSNGIPIGAFNVPRGSVRVTAGGRT
LQEGIDYTVNYQAGTVQILDPSLEASNTPINISVENNAVFGQQTRRFTGVNVEHQVNKNFILGATLLNLNERPLTQKSNF
GVEPVNNTIFGLNGNFSTEIPFLTRMVNKLPNIDTDVPSNLSVRGEVAWLKPNSPKNADFQGETTTYLDDFEGAQALIDI
RSSLGWSLASTPLEFAPGGVLSGSSPEDPANLINGHGRAKMAWYTIDPIFYTNQRPSGISDSDVSTNATRRVFIDEVFPQ
VDIAQGQTTVQGTLDLAYYPNAKGPYNTNPDFDTEPSQDKWAGIMRSLSSTDFEQSNVEFVQFWVLDPYVDGLATSPGEL
VFNLGNISEDVLKDGRKQYENGLPVDADALIHQPSWGIVPATQALVYAFDANEDNRVLQDVGFDGLNDAGEVDIYGPGED
PALDNYQYYLNREGGVLERYLDFNNPDGNSPVQVTNTNRGSTTLPDVEDIDRDLTMNTVNSYYEYRIPIRPTTSINDKYV
TDIKDGVTPDLPNGSQLNRRWIQYKIPLSDFTDAVGGITDFRSISFMRMYLTGFSSDVVLRFATMDLVRGDWRTYTKTLQ
DELIDNDPTDDGTVVDVNTVNIEENNTRTPVPYVLPPGVVREQLNNNNTIIRQNEQSLSFKVDNLESEDSRGVFKSLNID
IRQYKKLKMFIHAEKVNNSDYADDANPLVGFLRLGTDLSQNFYQVELPLQFTSHGAASESEIWPDVNEMEILLSDLNKVK
SLRIANRTDIPLNELQFFEVENGEVIPVPEFAPRTLGRLRIGIRGNPSLGSVRSMMVGIKNIDVLPARGEVWFNELRLAG
LDNNGGWAAVASIDANIADFANITATGSKSTSGFGAIDQMPNERAREDAISYDLVTNVNVGQLLPKKWGIQIPFNYGISE
QMITPEFDPVYDDLKLEDLIASAPTQEEADQTLEQAEDYTKRTSINLIGVRKDRGEDAEANFYDVENFTFNYSYNETDHR
DFEIAKLRDQSVNTGFVYNHNFKPIEVAPFAKKDSLFTGKYWQWLKDLNFNLLPASVSVNSNINRQFNQQRFREVFEPGV
ESLDLPFLQQRNYLFNWQYAINYSLSKSLSLNLTASNNNIVRNYFNEDGNPDSDINQALGLWDGFWDLGEPNRHAQQMQL
NYELPFNKIPALDFISAQYSYTSNFDWQRGGDALAEVASDALGYQVAINTVQNANTHNLTAALSMQKFYDLIGLKKRDGK
VSKGIPVRRDKGGNPASVKEAPKQKTSALFNTAVDVLTMVKRLNINYSENNGTVLPGYTQSIGFIGTARPTLGFVFGSQA
DVRYEAARNGWLTGFTDFNEQHIKRTNKILNITATAQPIRDLTIDLSADRQYSDSYQENYDLQSWLQEESGLVNEFGNFS
ISTMMIGTALSKSDEFSSELFETFKENRITIANRLVSDRGESLGTLDEDGFPERYGKTQQDVLLPAFFAAYTGQDANRVN
LDAFRQIPIPNWNIKYTGLMRNKWFKKKFKRFSLSHGYRSSYSINSFQTNLEKQNTLFDSETGDWLPDLILNNVVLNDQF
NPLMRVDFEMKNSVSVLAEVRTERALSMSFDNNLMTEINGKEYTLGLGYRFKDVKFVTNIGGNKTRLKGDLNLKADVTLR
DNITIIRNLDIDNNQITSGQNLFSLKFTADYALSKNMNALFFYDHSFSKFAVSTAFPQTTINTGFTLKYNFGN
>CAL44183.1 Putative adhesin precursor SprA [Flavobacterium psychrophilum JIP02/86]
MRQFSLYKSNIAVKNSIFILLFFFSITVHAQVNPEPKDTVKGYNIGSLKLPNPNSILEAYTYDPITDRYIYTKTFEGFNI
NYPIVLTPKEYQELISREAMRDYFQKKSDAIDGKKTASKDTQKNLLPRYYIRSGLFETIFGSNTIDVKPTGTVEVDLGMR
YSKQDNPSFSPRNRQSTTFDFDQRISLSLLGKVGTRLKVSANYDTQSTFAFQNLIKLEYTPTEDDILQKIEVGNVSMPLN
STLIRGAQSLFGVKAQFKFGKTTVTGIFSEQKSQTKTVVSEGGGAISEFNLFGIDYDADRHFFLSQYFRNRYDEALKNYP
VVDSRVQITRMEVWITNRQNRVNTSPDGNNLRNIIALQDLGEGPLQNSSFTDITAQTVGVYAQAIPNFFVFTPFNTPTSN
KNNLFDPALIGTTGLLNSGIREIATASAGFTGVTVSEGTDYAKLENARKLNSNEYTFNTQLGYLSLNQRLSNDEVLAVAY
QYTIGDKLYQVGEFGTDGVSATSVNAAGVPLTQSLILKMLKGNLASVAKPAWNLMMKNIYQIPGAYQLDPKDFKFNILYT
DPSPLNYISEIGGTSFPANPLPENEVSLAPLLRVFNMDKLDSSNDPQKKGDGFFDFLPGLTVDAQNGRIIFTTKEPFGEL
LFKKLKNTGSLEDYADVNTYNANQKKYVFSGLYRKTQTQALQETDKNKFQLKGKYKSSGGEGISLGAANVPRGSVVVTAG
GRVLQEGIDYSVNYQAGRVQILDPSLQASGVPISVSVENNAVFGQQTRRFMGVNVEHKFSDKFQIGATFLKMTERPFTQK
SNYGQESVNNSIFGANANFSTEVPFFTRLVNKLPNIDTDVPSNLSFRGEVAFLKPGTSKIDQFQGEATVYVDDFEGSQST
IDMKSPLAWSLASSPVGFGGEIAENNLSYNDKRAKMSWYSIDPTFYSSQRPAEINDNDVSRNNSRRIYNSELYPNTDIAV
GETTVVSTLDMTYYPTERGPYNFNPLAVNNILPTPQNNFGGIMRSISSTNFEQANIEYIQFWMLDPYYGTASDTNAANTG
KLTFNLGEISEDVLKDGRKLYENGLPAGGSNPNVTNTAWGKVPASQSLIYAFDTNEANRSQQDVGLNGLSDAEENQKYPS
FAGPDPAQDNYQYFLNASGSITDRYKKYNGLEGNSPINVSDTNRGSTTTPDVEDINRDNTMNTINAYYKFAIDIKPNLVL
GDKYVSDVRTTQVLLANGNTTDARWVQFKIPILEATAANIEGGISDFKSIRFMRMFMSGFSDKVTVRLGSLDLVRGEWRR
YNNTLQTSDTDPTDDPTGFDVTAVNIQENSSRSPIKYVSPPGVEREQLYSNNSVLRQNEQSLSLKVYDKGNPQSGSKGLE
AGDSRAVFKTVDVDMRRYKKLKMFMHAESLRRTGAGFPNGENTPIRDNEMVGFIRFGNDFTNNFYQIEIPLKVTQENAIS
ASDIWPVENEIDIQTALLTQLKILNIKGTQPVDANGIFFQEANILDPSAKAGMRVGIKGNPNFGYVRTLMVGVKNPSTLA
NTYNRGEVWFNELRLAETDNKGGMAAIASLDTNFADFMTLSATGRMSTIGFGSLEQSPNKRSREDAQQFNIVTNMNLGKL
LPKKWGINLPFNYGIGEEIITPEYDPFNQDIKLKQLLDVTTDPADKAEFKNRALNFTKRKSINFIGVRKDRAAEQKQHIY
DPENLTVSYSFNQTEHHDFEVEGLLDQQVRTSTDYAYTFQSKAVEPLKNTKFLKKSSYWKMLSDFNFNYLPTSINFSSTI
LRQYNKQQYRQIDVQGLPLNPLYKRNNMFNYNYGFNYSLTKALRVNYTATTANLVKNYLDENNDPIDSFTIWDDYWNIGT
PNQHSQQLTVNYELPINKIPALAFIKSDYTYSGDYSWQRASLALQSFKATDGNTYDLGNTIQNASSHKLNTAFNMDTFYK
YIGLRKGFAKKTVPIAPPSVPKPGEKLVAKPKVKEIKPNVFLDGLIGLATSVKNIQINYNETSGTMLPGYLPSIGFLGSS
RPTLGFVFGLQDDVRFEAAKNGWLTNYAEFNQNFTQVKTKHITGNANIELFPDLKIDLIADRTFSENFSEQFDAVGGVYN
SHSPYNSGNFSISTVLIKTAFSESDETRSVAFDNFRKNRLIVADRLAEISYGTSDFPRVTDVSNPNYGFPKGFGKNNQAV
LLPSFLAAYTGSDASGVSLGAFKNIPIPNWTLKYTGLMRYKFFKNTFKRFSVQHAYKAAYTINSFRSNLKYTDPGTYDVG
GNFENKNIIGNVNLTEQFSPLIRLDFEMKNSIKILAEMKKDRTMALSFDNNLLTELKGVEYVIGLGYRIKDVRIKSRLAD
NATGEIKSDVNIKCDVSFRNNKTVVRNLDYNNNQLAGGQNIISTKLTADYSFSKNLTTLFFFDYSFSKAVISTSFPLTTI
RAGFTIRYNFGN
>AJH13745.1 SprA protein [Myroides profundi]
MYAQDPDEQVADSLQTQYDIGKIVIPDPNLIKEAYSYDPLTDSYYFTKTFDGFNVNYPLVLTRKEFEELIMRAELRKYFQ
QRFNVMHGREENEEIKRDMLPRYYVNSKLFSTIFGSNTIDVKPTGSVEFDMGVRYSKQDNPVVSTRNRKNMAFDFNQRIS
MGLQGMVGTRLAVNINYDTQATFDFQNMMKLSFAPDEDDIVRKVEVGNVSMPISGSLVRGAQSLFGVKTELQFGRTTITG
VFSEQKSQTTSIRADGAGTLEEFELDALDYDEDRHFFLSHYFRNNYDEALEKYPFIKSRVRITRVEVWITNRYGRVNQTG
NNARNIIAIQDLGEGQNKLGRPNTDVVSKPEPDFFTINGVPNAYPDNANNQYDPGNIGSNYLNSSIRLNTSGASGFTVPV
QEGRDFVRLEGARKLNANEFTFHPQLGYISLQQKLSNDEVLAVAFQYSIGDKIYQVGEFGTDGGMTVLPPGVDEVNPDVP
QSQSLILKLLKSNFTLVGQPVWKLMMKNIYQIPNAMYISQDKFRFNILYTDPSPLNYISSVDGKPLPPDVERTPLLKVFH
LDRLNYTNDPQQGGDGFFDFLPNGGMQNTYNPNNAGNMNNGYGNNNNGGYGGNNGGYGGNNGGFGNNGGFGNNGGYGNNG
GYGNSGGYGNNNNQYNSNTFDGITIDPMYGRIIFTTVEPFGEHLFKKLSANQLSEDYNESSSYNKNQSKYVFRSMYRTTK
AEALRSQNEKNKFQLKGKFSSSMGEGIPIGSFNVAPGSVIVRAAGRVLVEGVDYTVDYSRGRVMILDPGLQASNTPIEVS
VENNTMFGQQTKRFFGMHVEHKFSKDFILGGTFLQMSERPFTHKSSYGQEAVNNTIWGLNAQYSTEVPFLTRMVNKLPNI
DTDVESRISFRGEFAYLKPGSSKLDQMNGEATSYIDDFEGMQSVIDVKSPLSWKLSSVPVGFHKLNEVDSDKDKDVALPA
YSLEDGYRRSKMSWYSIDPTFYVGNKPNGVSEYDLSSNRTRRIYSNELFPDKDIAYGESRVINTLDLTYYPEERGPYNFD
RSYLTNPRSLTPRKNWAGIMRGLATTNFEQANIEFVEFWVMDPYVGKSGDALTVQNTGELRLNLGFISEDILRDGHKQYE
NGLPDTGANAVTTINTIWGKVPSAPSLVYAFDNNAQNRRLQDVGLDGLNDEEERAFFKDFAGFSDPAADNFVHYLDAQGG
ILERYRDYNGLENNSPAGGGRAGNNQPDTEDIDGDNTMNTIDAYYEYKVKVKPNTIVGDEYVTDIRETKVQLPDGSVSDV
RWIQYKIPIDTKGKKVGLIEDTRSMKFMRMYLTGFEKQVTLRFGTLNLVRSDWKRYDRNLMEDTSGNNEEKYPNTGINVS
SVNLTDNYDRKPIPYVTPPGVRREQVYMNNTLINQNEQSLSLKIYPKDQNASPFGLMPNDARGVFKNFNVDMRQYKKLRM
FIHGESLESGVSRRLQDYEMAAFIRIGSDVIENFYEVEIPLKITNGGETNPDAIWPKENELELPIDLLAKLKVMKMGEVS
RPGFDSSKIFYVNEEELNPSAGDKPNKVRLGIKGNPNFGKVRMMMIGIRNISPGAEALSGEFWFDELRMSDMDNKGGWAA
TATIDANIADFANISLTGMKSTIGFGGLEQGPHDRSREDRKSYSVMTNVNLGQLLPKRWGITLPFNYAISEEFITPEYDP
MNPDLKLSYIKSGAKTSAETEEAEKRAMDYTKRKSINFIGVNKQRGPEQKNRIYDIENITVSHSYNEVRHHDFEIESMLE
QQVRSSLDYTYAFETKSVEPFKNIGFMKGQYWGLLRDFNFNYVPTNISFSSNIMRQYNRQEFRLIDVEGIGLDPLYRRNY
FFNYNFGFNFDLTKSLRLSYIGGSNNIVRNYYDSVNGIVDNTNTIWDDYFNIGEPNQFTQQLTVNYELPFSKIPVLSFIR
SNYAYTGSFNWQRASDAYSNIDIDGINYSLGNTIQNARTQRLNTTLGMETLYRYLGLVKSSDRKRTPSKAKKATIVPGQK
VVQAKEDTKKKDNKEKGEPSAFGTATKDLLIGVLTSVKNIQINYSENSGTMLPGFLPTVGFFGTSKPDLGFVFGNQADIR
YDAARKGYLTDYPEMNQPYTTISNKTLNLNASVSLIPDLTIDLYAERMKSDNYSEQFVVQNGEYIGQAPYSYGNFSMSTV
MISTAFSSSDLMSSATFDRMLDNRIIVANRLAVERGIDITNPANLDREGFPIGYSKGSQSVLLPSFVAAYTGKDANKVST
GLFKGMPLPNWNLKYRGLMKIGWFKDNFKNFSINHGYRASYTLGSYSYNTDYYKAPNEVNKFGNYPSKYVVNNATLFEQF
NPLIRFDVETKSSIRMSLEMRKDRMLSLSFDNNLLTETNGNDFVLGLGYRVKDVGFNSMYANNGMGGRIASDINIKADFT
LTKRETVVRYLDYGNSQTGGGQDMWSLRLTADYMLSKNLTAIFFYDHSFSKAVISTMYPITNIRAGFTMRYNFGN
>ALJ01374.1 cell surface protein SprA [Rufibacter tibetensis]
MMAWLSQAEPSGVSMAGVSTTLLALSDVEEEPQDTIKNQGYIPSRRPNLIFKDRRGDPFSNRTTLSPLLLPLPKNVQLNV
VPDDSLKSFQITEQIGGYDYRDPSTMTFEEYSRYQQQQAIKDYWRTKSASLDEQNPAAPSRRLVPTLNLGGRTFDRLFGG
NTVDIRPNGLATLKFGALFNKNENPAIPLRQQSIGDFEFDQTIALNIDGRIGEKMRITANWDTKANFDFENNLKLEYTGY
PEEIIQKIEAGNVSLPLNNSLIQGGQNLFGLKAQLQMGKLSVTAIAANQRGSIDAVDIQNGAQNRRFEIRADDYDRDRHF
FLAQFFRNRYDQALRNLPLVNSGIVVRRLEVYITNDNRATQNLRNVVALMDLGEPQPFQSRFSNNLPATSGAGNNQNSLY
GSLTNRNNTQVDNFLEGLGLRKTIDFEHVRARRLDQTEYKFNPQLGYISLNSALLPEQVLGVAFEYTLNGRTYKVGELQE
DYQNVPEDQVIFLKLLRATNPGLNTPTWDLMMKNVYALNANQIERQNFQLNVVYKDDATGGDLTSFQDESRLKGIPLIQV
FNLDNVNTNNDPPKDGNFDFLSGITIDPESGRIYFPQVEPFGSFLRTQFTAGAEDQYINKYVFQELYDSIQTDAQQFAQK
NKFFIQGRYQASSTDEITLPGIRIAEGSVAVYSGGTRLVEGQDYQVFYDLGRVKILNPSYLNSASNLRVTYEKADILSVQ
PRTLLGARFDYRVDNDLILGATVLHQGERPFIQRVNIGDEPSNNTIYGFDVNYRRESRLLTRLTDKLPFLETKEPSAITL
GAEVAQLVPQKTAFRGEDGVSYIDDFENAKTPYSLGGFNTNAWRLAATPAPLANGASGLAYAYNRAKLAWYTIDQIYYSS
NNLRPNNISREELANHYVRGVQRREIFPNRDPETNNTFEYTFDLAYYPRERGQYNYNPNVSNDGQFLQNDPKNNWGGISR
EISFDNNFDNANIEYLEFWMMDPFIKGDRGRGIITGKPDAQNSLDENGKLVFNLGNISEDLLKDQRYEFENGLPTDGNLQ
NTEPTAWGRVTRNQFLTDAFDAEPGSRQFQDIGLDGLNDNDERAFFQGIYSTLADPSADNFRHHLDGTYDAANTGVLGRY
KNFNGMEGNSPVNSNLSSNAFPDKEDLNKDNVISDVEQYYEYNIDLNPNRLAVGSNYIVDRVDSVDSGNNRVRWYQFRIP
VRKPTGNVNNMQGFKSIRFMRMYATQFADPVVLRFVQMQFVSNQWRTYNTILSNGAPCVGDCDTDASAFNVSSVSIEENG
EVDAGTIPYVVPPGVERQRDYSSANNRRQNEQSLQLLVENLRDAFSKAVYKNVSQDMLIYKRLKMYVHAQSPSGTQDNEV
NAFIRIGTDFTQNYYEYSIPLKMTPQGSRDPYQIWNEQNFIDVAFDEFVRLKSRRNQAGFPLNQVFTEQREDGKVFRVVG
NPDFSDVQSLMIGLENPATPDKAAHSVTLWVNELRVSDFDRTAGWAASARANVKLADFANITATGSYTTVGFGGIQQRAA
LRARETTGQFDVTANVAAEKLLPSGLGLVVPLSVQYGTTMSEPRFDPLDRDTELDLSLQKFEAGNERENYRQEVVSQTTT
KSVNLLNVRKEKTDPDAKTHIYDIENLSFSYAYTEVLHTDISTDRNYTKTYNGGIAYNYNNSPKSYTPFAQAKAFQSPYL
RWLKDFNFSLMPSRISVRADLDRRYNETFLQGRTSPYSLPDTAGFLPTYQKSFFFNRIYDVKWDLTKSLTLDYTATNRAV
VDEPDGRINEEVDSLRWKNDEIWHNLRRFGRNTNFNQVIAATYRLPLDKFPLTDWVSADARYQAGFTWTSASTALSRNDT
LQLGNTIENSTETSLSGKFDLVRLYNKVRFLKAANEASPNPGVRQQSVKPGQPATPDSTRSGGRQVINGILRTLMSARSV
NFTYARTEGTLLPGFLPTAQSFGLADGFGAPGLDFVLGKQYELDKLYARADRENWYTDSSQYLNTPLSSLKSVNLTARAT
IEPFRNFIITLDGVMNKSEIDEVYYRRDSALVVQRQNPFTTGSYRVSFISLQTMFESGAGNSSEAFENFIRNRAAIANRL
NEANGGPGLYQLNSQDVLIPSFMRAYQGKDVNGYKAKPTGPFDAIPLPNWNVVYNGLAALPFFKQYFSSFTLNHAYQSTY
TVANFSTALDYSFKPSGFPDRADQRTGEVIPYYIVSQVAITESMNPLVGINFRTKGALTGRLEYKTQRNLLLNMTNAQVT
ENGIKDVVVGVGYSTTNFRIPFRIGGSRKTLENELTMRLDFTIRDNETIQRTIAVDTNGNEYQNNLTTAGALQVQIRPTI
DYVVSQRLNLQFYYTQNINEPKVANAFRNTVTEGGVQLRFSLSD
>AKA35546.1 SprA protein [Muricauda lutaonensis]
MKRGAKRFLGLSLVRHFFFFAIVFGAVLSANAQDTGEQTVDSVKTGVSLGKILLENPDSIVAKYTYDPGLDRYVYTESIG
DFNISHPIILTPEQYYELVRKERMKSYFKDKIDAFTGKKEGSEEARKNLLPNFYVNSNFFESVFGGNTIEVIPQGSVAMD
LGILWQKNDNPALSPRNRTNLSFDFDQRISLSLLGKVGERLQVTANYDTEATFDFQNLVKLDYTPTEDDILRKIEIGNVN
MPLNSSLITGAQSLFGVKTQLQFGKTTVTAVFSEQRSQNNTVVAQGGGTLNEFALTALDYDEDKHFFLAQYFRDNYDDAL
ANYPFIQSQVQITRLEVWVTNRNQQTLNVRNVVAIQDLGEARLGRNGREKTRIAANAPAGFFNISGTDVLPQNGANDYDP
SLIGNGGALTPAIRDIATVEAGFNVPGYQVNQGFDYAILENARKLEVVRDYQFDSQLGYISLNQRLSNDEVLGVAFQYTY
QGQVYQVGEFANGGIDATTVSGGATPIIENNTLVLKLLKSNITNVEDPIWDLMMKNIYSTGAFQLSQEDFKFNILYSDPT
PRNYITPVDPNASWPQGLEDRILLNVFNLDRLNIYNDVQPGGDGFFDYVPGITVDPQTGRIIFTKVEPFGEYLFDLLGGG
DYSTPNSYNVNQEKYVFRNMYEKTKAASLQDAEKNRFQLKGRYKSEGANGIPIGAFNVPRGSVRVTAGGRQLQEGIDYTV
NYQAGTVQLLDPSLQASNTPINISVENNAVFGQQTRRFTGINVEHQFNENFVLGGTLLNLNERPLTQKSNFGVEPVNNTI
FGLNGNFSTEVPFLTRLANKLPNIDTDVPSNVSLRGEVAVLKPNSPKNADFQGETTTYLDDFEGAQALIDIRSSLGWTLA
SPPLEFFPGNQLPGSSPEDPNNLLSGYGRAKMAWYTIDPIFYTNQRPAGVTDADISLNATRRVFIDEVFPQVDIAQGQTT
VQGTLDLAYYPNLKGPYNANPNFVAESPEDKWAGIMRSLSSTNFEQSNVEFVQFWVLDPYVDGEATSPGELVINLGNISE
DVLKDGKKQYENGLPGVDSNDLVAQTAWGEVPATQSLVYAFDADETNRTLQDIGFDGLDDSQEAAIYNGPAEDPALDNYT
YYLNREGGILERYLDFNNPDGNSPVAVTNTNRGSTTLPDVEDIDRDLTMNTVNSYYEYRIPIKPNTTIDDKYVTDIREGL
TPTLPIGNQLNRRWIQYKIPLSDFTDAIGGITDFRSISFMRMYLTGFSDDVVLRFATLDLVRGDWRTYTNSLQPEVDADP
SDDGTITDVNTVNIEENSGRTPIPYVLPPGVVREQLNNNNTIIRQNEQSLSFVVENLEPQDSRGVFKNVNIDVRQYERIK
MFMHAEKIFDTDYSNDDTPLVGFLRIGTDFSENFYQIELPLQFTPFGSSSPDVIWPSVNEIDIALADLNKVKSLGIANQS
LNEVNFYEVVDGEVVPVDEFSPRTLGRPRIGIRGNPSLGSIRAMMVGVKNNDNVPARGEVWFNELRLAGLDNKGGWAAIM
ALDANMADFANVSATANRSTSGFGSIDQMPNERAREDAISYDVVTNVNVGQLFPKKWGLQIPFNYGISETLITPEFDPVY
DDLKLDDRIAAADNAQDAEAIKKQAEDYTKRTSINLIGVRKNRGEEAEENFFDIENFTFNYSYNETNHRDFEIEELRDQN
VTTGFVYNHNFKPVEVAPFAKKDSLFMSKYWKWLKELNFNVLPTSLSLNANYNRSFNQQRFRDVFETGVDALDLPLLQQR
NYLFNWQYALNYSLSKSLRLQLTGSNNNIVRNYFNTPGDPDSGINQNLDLWDGFFDIGEPNRHSQQMQLNYELPFDKIPF
LDFINAQYTYTSNFDWQRGGDALREVAGEDINTVQNANTHNLTANLTMQRFYDAIGLKKRDGKIPINQRVPVRRDKAGNP
AGQGEDQKPQKKTSKAFNTLIDIVTMVKRINVNYAENNGKALPGYTQSIGFIGTTRPTLGFVFGSQADVRFEAARKGWLT
TFPEFNTQYIENSNKQLAITATAQPTQELTIDLTADRQISNSLQENYVPDLWAQNQNGLVNNFGNFSISTMMIGTAFRNS
DEFDSETFEEFKANRITIANRLVADRGENPGTLDADGFPQRYGKTQQEVLLPAFFAAYTGQDANRVNLDAFRDIPIPNWN
IKYTGLMKNKWFKKKFTRFSLTHGYRAAYSINSFQTNLEKQNISIDPETGDVLPDNIINNVVLNDAFNPLMRVDFEMKNS
FSFLAEVRTDRTLSLSFDNNLLTEINGKEYTLGLGYRFKDVKFVANIGGEKTRLKGDLNLKADLSLRDNITIIRNLDIDN
NQITAGQNLWSFKFTADYALSKSLNALFFYDHSFSQFAVSTAFPQTTINTGFTLRYNFGN
>ADQ16372.1 gliding motility-related protein [Leadbetterella byssophila DSM 17132]
MRRRVPCYLILILLGACFSSAAQKTDSTRSKIPAFYNWTDVYLNRFSYNRPPLFNLNPNQLSTNVLFNPQVGNFSVTEKA
GKNVDVKIPEALTFNEYSSIQNAMLRKSIIRDIERAQDGYTDYTGKRIRPLLESNKIFDKIFGDKLPEFKPNGFIQVMAY
HHRLRNDNPTSLYNRDRSYFDFDQQIAVNFNNFFNKQNLPNTEQISREIMSDGRLQDINNLMKKPGEIKEKVNIQGNFDT
KSIFTFDNRMKINFRNDPEDILQAVELGNISFPNRSQLIPGVENLLGAKVGLKFGKLDITGVVAQQNSKTKSIVLNNGSQ
NRNFEIRADNYEENRHFFLAQFFRDNYERSLKSLPIITSGVMITRVEVYVTNRTYSVETNRNILALSDLAENAPFGNTVN
PNPEYSTADNRANNLNDNVIKNNGFSRNIDQISSSASALGLTLGRDFEILRGAKRLQESDFEFNKDLGYISLRTPLRNDE
VIAVAYEYTYRNPRTNKSETYRVGELTEDYVNRSESDAIVLKMLKSSNIRNHLNHPMWNLMMKNIYNLGQGQLKQDGFQM
RIVYKDDDSGMDVPFLADIPSLKEVPLLSLLGLDRLNYNNEAITSRQIGDGNFDFIEGVTVHSRLGRIIFPVLEPFGDHL
RSKIENEGGNYVQKYVFDDLYDKTLTDAQQNTLKNKFFLSGTFLSGGADIPLPLGASPSSVRVYAGGTELKMGVDYTVDQ
QMGTVQLVNRSLLNSGKAIRVDYEEADMFQTQIRRMFGLRMDYTVNRNLRIGATLQDLRENTPGFTTRTSIGNEPVNNTI
WGLDLNYKKTGIGLTKLLDALPGVQTKEPSSVLLNAEFAQLIPGVNSKKVNNSSMIDDFEYARNINDLSRQPNRWRLGST
PPQFLKDITPDPTQDMAYQYHYRRAKMSVYTVDMTTYFSGQGGAGIIPPNLSNEARTNPFTANFNIQDILVGRSMPTFAE
QIPTSILDISYFPSEPGMYNYNTNLKPDGTLNTNPRTNFGSVMRGITFDADFDNSNVEYLEFWMMNPFAGEIPLSQPVTN
TTGGKLLIQLGDVSEDVIPDGRFNFENGIRPDSLNGSAANRPYIKTPWGKAPDIQFMVDAFENDEMIRKLQDVGLDGLSN
EEEREYVNPNAPNSRGIKGYLEEVRKKVTNLAALQKILDDPSKDDFRHFLDPSFDNGATFIERYKDYLGMENNSPYNKDQ
ANADIIYANTNSIDKEDINQDNTINELEDFYEYEIDLRPDAGRGIASSPYIVDKVEVAATDQRPQTTWYLFRVPIRNYTR
KSSESENASFKSIRFMRLVTTDWEQPVVMRFATMQLVSNQYRVYANKIQDTTSSYQETPIDPLSKTVIKSTTVSIEENGC
PTGVDCGDSKPYPYAVPPGFVRDVNYATQARMEFNEQALSLSVEKLDPKDSRGVFKNTDLNLNMYKRIKMFVHMHTEESN
AENLGMFLRIGTDLKNNYYEVEIPRLKRSMRGETAPTLIWPEENEIDIPLEELRNLKLRRNKNSTTENFRQEYAEMVMVD
GTASGTESPVMREYRLAVKGNPDLSKVMTIMIGVRNNSGEIKDFTIWTNELRASGFDTQDKGTAGLVSMDVKLADLGTLN
LNGNFRNFGFGSVQDKISNRLQEDNYSYGGALNLALDKFLPMKWGLNIPFFVNYDKQVSVPGFNPLDRDIRLDVALQEDN
LNPFQKNLTRDLVSDISTTTGFNFMNVHKVKGANATKNHFYDIENFSISYAQNRIYRSNILMANNDQSFTSAGLTYRYSP
KGVQWEPFKKAARLDSTGLKFLRALSFAPIPSMVNFEMYNEQVFYRTKYRDRNLQDLPGENLIKYYYGNRNYDLQWNLTR
SITLVYGARMQAILDDVDGQVTAEQDVKFGSRLFSKGRTKNYTQNIKATWRLPLQDIYALDWITANSTFDTKYGFRSVAF
GQPTDGPAEYQFGHLLENGRDLGLDGRVDLVKLYNKVGYLRRANTPNAPRQRFTRAAGDDDEMAPEANKFAKAVTRLLMA
ARGINGRFALTETTTLPGFLEIPEFFGLSSANGGLAPGIPFVLGSQDPNKTIERAVENGWLSRNVQQYNPVIQTRGYTFD
YSTNLEPIKDLRIIIKGNIARNNDLSYIYQPNEENNFEKFSPVRGGSFKMSFWSFKTSFKKVNSDPSSGYYYEPFANLQE
NRRKVLDIIEMRNPGIQLSENSQDVLIPAFFAAYTGRDVEDIMSKKKYTRKGSNTFNPFLGFPMPNWQINYGGIEKFVGL
RSLFSNITLSHSFVSSYSVGNFTSNLMYSDLALLDYRASMGRGYTLGSELNSFTNLLDPVYIMSSIVMEEKFAPFLGVNF
TTKGSFSGNFAWNKDRMALMNLSNAQVSETHGNDFVFGFGMKKNNVVLPLRTRDGNNIILPNDLVFRIDFTLRDLKMIQR
KLDGDALIKSGFRTLQVRPNLQYTFNKRVSMTMYWEKMVNNPYVTQQYYTNNATFGVTARFNLAD
>ADF50947.1 conserved hypothetical protein [Zunongwangia profunda SM-A87]
MRFPSSLVLLLLISFNLSAQEEEEEETQQEQDTTQTFSFGRISMPDPGSIQSKYEYDPVLDLYFYKKSLGETNIGLPLVL
SPKEYEELVVKEEMQRYFLLKNQALTGRSDDADALQQDLLPDFYVNSDFFQSIFGGTNIDIAPQGSVAMDLGILYTKQDN
PAYSPRNRSNFTFDFDQRIQLSLLGQVGTRLGITANYDTESTFDFQNQLKLEYTPSEDDIIQKIEVGNVNMPLNNTLIQG
AQSLFGFKTQLQFGKTRITGVFSEQNSERRTVNVEGGAAVEDYEKFALDYDQDRHFFLAHYFRDNYNEFIADYPFVRSGI
QIKRIQVWITNRTNNVQNLTDTRNIVAIQDIGESPVEGNIGLDNVPPGFFNQPAGAYPDNENNDFNPVGITGNEQSILTP
AIRDISTVESGFGNVRVSEGIDYVKLENARQLSPNEYRLNQDLGYITLNQRLSNDEVLAVAFQYTVNGQVYQVGEFANDG
VNATGDEFQQQQGQTDARVSQNLVVKMLKSTVTNVNEPVWDLMMKNIYSLGAYDLDPNDFRLNILYTDPQPLNYIRPAEN
SSLPLPADVAETPLLRVFNLDNLNNNNDPINGGDGFFDFVPGFTIDVQNGLVIFTSVEPFGEYLFEKLDNTPNNNQEIYS
EPSTWNDNQEKYVFRSLYRTTKTQAEQEDADKNKFQLKGRYKSSNFEGIPIGFNVPQGSVTVTAGGRTLQEGVDYVVNYD
LGRVQILDEALLASDTPIQVNTESNALFGQQSKRFTGINVEHQFNEDLIVAGTFLNLRERPLTQKANYSYEPINNTILGF
NFNYTKEVPFLTRLVNKLPNVDTDVKSNVSVRGEFAYLIPGAPAVNDFDGKATSYIDDFESAQTSIDISTPLSWELSSVP
IGFGGELANGDLSVGDRRAKLAWYTIDPVFYSNSRPDGITDSDLSSYAARRVTVDEIFPNVDVIQGQAQVIYTMDVAYYP
GERGPYNYNSAAAGGNTLPNPAGNFGGMMRGINTTNFEQSNVEYIQFWVMDPFIYQDDPNNVNNDGKIVFNLGNISEDVL
KDGRKQYENGLPEDGSDLNTTETAFGKVPTDQSLVYAFSSEGQARLNQDVGYDGLNDAEEAQKFPQFGNLPDPSADNYEY
FLNAEGGIKERYRNYNGVEGNSPDNSGNNNRGNTTLPTTEDVNRDNTMNTINSYFQYEVPFFEGMNSENNEYVSDTKELN
VTLKNGQTQRVRWVQFKVPIFEPTDAIGGIADYRSIRFMRMFLTDFQNPTLLRFGTMELVRGDYRRYNGNLDEESNLPES
SDVLFEVTAVNIEENENREPIPYVLPPGVIREELYQNNTNIRQNEQSLAMRVCGLEPQDARAVYKNFQVDMRQYKNLEMF
LHAEGFQGQADPDDGDMVAFIRIGTDFTDNFYQIEIPLSITAAGSVNPSDIWPELNRLNLPLELLQRVKTTVLGDPSYNT
TRLNFFDENLEPRNPQDAYEPGRLRIGVKGNPSFGNVRLIMLGVKNGTPRAGLQEVCGEVWFNELRLSDLDNEGGWAGVL
NIDTNLADFATFSATGRKSTVGFGTLDQGPNQRSREDAEQYDFVTNINMGQLLPQKWGLKIPVNYSRGEEVITPKYDQEF
LDIELDTRLAGITDPQERDRVKKQSQTYTKRESINLIGLRKERTGEAKPQPYDIENFAFSGSYNQVDYRDFEIEESLDQN
VRTGATYEFNFAPKKLEPFKNTAALDSSQYFSIIKDFNLNLLPSNINASANYFRQFTQQQFRSLELSDNDIGIPTLYQRN
FLFDWEYGINYNLTSALNFSFNASNNRIVRNYIDEDGNANNAIGVFDDYFNVGEPNNHYQSIQVNYELPLNKLPVFEFLK
ASYSYTGDFQWQRGSRIYQNLEGIPNIGNSVQNSNTHQITANMDLQKLYTYVGIRKKDNQRATSIAERSMGVPTLQPSGE
ETQAKPVRNRNTASGNKAVNTLIDVVTAVKRLQVNYRNTQGTFLPGYTRSIGFMGTLKPSAGFTFGMQDEIRYEAARRGW
LTLYQNFNQQFTTNKNEELNAQASVDLLPDLTIDIIGRKLYSETYSENFKVDPQNLQYQALTPYTFGNYNISTVLIKTAF
SQSNEQSSATFEQFRANRIEIARRLAVERGLDPDNVDESGYPVGLGRTNQAVLLPAFLAAYTGTSVDNVKLGAFRSIPLP
NWNIKYTGLMRLAFFKRNFRRVSLSHGYQSNYTINQFQTNLDYDAEKPFETNQAGDYKNPTLFSNIVLSELFTPLLQVDL
ETTNNIQFLGRLEKDRQLSLSFDNNILTEISGNQYTLGMGYRLKDMKIITALGGRRRVLSSDLNFKADVSYRKNKTIVRY
LDLSNNQVIAGQDIWSINFVTDYAITKNLTALFYYEHTFSEYAVSTAFPQTTIRSGITLRYNFGN
>ADV49371.1 protein involved in gliding motility SprA [Cellulophaga algicola DSM 14237]
MKNRAKPTLKSYRFKLLIVFIIFFGVSQLTNAQDTNEQEVDSVKTGYALGRIKMENPKSIISKYTYDPNLDRYIYSETVG
EFDISYPIILTPKEFQELVRKETMKSYFKDKMDAYSGKKEGSEEARKNLLPNFYVNNSFFQSVFGGNTIEVIPQGSVAMD
LGVIWQKNDNPSLSPRNRTNLSFDFDQRISLSMLGKIGERLTVNANYDTEATFDFQNIVKLDYTPTEDDIIQKIEIGNVS
MPLNSSLIQGAQSLFGVKTQLQFGKTTVTAVFSDQQSQNNTVVAQGGGAINDFAITALDYEEDKHFFLSQYFRDTYDRSL
ENYPYKNTSVQITRLEVWVTNRSQQTLNVRNVVGIQDLGEAESEKTRIGGMNGAPSGFFNTSSAGSLPRNGANDFDPALI
GNGGALTASVRDIATVEAGFNVSGGYQINQGFDYAILENARKLTESTDYQFDQQLGYISLNQRLSNDEVLAVAFQYTYKG
QVYQVGEFATSSDATTTTTTGVTTEVNNNTLVLKLLKSNITTVSDPIWDLMMKNIYATGAYSLSQDDFKMNILYTDPTSR
NYITKVNDIGWPANLEGRILLDVFNFDRLNVYNDVQSGGDGFFDFYEGITINSQNGSIIFTKVEPFGEYIFETLGGGVYD
VANDQGYTDNQKKYVYRNMYALTKAAALEDSDKNKFLLKGEYKSTGSNGISIGAFNVPQGSVTVTAGGRQLQEGIDYTVN
YQAGTVQIIDPSLQASNTPINISVENTAVFGQQSRRYTGLNVEHQVNKNFLIGGTLINLNERPQTQKANYGSESVNNTIF
GLNTNFSTEVPFLTRLVNKLPNIDTDVPSNLSVRAEVAMLKPSTPKNDDFDGESTTYIDDFEGAQSSIDIRSSLSWSLAS
APLEFADGGQLSGSSPNDPLNLENGYGRAKVAWYSIDPIFYTTQRPAGVSDSDVSKNSTRRVFIDEVFPETDQAVGQTRV
QTTLDLAYYPNAKGPYNNNSNFTTDQPTEKWGGIMRALSSTNFEQANVEYVQFWVLDPYVDGDATTSGELVFNLGNISED
ILKDGRKQYENGLPGVGSNDLVAETSWGQVPSTQSLVYAFDVSEVNRGLQDVGFDGLSDTEEASVFTNNTGNDPALDNYQ
YYLNRDGNVLERYLDYNNPEGNSPVQVTDTNRGSTTLPDVEDIDRDLTMNTINSYYEYRIQIKPNTTVNDKYVTDIRVNE
LSGTEIPDGTTVNSRWIQYKIPLADFTGAVGGISDFRSISFMRMYLTGFSSDVSLRFATLDLVRGDWRSYSKSLQPDVDD
DPTDDNTIVDVNTVNIQENENRAPIPYVLPPGVIREQLNNNNTIINQNEQSLSFYVENLEAEDARGVYKNINIDIRQYEQ
LKMFMHAEEIFDADYLDGETPLVGFLRFGTDFTQNFYQIEIPLEFTPHNATSADEIWPENNELSIALSDLGKVKSFGIAN
QSLADVNYYEVVNGTVFRVEEFAARTPGVTRIGIKGNPSLGSLRSMMVGVKNQDNQPARGEVWFNELRLAGINSEGGWAA
VGAVDLNMADFANVSATGSKSTTGFGSVDQTTIERSLEDIVSYDVVTNVNLGQLLPNKWGVQLPFNYGISEEIVTPEYDP
VYDDLKLDDRIDAATTAEEKDGILAQAEEYTKRTSINFIGVRKNRSDEAAENFYDIENFTFNYSYNETDHRDFEVASLRE
QTVNTGFVYNHNFKPLTVAPLANKDSIFTGAYWKWLKELNLNLLPTSVSINSNINRAFNQQRFRDVLEPGVDALELPLLQ
QRNYLFNWQYALNYTLTKSLRVNLQASNNNIVRNYFNQDENSASQINQDLELWDGFWDIGEPNRHAQQMTLNYELPFKLI
PALDFISSQYTYTSNFDWQRGGDALNEVAGENINTVQNSGTHSLSANMNMQKLYDVIGLKKVIGSARAKAASSRNVKTGK
EEDSNKTSPLFNTFVDVVTMVKRLNINYSQNSGTSLPGYTQSIGFIGTTRPSLGYVFGSQQSDIRYEAARNGWLTTFDEF
NDQFVQNVNKRLNITATAQPIKDLTIDLSADRQYQNRYEENFTVSNLGDDQYEYQNLLGNDYGNFSVSTVMIGTIFGKTD
EFTSEAFETFKLNRITIANRLIEDRGQTPGPLDEDGFPEQYGKSNQEVLLPAFFAAYTGQGVDRVNLDAFRDIPIPNWNL
KYTGLMNSKWFKKKFKRFSVSHGYRASYSINSFQTNLEKVQLQNEGLPAVNAETLDILPDNIISNVVLTDEFNPLVKVDF
EMRNSMSVLAEIRTSRVLSLSFDNSLLTEINGKDYTVGLGYRFKDVQMVTNIGGQKTRLKGDLNIKLDATMRDNITYIRN
LDLDNNQITSGQNLFSIKLGIDYALSKNLNALFFYDHSFTKFAVSTAFPQTTINTGFTIRYNFGN
>AFL80389.1 protein involved in gliding motility SprA [Aequorivita sublithincola DSM 14238]
MKAKNYVYKGGFFKLLAILSFILVSNLSQAQDSTAVGNEMGRMDLPSPASIQDLYTYDPITDRYIYTKTLGSFKITYPII
LTRQEYQRLIQEEQMKAYFKEKIDAADGRKDGAEEQQKNLLPTFYVNSSFFESVFGGDSIEVIPQGSVEIDLGMLYTKQD
NPAFSPRNRSNFGFDFDMRISLSLLAKVGTRLQVTANYDTESTFDFQNQLKLEYTPTEDDIIQKIEVGNVSMPLNSSLIQ
GAQSLFGVKTQLQFGKTTITGVFSEQKSETRTVTAEGGATITDFELAALDYDENRHFFLSHYFRDNYDRALQQYPFINSN
VQITRMEIWITNRSSRTDNVRNIVALQDIGESDPTNIGLSVPPGGFIRAGRNAYPDNENNLFNPFGIDGSEASLLNPAIR
DVASVSQGFTGVSVNEGTDFVTLENARRLEGSEYTLNSQLGYISLNQRLTNDEVLAISYQFTVNGKVYQVGEFSNDGVEA
SGGTQTTTGGGGGTNPPPGPVSGLSQNLVVKLLKSSITNVKQPVWDLMMKNIYPIGAYQLEKEDFKMNIFYTEASPRNYI
EPAPGGPELPDDVKNQILLKVFNLDRLDFNNDPVQGGDGFFDFLPGLTVDAQNGRIIFTSVEPFGKHLFDKLNVPSAPAT
YTIPTTYNANQAKYVFRTLYTGTKTEAEQQESEKNKFQLKGTYKSTGADGIPIGAFNIPQGSVTVKAGGRTLVEGVDYTV
NYQLGRVQILDPGLLNSNIPITVSTENNSLFGQQSKRFTGLNVEHKFSDKFLIGATYLNLNERPITQKSSYGVEPINNTV
YGINLNYATEVPFLTRMVNHLPNIDTDVESNISLRGEFAYLMPGAPKVSDFDGKTTVYVDDFEASQTGNDISTPSSWFLA
STPTNFYDDKDPDKLSYNYKRAKLSWYTIDPIFYSSQRPEGINDEDLSSPFTRRVFRDEIFPEQDIIQGQTQALFTLDLS
YYPTTRGEYNYNPAATSGTLPSPKDNFGGIMRPITTTDFEKSNVEYIQFWVMDPFIYDENNTNPGGTINFNLGSISEDIL
KDGRKQYENGLPKDGGDANTLPTEWGKVPLNQSLVYTFDSDGQERINQDIGLDGLSNAEEAAKYPGFGDDPANDDYQYFL
QADGGILDRYLKYNGTQGNSPVEVTNNNRGSTAQPDVEDINRDNTMNTINSYFEYNVPVFPGMTKANNTYISDIKELDVT
TQNNDVIPVRWVQFKVPISKPDAARGGISDYRSIRFMRMFLSKFSENTVLRFGTLELVRGDYRRFEKTLDDITFEDPAND
DTLFEVEAVSIEENENRSPIPYVLPPGLRREEFNNNNNIIRENEQSLALRVCGLEPNDGRSVYKSFNVDMRQYKNLEMFI
HAESLQNQTELANGDMYAFIRLGNDLTNNYYEIQIPLNPTNFGARTADEIWPLANRLNLPLELLQQVKTIVLGDRNLYDP
TIVNYFNQSELDGGGSNGENELVIGIKGNPSFGNVRNIMLGVKNKTNNDICGEVWFNELRMSELKNKGGWAAVVSMDANI
ADFATISATGKRSTVGFGSIEQGPNQRSREDLKQYDVVTNLNLGQLMPKKWGVQLPFNYGRSEELITPQYDPEFQDIELE
SRLDNTDDQEEKDRIQEQSVNYTKRQSVNLIGVRKERTGDAKAKVYDVENLTASFSYNQTDHHDFEVEDALEQNVRLGAT
YNYNFTAKPVEPFKKNDSIFRSQYWKFLKDFNFNYLPTNIAVSSNITRQYNEQKFREINVDSNNIGLPRLYQRNYLFDWQ
YTINHNLTKALRFNFTSSNTMIVNNYVDDSGFVDNQIGVWDGFFDVGDPNQHFQSLQVNYDLPFSKFPFLKFVRATYSYT
GDYQWQAGSKQFNELPITLADGTTDTYNLGNAIQNASTHQINSSIDMNGFYRYVGLTKIKKSKVRKSTDGTGNDKPSDKE
EKEGREGKISPDKNSALSNGKEGSPNVMGRGAAAAGGLNAGDKAMNTLIGFATMLKKIQFNYQENNGIYLPGYLPSIGFI
GTLKPTTGFVFGSQAEVRELAAKKGWLTIYPEFNEQYTEVESRQMDIQANLEPIKDLTIDVNGSRIYSENYAENYIIQDG
LYNSLTPNTYGNFNISTVLIKTAFSASDEFSSAAFDDFRTNRLTIANRLAEDYYQGAAIPRDTLGYPVGFGRNSQDVLLP
SFLAAYKGSNASKEKTGILRDIPLPNWDIKYTGLMNVPWFKKNFKRFSLTHGYRASYTVNQFQSNLDYDPTFPEATDQAG
NFKVKTLLTNVNLTEQFSPLLRVDFEMNNSVKILAEMRKDRALSLSFANNLLTEIKGNEYIVGLGYRIKDLRVSTNFGGK
KSVITSDLNFKVDLSRRDNITIIRYLDIMNNQTTAGQTIYGAQLSIDYALSKNLTALFYYDHSFSKYAISTAFPQTTIRS
GFTLRYNFGN
>BAO75126.1 hypothetical protein WPG_0896 [Winogradskyella sp. PG-2]
MQLNKTNYNQLKSLGLYCVIACIMLIGSSLSAQETEQEQDSTKTTFAFGKLNMPNPTSIVSKYTYDPILDRYIYTEKIGN
FNTNYPLILTPEEFQKLVLQEKLKEYYKRMADAAAGQKDGAEEDQKNLLPEFYVNSGLFETIFGGNTINVIPQGSVEVDL
GVLFSKQDNPAFSPRNRTNFTFDFDQRISLSLLGKVGTRLQVTANYDTEATFDFQQLVKLEYTPTEDDIVRKIEVGNVNM
PLNSSLITGAQSLFGVKTELQFGKTRVTAVFSEQQSQSKSVTAQGGGTVEEFEFFARDYDENRHYFLAQYFRDNYDKALL
QYPFIDNQGLQITRVEVWVTNRNNQTENVRNIVALQDLGESEIENIGLDPLPAGFVNIPGGLPSNKNNDFDPTNIGGGGS
LLTEAVRNITNVESGINVAVNEGFDYGKLEAARKLREGQEYVLNTELGYISLNQRLLNDEVLAVAFQYTIGGEVFQVGEF
ANDGVDATQVSDGNNGNQVINNQGLVLKMLKSAVTAVDQPIWDLMMKNIYDTGAFQLSQEDFRLNIFYTEASALNYIRPV
EGTAFPPFDNNTTFTSDDTEINETPLIRLFHLDRLNFNNDPQERGDGFFDYVEGQTVLSQNGKIIFTKAEPFGRYLFDVL
DDDGNPNNNDADYELDTYPNENQEKYVYDLLYKSTKTQALDEAEKNKFQIKGRFKSSGGAGGIPIGAFNVPRGSVRVTAG
GRLLVEGVDYTVNYQLGRVEILDAALQASNTPINVSVENNAVFGQQTRRFTGINIEHQFNENFVLGATLLNLNERPITQK
ANFNSEPINNTIFGLNGNFSTEVPFLTRLANKLPNIDTDVPSNLSLRGEFAYLLPGAPNGTDFNGEATAYIDDFEGTQGS
IDLLSPLSWTLSSRPKELPNTIPGTDANGIENGYGRAFLNWYTIDPIFFSNQRPDGITDDDVSDLYTRRVFIEEIFPEVD
IVQGQTSVINTLDLSYYPTERGPYNFDPNETDDILNPNQSWAGITRQITSTDFEQANVEYIEFWVQDPFLDNPSSSGGKL
TINLGNISEDVLKDGKKQYENGLPEDGDISSIQQQLPTLQSPYVVPQNQSLIYTFATTGAERANQDVGYDGYDDAEESQM
LSQVYGANNFGEDPARDNYIYYLNTDGDIFERYKRYNGQEGNTPDVFTDTNRGSTTQPDVEDINRDNTMNTIDSYYEYEV
NMIPANLNIDNPQINDVKVRNVTLPNGDQREVTWYQYRLPINEPTNAIGGISDIRSVRFARLYLTEFTEKTTLRLATLDL
VRSDWRRYTLDLDNDDTNNSADAEFNVAIVGVQENDGDYVIPPGVRREELNNNNNIIRQNEQSLVLQACDLEPTDSRGVF
KNINVDMRQYKKLRMFLHAEAQEGSTLDPGEMVGFIRMGNDFTQNFYQIEIPLLPTDFAEGTIEEQIWPNQNEIDIPLEF
LQKIKALGISDGSLSNEDPTFYNVVDGQLDENPLVDGDVPFNDVLSSGKQQRVAVKGNPNFGNIRVLMVGVKNSGITTMN
ACGEVWFNELRMSDLENEGGWAAVVSMDTNIADFADISATGRRSTIGFGGIEQGPSERSLEDVQQYDVVTNIQLGQLLPK
KWGVQIPFNYAQSEEIITPKFDQFYNDLTLESRLDAASSSEEEDRIRTQSEDYTKRKSINFIGVRKQKMGDAKKHFYDVE
NLTFNYSYNKVEHRDFEIENALDQNIRAGVNYNYSFEPLKIEPFKKNDSLFTGKYWKILKDFNLNLLPSSFSLNTNINRQ
FSQQKFREVELGGSNIGIEELFRRNYTFDFQYAINYNITDALSLNFTAANTNIVRNYFIDDRINGRQDPDLDVWDGFFDF
GDPNLQTQQLQVNYELPIYKIPALNFFRTTYAYNGSFQWQKGSDLNEGLVLDGNTYNLGHSIQNSNTHNINTTLNMETLY
KTLGLVRKGKPRTRGRGRNVPVKSRSTTPDASQNNKDQQKDLNKLSTGKKAYNTLIDIVTMVKRVQLGYTENNGTFLPGY
LPTPGFIGTLRPTVGYTFGGQRDIRDLTARNGWLTTFPDFNQQYTEVQNKTLDYSVNVEPMRDLKIDLIGNRTYAESFTE
NFRVDDDLNYIPLTPNTFGNFNISTSLIKTAFSASDENQSAAFDDFRTNRLVIANRLARDFYGATPFNTDADGYPEGFGK
NSQRVLLPAFLSAYQGSNPDKVSTSAFRDVPIPNWTLKYTGLMKIPWFKKTFRRFSIQHGYRSRYTINQFRTNLDYTPGI
RGDEYGNQPADALDQSGNFKNETLYSNINLEEQFSPLVRLDFEMKNSIKVLAEIKTDRLLSLSFDNNLMTEIQGKEYTLG
LGYRIKDLRIRSQLAGPKQIIVSDLNMRADISVRDNKTIIRYLDLENNQITAGQTIWGLKYTADYAFSKNLTAIFYFDYT
FSDFAISTSFPQTSLRSGITLRYNFGN
>AEA43823.1 hypothetical protein Fluta_1836 [Fluviicola taffensis DSM 16823]
MNQLFLTVVFCFVSQVFWAQPADTTVKLPFPINNPLDPTQNNTQTFDLGDPTGVKKNIVFDPITGKYIFSETIGNTNLNY
RNPSMMTLEEYLEYERQKSLKENWKDKIDQQTEEDRALEFPIKIPSKVFTNFFGSDEITIRPQGSIELAFGVNSSRYDNP
ILPVKQRKITRFDFQQQIQMNIVGQIGTKLKLSASYNTQAAFDFDNVTKLGYSGDEDQIIQRIELGNVSFPSFGALIPGS
QTLFGAYAKLRFGDLTVDAIGASSKGKRTEINITGKAQIQPFEVSADNYEANRHYFLNLFFHDQYNASMAQMPNVASETY
VTRMEVWVTNRINNTENSRNIIAFSDLGESKPANLVGAPGSLQNSPFPNNNSNGLYNYASNNPSIRGFNGAVSELSSQTA
TPGPFQQAIHYEKVENARKLAESEYTYNALLGFISLSQPLNNDEVLAVSYEYTYRGQTFQVGEFSTDGVAGQNTLLMKLL
KPTITNPTLKTWDLMMKNIYSIGAYQVDQTGFKLNIFYNNPETSVLAPILPYDNLNTEQIITLVDMDRMNVNNQQFSDGL
FDFVPIVYNGQKAETGGTINTRNGRVMFSTTEPFGGVLKSKLMTVGGLPESQADRIAFTELYDSTKTAAQQIPAKNRFVF
KGEYQSSVTSDISLNALNVPEGAVKVTAGGIPMVEGVDYTVDYNLGRVKILNTGVLESNTPIKISIESNSVFGFQSKSMI
GTHLNYRFNKDFNIGATWLRMMERPVTQKVDIGSEPYKNNVIGFDINYRTELPFLTKFIDLLPVISTKEKSYLTFKGEFA
HLIPGTPKAISKAGISYVDDFEGSQSTIDLRTQSAWRLASTPQGQNDLFPEGNLKTLANGYKRSLIAWYLIDNLFYARNN
LTPQHIKDNADQLSDSRIRQVSQIDVFPNQQLTYGAIPTIQILELGYYPKDRGMYNYDTTATVNADGTFTNPVDRWGGIM
RSLTTNDFEQANVEFIQFWILDPFNTDAMVATPNLSGGDLYFNLGNISEDVLSDSRKSFENGIPPYAGANYPVVTTPWAK
VSTQQVVVNAFDNDPNSRVNQDVGIDGYKSSEEQTSYSSYVSWVQSNSTLSPEAKAKMIADPSNDDYNFYRDDQYDEQEL
NILQRYKRYNGMEGNSATTEMSDTMNPNGGGYPTQARNTPDLEDINQDNNLSESESYYQYKVSLRPSDMVVGKNFITSVV
TYNPVGSNKSEKWYQFKVPIREPEKAINGIRDFRTIRFFRMFLKGFDEEVILRFAKLELVRGEWRKYLLDLATPGEIIPG
DPNLTTFDIGALNFEENNEKQPIGYQIPPGIQREVDPSQPVQRQMNEQSLTLDVCNLLDGDARAAYKNVQFDVRTYKKLK
MFVHAEEVVKNTLKDKDVTLFVRLGTDFVDNYYEYELPLSLTTWGTNNADYVWPEANNMEIVFQDLLDLKKRRNNLLGSG
SSGVASNIEYVIIDPQNPDRRIKVKGSPNLQGIKTIMIGVRNPGINDPKPWADDGLTKCVQVWINELRLSDFVDDGGSAA
IAQMQVQAADFGSFSLSGNYSGVNWGAVDSRVQERQRNQKIGMDFQTNMQLGQFLGNRIKLSIPFFYGYSLGIINPEYDP
FNPDIKLREYEAGQRKSIAKIAQDYTQRKSYNFQGVRKERAAGKKAHFYDVSNWTLGYGYSENFHRDFNTNYDRTKQWKG
SLAYAYTFDNKPFEPFKKTKFMQKSKWWGLIRETSIGYLPKTIAFTNDLQRNYNERQIRNTIDTSANAFQYRPVYVKNFQ
WNRGYRLGWDLTKNLKLSFNANNRSIFVEGDGQVDRRDNPESYRNFRSTVWNQMGTFGTTMDYTHDYNFSYNVPFNVIPA
LDWLNGNAKYTGTYNWQRSPLGQEEYGHIVQNSRTINGQLQANLTNLYNKIPFFKKVNNGGNSANKPVARQRAGMDPVDS
KPEEAKKPEASLELKPPKPLEEMTKKERRQWERKKRKHERKQKKKKENKVNPIVGFGARLLMSVRNVSATYNQTDGTLLP
GYNQVARHLGFNPSYGSAMTGFIFGQQSYTVTGRETGYNFAQTAADNNWMVRNPALNRQHTLTHSKTFNARATLEPIKDL
TVDLSLNRTFTENTNDFFRFDSAANVFQSQSRFQTSTLSYSTISIGSAFEKLSAGYESGNFKQMRETTQTVSDLLGSQNG
NSSGSSGGYRDGYGISQQEVVIGAFLSSYTNGKLNQRSVNPFKAMPLPNWTVNYNGLAKFAIMKKLVKNFVVRHAYSSTV
TLGQVQSNLNAAFDQNGAAMNRDLNQNFISEMNIQTVTISERFSPLIGFDATWNIGNKKTGQSQGLITKFEIKKDRSATL
SLNNNQVTEVLGNEIIVGAGYKFPKVRLPFKIGKIRPDNPLNIRFDFTFRDNLTVIRKIVESTEQATAGQKVISIKSSID
YNIGANLVVQFYYDQVITNPKIATSYPTGNMSTGIRFRFNLGGL
>AEV32892.1 hypothetical protein Oweho_1913 [Owenweeksia hongkongensis DSM 17368]
MKKGLRAPLSFVIFMAAAIALAGYTGSRYVYLEVERNGILIPQDSTDPDSTLPYPFGDESGGLYMNDPSNYSNDVEYDDE
TGQYIVTEKIGNLTSKPPMFMTPDEYRDYVARKQVDDYWKSKTQSAQADADEGRDPGSSLIPQIQVNSELFNKLFGSNTI
DIRPQGYAELRFGGRIQKIDNPLIPERNRSTFTFDFDQRIQMNITGNVGEKLKITTNYDTEATFSFENQMKVEFTGDEDD
IIKKIELGNVSLPLNSSLISGAQSLFGVKGQFQFGKLMVTGVFSEQRSQSSSINVQGGATTTDFEISADNYDANRHFFLS
HYFRENYEAFLANRPLLTSPVQITKVEVWVTNTRQATEDNRNIVAFMDLGESDGPGAYRSTTANIPGPDIYGRFYPNQGF
PDNRNNALNPEVLEADVPGIRDISRATSSLQSAGYQEAIEFVDLTNARKLSSGEYSYNSQLGYISLSSSLNQDEILAVAF
QFTAGGKTYQVGEFSTDGVAAPKPLMTKMLKSSILNVNLPIWDLMMKNIYSLNAYQVNQEDFRLDVLYRNDETGTPIPLL
PDGELSDELLLRATGLDKLNANNDPSPDGFFDFINNITITPQNGKIIFPVLEPFGSNIARQLSDPDDREKYVFQQLYDST
RFKAQNEAQLNKYLLKGQYKSTSSSEISLNAFNIPQGSVVVTAGGRQLIENVDYTVDYNLGRVKIIDEGILQSGTPIKVD
FENNAVFNFQTKTFMGVNADYQFNENLSIGATVVRLSEKPLTQKVNIGTEPIANTMWGLNGQYSKDAPYLTRAVDAIPFI
ETKAPSSITVQGEFAQLVPGSPRGIEIDGEATTYLDDFESSQTTINIMAPQAWRLASTPAGQLDLFPAGASTGIENGFNR
AKLAWYTIDPLFHRNSDGALPQHMKDDPEFQSGQFVRQVTVSEVFPNIQQDASQVNYISVLDLAYYPKERGPYNYDVEPT
SVSAGINADGELNNPEQRWGGIMRDLSTTNFEEQNIEFVQFWVLNPFEGDEASPSTLEGDLYLNLGNVSEDILRDGKQAV
ENGIPADGDVSKLDSTEWGYAPAVRPVVVAFDNDPAARDFQDVGYDLIGDNEEGSWTDGPYDPYLTRIINTLGQQSIAYT
SVTGDPAADNFRYYRGNSLDQEKATILERYKNYNNPEGNSDPTEVDGVIAFATNTPDIEDVNRDQTMNKIEAYYQYRISM
RKEDLNKVGKNYVTDIRVVPVEDQPVQPNGKKVNATWVQFKVPVFSPDKKVGPISDFRSIRFARMFMKGFKNDVVLRFAK
LELVRGEWRRYAYDLDGDGDRLNDDASDNTIFEVNAVSIEQNGDRLPIPYVVPPGIDRQVVFGTTSSQQANEQSLSLRLC
NLKDGASRAVFKNIEFDMRNYNRLKMFAHAEDGVVNQDDRQGALKDGDLMLFIRMGSDYEQNFYEYEIPLTETEHGTSDE
DLIWPEANDVDFELEDLKEVKLARDRAFRSSNTSITEEFSQVKGKATITVVGAPNLSNVRTIMIGVRNPKRRTVNSADDG
LPKCAEVWVNELRLSDFDQRGGWAANARVAAQLADFANISVSGRTSSIGFGSIDQTVSERNKFQMFAYDLQSSFELGKFF
PQDVGLRIPMFFGTGEEWLNPQFNPLDPDIEFQDALANLETDAERDELKEMSQDYTKRQSINFTNVRKDRVGKRAQDKPM
PWDIENFSATYTYSKIFQRNINVAFDERKDYRGSLNYTFRHSPKPVEPFKKVKWMKNDYLRIVNDFNFYLLPKQFTVIGT
LDRSKHAMQMRNTAYPDNPLFDLDTTYNNSFNFNRQYSLLYDITKTLKVDFTANMRTRIDEATPDSIPDEARRKEIIWDN
LKDFGRPTNYHQTVNVNWQVPINKIVFLDWVNTQASYTGDYDWQANSLIANNAGASGNPDLDYGNTIQNNQRIQLNNNFN
LISLYNNVPYLKKVNDGKTAGREVRPRGPRLPGQGRGEDSAKEDEEETTLQKVLAGVARTLMMFRNASANYSLAEGTLLP
GFNGTPSILGMDLDNNNAPGFWFTMGGQTNVQQDAVSNGWLTQSELLPTQYTETYSENMNFRLTAEPAKNFRIVFNAQRT
ESHSLSEFFRYNGENDMFESQNTFETENFTISHIMIGTVGDQFEDLTYDSETYSNFLEYRKIIAQEMAQDYASQNPGYNV
VENNVPSDSSAAGYKYFSYNAQDVLIPAFVSAYSGTNINDVEVNYAEMNHKKKIPLPNWQITYDGLTNIKAVKNWFNSVV
VTHGYRSTYTLGGISTNLLKQQNIQDQLDAGVPEDELKPALNNNGDLMPDFQVGSVILSEQFAPLVGFNMKTKNNATLRI
EYKKDRNIALGLTNAQITETKGQEWVIGAGYIIKDVKLGFVQLGARRKSPVSNLELKVDLGIRRNITLIRKIVEQTNQVS
QGQRVTTLKFSADYQISKRVQTKLFYDLNMSKYETSNSYPLTTHQFGISLRLNLGT
>AEE19555.1 hypothetical protein Krodi_1572 [Dokdonia sp. 4H-3-7-5]
MKQHYYLNVRIAILFVVGFFFLGNSLAIAQEEEENASAQDSTATTFSLGSLVLPNPNSIVSKYTYDAILDRYIFTEELGS
FNITYPLILTPAEYQKRVRDEQMRQYFREKVNAVDGRSDEDDTRNSLVKSLYVQNDLFKSIFGGDKIEFTPQGSVEMDLG
LLFTKQDNPAFSPRNRSNFTFDFDQRISLSLLGQVGERLQITANYDTESTFNFQNQIKLEYTPTEDDIIQKIEVGNISMP
LNSALIQGSQSLFGVKTELQFGKTRVTAVFSENQSQPRTVTAEGGATVQEFEVPALDYDENRHFFLAHYFRDTYNDALKN
YPFIDNRGVQITRVEVWITNRQNQTTNARNIIAIQDLGESDPSNVGIDVGANPGFINNAANAFPDNRNNDFNPRGINDQS
VQSVLTPAIRDVATASQGFGNVTVQDGTDYVLLENARQLQSSQFTLYPALGYISLSQRLNNDEVLGVAFQYTVGGQVYQV
GEFANDGINATEGSRPDADGDGRPDIVDADFGQGRPDQDGDNIADSADADVNGDGILNGQDVNGDGILDTVIPAGQAGSP
VNLVVKMLKSNLTNVQEPIWDLMMKNIYPLGAFQLEQEGFRLNIVYSDPSPINFITPVDGAPLPTLFDGTNNDNTMDEGQ
DRGDLESNTLLRLFNLDRLTTFGDPQVGGDGFFDFVPGTTVHVQNGSVVFTTVEPFGETLFDLLSVNDGAETYENEETYN
AHQDKYVYSTLYQSTKTIARDNAEKNKFLLKGRYKSAQEQGIPLGAFNVPQGSVTVTAGGRRLVEGLDYTVNYQLGRVII
LDKSLEASGIPISASVENNAIFGQQNKRFTGINVEHQFNENFIVGGTFLNLNERPLTQKATYSFEPINNTIVGLNASYST
ELPFLTRWVNKLPNIDTDVVSNLSVRGEVAYLIPGQPKGTDFNGEATSYVDDFEGSQTSIDIGGALQWSLSSAPVGFGGE
LANGDLSTGYRRAKFAWYSIDPIFYNNQRPDGISDDDLSLAETRRVFRDEIFPQQDIIAGQTQALFTLDLAYFPGERGPY
NFSPDAADGILSNPQENFGGITRQLTSTDFEQANVEFVEFWLLDPFFGDGDTTNAGGNLTINLGSISEDILKDGRKQYEN
GLPNEGGDEATSETVWGKVPTNQSLVYAFDTEGQQRANQDIGYDGLSDVEEAAEFPNFAGLPDPAGDNYNYFLNTEGGVV
ERYRNYNNNQGNSPVEVTQTNRGSTTFPDVEDVNRDNTMNTVDAYFEYELPINPSSLSIENNPFVTDVRELTVTTQNGNQ
LPTRWVQFRVPINQATNVVGGINDFRSIRFMRMYMSGWQEDVVLRFGTLDLVRGDFRRYLLTLDPNENTQINDADNTQFE
VAAVNIEANETRQPVPYALPPGVERERLNNNNNNIRQNEQSLSLRVQNLEEQDARGVYKYYNLDMRQYKNLKMFMHAEPI
VENGLDNQNLVGFIRMGTDLNSNFYQIELPLQPTAFNVSNQDRDAIWPAANELDLPLELLQIIKSKVIAGDVESDPDDIT
YFDQNGDRILNPESMCYQEGQLRIGIQGLPSFGDVRTLMLGVKNGNPTSNQAMGCSPGEIGGEVWFNELRLSDLTNDGGY
AGVLSVDGNIADFANVSATGRLSTVGFGSIEQNAGERSLEDVTQYDIVTNLNAGQLLPKKWGLQLPLNYAIGEQSITPKF
NPLYEDVELDTSLDNAASQEERDNIEDYSVDYTKRQSFSAIGVRKERMDTERKPMPYDIENLTFSYSYNQTDHKDFEIEE
SRDQNVRLGGTYNYSFNSKPLEPFAKNDSLFTGKYYKFLKDLNFNYLPSNIAIQSNVVRQFNQQKFRDVFANEGDIAVPR
LFQRNYLFDWGYSVDFPITKSLRLNYNVNHNRIVRNYLDNDGTPAFLDDAGQEVDGYGIYNGFFDIGTPDTHFGVLQLNY
DLPFDKIPFTEWITATYAYTANYRWQRGSQQFQVLDNIPEIGNSVENTNTHAINGTFDMEKLYKYVGLTKKKKQRATSTR
PRGLPSPEDNRNSKIDKLKEDASSDGTTSGLSTSDKALNTGVGLLTAIKRVQLTYEESNGIYLPGYLPSVGFAGSLRPTP
GFIFGSQAEVRELAASNGWLTLFQDFNQQYREIESRDLAIQARIGLLKNLDIDLNLNRVFQENYQENYRVNQQSLAYQSL
TGNSFGRFNISTVLLGTAFAESTSESSSTFNTFRENRLAVANRLATEFYGTNTFEVDADGYPEGFGRTNQKVLLPAFLAA
YSGKDVNKTDTGFLRSIPLPNWNIKYTGLMNIKWFKDKFKRFSVQHGYTAGYSVNNYLTNLAYNRNTDRDPATAQRDQAG
NFLNQTLLSNVTLTEQFTPLVRLDFEMKNSVKILAEIKRDRALGLSFDNNLLTEIKGNEYILGLGYRIKDLRFVTNFGGS
RRVLKSDLNFKADFSLRQNETIIRYLDIDNSQTTAGQDIYGLRFTTDYALSKNLTALFFYDHTFSTFAISTAFPQTTIRS
GFTLRYNFGN
>CCB69012.1 Putative adhesin precursor SprA [Flavobacterium branchiophilum FL-15]
MKTLTFFTNSCSPKIGFIIMFFLMGLSVMAQVDSTKTAAVKDTLGYHKGKIALSNPPTIVEAYSYDPIGNQYILTSKVAE
FSIKYPTILSPAEYRKLVLKESMHDYFKKKADAMDGKKEGSEAAKKNLLPRYYINSGLFSTIFGSNTIDIKPTGSVELDL
GLRYTKQDNPALTPQNRATTTFDFNQRISVGLKGKVGTRLNVNMNYDTQSTFSFQNLIKLEFNPSDILADTKIPDLSKIP
TSGQQLANAIPKSFEGKTDDILQKLEIGNISMPLSGSLIRGAQSLFGVKAQFKFGRTTITGLYSEQKSETKSVTSQNGAT
VQEFNLFALDYDADRHFFLSQYFRNQYDKVLKSYPILDTRVHITRVEVWVTNRQNRINTTENNSRNIVALQDLGESELTN
VPNEVSSFSLTNTITPFFMVQPNSPADNKNNKYDPALIALGGGILDADIRTIATINDGFNGFAINPSEGRDWVKLENARK
LTASEFTFHPQLGYISLQQRLTNDEVLAVAYQYTIGDELYQVGEFANDGVNATNVDNIGIPSTQSLVLKMLKSSLTNVTQ
PVWNLMMKNIYQIQGAYQLTPQDFKFNIVYSDPSPLNYIKPVGTTPFPANPSIENRVAETPLLKVFNMDKLNFTNDPQPG
GDGFFDFLPGITVDAQNARVIFTTVEPFGKTIFDKLGSTEDYYNTTSYNPNQAKYVFRSLYTGTQTQALQDAEKNKYQLK
GKFKSSSGDGIPLGAINVPKGSVVVTAGGRVLQEGIDYTVNYQQGRVQILDPSLQASGIPIQVSVENNSIFGQQTRQFYG
LNVEHKFSDNFVVGGTFLRMSERPFTQKSAYGQESVNNTIFGFNTSYTTEVPLFTRLVNQLPNMDTDVKSNLSFKGEVAF
LKPDTPNTDKVNGESTIYVDDFEGNQSTIDMKASLSWSMSSTPIFDGTQGFPDFGASSTNIDYGFKRALINWYTIDPTFY
IETQAGTNLNLNKTRRIYNSELFPDRDLVAGQTTVISTFDLSYYPNEKGPYNANPNFATSPFQNNFGGLTRAINTTNFEQ
ANVEYIQFWVMDPFVDTANPTEENPVTNKGKLFFNLGEISEDILQDGKKQYENGLPTPNANTSPTSTSIWGKVPASQSLI
YAFDAIDVNRESQDVGLDGLTDTEEAAIYNNTGPDPAGDNYQFFLSATGTVLDRYKKYNNPQGNSPVTVSNTDRGSATLP
DVEDLNRDNTMNTINAYYEYSIDIDPTKMHVGNKYVVDEKEIDITLNNGNITKTHWVQYKIPIVNPERIIGGISDFRSIR
FMRMFMTGFSQPVTMRFGTLDLSRGEWRRYTNSMDATDNNLADDNTALDVLGVDIIENSNRTPIPYVSPPGVVREQVYNN
NSIIRQNEKALSLKVAGTDGLEAGDLRGVFKNVSVDMRQYKNLKMFLHAESIKGEPELKNDEMIGFIRFGNDFTQNYYQI
EIPLKVTAPTARSAEEIWPEDNQIDLNLALLTKIKVLAMGNNLIADVDGIKYLSEAELDPANAGKPNLLKIGIKGNPNFG
EVRNLMVGIKNNTKNNPILNAKSIKGEVWFNELRLAGIDNKGGMAAIASLDTNFADLATLSATGKMSTIGFGALEQSTNE
RSREDLKLYDIVTNINIGKLLPKKWKVNLPFNYAVGEQFITPKFDPFNQDIELKQLIDITADANEKNNLLNRAIDYTKRK
SINFIGVKKEKGEKSKPHVYDFENLTLSYSYNQTEHHDYEIESLVNQQVKTTVDYSYTFQPKAIEPFKKVKMLKSSYLKL
LQDFNFNYLPSNINFSSNILRQYNKQQFRQVDVNGIGLDPLYRRNYTFNYQYGFNYNLTKALKLNFTASSNNIVRNFSDE
NKIADPNNTIWTDYWNIGDPNQHNQQLTVNYELPLNKIPFLAFIKSSYTYTGTYSWQRASDAMASFEAADGQVYNLGNTI
QNSAAHKLNVDFNMDTFYKYIGLTKQKKAPKPNPTPKAPPKPGEKIVNTNVVPAKDTNVFLDGLIGVLTSVKNLKVDYTQ
NSGAVLPGYLPSIGFLGSSRPSMGFVFGLQDEVRFAAAQNGWLTNYPNFNQNFTQVTTKNLKVTANIDLFPDFKIDINAD
RIYAENHSEQYDIVNGQYNARSPYMTGNFAISTVMLKTSFKASDEIFSSAFNDFKHNRLIIANRLATSHYGSPLFPTQAD
GYPVGFGKNSQDVLLPAFLAAYTGFTSAGIGTEAAKISFNPFKNIPLPNWNVKYNGLMRFKYFKEHFKRFSIQHAYKSSY
TINNFRSNLEYSQNPNGTDKSDNFFSKTSISNVNLVEQFNPLMRVDFETKNGFKILAEMKKDRALSLSFDNSLLTEVRGF
DYVFGVGYRIKDVALSSKFADNAQGIIKSDINIKADFSLRDTKTIVRQLDYNNNLLAGGQKLMSIKLTADYAFSRYLTAI
FFYDHTFTKAVISTAFPMTNIRSGFTLRYSFGN
>AEW86873.1 SprA protein [Flavobacterium columnare ATCC 49512]
MKNNFSFPFNLLFKNSFYILFFFVLNTAHSQEVKDTLKGYQKGKMDLPDPQSILEAYTYDPVMDQYIYTKSFEGFTIDYP
IVLTPDEYQKLIKKEAIRKYFKEKGDAVAGQKKNSEEKKRDLLPRYYIRSGLFESIFGSNTIDIKPTGSVEIDLGMRYSK
QDNPAFSPRNRSNFNFDFDQRISMSLMGQVGTRLRVNVNYDTESTFAFQNLIKLEYTPTEDDILQKIEVGNVSMPLSNSL
IRGAQSLFGFKTELKFGRTTFTGVFSEQKSQTRTVTAQGGGLIQDFDMFALDYDADRHFFLSQFFRNNYDRALETYPVIN
SRTQITRLEVWITNRQNRINAGVEGNNLRNIVALSDLGEAGSTKLLENEIVGLNPIPANFFKVSADTPVDNANNAFNPKK
IGDVGSLLNEAIRDVSNVSTGFNGLNTREGVDYSKLENARKLNPNEYTYHPQLGYISLNQRLTNDEVLAVAYQYTEGDKV
YQVGEFGNDGVTSSTTDINDIPVTKALILKLLKPNLNNVDKPIWNLMMKNIYQIPGAYQLEKTDFKFNILYTDPSPINYI
TLEAPLPLRGDISNVPLLKVFDLDKLDFYNDPSRGDGFFDFLPGLTIDTQNARIIFTKVEPFGKSLFEKLTSNNGTEKYN
DESSYNLNQKKYVYTSLYRKTQAAALQNSEKNKFQLKGKFKSTGGDGISLGAVNVPRGSVVVTAGGRVLQEGVDYTVNYQ
AGRVQILDPSLQASGTPIQVSVENNSMFGQQTRRYMGFNIEHKISDKFQINGTLINMSERPFTQKTNYGQESVNNTMFGL
NGNFSTEVPFFTRLVNKLPNIDTDAPSNLSFRGEFAYLMPGTSKIDRLNGESTVYIDDFEGSQSSIDMRSPQSWSLASVP
DEFQDKLSSSNLSYGFNRAKLSWYTIDPIFYTSQRPSGITDDDISTYDTRRVYIDELYPQTSIAIGDSRVVNTLDLTYYP
KERGPYNFNPAALNNQMPDPTKSFAGIMRPITTTNFEQANVEYIQFWLLDPYYKNLNGVSTANTGKITIHLGEVSEDVLK
DGKKMYENGLPGLGSDQKTLLSQWGKAPANQSLIYTFDSNNNNRSLQDVGLNGLSDDEERIKFPEFANQDDPAMDNYQYY
LNTSGKIVDRYKKYNGTEKNSPVDVTDSNRGNSTIPDVEDINRDNTMNTVEGYYKFEIDIKPNVKAGDKYVVSERIDNDR
DLGAGQKTSVRWIQYKIPISEGIPMGGISDTRSIRFMRMLVNGFSDQITLRFGALDLVRGEWRRYGGQLTSIVDPNTNFE
VQSINIEENGQRSPIPYVLPPNVKREQINNNNTVVNQNEQSLLLRVGSANDETKGLADGQAKAVFKNVSVDMRQYNRLKM
FLHSESLLKSDDLKDKELSAFIRFGNDFTNNFYEIEVPLKVTPFGQAIAENVWPVENEINLALSALGKLKLESFKADPQF
IDADDKSYVRDATVYDNGATAGMKIRVKGNPNIGYVRTLMVGLKNPKGGETTSKVRGEVWFNELRLAEMNESGGMAAVAS
LDTNMADFLTLSATGRMGTIGFGSIEQKPNERSREDMWQYDLVTNVSLGKLLPKKWGVNLPFNYAIGEQTITPEYDPLYQ
DLKLKDVLAVAQTEEEKDAIRKRSENFTKRRSINFIGVKKERSPEQKPHVYDVENLTLSYSYNEMKHRDFEVQNVLDQQV
RTTADYAYAFKTKTIEPFKQTSFMKKSAYWKLLSDLNFNLLPSNINFSSSILRQFNRQQFRQVDQSIVAGVEPLYRRNYL
FNYNYGFNFNFTRSFKVNYTATTGNIVRTNLINQNDDSQKPEYTVWDDFWNVGEPNQHNQQITANYTLPIEKIPVLSFIK
SDYTYTGNYSWNRGSDAMRNFYPDKLANPNLVYDLGNTIQNANTHKLNTSFSMTNFYKYIGLVKFSERSKKPVKPVTPVT
VPKPGEKIVAKPKEKIVKQNVFLDGLIGVATAIKNIQVNYSETNGTLLPGYLPSIGFLGSSRPSLGFVFGMQDEVRFEAA
KNGWLTNYDKFNQNFTKVNTKQLQANAKLEPFTDLTIDLVADRTISNNYSEQFTVTDGNYNSLSPYQTGNFSISTLMIGT
AFATSDENGSSAFEAFRKGRKEIAQRLAQERASYDPLYDPTQVDSDGFPKGYSKNSQQVLLPAFLAAYTSDFRSSSNVPL
SFNRFFPLPNWNIKYTGLIRYKFFKERFRSFSIQHAYKSAYTLNSYRSNFEYDKNPNGVDVSGNYYSSTLIGNVNLTEQF
SPLLRLDIQMKNSLKFIGEIKKDRTLSLSFDNNLLTELKGQEYIFGIGYRIKDVTVRSRLADNNTGVVKSDINLRGDISF
RNNKTIVRNIDYNNNQLGGGQNIVTAKFSGDYKFSSNLTTLFYFDYNFNRAVISTSFPITNIRAGLTLRYTLGN
>CCG52348.1 SprA protein [Flavobacterium indicum GPTSA100-9 = DSM 17447]
MLMLLGVDAIAQDTPTTSQDTVKTGFSVGQIDLPNPKSVLEGYTYDPVSDRYIYTATIDGFNINYPLILTPEEYEKLATK
ESIRKYFQEKTTALDGKKPGSEEAKRNLLPKYYVNSKFFEAIFGGNTIDVKPTGTVEVDLGVRFTKQDNPSFSPRNRRTT
AFDFNQRISVGLQGKVGTRLNVNINYDTQSTFAFQNLLKLDYTPTEDDILQKIEVGNVSFPLSNSLIRGAQSLFGVKAQF
KFGKTTVTGVFSEQKSQTKSITSQGGGTIQEFDFFALDYDADKHYFLSQYFRNKYDSALRNYPIIDSRVQITRIEVWVTN
KQNRVTSTDNNLRNIIALQDLGETQINGIPDNEVIGVDLGVYPTFVNAMPDSPTDNKNNKFDPGQIGFNFLNSNIREIAT
ASNGFTTVTGMNEGQDYSKLENARKLAPSEYTFHPQLGYISLNQRLQNDEVLAVAYQYTIGDQVYQVGEFATDGVESTQV
NSSGVPLTQALILKMLKGSLVAVNEPTWDLMMKNIYQIPGGSQLNQQDFKFNILYQDPSPLNYITQSGADPLPSDVQNTT
LLKVLNLDRLNYTNDPQPNGDGFFDYYPGLTVDPQYGRIIFTTVEPFGSYLFDKLGLNPGEDYNSDVTYNSNQSKYVFRT
LYKATQAAALQESAKNKFKLKGSFKSSGGDGIALGAFNVPQGSVVVTAGGRTLVEGVDYTVNYQAGRVQILDPALLASNT
PIQVSLENNSVFGQQTRRFYGVNVEHKFNDKFFVGATFLKLTERPFTQKSDYNQESVNNTIVGVNTNFSTELPFLTRLVN
KLPNVETDVPSNLSFRGEFAYLFPNAPKAANFNGEPTSYIDDFEGSQSNIDLKSPQSWALASAPIGFGGEFGEDVLNYGY
RRAKLSWYTIDPVFYTETPSGIDNNDLSSNKTRRIFSQELFPNVDIAQGQTNVISTLDLSYYPQERGPYNYNPLASSTNG
FSPIDAPNNWGGIMRAINTTNFEQANVEYIQFWVMDPYYGNPGDTANNTNTGTLTFNLGEISEDILKDGRKLYENGLPES
GGSQPTIASNWGKVPASQSLIYAFDTNDANRQVQDLGLNGLNDAEEAAKYPAYAAFPDPSADNYNFYLNATGDVLERYKN
YNGLQGNSPITVTDTNRGSTTLPDVEDLNRDNTMNTINAYFKFNVNIAPNPQIGQNYVSDIRETTQTMANGQSTVARWVQ
YKIPIQEATSANIEGAISDFRTIRFMRMFLTGFNEDITLRFGTLDLVRGEWRRYNSSLDSTDPTVDDDNTGFDVVAVNVQ
ENGNRTPINYVIPPGVDREQLYNNNSVINQNEQSLSLRVYKKDGSTPDLGGLEKGDSRAVFKNVNVDMRQYKKMRMFLHA
EALQPPTEIQPLQNDQMVAFIRFGNDFTDNFYEVEMPLKISPFGDNSPTSVWPSENEIELPLSLLTQLKSLKLANDPSIV
PDINGVAYLNESALGSANNRINVGIKGNPNFGLVRTLMVGVKNPNSNDPLRGEVWFNELRMSDMDNKGGYAAVANLDSNL
ADFATISATGKLSTIGFGGIEQGPNERSREDVKQYDIVTNFNLGKMLPKKWKVTLPFNYAVGEQFITPKYDPLYQDIELN
QILDATSDASRRNEIKNRAIDYTKRTSINFIGVKKEKGENAKSRFYDVENLTLSYSFNEMLHHDFQIESLVDQQQKTTVD
YAYSFKPLAIEPFKKNKFFKKSGYYKMLSDMNFNLLPSTISFSSNIMRQFNRQQFRLIDVQGIGIDPLYRRNYFFNYQYG
FNFPITKALKVNYTVANNNIVRNYFDANKNPIDGLDIWHDYWNIGTPNTHNQQLTVNYDLPINKIPALAFIKSTYIYTSD
FSWQRSSDAFATFLAQDGTLYQLGNTVQNSGSHKLNASLNMDMFYKYIGLTAKKTKKVASNVKKPAPKPGEKIAPATPKS
NQTEDRSKLSKYLIGFATSIKNIQLNYTENGGTLLPGYLPGLGFFGTSKPSLGFVFGDQSDIRYEAAKYGYLTNYPEFNQ
NFTQIKTKRFDYTAQVEPIADLKIDITAERNYSETYSEQYDVSSDGTYNSRSPYNTGNFNISTILIKTAFKTSNENESEI
FDRFRKNRYAIATRLAEEYYGASGYPVDLEGYPVGFGKNSQRVLLPAFVSAYSGIKTSTVNTGLFRNFPLPNWTIKYTGL
MKLDWFKDNFKRFSLQHGYRSSYSVNAFRSNLNPSPTDSNGNFYADVITSNVNLTEQFNPLARVEFELKNSFNFRAEMKK
DRTLNMSFDNNLLTEVQGNDYTIGLGYRIKDVTINSKLADNATGLIKSDVNLKADFTLRKNMTIVRYLDYNNNQLGGGQN
IWSAKFTADYSFSRNLTAIFFYDHQFSKAVISTAFPLTNIRAGLTIRYNFGN
>ANQ48925.1 Gliding motility-related protein [Flammeovirga sp. MY04]
MYKPQKPYERDRLGDPVSTPQYSSPIIGTDPHVNTQIELDTTGNGYNVQETLGDGLQYRNPSYLPYDAYRDYLYRKNMAS
YYKNLSLQQDGGDALPGQGNGKLIPDIELGRVADFLFGGSTLDFQLNGNAMLDFGFLFQRVDNPQVPVTQQRNGGFNFDQ
QVGLGMIGKIGDKLEMSANFDTKSTFQFDQQYNMSYTAYDYDIIQDIQVGNVSFNVRNSLISGAQNLFGVYSKLRFGNLY
VSSVFSSQRGSQETITIKNGGQNREFEFRADTYDNNKHFFIGHFFRDKYEEALKTTPNIISGVVVTRMKVYVTNRANDTQ
TQRNLVGLLDLGEADPYNTAWGGSTNPAASNDANTLYSQVTQLNRNSDTIKGGLEGLGLNNGTEFEILRSARELGPTEFS
YNQQLGYISINTPLRNDEILAVAFEYTFNGQSYKVGELNEDLPNLGQNEVMFMKLLSPSTIITTDPNDPSKPFPLWDLMM
KNVYSLQANSIQKEDFQFRIIYRDDRTGVDNPSIQEGVNLANVPLIEVTGLDRLNMNLELQKDGNFDFIEGVTIDSRNGR
IIFPVLEPFGQTLEEKFEPGEANLVTKYVFEDLYKKTQADAVLNTKQNKYFMKGSYKGGSSNEILLPGINIAENSVTITA
GGVTLTEGAQYTVDYQFGRVTILDEGVLNSGKDIRITYERADLFNFQTKTLAGVDLEYHVSEDFIISGTLMHLSEKPLIS
RVNVGSEPVKNTMWGLTMDYTTESRFLTKLVDAIPGIDTQEQSMFTFKGEFAQLIPGTPSLIGTDGTGYIDDFEGAEVPY
DLGLNPVSWAHGSTPEYILDQQGWNTAPPTTAEDSLAYNHRRALMAWYNIDNVFYYTTGNTSRPNNITDEDMQNHYVRLV
PFNEVFKNRQANQINTNEVTFDLAYYPSERGPYNYNTDLNNDGTLRNPKDNFGAITKAITTDVDFDNLNVQYIEFWMMDP
FMTGKNAEIEGANNNTGGKLFIDLGSISEDVVPDGRHFFENGMTTNKDLLNRSVWGYSPTTQFVNNVFSTAVPRDAQDIG
YDGLSSEEEAEFFKQFFIDRLPSVLSPEALQAIIADPSGDDFKYYLGDEADAQNLKVLERYKRFNGTERNSPENQGGGGF
TPSNTSYPNNEDLNGDNTLNELNAYFEYELDLRPGQLENNKFVVDRVTSEAPESRELVTWYQVRIPIRDDNNYSKVGGID
NFKSVKFMRLFMTDWEQPVVLRMLNFQLVGAQWRQYTQNIEDDELPISTAKVEISSVNIEQNGVTDTQTRKIPYVLPPGF
ERDYDATSTVTRRINEQSIQVNVEDLDVDDGIGIFKNFSLNLVNYKRLRMELHAQSPSDITRDDEVRGFLRVGTDLTDNY
YEIEVPLKITPKGATTPEVIWPRENEIDVALEELYKIKVQRNSENADRDIPYPTNLEAAGPNVRQYRVRVVGNPDMSAIQ
TAMIGVRNKTTDNARKDIRIWANELRATEYSTFSSWAANASIDATLADFANIKTNVRYSTVGFGGIQDKIGDRQMEDNLE
FGIAANINLDKIFLNRIGLSVPIYMSYDRKGSNPYFDPLDPDVPLDVSSEVRGSYYSEQVKYLEEARSINISNLTKVKMN
PEAKSYPWDIENFSFSGSYSDRNMRDKNTEAKDFKQWKLGAAYSYQSPLKAWEPFKDTQGGDWSSLITDFNLNPLPSSIT
VRGDLDRQYRYTQFRSYEEGRGFVKDGILPTYEKSFLFNRGYNLGWNLAKSLKIDYQATANALVDEPEGAIDTDTARDSI
MNNLLDFGRMKLFTQNLSGTYNIPINKVPGLDFIGANARYVAGTNWTAGTLGIADTLGNTIGNTQQISLNSKFDFKNIYK
KIGYVNHLENGVSNRGRSRSRNRNQQQQQGGNRSNKPTKDYTRLAYQKVKLKDKLKDLRTEQTNLQNADKDKIDKQKGKI
EAKITKLKTKIEKYKGKGKDYADLDAKILTYNAQIDTLDAQLAKENPKKNKKLESIAEEIKKTEQELLAVNDQLKERPEP
TKSAGEKLGDAGIRFLTMLKDIDMTYSENNATTLPGYMPTAEYVGLDSKTNAPGLPFLLGSQDPSIRFKAAENGWLAPSE
YLNNQFVQTKREEYRVRANLEPFRDFKVTLTSTSNRTESYSEVFRFDSSINDYNSLSPTRTGTFGISFFSMGTAFSKPDG
NNESEVFNQFVANRSEVKDRLNSTRTSSQTQYKENDQDVLIPAFIAAYTGQSSSKVGLSAFPSSFPIPNWDVRYTGLSKL
KVFENSIKSITLAHAYQSNYTVGNYNSSLLYGATEIGPDRDINDQPVAEGQDGNIVPVYVINQVNIEERFGPLIGINIKL
MNDLQIKFDYNKGRMLSLNLSNAQVTEQLNNDFTIDIGYTTTGMKLPFRSKGRTTTLKNDITFRLAMSIRDNQTTQYRME
EENVVTAGNMNFALRPTVNYMLNDRANLQFYFDRTINDPKVSNAFRRTSTAFGVQFKYSLTQ
>APU68692.1 hypothetical protein GRFL_1968 [Gramella flava JLT2011]
MRNNYLKMSLPVRLTFLILLVYCMDAAAQETSQDSTKTGFVLGELSLPDPESIESFYEYDPILDRYFFKEKLGSMNLGLP
LVLTPEEYEEMVLDQEMRNYFKLKNDALTGRKEGSEDIQRDLLPDFYVNNNFFESIFGGSEINIVPQGSVEMDLGLLYTK
QDNPAFSPRNRRNLSFDFDQRISLSLLGQIGERLQVTANYDTESTFDFQNQLKLEYTPNEDDIVQKIEVGNVNMPLNNAL
IQGAQSLFGFKTQLQFGKTTVTGVFSEQKSERRTVNVEGGATVEDFEKFILDYDQDRHFFLAHYFRDHYDGALQDYPFID
SNIQIKRIQVWITNRTNNIQNLTDTRNIVAIQDLGETDVPGNIGLATVPGGFFNQPAGSFPDNPNNDFNPFGITGVGESV
LTPAIRDIATVDNGFGGVTVSEGTDYVKLENARQLKPNEYTVNSQLGYISLNQRLSNDEVLAVAFQYTINGEVYQVGEFA
NDGVNSTSTTDQEEPQQGTNPRANQNLVVKLLKSTITNVNEPVWDLMMKNIYSLGAYQLEREDFRMNILYTDPQPLNYIK
PAEGTTLPADVADTPLLRVFRLDQLNTNNDPIKGGDGFFDYVPQITIDPQNGNVIFTTVEPFGSWLFQKLDDNPNGGTED
YDIPETWNQNQQKYVFRSMYETTKTQAEQLDADKNKFQLKGRYKSAEVEGIPIGFNLPPGSVTVTAGGRVLQEGVDYVVN
YELGRVQILDEALLASDIPIQVNTENNALFGQQTKRFTGINVEHQFNENFLIGGTFINLKERPLTQKANYSYEPINNTIL
GFNLNYSTEVPFLTRLVNKLPNIDTDVQSNVSVRGEFAYLLPGQPNLSDFDGKATTYIDDFEAAQTSIDINNPLSWELSS
APIGFGGERANGELAAGYKRGKLSWYTIDPIFYSNRRPAGISDSDISTYAARRVALSEIFPNTDVVQGQPQVVYTMDVNY
DPTERGPYNFNPSANGSNSIPNPRDNFGGIMRSINTTNFEQSNVEYIQFWVMDPYIYAENASNGPGTIHFNLGNISEDVL
KDGRKQYENGLPEGEDNTSVISTAFGQVPADQSLVYAFDTEGQARVNQDAGYDGLLDTEEAVQFPNFGSLEDPAADNYTY
FLNTEGNILQRYRNYNGTQGNSPTDVTDTNRGNTTLPTAEDINRDNTMNTINSYFDYEVPFFRGMNIENNRYITDVKEIT
TTLRNGQQLPVRWIQFKVPIFEPTDAIGGIADFRSIRFIRMFLTDFENPILLRFGTMDLVRGDYRRYTQSLIEEDGQQEN
PNTLFEVKAVNIEENENRQPIPYVLPPGVRREQLYENNTNIRQNEQSLSLTTCDLQPQDARGVYKNFQVDMRQYKNLEMF
LHAESLPNRQPLKDGQLVAFVRMGTDFTDNYYQIEIPLSPTQFGASTADEIWPEINNLNLDLDLLQQVKTSVLGDPSLIS
TELNFFTEDLLEIDAEAPYEMGKLRLGIKGNPSFGNIRLLMLGVKNGTSTNGVTDVCGEVWFNELRLSDLKNEGGWAGVV
SVDGNLADFANVSATGRRSTVGFGSIEQGPNQRSREDLQQYDFVTNVNMGQLLPKKWGIKVPVNYSRGEELITPKYDQEY
LDVELDTRLANIEDNTERERVKKQSQSYTKRQSVNVIGLRKERTGDKKPMPYDVENFTFSSSYNQVEHRDFEIEQSVDQS
VRLGGTYEYSFPEKKLEPLRKIAILDSSDYLAIFRDFNFNYLPTNINASTNIFRQYNEQKFRSLELSTNDIGIPTLYQRN
YLFDWQYGVNYNLTRSLSFSFNASNNRIIRNYIDEDGFADNTVGIWNDFFNIGNPDIHYQTLQVNYEVPFQKIPALKFIK
ATYSYTGDFQWQRGSRIYQTLENIPNIGNSVQNSNSHQVNASLNLQDLYNYVGLVEKKPKKVGTSIQERSRGVPSIGPPD
QQRQQEQKPEVAPKSDANKGFNTLVKIVTGVKTLQVNYRNSRGIFLPGYLPSVGFMGTTRPTFGFTLGFQDEIRYMAAER
GWLTLFQNFNQQYTSVENEQLDAQATIDLLPDLTIEVTGRKNYSENFSENYRIDPVSLEYQALTPYTYGNFNISTILIKT
AFNQTTEISSETFETFRQNRLEIARRLAAERGLDPNEVDEEGYPDGIGKSNQAVLLPAFIAAYTGADPGSIKLGPFRNTP
LPNWNVKYTGLMRIKWFRDNFRRFSINHGYRSDYTLNQYQTNLDYDPQNTEERNQAGDFKNPILYSNVVLTELFTPLARV
DFETKDNIQILAQMEKDRSLAFSFDNNLLTEYSGNEYTLGLGYRLKDLKIVTNLGGNRRVLSSDLNFKADVSYRKNRTIV
RYLDLSNNQTISGQDIWAINFTTDYALTRNLTARFYYDHSFSKYAVSTAFPQTTIRSGFTLIYNFGN
>ANH59983.1 hypothetical protein I597_1060 [Dokdonia donghaensis DSW-1]
MKRNYYLNLRVAILFIAVIFIGNPSAIAQEEEPSESEESTAPATFSLGSLVLPNPNSIVAKYTYDPVLDRYIYTEELGAF
NVTYPLILTPEEYEKRVRDEQMRQYFREKITAIDGRADEDDSRNSLVKSLYVKNDLFESIFGGDEITFTPQGSVEMDLGL
LFTKQDNPAFSPRNRRNFTFDFDQRISLSLLGQVGERLQITANYDTESTFNFQNQIKLEYTPTEDDIIQKIEVGNVSMPL
NSALIQGSQSLFGVKTELQFGKTRVTAVFSENQSQPKTVTAEGGATVQEFEVPALNYDENRHFFLAHYFRDSYNDALKNY
PFIDNSGVQVTRVEVWITNRQNQTTNARNIVAIQDIGESNPDNIGINAGANPGFINSSFNAFPDNANNDFNPRGINDASV
QSQLSPAIRDVATVGQGFGNITVQDGTDYVLLENARKLDNSQFTLYPGLGYISLNQRLNNDEVLGVAFQYTVGGQVYQVG
EFANDGVNATEGNRPDADMDGIPDIADADSPVTRPDDDNDGIANDADADSNGDGILNGQDADGDGILDTVIPAGQAGSPV
NLVVKMLKSNLTNVEEPIWDLMMKNIYPLGAFQLEQDGFRLNIVYADPSPINFISPVAGEPLPTLFDGVNNDNTMDEGQD
RGALESNTLLRLFNLDRLTTFGDPQVGGDGFFDFVPGVTVHVQNGSIVFTTVEPFGENLFELLSVNDGAENYENEDTYNA
HQDKYVYSSLYQSTKTIARDNAEKNKFLLKGRYKSAQEQGIPLGAFNIPQGSVRVTAGGRVLVEGLDYTVNYQLGRVIIL
DKSLEASGIPISASVENNTIFGQQNKRFTGINVEHQFSENFIVGGTFLNLNERPLTQKATYNFEPINNTIVGLNASYSTE
LPFLTRWVNKLPNIDTDVPSNLSVRGEVAYLLPGQPKGTDFNGEATSYIDDFEGAQTSIDVGGPLQWSLSSPPVGFGGEF
ANGDLATGYRRAKFAWYTIDPIFYNNQRPDGISDDDLSLPETRRVFRDEIFPQQDIISGQTQALFTLDLAYFPDQRGPYN
FSPDAVDGTLSNPQENFGGITRQLTSTDFEQANVEFVEFWLLDPFYADGDTTSPGGNLTINLGSISEDILKDGRKQYENG
LPNDGGEVGTSETVWGKVPTNQSLVYAFDTEGQERANQDIGYDGLSDAEEMIEFPNFANLPDPAGDNYNYFLNTEGGVVE
RYRDYNNNQGNSPVEVTQTNRGSTTFPDVEDVNRDNTMNTVDAYFEYELPINPASLSVENNPFVTDVRELTVTTQNGSQL
PTRWVQFRVPINQATNVVGGINDFRAIRFMRMYMSGWQEDVVLRFGTLDLVRGDFRRYLLSLDPNENTEINDGDNTLFEV
AAVNIEANETREPVPYALPPGVIRERLNNNNNNIRQNEQSLSLRVENLEEQDARGVYKYYSLDMRQYKNLKMFMHAEPII
ENGLDNQNVVGFIRMGTDLNSNFYQIELPLAPTPFNVSNQDREAIWPAANELDLSLELLQTIKSKVIAGDVESDPDDITY
FDQNGDRILNPEETCYEEGQLRIGIQGLPSFGDVRTLMLGVKNGNPTSNQAMGCSPGEIGAEVWFNELRLSDLTNDGGYA
GIVSLDGNIADFANVSATGRVSTVGFGSVEQNAGERSLEDVMQYDVVTNLNAGQLLPKKWGVQLPLNYSIGEQSITPKFD
PLYEDVELDTSLDNAADQEQRDQIEDYAIDYTKRQSFNAIGVRKERTNTDRKPMPYDIENLTFSYSYSQTDHKDFEIEES
LDQNVRLGGTYNFNFNSKPVEPFAKNDSLFTGKYYKFLKDFNFNYLPSSVAVQSNIVRQRNEQKFRDVFANDGDIALPRL
FQRNYLFDWGYAIDFPITKSLRFNYNMNHNRVVRNYLDSDGTPSFLDDDGQEVAGFGIYDGFLDVGTPDTHFGVLQLNYD
LPFDKFPFTEWITATYAYTANYRWQRGSQQFQVLDDIPEIGNSVENTNTHAINGTLDMEKLYKYVGLTKKKKKRATSSRL
RGLPSPEDDRKTSDRQRKEAQDQDASSGSLSGSDKALNTGVGLLTAIKRVQFNYEEQNGLYLPGYLPTVGFTGSLKPTPG
FIFGSQAEVRELAASNGWLTLFQDFNEQYREVESRNLGIQARIGLLKDLDVDLNMNRVYQENYQENYRVDPETLQYESLT
GNSFGRFNISTLLIATAFNESTSDFSETFNTFRENRLAVADRLASEFYGGAGFERDENGFPEGFGRTNQRVLLPAFLSAY
SGRDVNKTDSGFLRNVPLPNWNIKYTGLMNLDWFRDKFKRFSVQHGYTAGYTVNNFQTNLAYDRSTDRDPETAQRDQAGN
FLNETLLGNVTLTEQFTPLVRIDFEMKNSVKILAEVKRDRALGLSFDNNLLTEIKGNEYILGLGYRIKDLRFVTNFGGSR
RVLKSDLNFKADLSLRQNETIIRYLDIDNSQTTQGQDIYGLRFSADYALTKNLTALFYYDHTFSTFAISTAFPQTTIRSG
FTLRYNFGN
>ALO15446.1 cell surface protein SprA [bacterium L21-Spi-D4]
MERYSVVAVLVLLFFGLLPTKRVAAQNEIFPVEDSTGKNPYNLPYNFNDESGLLLDSTRFHSPLMMETPDLLKKEVEYDP
DNNRYIIRHKLGDKINYKAPRYLSVEDYLEYDLNNFKRDYWKQRARSENFEHKRALIPQLHIGSKVFETIFGSNTIDIKP
RGEATLDFGLKYNKTDNPQLAEEQRSDLTFDFDERIQMNVTGKIGENLSLKLSYDTEASFEFENEMNIRYQGNEDDIIQR
IEAGNVSLPLSGTLIQGSQNLFGILTEMKFGKLNITTLFSQQKSETKNITVEGGATKRRFEVQANEYDDNRHYFLAHYFR
ENYEEALKDYPLIRSNVRVDRIEVWVLNKNNMVENTRNIVAFSQLAENTTPSGAHSFPQNGSLYNNVNNDGGIRNIASAV
GSLESMNFQNGTDFEVFESARKLDQTEYTFNPNLGYISLNSKLRSDEIVAVAYDVQVQGESYSVGEMTTGGGDSDSTLIV
KLLKPTSFSPNHPTWDLMMKNIYKLDAYNISREDFMLNVMYNDVAIGTDVFSLPTENENLRGKNLLKVLNLDRLNTQNQR
VENGDGMFDFAEGITINSSKGYVIFPVLEPFGNFLRRQFGDTTDTDAMSQADQFVYDVLYDSTKTFAEQISEKNKFSIGG
SYKSSAGSEIPLNAINIPKGSVKVTAGGRELTEGVDYTVDYYLGRVKILDEGLLQSQTPINISLESNTMFSIQSKTLLGT
TLEYRVNEDLLLGGSLLNLTERPLTQKVNVGNEPISNTIWGFNVNYEKEVPFLTKMVDKLPFIETKAPSKITATAEFAHL
IPGHNKAIKHKGEAFLDDFEGATADITMKEPYYWFLASTPKRFNEDYTATGDDIYNYTRNRAQLSWYFIDPTFYEGATPV
SDEAISNLNAYEVKENQIFPNRDPEQGIYNTLSVFNLSFFPNERGPYNFDDDPTNIDQDGKFTNPEERWAGIQRNVRTSD
FEEANIEFIEFWMMDPYAQDEEDGITRDDPDPALFINLGNISEDVLKDYRRSFENGLDRNGTTDGTDTTAWGIVSNRQVV
SDGFDDVGRDVQDVGYDGLTNTREREFFVDNQVYSETFLSNLTPEARAELEDDPAQDDYHYYKGGGYESNSFFNNNIINR
YRYFTNPHGNSPASTGTESQMQTSLPNNEDINNDNTLNQVDAYYEYKIDLSPENLDNAKKYIVDENDVTVSMPDGSSKTV
TWYQFKVPVRDPDFVEGNISDFRSIRFMRMYLTGFNRDVTLRFAELNLIRGEWRKYRYVLEEGGEVVDDDIDLSNAQFDV
GTVNVEENGQRTPVNYVLPPDVDRVIDPSNSQMRQLNEQSISMKVRDLPDGFAKAIYKNIRFDMRQYKRLKMYIHAEELE
DVPLEDNELSVFVRLGTDIKENYYEYEIPVVLTPPGNYTSAESDRQAVWPIENELNIPLSVFTDTKKERNDLIGDAEAGV
SLLTEYLKQHGKNTVKVRGNPNLAEVVTFTIGVRNPRNDHQIHSGEIWVNELRLTEFDEEGGWAANARLTAQLADLGTVT
LAGATSKPGFGGLEQKLNERQLNEIYQYDVNTSLQLGQFFPEDMGVKIPMYVGYAETFTNPKYNPLAKDIEFDKSLEGLS
PSEQDELKKLARKYNMRRSINFTGVRFGKQKKDPHFYDLNNWSFSYSYNQNYNRDVNLAYHNQQQHTGSINYIYNNRIEP
WEPFKNADLNSNYFGLIKDFNINYAPSQVSFSSVVSRKYNKMKRRNLNIPDQVFQPTYDKNFTWNRNYGLVYNLSKSIKV
NFDASAIARIDEPEGKVERGMPKYDSIRNDIMEEFYQLGTMTQYNQNIAVTYQLPLSKIPGLKWINATAGYTGTYDWNRG
PELNTDIEPGHSIQNNNTINGGANLAFDRLFKQSQYISDIHRKFKKPLSERFDEKIKYEVTYEKREFDLEAGDERTIFHR
LGTEDVTIKLVDAEGNDVEMRYEVDDDRRIILKPENDLEDVSLVVTGKKQRSQGPLQIMSEYFVRIGTGLKSARMDYTQN
NGSIMHGISSAPNALGMSFRENDARPGWEYVFGLSDPEFMERALKDDWLEDDIDSTLIEPYTMTFQENMSVNGTYIPLNG
LEIKLKAQWARTRNTDRYYYSDTYEGFQPSTPTSVRSTGNWSMSVWTFSSAFDKMDDREYTNDVYREFLSNRKKIAQRLA
AQRAGVNGYDPNDLTEGGYPDGYPSYSQDVVVPAFIAAYVDGTEVNNVALSVVRPIFSLLRPDWRIDYDGFMQFGVFKNN
FRNFKLQHSYKAVFTMGGYTNNPSWSDLSENDPNNDGLSFIRSQQDTSLFVTRNSISQITISEDFLPFFEVNMTWKSNVT
TRLAFNKRRTLSLNTSNNNVAESRRNELVIGSGYRFDNLTLVFRTRGGGQRKFNSPVELRADFSIADDVKYVHKPDSDFT
ELVDGKLVYKFGFTANYRFSKNLELRGYLDYTMTEPKMSPPYKTTVLNFGFSFKFRLVDTG
>AKK74895.1 gliding motility protein [Chryseobacterium gallinarum]
MFLFLSFLCMSVSAFAQQVKKDTAIIRKEYEVADPTRYEAYYDIKTGMYFVYPKIGNTITGPPTAMSPEEYKEYMLAAQT
KAYYKEKSEKYNLLFRRDRSDARRKGLIPSLLINNKLFETIFGGNKIEIIPSGYASLDFAGLYQKIDNPLILPQNRTSFT
FDIDQRIQLGLLGKVGENLQLKANYDTQSGFAFENRMNIAWQAKGSWKDLQKKGLGNVDKPSEGGEDKIIKRVEFGNVNL
PLSTSLIRGSQSLFGVKADFQLGKTFGTVVLSQQQGEARNIVVQGGGVMNNFKVNAIDYEDNQHYFLGHYFLGKYDDALA
NYPQINSTINITRLEVWVLDQGNSNLAYQKSIIGIRDLGEGGGVLPDNSLNGLYDAVSNAVGTREAGKNYSTVFQGQIFP
GSTTPYDNGEEFIFNTKARRLNSNEYTMQPQLGYISLNQRLNENQLLAVSYSYTVNGSNKVYKVGEFSEESPVLVTKVLR
PNNKVNVQSPMWDLMMKNIYSLDAGQVAQDNFILNVYYRDQKTGGKVNYLPDTPVQNQNLLKLFNWDRLNMNGDIQNNKD
GTRGDGIFDFVNGITIRPETGRIIFTKVQPFGDYMQNVLGSNDPQYVFHDLYDKQKQDASASNLAQRYTMEGRYKGTQGQ
GISLGAVNVPQGSVKVSANGVQLTEGIDYTVDYMLGTVTIINENVKQSGQAINISLENQLTFNTQRKRFLGLNLERRFNE
HFILGGTVVNYSESPLTQKVNYGQEAVNNTMAGINLMYNNQMPFLTRLTDKIPLVNTEAPSNLNFKMEAAYLLPGLNKGT
NNQSYIDDFEQTTSKISLKEPAAWSLASRPEKNKSAPFNGAPANDDLSSGYGRGLLSWYNIDPRFWGVGGKAPSGITQQS
VSNHASRRVQYSEIYNNRDFVAGEQTFTNTFDISYYPQERGPYNVNTGTELAQNRWAGIMRSISVPNFVTSNIEYVEFWM
MDPYADGNQLGTDPKLLLHLGNVSEDILKDGKLLYENGLPTPGTPSTTTSSNWGVQPKQPPILYAFSTEGDERRVQDAGY
DGLSSDQESMKFGNTFVNPVTNVVDPAVDDFVFYMSDKFTGSQSASLVQRYKYFRNPEGNSQANSLEVASQTPDAEDINR
DYNLDQTESYNEYVVKLDQANLSLGKNNIVDVKTVKANFQNGQSSDVKWYLFRIPVSKYAEDGAEGERNASVLNNVRFAR
LLLTGFEQTSTLRFGTMDLVRSDWRRYPNLISSQLVTAPEEGTGGGVTLNNNFEVGSVNIEENALNQPPYVLPPGIDRQV
LSGNAGAQRQNEASLYMKVTDLRAEARGVFKNTSLDMRRYKKLKLFVHAHDPLNRDMNVGKIDPRTKFFIRFGNDATDNY
YEYEASLLLTSTTATAPMEIWPMENQVDFDVQSFVDAKIRRDKNSAVKITDRTEDPVFGEANKNNYKKIFIKGRPSLGNI
STIMIGIRNDDRTSGPMTRVLWVNEIRLSEIENDGGYAGNASLNFNLGDFATVNTSASYTSVGFGNIDSKPSERNQSTQS
AFSINTAINVDKFLPAKSGMKIPLNYSYSQTIEDPKYNPLDTDVEFSKAPNKEQLKKVARTYTQQRSIGVVNMRKERVNQ
NKKPKFYDIENVSVTAVYNDDYFRDIYTKRNYRQYLKGYIDYNYTFKPWVVKPFNKMISDTAKSAKYLKWIKEFNFNPVP
TRLSFRTEIDRNYNELEFRNVEAILGGNTTGNFDAIRNRNFYFGWQYGLGFNFSKSLKLEINSATRTLNDNVDVNTMDSK
SIFGNVFRAGRPVLYNHRVQLNYKLPFQYLPYLDFIDAELGYGFTYNWNSRSTAILASPEGALGSIGQNTNVIQATATAD
IPKFFGQFKYFKNIAAKLQKRKQEIDSLNNVYTKQWEKNRYRYKSYKFKNKLTVLQSAAFFLTSFKQLDINYTENNGTVL
PGLLSAPNWYGYGQTLGGPTLGFLLGSQADIRRTVMENGWVSTSNYMTDPYVRMSTRELRANLQIVPINDFRIDLNVLHN
YNRNFSHTGFNYTNGGVPNPDFTFANDLVTYSNSTILLKTSFSEGQAVYQALRENARALSQRLGGPGAILDNDGFAEHYS
IANAYVLIPAFRAALEGKSVKQMGNPKKAGFPLPNWRVTYSGLRNVPMINGQFSKFDILHGYTATYTATGIQSSIDYFNS
LVNKVSNPDSAFDVNNDYINPFTFAQVGYVESFAPLIGVDVTMRNNMQFGLQYNRNRMMVLGLVNHTLTEDSNSEYVVRL
GYIIRNFRLGTANIRRGGRGKGSDLNIRGDISLRDSKTSIMNILLNDSQVTGGQRLLNIKLSADYNVSENLNLRVFYEQM
TSKYKISTAFPLSTIRAGISATFTFGESGGGF
>AII52412.1 hypothetical protein N008_10540 [Hymenobacter sp. APR13]
MLGAWWSQAETAGSAAFSLRQLWAWLPETSEARPWLMPGPDTPRTALPDTSRYRSSRRPRVAPSDRVGTPFSPQRRRSPL
VLPLPGNVQQVITPDDSLQYFDVEERIGEDVDFRDPSRLTFKEYSRWQQQQAVRDYFRNRSAGGVVGDSGSAASRRLIPK
IYLGPMADRIFGGSYVDIRPAGAVTIRMGARFNRNQNPTLTLRQQRIGEFQFDQNMNLNLTGQIGEKVRLNFNYDTKAAF
DFENNMKLDYTGFDTDIIRKVDLGNVSLPLNNSLIVGGQNLFGVKTQLQFGRMSVTAVASTLRGQADEVRVQNGGQSRQF
ELKASQYEKDRHFFLSQFFRDRYNLALRNLPTVQSGIEIRYLEVWVTNDNRQSDNLRNVVPLMDLGEASRVYRSPLLLPG
TLPTVAANNTNNQLQQLLLPNAQARGELTVDNYLSGGNVAGQPLVKNVDFEHVRARKLDPREYTFNAQLGYLSLNTQLLP
EQVLGVSYEYLYNGRTYKVGEVVNDYGNRSQDEVVFLKMLKATNPAVGLADPSQNPQNLNLLTRNLPTWDLMMKNVYPLN
ASQLNRDNFQLQIVYKDDVTGVDLISLKEGARIQNRPLIEVLNLDNVNPNNDQNADGNFDFFPGITIDPELGKVIFPVVE
PFGSYLRSQFDTLGVTPGSDPANERLLARKYVYDALYNQVQSDAQQVTEKDKFVLRGRFQATATDEITLPGLGIAVGSVR
VRAGSVLLEEGRDYQVFYDQAKVKILNPAYLNSANELRVEFEKNALVQVQPRRLLGARFDYRLNQDVNFGATVLHLRENQ
APGINRVNIGDEPGNNTIYGFDVNMRRDSRALTKYLDMLPFISTKEPSSVAFSGEFAQLLPGKSQLGNGENGVSYLDDFE
NARTPYTLGGLNSAVAWRLGSTPRTFPNFDANDITSAYRRAKLAWYSIDQSYYTDGPNVPDNIGTAELENHYTRGIQRNE
IFPNRDLGTTGNGFEYSLDMAYYPSERGPYNYNPAIGADGKTLPTALAPQTFGAISREITFDTDFDNANVEYLEFWLMDP
FIAGRRGEINDSENPPVNNTTGGRLVINLGNVSEDVLRDNNQYEFENGLPTDDAGLATDVRPTPWGRVTRQQFLTDAFSN
APGGRARQDVGLDGLTDTEETAFFNKAYADPSGDNFRHHLDPFYDQNDVKLLGRYKQYNGLEGNSQENSQLSSTAFPDKE
DLNRDNVISETERYYEYQLELGARPGDIAVGNNYVVDRITKSVNGDQVNWYQFRIPIRQYSAVRSADGQPFGFKSIRFLR
MYLTGWQQPVVLRMVQPQFIANQWRRYLQPISETSQPCLNCGDAARSFNISTVSLEENGPAIDGAKGAIPYVLPPNIQRD
KEYGSGTVNRQQNEQSLRLCVDQLRDGFGQAAYKNINLSLLRYKQLRLFLHAESEDDNVRDGQVQAFVRLGTDYNQNYYE
YRLPLQITPRTATTQAEIWPTANEIQLSLQTFIDVKAERNLAVNQGTASYTGPYTKTFANGTSITVYGNPDLSAVQGAMI
GLFNPTNDGNTKSFCLWADEFRVFDFDKQNGWAATARFNTKLADLANITATGSYTSVGFGGLQDKLQQRSLESITRGDVN
ATVAADKLFPEKLGLRIPVLVQAGNETRAPEYDPLDPDTRLEQSLNKFRNPDNSIDAEKQAEYRKEVIDQTTSRSISVLN
VRKERTNPEKKPMPYDIENFAASYSITERTHTDIRTDRDYTRTYTGALAYLYQLTPKTYTPLAKIKALDNPYLKIFQDVN
FTPLPTRFSFRADIDRRYNERFLQRVLEPGQLPTTNGIPGVFQKSFYFNRIYDLQWALTKALTIDYTANNRAVIDEGQGR
TIGDSPEAQENRRQLRENLFRRGGRTTNFNQTVALTYRLPLDKFPLTDWLSADARYAANYTWQAASTALRAPAPVRFLPN
GSPDPTDTTTAKLNLGNTIQNNGELSANGKIDLVKLYNKVRFLNIINNAPAPGANEASTGKRRPGLPAALDRAAAIGQTE
APADTAKGPELRFLKAVLRSLMTARSLNFTYTRSNGTLLPGYLPRTRFFGMNSDFDAPGVPFLLGKQYDLDALYNRAASR
GWYTDQSQFLNTPISSLLTENLVLRTSLEPFRDFNIQLEGRRQLARNREVFYRNAIDEVSLQPTGGLAPRQDLGSGTFST
SFISVRTLFGDRSKKGEDSKAFDQFVQNRGIVQERLALANTTGTGTYGYNSQDVLIPAFLDAYRGKSSDGYKAEKFKPFE
LLPIPNWRVDYNGLAELPFVKRYFRSISLTHAYSSVYTVAGYTTASGYDAEPQGLSTITNASGQYIPYYIIGQVSIAERL
SPLIGVNFQTLEKITGRVELRTERAIGLNTTNAQVTELHTQELVIGFGYATNRFKLPFRVGGEQRILRNELTARLDLSIR
DNTTIQRSIEDVVDPNDPTGNAPFVGRSRGLTTNGTRQMQLRPTIDYVLNQRLNLQFFFARTVTDPRVQNSFKNSTTEGG
LQLRYSLSQ
>ALW84557.1 cell surface protein SprA [Hymenobacter sp. DG5B]
MLAWWAQATPVGGARLAGAWLRASRVLAADTPRPVRPAVDTTGPYKPSRRPRVRAQDRPGSPFGLRRRESPLVLPLPKNV
KLDVAVDDSLKQFDVKEKVGANIDYRDPSVLSFKEYEEFQRQQAIRDYYRAKAKGGITGPPAAAGTPQAQRLIPKIYLGP
IANRIFGGSYVDIRPAGSVTLKFGARFNKNENPALTLRQQKVGDFLFEQNINVNLTGAIGTKLKLVFNYDTKASFDFDNQ
MKFDYAGEETDIVRKVDLGNVSLPLTNSLVQGGQNLFGIKTQLQFGKLGVTAVAATVRGTADEVRIQNGAQSRQYEIKAS
QYERDRHFFLSQFFRERYDQALRNLPTIQSGVSITRLEVYVTNDNRTTENLRNVVTLMDLAEPFRLYQDKYRQGSPSAQA
PASNDANLEYRTITGAGAAARDNLGVDNFLQIGQGLTKNVDFERVRARKLDPREYTYNAQLGYLSLNTALLPDQVLGVSY
EYLYNGKTYKVGETASDYGNVKENEVIFLKMLRASNPGVGIADPTKNPQNPNLRTRNTPTWDLMMKNIYPLNASQLQRDN
FQLQIIYKDDATGVDLISLKEGARIANRPLIEVLNLDHVNSNNDRNPDGNFDYFPGITIDPELGKIIFPNIEPFGSYLQT
QLVGETDLIDRYVYSELYNQTQSDAQQRQEKDKFFLRGRFQGGAGSDEISLPGIGIAQGSVRVRSGSTLLTEGVDYQVFY
DQAKVKILNPAYLNSANELRVEFEKNALVQVQPRKLVGVRMDYRLNKDVNIGGTALHLLENQAPGINRVNIGDEPGNNTI
IGLDGSIRKDSRVLTKYLDMLPFISTKEISTIAFSGEFAKLLPSRSQLGNGENGVSYIDDFENARTPYTLGGLASIPAWR
LAATPLPVKGSTAVGLGYNYQRAKLAWYTVDQSYYTGGPNVPGNIGTADLANHYTRGVKRDEVFPNKDLGATGNGYEYTF
DMAYYPGERGPYNYNPNIDGAGKKFTGAERPEDKFGGISRAITFDTDFDNANIEYLEFWMMDPFLKATNPNAPASRVNIT
DQDGNDQANTTGGDLLINLGNVSEDVLKDDNQHEFENGLPVTDDPQEIADNSKPTVWGRVTKQQFLTDAFNAAPGARARQ
DVGLDGVNDGNERAQPQFGPYTSLPDPSGDDFRHHLDASYDQANAKILGRYKNYNGYEGNSNENDQRSSTAYPDKEDLNR
DNVVQEVERYYEYKISLRPPTVPGGGLQVGQNFIIDKVTNKDERTNGDEVTWYQFRIPIREGYTVRGATQEFGFKSIRFL
RMYMTGWQQPVVLRLVQPQFVANQWRRFLYRIVDTRQGSQPPVGQLTDADAFNISTVSVEENGLSYNPKGAGSGKIPYIS
PPGILRDKEYGSSSTSRLQNEQSLRLSVTNLRDGYAKAAYKNLSINMLRYKRLRLFLHGDSEDASLTDKDVQAFIRIGTD
YTQNYYQYALPLKLTQPGKTSPDDVWPTENRIDVSFQDFIDAKSERNRQVNPNLQVPYTKTLPSGGTITVVGNPDFSAVQ
GVMIGMLNPTGDANNPSTSSITANLWADEFRVFDFEQQAGYAATARLNVKMADVANVTATGSYTSVGFGGLQDKVQQRSI
DDAFRGDLQATVAAEKFLPQQLQLRVPVLLQLGHESRAPLYDPLDPDTKLEQSLQKFVDKDKKIDATAQAEYRKKVIDQT
TSRSISVLNVRKERGPGKPGAPAATPKPWDVENLAVSYSLTDRLHSDIRTERDYTKAYTAALAYVYQTTPKNYSLSKVKA
LDNPYLKIFQDLNFTPLPSRFTFRTDLDRRYNERFLQRSLQPGTLPSSEGIAPVIQKSFFISRIYDLKWDLTKSLIFDYT
ATNRGVIDEGRGRSIGDSRDAIRNDSLRKRNLLRGGRTVNFNQVASLTYRLPLDKFPLTDWISADTRYSANYTWQASSAS
LRAPRYPVPTGDEAKDTLTYALQLGNTVQNNAEVSANGRIDLVKLYNKVRFLNIINNAPPPAARPQLQNQAQPGEGAQRQ
AAAPADTTRETNRFVKAVLRSLMTARSINFTYVRTNGTLLPGYLPKTHLFGLDQDLTAPGVPFILGKQYGLDDLYTRARD
RGWYTQNSEYLNTPLSSLLTETFTVRTALEPFRGFNIQVDARRQLARNKEVYYRTLLDSVLLTPVVDPRTGRFVLADHPL
LGTGSFQTSTITIQTLFGDLGANGETSKAFSQFVKNRAFVRQRLASANPASGNPEAGYGFNSQEVLVQSFIDAYHGRSSD
GYQAKKFDPFAMFPLPNWRLDYNGFADLPLIKRYFSSFTLNHAYSSTYSVGSYTTSTVYQSDFNPDNQFPNRLNTAGQFI
PYYVVGQVSIIERLSPLVGVNFQTVSRATGRLEYRTDRAVVLNTTNAQVTELYTKEVVLGLGYATNSLKLPFRVKGEQRV
LRNNLTARLDLSIRDNITVQRSILDVVDPTRPGDPGQVGRAQGQITNGSRTFQLRPTIDYLLNTRLNLQLYYSQTITTPR
ISNAFRNSATEGGVQLRYSLTQ
>AIN74131.1 SprA protein [Flavobacterium psychrophilum FPG3]
MRQFSLYKSNIAVKNSIFILLFFFSITVHAQVNPEPKDTVKGYNIGSLKLPNPNSILEAYTYDPITDRYIYTKTFEGFNI
NYPIVLTPKEYQELISREAMRDYFQKKSDAIDGKKTASKDTQKNLLPRYYIRSGLFETIFGSNTIDVKPTGTVEVDLGMR
YSKQDNPSFSPRNRQSTTFDFDQRISLSLLGKVGTRLKVSANYDTQSTFAFQNLIKLEYTPTEDDILQKIEVGNVSMPLN
STLIRGAQSLFGVKAQFKFGKTTVTGIFSEQKSQTKTVVSEGGGAISEFNLFGIDYDADRHFFLSQYFRNRYDEALKNYP
VVDSRVQITRMEVWITNRQNRVNTSPDGNNLRNIIALQDLGEGPLQNSSFTDITAQTVGVYAQAIPNFFVFTPFNTPTSN
KNNLFDPALIGTTGLLNSGIREIATASAGFTGVTVSEGTDYAKLENARKLNSNEYTFNTQLGYLSLNQRLSNDEVLAVAY
QYTIGDKLYQVGEFATDGVSATSVNAAGVPLTQSLILKMLKGNLASVAKPAWNLMMKNIYQIPGAYQLDPKDFKFNILYT
DPSPLNYISEIGGTSFPANPLPENEVSLAPLLRVFNMDKLDSSNDPQKKGDGFFDFLPGLTVDAQNGRIIFTTKEPFGEL
LFKKLKNTGSLEDYADVNTYNANQKKYVFSGLYRKTQTQALQETDKNKFQLKGKYKSSGGEGISLGAANVPRGSVVVTAG
GRVLQEGIDYSVNYQAGRVQILDPSLQASGVPISVSVENNAVFGQQTRRFMGVNVEHKFSDKFQIGATFLKMTERPFTQK
SNYGQESVNNSIFGANANFSTEVPFFTRLVNKLPNIDTDVPSNLSFRGEVAFLKPGTSKIDQFQGEATVYVDDFEGSQST
IDMKSPLAWSLASSPVGFGGEIAENNLSYNDKRAKMSWYSIDPTFYSSQRPAEINDNDVSRNNSRRIYNSELYPNTDIAV
GETTVVSTLDMTYYPTERGPYNFNPLAVNNILPTPQNNFGGIMRSISSTNFEQANIEYIQFWMLDPYYGTASDTNAANTG
KLTFNLGEISEDVLKDGRKLYENGLPAGGSNPNVTNTAWGKVPASQSLIYAFDTNEANRSQQDVGLNGLSDAEENQKYPS
FAGPDPAQDNYQYFLNASGSITDRYKKYNGLEGNSPINVSDTNRGSTTTPDVEDINRDNTMNTINAYYKFAIDIKPNLVL
GDKYVSDVRTTQVLLANGNTTDARWVQFKIPILEATAANIEGGISDFKSIRFMRMFMSGFSDKVTVRLGSLDLVRGEWRR
YNNTLQTSDTDPTDDPTGFDVTAVNIQENSSRSPIKYVSPPGVEREQLYSNNSVLRQNEQSLSLKVYDKGNPQSGSKGLE
AGDSRAVFKTVDVDMRRYKKLKMFMHAESLRRTGAGFPNGENTPIRDNEMVGFIRFGNDFTNNFYQIEIPLKVTQENAIS
ASDIWPAENEIDIQTALLTQLKILNIKGTQPVDANGIFFQEANILDPSAKAGMRVGIKGNPNFGYVRTLMVGVKNPSTLA
NTYNRGEVWFNELRLAETDNKGGMAAIASLDTNFADFMTLSATGRMSTIGFGSLEQSPNKRSREDAQQFNIVTNMNLGKL
LPKKWGINLPFNYGIGEEIITPEYDPFNQDIKLKQLLDVTTDPADKAEFKNRALNFTKRKSINFIGVRKDRAAEQKQHIY
DPENLTVSYSFNQTEHHDFEVEGLLDQQVRTSADYAYTFQSKAVEPLKNTKFLKKSSYWKMLSDFNFNYLPTSINFSSTI
LRQYNKQQYRQIDVQGLPLNPLYKRNNMFNYNYGFNYSLTKALRVNYTATTANLVKNYLDENNDPIDSFTIWDDYWNIGT
PNQHSQQLTVNYELPINKIPALAFIKSDYTYSGDYSWQRASLALQSFKATDGNTYDLGNTIQNASSHKLNTAFNMDTFYK
YIGLRKGFVKKTVPIAPPSVPKPGEKLVAKPKVKEIKPNVFLDGLIGLATSVKNIQINYNETSGTMLPGYLPSIGFLGSS
RPTLGFVFGLQDDVRFEAAKNGWLTNYAEFNQNFTQVKTKHIAGNANIELFPDLKIDLIADRTFSENFSEQFDAVGGVYN
SHSPYNSGNFSISTVLIKTAFSESDETRSVAFDNFRKNRLIVADRLAEISYGTSDFPRVTDVSNPNYGFPKGFGKNNQAV
LLPSFLAAYTGSDASGVSLGAFKNIPIPNWTLKYTGLMRYKFFKNTFKRFSVQHAYKAAYTINSFRSNLKYTDPGTYDVG
GNFENKNIIGNVNLTEQFSPLIRLDFEMKNSIKILAEMKKDRTMALSFDNNLLTELKGIEYVIGLGYRIKDVRIKSRLAD
NATGEIKSDVNIKCDVSFRNNKTVVRNLDYNNNQLAGGQNIISTKLTADYSFSKNLTTLFFFDYSFSKAVISTSFPLTTI
RAGFTIRYNFGN
>AIN71023.1 SprA protein [Flavobacterium psychrophilum FPG101]
MRQFSLYKSNIAVKNSIFILLFFFSITVHAQVNPEPKDTVKGYNIGSLKLPNPNSILEAYTYDPITDRYIYTKTFEGFNI
NYPIVLTPKEYQELISREAMRDYFQKKSDAIDGKKTASKDTQKNLLPRYYIRSGLFETIFGSNTIDVKPTGTVEVDLGMR
YSKQDNPSFSPRNRQSTTFDFDQRISLSLLGKVGTRLKVSANYDTQSTFAFQNLIKLEYTPTEDDILQKIEVGNVSMPLN
STLIRGAQSLFGVKAQFKFGKTTVTGIFSEQKSQTKTVVSEGGGAISEFNLFGIDYDADRHFFLSQYFRNRYDEALKNYP
VVDSRVQITRMEVWITNRQNRVNTSPDGNNLRNIIALQDLGEGPLQNSSFTDITAQTVGVYAQAIPNFFVFTPFNTPTSN
KNNLFDPALIGTTGLLNSGIREIATASAGFTGVTVSEGTDYAKLENARKLNSNEYTFNTQLGYLSLNQRLSNDEVLAVAY
QYTIGDKLYQVGEFGTDGVSATSVNAAGVPLTQSLILKMLKGNLASVAKPAWNLMMKNIYQIPGAYQLDPKDFKFNILYT
DPSPLNYISEIGGTSFPANPLPENEVSLAPLLRVFNMDKLDSSNDPQKKGDGFFDFLPGLTVDAQNGRIIFTTKEPFGEL
LFKKLKNTGSLEDYADVNTYNANQKKYVFSGLYRKTQTQALQETDKNKFQLKGKYKSSGGEGISLGAANVPRGSVVVTAG
GRVLQEGIDYSVNYQAGRVQILDPSLQASGVPISVSVENNAVFGQQTRRFMGVNVEHKFSDKFQIGATFLKMTERPFTQK
SNYGQESVNNSIFGANANFSTEVPFFTRLVNKLPNIDTDVPSNLSFRGEVAFLKPGTSKIDQFQGEATVYVDDFEGSQST
IDMKSPLAWSLASSPVGFGGEIAENNLSYNDKRAKMSWYSIDPTFYSSQRPAEINDNDVSRNNSRRIYNSELYPNTDIAV
GETTVVSTLDMTYYPTERGPYNFNPLAVNNILPTPQNNFGGIMRSISSTNFEQANIEYIQFWMLDPYYGTASDTNAANTG
KLTFNLGEISEDVLKDGRKLYENGLPAGGSNPNVTNTAWGKVPASQSLIYAFDTNEANRSQQDVGLNGLSDAEENQKYPS
FAGPDPAQDNYQYFLNASGSITDRYKKYNGLEGNSPINVSDTNRGSTTTPDVEDINRDNTMNTINAYYKFAIDIKPNLVL
GDKYVSDVRTTQVLLANGNTTDARWVQFKIPILEATAANIEGGISDFKSIRFMRMFMSGFSDKVTVRLGSLDLVRGEWRR
YNNTLQTSDTDPTDDPTGFDVTAVNIQENSSRSPIKYVSPPGVEREQLYSNNSVLRQNEQSLSLKVYDKGNPQSGSKGLE
AGDSRAVFKTVDVDMRRYKKLKMFMHAESLRRTGAGFPNGENTPIRDNEMVGFIRFGNDFTNNFYQIEIPLKVTQENAIS
ASDIWPVENEIDIQTALLTQLKILNIKGTQPVDANGIFFQEANILDPSAKAGMRVGIKGNPNFGYVRTLMVGVKNPSTLA
NTYNRGEVWFNELRLAETDNKGGMAAIASLDTNFADFMTLSATGRMSTIGFGSLEQSPNKRSREDAQQFNIVTNMNLGKL
LPKKWGINLPFNYGIGEEIITPEYDPFNQDIKLKQLLDVTTDPADKAEFKNRALNFTKRKSINFIGVRKDRAAEQKQHIY
DPENLTVSYSFNQTEHHDFEVEGLLDQQVRTSTDYAYTFQSKAVEPLKNTKFLKKSSYWKMLSDFNFNYLPTSINFSSTI
LRQYNKQQYRQIDVQGLPLNPLYKRNNMFNYNYGFNYSLTKALRVNYTATTANLVKNYLDENNDPIDSFTIWDDYWNIGT
PNQHSQQLTVNYELPINKIPALAFIKSDYTYSGDYSWQRASLALQSFKATDGNTYDLGNTIQNASSHKLNTAFNMDTFYK
YIGLRKGFAKKTVPIAPPSVPKPGEKLVAKPKVKEIKPNVFLDGLIGLATSVKNIQINYNETSGTMLPGYLPSIGFLGSS
RPTLGFVFGLQDDVRFEAAKNGWLTNYAEFNQNFTQVKTKHITGNANIELFPDLKIDLIADRTFSENFSEQFDAVGGVYN
SHSPYNSGNFSISTVLIKTAFSESDETRSVAFDNFRKNRLIVADRLAEISYGTSDFPRVTDVSNPNYGFPKGFGKNNQAV
LLPSFLAAYTGSDASGVSLGAFKNIPIPNWTLKYTGLMRYKFFKNTFKRFSVQHAYKAAYTINSFRSNLKYTDPGTYDVG
GNFENKNIIGNVNLTEQFSPLIRLDFEMKNSIKILAEMKKDRTMALSFDNNLLTELKGVEYVIGLGYRIKDVRIKSRLAD
NATGEIKSDVNIKCDVSFRNNKTVVRNLDYNNNQLAGGQNIISTKLTADYSFSKNLTTLFFFDYSFSKAVISTSFPLTTI
RAGFTIRYNFGN
>ALM08911.1 SprA protein [Sediminicola sp. YIK13]
MKTGAKSFLSSFLFKLSLIGVIFMTTLQTTSAQETEEQEVDSTKTGVALGRLLMKDPNSIVAKYTYDPKLDRYIYTESVG
KYDISYPIILTPEQYQDLVKKEDMKSYFKEKRDAYSGKKAGSEEARKNLLPNFYVNNNFFESIFGGNTIEVIPQGSVAMD
LGVIWQKNDNPALSPRNRTNLSFDFDQRISLSMLGKIGERLQVTANYDTEATFDFQNLVKLDYTPTEDDIIQSIEVGNVN
MPLNSSLITGAQSLFGVKTKLQFGKTSVTAVFSEQRSQSNTVVAQGGGTLNDYSLSSLDYDEDKHFFISQYFRDNYDRAL
ENYPFIRSQVQITRLEVWVTNRSQQTLNVRNVVALQDLGEAVPSKTRIGRLNGNPPGFFNSSSAGDLPRNNANDYDPALI
GNGGALTSQVRDIATVDNGFNIPGYDVNQGFDYAILENARKLENGRDYQFSTQLGYVSLNQRLSNDEVLAVAYQYTFNGE
VYQVGEFANGGIDATTVSSGAQSPAINNNTLVLKLLKSNITNVIDPIWDLMMKNIYSTGAFQLSQDDFKLNILYSDPTPR
NYITPVDNSPGAGWPNTPKPLEERILLDVFNLDRLNAYNDVQSGGDGFFDFVPGITVDTQSGRIIFTKVEPFGEYLFETL
GGGTYDVNDGQGYNVNQQKYVFRNMYAITKAAALQDADKNKFILKGQYKSEGSNGIPIGAFNVPQGSVRVTAGGRQLQEG
IDYTVNYQAGTVQILDPSLEASNTPINISVENNAVFGQQSRRFTGVNVEHQFNKNFLLGATLLNLNERPLTQKSNYGVEP
VNNSIFGVNGNFSTEVPFLTRLANKLPNIDTDVPSNVSVRGEIAWLQPGSPKNADFEGETTTYVDDFEGAQSLIDIRSSL
GWSLASTPVEFADGKSGLETGYQRAKMAWYTIDPIFYTNQRPSGITDSDVSTNPTRRVFIDEVFPQVDIAQGQTTIQSTL
DVSYYPNAKGPYNDNPNFAGEQPNSKWGGIMRSLSSTNFEQSNVEFVQFWVLDPYVDGSTTSSGELVFNFGNISEDILKD
GRKQYENGLPGVNSNDLVTPTVWGEVPATQSLVYAFDTNETNRGLQDLGFDGLDDAAEGSIYTNNPANDPALDNYQYYLN
RDGDILNRYLDFNNPQGNSPVQVTNTNRGSTTLPDVEDIDRDLTMNTVNSYYEYRIAIKPNTTINDKYVTDIKEGVTPQL
PNGTTLNRRWIQYKIPLSDFTDAVGGISDFRSISFMRMYLTNFSDNVVLRFATLDLVRGDWRTYTNSLQPEVDNNPADDG
TFVDVNTVNIEENNGRTPIPYVLPPGVIREQLNNNNTIIRQNEQSLSFVVENLESEDSRGVFKNVNIDIRQYERLKMFMH
AEKIVDSDYTNDETPLVGFLRMGTDFSQNFYQIELPLQFTPFGSSLDTDIWPEVNEIDIALSDLSRVKSLGISNQSLSTV
NYYEIVDGEVVAVDEFAPRTAGRARIGIRGNPSLGSLRSVMVGVKNIDNLPARGEVWFNELRLAGLDNNGGWAAVAAVDA
NIADFANFSATGSRSTSGFGGIDQMPNERSREDAISYDVVTNVNVGQLLPKKWGIQLPFNYGISEQLITPEFDPVYDDLK
LEDRVATAGTQAEADAIKEQAEDYTKRTSINLIGVRKNRGEEADANFYDVENFTFNYSYNETDHRDFEIAELRDQNVVTG
MVYSHNFKPASVAPFAKQDSLFNGRYLKWLKDLNFNLLPTSIAINSNINRSFNQQRFRDVLEPGVESLDLPVLQQRNYLF
NWQYALNYSLSKSLRLNLTASNNNIVRNYFEEAGNEDSGIDPALGLWDGFWDVGEPNRHAQQMQLNYEVPFNKIPALDFI
NAQYSYTSNFDWQRGGDALNEIARLEPGQENVSINTIQNANTHTITASLGMQKLYDYLGLKKRSTKDVVSVNSTRRDKAG
NLSKKAEAEQKAQKKTSGLFNTAVDILTMVKRVNFNYSENNGKVLPGYTRSIGFIGTAKPTIGFVFGSQADVRFEAARNG
WLTTFTEFNQQFIERTNKQLNITATAQPIKDLTIDLVADRQYSESYQENFKVNELGDGTFEYENLLGNNFGNFSISTVMI
GTSFGKSDEFTSESFEEFKNNRITIANRLVSDRGQGTGQVDADGYPERYGKNQQEVLLPAFFAAYTGQDVNRVNLDAFRD
IPIPNWNIKYTGLMQNKWFKKKFKRFSLSHGYRAAYSINSFQTNLEKQNSPIDPENGDFLPDNIINNVVLTDQFNPLMRV
DFEMKNSMSVVAEVRTDRALSLSFDNDLLTEINGKEYTVGLGYRFKDVKLVTNIGGEKQRFKGDLNLKADATLRDNVTII
RNLDITNNQITSGQNLLSVKFTADYALSKTLNALFFYDYSFSQFAVSTAFPQSTINTGFTIRYNFGN
>APA92175.1 cell surface protein SprA [Myroides sp. ZB35]
MRGQFPISKSIFFWLVVLFLSVHGMYAQDPDEQVADSLQTQYDIGKIVIPDPNLIKEAYSYDPLTDSYYFTKTFDGFNVN
YPLVLTRKEFEELIMRAELRKYFQQRFNVMHGREENEEIKRDMLPRYYVNSKLFSTIFGSNTIDVKPTGSVEFDMGVRYS
KQDNPVVSTRNRKNMAFDFNQRISMGLQGMVGTRLAVNINYDTQATFDFQNMMKLSFAPDEDDIVRKVEVGNVSMPISGS
LVRGAQSLFGVKTELQFGRTTITGVFSEQKSQTTSIRADGAGTLEEFELDALDYDEDRHFFLSHYFRNNYDEALEKYPFI
KSRVRITRVEVWITNRYGRVNQTGNNARNIIAIQDLGEGQNKLGRPNADVVSKPEPDFFTINGVPNAYPDNANNQYDPGN
IGGNYLNSSIRLNTSGASGFNVSVQEGRDFVRLEGARKLSANEFTFHPQLGYISLQQKLSNDEVLAVAFQYSIGDKIYQV
GEFGTDGGMTVLPPGVDEANPDVPQSQSLILKLLKSNFTLVGQPVWKLMMKNIYQIPNAMYISQDKFRFNILYTDPSPLN
YISSVDGKPLPPDVERTPLLKVFHLDRLNYTNDPQQGGDGFFDFLPNGGMQNTFDPTNAGNMNNGYGNNNNGGYGGNGGY
GGNNGGFGNNGGFGNNGGYGNNGGYGNSGGYGNNNNQYNSNTFDGITIDPMYGRIIFTTVEPFGEHLFKKLSTNQLSEDY
NQSSSYNKNQSKYVFRSMYRTTKAEALRSQNEKNKFQLKGKFSSSMGEGIPIGSFNVAPGSVIVRAAGRVLVEGVDYTVD
YSRGRVMILDPGLQASNTPIEVSVENNTMFGQQTKRFFGMHVEHKFSKDFILGGTFLQMSERPFTHKSSYGQEAVNNTIW
GLNAQYSTEVPFLTRMVNKLPNIDTDVESRISFRGEFAYLKPGSSKLDQMNGEATSYIDDFEGMQSVIDVKSPLSWKLSS
VPVGFHGLNELDSDVDKDIVTLPAYSLEDGYRRSKMSWYSIDPTFYVGSKPDGVSEYDLSSNRTRRIYSEELFPDKDIAY
GESRVINTLDLTYYPEERGPYNFNRSYLTNPRSLTPRKNWAGIMRGLTTTNFEQANIEFVEFWVMDPYVGKSGDALTVQN
TGELRLNLGFISEDILRDGHKQYENGLPDTGANAVTTINTVWGKVPSAPSLVYAFDNNAENRRLQDVGLDGLNDEEERAF
FKDFAGFSDPAADNFVHYLDAQGGILERYRDYNGLENNSPAGGGRAGNNQPDAEDIDGDNTMNTIDAYFEYKVKVKPNTI
VGDKYVTDVRETKVQLPDGSVSDVRWIQYKIPIDTKGKKVGAIEDTRSMKFMRMYLTGFEKQVTLRFGTLNLVRSDWKRY
DRNLMEDNSGTNDERYSNTGIDVSSVNLTDNYDRKPIPYVTPPGVRREQVYMNNTLINQNEQSLSLKIYPKDLNAYPSGL
LSNDARGVFKNFNVDMRQYKKLRMFIHGESLEGGASRRLQDYEMAAFIRIGSDVIENFYEVEIPLKITNGGETNPDAIWP
EENELNLPIDLLAKLKVMKMGEVSRPGFDSSKIFYVNEEELNPSAGDKPNKVRLGIKGNPNFGKVRMMMIGIRNISPGAE
ALSGEFWFDELRMSDMDNKGGWAATGTIDANIADFANISLTGMKSTIGFGGLEQGPHDRSREDRKSYSVMTNVNLGQLLP
KRWGITLPFNYVISEEFITPEYDPMNPDLKLSYIKSGAKTSAEAEEAEKRAMDYTKRKSINFIGVNKQRGPEQKNRIYDI
ENITVSHSYNEVRHHDFEIESMLEQQVRSSLDYTYAFETKSVEPFKNIGFMKGQYWGLLRDFNFNYLPTNISFSSNIMRQ
YNRQEFRLIDVEGIGLDPLYRRNYFFNYNFGFNFDLTKSLRLSYIGGSNNIVRNYYDSVNGIVDNTNTIWDDYFNIGEPN
QFTQQLTVNYELPFSKIPVLSFIRSNYAYTGSFNWQRASDAYSNIDIDGINYSLGNTIQNARTQRLNTTLGMETLYRYLG
LVKSSDRRRTPSKAKKATIVPGQKVVQAKEDTKKKDNKEKGEPSAFGTATKDLLIGVLTSVKNIQINYSENSGTMLPGFL
PTVGFFGTSKPDLGFVFGNQVDIRYDAARKGYLTDYPEMNQPYTTISNKTLNLNASVSLIPDLTIDLYAERMKSDNYSEQ
FVVENNEYIGQAPYSYGNFSMSTVMLSTAFSSSDLMSSATFDRMLDNRIIVANRLAVERGIDITNPANLDREGFPIGYSK
GSQSVLLPSFVAAYTGKDANKVSTGLFKGMPLPNWNLKYRGLMRIGWFKDNFKNFSINHGYRASYTLGSYSYNTEYYKAP
NEVNKFGNYPSEYVVNNATLFEQFNPLIRFDVETKSSIRMSLEMRKDRMLSLSFDNNLLTETNGNDFVLGLGYRVKDVGF
NSMYANNGMGGRIASDINIKADFTLTKRETVVRYLDYGNSQTGGGQDMWSLRLTADYMLSKNLTAIFFYDHSFSKAVIST
MYPITNIRAGFTMRYNFGN
>APX99331.1 cell surface protein SprA [Lacinutrix venerupis]
MNTTNLYFHKSIKHNLLLVITLLLSFSVFAQITPDPTVENDSVKTGFSFSNIEMPNPNSITSMYTYDPETDRYVYTESVG
NFNINYPIILTPKEYQDLIFKENLKNYYQEKIDATDGKKDTSEEAKKNLLPEFYVNSGFFETIFGGNTIEVVPQGSLEMD
LGVLFTKQDNPSFSPRNRSNFTFDFDQRISLSLLGKVGERLQVTANYDTEASFDFQQLVKLEYDPTFGGGEDSILQKLEI
GNVSMPLNSSLISGAQSLFGVKTKLQFGKTSVTAVFSEQKSDTRSVVAQGGGTLDEFDFFIRDYDENRHFFLAQYFRNNY
DKALANYPFINTNVQITRAEVWITNRSNRTENVRNIVALQDIGESEIIGNAGVVVTAGPGAFPDNANNRLDPTNIGGPGS
QITNAIRDIATVQAGILIPGFNEGFDYAKLENTRKLVEGQEYTINTQLGYISLNQRLNNDEVLAVAFQYTVGGQVYQVGE
FANDGIGATDVETNSNGDVTSVTNNNLILKLLKSSITSVSQPIWDLMMKNIYDTGAYQLSQEDFKLNIFYNESAPLNFIT
AAEGSGGFGTDFEGEPIDQTTLLRLFNLDRLNYNNDPQTNGDGFFDFVSGITVIPENGKIVFTKVEPFGRYLFDVLDNDG
NPGNNVTDYEADTYTNLNQEKYVYDLLYKGTKTAALDEVEKNKFQLKGRYKSSGGDGIAIGGFNVPRGSVKVTAGGRVLV
EGVDYTVNYQLGRVQILDEALKASNTPIQVTTENNSIFGQQTKRYTGLNVEHQFNENFLIGATYINLNERPITQKANYNS
EPINNTILGFNGNYSTEVPFFTRLVNKLPNVDTDAPSNLSVRGEFAYLLPGAPKGTDLNGEATAYIDDFEGSQNGIDLKS
AQSWFLSSRPLEINGTTAADAFSGIRNGYDRALLNWYTIDPIFYSGQRPSGIDDDDISNLYTSRVFVQELFPQQDIAQGQ
TTVLNTLDLTYYPTERGPYNFSDTNIEPDGNTISTPTNAWAGITRQLTSTDFEQSNVEYIEFWMQDPFQDNPTNPGGKLF
FNLGSISEDVLKDGKKQYENGLPTDGNVSLLQSDITPWAIPQNQALIYAFDSTGGERTNQDVGYDGYDDLEEKNITDPTI
NPNNPTPIPSNISALPDPSADNYQYYLSAEGDILQRYKKYNNVQGNSPDTFSDTNRGSTTQPDVEDINRDNTMNTIDSYF
EYELEITRQNLPLNSTNEITAANPIGEFIKDVKIRNRSLPNGETEQVRWYQFRVPVEGEHVVARNGITDLRSIRFARIYL
NGFSEQTTFRFGTLDLVRSDWRRYQLALDGGATPSDFDDTEFTVGVVSTQENEGSYESPPGIVPERLNNNNTIIDQNEQS
LVVNVCELKPKDARAVYKNISVDMRQYKRLRMFMHAEEGEIPGLLGDKDLIGFIRMGNDLTQNYYQIEVPLKVSTGTTSA
ALWPTENEINLPLELLEQIKSLGIANGTLANDNPTFYDVINGAPVEIPFSSQFDGYELGQTRLAIKGNPNFGDVRTLMVG
VKNGSTIEQCGEVWFNELRLSDMDNEGGWAAIMSVDSNFADFANVSATGRMSTAGFGSVDQGPQERSREEVKQYDVVTNV
NIGQLLPKKWGIQLPFNYGQGVELITPEYDQQYKDLKLQNRIDAAETTEEKDAIREQSEEYTKRRSINFIGVRKVRTGES
KPRFYDVENLTFNHSYNKVEHRDFEIERSIDKQARTGASYAYNFEPKIFEPFKKNDSIFTNKYWKLLKDFNLNLLPASFT
VNTDINRQFNRQRFRDVELGGNNIGLEELVRRNYNFDFQSTVNWNLTKSLSLNFAVANNNIVRNYFKDNIINGEQDPSRD
VWDGYFDVGDANRRSQTLGINYEIPFNKFPALDFVSATYSYQGLYQWQKGSDLFGDLVADDGLTYDLGNSISNGNTHNIN
STLDMRKFYKYLGIKKKRVVKNSNKVSRVSGATPPGTVKKEEAKKPEAKKSSGVGTEIANFGIGLLTSIKRIQANYSENN
GTFLPGFLDTPGFISTSKPTFGYTLGSQSDIRDIAARNGWLTVFPDFNQQYTKNHTKQLDLSANLEPINDLKIDLVASRT
YAENYTENYRIEDNQYISLTPNVFGNFNISTFTLPTAFGKSDDISSEAFDAFRENRLTIARRLAAQNGANVNDVDADGFP
LGYGKTSQAVLLPAFLSAYTGQNAEKTKLGAFRNIPIPNWDIKYTGLMKFNWFKKRFKRLSLSHGYRSSYTINQFRTNLD
FNGVDYSLPYASQPADDIDQAGNFKNAELYSNINLTELFSPLIKIDMEMKNSVIVGTEIRKDRLLSLSFDNNLMTEIQGN
EYAIKLGYRFKDVRIKTKLAGPKKSIVSDLIMEANLSVRDNKTIVRYLDLENNQITNGQTIYGLKYNANYSFSKNLTGIF
YFDYTFSEYAISTAFPQTTIRSGITLRYNFGN
>AJA68871.1 cell surface protein SprA [Myroides sp. A21]
MRGQFPISKSIFFWLVVLFLSVQGMYAQDPDEQVADSLQTQYDIGKIVIPDPNLIKEAYSYDPLTDSYYFTKTFDGFNVN
YPLVLTRKEFEELIMRAELRKYFQQRFNVMHGREENEEIKRDMLPRYYVNSKLFSTIFGSNTIDVKPTGSVEFDMGVRYS
KQDNPVVSTRNRKNMAFDFNQRISMGLQGMVGTRLAVNINYDTQATFDFQNMMKLSFAPDEDDIVRKVEVGNVSMPISGS
LVRGAQSLFGVKTELQFGRTTITGVFSEQKSQTTSIRADGAGTLEEFELDALDYDEDRHFFLSHYFRNNYDEALEKYPFI
KSRVRITRVEVWITNRYGRVNQTGNNARNIIAIQDLGEGQNKLGRPNADVVSKPEPDFFTINGVPNAYPDNANNQYDPGN
IGGNYLNSSIRLNTSGASGFNVSVQEGRDFVRLEGARKLSANEFTFHPQLGYISLQQKLSNDEVLAVAFQYSIGDKIYQV
GEFGTDGGMTVLPPGVDEANPDVPQSQSLILKLLKSNFTLVGQPVWKLMMKNIYQIPNAMYISQDKFRFNILYTDPSPLN
YISSVDGKPLPPDVERTPLLKVFHLDRLNYTNDPQQGGDGFFDFLPNGGMQNTFDPTNAGNMNNGYGNNNNGGYGGNGGY
GGNNGGFGNNGGFGNNGGYGNNGGYGNSGGYGNNNNQYNSNTFDGITIDPMYGRIIFTTVEPFGEHLFKKLSANQLSEDY
NESSSYNKNQSKYVFRSMYRTTKAEALRSQNEKNKFQLKGKFSSSMGEGIPIGSFNVAPGSVIVRAAGRVLVEGVDYTVD
YSRGRVMILDPGLQASNTPIEVSVENNTMFGQQTKRFFGMHVEHKFSKDFILGGTFLQMSERPFTHKSSYGQEAVNNTIW
GLNAQYSTEVPFLTRMVNKLPNIDTDVESRVSFRGEFAYLKPGSSKLDQMNGEATSYIDDFEGMQSIIDVKSPLSWKLSS
VPVGFHGLNEIDSDRDKVDVALPAYSLEDGYRRSKMSWYSIDPTFYVGSKPDGVSEYDLSSNRTRRIYSEELFPDKDIAY
GESRVINTLDLTYYPEERGPYNFNRSYLTNPRSLTPRKNWAGIMRGLTTTNFEQANIEFVEFWVMDPYVGKSGDALTVQN
TGELRLNLGFISEDILRDGHKQYENGLPDTGANAVTTINTVWGKVPSAPSLVYAFDNNAENRRLQDVGLDGLNDEEERAF
FKDFAGFSDPAADNFVHYLDAQGGILERYRDYNGLENNSPAGGGRAGNNQPDAEDIDGDNTMNTIDAYFEYKVKVKPNTI
VGDKYVTDVRETKVQLPDGSVSDVRWIQYKIPIDTKGKKVGAIEDTRSMKFMRMYLTGFEKQVTLRFGTLNLVRSDWKRY
DRNLIEDNSGTNDEKYSNTGIDVSSVNLTDNYDRKPIPYVTPPGVRREQVYMNNTLINQNEQSLSLKIYPKDLNAYPSGL
LSNDARGVFKIFNVDMRQYKKLRMFIHGESLEGGASRRLQDYEMAAFIRIGSDVIENFYEVEIPLKITNGGETNPDAIWP
EENELNLPIDLLAKLKVMKMGEVSRPGFDSSKIFYVNEEELNPSAGDKPNKVRLGIKGNPNFGKVRMMMIGIRNISPGAE
ALSGEFWFDELRMSDMDNKGGWAATATVDANIADFANISLTGMKSTIGFGGLEQGPHDRSREDRKSYSVMTNVNLGQLLP
KRWGITLPFNYAISEEFITPEYDPMNPDLKLSYIKSGAKTSAEAEEAEKRAMDYTKRKSINFIGVNKQRGPEQKNRIYDI
ENITVSHSYNEVRHHDFEIESMLEQQVRSSLDYTYAFETKSVEPFKNIGFMKGQYWGLLRDFNFNYLPTNISFSSNIMRQ
YNRQEFRLIDVEGIGLDPLYRRNYFFNYNFGFNFDLTKSLRLSYIGGSNNIVRNYYDSVNGIVDNTNTIWDDYFNIGEPN
QFTQQLTVNYELPFSKIPVLSFIRSNYAYTGSFNWQRASDAYSNIDIDGINYSLGNTIQNARTQRLNTTLGMETLYRYLG
LVKSSDRRRTPSKAKKATIVPGQKVVQAKEDTKKKDKKEKGEPSAFGTATKDLLIGVLTSVKNIQINYSENSGTMLPGFL
PTVGFFGTSKPDLGFVFGNQADIRYDAARKGYLTDYPEMNQPYTTISNKTLNLNASISLIPDLTIDLYAERMKSDNYSEQ
FVVENNEYIGQAPYSYGNFSMSTVMLSTAFSSSDLMSSATFDRMLDNRIIVANRLAVERGIDITNPANLDREGFPIGYSK
GSQSVLLPSFVAAYTGKDANKVSTGLFKGMPLPNWNLKYRGLMRIGWFKDNFKNFSINHGYRASYTLGSYSYNTEYYKAP
NEVNKYGNYPSEYVVNNATLFEQFNPLIRFEVETKSSIRMSLEMRKDRMLSLSFDNNLLTETNGNDFVLGLGYRVKDVGF
NSMYANNGMGGRIASDINIKADFTLTKRETVVRYLDYGNSQTGGGQNMWSLKLSADYMLSKNLTALFFYDHSFSKAVIST
MYPITNIRAGFTMRYNFGN
>APA64824.1 SprA protein [Maribacter sp. 1_2014MBL_MicDiv]
MKNGVTKFLKISFKHIFVFFMFLGSITSVVAQETEEQEIDSVKTGFDLGSILIENPDSIVSRYIYDPNLDRYIYNESVGE
FNIGYPIILTPEQYFKLIEEEGIKSYFKEKSDAYAGKKEGSEEARKNLLPNFYVNNDFFSTIFGGNTIEIIPQGSVAMDL
GVIWQKNDNPSLSPRNRTNLSFDFDQRISLSMLGKIGERLQVTANYDTEATFDFQNIVKLDYTPTEDDIIQSIEVGNVNM
PLNSSLISGAQSLFGVKTKLQFGKTSVTAVFSEQRSQNNTVVAQGGGTVNEFSLSALDYDENRHFFLAQYFRDNYDNALS
SYPYIQSQVQITRIEVWITNRTQQTLNVRNVVAIQDLGEADITKTRVGQNNGSASGFFNGPADLRPRNNANDYDPALILS
GNGALNDNIREIATVESGFNAGSFAGGYSPNQGFDYAYLENARKLEQGRDFDFNSQLGYISLNQRLSNDEVLGVAYQYTF
QGQVYQVGEFANGGIEATTVTQDVSTVIENNTLILKLLKSNITNITDPIWDLMMKNIYATGAYSLSQEDFKMNILYSDPT
SRNYITPIEEGPGSGWPEGLEERILLNVFNLDRLNVYNDIQPGGDGFFDFISGQTIDIQNGRIIFTKVEPFGEFLYEQLE
NGNSGQYDVTSGYNANQEQYVFRDMYALTKTAALQDPEKNKFLLKGTYKSEGSNGISIGAFNVPQGSVTVTANGRTLQEG
IDYTVNYQSGTVQILDPSLEASNVPINISVENNAVFGQQTRRFTGVNVEHQFNEKFVLGGTLLNLNERPLTQKSTYGVES
VNNTIFGLNTNFSTEVPFLTRMVNKLPNIDTDVPSNISVRAEMAALIPSSPKNADFEGETTTYLDDFEGAQALIDIRASL
GWSLASMPLEFGNDDQSFGSSPDDPNNLLNGYNRAKLSWYTIDPIFYTTQRPSTVSDDDISTNATRRVYIDEVFPETDVA
QGQTQVQSTLDMVYYPSVKGPYNNNPDFENEAPTEKWGGMMRSLSSTDFEQSNVEFVQFWVMDPYVDGIANGAGELVLNL
GNISEDILRDGKKQYENGLPGVDSNDFVSPTSWGEVPATQSLVYAFDADENNRVLQDIGFDGLDDAREVDVYTNNAGDDP
ALDNYVYYLNREGSILERYQDFNNPQGNSPVSVTNTDRGSTTLPDVEDVDRDLTMNTVNSYYEYRIAIKPNTTINDEYVT
DIIEGTASGDFRIPNGDEVNYRWIQYKIPLSDFTDAVGGITDFRSISFMRMYMTGFNSPTVLRFATLDLVRGDWRTYTNT
LQDPDVDSDPSDDGTTLDVNTVNIEENSSRTPIPYVLPPGVIREQLNNNNTIIRQNEQSLSLTVSNLESEDSRGVFKNLN
VDIRQYEKLKMFIHAEKIVDSDYADTSTPLVGFLRMGTDFTQNYYQIELPLEFTPFTAVSDEEIWPENNEMNIALSDLTK
VKSQWIADGDLNDVRFFEIENGEVIPVGEFDVRTPGRLRIGIKGNPSLGSIRTMMVGVKNQDILPARGEVWFNELRLAGL
DNNGGWAAIAAVDGNIADFANFSATGSKSTSGFGSIDQMPNERAREDAVSYDVVTNVNVGQLLPKKWGIQLPFNYGVSEQ
LITPEFDPVYDDLKLEDRIAAEDTQEGKDEVLEQAEDYTKRTSINLIGVRKDRGEEADANFYDIENFTFNYSYNETDHRD
FEIAELREQSVNTGFVYNHSFDPVEVAPFAKKDSLFTGKYWKWLKDLNLNLLPSNIGVTSNINRQFNAQRFRDVYTDGED
RLELPELQQRNYLFNWQYAVNYNLTKSLRLNLTGSNNNIVRNYLNEDEPLESTDRINNELGMWDGFFDVGEPNRHSQQMQ
LNYDVPFSKIPALDFISTQYSYTSNFDWQRGGDALFEVAGEYINTVQNANTHTITSSLTMQKFYDMLGLKKREAPRAGAR
GPIRRDKSGALAEDQEKIKGKTSDLFNTVVDIVTMVKRLNLNYSENNGTVLPGYTQSVGFVGTTKPTIGFLFGSQSDVRF
EAARNGWLTGFEDFNEQFIQRTNKQLNITATAQPTKDITIDLVADRQYSDSYQENFNVVDQEYNLQLGNNYGSFSISTMM
IGTAFGKSDEFDSSTFQQFKDNRITIANRLIADRSQPVGDLDEDGFPQLYGKTQQEVLLPAFFAAYTGQDAERVNLDTFR
DIPIPNWNIKYTGLMKSKWFKKKFKRFSLSHGYRASYSINSYQTNLEKVQLVKDGQDAVNAENLDILPDLILNNVVLTDQ
FNPLIRVDFEMINSVSVLAEVRTDRALSLSFDNNLMTEINGKEYTVGLGYRFKDVKFVTNIGGNKTRLKGDLNLKADVTL
RDNITIIRNLDINNNQITSGQNLMSLKFTADYALSKSLNALFFYDHSFSKFAVSTAFPQTTINTGFTLRYNFGN
>ALR31562.1 cell surface protein SprA [Chryseobacterium sp. IHB B 17019]
MSVSVFAQQRPVRDTAIIKKDYQLADPTQYEAYYDIKTGMYFVYPKVGNTITGQPTAMSPEDYKEFMMSAQTKAYYKEKS
DRYSLMFRKDKSDAARKGLIPSLTINNRLFETIFGSNKIEIIPSGYASFDFGGLYQKIDNPLILPQNRTSFTFDIDQRIQ
LGLIGKVGENLQLKANYDTQSGFAFENRMNLVWQAKGSWKDLQQTGLDNVDKPSAGGEDKIIKRVEFGNVNMPLSTSLIR
GSQSLFGVKTEFQLGKTYGTVVLSQQQGEARNITVQGGGVMNTFKLNAIDYEDNQHYFLGHYFLNSYDNSLLNYPQINSK
ISITRMEVWVLDQGNSNLQYQKSIVGIRDLGDGGGLPNNDQTGFNLYSTISALPGVRDAGTAYNAIKGNNLPVATGGTEP
YVDGEQFIFNKKARRLNQNEYTLQPQLGYISLNQKLNDNQLLAVSFSYTVNGSNQVYKVGEFSEESTVLVTKLLKPNTTV
KTTSPMWNLMMKNIYSLDAGQVNQDGFILNVLYRDPQSGGKVNYLPVSDPIIRSQPLIKLLNWDRLNVNGDLQNNGGSTG
DGIFDFVNGITVRPETGRVIFTKVQPFGNYIQGVIGSNDPQFVFSDLYSQQKQVATSSNLAQRYTIEGRYKGTQGQGISL
GAVNVPQGSVKVSANGVQLTEGIDYTVDYMLGTVTIINEQVKQSGQAINISLENQLTFNTQRKRFLGLNLERRFNENFIL
GATVVNYSESPLTQKVSYGQEAVNNTMAGINLMYNNQLPFLTRLTDKIPLVNTEAPSNLNFKMEAAYLLPGLNKGINDQS
YIDDFEQTTSKISLKEPTAWSLASKPEKNQTDPLFTGAGKNNDITEGYGRGLLSWYNIDPRFWGVGGKAPTGITPQSVSN
HASRRVQFSEIFNNRDFVAGEQTYTNTFDISYYPTEKGPYNVNSTPESTSQRWAGIMRPITVSNFVNSNIEYVEFWMMDP
YADGNTLGTAPKLLLQLGNVSEDILKDGQMQYENGLPSPGAGSTTTNSNWGTQPKQPPILYAFSSEGADRVAQDAGYDGL
SSDQEAALFGNTFVNPVTGVNDPAVDDFVFYLSDKFTGNQASSVIQRYKYFRNPEGNSQSNSLEVASQTPDAEDINKDYN
LDQSESYNQYEVDLAQPSLALGTNNIVDVKTVQAQFQNGQTAPVKWYLFRIPVSQYVNTAGDADPSVLNNVRFARLLLKG
FDQTSTLRFGTMDLVRSDWRKYPKNIAKTNDPATDEGSLVDTTLQNLEVGSVNIEENALNQPPYVLPPGIDRQILSGNAG
AQRQNEASLYLKANDLLATEAKGVFKNTTLDMRRYKKLKVFVHAHDPINRDPNVGLMDEKTKFFIRIGSDATDNYYEYEA
SLKLTSTNATAPMEIWPMENEVDLDIQSFVDAKIRRDKNFPNDITKRIQDSEFGGDVNFKKLYIKGRPSLGNITTIMLGI
RNAGNRGAVSIDRILWVNEIRLSEIENDGGYAGNASLNFNLGDFATVNTSASYTSVGFGNIDSKPAERNQSTQSAFSINT
AVNVDKFLPEKSGVKIPLNYSYSQTIEDPKYNPLDTDVEFNQAPNKEQLKKVARTYTQQRSIGVVNMHKERMNQNRKPKF
YDVENLSVTAVYNDDFYRDIYTKRNYRQYLRGYIDYNYTFKPWVIKPFNKMISDTAKSAKYLKWVKEFNFNPVPTRFSFR
TEVDRNYNELEFRNIDAILSGNYNDDFAAIKNRNFYFGWQYGLGFNFTKSLKLEINSATRTLNDNVDVNSMDNKSIFGDV
FRAGRPVLYNHRVQLNYKLPFQYLPYLDFIDAEVGYGFTYNWNSRSTVLLSSPDGSLGSIGQNTNVIQATGSADFTKFFG
QFKYFKDISTKLQKRKQEIDSLNNVYTQAWEKKRYAYKKYKFKNRLTPLQSMAYLLTSFKQLDINYSENNGTVLPGLLSA
PNWYGYGQTLGGPTIGFLLGSQADIRRTVMENGWVSDSEFMTDPYVRMSTRELRANLQIMPMNDLRIDISALHNYNRNFT
HTGFNYRDQNTGIANPNFTFANDMVTYSNSVILLKTAFKDGAAIYQAIRENARALSLQMPGQIESNGFKDGYGISNAYIL
IPAFRAAVEGKSPKEMTNPKKAGLPIPNWKITYSGLRNVPIINGQFSKFDILHSYQATYTATGIQSSIDYFNSLNAYDAT
QRDINDDYINPFTFAQVGYVENFSPLIGVDVTMRNNMQFGIQYNRLRTLLLGLVNHTLTEDSNSEYVVRVGYIIRNFRLG
TNNIRGKGKGKGSDLNIRGDFSLRDSKTSITNILLDDSQITGGQKLMNIKVSADYNVSENLNLRVFYEQMTSKYKISTAF
PLSTIRAGISATFTFGDSGGGF
>APQ17840.1 cell surface protein SprA [Maribacter sp. T28]
MKNLKSFFKYIFLFCLFFGTMTLVVAQETEEQEIDSVKTGFDLGRILLENPDSIVSKYIYDPKLDRYIYNESVGDFNIGY
PIILTPDQYFKLIEKEGIKSYFKEKSDAYSGKKEGSEEARKNLLPNFYVNNNFFTSIFGGNSIEIIPQGSVAMDLGVIWQ
KNDNPSLSPRNRTNLSFDFDQRISLSMLGKIGERLQVTANYDTEATFDFQNIVKLDYTPTEDDIIQSIEVGNVNMPLNSS
LITGAQSLFGVKTKLQFGKTSVTAVFSEQRSQNNTVVAQGGGTLNEFSLTALDYDENRHFFLAQYFRDNYDRALSTYPYV
QSQVQITRIEVWVTNRSQQTLNVRNVVAIQDLGEPNRDKTRVGQNNGNSAGFFNGPTDLRPRNKANDYDPSLIGNGGALN
DNIREIATVESGFNGGSFSGGYNPNQGFDYALLENARKLEQGRDFEYNTQLGYISLNQRLSNDEVLGVAFQYTFQGEVFQ
VGEFANGGLEATTISQGANPIIENNTLILKLLKSNITNINDPIWDLMMKNIYATGAFRLSQDDFKLNILYSDPTPRNYIT
PIEEGPGTGWPEGLEERILLNVFNLDRLNVYNDIQPGGDGFFDFVPGQTIDVQGGRIIFTKVEPFGQFLFEELENGNSGQ
YNNTSAYNANQEQYVFRDMYELTKAAALQDPEKNKFILKGNYKSEGSNGIPIGAFNVPRGSVRVTAGGRQLQEGIDYTVN
YQAGTVQILDPSLEASNVPINISVENNAVFGQQTRRFTGVNVEHQISENFMLGGTLLNLNERPLTQKSNYGVEPVNNTIF
GLNGNFSTEVPWLTRMVNKLPNIDTDVPSNVSIRAEMAMLKPNSPKNADFDGETTTYLDDFEGAQALIDIRASLGWSLAS
MPLEFGIGGNQLYGSSPEDPDNLLNGHGRAKLSWYTIDPIFYTNQRPAGISDDDLSINPTRRIFIDEVFPQTDVAQGQTQ
VQGTLDMVYYPATKGPYNNNPSFETELPTDKWGGMMRSLSSTDFEQSNVEFIQFWVMDPYVDGIATSAGELVLNLGNISE
DILRDGKKQYENGLPGVDSNDFVAPTSWGEVPATQSLVYAFDANETNRGLQDIGFDGLGDENEGAVFTNNTGDDPALDNY
TYYLNKEGSILERYIDFNSPQGNSPVAVSNTNRGSTTLPDVEDIDRDLTMNTVNSYYEYRIEIKPNTSINDKYVTDIRED
VASGTRIPNGDEVNYRWIQYKIPLSDFSNAVGGITDFRSISFMRMYMTGFTSPTVLRFATLDLVRGDWRTYTKTLQDKDI
DADPSDDGTTLDVNTVNIEENSNRTPIPYVLPPGVIREQLNNNNTIIRQNEQSLSLLVEDLEPRDSRGVFKNLNIDIRQY
KKLKMFMHAEKIVDSDYADTSTPLVGFLRMGTDFSQNFYQIELPLEFTTFTAVSDSEIWPEANELNIELSDLNKVKSLWI
ADGDLSEIRFFEVENGEVIPVNEFDVRTPGRVRIGIKGNPSLGSIRTVMVGIKNQDILPARGEVWFNELRLAGLDNNGGW
AAIAAIDANIADFANVSATGSKSTSGFGSIDQMPNERAREDAISYDVVTNVNVGQLLPKKWGIQLPFNYGISEQVITPEF
DPVYDDLKLEDRIAAETTQEGKDDVLEQAEDYTKRTSINLIGVRKDRGEDADANFYDIENFTFNYSYNETDHRDFEIAQL
RDQSVNTGFVYNHSFEPLEVAPFAKKDSLFTGKYWKWLKDLNLNLLPTTIGVNSNINRQFNAQRFRDVYQENEDRIQLPE
LQQRNYLFNWQYAINYNLTKSLRLNLTASNNNIVRNYLNEDEPLESADRINNALGLWDGFFDIGEPNRHSQQMQLNYEVP
FSKIPALDFISTQYTYTSNFDWQRGGDAILAVVGSDVNTVQNANTHTITSSLTLQKFYDMLGLKKRDAPKATNAGPIRRD
KAGVPAEDIEKIKGKTSDMFNTVVDIVTMVKRLNFNYSENNGTVLPGYTQSVGFIGTARPTIGFVFGSQSDVRFEAARNG
WLTNFPEFNEQFIQRTNKQLNITATAQPTKDITIDLVADRQYSDSYQENFSVIDQEYNVQLGNNYGSFSISTMMIGTAFG
KSDEFDSDTFNQFKENRITIANRLVADRGQAAGTLDDDGFPQLYGKTQQEVLLPAFFAAYTGQDAGRVNLDTFRDIPIPN
WSIKYTGLMKSKWFKKQFKRFSLSHGYRSAYSINSYQTNLEKVQLRKDGLPQVDAENGDLLSDLILNNVVLTDQFNPLVR
VDFEMQNSVSVLAEVRTDRAMSLSFDNNLMTEINGKEYTVGLGYRFKDVKFVTNIGGNKTRLKGDLNLKADVTLRDNITI
IRNLDIDNNQITSGQNLMSLKFTADYALSKNLNALFFYDHSFSKFAVSTAFPQTTINTGFTIRYNFGN
>APG66464.1 cell surface protein SprA [Tenacibaculum sp. LPB0136]
MKKRFLDILLTTLAILVSVFVFSQTTPRDSVAPLKYKFNNNQNGGLFLNNPSETIVRYDEKLNKFVIVEKVGDFYVSNPI
FLTPEEYEKYRLKNDVKDYFKEKVAATNSRRKGNQQAQKNLLPKYYVNSKFFESVFGGTTVEVIPSGQINLKLGGIYQNN
ENPQVSIDNQSSFTFDFDQQISASILAKVGERLKVTANYDTQATFGFQDQIKLEYTPTDDDIIRNIEAGNISMPIKNSLI
NGAQSLFGVKTELQFGKTYVTAAFSQQNSESKTVVAEGGATIEPFELRATDYDNDRHFFLSQYFRDTYKNALSNYPLITS
PVNITRVEVWVTNRNANTQDYRSIVGFADIGESTSANLVNSNVTPNSPATVNVGGMGVNLPYNEVNNISNLLVQTGGIRD
VATVDSAIRSEVASAEQGTDYSYLQNARRLQANEFTLHPQLGFISLNRRLNDGEVLGVAFEYTVVGASNGESVFRVGEFS
NDGVAAPANIAVKLLRSEILRTITNGAPDVAFPTWRLMMKNVYALGAFPLTQDGFRFELLYRDDETGILQNTLQNADDTA
IQNKPLLNFLDLDKLDQSQFSVPGGDGFFDFVEGITINSQRGYVIFPEPEPFGKDLEARLSLVSDQNRYTFNELYLTTKA
QAQNEYQNKDKFFLKGYFKSETARGISLGAFNIPRGSVRVTAGGRALVEGVDYVVDYQLGRVQILDPGLEASGIPITARV
ENQQFFNQQRKTFFGVDVEHRFSENFVIGGTFLNVNESPITPKVNFGAEPIDNVMLGFNIDYSTEVPLFTKLANKLPFVD
TDAPSNLSVRADMAYLLPGSPSGIDVDGQATSYVDDFEASQIPIDLSSPLQWFTASTPNTPTFPAFGGDLSNDLQYNNKR
ARMSWYTIDQLFYSNSGNRPNNINNEELSREEVRQIRYSELFPNTDLDITQLNFVRTLDLAYFPSERGTYNFDTSSTVNA
DGTFSDPEDRWGGIMRALTTTNNFEQSNVEYLQFWLQDPYDNYSITNEEGLPVGIDPTNPINQVGDLYVNLGNISEDILK
DNRKQYENGLPADGIKTPNNTINTTWGDVPFNQSILYSFDADEAARVNQDLGLDGLSDEEERIKFPAFSGLDDPAGDNFQ
FFRGGNLDSQNASVLSRYKLYNNTEGNSPTINQSTESYPTSSTTYPDVEDINKDQTMNSVESYFEYRVSLNKNDLELGKN
NIVDTKTTTVTLANGASRSTTWYQFRIPLRNVTPAQQIGGITDFNSIRFMRMYLTKFKMPVVLRMGELELVRGDWRRYTK
TLDPATLPQQNLTNPELNNFEVGVVSIEQNEERYVLPPGILREQLQGTNTIQRQNEQSVSLKIKDLEQDKIRAIYKNISI
DLRRYTNLKMFMHLEDAKSTNLTEDDDVVAVIRLGTDLNDNFYQIEMPLKLSTVLANPTALDAWPEANNLDLALDRLGKL
KVERDGAGLAINQLYPAVAMADEDGLIIRVKGNPTLAQVRTVMLGVKNNSVTEKSAEVWFNELRAVGFDNKGGWAAVLNA
DANFADVADVSLAGRMSTIGFGNVEDRVQQRSIEEVKQYDVATTIQVGKMMPKKWNMQVPMSYTYGEEFRDPKYDPQYQD
VELADALEVNPNSANAQDYTRRKSISFINVKKNRNPESKKKPKFYDAENFSVSYAYNEEFHKDYNIESYTNKNVIAGANY
NFGFQPWVIEPFKKSEFLKGKWWQVIRDININPVPKTLAINSNINRNYTEQQSRNLLNDPLNPLPSQPTLTQRRFLFNWD
YTIGFDLTKSLALNFNATNNYIYDNQNEQLDVFDKFFAIGRPDHYHQKLNATYQIPLGKIPALNFINADYGYTADFDWQA
ASQSYVDKVGNMIQNANSHNISSTIDFSRFYKNIKLDKLFIKGNKNQPKKVVKGGPSLANSQKPTPTRNLKKNASAGQKV
LKGLYDVITSVKKAKISYSETNQTMLQGYTPTVGFLGRDNVGGGLAPTFGFVFGSQTEILNRAIENNWLVTRENNEEYYN
KTYGRNNLKKLDYTVSVKPFRDLIIDVRGNRTKTNSLNQQLDVIPDGNGGYEQNTALKTFETGNFNSSYFMLGTAFTDAD
VLFQNFLDFRTDVASRLSAENGFPVDGYTNSSQEVLLPAFMAAYSGKDPNSVDTGIFKNVPIPNWTLRYNGLMKYKWFKK
NFAAFSVSHGYNSSYTIGGYTNNLLYEGVNSNQPVSSTNLPVKNSAGNYQSQLLISSATLIDEFSPLIKVDFRMRNSFSF
KGEIRTDRALTLNFNNNTLTDIKGTEYVVGFGYRIRDVKFNTRFAGKKEVLKGDVNLRADVSMRDNITQIRAIDEGNNQI
TGGEKLFSFKFIADYNLNKNLTASFYYNHQTYRYAISTTFPRQAINAGINIIYNLTR
>ANI90177.1 cell surface protein SprA [Arachidicoccus sp. BS20]
MFVAAQNTDTSHFYPYPIHDRYGDGFTWKSHNLFDLSSDTSLIRRKIVYDSATHSYFIIEKIDSIAYRRPVQISQADFLR
LQGQRDETSYYDSLSRSMSLLNFKQPRPKPRVISSFFNRIFGLTPDGKKIDVTPTGNINLSLGYQGQNIKNPTLSEKARK
TGSFDMNAGANMSIIAQIGNKLRLPISYNTDGTFSFNNQFKLNYQGDDDAILKSLQAGNISFQSKGTLMPSMQNLFGLEA
QLHFGKLFVTGAVGSNRSQRQSITLQGGGLAQTINISLGDYDENRNFLLGNYFKDNYNKTMSRLPLINSQVRILRMEVWV
TNVTGATTNVRSVVGLMDLGENQPYNGNVHSMHSLNGLPDNGANDLYSTLLSNSQSRNPAIVTSILTSRGLQAVNDFEQT
YARKLDSTEYYYNPQAGFISLNQQLQPDQVLAVAYQYSYNGRVFQVGEFSQDVALDSTQGVQKVLFLKLLKATSQRVDLP
TWQWMMKNVYSLNVSGLDSSNFDLNVYYNQPSGGTNRYLPQTSQDVSGKSIISILGADRLNSHNDALPDGQFDFIRNFTV
LPARGRIIFPVLEPFGKDLDSLAYNGVSQDVKNQYIYYQLYDSIKAIANTYANVNRFVLQGTVKGSSSSTISIGGSNIPQ
GSVTVTAGGRTLLEGVDYTVDYINGTIQVLNQSILDAGTPVNVQFENNSNISTVQRNFLGVRLDYLVNKNLTLGATMEKL
SEQPYTFKTNYGQDPINNTMYGVDMNYHADWDQLTRWLNKLPFYSTNAKSSINIYGEAAMLKPNHPKIIGSGNNGRVYID
DFESSSSEFDLRYPFTAWSLASTPAGNGLFPEADLVNNLSYGKNRALLAWYNIEPTLQDRSNTSNPLYKNLSQLSDPRVR
PVYESELFPNQSTISASLQTTTFDLSFYPNQRGPYNFTDDPANIDANGHLLNPQKRWGGIMRALDQTDFETQNVEYIEFW
MQDPFIKDPQSNGGKLVFDLGNVSEDVLKDGKHMYENGLATPTSPAGEDSSSVWGVTPANPIQLTNAFSNTAADRPYQDV
GLDGMDDDGERRKQNAYLQTLAANFGTNSPVYLKASLDPSADNYQWYRDPSFTSADGILTRYKHYNNPQGNSPVATTSQS
ASTTYPDNEDLNGDNTINQTEQYYEYQINLKPNMMLTDKYVADVRTITPRLPNDSITQEHWYLFRIPIKEFTNKVGSIAD
FKSIRFMRMYLTGFNDSTTIRFAELGLVRNAWRPFTYVLDTSGSYQSLPAGSSTTLTITSVNTQDNSGRQPIPYKMPPGV
QQLQSLNGGGSVSNGSVYLEKEQSMSLQIQNLQRNDSRSVFKNMNLDMRRYGQMSMFLHAESVPGQTPVNNNDLVAVIRI
GQDFLDNYYEIRIPLQVTQPSATATPEQIWPDANHLMVQLQDLVTLKLNRNASGAPLNTIYREQMGTQTYSVKGNPNLAQ
VTSFLVGIENAQNNQPLDAEVWVDELSLSQMNEKGGWAAQGRVDMQLADLGTLSVSANTSTAGFGTLEQNVNERSTNDMF
QFDASASIDAGKLFPKKAGFSIPFYAGYNRTVLTPQYDPYNQDVLFKEELKGMTSAQRDSARNIAQDLSTTKTFSFTNVR
FAQPSMHPKIWSLSNFDFSYSYTQTNQTNPLIEKNSITHTYGGLGYTFNGQPKYWQPFRRLFHNKSPWLSFIRDFNLNPT
PSLMSFRMTFDRQQGIYTPRVVNPFNVNNQVDSVESTYDNYFNMTRNYNLSWNLTRSLNIDFTANNLSVIDEPYGPLNTK
AKKDSVWHNFLKGGRNTQYAQAATLSYSLPLNKLPFADWIKADYSYSATYNWIAANLQAVSLGNVIENGNSSTIKADMDF
RKLYNKSRLLKSILNTDAQQQAANEQKMLPQQSKKLIDSLLKSIPKKTDVIKGLKGRAKRLALIKWRRLKHEIHLAIKKE
KAKQHIEHTSGAVTTAARLLTMVKSLNISYALTNNSRLPGYMDSTRALGEDLKTRQPGFGYIFGKMPTRQWLDEKARQHV
ISTDSLFNDLYSQSYTKMLTINAELEPAKDLNIQLSMMKSFNKNYSELFKDTAGNGTFEHLNPYAAGGFTVSYASFKSLF
NKSSSGNVSKTFTQFSDYRQIISQRLASANPYYRGGTTDDGYAKGYGRYAQNVLIPAFLAAYTGKSPYTVNLITENNASM
KTNPLGSIFPLPNWSISYAGLSRIGNLSNTFSNITLNNTYSGTLAMNSFTSALNFQDPLMVGMPAFIDSVSGNYVPYFVI
PNITISESFAPLVGINVTLANQSTFSFQYGKTRQLSLSLVDYQVSEVNTTSYALDFSLVKHNAKLPFLPKPKKQANGVGN
DLTFGLNLAMSDQFNSNTTLDQTNNYSTGGQKVVSISPSINYVLNNRINLKFYFNQTRTLPYVSTTPPITTTNAGLQITM
SLQ
>APG60392.1 cell surface protein SprA [Gramella sp. LPB0144]
MRNNYPKLLTSVRLGFLFLLVFSIEAVAQETPQDTTSTGYVLGEIDLPDPQSIESRYEYDPILDRYFYKQNLGEINLGLP
LVLTPEEFEDLVLIEEMRKYFKLKNDALTGRKEGAEEIQKDLLPDFYVNSSFFESIFGGSEINIVPQGSVELDLGMLYTK
QDNPSFSPRNRRNLSFDFDQRISLSLLGQIGERLQVTANYDTESTFDFQNQLKLEYTPNEDDIVQKIEVGNVNMALNNSL
IQGAQSLFGFKTELQFGKTRITGVFSEQKSERRTVNVEGGATVEEFERFALDYDQDRHFFLAHYFRDHYDEALKNYPFIN
SNIQIKRIQVWITNRTNNIQNIQDTRNIVAIQDLGETNTPGNIGLDNPPAGFFNQPAGAYPNNPNNDFNPFGITGPQESV
LTQAIRDIATVESGFGGVTVSEGTDYAKLENARQLKPNEFTVNSQLGYISLNQRLSNDEVLAVAFQYTLNGEVYQVGEFA
NDGVNATNNTNQEQQAGSNPRASQNLVVKLLKSTITNVNEPVWDLMMKNIYSLGAYQLEREDFRMNILYTDPQPLNYIRP
VEGTSLPPDVTETPLLRVFRLDQLNTNNDPINGGDGFFDYVPGLTIDPQNGNIIFTTVEPFGEHLFEKLDESPNAGTEDY
SLPSTWNANQKKYVFRAMYRTTKTQAEQEEADKNKFQLKGRYKSAEIEGIPIGFNLPPGSVTVTAGGRVLQEGVDYVVNY
ELGRVQILDEALLASDIPIQVNTENNALFGQQTKRFTGINVEHQFNENFLIGGTFINLKERPLTQKANYSYEPINNTILG
VNLNYSTEVPFLTRLVNKLPNIDTDVPSNLSIRGEFAYLVPGSPATNDFDGKATTYIDDFEAAQTSIDINNPLSWELSSV
PIGFGGELGNGDLKVGYKRAKLAWYTIDPVFYSSRRPDGISDSDISSYASRRVGLNEIFPNTDVVQGQPQVVYTMDVAYN
PSERGPYNYNPAAAGSNNLPNPGDNFGGIMRSINTTNFEQSNVEYIQFWVMDPYIYPENQGRTGGSINFNLGNISEDVLK
DGRKQYENGLPEGAGEANVINTAYGAVPADNSLVYAFDSEGDARILQDAGYDGLLDAEEAVKFGDFANLADPSADNYEYF
LSATGSILDRYRNYNGTQGNSPTSVTDTNRGNSTLPTTEDINRDNTMNTINSYFEYKIPFFQGMDIGNNQYITDVKEITT
TLRNGQELPVRWLQFKVPVFEPTSAIGGIADFRSIRFIRMYLSGFQNPTLLRFGTMDLVRGDYRRYNQSLFEDEGQMENR
NTLFEVNAVNIEENENRQPIPYVLPPGVSREELYENNTNIRQNEQSLSLSVCGLQPQDARAVYKNFQIDMRQYKNLEMFI
HAESLVNRQALKDGQLVAFVRIGTDFTDNFYQVEIPLSPTSFGASSSEEIWPEINRLNLELDLLQQVKTAVLGDPSLIST
DLNFFTEDLQQIDAEEAYEMGRLRLGVKGNPSFGNVRLMMLGVKNGTRVDGVTDLCGEVWFNELRLSDLKNEGGWAGVVS
MDSNLADFANISATGRRSTVGFGGIEQGPNQRSREDLQQYDMVTNVNMGQLLPENWGVKIPVNYSRGEELVTPKYDQEFL
DVELDTRLANIVDAEERDQVKKQSQSYTKRESVNVIGLRKERVGDKKPMPYDIENFAFSTSYNQIDHRDFEIEESIDQSV
RVGATYEFNFPEKTLEPLKNIAVLDSSDYFALLKDFNFNYLPSNINASSNIFRQYNEQKFRSLDLSNEDIGIPTLYQRNY
LFDWQYGVNYNLTRSLSFAFNASNNRIIRNYIDDEGFADNSIGLWDDFFNTGEPNLHFQTLQVNYQVPFDKIPVLRFIKA
TYSYTGDFQWQRGSKIYENLEGVPDIGNSIQNSNTHSINASLNMQDLYNYVGLVEKKPKQAGNSIRERSRGVPTLGPPDE
KKPDQKPEIKPEPKGNKAYNTFVNIITGVKSLQVNYRNSRGIYLPGYTESIGFMGTLKPTTGFTFGFQDEIRYMAAERGW
LTLFQNFNQQYTSLENEQLDAQATLDLLPDLTIELTGRKNYSENYSENYRVDPVSLEYLPLTPYTYGNFNVSTLLIKTAF
DQSTESSSASFSKFRENRLEIARRLAAERGLDPNDVDEEGFPRGIGKTNQAVLLPAFVAAYSGTDPGNVKLGPFRDTPLP
NWNLKYTGLMRLEWFRDKFRRFSINHGYRSDYTLNQFQTNLDYDPENPEATNQAGDFKNPILYSNIVLTELFTPLARIDF
ETKGNIQILAQLEKDRSLAFSFDNNLLTEYSGNEYTVGLGYRIKDLKIATSFGGKNRIMSSDLNFKADVSYRKNRTIVRY
LDLANNQTISGQDIWAVNFTADYGLSRNLTARFYYDHSFSEYAVSTAFPQTTIRSGITLIYNFGN
>APY08721.1 cell surface protein SprA [Winogradskyella sp. J14-2]
MNRTNYNQLKSISFYASLVFTMLVSMSGFSQEPEAQDSTKTSFAFGKLKMPNPNSIISKYTYDPILDRYVYTETIGDFNI
NYPLILTPEEFQRLVLEEKLKEYYKRMADAAAGQKEGSEEDQKNLLPEFYVNSGLFETIFGGNTINVIPSGYAEVDLGVL
FSRQDNPAFSPRNRTNFTFDFDQRIGLSLLGKVGTRLQVTANYDTEATFDFQQLVKLEYTPTEDDIIRKIEVGNVNMPLN
SSLIRGAQSLFGVKTELQFGKTRVTAVFSEQQSQSRSVTAQGGGTLEEFEFFVRDYDENRHYFLSHYFRDNYDKALLQYP
FIDNQGLQITRVEVWVTNRNNQTDNVRNVVAFQDLGESEPENIGLQPLPGGFINNPGALPDNSNNDFDPTNIGGAGSLLT
EAVRDITNVEAGVLVNINEGFDYGKLEAARKLQEGQDYFLNTELGYISLNQRLLNDEVLAVAFQYTRGGEVFQVGEFAND
GVDATQVSEGTTGNQVVNNQSLVLKMLKSAVTSVEQPIWDLMMKNIYDTGAFQLSQEDFRLNIFYTEASPVNYIRPVEGT
TFPLYDNNTPLDPNDDTEIQETPLIRLFHVDRLNSNNDPQQGGDGFFDYVPGLTVLTQNGKIIFTKTEPFGRYLFDVLDD
DNNPNNNATDYEQDVYTNQNQEKYVYDLLYKSTKTQALDESEKNKFQIKGRFKSSGGDGGIPIGAFNVPRGSVRVTAGGR
VLVEGIDYTVNYQLGRVEILDEALKASNTPIDVSVENNAVFGQQTRRFTGVNVEHQFNENFVLGATLLNLNERPITQKAN
FNSEPINNTIFGFNGNYSTEVPFLTRLVNKLPNIDTDVPSNLSVRGEFAYLLPGAPNGTDFDGEATAYIDDFEGTQGAID
LLSPLSWFLSSRPKELPANIRGNDDNGVENGYGRGFLNWYTVDPIFYSTQRPGGITDDDVSNLYTRRVFIEEIFPEVDIV
QGQTSVINTLDLAYYPNERGPYNFDPLEAQGAVTPNQRWAGISRQITSTDFEQANVEYIEFWVQDPFLDNPSSQGGKLFI
NLGNISEDVLKDGKKQYENGLPEDGNISILEPTDYNSVVPQNQSLIYTFATTGQERANQDVGLDGYDDAEEVSVYGTQFG
EDPAKDNYTYYLNTDGSIFERYKQYNGQEGNTPDVFTDTNRGSTTQPDVEDINRDNTMNTIDSYYEYEIDINPNNLNINN
PNIYDTKENIPVTLPNGDTRSVNWYQFRIPINEPTNAIGGISDIRSVRFARMYLRDFTEDVVLRFATLDLVRSDWRRFTL
DLDNDPTNNSANAEFNVGIIGVQENDGNYVIPPGVRREELNNNNNIIRQNEQSLVLEACELEPEDSRGVFKNINVDMRQY
KKLRMFLHAEAQDGQSLQEGELTAFIRMGNDFNQNFYQIEIPLLPSDLADGNLSIEERIWPAVNEINISLDILQDIKSQG
IFNQTLSNEDPTFYDVIDGVLNETPVAEFSPLATGQQRVAIKGNPNFGDIRVLMVGLKNSGITGTPACGEVWFNELRMSD
LENEGGWAAVVSMDSNIADFADVSATGRRSTIGFGGIEQSPNERSREDVKQYDVVTNVQIGQLLPKKWGIQIPFNYSQSE
EIITPQFDEYYRDIELQTQLDNTTDQDSILKVNENYTKRKSINFIGVRKQRTGEKKARFYDVENLTFNYSYNKVEHRDFE
IENSLDQNVRAGVNYNYAFEPAKIEPFKKNDSLFTGKYWKILKDFNLNLLPSNISVNTDINRQFSKQKFREVELGGDNIG
IEELFRRNYTFDFQYVINYNLTDALSLNFSAANTNIVRNYFVDNGLENTPNYVNGRQDPTLNVWDGFFDFGDPNFQTQQL
QVNYELPLYKIPALSFLRTTYTYNGAFQWQKGSDLNEGIEIDGQIQNLGHSIQNSNTHNINSTLNMETFYKSIGLVKKNN
RRGRGRNTSTKAKSRRATPDTNKSLEKSGGQQDPSKLSTGKKAYNTLVDIVTMVKRIQFGYSETNGTFLPGYLPTPGFIG
TLRPTWGYTFGSQNDIRSLVANNGWLTTFDNFNEQFTSLKNSTLDYSVNVEPMRDLKIDFIGNRTYAENFTENFRVEDYL
DANGNEVPVGTGDGVLDYRSLTPNTFGNFNISTALIKTAFGKSDENQSDAFDDFRANRLIIANRLAREFYGTTNFATDAE
GFPLGFGKNSQRVLLPAFLSAYQGTDPEKITTRAFRDVPIPNWTLKYTGLMKIPWFKKNFRRFSIQHGYRSRYTINQFRT
NLDYIAGERGLEYDDQSGDALNQSGDFKNETLYSNINLEEQFSPLVRLEFEMKNSIKVLAEVQKDRLLSLSFDNNLLTEI
QGQEYTLGLGYRIKDLRIRSALAGAKQIVKSDLNMRADISVRDNKTIIRYLDLENNQITAGQTVWSGKFSADYAFSKNLT
AIFYFDYTFSDFAISTSFPQTSLRSGITLRYNFGN
>APY11250.1 cell surface protein SprA [Seonamhaeicola sp. S2-3]
MKRTSLKFYKSFKQYTFLVLVLLSSIVSWSQQTPQDSVKTGFSKGTIKSPNPNSVESKYTYDPVTDRYIYTEKIGSFNIN
YPIILTPKEYYELVAKENIRSYYKEKIDAFEGKKVGEDGQKNLLPEFYVKSGLFESIFGGNTIEVIPQGSVEMDLGVLFS
KQDNPAFSPRNRSNFTFDFDQRINLSLQGKVGERLQVNANYDTQASFDFQNLIKLDYTPTEDDIIQKIEVGNVSMPLNSS
LITGAQSLFGVKAQLQFGKTTVTGVFSEQKSQANTVVSQGGGTVEEFEFFIQEYDENRHFFLAQYFKDTYDTSLKDYPFI
NNKGLQITRIEVWITNRSNQTDDVRNIVALQDIGESDNVGSAVNIYAAPGAFPDNSNNAFDPTNIGGSGSQLTTAIRDIS
TVQSGITVSNVKEGYDYAKLENARKLSPQEYDLNEELGYISLNSRLNNDEVLAVAFQYTVGGQVYQVGEFANDGVDATDV
DSSSGEVTNQSLVLKLLKSSITNVDQPVWDLMMKNIYDTGAYNLSQDDFTLNIFYNESSLLNYITPVGGSFDLDINGNPV
SASTSEEDLIENVPLLRVFNLDKLNFNNDPQAKGDGFFDYYPGITVIPDNGKIIFTSAEPFGEYLYNVLGGGNNYEDNTS
YNENQQKYVYDILYKETKTAALEEVEKNKFKIKGRYKSTGSDGISLGAFNVPRGSVTVTAGGRVLVEGIDYTVNYQLGTV
QILDEALKASSTPIEVSTENNAVFGQQTKRFTGLNIEHKFNEDFVLGATLLNLNERPITQKANYGTEPINNTIFGINGNY
ATKVPFLTRLANKLPNIDTDVESNLSLRGEFAYLAPGSPKGTDLNGEATSYIDDFEGTQNSIDLTSQQSWFLSSRPVDLD
GDGIEDPESDISAGIQNGYGRAMLNWYTIDPIFYSSQRPSDITDDDMSSLYTSRVFINELFPDQDLVQGQNSVLYTLDLA
YYPQERGPYNFDPNAADGTIDNPSESWAGITRALTSTDFEQQNVEYIDFWVQDPFQENPTNPGGKLVFNLGNISEDIIKD
GKKLYENGLPEDGDVSLLTPTSWGTVTPQNQSLVYAFDTTGDERTNQDVGYDGYNDVEEANVFGSNFGSDPANDNYIYFL
DTDGGIFERYKHYNGVEGNTPDTFSDTRRAANTQPDVEDINRDNTMNTIDSYFEYELDITRQNLPETQAEFENISSTNPL
KDFLRDYKERPRTLPNGDSKTVRWYQFRIPVEGSHARAIGGISDLRSVRFMRMFLKEFSETTVFRFGTLDLVRSDWRRYT
QALDEDDPTPDDPQTEFSVGVIGTLENEGSYQSPPDIEPEELFNNNTVIEQNEQSLVVNVCNLEAEDSKAVYKNISIDMR
QFKRLRMYMHADDDEGTLNDNELVGFIRMGNDLTENFYQIEIPLQVSTSTTREGLWPEANEINLEIEKLGDIKSLGISDG
SLSNEDPTFYDVVGDELVPVSNPYSGYVSGQHRIGIKGNPNFGDVRTLMVGVKNATTRNDVCAEVWFNELRLSDMDNEGG
WAAVVSMDTNIADFASISATGRQSTSGFGSIEQGPSERSLEDVKQYDVVTNVQIGQLLPKKWGVQIPFNYAQSEELITPK
YDAYYEDLTLESRLEAANNEQERETIKEQSEDYTKRQSINFIGVRKNRTTDKTPRFYDVENVTLNYSYNKVEHRDFEIEN
SVNKAVRVGANYAFNFNPVKIEPFKKNDSLFTGKYWKFLKDFNFNLLPSSFSVNTDINRQFNRQKYRNVELSDDDISVEE
LFRRNYTFDFQYTINYNLTDALQLNFNAANNNIVRNYYKDNDLIAGEQDETLDVWDGLFDFGDPNRQTQTLGLTYQLPLN
KIPTFNFIDANYQYTGTFNWEKGSDLYGEVIGEDINSISNSNVHDLNASLDMTRFYKYIGLVKKPIKRVRSRSTSAGSPP
GTSNNKNKPRPKIKDQTTTKILNAGVDILTSIKRMQLRYSENNGTYLPGYTQTPGFIGTLRPTVGFTFGSQSDIRYLAAK
KGWLTVFDEFNQQYTTTHTKQLDISASLEPIKDLKIDLVGNRTYYENYSENYTVTNGIYNSLTPNTFGNFNISTVLIKTA
FSKSDENISKTFNEFRSNRLKVAERLAEEFYGEGVLYARDDDGYPLGFGKTNQKVLLPAFLAAYTGQDANKVKTGAFRDI
PIPNWDLKYSGFMKFAWFKKRFKRFSVTHGYRSAYTINQFNTNLNLNTNPDDNEAPIPGLEYASQPSEALDQSGNYKNER
LFGGINLTESFSPLVRIDFEMKNSVKILAEVAKDRMLSLSFDNNLLTEVQGNEYTLGLGYRIKDLRIKSKLAGPKKSVVS
DLDMKADISVRDNKTIIRYLDLENNQVTSGQTIWSLKYTADYAFSKNLTGIFYFDYAFSEYAISTAFPQTTIRSGITLRY
NFGN
>APZ46440.1 cell surface protein SprA [Polaribacter reichenbachii]
MIRLLKKIIAIVLFTFSVNLSIHAQTTQSKDSTEVKKDTLNLRYDFNNTQKGGLFLDDLAEKEVIFDKALNKYVIIEKIG
DYYTKTPIFLTQKEYAQYRLKRDMLQYFKDKVSATNSKKKGAAAAQRDLLPEYYVNSKFFESIFGGNTVKVTPTGNLNLK
LGVIYQNTENPQISEENRSSFTFDFDQQINASIRAKVGERLEFTANYDTQSTFDFQNLVKIDYSPTEDDIIQGIEAGNIA
MPIKNSLINGAQSLFGVKTKLQFGNTSVTAVFSQQNSESKTVVAEAGASIEEFELLATDYDNDRHFFLSQFFIDNYANSL
KQYPLISSQVNITRIEVWITNRNATTEDFRSIVALADIGETDNPNANNDFYRNLVADPGTVTNSNNPISINANGEQLFLP
QNNANNIYTDAVLAGIRDVSNVENTLRSNFNMTSGTDYSMLENARKLSTNEYTLNSQLGYISLNRRLNDGEVLAVAYEYT
VAGSVNGTSEKSFKVGEFSNDGIQAPDNLAVKLLRSEILQTNRENATTGETESFPIWRLMMKNVYALGAYPLSQDGFRFE
IQYRDDETGIASNVLQNANTANIPNLPLIQVFKLDQLDQSQYRNADGYFDYVEGITVISENGYVIFPEPEPFGNDLVLNN
SNPSDVGLDENLDSEYLFKELYLNTKINIKNNYQNKDKYFLKGYFKSESAGGIPIGAFNVPRGSVKVTAGGKQLVEGVDY
VVDYSLGRVQIIDPGLQASGTPISVSTENNAVFNQQRKTFMGIDVEHKFSDEFIVGATVLNVNERPLTPKVNFGAEPINN
TMFGVNIDYSTEVPYFTKLANKLPFVDTDVPSNLSVRADMAYLLPGTPSGIDVAGAATSYIDDFEASQIPISLLSALDWY
EASTPRNETDDRFNGNSSDLDYNNKRGKLAWYSIDQIFYGLGDTPASINADEQSRAETRQINYSELFPDQQFDITQNTLI
RTLDLAYFPQERGSYNFNQNTTEANVDVANNKVTLLKPEENWGGIMRPLNTNNFDQANVEYIQFWIMDPYQNYSITEEEG
LPPGVNPNDVSNQVGDLYINLGNISEDIVKDNRKMFENGLPEDGAKVNTVNVNRTIWGDVPRNPSIIYAFSEDDTARTNQ
DVGFDGLNDLEESSLADIGIYSSLADPAADNFHFFRGGNLDAINASIISRYKDYNNTQGNSPTLNQSPETYPTSSTTYPD
VEDINKDQTMNTVESYYEYKISMDRNELQEGRNYIVDEKTTSVTLENGNTQETKWYQFRVPIRNGISVNGISDFNSIRFV
RMYLTNFKIPVVIRFGELDLVRGDWRRYTKTIDPTIDPDRDLDQTELENFEVGVVSIEQNNGSYIQPPGIERERLQGSTS
VQLQNEQSVTLSVTNLEPNKTRAIYKNISVDLRRFKNLKMFMHLEGDEGFSGIVRLGTDLAENYYELEVPLTVSSGGNSQ
LDIWPEENNLDVLLEALGKVKLERDAIGASINEPYVSAEQVDLPYTITVKGNPTLAQLRTIVLGLKNTSLISRTGEVWFN
ELRSSDFDNEAGWAAIVNADANFADVANISLAGSMETVGFGNVEDRVSQRTLDETKQYDVSTSVSLGKVLTPKKWGLQIP
MSYSVGETFIDPKYDPQYQDVELADAIEQNPNSEFSRDYTKRTSISFINVKKNRNPNSSKKPKFYDVENLAVSYSHNKEF
HRDYNIEKYINENVMASAAYNFNFNSKPIELFKNSEKFKSKYWKFIKDLNINPIPTTLAINSRINRSYNEQQSRNLVEGL
SAQPELKQRRFLFDWDYAVGFDLTKSLQMNFNASNSYIYDTFGSDEELQIFDDFFNTGRPNQYHQKLNGTYQLPLNKFPF
LSFMKADYAYTADFDWQVSSQDETIAAQIGNVIQNANTHNINTTFSFEKLYKSIGFEKLLLTKSQRKNAKGKNIARIKPK
KNLPIGKKILKTTWGILTSVKQGKISYTENNGQYLQGYDEGIGFLGGSPTAFAFGSQVDIRNKALTNGWLVNPRSLTDDA
STPDIDESAYYNKTYSRTHYNKLDYSFTVQPIKDLNIDIRGNKIQTKDLSQQLDVIENGTATGTIDYDIDTFETGNFSTS
HSMFSTAFTNGDALFQTMKDYRSIIANRFATENPTVNPDGFGENSQQVLLPAFIAAYSGKSPNKVSTGLFRNIPIPNWTL
RYNGFMKMKWFKKNFSSFVVSHGYKSSYTISSFTNNLQYKEDTAFTETNVAGNYEPEKLIASATLVDEFSPLIKVDMKMK
NSFSFRGEIKRDRTLTMNFNNSTLTDIAGKEYIVGLGYVFKDVKMNTRFTGKKTTLKGDINLRTDVSLRDNLTQIRYVDE
DNDQISGGQRLFSIKFTADYTLSSNLTASFYYNHQTSRYAISTTFPRQAINGGFNIVYNLGGN
>SCD20089.1 cell surface protein SprA [Proteiniphilum saccharofermentans]
MIGDMVIDTPIVMTPKEYMEYHLKQMQHRHFRERNTSTNSNPPPVRLTPLSRQQARNNQGATIFGPGGVRITTQGSMEIS
AGLKRDVTNNPTLPQRARIRNRFDFDQQIQLNMNAQVGDKINFNINYDSDATFDMDARQIKLAYRGDEDEIIRNIEAGNV
SMTTSNSLINGGTALFGIKSDLQFGKLHINTLFSQQQSETQTVNSRGGVQTTPFEFNADQYDENRHFFLGYYFRESYNHA
LSKLPYIQSPVSITRMEVWVTNKQGNYDQVRNLVAFADLGEYNTIHNPFWTQQGSEEYPNNRANSMYEQLVTAYAGARDI
TATDNTLPGNIVRGVDYEKLENARLLSPSEYTFQPQIGYVSLQMPLQADEVLAVAFEYTRNGQVYQVGEFSDDVEGGALF
VKLLKPVSLSPRAYTWDLMMKNIYSVGYSAYDLQKEHFKLQITYQSDTTGVYLNYLPNSGIEERLLLRVMNLDRLNSRND
PYPDGIFDFLDGYTIDSKNGRIIFPVVEPFGSHLREKIGDDALAERFIYQELYDSTLTAARQVPEKNKFRMNGEYRGSSG
AEINLNAMNVPRGSVRVTAGGITLTEGADYTVDYLSGVVRIINRSIIDAGTPVSVTLENRMISQMQRKTLMGVNLSYNFT
KNFSVGATLMHYYEKPLIMKTVFGDESAKNTLWGLNLDYKKESIALTNLLNMLPFVEATAPSQLSARVEFAHLIAGHYKN
KYTGGYSYLDDFESSASGIDLRNPYGWSLAATPYNNTSTGLFPEAALSNNIEQGKNRAQLAWFYIDGMFTYRNSGLTPTH
IKNDTEQLSDHRVREIYEREIFPGRDAYFGQPATIPVLNLSYYPNERGPYNLDANVDSEGRLLNPRDRWGGITRRMDVRD
FEAANIEYIEFWLMDPFVNDTLGTSQGGDLYFNLGEISEDVLKDGKKFFENGLPVDGDTTAIGYSVWGKYPKRQSTVYAF
DNSRGDESRRLQDVGLNGLSSEEEKTYPAYRDYLETLRTRLSSETLSQMQEDPHSPFNDPAGDSFRHYRGAEQDRQQLSI
LERYKYFNGTEGNSLSPEDGNPYSTASRATPDIEDIDNDNTLNENESYYQYKISLRPDMMEAGANFIVDKRETSVRLRNG
KEGKVTWYQFKIPIQEYQIKTGNIEGFNNIRFMRIFLTGFEEPQFLRFATLELKRSEWRNYRNDLSSGGTVSGSGNLGIS
TVNIEENGRRTPVNYVLPPGVTRILDPGQPQLRQENEQSLSLKITNLDPDDSRAVYKGSMYDLRRYKRLQMFVHAERLAE
DPGTLQDGDLSIFLRLGSDYRNNYYEYEIPLRLTPEGQYSTNNLPDQEKVWPVENMFDFPLALFTDLKLARNAEKENDEG
ISFFVPYTQPDPGKQGNRITIAGNPSLAEVKVLMIGIRNNADNQRSAEIWVNELRLGEFDEKGGWAAQGNVQLALSDIGT
VSFSGRKETAGFGALNQSLLERRDDDYTSVQLALNLDMGRFLPKQIKLSAPLYFSYSNQLTAPLYDPFNQDILLSESLQH
SGTQFLRDSIRRIATTGIKDINLSLSNVKMDIKSKQPMPYDPANFSFTYARNQNLRRSPDTEYATLKDFRIQANYDYTPQ
IKTWEPFKNSNANSGWTKPLRAINLNFLPNNIRLGSNLVRHYEEVQLRDLNSSAEGTTQTEQKYLSFSRNFFWDRNISIT
WDLTRNLRTSFRSGTIAEIEEPYLQVNKELNRSDYTIWKDSVMQSILELGKPLNYTQTADVTYTLPFAHIPLLDWVNSSA
AYHSRYRWERGAMIADEKIGNFLQNDLSFTLNSRFNMALLYNKIPFLREINNHFAGERQKYRSDNPSNRQDNAGQDIARY
TAHTLMMFRSISINWGYKTRSDIPGFEEMIGDFFGQHQTSGGLLPGWGFAFGFEGGERFIGKLKNSGLLVLNENNITPAI
YNETRNLRFDASLEPLPGLRIDLNTLYEKNHRTEIQYMFDDMPKKRGGSFAMTIQTLSSAFENSKANNNYRSRAFEKFLE
NRQIISERTRQQYVGTNYPAGGFLAGSGFEDKPFDSNIGDVRLNSADVLIPAFLAAYTGKDPASIRLTPFPDISALLPNW
LVSYNLMRMFPQLGEHMQSLTLTHQYLSQYRIGSFESFMNWVPLPNEGNLGYIRDAVSGSPVPSTPFNITSASIQESFNP
LIEARGVWDNNVSLHFRINMGRTLNLNIASYQIVETNDRDFVTSLGYRIQHFNRIIGFGSNSIQRERRRNSPNRLAGKSQ
AEHNTTFTNDLNIRLDISRKTTHALVRRIEEEFTQATSGIRTTTISFSADYALSRLITMRAFFDKMIHRPLVSSGSYPSS
TTSAGISLRFNMNQN
>AFM02570.1 hypothetical protein Fleli_0059 [Bernardetia litoralis DSM 6794]
MQRTHFAQSVYTLNLLFANSIYFRFFATFCFFCGISVANTVFAQDTTRVDNIDSLLFFDQQIKSNSTEGETQNPMLEPDL
SSPLLQLPDPRSLDAVYRLDDTGEFYDVLRRDAPNSYTPLGRISVEDYTKLKTYYDDVAYYKEKIQEESEEQAATTSSVP
KIEVALPSGLGRLLGGDKIEIQPTGSVLLDFGGKWQRIDNPQIPVRQQRNGGINFDQRIQFSILGKLGEKMQLNANFDTK
AAFQFENQFNQGYTGYEEDIVQEVQFGNVSLNTTNTLITGSQNLMGITTRLRFGKLWLNTLIANQRGVSESITIRNGAQG
QEFEIRADQYETNQHFFLGQFFRDNYEQALRAVPSIVSGVNITRVEVYVTNRNNDTETLRNIIGFMDLGEGSPFRERFAG
QGGATRNEANNLFQQVKDLTRTPDQLTELLESGAYNFENGTDYSFLRSARKLSNNEFTFHPQLGYISLQQPLRNDEILAV
AYEYTYNGQVFKVGEMTEDYQNKGANDAIFMKLLSPPTIRTDLPIWDLMMKNVYSLQATQLQQENFKLQVIYRDDITGID
NPSLHEGKNTEDVPLVQITNLDRLNPNLDPQVDGNFDFLENITVQSDQARIIFPVVEPFGDKLLELFDPVDEVQFIDKYV
FNELYDGTQADAALYANKSKYFLTGSYQSGSGSEVILPGINISEGSVMVRAGSVMLTEGADYTVDYQFGRVRILNEGVMA
SGKDITIQYERADLFSVQQRNVMGLDAEYILNKDVKFSATLLHLNERPIITRVTTGLEPVKNTMIGATASIQKESGFLTR
MVDAIPGLDTKEKSTVTFRGEYAQLIPGENNIISQNGGEAASYVDDFESSEIPYDLTRQPITWKLGSTPQAFRPETGFDG
LNYSYKRAKMSWHSVDVTAFFTSGLVSQVPDNISDQDKLNHYVRQIEFDEIFQERDDQQINSPETTLDLAYYPSYPGQYN
YNPELNVDGTLSNPKENFAAITKGITYNVDFDNINIQYIEFWMLDPFIQGQNGRVETPNGTGVSNTTGGKFYINLGNISE
DVIPDRRHGFENGLPANDADLNDVEETEWGRVTTQQYLTDAFSAEDGARERQDVGLDGLNDEDERFFYRDYLAAVQPRLS
ATAFEQLEADPSKDNFKYYLGDEQDNANKKILGRYFDFNGTEGNSPENSGTASSTTLPDNEDLNRDNTLSDLDGYYQYEV
DLRPNQLANNKYVVDEVTYQTDAGESVKWYQFRIPIREFDDKIGSIDGFKSIRFIRLFMTDWEQPVVMRMAHFQFVGAQW
RPYSSSLQDESLSRPVEPYDPSFVISTVNIEENGSDAGASSNGISYAVPPDFERDTDPTSITQARLNEQSLQLCVEDLQD
GDSRAAYKNIIYDFVFYKRLKMFLHANSATAQNGEVTAFLRLGTDFKENYYEIEVPLTMSAAGSSLSTQIWLEENEIDLP
FDALYDTKTERNASGLSVRVPYERIYEKYKLRVVGNPDLSSVQTIMIGIRNPKTSDEQPKSVCIWANELRVTDFNTEGGW
ATNLQLQTQLADFATVNAALRYSTPFFGGIQDRISDRTRETNLFYDVSAATQLDKIFLNRLGISLPLFVGYEQTRITPLF
NPLDPDIRLERSLETSFDNEQDRQNYRKLVQDRLTRRSINLTNIRKQKVNPDAKANFWDIENFAASVSYTDSKRTNITLA
TDELRETKVGLVYNFGFDAKPFEPFKKNELLNAPYLKFIRDFNFNYLPNNITVTGQVNRYFAKTQYRNSDLTTDGVVPYF
QKSFFFDRNYTVQWNFTKSLLADYNATASAIIDEPAGELNTQEKQDSVWSNIQSLGRMKYFSQATTLNYRVPLDKFPALD
FFTADIRRTSNYTWTANAVGVADTLGNMARSSSQFLVNGQIDMQKLYNKSPYLRELTAPKRPSRQGGNNTSRPTAYKEEK
QKRLEYRITKFNKKEDRKNKIRGIKLDRLIDSVLIDTVLIAQVDSVKEFSVNKRYDRKVARIDRKRERIRKKLAKLREEQ
KTKNGNSSSSNGIGGGAVKALLSIKRITINYSINGNTMLPNLLTTPKYVGLDENFNSPGLPFVLGSQSRDNILDMANSGY
LSKSAAQTNPIVQDQAKTLSIRMDIEPLKDFQLQIEGQRTQGANYSEVLRYDPFTDDYISETAVRTGNYNISYFSLSTAF
TGDDEFGNSPLFDDFIANRNTVKSALDAENQAGSYDLGSQDVLIPAFLSAYSGRNTTSQFPKIPLPNWRLTYNGLTKLEV
FKDRFRSISITHGYSSTYAVGSYTSSLLYDFSYLNLGITEYNVPLADLVDAETGDLQPVFVVNQVSITERFSPLIGINIR
TNNDITFRFNFNKDRTLSLNLSNAQLAEQRNNDFVFDVGFVKKGVKVPFSDIILKNDLTFRCAVTLRDTKIIQRKIGTDG
TQDSDFTGGNFNLQFKPTLAYVVNKRVSLTAYFDRAINKPRLSNSYPRYNTAFGVQVRFNLAQ
>AOZ99490.1 cell surface protein SprA [Flavobacterium sp. PK15]
MYKICIFLAVLLCGFVSLAQVNEPVQDTTKRGYSLGKIEIKDPKSILSAYTYDPKTDRYIYTSSVNGFSIKYPLILTPKE
YENLVLKESMKDYFKKKSDAIDGKKEGSEEAKKDLLPRYYVKSGLFESIFGSNTIDVKPTGSVEMDMGVRFTRQDNPSFS
PRNRSNLAFDFDQRISMSLMGKVGTRLNVNANYDTQSTFAFQNLLKLEYAPTEDDIIQKIEVGNVSMPLNSSLIRGAQSL
FGVKAQLQFGKTMVTGVYSEQKSQTKTVVSQNGGTVQDFDIFALDYDNDRHFFLSQYFRNKYDAALKSYPFIDSRVQITR
IEVWVTNKQTRLNTTSNNLRNVIALQDLGESQLTGLADSEVVVLDPSTGMFNNPADSPSDNSNNKYNPAQIQTGGGLLNS
NIREMATSSSGFNATVIEGQDYSKLENARKLTSNEFTYHPQLGYISLQQRLSNDEILAVAYEYTIGDQVYQVGEFGNDGV
DATLVTGTPQSTQAVITQSLILKMLKSNLTNVKNPVWNLMMKNIYQIPGAYQIKQEDFRFNILFTDPSPLNYISPVAGSS
FPSNPSLENKVAETPLLNVFNLDKLNYNNDRQLGGDGFFDFVPGLTMDSQNGRIIFTTKEPFGELLFSKLANPNSGEDYN
NSTTYNANQAKYVFRSMYRNTQSGALQDSEKNKFLLRGRYKSSAGDGIPIGAFNVPQGSVVVTAGGRILVEGVDYSVNYQ
LGRVQILDPSLQASNTPINVSLENNSIFGQQTRRFMGVNVEHKFSDKFTLGGTFLKMTERPFTQKSNYGQESVNNTIFGF
NTNFSTEVPFFTRLANMLPNVDTDVPSNLSIRGEIAFLKPDTPKADQFNGESTLYVDDFEGSQSTIDMRSAYAWSLASTP
EENTNSAYNFNAKANDLSYGHKRSKLAWYTIDPIFYVQRPSGISNDDISLNSTRRIYSKELYPTLDIAQGQTQVINTLDL
TYYPSERGPYNNNSSFNLNPKENFGGIMRSISSTNFEQGNVEYIQFWVLDPYVGNGKSEATNTGKVYFNLGEISEDILKD
GRKQYENGLGPDQVLVNPRPIWGDVPASQSLIYTFDADTQNRRNQDVGLDGLSNNAETAVYDNFASEPDPAADDYTFYLN
SNGGVKERYKNYNGVDGNSAVDINDPNRGATTFPDVEDVNRDNTMNTINAYYEYSIDMKPNMQIGENYVTDVREADVTLP
NGATTAARWIQFKIPVSQPENKIGSIEDFRSIRFMRMFMTGFEDEVTMRFGALDLVRGEWRRYTATLDPADTNVGDDNTE
LDVIAVNVQENDTRCPVNYITPPGVQREQLYNNNTLINQNEQSLSLRVAGEGLEPNDSRAVFKNVSVDMRQFKKLKMFLH
AESLKNEMLLQDNQMVGFIRFGNDFTQNFYQIEIPLKVTETTDGVCKYTADDVWPEANEIDLSLALLTQLKVEAMSVDAS
TLPLDGIYYKNEDELDGSLASKINKLRLGIKGNPNFGLVRTLMVGIKSNEPHQKIKGEVWFNELRLAEMDNRGGMAAVLN
VDTNFADFATISATGKMSTVGFGTIEQGPNERSREDIQQYNIVTNLNLGKLLPNKWGINLPFNYSVGEETIKPEYDPFNQ
DIKLKELLKNTADADTRANLRNRAIDYTKRTSINFIGVRKQRAAEQKPHIYDPENFTFSQSFNKVEHHDYEVEDYLDQQA
STSVDYAYTFDNKAVEPFKKTKFMKKSSYWKLLSDFNFNFLPSNITFNTNINRQYNRQQFRQVENVPGLELNPLYRRNFG
FNYNYGFNYNLTKSLKFSYAASTNNLVKNYLDQDDQPIDSFSIWDSYWDIGDPNRHTQQLIVNYDIPINKIPLFGFVKAN
YTYTGDYSWQKSANALSEIVVDGTGFNLGNTVQNARTNTLNASFNMDMLYKYLGLSKKPKVAARPTVAPRPGQKITSTPV
KQQAQSSPFVDGLLGVLTSVKNVQINYTENSGTMLPGYMPSIGFLGSSRPSLGFIFGSQDDVRYEAAKNGWLTNYQEFNQ
NYTQVSNKVLRATANVDLFPDFKIDLTMDRSFSENYSEQYDVSADGTYNSRSPYNYGMFSISTILIKTAFSQSDESISAA
FDDFRSNRLLVANQLAAERYGSIVPRYDAAALPAENTTAPETDLANPNNPERKRIISNDGFPIGFGKSNQAVLLPAFVAA
YSGADASNVSTSIFRNFPIPNWTVKYNGLMRYDMFKKTFRRFSLQHSYRASYTINQYRSNFDYDKDPNGTDDNGNFYNKT
IMSNVNLVEQFSPLLRMDFELKNSLKVLTEIKKDRALSMSFDNNLLTEVKGVEYIVGLGYRFKNVVFSSRLADNPTGVIK
GDINLKADLSYRNNQTIVRYLDYDNNQLAGGQNLWSLKVTADYSFSKNLTAIFYYDHSFSKAVISTSFPITNIRSGFTLR
YNFGN
>AOC94094.1 hypothetical protein BB050_00957 [Flavobacterium johnsoniae]
MRKICILLLVLLCGNVLRAQVTPVTQDTTKTQFSVGKIDLEDPPSVLSAYKYDPITDRYIYTTSVDGFSINYPLILTPKE
YEDLVLKESRRNYFRKKSDAIDGKKAGAEAAKKDLLPRYYINSSLFESIFGSNTIDVKPTGSVEMDLGLRYTKQDNPSFS
PRNRSSLTFDFDQRISMSLMGKIGTRLEVNANYDTQSTFAFQNLFKLAYTPSEDDIVQKVEVGNVSMPLNSTLIRGAQSL
FGVKAQLQFGKTTVTGVFSEQKSQTKSIVAEGGGTVQNFDLFALDYDNDRHFFLSQYFRNKYDASLKNYPLIDSRVQVTR
IEVWVTNKQNRITTGNNNLRNIIALQDLGEGQVSGVPDDEVVVITDPTGFFNNPIDSPTDNTNNKYDPAAIGKPGSYLNS
NIREIVTAKSGFNNANTNEGTDYSVLENARKLTTQEYTFNPQLGYISLQQRLANDEILAVAFEYTVGGKVYQVGEFGSDG
VDGTVVTGNNNGNQAIITQSLVLKMLKSSLTNVQNPVWNLMMKNVYQIPQAYQIKQEDFRLNILYTDPSPINYITPVQGS
SFPPNPAPDDKLDQTPLLNVFNLDRLNYNNDPQTGGDGFFDYVPGVTVDVQNARIIFTTKEPFGELLFRKLNTGTGENYN
DPSTYNPNQRKYVFRNMYRNTQAGALQDSDKNKFLLRGKYKSSGSNGIPIGAFNVPQGSVVVTAAGRVLVEGIDYSVDYQ
LGRVQILDPSLQASNTPIEVSLENNSIFGQQTRRFMGFNIEHKISEKFVVGGTFLKMTERPFTQKSSYGQESVNNTIFGF
NGNYSTEVPFLTRLANKLPNIDTDVPSNLSIRGEIAFLKPDAPKASDFEGEATIYIDDFEGTQTTIDMRSAYAWSLASTP
FINSANDNTFNANSNTLEYGYKRAKLSWYSIDPIFYTSKPSGISNDDLSLNTTRRIYSKELYPNTDIAQGQIQVINTLDL
TYYPSDRGPYNNNPDFALGNPSANFGGIMRALNSTNFEQGNVEYIQFWVLDPYVGTGQALPTNNGKIYFNLGEVSEDVLK
DGRKQYENGLGPDQIMVNPQPIWGDVPASQSLIYAFDTNPDNRKNQDVGLDGLPDAKEASIYTNYAGEEDPAADNYKYFL
NTEGGVLQRYKRYNGTEGNSAVSVDDPNRGSTTLPDVEDINRDNTMSTINAYYEYSIDMRPGMQVGENYITDIRDVQNVE
LPNGGSTNARWIQFKIPVSKPQNTIGNITDFRSIRFMRMFMTGFNDQMTVRFGALDLVRGEWRKYTGTLDANDTNPDDDG
TQFDVAAVNIQENGTKCPVNYVIPPGVQREQLYNNNTIINQNEQSLAVRIGGTGLEYQDSRAVFKNVSVDMRQYKKLKMF
LHAESLPNETQLLDDEMIGFIRFGNDFTQNFYQVEIPLKVTRTGGSCTISADQVWLEENNIDLALSLLTRMKILGMNIDI
NSPKRDINGIYYPDRDPDVKGGDQDGKLTLGIKGNPNFGLVRNLMVGVKSAANHKDIMGEVWFNELRMSDLENKGGMAAL
LNVDTNMADLMTLSASGKKSTIGFGSLEQGANERDREDIQQYNIVTNINLGKLLPPKWGINLPFNYAIGEEVITPEYDPF
NQDIKLDQLIKETTDPAEKENIRTRAVDYTKRKSINFIGVRKDRAPEKKPHVYDVENFTFSQSYNQVERHDYEVENYNDE
QSNTAVNYAYTFQPKEVVPFKQTQFMKKSDYWKMLSDFNFNYLPSNVSFNTNILRQSNRQQYRQVEDVQGIGLDPLYRRN
FAFNYQYGFGFNLTKSLKLNYTAASNNIVRNFLNDDNTPKEDFNIWDDYFDIGIPNQHLQQLVLNYDIPINKIPIFSFVK
ATYSYTADYNWQRSSTALSQYVDENGVSWDLGNTVQNANSNTFSTTLNMNTLYKYLGLTPGSKPAKAKPAAPPKPGEKIV
NTAKPVTSSNPFYDGLIGVLTSIKNVQINYTKNSGTVLPGYIPGVGFFGTSKPSLGFVFGSQDDVRFEAAKNGWLTSYQN
FNQNFTQVSNKLLKVTANVDLLPDLKIDLAMDRAYSENSSEQYSVDPATNEYVPLSPYTYGMFSISTVLIKTAFSTSTET
ESSAFDDFRSNRLVIANRLAEQHYGGGEIPRYGDANNPIPAETDPNYKIYVANEGYPIGFSKSNQAVLLPSFMAAYTGAD
ASKSSTGIFRSFPIPNWNVKYNGLMRYKYFKDHFRRFSLQHNYRASYTISQFRSNFDYYENPTGQDVNTNFFNKTIMSNV
NLVEQFSPLLRVDFELKNSFRLLTEVKKDRALSMSFDNNLLTEVRGVEYVVGVGYRFKDVIISSRLADNPTGIIKSDINI
KADFSYRNNETLVRYLDYDNNQLAAGQNIWTLKLTADYAFSKNLTAIFYYDHSFSKAVISTSFPLTNIRSGFTLRYNFGN
>AOM76960.1 cell surface protein SprA [Pedobacter steynii]
MKTILTLILILFFCLGGQEGFSQTVPPGKRTDTTKNSFSLKEKQRLGLRNLSNSFKPLPENVKREVEYDAKNRRYIIRQM
IGNRLFAPPQYLTIEEYQRLVNSEMKRDNWRMYSNEELNEVRKNGFIPSLKINSKAFERIFGGTTIDIQPRGEAELTFLG
RINKNENPLFNERQRVQSNFDFNQRIQMDVIGNIGTRMKINMNYNTEAQFDFENQIKLDYTGGKDDIIQKIEAGNVSLPL
NTTLINGTQALFGVKTQLQFGKLSVSSVFSQQKSQSREIRINNGAQQNEFRLSADNYEANKHYFLAHYFRNNYNKTLATP
PTITSGVLITKVEVWITNKTGNTQDSRDVLGFIDLGENAPYNPTIPGGGSALPSGFDNPQFPRQSNQLLSQLPPDARQTN
SNAVISFFAANGGTDNYAKLTYARKLADREYTFHPQLGYISLNNALNTDEVLSVAYRYTYRGVEYQVGEFSTDVSFDQAS
PKVLYTKLLKNETTKTKLPTWDLMMKNIYSIGGYQISPMNFKLDIFRIDDKTGVEKPYIDEGEKLDADRRPLKNKQWIQV
VGLDRLNQQKERSPDGVFDFEAENRPFGSNQNISFNTPINNNNNGGNTNGSNTNLSNFSTNTSNGYVTIDPLNGRIILPL
IEPFGRDLADQFSPTEQALVDKYTYTALYDSTKVIAQQLFTKQNRYVIKGAYQSQVASEFSLNAINVPEGSVKVFAGTIP
LQEGVDYTVDYQGGRVRILNTAILISGQPIKISTENNELFGLQQRSLFGTRLDYKVNNKLNLGGTIMNLTEKPLTPKVNL
GEEPISNTMWGLDLNYSSPSRFLTKLVDKLPFLSTKVPSSFTFSGEFAQLIPGHPSALNFGGKKGGVSYLDDFEASRSII
DLKSAMAWQLSGTPQMFSESSRIDDLSYGFNRAQIAFYNIDPVFYNRSDATLPAALRNNKNELSNHYVRQVVEQEVFPFK
EIGTGQPFALPTLDVAFYPTVRGPYNYTPNGFNASGALNNPRSRWGGLFRRIETNDFEALNIEFIELWVMDPNIYKPNSA
GGDLYFNIGNISEDILKDGRKSLENGLPADGDPSKFDETNWGRVPKLQPVVQAFDNDPNARRTQDVGLDGMGNADEQQKF
ATLINQIKGQLNPDAAAQIEKDPSSDDYTYFRGPELDRENAGILKRYQKYNGTEGNSKTAQQSQAELGVENSASTSLPDG
EDINRDNNMTQSDEYFQYKVSMRPGDLMVGQNFVTDKVTSQVKLANGQTQPVTWYQIRIPLAQPTDKVGGIQDFKSIRFI
RMFLTDFADTTVLRFGKIQLVRGEWRQYNASNEASQTIVDPALGTIMPDKSKIEVATVNIEENGKRTPIPYVIPPGIERE
RDFSNYRGDTRQNEQSLSVTIKELRDGYGRAAFKTAFNDFRSYKHLEMYIHAESLGPNVLNDNDLSAFLRIGTDNQDNYY
EYSQPLSVTQPGTSDPNRIWPEQNKMDISLELFQKAKLARNNAKTNTGAPWPINIPFNYIIDGKVITVKGQPDMSKVRVY
MLGVKNPYKNINGNDDGLDKNAIIWFNELRLTEFDERGGWAATARLSAKLADFADVNVSGSKSTIGFGSLETRVSERNRA
DNVFFDISSSMELGKFFPKKTGIKVPMFVSYSSQVSTPQYNPSMPDIELKNALDVATKSERDSILNFAQDFTTRSSINFT
NVRKERTNPEQKPKVWDIENFNVSYAYTKYAHRDFIVENNFQKTYRGSLAYNYAGPAKSYEPFKKLIKSNSLALLKDFNF
SLMPTAINFRIDVDRFYSENSLRNNDPLNSIPVNTTFNKNFLVSRVYGIAWNLSKSLTLDIDATNYSIIDEPYGRIEGLK
RDTLWQNMMRLGRTTDYSHNLNITYALPINKIPGMDWVNVATRYGTNFNWQTEPLSTLRDPNINLGNTVQNSRTIQINPT
FNLASLYNKFGFIRKSGSGATQTGSSVWVDLLTSVKNVVGAFTQTKGTYLPGYLPKTNVFGIDNATGAPGLGFVLGSQRD
IREEALRRGWITTDTLQSQLYINTLREDLSLTSLIEPIKDLTITLTANRNKTMNYSTNFRFDDLTKEFQNFSPFTTGDYS
ISFISLGTAFSEKSGNTVSKLFNEFMSNRQVISQRLGALNPNSSGTREGYADGYDRNAQDVVISAFLAAYSGKSAASSSL
NSMPKIPLPNWRLNYRGLTRIAYLAEHFSSIDLRHAYRSVYSINSFNSLLKYEERNGGVSSRDKNDNFLPRFQYAQVTIA
EQFSPLIGVDTRLKNNLTANFEIGRTRLLGLSLSNSQLAQLTENNMVFGLGYRTTKFRFPFGLFKQLKMDNNMDFKLDVA
IRDNKTVIYRADILEAEVSSGAKNITLRPSVDYILNQRFNVRVFYDSNITKPYTSQTFNTSFSNFGFSLRVTLN
>ACU06022.1 hypothetical protein Phep_3831 [Pedobacter heparinus DSM 2366]
MPLKTLLTLFLFLTITFSGQQAFSQVVPQKGKQDTLKNSFGLKEKQRLGIRSLSGPFYPLPENMHRKVEYDALNKRYIIQ
ELIGDKPFGQVQYMTVDEYMRLVNSEIKRENWRVLSDQEVNDVRRTGIIPSLKVNSKAFERIFGGTTIDIQPRGEAELTF
LGRINKNENPLFNERQRVQGNFDFNQRIQMDVIGNIGTKLKINMNYNTEAQFDFENQVKLDYTGAEDDIIQKIEAGNVSL
PLNTTLINGTQALFGIKTQLKFGKLNVATVFTQQKSQSREIQINNGAQQNEYRLSADNYEANKHYFLARYFRENYNKVLS
NPPTITSGVLITKVEVWITNKAGNTQDSRDVLGFIDLGENQTFNPGITGGASVLPSGFTNPLFPRNSNDLLTRIPANSRF
TNSNEIISFFAGSGGTDNYAKLTYARKLSDREYTFHPQLGYISLNNALNSDEVLTVAYRYTYNGVEYQVGEFSTDVPFDP
STPKVLYTKLLKNDVIKTNLPTWDLMMKNIYSIGGYQISQQNFKLDVFRIDEKTGVEKPLIQEGQKLDADRRPLNGKQWI
QVTGLDRLNQQKERKPDGVFDFETENKPFGTSSTNTQNSSYNNGNSGSTTNNQVNFSTNTINGYITIDPLNGRVIFPLIE
PFGKDLADQFLPTEQALIDKYTFTALYDSTKVVAQQLFSNQNRYIIKGAYQSEIASEFSLNAINVPEGSVKVFAGTIPLQ
EGVDFTVDYQGGRVRIINPALLSSGQPIRISTENNELFGLQQRSLFGTRLDYKVNNKLNLGGTLMNLTEKPLTAKVNIGE
EPISNTMWGLDLNYSSPSRFLTKLVDKLPLLSTKVPSNIAFSGEFAQLIPGHPSALNFGGNKGGVSYLDDFEASRSVIDL
KSAIAWQLSGTPQFFPEASRIDDLSYGFNRARIAFYNIDPIFYNRNTGTIPDNLRNNRNELSNHYVREIIEQEVFPFKET
ATGQAITLPTLDVAFYPMVRGPYNYTTTGFNPNGTLTNPRSRWGGLFRKIETSDFQALNIEYIELWVMDPNIYKPNSTGG
DLYFNLGNISEDILKDGRKSLENGLPANGDPEKYDETNWGRVPKLQPVVQAFDNDPAARKAQDVGLDGLSNADEKTKFAA
LINQIKGQLNPDAAAEFDNDPSSDDYVYFRGRALDQVNAGILKRYQRYNGPEGNSKTAQQSQEDFGVDNSASTSLPDGED
INRDNNMTQSDEYFQYKVSMRPGDLMVGQNFVTDKITSQVKLANGQTQPVTWYQIRIPLAQYQQKVGSIQDFKSIRFIRM
FMTNFADTTVLRFGKIQLVRGEWRQYNANNEVSQVILDPALQNLGPDNSTIEISTVNIEENGKRTPIPYVVPPGIERERD
FSNYRGDTRQNEQSLAVTIKNLRDGYGRATFKTALNDFRSYKHLEMYIHLEALGNAPINDNDLSAFLRIGTDNQDNYYEY
SQPLKVTRPGTSDPYAIWPDQNKLDIELELFQKAKIARNSALDVDGLPWNISKPFTYMVDGKKIVVKGQPDMSKVRVYML
GVLNPYRNGASPGDDGLDKSAQVWFNEMRLTEFDERGGWAATARMSAKLADFADVNVSGSKSTIGFGSLEKRVSERNRAD
NVFFDISSSMELGKFFPQKTGIKIPMFVSYSSQVSTPQYDPKMPDIELKNALDKASKSEKKAILEYAQDYTTRNSINFTN
VRKERTNPDKKSQVWDIENFNASYAYTKFAHRDFINENNVQKTYRASLAYSYSGQAKNVEPFAKIIKSNTLALLKDFNFN
PLPNAINFRIDVDRYYSENSLRNNDPNNSIPINTTFNKNFLITRVYGISWNLTRSLTLDFDATNYSIIDEPEGRIEGLKR
DTIWQNLKRLGRTTDYNHNLNVTYSLPLNKIPGMDWVTVATRYGTNFNWQTEPLSTLRDPLIDLGNTIQNSRTIQVNPTL
NLAGLYNKFGFVRRANGAGDKPSSGASFFVGLLTSVKNVNAAFTQTKGIFLPGYLPRVSYFGLDEATGAPGLGFVFGSQR
DIREMALNNGWITRDTLQSQLYINTLREDLSLTGLIEPIKDLSITLTANKNRTLNYSTNFRYDQSARDFENLSPFTTGDY
SVSFISLRTAFSEKQGSTVSKLFAEFMGNRQVISQRLGAQNVNSSGNMPTGYADGYDKNSQDVLVSAFLAAYTGKSASSI
GLNSLPKIPLPNWRLNYRGLTRIAFLADRFSSIDLRHAYRSVYSVNGFNSLIRYKESNGFVSSRDENSNFLPYYQYAQVT
IAEQFSPLIGVDTRLKNNMTANFELGRTRLLGLSLANSQLAQLSENNMVFGLGYRTTKFRFPFGLFKGLKTDNNMDFKLD
VAIRDNKTVIYRADVTEAEVSSGAKNITLRPSVDYILNQRFNVRLFYDSNVTKPYTSQTFNTSFSNFGFSLRITLN
>AGC76202.1 SprA [Nonlabens dokdonensis DSW-6]
MKYHTTNLRFVAFILCLLVSAFAKAQEPSETAQDTLTGVRLGTLRLPDPPSITTLYKYDANLDRYVYSSTFNGYNIDFPF
ILTREQYLDLVLKQQMHDYFKEKAAAIAGKSKEDKEKQKDLLPNFYVNSDLFESIFGGTEIDIDPQGSVEVDLGLLFNRS
DNPSFSPRNRQNLTFDFNQRINLSLVGKVGTRLQVNANYDTQSTFNFQNQIKLDYTPTEDDILQSIEVGNVAMPLNSQLI
RGAQSLFGIKTELQFGKTRITAVFSEQQSESRTVQAAGGATVNDFDFFSLDYDENRHYFLSHYFRDNYDTSLQDFPFIRN
NIQITRAEVWITNRGNRTQDVRNLVAIQDIGESEVENIGLDTRPSGFINVPAGSFPDNENNDFNPEGISGGAQTLLNSQI
RDIATAQQGFGGATVNEGFDYVTLENARKLTPQEYTLNTQLGYISLRQRLNNDEVLAVAFQYTVGGQVFQVGEFANDGVV
ATDVIASPNPNQPPVSNQSLVVKLLKSNLTNVSEPIWDLMMKNIYNLGGFQLTPEDFRLNIFYQYPPELNYITAAEGTMA
NPAVALPDDVDQTTLIRVFNLDRLNQQGDPQPQGDGFFDYVPGLTIDQENGRIIFTTVEPFGSHIFNKLDNTPGADYNNP
STYNANQAQYVYRDMYRTTKAQALQSADKNKYLIKGEYKSTGQEGIPIGGFNVPRGSVTVTAGGRTLQEGIDYTVDYQLG
RVIILDQALLNSNTPIQVSTENNSVFNQQTKRFTGVNVEHKFSEDFILGGTFLNLKERPITQKSTYGFEPINNTIMGMNF
LYNTEVPFLTRLANKLPNVDTDVPSNLSLRGEIAYLFPGSPAGDNFGGQAAAYVDDFEGSQTTIDILTPFSWTLASTPVA
FEGGGSAANPLAYNFSRAKMAWYSIDPIFYGNQRPAGITDDDVSDYRTRRVFVDELFPNVDLQQGQQQVINTLDMAYYPD
ERGQYNYNPQAAGTNILPNPADSWGGIMRQFSSTDFEQTNVEYIQFWIMDPFQYDPTNNGGTISINLGSISEDILKDNRK
QFENGLPEDGGTDLTINTAFGKVPVNQSLVYAFDTQGAERDNQDIGLDGYSDNEELADFAAFGPIDPAGDNYEFFVAATG
DIPMRYKNYNGTEGNSPTTVTQDNRGSTTLPDVEDINRDNTMNTIDSYYEYDIEIFPGMDVATSEYIFDTKEVQSTLPNG
TTIDTRWVQFRVPLNDPNREEIGGIADFRAIRFMRMYLTDFEVDTFLRFGSLDLVRGDYRRFTDSLDEDDPIASDDPTTF
EVEGVNIENNESRSPIPYRLPPGVEREELRTQNQNIRQNEQSLALRVCDLEPGDARAVFKNIRIDMRQYESLQMFTHAES
LVNEMAIADGELEAFIRIGVDYTQNFYEIRLPLQPTAFGTDVREEIWPQANNFDIDLSLLQEIKARVLSDNTLNISTLNF
FDQADLDPSSAGEENQQQYGIKGNPNFGDIRAMMIGVRNATSNNICGEVWFNEMRLAGLQNQGGYAAVVNMDANMADFAS
VSATGRRSTIGFGAIEQGPQERSRENLTQYDVTTNMSLGKLLPPKWGVSLPFSYSIAEETITPQFDPQFEDIELETRLDN
AANDAERDAIREQSEDYTRRQSINLIGVRKERTGDSKPMPYDIENFTFSGSYNQTDQRNFEIENFQDQSINAGGTYNYAF
PKLELEPFRESKWLSNKYLQFLKDVNFNPLPNNFTAGLNVIRQFNTQKFRDLQLDTNPVDLNGDGIPDAQNITLAPLTNR
NFTMNHQYAINWDLTKSLQVNLSANNDRLIRSYVNEDDSINEDYTIWTDFFDEGIPNSHSQQLQLTYKLPFDKFPFLAFA
KANYTYTSNFNWTRNQQQFLQLDGIPNLGNTIQNANTHRINGTLDLDKLYKYVGLEKKKFGAAANAVARSRSNARSRSRK
PPTPEAGKDAENKPKVPKKNFGNQAYNTLIGIVTAVKRAQINYQETNGIFLPGYTPDIGFIGTLKPTSGFVFGSQAEVRD
LAARRGWLTVFQDFNQQYTEVETRQLDFNFSVDLLKGLSLDILGDRRYQENYTENYRVDPDDLTYQSLTPNTFGNFNISN
LMIGTAFQKSTIDGSPTFDTFRTNRLAVAERLATEFYGGNTFARDADGFPEGFSRNSQQVLLPAFLAAYEGRDIEKQDSN
AFRDIPLPNWTLKYTGLMNLNWFKKRFRRFSINHGYRSSYTINQFQTNLDFAEGNGALSYQEQVGTNAVNQNGDFKSRNL
YFNINLAEQFTPLIKVDFEMKNSVSIAAEYRKDRVVSLSFDNNLLTEINGNELILGLGYRIKDLRFKTNFGGRSRVIKSD
LNLRLDGSIRDNVTIIRYLDLDNSQATAGQTIYGLKFTADYNLSQAFTAIFYYDHTFSEFAISTAFPQTTIRSGFTLRYT
FGN
>ADZ78751.1 hypothetical protein Sph21_2196 [Sphingobacterium sp. 21]
MRNTFSSILFFLFFFSVPGAIDVLARQKPALSTNRDSTKNVSDSTGVLYPIKDEPFLNLYQRDNGIHLRKPGTIKREIDF
DPIGRQYIIRDNIGSSMYRPPQYLSIDEYQQYENQSLKERTWRELSDDFSRRARKDGWIPSIQVNSPTFEKIFGGNTINI
IPRGSVDATIMGQYNKNDNPMFNERQRKQFGFDFDQRIQMNLTGQIGDRMRIITNYNTEAQFDFENQIKFDYVGKDDAII
RRIEVGNVSMPLNSTLISGTQALFGVKTQLQFGKLGVTSVFSQQRSQSKEITITNGAQQNEFSLKADEYEQNKHYFLAQY
FRDNYNRAMSNAPLLLTNVNITQIEVWVTNRSNSIENSRDVLAFMDLGESRPWNPMFNQPGGSQLPAAGVVGDPAFPEQS
NRLLQILQQQYPDARYSSSNAVAALFQSSGANDNYARLSNARKLTEKEYTVNRRLGYISLNTPLNADQVLAVAYRYTANG
REYQVGEFSTDIPITPSNPQVLFTKLLKNEVLKPNLPVWDLMMKNIYSIGAYRVGRNNFILNVFRLEDETGVERPVMFEG
KNTTNKLWLQLTGLDRLNPQNDRQPDGVFDFLEGLTIDPEYGRVVFPVVEPFGKDLKSLFAPGEEQLAERYAFQELYDST
KVVAQQLFANKNRYAIRGTYESEAGSEFQLGAINIPRGSVQVYAGGIPLQEGADFTVDYEIGRVRILNEALLRSGQAIRI
KMENNELFGLQQRTLFGSRLDYMVNDQLQLGGTIMNLSERPLTQKVNLAQEPISNTIWGFDVNYNAPSRWLTRMVDKIPF
INTREESTISFYSEFANLIPGHSKATNIAGSRNGASYIDDFENSRSIIDLKGAYSWQISGTPQLFPESQLSNDLRYGYNR
ARLAFYNIDPVFYRNDNSLTPANIRGNLTELSNHYVREVLEQEVFPNKQTVTGQPLFMSTLDLSFYPTIRGPYNYTLSGV
NSDGTLTNPKSRWGGMFRQIQTPDFEAQNIEFIELWMMDPFIYKPQDEGGDLYFNLGNISEDILKDGRRAVENALPTNGN
YAEMDLTNWGRVPKLQPMVQAFANNPDQRALQDVGLDALNDADERNHFSNFLSQASATLNPQPLQELNNDPSSDNFSYFR
SAELDAQNAGILKRYERFNGTEGNSKTAEQAGAGDGVNTSASTLLPDGEDVNRDNTMNQIDEYYQYRVSVRPQDMMVGKN
FIVDMIDAPVTLANGKKENVKWYQLRIPITQYESKAGDPQDFKSIRFIRMFMTNFADTSILRMARLQLVRGEWRRFNSER
SPTKVIADPTLNNPGLDNSTIEVAAVSIEENGNRQPIPYVVPPGIERQIDYGNYNTNVQLNEQALSVTVNRLRDGYGQAA
YRTSTNDFRAYKRLQMFVHAEGDELRSGDLHGFIRVGTDGIENYYEYEMPLEVTTPGSRDPDAIWPSSNRMNVEIKLFQE
AKEARNKATLPDGSPWPINLPYSFVDGTNTVTIKGQPDISKIRFYMLGVKNPLKGQNNANDDGMEKSGVIWFNELRLTDY
EDKGGWAATARLNAKLADFADVTVSGSKSTIGFGAIDARINERNRTEDRFFDFTSSVELGKFFPERTGIRIPFYFNYSSQ
VRTPQYNPLMPDIEMKSALDGLNDNQKDSLLRLTQDYTTRKSISFMNVRKLRMDNEKPVRLWDIENFSVSYAFSQFYHRD
YLTEKSVQNNYRASLSYDYVQNKDKYIEPLKKLFKGRYTRLLSDLNFNLMPSFINFRIDVQRLYTENTLRTGSSPDNYLP
AGNIGTLYNKNFTMTRLYGISWNLTRSLKLDFNATNYSIIDEPQGRLDGLKRDTLWENFWKLGRTTDYNHMMNLTYNVPL
DKIPGLDWINVAARYGSQFAWQTQPLLAINDPNLNIGNTIQNSRTLQLNPRFNLLGLFNKFPFFRDARNGRSPNKGTEIL
ANFVSGIKDINAAYTRVDGTFLPGYLGKTNMLGLDFDMNAPGFGFIFGGQGDILGKAIANGWLSTDSLQTQLYAKSLRED
LSIRATLEPFKDLRIDLTATRIENRNFTTQVLFNEDTQGFERVTPVTAGDYSISYLSLKTAFSNKDELFRTFERNRGTIS
RRLGQLNPNSEGTIGDFADGYGNTAQDVVVGAFLAAYTGKSPEKQSLGVFPRIPIPNWRIMYNGLAKYPFFSEYLSSLEL
VHGYRTLYNINGYTTLIRYGETNGASSVRDVNGNFLPQYQFSQITLQEQFLPLIGFNARFKNNLTANAEYRKARTLSLSL
QNSQLAQLLDEGFILGAGYRVANFRFPFGWFADRKVSNDLTFKLDVAINDMKTLVYRSDSEFSEMASGNKNITYRPSIDY
MFNNRFNIRMFFDSNAVKPYTSQTYATAYSNFGFNLRILLQ
>ADY53811.1 hypothetical protein Pedsa_3276 [Pseudopedobacter saltans DSM 12145]
METNQNLLIRNLTYFISRIFLIPIVIASTDALAQVNQTENNKLSYPVKDEQTTPVFGKSGLFLKNPDNIKRSVTYDPITK
KYIVREMLGNHEYRPAQYLSFAEYQRLEQQRVQQDYWNNLVVSGMERPENGLIPSVTVKSKSFEKIFGGNTINIQPRGTA
DLTFAGRINKNENPLFNERQRVQGNFDFDQRIQMNLTGNIGEKLKIMTNYNTEAQFDFENQLKLEYTGYKDEILQKFEAG
MVSFPLNTTLISGSQALFGVKTQLQFGRLGVTSIYSQQKSQAKEINITNGAQQNEFRLTTDNYEANKHYFLAQYFRNNFN
RAMSNLPIVTSGVVITKIEVWVTNRSNSTTDSRDILAFMDLGENTPYNSSANIPGGRFQGGGSQLPSAFNDPNFPAQSNN
LLSIIPPGSRQTNNNDIDGFFASTRRTDNYAKITYARKLTDREYTLNPVLGYISLNTSLNADEVLAVSYRYTYNGREYQV
GELSTDRPVAPNNPEVLYSKLLKNETLKTDLPVWDLMMKNIYSLGAYQISRDDFRLNVFRLDEQGFEKPLLTEGNSDING
KMWIQLLGLDRLNQQQDKKPDGYFDFLEGQLIDSQNGRIVFPYIEPFGKDLEAILGNDPNLTGKYVYKPLYDSTKTIAQQ
YFPNLNRYVIKGTYQSQVSSEFQLNAINVPEGSVTVTAGNIQLTEGADYTVDYNIGRVKILNEGLLNSGQPIKIRLESNE
LFGIQQKSLFGTRFDYRANEKLNLGATIMNLKETPLTQKVNFGEESISNTIYGFDINYNTNSRFLTKLVDKIPLISTKEI
SSFTFGGEFAKFNPGHSKALNADGSSGGASYIDDFEGSKSIIDLKSPITWQISGTPQGFPNWDTNNDLAYGYDRAKLSFF
TIDPIFYNRSGGFTPSNIANNKKELSNHFVREVLETEVFPFKQIPTGSLLTLPTLNLAYYPMLRGPYNYTSTGLKPDGTF
SNPKEKWGGMFRKIETNDFEALNVEFVEMWMMDPFIYNNDPSRGGDLYINLGSISEDILKDGYKSLENALPTDGDLSKTE
TTSWGRVAKLQPVINAFDNDPNARKMQDVGLDGLDNDSEAQHFADRINAISPMLSPDAAEKLRKDPSSDDFEYYRGPQLD
QMNAGILRRYENYNGTEGNSMTRQQAMEKLGIENAAATALPDGEDINRDNNSSKADEYYEYKISLRPGMDVGDKYITDKV
VANVKLADGTTQPVTWYQFRIPIAQYDDKKGGIQDFKSIRFMRMYMTNFADTAIIRLAKLQLLRGEWRRYNAEGKADKVL
VDESLGVQTPDQSVLEVSTVNIEENGTRTPIPYVVPPGIQRERDFSNFRGDTRQNEQSLSVIVKNLREGYARAAYKTTMN
DVRAYKRLKMFIHAESADETRPLNDGDVNAFIRVGTDYQENYYEYEIPLKITSPSTKDPDLIWPRENYLDVEFKVFQQAK
TARNNARLPNGQPWPFNVPYTFTDGNNKVTIKGQPDLSKIRTIMLGARNPVGGPADDKSVEIWFNELRLSDFDERGGWAA
TARMNAKLADFADVTMSASNTSIGFGGLETRISEINRSEDRYFDLASSFELGKFFSERSGIKIPMFFNYSSQISTPMYDP
KNPDIELKNIMSQLSRSQKDSILGYAQALTTRRGINLTNIRKIKTNPDSKTRLWDVENFSLSYAYTEFDHKDFTTQNAMQ
KTHRGALSYNYNKQANFISPFGKVVKSKNLGLIKDFNFNLLPNLLNFRIEVNRLYSENTLRDNDPNNFIPINTTFNKNFN
INRLYGVSWDLTKSLKLDFNATNLSVVDEPEGRITGLKRDTVWNNLKRLGRTTDYNHNVTLSYTVPVNKIPYLDFINLVT
RYQTQFNWMSEPLLSLNDPNLNFGNSIQNSRTIQVNPTLNMNTLYNKFGFYREMKKNQGAGFTGALLNLLFSVKNVSGSY
IKNEGTFLPGYLPKTNALGMDFSMDAPGWGFVLGSQADLRQKAIENGWLTKDTLMNQLYVQSFNEKINLRGTLEPFRDLR
IEITALKSSSKNYSTNFRYDEDRHGFFNLSPITGGDYSISVISLGSAFKDKNSSKHSQLFQDFLANRKIISERLGDLNPN
STGKNSEGYADGYGKNSQDVLISSLLAAYLNKDPHSINLGSFPKVPVPNWRLTYNGLSKLPLFSNVFTSFDISHGYNSTY
NVNSFSSLIRYRETNGAVSSRDAANNDFLPFYQFSQVTLYEQFVPLLGADMRFKNNVTMNVEYRKSRSLSFSLANSQLAQ
QKDHAFVIGFGYRTNNFRFPFGMFNGTVLKNDLNFKIDIAIRDNKTVIYRADIDDAEISGGSKNITYRPSIDYVVNQRFN
LRIYYDTNITKPYTSQTFNTAFSNFGVNLRFTIQ
>AGA80290.1 hypothetical protein Echvi_4083 [Echinicola vietnamensis DSM 17526]
MTIVGSYFLKSSNYPKNFSATLSLLLAVFLLFGWQAAQAQGVSSDSIPSKLDSLEERRALPSFLLWDNYRTNPLYPNQSP
LDYRSSPFYNQSPQEQQVEIELDSTLQYRVYDRLDSTDINPGYTFDFEEFSKIQELRMRQQYWRDRSKGMYGESAVSGRG
LIPPITMSPTFDRLFGGSDINIVPTGYINLDFGGIFRRIDNPSIPIRQQQNGGFNFDQQIQMSVNGNLGEKMSINANFDS
NNSFDFQNQLKVEYRGFEEDIIKSIEIGNVSMPVQNSLIQGSQNLFGVKTQLQFGKLFMTAVASTQRGQRDEIVIEGNGQ
GRPFELRASEYDDNRHFFLAHFFRDNYERWLRGLPQVLSGVNVTRVEVYIMNRANNTETLRNFTAFMDLGEGERIFRPGN
PNIGSGTPGSPASNDANDLFDNLTANPNFRPYDQASNQIESGLELVKGTDFVQVNGARKLAENEYTFHRELGYLSLNRKI
LNDEVVAVSFEYTYNGQAYKVGEMSEDYQNRPESDVLFLKLLRPARINTNVPTWDLMMKNVYSFNANQIQKEGFQLQVIY
RDDRTGLDNPSLLEGQQVKDVPLIRLMGLDNLNPQNDPAPDGNFDFVPGLTILPEKGMLIFPKLEPFGQTLADNFLPNEE
SLKDKFVYDTLYRTTKADAELVTRLNKYYIKGSLTAGSSSEIMLPGLNISEGSVIVNAGNIPLTEGVDYTVDYNIGRVVI
INEGILASGKRISISFEKADLVSFQTRSLLGTRFDYIFNDNLTLGGTFLYLNERPNITRISTGSETIKNSLWGLDVNYSE
KSRWLTKLADALPFTDTKDESLVTFSGEFAHLIPGTSNQVDGEGASYIDDFETAVTPFSLGGSPQSWKLSSTPKTEDNRF
DMSMMTEDQLGSAYRRARLAWYNIDNVFYRRSGQGVPENITDEDRQNYYVKSFSPQEIFEGRDQDAIVLPEPLFDLAYYP
SERGMYNYNPNLNNEGLLPNPEDNYGGISRVITSDVDFDRTNIEYIEFWMLDPFISGPNGRVLDGVFNENNTTGGKLVFN
LGEISEDVMKDGRQAFENGLPKDGDPSETTENEWGRVTNQQYLTPGFDNSPESRAFQDVGLDGLSSEQEVDYFQDRFLSR
LNVNADAYARIEADPSGDTFQYYLGDELDQQNIKIQERYKYFNGMENNTPISANSNQAYTASGSNKPDNEDLNGDNTINE
VENYYEYEIDLEPGGLEVGRNHVVGKSTRNVNGQDITWYQFRIPVRQPDKVQGDISGFKSLRFIRTYLTDFEQPVVLRMA
QFRMVGSQWRTFRESLYERGLFEVPEPDVSNMTVGVVNIEENGQGNSRQSPYVLPPGINRDRDNTSTVERQLNEQSLSLC
IDNLQSRDARAVFKNSNLDLVQYGRLKMFFHADSEDALDGELTAFLRLGTDYTDNYYEIEVPLNITPKGTRDPNQIWPSA
NEIDIAIEEIVGVKSARDNSQHPQNLPYTEQIRQYNVTVVGRPELNYVQGLMIGVRNPASTGSASKSICVWANELRVVDF
NKSNGWAANARLNAKIADVATISSSIRHNTFGFGGLETRLSERSRESTTRYDVSANVQVDRILPEGLNVSIPMYVSMENS
TTKPQFDPLNPDVPFELALRKFRTNSEREAYRDLVLDQVKRRNISFSNVRKLPNEKKQKNHLYDLSNFSFSYAYGLVKQS
NINTEDYTYESYRGNISYNYAPNPVVVEPFKNWGIFSSPYLQLMRDFNLNLAPSQITASLDVDRKFMRTQYRNDQLTTEG
VDPLFQKSFYINRFFGLNWDLTKNLSFDYRASVNAIVDEPEGDLDTETKQDSVKSNVKKLGRPTNYNHSFIANYTLPLDK
VPALDWISADFRYEATYSWLTGSIGQRDTLGNVIQNTRNRTLNGKLDFVSLYNKSAKLRALNAPKRPSIPGQRGNQQDSI
ITDGFGNGLLKFAMMLKEISGQYSITEGTFLPGYMENTGLFGLDRSFMNPGLGFLFGSQNASIRHDLADRGVMAPSSELT
QAFRQNQVKNLQIQAMLEPTRDFRITLDMRKRETGQYSEIFRKESGTDSDYLSVNPNRLGAYNITYNMIKTTFAKDDADN
NSPLFDDFESYRSVIKGRLDAINPGGEYNINGQDVLVPAFLAAYSGKSPQEISLNPFPKFPLPNWRVEYRGLSRLSWFEE
NFSSINLTHNYTSTYDVSNFSSSLLYQNGLELYNKLENYPAASMTDEYGSYIPVFILNQVVLSERFGPFLGVDILTKNRM
NISFEFNKERAIGLNFSNAQVTEQKSKDFRFELGYTKSGVKIPFKIQGQQEILDNDLEIRVSTSIVDTQTLQRKLEEGST
ITNGNVNLQIRPSLGYIINQNLKITFYFDRTVNDPRITTAYRRSSTAFGGQLRFNLGQ
>AFD09340.1 hypothetical protein Solca_4350 [Solitalea canadensis DSM 3403]
MVLAQTTNPPQKSADTVKLRYPLKEKNDVLNRFDNIMGLKDPANVVRRVEYDPVTNTYEITETIGGRLYRLPQKLTFDEY
KKYVLEESKKNYWLQKTGQLNNIVQNRGLVPKLNINSKTFNDLFGGNFIDIRPQGFAEVSLSTRFSKNENPLFNTRQRKQ
TSLDFDERLQINLIGQIGEKLKINTNFNTQAQFDFENQIKFEYTGKEDEIVRKVEVGNVSLPIAGTLISGSQSLFGLKTQ
LQFGRLGVTGVFSQQRSEMKEINITSGAQENEFNIQVDNYEANKHFFLAQFFRNQYNLALSRPPIVNSAVVINKIEVWVT
NKTNNNADSRDVLAFLDLGENAPYNTAQFIGGGSVQPSAYNVGGNPQSNNLLSTIPAQSRFTKDNTISTYFQSTGSTDNY
AKLTYARKLNDREYKFDPVLGYVSLNQPLNNDEVLAVAYRYTYLGREYQVGEFSTDVPQDPNNPVVLYVKLLKNELLKVK
LPTWDLMMKNIYSLNAYQVSPDNFRLNVIRLDEKSGVEQPVMPEGARTRGKTYLQLANLDRINTQQNNEPDGIFDFINNV
TIDPANGRIIFPVVEPFGTDLKAQFLPSEQDLIDKYVYQPLYDSTRFVAQQFPALNRYYIKGIYRSSVSSEFNLNAINVP
QGSVILTAGPTQMIEGVDYTVDYNLGRVKILNEALLNSGMPIKIKLESTELFGIQSRTMMGARLDYNVNDKLNLGGTILN
LTERPLTQKVNIGDESISNTIYGFDANYRSESKFLTRLVDKLPFISTKEPSSISFNGEFAHFMPGHAKALNIAGDEGGVS
YLDDFETTRAIIDLKNYNNWFISGTPIVLPEGGLNNDLAAGYNRALLAFYTIDPIFYATSNNTTPSNIRGNKEELSNPYV
REVTEQEVFPNKQSVTGTPLLLPTFDMAFYPQKRGPYNYTTTGLLPDGTLTNPQSRWGGMFRKLEQNDFQALNVEYIEFW
VMDPFLGNPNSAGGDLYFNLGSISEDILKDGSKSVENALPASGDTSQIAYTNWGAVGKNQPVTQAFDNDPSARQRQDVGL
DGLSSTDEQNFFQPYLNQLRSVLPAGSPALQQAESDPSNDDFVYFRGPQLDAANALILQRYSRFNGTESNSKTAQQAQAA
LGIENAASTPNPDGEDINRDNNMSTAEEYFEYKVSIRPNDMVVGQNFLNDKVITNVKLANGQVQPTTWYQFRIPVSSFDR
AVGSIQDFKSIRFIRMYMTGFADSAIMRFAKLQLVRGEWKEYNPENTALLALKEPEVPPGSVDNSTLNLAAINLEENGNR
QPIPYVLPPGIEQQQVQGVYRENVRLNEQSLVVKVQNLADGFARATYKTLNYDFRSYKRLKMFIHAEGTLANGDVRAIIR
LGTDYDQNYYEYEIPLNITPPGSTNANVIWPSENNLDVAFEELQNLKKERNAKNWPINQPFPGLDPSDNTRKSRVTIVGQ
PDLSKTKVMMLGIRNPYAPTNPNFDDGLAKSAEIWFDELRIADFKEEGGVAMTGVLNAKLADFATVNLAGSMSTFGFGSL
DRKVSQVNRTKNSTYDISSNIELGKFLPKKANFSIPMYISYARDTKKPEYSPISPDLLLNDVLNSLTPTKRDSLESIVND
VTTRKSINFTNVRKNRGAEDKVHFYDIENFNFTFAHTQFKNRSYTVENNEVKTYKAIIAYNYQKESRNVKPFNKLFKKGW
SIFKDINMNLAPQVVDVQFMLDRYYNESTYRATEETSYFIAPSTFNKSYYLTGIYNIGWDMSSALRVDYSARSLASVDEP
SGPITSHVRDSIRSNLFQFGRPVEFSQRIGLTYNVPMNRIKPLSWTTFSVRYAVDYSWRSEPLSTLLSDTARFGNSIQNA
RTTQFTGQLNFAQLFGKIKFLKDPDPKEFEAGDIYRGMLTMIKNVSGTYSVGDGTFLPGYLPTTNIFGSTPGLGFMLGSQ
RDIRYEVASKGQLTTYSNMNSLYVQNKKEDLNYRAIIEPVKDFRIELSGTRGKTINEQSNFRFDTFTNQFQEFSPVTTGM
FSISTISLSTSFESENGIDNISSTFTQFQENRKIISQRLGTANPNSNPDSTDRQGYADGYGRSQQDVVVNAFLSAYLRKD
PNSMSLKTFGSFPLPNWRITYNGLTKIPFIAEVFSSVNLNHSYRSVYTITSFTSLLAYEQQSGAAYSRNVTRDVNNNLNF
LPEYQMGFITLSEDFLPLIGLDMKFKNNMTANFEFRKSRLLSLSLANSQMSQLKDNQVVFGLGYRTQKFKLPFRIGNLNT
TNNDLNFRLDFALRGNKTIIYQLDNAVAQVAGGTTTLSLRPSVDYIINQRFNFRLFVDRNVTKPETSNTYKTSYTNVGVG
LRLTL
>AEH01225.1 hypothetical protein Lacal_1377 [Lacinutrix sp. 5H-3-7-4]
MNTTNLYFHKSIKHNIVLILAMLISVFAFAQDPDPTVASDSTKTGFSMGNIVMPNPSSVESKYTYDPITDRYVYTEKVGS
FDIKYPLILTPKEYQDLVFAENLKSYYKDKIDALDPNKETSEDQKKNLLPEFYVNSGFFESIFGGNTIEVVPQGSLEMDL
GVLYTKQENPSFSPRNQSNFTFDFDQRISLSLLGKVGTRLQVTANYDTEATFDFQQLVKLEYTPTEDDIIQKIEVGNVSM
PLNSSLISGAQSLFGVKTQLQFGKTTITGVFSEQKSDTRSVVAQGGGTLDEFDFFIRDYDENRHFFLAQYFRDTYNKALE
RYPFIDNRGLQITRAEVWITNRSNRTENVRNIVALQDLGESGTIGNPGVAVTAGPDAFPSNQNNRLDPTNIGGAGSQLTQ
AIRETATVEQGILVPNFNEGFDYAKLENTRKLIEGQEYVINTQLGYISLNQRLNNDEVLAVAFQYTVGGQVYQVGEFAND
GLEATDIQNGTNAQGEQTTVVTNNNLVLKLLKSSITSVSQPIWDLMMKNIYDTGAYQLSQEDFKLNIFYNEATPLNYINP
VEGEPFPLFDIENTPTNTNDDVVINETTLLRLFNLDRLNFNNDPQTNGDGFFDFVSGVTVIPENGKVVFTKVEPFGRYLF
DVLDNDGNDANNDLDYEADTYNNANQEKYVYDLLYKATKTAALDEIQKNKFQIKGRYKSQGGEGIPIGGFNIPQGSVKVT
AGGRVLVEGVDYTVNYQLGRVQILDEALKASNTPIQVTTENNSIFGQQTKRFTGLNVQHQFNENFVIGGTFVNLNERPIT
QKANYNNEPINNTILGFNGNYSTEVPFFTRLVNKLPNIDTDAPSNLSVRGEFAYLLPGAPKGTDFNGEATAYIDDFEGTQ
NGIDLKSPQAWRISSRPLNLGRSYPQTGRDEDAKGLQNSYDRALLNWYTIDPIFYSGQRPSEINDDDVSGLYTSRVFVQE
LFPQQDIAQGQTTVLNTLDLTYYPEERGPYNFNGENLEPDGNTITNPEQSWAGITRQITSTDFEQANVEYIEFWLQDPFQ
ENPLNPGGTLVFNLGSISEDVLKDGKKQYENGLPEDGNVSMITNPDITPYAVPQNQALIYAFDTQGQERTNQDVGYDGYD
DIEEANIVDETVSGAQPIAIPGFVAALPDPSADNYSYYLSEEGNLLERYKKYNGVDGNSPDTFSDTNRGSTTQPDVEDIN
RDNTMNTIDSYFQYNLDLTRANLPENSLDEITPTNPIGEFIVDLKNVQRVLPNGETASVRWYQFRVPVNVPLATFDDPTI
PQYSRENEITDFRSIRFTRMFLEGFEEQTTLRFGTLELVRSDWRRYQLALDGGPTPPTFGDTDFTVGAVSTQENDGSYAS
PPGIEPERLNNNNSIIDQNEQALVVNVCDLPAKESRAVYKNISVDMRQYERIRMFMHAEEGDIPGLADEDLVGFIRLGND
LTQNYYQIEVPLQVSTGLTSEALWPAANEINLNLEVLQKIKSLGISNMSLSNTSATYYDVVNGEPVALPSGVSEFEGYVT
GQHRVAIKGNPNFGAVRTLMVGIKNARGFDVCGEVWFNELRLSGLDNEGGWAAIMSVDTNLADFMNVSATGRMSTAGFGS
VDQGPQERSREDVKQYDVVTNVNVGQLLPKKWGLQIPFNYGQSEELITPEYDQQYKDIKLQTRLDAAETNEERETIKEQS
EDFTKRQSINFIGVRKVRTGDSKPRFYDVENLTLNYSFNKVDHRDFEIERSVDKLVRTGVNYAYNFEPKVIEPFKANDSL
FTNKYWKILKDFNINLLPTSLTVNTDYNRQFNRQRFREVELGGDNIGLEELFRRNYTFDFQTNINWSLTKALSFNFALAN
NNIVRNYFKDNIINGEQDGTLDVWDGFFDIGDPNRRSQLIGVNYEIPLNKIPALSFLKASYAYSGQFQWQKGSDLYGNLP
IDTYDDQGNVIATNTYDLGNTISNGNSHNINSTLDMNKLYKYLGIAKKRNTRSNGKVSRVKRGTPPGSNNNKSAQQPKKK
RNGLANFGIGILTSVKRIQANYSENNGTYLPGYLDTPGFIGTSKPTLGYTFGSQSDVRQRAARNGWLTAFPDFNEQYTKT
QTRQLDLSANLEPINDLKIDLVGFRTYAENYAENYRVENNEYISLTPNTFGNFRISSFTLPTAFGKSDENQSQAFDDFRE
NRLVIAQRLAQERGIDINDPNNLDAEGYPLGFSKTSQAVLLPAFVSAYTGQQANKTKLGALRNIPIPNWDIKYTGLMKLG
WFKKRFKRFSLSHGYRSDYSVGQFRTNLDYNDIDYNLAYQSQPTESLDQAGNYKNEEIYSNVNLTELFSPLIRVDMEMKN
SVKILAEIRKDRLLSLSFDNNLMTEIQGKEYTLGLGYRFKDVRIKSKLAGPKQSIVSDLVMEANLSLRDNKTIIRYLDLE
NNQITNGQTIYGLKYNANYSFSKNLTGIFYFDYTFSEYAISTAFPQTTIRSGITLRYNFGN
>APD06550.1 hypothetical protein UJ101_01020 [Flavobacteriaceae bacterium UJ101]
MKIKSRHFNTFIVLCVICFTSLTYAQEKTDSLKYPFTDQTGGLYLENPVKVTATYDPDTGLYLIEQKVAGEDIATPVYMT
KEEYSNYILQQRVTDHYLKKSRDYDATYRERKLGLKNTTDSFIPGIKINSKAFEQIFGGNEITLTPQGYASIDLGVRSQT
IDNPQILEQNRTQFDIDLQQRIQMSLLGKIGENLNLKANYDTQAGFAFENRLNLAFRPQMEGSEDNIIQALEVGNVNMPL
RSTLMVGPQSLFGAKGEFKFGKTYVTTVFSEQQSQAKTITTQNGGIVQEFEINSTNYEVNANFYMGDYFLNNYNSTLATY
PTLSTSSTITRLEVWVKNRNNSNLGTRRSVVAVRDLGDNGTSVPQNGTLYDNLAGTNGIRDYYSATSAAETVLPGGNGTT
YAVEENMRLLSPSEYTFNAALGTLYLNQPVNEDDVVAISYQVQNQGTYSQVGEFSNEISTGDTTSGTQTEDNTSTIIAKM
VKGRGNNPSNEPLWNLMMKNVYSLDAISISPEDFRLDIYYLDQQQGLVNYLYDPAAAKNERNLVIENLDRLIQNGNVQTG
GDGFFDFVSGITVDAENGKIIFTTVEPFNETITDYRAPGDQTTTVAYPELYTQIQNSQTGEASANDKFLIKGQYTSSSSD
DISLGAINVPEGSVVVTANGQELVEGVDYIVDYTLGTVKVINEAIKQSGTPVNISLEDQGLFNLTKQRFMGLNVEHRFNE
NFYIGGTVLNYSERSVTPKVNYGTEPVNNTMFGINGFYSNEMPFMTRWIDRLPLIETKAPSYITVQGEAAYLKPGQANNT
GNYSYLDDFEGSQSNISIKDPASWSLASTPQNNDQFPNGDNTDLTYNDDRVLASWYYIDPVFFSSGGGLNDDEISNNMSR
RVQYKEIYPQQDFVEGAPSFISTFDFSYYPDFKGPYNINPLGGVQDRWAGITRGLNVTNFNEANVEYIEFWLMDPFADGV
NAGDSGDLILHLGAVSEDVLKDGRKLYENGMPTSAADVANPTTDVIWGQVPSSQALVYTFDTEGAERAYQDTGFDGLLSA
DEGAIYPANNNPITGNDPAGDDYVYYIDDRWNNVPNANSIVERYRYYRNTEGNSPSDSQELTTPLPDVEDANRDFNMDTQ
ESYFEYRIPISNGNIGPVGSDYVVDERTVNVPMENGQAAVTKWYQVRIPIQDDLVNEIGSPTLNNIRFARLLAKGFRQRT
TFRFATFDLVRSDWRRYARSLDADNEGTGDPNINNFEVGVINIEENPDRYVLPPGVSREEFYNTTSIQAQNEQSLLMQLE
GLSGNNNDNVRAIYKQSNLDLRRYKRLEMFVHAEDYLNSNIPTDGEMEVFVRFGTDVTENYYEYAKPLLIGPNASAGMDP
AQVWRPENKIDFALHDFVKAKIARDGETNPVLDQRYAYDVSDQNDDQIWVKGRPTLENVRFITVGVRNNASSAKNIEIWA
NELRLSEIDNEGGYAATASVNAQLADFANVTATGTIRQAGFGAINEGPTERSQEDYKQYSVATTINADKLLPEQWGIKLP
VGLGISEEFIDPLYSPIDTDVKFDEAANRDELKKVARDYTKRTSINLLNVRKVKTNSSTKNHFYDIENFSASFAFNKMYH
RDFYVENHTTRDMRLGLNYNYSFKQDYKYPFENWKAVHDTASTSKYLLWVRDFNVNLKPSRISFTADIDRRNDEYLYRNV
DQYSAYATGTNNLPFDPIYSNNYFFNWQYQIGFDLTKSLKLDFISTTSNVVDHFNDPSRVGGVNVGIWDDLFDTGRPLKY
NQQLRLNYKIPFELIPYLDFVNGDLTYNATYDWRAPSNEYVDNDGVDLGNIIQNANTFTVQGGLNMETLYGRAKWYNDYQ
QRLNTYRSEIGEHADEYQKRADKAKKNKRSKRKQKTKKTKNGLKFKDYMLGLASSLKQFQLNYTSQESTLLPGFLEEPGF
FGVGSGSSPSWGFTLGSQADIRAKALSNRWLTTSENMVDPYQRQTTNGFGYNANFEILPDLRIDLTGQKDYSKTKLQYGF
NLVADAVNGDYTPIGLDNFVQELGQFSTTNIGFTSFKDSHAMFDELRSNAARIGSELAASTGRDVSGYGMTNQDVMMQAL
LETYGTSSRSNPVRDIPLPNWTLTYSGLTNNRFLNKKFSRIDLTHAYRSNYTASGIQSNLAYYEYQNGTNSDPLDLNGSY
KTSTIYNDITFVETFAPLIGLDMTFRNNLQMRFMYNRDRVQSFSFNNYSLTDQQSNEFVVGLGYVFKDLKMKMRYRGKKK
TLTSDLNLRADLIMRDTETSILRIIEDDAQITAGDKQFTLKATADYNFSKNFNLMFFYNHLITTYKISTAYPITDIRAGV
TARFSFGD
>AHM62572.1 hypothetical protein D770_21625 [Flammeovirgaceae bacterium 311]
MIQPWLFRIFLLLVVGSAMVVALPSHAVAGGARLFQQRPVQTPPDTIGRDTTRSTGAYKPSKFPTGQPADRYADPFTNKR
NASPLFPAPPTQVEMEIDTGFNYTIYERIGDMPYRPPTTLTFEEYMRLQREESIRNYWRTQSAGLDGESAVSGRSLIPPI
YTSPVLDRIFGGSFVNITPNGFVNLDFGGEFQRVQNPAIPIRAQRRPQFIFDQQINMNVIGKIGEKLEIAANFDSNNSFD
FENNFRVEYTGFPEEIIKKIEVGNVSLPVRNSLMSGAQSLFGVKTQLQFGRLFVTGVATTQRGESDVITIEGGSQATTFS
VRGSDYDLNRHFFLGHFFRDNYGVNQGQWLANLPQITSGVNITRMEVYIINRNQQTEGLRNVAAFMDLGEGEEDDVFRDD
NQYVTPLRGNPNNNNANSLFANLRANNDLRNIDRVDDVLQQQFGFTNGRDYVLIKSARKLNATDYSYHSELGYISLNRQL
QTDEALAVAYEYTYNGRRHQVGELTENYQNRPAQDVIFLKMLRSNNIDTEVPVWDLMMKNVYSLGANQVAREGFQLNVVY
RDDRSGLDQPNLQEGEDRNGVPLRNTPIIRLLGLDMLNQNNDRQPDGNFDFVEGVTINLDRGLIIFPVLEPFGDYLRSQI
APSQTNVLEKYVFDQLYETTKYNAELEAEQNKYFIQGKYAASSMQDIALEGINVAPGSVRVFAGNTPLTEGVDYQVDYNF
GRVRILNEGITNSGKQIRISYERASLLNFQTRRFLGTHFDYVISEDINLGATLLYLNELPIVTRVGIGQEPLKNTKWGFD
ASIRKDSYFLTRMLDWLPLLQTKETSTITFNGEFAQMVPGTSNVVNGEGTSYIEDFETAVTPYRIDGNIWDWNHAATPLT
QDGRFTAGGTSSNDLSFGYKRARLAWYSVDNIFYRQSDRNRYAPGMTKSDIENNYVRQVIPQELFQRDQRNMQLNENIFD
LAYYPAERGPYNYNPAIGPGGTLPNPASNWGGITRAIPGDVDFERTNIEYIEFWMMDPFIKGENGRNGAFRDYNITNEES
GGRIVFNLGSISEDYVNDNQHGFENGLPADGSDDNARRTEWGKVTDRQYLNNAFDLDPAARAYQDVGMDGLNDDDERNHF
RSRFSGNWENINEDPSADNFRSFVDPQFEGNNASVIERYKYYNNQEGNTPIAQAAQGTITQGKPTPDNEDLNKDNTINDL
EQYYEYSIDLRANRMDVGQNYIVDKVTTSNSVNNEQVTWYQFRIPLQEFTNSYGDPQSFRTIRYIRTYLTGFSDPILLRF
AKMQLVGSQWRRYQQDLRSEGLGQVVEEDISNFTISAIGYEDNGYADGSTIPYVIPPGFIRDRDNTAYNQQVRLNEQSLQ
LCVDNLQDRDARAVFKNISLDLINYGNIKMLFHAHEQEGATVRDGEVTGFLRLGADNTQHYYEIEIPLAITPRGSISPAD
IWPSENEIDIALKELYALKAERNRLNIPQDRRFRGTAGKHTIYVRGNPQMNDLRAMMIGVRNPEDEADKSPKSVCVWANE
LRVADFDRQAGWATNARMNAKLADVANVTASTRYSSLGYGDLAQRVNERTRGENLSYDISANVALDKFLPERARLAVPMF
VSFERSINTPFYDPGSEDLPLDASLLSFETPEERAFYKRIAQNRSTRRSLNFTNVRINRREGDDTPTPFDLSNLAFTYAF
SEVRSSSWEISDYALRTYKGAVAYNYAPQTKPWAPLGNSQRLNSPWLQLIKDFNITPLPSNISVRWDLDRRFTSNLYRGD
DLLPNYSNQQFEKMFTFSRLYSFRWNLTNALVLDYNARANAIIDEPNGEINTEEARQEVLDNLASFGRMKNYDQIVSATY
RLPFDKFPITNWINADARYEANYTWTAGSIVSDSRTNPGEIDQQERFGNLIQNIRTTGVTGKLDLVKLYNNSAYLKKIND
AGQQNARPQARPQAPRPGQPQADSTAKAAPGNGSKLAKGLLRGLMSVRGITFNATRNEGTMLPGFRPRSFLFGLDSGFVA
PGVGFLLGSQDPNIRHEAAANGWLVRSNELTTPFTQTNTVNYDLRADVQPITDMRIQIDVRKEKNANYQEIFRYVDDPED
EFEAGYRGLTPAQRGSYSISFLSISTAFGDKEGSSGSKSFNNFVDYRNQIYARVQATNNLDSAYRLNSQDVLIPAFLAAY
SGKDPNDVKLSPFPSIPLPNWRMEYAGLSKVKWLQNRFSSIAITHSYVSRYSVNSYSSSLAYGENANYAGNLALNRSIEG
YTSADNQLLDTLNGAPMPMYIANQVLISEKFAPLVGVNLRTKNRMTLQMSYNLERNLGLDLSNTQVTELKSQDVRFDIGY
TTKNFKVPFRLQGREVTLKNDLTFRMGVTIRDTQTIQRRLEQPDDVTNGSLNFQLNPTVNYVINQQLSLQMYFRRNINEP
RVLTSFPSSTTAFGVQLRYNIIP
>AMR34418.1 cell surface protein SprA [Mucilaginibacter sp. PAMC 26640]
MPRPPGQQNGTQQLPGQQPQQVNNQPPTVAPADTTRPRNTAPLSNAPKLTQTRNQLARQGIFDFDPPGLVRTIEYDAATN
KYVLYERVGNLLYRPPLYLTFDEYLKLQQKGVQREYYRQLADNYAYDSQQPGFIPQIKVRSKTFEQIFGSSNINIRPQGS
AEVILAGQINKNENPLFNTRQRSQFNFNFDQRIQLNVTGDIGDKLKISTNYNTEAQFQFENQIKLDYTGHPDEIIQKIEA
GTVSMPLNTTLITGSQALFGIKTKLKFGRLDITSILSQQRSQSKNITITNGSQQGNIALTPADYESNKHYFLSQYFRNNY
NRALANIPIISSNINITKIEVWTTNRTNVTTDSRDILAFLDLGENRPYNTSLVQGGGGFSGLPAGFQGPGFTQQSNSLLQ
GLPANARITNANDVANYFRATGGTDNYSKLTYARKLTDKEYTLHPQLGYISLNYPLNNDEVLAVAYQYSYNGQQYQVGEF
SSDVPVDPTTPKSLFVKLLKNELLKTNLPTWDLMMKNIYSLGAFGISPTNFKLNISRLDDKSGIEKTIMDEGANTRSKRW
LQLTGVDNLDQQSDKRPDGYFDFLEGITIDSQNGRIMFPVLEPFGSDLAKQFTATETDLVSRYVYQPLYDSTKTIAQQFF
PKLNRYLIKGTYTSTQGSEYQLNAVNIPQGSVVVTAGNLKLSEGADYTVDYSAGRIRVLNQALLSSGQPINIKIENNELF
GVQQKSLYGTRLDYRASGKLALGATYMHLTEQPITQNELVGEESISNSIFGFDANYSSSSRFLTRLVDKIPFINTKAPST
INLSGEFARLMPGSPSALNFAGSKNGTSYLDDFENSRSVIDIKSANAWQISGTPQMFPESQLFDDLSYGFNRARLAFYNI
DPIFYTNSNTIPVTRTDLSNHYARQVIEQEVFPYKQSVTGQPLTLSTLNLAYYPSVRGQYNYSTSGINSDGSLQNPKTRW
GGMFRKLETNDFESLNVGYIEFWVLDPFIYKPASQGGDLYFNLGSLSEDILKDGRKSLENGLPVDGSTDKTDETNWGRVS
KLQPVINAFDNNPDSRRLQDVGLDGLNDTDEQTKFAPVVNQVTTVLNPQAATAFKADPSSDDYQFYQGPALDQARAGILE
RYSRYNGTDGNSKTAEQSQAELGLQTSASTSLPDGEDINRDNNMSQTDEYFQYRVSIRPQDMQVGQNYISDKVTSNVKLP
NGQTEPVTWYQFRIPITDYQSKVGNIQDFKAIRFMRMFMTNFADTSILRFATMQLVRGEWRSFNAEKNPLNVIADPAIAN
PVVDNSVLDVQAVNIEENGNRTPIPYVVPPGINRQRNYNNLQSDTRLNEQSLSLNVSDLRDGYSRAAFRTFFNDLRSYKK
IQMFVHAEGDQLKDKDINAFVRLGVDYQDNYYEYEIPLAITPSGTRDPGTIWPATNELNLTLDLLTSAKLARNNAKLNGV
PWPFTTPFVYTDGQNKVTIKGQPDLSRLRTIMMGVRNPYRGTNTSADDGLDKTGTVWFDELRLTDFDQRGGWAATARADF
ALADFANITVSGSKSTIGFGSLDSRVSDRSRSDNQIYDVSGSVELGKFFPAKSGIKIPAYVNISNAVATPQYDPQSPDVE
LKKTLAAAPTSQARDSIRNVSVDYTMRKSINFTNVHKERTNPSAPVRVYDIENFNATYAYTEYTHHDFIVANDYAKTYRV
SLAYNYSNQPRYYSPFSKIIKSNLLALARDINFSILPSRLNFSINFDRYYSENTLRNNDPNNFIPIPTTFNKNFNITRVY
GIGWNLSKSLQMDIDATNLSVVDEPAGRINGLKRDTLWENLKRLGRTTNYNHTINFNYTTPINKVPGLDWTALIARYSTH
FNWQTQPEFAISNPDYNIGNSIQNSRTIQMNPTLNFVTLYNKFVALRKTNTSNGGAKGLILGLLTSIKSVTGTYTRTEGT
FLPGYLPLSNFFGQDFNYSAPGIGFLLGSQTDLRDKAVANGWITTDTLQNQLFVRTYNSDLRLRSIIEPIKDLRIELIGF
KTQDRNYQTNFKYLATTNSIENLSPVTSGTYSVSILSLSTAFSKSSGVNNTSTTFQQFLANRTVISKRLGVTNPNSTGVV
TDGYVDGYGPNAQNVLVPAFLAAYTGKSASGSSLSQFPDIPIPNWQITYNGLSKMPFFTELFDSFDLRHGYRSSYNVNGY
TTLLQYQAANGAVSSRDANTDFLPFYQMTQVSIFEQFVPLLGADVRFKNSMTANLEFRKTRSLSLSLLNSQLAEQAENII
VFGFGYRPKNFRMPFGLFGTGAKTNNDINFKLDVAVRDNKTLIYRADIAAAEISSGAKNITLRPSIDYVINQRFNLSLFY
DSNITKPYTSQTFNTSFTNFGINLKLLLQ
>AKQ47377.1 gliding motility-like protein [Rufibacter sp. DG31D]
MPDDSLKRYEITEQIGGYDYRDPSTMTFEEYSRYQQQKSIREYWRAKSASLDEQNPAAPSRRLVPTIDVGGRTFDRLFGG
NTVDIRPNGLATLKFGALFNKNENPAIPLRQQSIGDFEFDQSIALNIDGRIGEKMRITANWDTKANFDFENNLKLEYTGY
PEEIIQKIEAGNVSLPLNNSLISGGQNLFGLKAQLQLGKLSVTAIAANQRGSIDAIDIQNGAQNRRFEIRADEYDRDRHF
FLAQFFRDRYDQTLRNLPLVNSGIVVRRMEVYITNDNRATTNLRNVVALMDLGEPNPFRAQFSQNLPAGSGAGNGQNSLY
RSLTVRNNNQIDNFLESFGLRKAVDFEHVRARRLDQSEYKFNPQLGYISLNAALLPEQVLGVAFEYTLNGRTYKVGELQE
DYQNVPEDQVIFLKMLRATNPGLNTPTWDLMMKNVYALNANQIDRQNFQLNVVYKDDATGGDLTSLQDESRLKGIPLIQV
FNLDNVNTNNDRPRDGNFDFLSGITIDPESGRIFFPQVEPFGSYLRSRFTVGQEDQYINKYVFQELYDSIQTDAQQFSQK
NKFFIQGRYQASSTDEITLPGIRIAEGSVAVFSGGTRLVEGQDYQVFYDLGRVKILNPSYLNSASNLRITYEKADILSVQ
PRTLMGARFDYRVDNDLILGATVLHQGERPFIQRVNIGDEPSNNTVYGFDVNYRRDSRLLTRLTDKLPFLETKAPSSVTL
GAEVAQLVPKKTEFVGENGVSYIDDFENAKTPYSLGGFNTNAWRLASTPAPLVNGRTGLAYAYNRAKLAWYTIDQIYYSA
NSLRPSNISREELENHYVRGVQRREIFPNRDPETNNTFEYTFDLAYYPQERGQYNYAPNVSNDGRLLTGSVRNNWGGISR
EISFDNNFDNANIEYLEFWMLDPFINGDRGKVIDGEGNAQNNTTGGDFFINLGNVSEDLLKDQRYEFENGLPSDGSRQAT
EATAWGRVTRNQFLTDAFDSEPSARPFQDIGLDGLNDNEEREFFQGLGIYASLQDPSADNFKHHLDGDYDSRRIGVLGRY
KNFNGMEGNSPVNSNLSSNAFPDKEDLNKDNVISDLEQYYEYKINLRPNQLTVGNNYIVDKVDTVDAGGNKVSWYQFRIP
VRKPTSNVNNMQGFKSIRFMRMYMTQFEQPVVLRFVQMQFVSNQWRTYNSVLSNGAPCVGDCDSDASAFNVSSVSIEENG
EVDAGTIPYVVPPGVERQRDYSSANNRRQNEQSLQLCVENLRDSFSKAVYKNVSQDMLIYKRLKMYVHAQSPSGTQDNEV
NAFVRIGTDFTQNYYEYSIPLKMTPQGSRDPYQIWNEQNFIDVAFEEFVKLKSRRNQASFPLNQVYMETREDGKVFRVVG
NPDFSDVQSLMIGLENPATPDRASQSVCLWVNELRVSDFDRTAGWAATARANVKLADFANLTATGSYTAVGFGGIQERAA
QRARENTGQFDIAANIAAEKLLPSKLGLVVPVSVQYGTTISEPRFDPLDRDTELDLSLEKFDGAEKENYRNEVVSKTTTK
SVNLLNVRKEKTDPEAKSRVYDVENLSFSYAYTEVLHTDISTDRNYTKTYNGGVAYTYNNNPKSYTPFAEVKAFQSPYLK
WLKEFNFALQPSRIAVRADLDRRYNETFLQGRTSAYSLPDTAGFLPTFQKAFFFNRIYDVKWDLTKSLTLDYTASNRAVV
DEPNGRINEDVDSLRYKNEVIWHNLRRFGRNTNFNQTVALTYRLPLDKFPLTDFVSADARYQAGFTWTSASTALSNNDTL
QLGNTIENSVETSLSGKFDLVRLYNKVRFLKAANEASPNPGVRNQSAKPGQPPVSDSTRSGGRQVMNGVLRTLMSARSVN
FTYARTEGTLLPGFLPRAQNFGLADGFGAPGLDFVLGRQYELDELFQRANREGWYTDSSQYLNTPLSSLKSVNFTARATI
EPIRNFIITLDGAVNKSEIDEVFYRRDSALTVQRQNPFTTGSYRVSFISVQTLFESGSGNRSDAFENFIRNRAAIASRLN
EANNGPGVYGVNAQDVLIPSFLRAYQGKSVDGFEAKPTGPFDAIPLPNWNVVYNGLSSVPFFQQYFSSFTLNHAYQSNFT
VANFSTALNYNFEPSGFPDATNEQGEIIPYYVVSQVAITESMSPLIGVNFRTKGQITGRLEYKTQRNLLLNMTNAQVTEN
GVKDVVVGLGYTTTNFRVPFKIGGSRKTLENELTMRLDFTIRDNETIQRTIAVDTDGNEYQNNLTTSGALQVQIRPTIDY
VVSQRLNLQFYFTKNINEPKVANAFRNTVTEGGIQLRFSLSD
>ALD19945.1 gliding motility-like protein [Hymenobacter sp. DG25A]
MNTGKHSFTAVSVVFASLLAWWSQAEATGAGAFAFQDLWSAGRLMLAVDTPRTVLPADTSRYRPSRRPKVAPADRVGNRL
SPQRRESPLLLDLPSNVNLNVTVDDSLQGVDLSETVGDSINYRDPTRMTFEEYSRWQEQQTIRNYFRNKAAGGVAGEANT
PAVAQRLIPKIYLGPAADRIFGGSFVDIRPNGSVTVRAGAKFNRNRNPTLTLRQQKTGDFNFEQQMNLNLAGQIGEKLRV
TLNYDTKAAFDFENNMKLDFTGFDTDIIRKIELGNVSLPLNNSLIQGGQNLFGVKTQLQFGKLAVTAVAATLRGQADEVR
VQNGGQSRPFEIKASQYERDRHFFLSQFFRDRYDASLRNLPTIQSGIEIRRLEVYVTNDNRATDNLRNVVSLMDLGEPRV
IYRNELFSKQQPPRTPAANDANKEFQTVIAGGQSARSNLTTDTFLNSLGLSKSVDYEHVRARRLDPREYTFNAQLGYLSL
NTSLLPEQVLAVSYEYTYNGRVYQVGETVNEYGPDVQQDEVVFLKMLKSTNPALQFPTWDLMMKNIYSLNANQLNRDNFR
LDIIYKDDASGIDLISLKEGEKVKNIPLVQVFNLDNVNANNDRPADGNFDFLTGITVDPEQGRIIFPEVEPFGSYLKSKF
DTVTEKGLVDKYVYQELYEQTQSDAQQRQEKDKFYLQGRYQATSTDEISLPGIRVAEGSVRVYSGSTLLQEGTDYQVFYD
QAKVKILNPAYLNAANELRVAFEKDALVQVQPRRLLGARFDYRLTEDINFGGTVLHLVENQAPGINRVNIGDEPGNNTMY
GLDVNMRRESRVLTKYLDMLPLIETKAPSSVAFSGEFAQLVPGKTKLGRGENGVSYVDDFEGARTPYTLSGISSITSWRL
AATPLPLLQGTGLASAYNRAKLAWYTIDQSYYNNGSSKPNNIRAADLLNHYTRGIARTEIFPNRDNGTLGNGYEYPLDLA
YFPTERGPYNYNPAVGADGKTLPAPDKNYAGISREITFDTDFDNANVEYLEFWLMDPFIKGKNGLIDDSEHPAVNNTTGG
ELYLNLGAVSEDVLKDQSRYEFENGLSDDEANPERDTERTEWGRVSTQQFLTDAFSTAPGGRNRQDIGLDGLNDTEEKTF
FQGVYSTLEDPSADDFRHHLNDYYNSGGRDIKILGRYKEYNGMEANSPENSQQSSTPLPDKEDLNRDNVISDTERYYEYK
ISLKPGQLRVGENFIVDKVSKNVNGDAITWYQFRVPVRQPTAVRGTPDGQPFGFKSIRFMRLYLTQWQQPAVLRFVQMQF
VANQWRRFLGTVAEPGKPNVNTDADVDAFAISTVSLEENGSSSTNAVTDAIPYVLPPGIRRDREYGSSTVNRQQNEQSLR
LCVEGLREGYGKAAYKNVSINMLRYKRLRMFLHAESETGTRNDQVRAIVRIGTDYTQNYYEYSLPLKITPQGSINETEIW
DPANNIDIAFQEFVDAKMERYKTVGGANLQVPYVKQLADGRTITIVGNPDFSEVQGVLIGVFNPTNDGAEQSVCIWADEL
RVDDFDRTAGWAATARFNTQLADLANVTATGSYLTVGFGGLQDKVQQRSLDDVARGDLNATVAAEKLLPSKLGLRIPVLV
QAGTESRSPRYDPLDPDVELKQSLEKFETSSERDTYRKEVTDQTRSRSISVLNLRKERVNPEKKVRPYDIENFALSYSLN
EQLHTDIRTDRDFTKTFNAALAYTYQTTPKSYTPLAGVKALESPYLKMLQELNFTPLPSRFAFRADLDRRYNERFLQRTT
LPGQVPSAEGIPGVFQKSFFFNRIYDLKWDLTKSLALDYTAANRGTIDEGPGRTIGDDDISRRNRTQLWKNLKRGGRTTN
FNQTIALTYRLPLDKFPLTDWLSADTRYAANYSWQAASTALTAPKDPTNPDSETEPLNLGNTIQNNAELSANGRIDLVKL
YNKVRFLNIINNAPPPPRRPTAEEAKRNPQAPVAQAPADTTAGPELRVLKGVLRSLMTARSLNFTYTRTAGTLLPGYMPK
TRFLGMNSDFDAPGLPFILGRQYELNDLYNRAQSNGWYTERSDYLNTPLSSLETTNLNLRTALEPFRDFNIQLDATRLTV
RNREEFYRWKIDSLTLEPYRDGNGNFQLANKLPSGTGSFSTSFISIQTLFGDQSRGGTESKAFDRYVANRQIIRDQLAKA
NTNPGNYGFNSQDVLIPAFLDAYRGRSSDGYKPKKFDPFAMLPLPNWRIDYNGLGELPFMQRFFRSVSITHAYASTYNIG
SYSTSAQYNNEPEGLASKTNTNGDFIPYFVLGQVSILERMSPLLGLNFQTLEKVTGRVEYRTERNLSLNTTNAEVTEVHT
EEMVIGFGYVTNQLKLPFRIGGEQRILRNELTARLDLSIRDNSTIQRRINNVSDTDPGQPNSTTTNGGRQVQLRPTIDYV
LNQRLNLQFYFTRLISEPRGNSGYRNAATEGGLQLRYSLSE
>AMR28846.1 cell surface protein SprA [Hymenobacter sp. PAMC 26554]
MLLAAAVSASVLLAAAWAPAGAAGRRYPAAWSTWVSRLGLTMQGLPSQTAPGDTGRYRPSRRPRLRTVRDRQGSRFSPRG
RRSSLILPLPKNVKLQVTPDDSLKNYNVRETVGGQIDYRNPTIISQQDLLKFQERQAINDYYRQKAMGGVAGAPAAPGSA
QAQRLIPKIYLGPIADRIFGGSYIDIRPAGSLTFKFGAKYNVNRNPALTLRQQSVGDFIFDQNMNLSLSGQVGTKLKLTF
NYDTKAAFDFDNQMKFDYAGQPTDILRKLDLGNVSMPLNNSLITGGSNLFGIKTQLQFGRLGVTAVAATLRGSQDEVRVT
NGAQSRTFELKSSQYEKDRHYFLAQFFRDKYDQALRGLPTVQSGFEIRRLEVWVTNDNRTTDNLRNVVSLMDIGEPRLAR
LYRPQFYNAASVATASTPARNQANYVYQTLTAPGSTRDNLQVETFLGNLTTPSGAVSLTKGIDYERMRARKLTPSEYSFN
AQLGYVNLNTALLPDQVLAVSYEYLYNGKSYTVGETQTEYGSNANQSDVIYLKMLKATNPGVGVVADPNVNPDNPNLLTH
NTPTWDLMMKNIYPLNSSQINRDNFQLQIIYKDDITGVDLISLKEGQNIRNIPLIQVLGLDRVNANNDRNPDGNFDFFPG
ITIDPDQGKIIFPSIQPFGTYLQNQFAATEQTLVQKYVYQELYNQTQSDAQQIQTKDKFYLRGRYQGTSTDEISLPGIGV
AQGSVKVYSGSTLLTEGVDYQVFYDQAKVKILNPAYLNSANELRVDFEKNALVQVQPRKLLGARFDYALSKDVLLGATAM
HILENQAPGINRVNIGDEPANNTVLGADVSLRKESRVLTKLVDRLPFLSTKETSTIAFSGEVAKLIAGQAQLGNGENGVS
YLDDFENARTPYTLGGLAAIPAWRLAATPSPIAGSTINGLANGYQRAKLSWYTVDQSYYTGGPSVPTSISTSTLANHYER
GIPRNEVFPNKDLGATGNGYEYTFDMAYFPGERGPYNYTPNIATADGKHFTPLAGLPDSKYGGISRGITFDTDFDNANVE
YLEFWLMDPFIKGKNGLAAALNSDPTNLDPNNPVPFDDAKITGGDLFINLGNISEDVLRDQGQHEFENGLPVPGDTTGTL
KTPYGRVTTQQFLLDAFNATPGARASQDVGLDGLADADEQVFFNNIPGYGALADPSNDDFRHHLDPSYDVANTQILGRYK
NYDNYENNSPENSQLSSTAYPDKEDLNRDNTIQTTEQYYEYKISLQPNQFTVGQNYITDKITNPITANGAGTPENVTWYQ
FRVPIRQPSRTEGAITNFKNIRFVRMYMTNWQQPVVLRMVQPQFVANQWRQFASVIADPKAGPNPGAVTDADAFSISTVS
VEENGPSAVSSSTTSAIPYVVPPNITRDIEYGSTAVSRQQNEQSLRLSVTHLHDGYGKAAYKNLSTNLLRYKRLRMYLHA
ESNSADIVADSTVRAFLRIGTDYTQNYYEYSLPLAITKPGATAQLDVWPVANNVDVAFQDFIDAKAARNLALVNGVPGVS
YTIPYTYKTAHGGVITILGNPDFSQVQGCMIGVLNPAANATDRDASDKSVTLWADEFRVFDFDSQGGWAANARLNVKLAD
LANITATGSFIGVGFGGLQDKAQQRSTSDVLRGDLNATVAAEKFLPSQAHLKVPVLLQLGRQTITPQYDPLDPDTKLSQS
LLKFQNNPGAAAEYQKLVVDRTTTRSISVLNMRKERSPTQTKTHPWDIENVAVSYAITERLHTDVNTARDYTQSYTAALA
YLYQTTPRNYKPLASWKALDNPYLKIFQQINFTPLPSRFSFRTDLDRRYNERFLQRVTDPGTLPTTAGIAGVFYKSFYIS
RIYDLKWDITKALIFDYTATNRGVIDEGAGQSIGNGDQAIANRSQQWDNLKRGGRTTNFNQTAAITYRLPLDKFPLTDWI
SADGRYSAHYTWQAASTALKVANPDPKFFPPDSVLRLGNTIQNNAELSANGKIDLVKLYNKVKFLNIINNAPPANPPRPA
QADPNSPTPLGRPKPIAPDTAKKDPLRFVKAVLRAVMTARAINFTYARSNGTLLPGYLPTTQLLGLDNRFGGLAPGLPFI
IGKQYQPSELYGYANSRGWYTSQSQYLNTPISNILTENLTARTTLEPFRGFNIQLDLRRQKVRNSEAYYRRQIDTTNTYY
QQYGTLVPLNVPATDPNYLAATQALGTGSYSATTITINTLFGDLGANGETSKAFDRFVQNRRFVQQKLQAANPVSPTPQT
VTTPATATTPQIQTNQTVGLYSYNSQDVLIQSFLDAYHGKSSDGYVAAKFNPFGVIPLPNWTIQYNGFSDLPAIRAVFRS
FTINHAYSSLYTMGGYTTSTQYAAEPEFGRTNNPFPYVLNATGQYVPYYVIGQVSIVESLTPFIGINFQTVNNVTGRVQY
NTSRAVALNVTNAQVTELHTTELIIGLGYAAKGLKLPFRVGGEQRTLKNNLTARLDMSIRDNATIQRSILGSVDPVPAAL
GSGTILGTAAVVGDPGTSTSQITNGSLQVQLRPTIDYLLNTRLNLQFYFTQTITQPRVSNAFRNATTEGGVQLRYSLQ
>AMJ68287.1 cell surface protein SprA [Hymenobacter sp. PAMC 26628]
MLAWWAQASPLARRPARMWPLAPSALAVVDAARYAPADTVYKPSRRPRVGARDRPGSPMGQPRRESPLVLPLPPNVKLNV
AVDDSLRNFDVQEKVGENIDYRDPSRLTYKEYEQFQQRQAIRNYYRERARGGITGPAVAAGTPQAQRLIPKIDLGPVGDR
IFGGRYVDIRPAGAVSIKAGAKFNVNENPALTLRQQRVGDFIFDQSMNINLTGQVGTKLKLAFNYDTKASFDFDNQMKFD
YSGQETDIIRKLDLGNVSLPLGNSLVQGGQNLFGAKAQMQFGRLGVTAVAATVRGTADEVRVQNGAQSRQFELKASQYEK
DKHFFLSHYFRERYDQALRNLPTIQSGVQVTQLEVYVTNDNRTTASLRNVVALMDIAEPLRFYRQQFLDASRNATVRTPA
ENKANREYATLVNGGAQARNDLTADSYLAGLGLLKNLDYERVRARKLDPNEYTFNAELGYVSLNTTLLPDQALGVSYSYI
YNGRTYKVGETVQDYGTVSADQVIYLKLLRATNPGIGTLPTARPDPLVPPGPPTRNTPTWDLMMKNVYSLNTTQLNRDNF
QLQLIYKDDITGVDLISLKEGAKIQNIPLIQVLGLDRVNPNNDRNPDGNFDFFPGVTVNPELGRIIFPNVQPFGDYLRAQ
FDTTGVTPGANAANEQALLRKYVYTELYTQTQSDAQQRQEKDKFYLRGRYQGTTTDEISLPGIGVAQGSVKVFSGSTLLT
EGTDYQVFYDQAKVKILNPSYLASANELRITFEKNALVQVQPRRLLGTRFDYKMNKDVTLGGTALYLLENQAPGINRVNI
GDEPANNSIVGLDGSIRKDSRVLTKLLDRLPFYSTKEISTFAFSGEFAKLLAGKSQLGSGENGTSYVDDFENARTPYTLG
GLTAIPAWRLATTPSTISMATGLGVNYQRAKLAWYTVDQTYYTGGPSVPANIGTGDATLSNHYTRGIPRNEVFPNKDLGA
TGNGYEYTFDMAYFPGERGPYNYTPNIAADGQHFANNTGVNLPENRFGGISRAITFDTDFDNANIEYLEFWMLDPFLPGT
NGQVNDSNNPPTNNTTGGKLIINLGNVSEDLLRDSNQHEFENGLPTPDQTDTTGLARRTIWGRVSRQQFLTDAFSAAPGA
RAVQDVGLDGLNDVAEQAFVAQANSNISGVYSSFADPAADDFRYHLDGFYTDNNVKILGRYKNYNGYEGNSPEGSQATST
AYPDKEDLNRDNVIQDVEQYHEYSIPLGPNASTNALNVGQNYIIDKVTTPPITGSSGESVTWYQFRIPIRDPSQRIVVNG
ATSTTDFGYKSIRFIRMYMTGWQQPVVLRLVQPQFVANQWRRYNYPIAQAQSNLPVNITTDARAFSISTVSIEENGQSAT
PGAIPYVTPPNIIRDTEYGSSAVARVQNEQSLRLSVTGLSDGYAKAAYKNLTVNMLRYKRLRMYLHADADDPNIKDGDVR
GFVRIGTDYTQNYYEYSVPLVFTRSGQTAQAQVWPEANNIDVAFQDFIDAKSLRNKQVPVNYLVPFTVTLPSGATVTVVG
NPDFSAVQGCMIGILNPTSADVGAKSVNMWADELRVYDFEQQAGYAANARLNVKLADLATVTATGSFTSIGFGGLQDKVQ
QRSLDDVLRGDLNAVVAADKLLPAQLNLRVPVLLQVGAERRAPEYDPLDPDTKLRQSLEKFTDANARAEYSKKVIDMTTT
RSLSLLNVRKERVVAAPPVGGGPAALPRQPKPWDIENIALSYSIAERQHSDVRTSSDYTRSFQAAAAYTFQTTPKNYTPF
AQVKALNNPYLKFLQQVNFTPLPSRFAFRIDLDRRYNERFLQRVVNPGEVPSTFGIPGVYQKSFYINRIYDLSWALTKAL
TIDYTATNRGVIDEGVGRAIGTSQEAISNRTLIRQNLLAGGRTTNFFQKVSATYRLPLDKFPLTDWLSADVRYAANYTWQ
AASTALRSPVYPVPTGDIAKDTMTVPLALGNTIQNNAETSANGRIDLVKLYNKVKFLNIINNAPPPPPRPAPPAPGAPGA
AGTRPKPDAAAPRDTTPVLVKAVKAVLRSLMTARSLNFTYARSSGTLLPGYLPGTTAFGLSHLRGPGIIAPGIPFVIGKQ
YDLRDLYEYANRNGWYTGSSEFLNTPFSSLLTENLTLRTTLEPFRDFLIQLDARRQKVENKEAYYRNQLDTLTLLAARDP
ATGNKILDPKIAQALTSGSFSTSTITINTLFNDLSANGEVSKAFARFVTNRGFIQSRLQAAADAQNTGLNTPLGAYSYNS
QDVLIPAFLDAYHGRSSDGYQAKKFNLFDQLPLPNWNIGYNGLSQLPFFRNYFASFTLNHAYNSSYNVGSYTSSTLYNNN
DLDYATRASATGQYIPYYVIGQVSIVEHLAPLIGVNFQTLNKVTGRMEYRTDRLLSLNTTNAQVTELHTTALVIGFGYVT
NGLKLPFRVGGEQRVLKNTLNVKLDLSINDNTTVQRSIVNTVDPAAATLLNPASVGTPSSQIVNGSRTFQLRPTVDYLLN
TRLNLQFYYTQTITTPRVSNAFRNATTEGGLLLRYSLTQ
>AMC11047.1 cell surface protein SprA [Lutibacter sp. LP1]
MKKSEFIFKIAVLFFLLLFIQSTVKAQIPQVVRPIDTTKVTKISDSLKLKYPFKSNQSGSLYLADPSKSEVIYDAELGKY
MIIERIGGYLVKRPIYMTQEEYKKFKLKKDMLEYYKEKISATNSKRIGSENAQKNLLPTYYVKSDFFQSVFGGDKIEVNA
QGSVLIKLGMLYQKVDNPQLSERNRSSFTFDFNQEISASILANVGTRLKVGAQYDTQSTFNFQNQVKLEYTPTEDDILQK
IEVGNVSMPLKNSLIVGAQSLFGVKTQLQFGKTTITGVFAEQKSQTRSVAAQGGSTIQEFELHTTDYDQNRHFFLAQYFR
DNYNNALKDFPLINSAINITRIEVWITNRRASTTDIRNIVALADIGEGNPVNIGPANVTPVPGALLPSNESNDISSILTT
TNAVRKIATVSSGLSSFSMQQGRDYSVLENAIKLRPDEFTLQPQLGIISLNRRLTDSDVLAVAYEYTVSGDSKVYRVGEF
ISDGIIAPDNIVVKLLRSEIISTQIPLWDLMMKNVYSLQTYRMQPEGFRLELLYADDATGVSINVLQNAQTPNISDRTLL
NLFDIDRLDQSQFYTPEGDGYFDYVEGATVNSEKGYIIFPTVEPFGKDLQSKLTDPADEIYVFNELYEMTQSEAKNNFQQ
KDKYLIKGYHKSENENGIPLGAFNVPQGSVRVTTGGRELVEGVDYVVDYQMGRVQIVNPSLEASNAPIQVSVENNATFNL
QTKRFTGIDIEHKFSNKFIAGATILNLNERPITQKALFNQEPINNTIFGLNANFGTEVPKFTKWVNKLPNIDTDVISNFS
IRGDFAYLKPGSPKRISLDGEATSYVDDFEGSQIPLEIKSVQQWHLASTPQYQTQFDLGGNEIDLSYGYKRARLAWYIID
PLFYGGTSLKPGNIDNAELSRAEVRRIRFEELFPEQDLDLTQTTIVRTFDLAYFPNERGSYNYDTNNVGGDGKFTNPEDR
WAGITRALTTTDFERSNVEYIQFWLMNPYDHYSITNEEGLPVGVNPNDPENQVGDLYFNLGNISEDVLKDGRKMYENGLP
ENPLSTTNTDPTIWGKIPTSQSLLYAFSDNDNERLNQDIGYDGLNDEEEIQLFGTSFGLDPANDNYSYFRSSEYDNTDAS
IITRYKKYNNTQGNSPTNNLSPENYPTSATTFPDTEDIDKDQTMNSVESYYQYKVSLNKNDLVVGRNNIVDEKTVTVKLE
DGSEKQYRWLQFRIQVATPDEVINDITGFNSIRFMRIFLTKFKMPIVLRFGELQLVRGDWRRYTKTLDEAITPPQNLTTP
QLQNFEVGVVNIQENEKRSPIPYTLPPGIQREILRGSTTLQKQNEQSVTIKVTDLEPNETRAIFKNVNVDLRMYKKLKLF
LHAEGIQTKPQVQDNEVKAIIRIGSDLNDNYYQLEKLLTISDYGVISPLEIWPEENNLNALLEYLGKLKLLRFDEGIAPN
VLYPAIGTPSPIEGLEGYDIRVKGNPNLSNIRTIMLGVKNVTNVNQSAEIWFNEMRVSEFDNQGGWAAVVSADANFADFA
DVSITGRMETKGFGGIEQRVNERSQEDTKLYDIVTNVNLGKLLPKTWGIKLPLNYSISEQFKDPKYDPQYQDVLFEEAKN
INPNSNKARDYTKRRSISLINVRKEFNPNSTKKQRFYNIENVSVSYAFNEIYRKNYNIQKFVDQNVRASANYNYSFGPMS
IEPFKNWKSLNSRYLKFIKDLNVNLLPSTISINSSIIRRYSEQLSRSLIEGLPELPVLKQRFFMFDWDYNIGYNLTKSLQ
FNFRATNNYIYDDFKASDDIQLMDNFFTLGRPNHYHQTLNGTYEIPLNKIPFLNFVKANYVYTADFDWQSASQSYVNQIG
NVIQNKNTHTLGANIDFNKFYKILSLNKLFNKKNSSSKKGSSKTPIIPRNFKTKKKKTIGGKIGQGFYNLLTSIKKARIN
YSENNGTYLPGYLPEIGFLGRDNFSGSLAPTFGFVFGSQIDIRQRAIENGWLLSRNINDPYFNRTYSKTHFNKLDGIITV
EPFKNFDLEFRGNRTYTTKTSQQLDVVDNILDTNAPITEFGNFSISYNMLKTSFSNNNVNFEKFKTNRAIIAQRLALNTG
QPINGFGETSQQVMLPAFMAAYSGKDASKISLNTFKSVPIPGWRLNYKGFMRMKWFKKRFRSFSISHSYNSLYSITNFSN
NLEYNVNNPYAETDIVGNYFNKTLFTNVNLIEEFSPLLKVDMKMKNSLSFSGRINKDRGLTLNFNNNTITQIKGTEYVIG
LGYRIKDLKMKLKFGGEVTRLKGDLNVRADLSLRDNITVIRAIDQDNNQVTGGQRLLSLKLFADYAVSKNLIASFYFDQS
SSRYAISTTFPRQSVSSGLSIRYILGN
>ALL04444.1 cell surface protein SprA [Pedobacter sp. PACM 27299]
MKTLLTLLFTLFLCLGGQLAFSQTVRPQVRNSDTTKNSFSLKEKQRLGLRNLNNSFKPLPDNVKREVEYDAKNKRYIIRQ
LIGNQLFSAPQYLTIEEYQRLVNSEMKRDNWRMYSNEEINEVRKNGLIPSLKVNNKAFEKIFGGTTIDIQPRGEAELTFL
GRINKNENPLFNERQRVQGNFDFNQRIQMDVIGNIGTRMKVNMNYNTEAQFDFENQVKLDYVGGKDDIIQKIEAGNVSLP
LSTSLINGTQALFGIKTQLQFGKLNVSTVFSQQKSQSREIRINNGAQQNEFRLSADNYEANKHYFLAQYFRQNYNKTLAT
PPTLTSGILITRVEAWITNKTGNTQGSRDVMALMDLGENTPYNQTLVGGGSALPSGFDNPQFPRQSNNLLSQLPPDARLT
NSNAIIPFFAGSGGTDNYAKLTYARKLADREFTFHPQLGYISLNNALNTDEVLTVAYRYTYRGVEYQVGEFSTDISFDPG
SPKVLFTKMLKNETLKTKLPIWNLMMKNIYSIGGYQISPMNFRLDIFRIDDKSGVEKPYIEEGEKLDADRRPLKNKQWIQ
VTGLDRLNQQQERSPDGVFDFQAENKPFGTNDNIAFNTPINSNNNPGNTNASNTNLTNFSTNTMSGYITIDPLNGRIIFP
LIEPFGRDLADQFEASELPLIQKYTYPALYDSTKVVAQQLFSNQNRYFIKGAYQSQVASEFSLNSINVPEGSVKVFAGTI
PLQEGVDFTVDYQGGRVRILNTAILISGQPIRISTENNELFGLQQRSLFGTRFDYKVNNKLNLGATLMNLTEKPLTPKVN
VGEEPISNTMWGVDLNYSTPSRFLTKLVDKLPFISTKVPSSLTFSGEFAQLIPGHPKALNFGGQKGGVSYLDDFEASRSV
IDLKSSMAWQLSGTPQLFSESSRIDDLSYGFNRALIAFYNIDPIFYNRNDASLPAGLRNNKNELSNHYVRQIIEQEVFPF
KETGTGQPFALPTLDVAFYPTVRGPYNYTPTGFNQAGMLNNPRSRWGGLFRRIETNDFEALNIEFIELWVMDPNIYKPNS
LGGDLYFNLGNISEDILKDGRKSLENGLPADGDPSKYDETNWGRVPKLQPVVQAFDNDPNARKAQDVGLDGLANKDEQVK
FSTLINQIKGQLNPDAANALENDPSSDDYSYFRGPDLDRENAGILKRYQRYNGTEGNSKTAEQSRAELGVENSASTSLPD
GEDINRDNNMTQSDEYFQYKVSMRPGDLMVGQNFVTDKVTSQVKLANGSTQPVTWYQIRIPLAQYQDRIGGIQDFKSIRF
IRMFLTNFADTTVLRFGKIQLVRGEWRQYNPNDDPSQTIVDPALGTIASDKSTIEVATVNIEENGKRTPIPYVIPPGIER
ERDFSNYRGDTRQNEQSLSVTIKNLKDGYGRAAFKTGFNDFRSYKHLEMYIHAEALGTSTLKDNDLSAFLRIGTDNQDNY
YEYSQPLKVTLPGTSDPNAIWPEQNKMDITLEFFQKAKLERNNAKTSTGAPWPINIPYIYTVDGKTITIKGQPDMSKVRV
YMLGVKNPYRANGNDDGMEKNAIIWFNELRLTEFDERGGWAATARMNAKLADFADVNVSGSKSTIGFGSLETRVSERNRA
DNVFFDISSSMELGKFFPKKTGIKVPMFVSYSSQVATPQYNPSMPDIELKNALDAASKPQRDSILNFAQDYTTRSSINFT
NVRKERTDPEAKPRVWDIENFNVSYAYTKYSHRDFIIENNFQKTYRASLGYNYAGLAKTYEPFKKIIKNNTLALLKDFNF
SLMPSAINFRIDVDRFYSENSLRNNDPMNSIPVNTTFNKNFLVSRVYGISWNLSKSLTMDIDATNYSIIDEPFGRIQGLK
RDTLWQNMLRLGRTTDYSHNLNFTYNLPISKIPGLDWVNVATRYGTNFNWQTEPLSTLRDPNINLGNTIQNSRTIQVNPN
LNLASLYNKFGFVRKGNGAGGQNVWVGLLTSVKNVVGAYTQTKGIFLPGYLPKTNFFGIDQATGAPGLGFVLGSQRDIRT
EALLKGWITTDTLQSQLYINTMREDLSFTSLVEPIKDLSITLTANRNQTKNYSTNFRYDEESKGFENFSPFTTGDYSISY
ISLGTAFSEKSGSTMSKLFANFMNNRVIISQRLGLTNPNSAGVRNGLYADGYGAESQDVLTAAFLAAYSGKDAKTSSLSS
MPKIPLPNWRLNYRGLIGIPFLAERFSSIDLRHSYRSIYSISSFNSLLKYQENNGGVISRDLNDNFLPEFQYAQVTIAEQ
FSPLIGIDTRLKNNLTANFEIGRSRMLGLNMANSQLAQLTESNMVFGLGYRTTKFRFPFGLFKGLKMDNNMDFKLDVAVR
DNKTVIYRADILEAEVSSGAKNITLRPSVDYILNQRFNVRLFYDSNITKPYTSQTFNTSFSNFGFSLRVTLN
>ALJ05990.1 cell surface protein SprA [Algibacter alginolytica]
MNIINQTICLSIRKCLLLALSMLFSMVLLAQQPQPQDSIITGFSLGKIKIPDPNSIEAKYTYDPIIDRYVYTESVGSFSI
NYPIILTPDEYHELVAKENLKSYYKQKIDAFEGKKEGTEDGQKNLLPEFYVKSGLFRTIFGSDTIQMVPQGSVEMDLGVL
FSKQDNPSFSPRNRSNFTFDFDQRISLSLMGKVGTRLQVTANYDTQSTFDFQQLVKLEYDPTAGGGEDSIIQKIEVGNVS
MPLNSSLITGAQSLFGVKTQLQFGKTTVTGVFSEQKSEATTVVAQGGGTLQDFELFIRDYDENRHFFLSQYFRDTYDEAL
KTYPYLNTRGLQITRLEVWITNRSSSTDNVRNVVALQDLGESEYDATNPDNDNFHLDPLPGGFLNNPGGLPDNGNNDFDP
TAIGSGSLLTDLIRDVATVQQGFGSLSSLVREGSDYAKIENARKLTSGQEYTLNTELGYISLNQRLSNDEVLAVAFQYTL
GGQVYQVGEFANDGVDATNVTTNSTGEVTSVVNSNLVVKLLKSSITNVNQPVWDLMMKNIYDTGAYQLSQDDFTLNIFYN
ENTPLNFITPVDGTPFPDFDNFTTNTSDDKPIREVPLLRLFNLDKLNFNNDPQTNGDGFFDFVSGLTVIPENGKIVFTSA
EPFGSYLFDMLRLDASEDYNIDATYNANQEKYVYDILYKETKTAALDEIEKNKFQLKGRYKSEGSDGIPIGAFNVARGSV
KVTAGGRLLVEGIDYTVDYQLGRVQILDEALKASNTPIEVSTENNAVFGQQTKRFTGLNVEHKFNENFVLGATLLNLNER
PITQKANYGTEPINNTIFGFNGNFSSEVPFLTRLVNKLPNIDTDVPSNISVRGEFAYLAPGAPNQTDFDGETTSYVDDFE
GSQNAIDLKSQQSWFLSSRPLDLGHTYIGQNDEDENGIQNGFDRAMLNWYNIDPIFYSSQRPDGITDDDISSLYTSRVFI
NELFPNRDLVQGEQSVLNTLDLAYYPTERGPYNFNPDNTNGNTIVDEAQSWAGITRSLTSTDLEQANVEYIEFWLQDPFQ
ENPSNPGGKLVFNLGNISEDIVKDGRKLYENGLPKDGDVSLLQTTDWGTVVPQNQSLVYAFDSTGEERTNQDVGYDGYND
NEEIAAFGTGFGDDPSKDNYIYFLNAEGDIFERYKNYNGVEGNTPDSFSDTDRGANTQPDVEDINRDNTMNTIDSYFEYE
LDITRQNLPQDQATFDNMADSNPLKIFLKDFKDRPRELPNGQSVNVRWYQFRIPIEGSHVKAVNDIADLRSVRFARMYLK
EFTENTVFRFATLDLVRSDWRRYTQTLEADLDNPEDDITDFSIGIIGTIENEGSYQRPPGVEAEELFNNNTVVEQNEQSL
VANVCNLEGQDARAVYKNINIDMRQYKRLRMFMHADSDDVGTLQDKDLVGFIRMGSDLTQNYYQIEIPLKVSSGGVSAEA
LWPEENEINLPIDVLAQIKAIGISNMTLTNDEPTFYDVIDDQLIENPVPEFSAYTLGQHRVAIKGNPNFGDIRTLMVGVK
NSTTNNDVCGEVWFNELRLSDLDNEGGWAAVVSMDTNLADFANISATGSKSTSGFGGIEQGPSQRALEDVEQYDVVTNVN
LGQLLPKKWGIQLPFNYAQSEELITPKYDEYYKDLTLESRIEAASTEAEKEQVRQNSEDYTKRKSINFIGVRKIRTTDAK
PRFYDVENLTVNYSYNKEEHRDFEIENSLSQTVRVGANYAYNFNPVAVEPFKKNDSLFTGKYWKILKDFNFNLLPASFTV
NTDFNRQFNKQKFREVELGGGNIGIEELFRRNYTFDFQYAINYNITKSLQLNFTASNNNIVRNYFKDNIINGEQDPLLDV
WDGFFDFGDPNRQSQNLGITYKLPLNKIPTLSFIDATYQYSGDFQWQKGSDLYGELEIDGETYDLGNTVQNANVHNLNTN
LDMTKLYRYLGLVKKTVRRTTVRTRSTPQGLPNVNNNANTTKPKSNSNSGTKILNAGIDVITSLKRLQVNYSENNGTYLP
GYTRTPGLVGTFKPTVGYTFGSQQDIRSLAARNGWLTYYQDFNQQYTETQTKQLDVSASLEPFRDFKIDVIGNRSYFKNF
AENYRVDVNNDNEYVSLTPNTFGNFNISTVLIKTAFGKSDVNVSDAFDDFRANRIKIAERLATQRGIDLNNPDNIDADGY
PKGFGKNSQKVLLPSFLAAYTGVDANKVKLGAFRDVPIPNWDVKYSGLMKFDWFKKRFKRFSLTHGYRSLYTINQFQSNL
DYDEPDFSVDYDSQPLTVIDQSGNYKNETLYSNVNLTEMFSPLLRVDFEMINSVKILAEIKKDRLLSLSFDNNLMTEVQG
KEYTLGLGYRIKDVRIRSQLAGPKKRIISDLNMKADVSIRDNKTIIRYLDLDNNQVTTGQTIWGLKYSADYAFSKNLTGI
FYFDYTFSEYAISTAFPQTTIRSGFTIRYNFGN
>AOW17381.1 cell surface protein SprA [Polaribacter sp. LPB0003]
MIRFLKNILLVVLFTVLVNFSSNAQTKQSKDSTVVKKDTLNLRYDFNNTQKGGLFLDDLAKKEVIFDKALNRYVIIEKIG
DYYTKTPVFLTREEYAQYRLKRDMLQYFKDKVSATNSKKKDAAAAQKDLLPDYYVNSKFFESIFGGNKIEFTPTGNLSVK
LGFIYQNTENPQISEENRSSLVFDFDQQINASIRAKIGERLEFTANYDTQSTFDFQNLVKLDYTPTEDDILQGIEAGNVS
MPIKNSLINGAQSLFGVKTQLKFGNTNVTAVFSQQNSESKTVVAEAGASIEEFELRTTDYDNDRHFFLSQFFIDNYANSL
KQYPLINSQISITRIEIWITNRNAATEDFRSIVAFADLGESNADANPAYNNLVDDSGLVRDPSNQISINANGQQLNLPQN
NANNIYEQNILDGIRDVSNVDATLSSQFQMQQGTDYSILENARKLDANEYRLNSQLGYISLNRRLNDGEVLAVAYEYTVA
GSVNGANSKKSFKVGEFSNDGVQAPDNLAVKLLRSEILQTKRTNPTTGSEESFPTWRLMMKNIYALGAFPLTQDGFRFEI
QYRDDDTGIASNVLQNANTPEIPTIPLIQVFKLDQLDQSQFRTPDGFFDYVEGITVNSQNGFIIFPEPEPFGNDLILNPT
NPNDIGLNPAVDERFLFRELYLNTKINIKNNFQNKDKYFLKGYFKSESAGGIPIGAFNVPRGSVRVTAGGRQLVEGVDYV
VDYQLGRVQIIDPGLQASGTPINVSTENNAVFNQQRKTFMGVDIEHVFSEELVVGATILNVNERPLTPKVNFGAEPINNT
MLGFNFDYSTEVPYFTKLANKLPFVDTDVPSNLSVRGDMAYLLPGTPSGIDVAGAATSYIDDFEASQIPISLLSALDWYE
ASTPNNQADDRFNGANSGLPYNYKRGKLAWYSIDQIFYGFGETPSSVDADELSRAETRQINFDELFPNQQFDITQNTQIR
TLDLAYFPEERGSYNFNTTDADVNDDGTFVNPQENWGGIMRPLNTNNFDQANVEFIQFWVMDPYQNYSITEEEGLPQGVN
PDNIANQVGDLYINLGNISEDILKDNRKMFENGLPEDGAKIPGSNINETIWGDVPRNPSIIYAFNEEDAARTNQDLGFDG
LNDEEEFQNLQEVAQDLNLNINFSRLNPNDIASDNFQFFRGGNLDAINASVLTRYKNFNNTQGNSPTLNQSPETYPTSST
TYPDVEDINRDQTMNTVESYYEYKISMNRNDLQEGRNFIVDSKTTSITLENGNTQETTWYQFRVPIRNGTPVNGISDFNS
IRFVRMFLTNFKIPVVIRFGELDLVRGDWRRYTRTIDPDIDPDRELNQTELEGFEVGVVSIEQNNGSYIQPPGIERERLQ
GSTTVQLQNEQSVTLKVSNLEPNKTRAIYKNISVDLRRFKNLKMFMHLEGLDVEAPISDNDFAGVIRLGTDLNENYYELE
IPLTVSTGGNSQFDVWPEANNLDAFLESFGKVKLERDAIGAAINEPFTSSEQTDVPYTITVKGNPTLAQLRTIVLGLKNI
STSNKSGEIWFNELRSSGFDNEAGWAAVMNADANFADVANVSLSGSMQTIGFGNVEDRVNQRSLDETKQYDVATTVSLGK
VLTPQNWGMQIPMSYSVGEKFIDPKFDPQYQDVTLADALEQNPNSEFSRDYTKRTSISFINVKKNRNPNTSKKPKFYDVE
NVAVSYSHNKEFHRDYNIEKYINENVMASAAYNFNFNAKPIEPFKKNDSLFVSKYLKFIKDFNFNPIPTTVAINSRINRS
YNEQQSRNLVPGLSAQPELKQRRFLFDWDYTVAFDLTRSIQLNFNASNNYIYDAFGSGEELQIFDDFFNTGRANQYHQKL
NATYALPLDKFPFLSFMKADYGYTADYDWQVSSQDENIVEQIGNVIQNANTHNLNTTFSFDKIYKSVGFEKLLLTKAQRK
NAKGKNTARIRPSKNLSTGKKILKTSWELLTSVKQGQISYTENNGQYLQGYDAGTGFLGGPPTSFAFGSQVDIRNKALVN
GWLVEPRALIDDPTTPNIDESAYFNKTYSRTAYNKLDYTFTLKPFDDLNIDVRGNKIETSNLAQQLDIIQDGTETGAIDF
GIDTFETGNFSTSHSMLSTAFTDGDVLFQTMKDYRSEIANRFARENPGVDPTGFGENSQQVLLPAFMAAYSGKDPNKVNT
GLFRNIPIPNWTLRYNGFMKMAWFKKNFSSFVVSHGYRSSYTISNYTNNLQYGDNTAFTQKNIAGNFEPQRLIASATLVD
EFSPLIKVDMKMRNSFSLRSEIKRDRTLTMNFNNSTLTDIAGTEYIVGVGYVFKDVKLNTRFTGKKTTLKGDINLRADVS
LRDNLTQIRYIDEDNDQISGGQRLFSIKFTADYTLSSNLTASFYYNHQTSKFAISTTFPRQAINGGINLVYNLGGN
>AIM60702.1 SprA protein [Cellulophaga lytica]
MKTGAKKNLSPLYRLLIICVLFLGAPTFAFAQDGEEQEQDSTKTGVALGKITLPNPNSIVSKYTYDPDLDKYVYSEKVGE
FNISYPIYLTPDEYFELARKEGMKNYFKEKADAFSGKKAGSEEARKNLLPNFYVNNNFFQSIFGGNTIEVIPTGSVAMDL
GVIWQKNDNPSLSPRQRTNTSFDFDQQIQLSMLGKIGERLQVSADYNTEATFDFQNLVKLDYTPTEDDIIQKIEVGNISM
PLNSSLITGAQSLFGVKTQLQFGKTLVTAVLSEQRSQNNTVVAQGGGTVEEFSFTALDYDEDKHFFLAQYFRDNYDAALE
NYPYIRSQVQITRLEVWVTNRRQETLNVRNVVAIQDLGESNTDQTRIGKSGGAPAGFFNASAAGNLPLNNANDYDPALIG
NGGALTSQIRDIATVQAGFNVSGYTVNQGFDYTILENARKLDVGKGEYTFHPQLGYISLSQRLSNDEVLAVAFQYTYQGN
VYQVGEFANGGLEATSVSAGATPVVENNTLVLKLLKSNITAVQDPIWDLMMKNIYNTGAYQLSQEDFKLNILYTDPTPRN
YITPVAEGAGSGWPTTPKPLQERILLDVFNLDRLNAYNDVQSGGDGFFDYVEGLTIDSQNGNIIFTKVEPFGEYIFDELG
GGVYDVDNDQGYNDNQKKYVYRNMYSRTKSAALEDADKNKFIIKGKYKSQGINGIPIGAFNVPRGSVRVTAGGRQLQEGI
DYTVNYSAGTVQILDPSLEASNTPINISVENNAVFGQQTRRFTGVNVEHQFNEKFVLGGTFLNLNERPLTQKSSYGVEPV
NNTMFGLNGNFSTEIPFLTRLVNKLPNIDTDVPSNLSIRGEVALLKPNSPKNANFEGETTTYVDDFEGAQSLIDIRSSLG
WYLASTPLEFADPSGQLYGSSPDDTENLRNGFGRAKMAWYSIDRLFYSNQRPSGINDNDISLNATRRVFIDEVFPKVEIA
QGQSTTQGTLDLAYYPNLKGPYNNNADFNTTAPEDKWAGIMRPMSSTNFEQANVEFVQFWVLDPYVDGETTSSGELVFNI
GNISEDILKDGKKQYENGLPGISSNDLVSETSWGKVPATQSLVYAFDAEENNRTLQDLGYDGLSDSDETSIFTNNPADDP
ALDNYEYYLNKEGSILERYINYNNPQGNSPVQVTNTNRGSTTLPDVEDIDRDLTMNTVNSYYEYRIPIKPNTTINDKYVT
DIKEGQTPTLPNGSVLNRRWIQYKIPLSDFTDAIGGITDFRSISFMRMYLTGFSDDVVMRFATLDLVRGDWRTYTKSLEP
DVDNNPDDDGTFVDVATVNIEENNTRSPIIYDLPPGLRREQLNNNNTIVQQNEQSLSFKIENLESQDSRGVFKNVNIDVR
QYERLKMFIHAEEILETDFPDGERPLVGFLRLGTDFSENFYQIEVPLEFTAHGESDREKIWPEDNEILIELSDLNKIKSY
GIAGQTLSQINYYEIIDGEVVPVNEFDAREPGVMRIGLRGNPSLGSIRSMMVGVKNTSDAAARGEVWFNELRLAGLDSNG
GWAAIGAVDLNLADFADVSVTGSKSTSGFGGIDQMPNERAREDAMSYDAVTNINLGQLLPKKLGIQLPFNYGISEQLITP
EFDPVYDDLKLEDRIAAAQTKEEADAIEEQAEDYTKRTSINFIGVRKNRGEEADANFYDVENFTFNYSYNEVNHRDFEIA
KLKDQNVVAGLTYAHNFEPVEIAPFAKKDSLFTGKYLKWLKDINLNLLPTSIAVNSNINRQFNQQRFRDVVEPGVDALAL
PELQQRNYMFNWQYNINYNLTKSLRFNISASNNNIIRNYYKDDIGVDIDDQLNIWDGFFDIGEPNRHAQQFELNYDIPFN
KIPALDFINAQYVYTSNFDWQRGGDALKEVAGEDINRIQNASTHTIAANLTMQKLYDMVGLKKSKGKSQLTTTRQDKAGN
TPKAKNGGFGKIATDLITMVKRVNFNYTETRGKQLPGYTNSIGFVGTTKPSLGFVFGSQEDVRYDAAKRGWLTTFSEFNE
QFVQETNRQLDITAVAEPIKDLTIDITANRNLSERYQENFSVAFENGEYEYQNLLGNNYGNFGISTMMIKTAFTKSDEFE
STTFDQFKENRLVIANRLAGNTGARDAEGYPERYGKTSQNVLLPAFIAAYTGQDASKVKLGAFRNFPIPNWRLKYTGLMR
VNWFKEKFKRFSISHGYRASYNINSFQTNLERENTTIDPETQDFLPENIMANVVLTDQFNPLVRLDFEMKNSMSVVAELQ
TMRALTMSFDNNLLTELNSKDYTVGLGYRFKDVNFVTNIGGDKMRFKGDLNLKLDATLKDNITIIRNLELNNNQITSGQN
VFSLKFGADYALSKSLEVAFFYDHSFSKFAVSTAFPQTTINTGFTFKYNFGN
>AKP69225.1 gliding motility protein [Riemerella anatipestifer]
MFFSNLTYAQTEKDSLNSQPQLSLPNPVRYEAFYDVKEGVYFLYPKIGNVVTGTPIVMTPSEYGAYVKSIGLRNYYQEKS
LQYDLANNLKEPKDAEKKRLLPSINIKNKLFETIFGGNKIELIPQGFASFDLGGLYQKIDNPIILPQNRRNFAFNVQQRI
QLGILGKVGENLQLKANYDTQSGFAFENRLNLVWQAKGTWRDLQSKGLGNSNNGSEDKIVKKVEFGNVNMPLSTSLMRGS
QSLFGLKTEFQLGKTYGTLVLSQQQGEARTVVAQGGGILNTFKINAIDYEDNQHYYLGQYFFQNYDNALANYPQINSKIN
ITRIEVWVLDQTASNLQNQKSIVAVRDLGEGSAQYPNNTQNNLYQSISALAGIRDANTAYSTINQQSFPNASGTPETYTD
GEQFIFNRRARRLNQNEFTFHPQLGYISLNQRLTDNQLLAVSYSYTINGSNQVYKVGEFSEESSVLVTKLLKPNVLVKTT
SPMWNLMMKNIYSLNANGVTSDKFFLNVYYRDPKNGKVNYLPNTPVQDTNLLKLLNWDRLNLNNDLQSNGSTLGDGLFDF
VNGITIDPANGKLIFTKAQPFGNFMASTLGSNDPQFVFSELYQQQKQVATQNPLAQRYTIEGRYQGGQGQGISLGAINVP
KGSVRVTANGAQLTEGVDYTVDYMLGQVTIINEALKQSGQAINISLENQMTFNTQRRRFWGLNLERKISDKFIIGATAMN
YAERPLTQKVQMGQEAVNNTMLGMNVMYNNELPFLTRLTDKIPLINTEAPSHLNFKAEAAYLIPGQNKDINDQAYVDDFD
QTTSKISLKEPALWALASKPEKNHNDIIFRNSALDNNVKNGYGRGLLSWYYIDPRFYGVGGKAPNGITADALSNHASRRV
RMNELYNSRDFVAGDQTYTNTLDVTYYPTERGPYNLNPANESTAERWAGMMRPISVSNFTNANIEYVEFWLMDPYADGKI
LGTNPKLLLHLGNISEDILKDGKLQYENGLPTPEAPARTSESNWGTQPDQQPVLYAFSSEGANRTAQDVGYDGLDNVQEA
AKFGTTFINPVTNLTDPAADDFVFYLSTQFQGALASSVVERYRYFRNPDGNSKANSMEVSSQIPDAEDLNGDFNLDQSES
YNQYTINLDKANLVLGKNFIVDEKETEAKFQNGQTSRSKWFLFRIPVKQFDADAGEASDAILNNVRFARMIFKGFDETST
LRFGTFDLVRSDWRKFTKNIAVINESEEGNYNIDNSNFDVGSVNLEENSKGTPPYVIPPGINRQVLSGTTGAQRQNEASL
YLKATNLSKTSHASRGVFKNVALDMRRYEKLELFVHAEDLKDVTSNKLDQNAKFFIRLGSDAIDNYYEYESSLKYTAKNA
TSPLDIWPTENTINFNLKEFINAKLRRETAGISLDQRYKDQEYGDSHRAIFTKGRPSLGNISTIVIGVRNTGSDSKDLVL
WVNEIRLSGIENKGGYAANANLNFNLGDFANVNANAAISTIGFGSIDQKPTQRQQTQNTAFSINTTVNVDKFLPEKAGMK
IPVNYSYTQTIEAPKYNPLNDDVLFNEDPKKDQLKQVVRTYTQQRSFGVLNMRKERVNSEKKPKFYDVENLALTAVYHDD
YYRDIYTKKNYRQNLKAYIDYNYNFKPWVIKPFNKVISDTAKIVPYVKWIKEFNINPIPTRFSFRTELDRNYSELEFRNI
EALLNGNGSQNFDVLKNRNFFFGWQYNLGFNFTKSFKAEIFSATRTLNDDWAVNTMDTRSIFQNPFKVGRPVLYNHRIQF
NYRLPFEHFPYLDFINAELGYGLQYNWNARSTVLLNSASGNLGNVAQNTNNKVATASVDIPLLLGKFNYFKKLDSIRQGR
NREIDSLNQVYEKAFANKNSRRRFQFKPYRFKHQLSLTQKVMSALTSIKQANLNFNENNGTVLPGILSEPNFFGIGRRGF
GGPTSGFLLGSQADIRRLAVENNWVTQSEYLNDPYTQMSNRNVTANIVIEPIKNLRVDVNFLQTYNKMLTHGGFNIDLDG
NRANGVQFSFANEMISYSNTEFLLGTTLKNSTDIFNDIKARAREFSRLNNGALMAGGFVEGYDITNTYVLVPAFRSALSG
KSVSMKNPTRPNFPLPNWRLTYSGLRNIPFINSQFEKFDIQHAYTSTYTATGIQSNIDYYNNPNALDVRGNKLNPYVFSQ
AMFVEEFAPFVGADVTMRNHMQFRAHYNRNRMFLLGLVNQTLTEDSGSEYVLGFGYILKDLKLKLRYKGKTRDIKSDLNI
RADFSLRDNKTSIINILKDDAQVTGGQRLLGIKVSADYNMSQNFNIRFFYDQLMTKYKISTAFPLSTVRAGLSATFTFGG
NGM
>AMQ01437.1 Gliding motility protein [Pedobacter cryoconitis]
MRNTFTLIILLIFSFWGQQAFSQVNQEGRYQDTTRNNFGLKEKQRLGIRQPFNSFTPQPDNIKREVEFDAANKRYIIRER
IGGRFFGPPQYLTIEEYQRLVNSEMKRDNWRVISNAEADEIRKTGVIPSLTVNNQAFGKIFGGNQISIQPRGEAELTFLG
RVNKNENPLFNEQQRVQSNFDFNQRIQMDLVGNIGTKLKLNMNYNTEAQFDFENQIKLDYTGGEDDIIKKIEAGNVSLPL
STSLITGTQALFGIKTQLQFGKLNVTTVFTQQKSQSRELQISNGAQRNDFRITGDTYEANKHYFLAKFFRDNYNKAMANA
PNLLSGVNITKVEVWITNKTGNTQDSRDVLGLIDLGENQPYNAGFTGGSAFSLAPSGFALQGIRQSNDILSKLPPGARFT
NSNDVISYFQANQGTDNYAKLTYARKLAEREYTFHSQLGYISLNNALNSDEVLAVVFRYTYNGVEYQVGEFSTDVPFDPG
TPKVLFAKLLKNETTKTNLPTWKLMMKNIYSIGGYQISRQNFKLDILRLDNDSGIERPVMTEGVNTTNKLWINLTGLDRL
NQQNDRKPDGVFDFLAEDKPFSNPANSSMPPPIGNIGGTGGTGSNNGLGAFATNMNKGYITIDPLNGRIIFPVVEPFGRD
LAAQFNPGEQNLIDKYTYTALYDSTKVVAQQLFTKQNRYIIKGGYQSQVASEFSLNSINVPEGSVKVFSGTIPLQEGVDF
TVDYQGGRVSIINTGVLLSGQAIRITTENNELFGLQQRSLFGTRLDYRVNNKLNLGATYMNLSEKPLTPKVNIGEEPISN
TIWGMDLNYSTSSRFLTKMVDKLPFISTKALSKFSFSGEFAQLVPGHPKAINSLGDKGGTSYLDDFEASRSVIDLKSAIA
WQISGTPQLFQEAGLTNDLAYGYNRARLAFYNIDPTFYNRTASNIPANLRNNKTELSNHYVREIIEQEVFPFKETPTGQA
VSLPTLNVAFYPNKRGPYNYSPSGFNSNGDLMNPKSRWGGMFRKIETNDFQALNIEYIELWVMDPNIYNTNSAGGDLYFN
IGNISEDILKDGRKSLENGLPPDGDPAKFDETNWGRVPKLQPVVQAFDNDPAARKAQDVGLDGLGDNDEKTKFAPVLSQI
VPQLSPSAASELQGDPSSDNYTYFRGPQLDQENAGILKRYEKYNGTDGNSKTSQQSLEDLGIDNSASTSLPDGEDVNRDN
NMTQSDEYFQYKVSMRKGDLEVGKNYVTDAVTSQVKLANGQTQPVTWYQIRIPLADYQQKVGNIQDFKSIRFFRMFLTNF
TDTTILRFAKIQLVRGDWRKYNDLNIGTQLITDPGLNNTVTPDNSTIEVSTVNIEENGKRTPIPYVVPPGIQRELDFNNY
RTNTRLNEQSLSFIVRNLRDGYGRATFKTALNDFRSYKRLEMFVHLEALGNTVINNGDLNAFIRIGTDNQDNYYEYSQPL
TVTQPNTSDPYKIWPDANKLDIELSLFQDIKLARNRATMANGAMWDITKPFSYMVDGKTVTIKGQPDMGQVKVYMLGVKN
PLKLASNPRADDGLEKSGQIWFNELRLTEFDERGGWAAAARMNAQLADFAEVNVSGSKSTIGFGSIDKRVSERNRSDNAS
FDISSSMELGKFFPKKSGIKIPTYISYSKQVSTPQYDPKMPDIELKTSLKGASAEERKIILDYSQDYTTRNSINFTNVHK
ERTDLNKAPKLWDIENFSGTYSFTKILHHDFINQSSIQKTYFGSLAYNYSGQSKNYRPFDKLIKSNLLSILKDINISPLP
TAINFRIDVNRYYSENSLRNNDPGNSIPINTTFNKNFLITRVYAISWNLTKSLTLDFDATNYSIIDEPEGRINGLKRDTV
WQNMLRLGRTTDYSHNMNITYALPINKIPGLDWINVATRYGTNFTWNTEPLSTLRDPLINLGNTIQNARTIQLNPTFNFT
SLYNKFGLLKRAKNNDGGPGVLLGLLTSIKNINAAYTQTKGIFLPGYTPTTDYFGIDKFSGAPGWGFVFGSQRDIRDMAM
RNNWLTHDTLQTQLYINTMREDLSITSVIEPFRDFRITLTANKNRTMNYSSNFRYDNTSQAFRNLSPSTTGDYSISFISL
GTAFSENPGSTVSKLFNQFMANRSVISGRLGGINTNSRGISGGFADGYDKNSQDVLIAAFMAAYTGKDASKVSLNSFPKI
PLPNWRINYGGLTRWDFLGDYFKSIDLRHSYRSIYSVNGFNTLARYQETDGYVSSRDDNQNFLPFYQYSQVTIAEQFAPL
IGIDTRLKNNLTANFELGRTRLLGLSLANSQLAQLSENNMVFGLGYRTTKFRFPFGLFKQLKMDNNMDFKLDISIRDNKT
VIYRADVSTAEISSGAKNITYRPSVDYILNQRFNVKVFYDSNITKPYTSQSFNTSFSNFGFSLRITLN
>ABG57323.1 protein involved in gliding motility SprA [Cytophaga hutchinsonii ATCC 33406]
MNSRKKFILPLFGVSLFFVFWAAFSSTRDGSYYSFKKIFTPDDSTKRIKTRRPTYQSEDRVGDQYNNPTNKSPLELQNPD
NITEEVEIDTATGNYIVREKIGDMEYRTQTYLTFEEYYKYKNKQLLRDYWQSKGKTDPNDPMATPPQKPGQPFGFTKHIK
GLEGPFGSNYVDIRPSGLVTLDFAGRWQRVNNPALPIKQQRNGLFDFDQQISMNVIGKIGEKLKLTVNWDTKAAFEFQNS
VKIQYTAFEEDIIQAIEVGRINMPLNSSLMTGPQNLFGLKTKLQFGRLSVTAVAARQDGKLDEIKIGGGGQGRTFEIKGD
AYEPYRHFFLGQFFRENYERSLKSSPTILSNVQIKRVEVYVTNRNNTTANLRNVVGYLDLGENDSLYRKNLTKNVPTDAP
FNEINNLYPAINGFRSIETLSADVATLNAACGCTFQDGTDYTYLKSARKLAPTEFTFHPDLGYITLQSRLTEDVALLVAY
QYTYDGKEYTVGELSDEYANLPENQLVFAKMIKPPLVKTRLPTWDLMMKNIYQIGVTQIQRDNFQFRIIYKDDATGADIP
NLQEGTNTKGVPLLQLSGMDLLNPNNDQAPDGNFDYVEGLTIDSKNGRIIFPVLEPFGSNLEKYFLPTEQALKSKYVFSE
LYDSTFSDAQQIASKDKYFFKGRYTAGTASEIILPGINVSQGSVVVIAGSTTLVEGVDYTVDYNLGRIKILNDGVLASGQ
EIRIRFEKQDLFNFRRKSFMGTRLDYKVNENILIGGTFLHSNEAPNITRVNIGDEPASNTIWGVDANIKQDSRMLTRAVD
LLPVVATKAPSNINFQGEFAQFIPGYNKIIDKNGGGEGGIAFIDDFEGAKTPYDLTRSPMTWRIASTPQRIDSARSNTLA
YSYKRAKLAWYNIDNIFYRSNNGLPGYLSYENITNHFERNITIQELFPNQDLNVAVTNIPTLDLAYYPRERGSYNYNPVL
TTDGRLVDSTKNWAGMTKDLKNDVDFDNANIQYIEFWLLSPYMESNGRNLIDGVPMDETNTGTLYFNLGSISEDVLKDNL
QSFENGLPTNDALIASNTDTTLWGLVSNQQFITNAFDNSSGSREKQDIGLDGLNDAQEVNFFSGYLNDVNNLSALTPQAY
ANLTSDVSADNFGYYLGGDLDASEVSILGRYKNYNRTQNNSPVNSGAAITPANTTYPDNEDLNADNTLNTLEEYYEYKVS
IAKDKFKVGENYIVSSRNYTVEYVGGAKETVTWYQFRIPIRTPDSIVGDIQGYKSIKWMRTYVTDFKSPVVLRMAQFQLA
ANQWRTYQLEDKETGAAVGGKPDLSVLDLSVVNIEENSDPTDNTTPYVLPPGFNRDYDATSVTTRRNNEQSLRLCIDDLA
DGYTKSAYKNVNVNLMNYKQLNMFVHAETTKDIAAYNGNAYAILRLGTDYTNNYYEIQVPLRFTDPIGTRDPNEVWRSEN
EINVNISDLVATKVARNSAGASMQQSFTQTMANGQILSIVGNPDLSAVVTIMIGVRNPRGGYTSPMSFCIWADELRTSGF
VSHSSYAYAAKLNMKLADLGMFNSSIRYTSAGFGSLDQKTSERERANTLEYGLNTSLNMEKFIPGKTGIKLPMYVGYNRK
TITPVYDPLNPDVDLQQSVNGQADPKAYKKLIIDETTNKAINFQNIQKVKVNPAAKKHVYDVENLTLSLGFSELKRTSFD
IKEYRSTNYTGSLGYSYTNNSKSYTPFKSMTATKGILTPLIKDFNFTLLPSQFTFRGALDRKITKSQYYESGPTTPAQKA
LYEKYFTFTRNYTMMWNFTKSITGTYNANAYALIDEPNREPGDQAYKDTIAANLMKFGRLKRYDQTMGLQYKLPLDKIKA
LNWTTMDYTYKAGYNWEAGSLALRDSLGANVMQNKSDNQINGKIDLDKLYSKSKFLTEMKKPKPAPKKPDPKDTIPPPPN
RALLKAAFQTLMAIKNANITYSNQQTTNIGGFLPTPHYFGVADVPQGGEMLPFVLGSQDASFRETAASNGWISKSRSLNS
LFTQQQTQNITVKINAEITRDLKIAFESKYSYSRLYAERYRYNDTLQRYISENPSLSGNYSISTITILTSFDKHVSGSLD
PNSSANFEKFKSYRQIMIDRLDGQPGDYEQNSQSVLIPAFLAAYMGQDPNKSDLNGFPKIPLPGWQIDYSGLAKAKMFKK
KFQSITFSHKYSSQYLVGSYTSQNVYNYNYINPGSDFYSPTRIPDSINSSGQLVPIYVINGISVNEAFAPFIGFNARTKN
KITYKLSYSRTRTLNMSLTNAQLTESLNNSWQIGIGFARSNVPIPGFLTGGQKLNLKNELNIQVNFTLNDMITYQRKFEE
NTTVTAGNTNIQFKPTISYNISQRVTMMFYFERTINSPKISSSYRRATTAIGIQLRFTLS
>EAQ42387.1 hypothetical protein MED152_06695 [Polaribacter sp. MED152]
MTRVLKHIILLVLFTFTVSFSLQAQTKTTKDSLAVKKDTLNLKYDFKYTQKGGLFLDDLAKKEVIFDKELNKYVILEKIG
DYYTKTPIYLTQREYQEYRLKRDMLQYFKDKVSATNSKKKGSAAAQKDLLPSYYVNSKFFETVFGGNKIEFTPTGNLNLK
LGFIYQNTENPQISEENRSSFTFDFDQQINASIRAKVGERLEFTANYDTQASFDFQNLVKVDYTPTEDDILQGIEAGNVS
MPIKNSLINGAQSLFGVKTKLQFGKTSVTAVFSQQNSESKTVVAEAGASIQEFELRTTDYDNDRHFFLSQFFIDNYANSL
KQYPLVSSQVNITRIEVWITNRNATTEDFRSIVALADIGELNNPGSNYQNLVDDNNTVQPVTPVSVNTNGNVFFLPQNDA
NNIYDPTVLAGIRDISDVDNTLQSRFQMEQGTDYSILENARKLTTNEYILNSKLGYISLNRRLNDGEVLAVAYEYTVAGS
VNGSTKKSFKVGEFSNDGIQAPQNLAVKLLRSEILQTVRQNPTTNEAEAFPTWRLMMKNIYALGAYPLTQDGFRFEIQYR
DDETGIASNILQNASTPNIPTTPLIQVLNLDQLDQSQFRTPDGFFDYVEGITVNSPNGYIIFPEPEPFGNDLVLDPSDPN
DIGLDETLDAQYLFKELYLNTKINIQNNFQAKDKYFLKGYFKSETAGGIPIGAFNVPQGSVTVTAGGRQLVEGVDFVVDY
LQGRVQIIDPGLQASGTPISVSTENNAVFNQQRKTFMGVDVEHQFSENFVVGATVLNVMERPLTPKINFGSEPIDNTMFG
LNVDFSTEVPYFTKLANKLPFVDTDVPSNLSVRADMAYLLPGTPSGIDVTGAATSYIDDFEASQIPISLLSALDWYEAST
PRNQSNDRFNGGNSDLSYNYKRAKLAWYSIDQIFYGFGETPPSIDADELSRAETRQINFNELFPNQQFDITQNTQIRTLD
LAYFPEERGSYNYNPNATIVGDKAVLPSPETNWGGIMRPLNTNNFDQANVEYIQFWVMDPYQNYSITQEEGLPQGVNPDD
ISNQVGDLYINLGNISEDITKDNRKMFENGLPEDGAKVDGVNVNRTIWGDVPRNPSIIYAFSEEDAARTNQDLGFDGLTN
DGERNLANVDPKFAALTDPAADDFQFFRGSQLDGLNASILRRYKDFNNTQGNSPTLNQSPEPYPTSSTTYPDVEDINRDQ
TMNTVESYFEYRISMNRNDLQKGTNFIVDEKTTTVTLENGNTQDTKWYQFRVPVRNGTPVNGITDFNSIRFVRMFLTNFK
MPVVIRFGELDLVRGDYRRYTRTIDPAIDPDRELTQAELEGFEVGVVSIEQNNGSYIQPPGIERERLQGSTTVQLQNEQS
VTLKVTNLEPNKTRAIYKNLSVDLRRFKNLKMFMHLEGDDGFAGVIRLGTDLNDNYYEVQLPLTVSSGGNSQLDIWPEIN
NLDALLETFGKVKLERDAIGAPINELYTSIEQSSNVPYTLSVKGNPTLAQIRTVVLGLKNTSNVNRTGEVWFNELRAAGF
DNDAGWAAVLNADANFADVANVSLSGSMQTIGFGNVEDRVNQRSLDETKQYDVSTTINLGKVITPKDWGIQVPMSYSIGE
KFIDPKFDPQYQDVLLEDAIDQNPNSEFSRDYTKRTSISFVNVKKNRNPNSSKKPRFYDIENIAVSYAHNKEFHRDYNIE
KYINENVTASAAYNYNFNSKPIELFKNSEKFKSKYWRFIKDLNINPVPSLLAINSRINRSYNEQQSRNLVPGLSPQPELI
QRRFLFDWDYTVGFDLTKSLQLNFNATNNYIYDAFGSGEELQIFDNFFNTGRANQYHQKLNATYQLPLDKFPFLKFIKAD
YAYTADFDWQVQSQDESIAEQIGNVIQNANTHNLNTTFSFDKIYKSVGFEKLLLTKQQRKLAKENKNARIQPKKNLPTGK
KILKLSWDVLTSVKQAKISYSENNGQYLQGYDEGIGFLGGAPTSFAFGSQVDIRNKALTNGWLVSPRALVDDPNTPIDES
AFYNKTYSRTHYNKLDYTFTLKPIKDLNIDVRGNKIKTTDLSQQLDIIADGTENGTIDFGIDAFETGNFSTSHSMFGTAF
TDGDALFQRMKDYRTTVANRFASENPSADPAGFGENSQQVLLPAFIAAYSGKDPNTVKTGLFRNIPIPNWTLRYNGLMKL
KWFKKNFSTFIISHGYRSSYTISSFTNNLQYDEATKFTTVNAAGNYEAPKLVAAATLVDEFSPLIKVDMKMKNSFSLRGE
VKRDRTLTMNFNNSTLTDIAGTEYIFGLGYVFKDVKMNTRFTGKKTTLKGDINLRADVSLRDNLTQIRYIDEDNNQISGG
QRLFSIKFVADYRLSSSLTASFYYNHQTSKYAISTTFPRQAINGGINIIYNLGGN
>ACU93178.1 protein involved in gliding motility SprA [Capnocytophaga ochracea DSM 7271]
MSVKQRLTLFLLLLAGFSVQAQVTPTTQTATSTQTETTVRNGIGRIGLEQPKSIVHQYTYNPTLDRYVYTEKLGNYDLST
PMFLTVQQYENLVLRERMKEYYRTKLDAIGDTQSNTADKKKTQRDLLPELYVNSDFFESVFGGRNIELIPQGSVGVDLGV
RYTRNDNPVVSPRYRSSWGLDFEQRISLGLTGKIGTRLTLNAQYDTQASFDFQNVFKLEYTPDEDDIVQKIELGNISMPM
SNSLITGSQSLFGVKTELKFGRTTITGVFSEQKSERKTVSAQGSGTITEFEFSALDYDENRNYFLAQFFRDNYDRALENY
PFINSKVQITRLEVWVTNRNSRMGNIRNILAVQDLGEPKMENTRLGNKAGASFFNATTNNMPANGANKYDPTRLGTPNSV
LTSAIRDVATVQQGFGTNSSYVSQGYDYAVIENARKLEEGVDYKVDTKLGYISLSTALSSDEVLAVAYQYTYGSQVYQVG
EFANDGISATTNQFYGGGNNAITNNLLVLKMLKSNRLNVKDPIWDLMMKNVYSVGSAQLSPEDFRMNIFYSNPSPINYIE
KVNNNGWPTGLEDRILLNLFNFDRLNKYNDPQPGGDGFFDFVPGITVDEQYGKIFFTKVEPFGEYLYNTLGGGANYDDPA
TYNDNQRKYVYTSLYKNTKTQAQMDGDKNKFQMKGRYKSSGRRGISLGAFNVPRGSVTVIAGGRILVEGLDYLVDYQSGI
VEIINPSLEASNLPIQVSVENNLIFGGQTTRFMGVNVEHKFNDKFIIGGSIVNLRERPYTQKTSYGQEAVNNTIFGFGGT
YSTELPFLTRWVNRIPTIKSDAPSNLSIRGEFAYLRAGTPKADDFDGETTVYLDDFEAAQATIDMRSPLAWKLASTPLEF
GQGSGTASRTLYGNGPDDPNNLRNGYGRAKLSWYTIDPVFYSNQKPSEISSSEISKNSTRRIFIEEIFPQQQLAQGQSLV
QTTLDLAYYPNVKGPYNNDPSFASRTQNDKWAGIMRGMSYSDFQESNIEFLQFWVMDPYYSGEYSGDGELVFNLGNISED
VLKDGRKQYENGLPGLSSTSSINTSSWGKVPAAQSLIYAFDDNSSNRALQDIGLDGLNDAEESRIYNNNVATSPNDPAMD
NYEYFLARSGGILNRYYNYNGTQGNSPVAVTNTNRGSTTIPDYEDINGDYTMNTANNYLEYRVRIKPNITTADPYVNDIR
VVSVEAPNGQQVSARWIQFKIPIASGEMWREGFQYPLNNNDKMDIINSMTHMRMYLTGFPQEMLLRFGTLDLIRGDWRYY
NYTLSTDKDDPSDDGTKVEINSVNLIENETRQPIPYRMPPGVRRERINTNNTLVEQNEQALSYIVDNLENNDSRAVYKAM
RFDLRQYKYIKMFVHAEAYKNKPLSDNQAVAFLRVGTDFNDNYYQVEVPLQVTPAGASTEQLIWPQNNQLVIPMDVLTKL
KAISIRNQTMSDAVYYDANFNVVPESAPHVAGQNRYVIKGNPSLGSVRAVMIGVKNVSGSNGLSGEYWFNELRVAELENH
GGWAAVGSLDANASELMNISATGRMHTVGFGAVDQAPNQRALESTREYDVMMNINAGKLLPPKWNMQIPVGLNHSQKLST
PEYDPVYQDIKLEDRLDVAQNAREREIIKEQAEDYTLRRGINLIGVKKNLGEGQKNRIYNIENFTFNYAYNEKNHRDYEL
RYEDEQQVRAGFMYNYTFKPTAVEPFKKSSKFANKRYWQWLADVNLNILPTSIMFTSDINRSFTKQLFRDVHFDGVNANQ
QKALPELQQRNYQMNHQYAINYNLTKSLRLNFNATNNSIIRNYYVYDGNGDISGVNKEVSLWSDFWDLGTPDHFFSKFQV
NYDLPFSKFPFFEFMKANYTYSGDFDYQRGSQTLLQLARQEVNTLQNGNTHNFTANLTFDQLYRYLGVKATPRGEKASVA
KTFLTMLKTVGVNYSVTNARTIPGYTQQVGFLGTFKPSAGFMFGDQTDLRYEMAKRGYLTEFPDFNDQYIKSQERQLLLT
ANLQPIPDLQINLKANRQYTENYTETFEVRNFVYNPLVGNQVGSFNISTNLIATTFNKIDEYKSEAFERFKENRLTVARR
LAEARGLNPASVDAEGYPIGYSKKSQAVMIPAFFAAYSGSSASGVSLDAFKNIPIPEWNIRYTGLMRVEFIKNTFRRFSL
AHGYRASYSLSEFRTNLEYEPANPNKTNVAGDFLNEKLYSTVTLAEQFNPLIRADMEFKNSMSFLAEFNRDRTISISLDN
DYLTEILKREYKFGVGYRFKDLRFVTRVNGNLTTLKSDLVLKGTLSYLNEFTVIRNMEIFNNQVTAGQTSWLGNLTAEYA
LTRNLLASYYFQYNFSKSAISTAFPMTTIRTGLSVKYTFQ
>ADR23311.1 gliding motility-related protein [Marivirga tractuosa DSM 4126]
MLSRSTQLLLRVFTIFTFIFGGSNNLYANFNGNAFNLFQEVQQSAQQSQDTVKTDSTKTDSVRNYQPTRRPTYQAQDRYG
DPFSNQTSNSPLLLEDPAALNMDVKIDTGFNYSIYETIGDIKFRPTSSMSYEEFSDYQDDRILKEYWKERSLGLDGESAV
SGRSLIPPLYVSPVFDRLFGGSFVELVPNGFITLDFGGRITKNENPNLPVQAQKYSSFEFDQQINMNAVGKVGEKLAITA
NFANNNSFNFQNDLKVEYTGYEEEILKKIEIGNVSMPVNNSLLSGAQNLFGVKTQMQFGHLFVTSVASTQRGKAESIKVE
GGAQRKEFQVRASDYDENRHFFLGHFFRNNYERWLSGLPRINSSLDIRRVEVYVLNRNENTQNIRSVAAFMDLGEANPNN
INEDQFLKPGSPSNSPTDNDANNLWNSINSYNKDYDSFLNTLETSNPNLSRTVDYEIINVARKLDATEYSFNKELGYISL
RRQLQNDEMLAVSYEYTYNGRRFQVGEMAENYGSRSNDEVVLLKLLRPSKINVEVPTWDLMMKNIYNLQGSQITQEGFQL
RIIYRDDRTGQDNPSLHESSLRDIPLLRVFNLDSLNQNNDPQPDGNFDYINGLTINQNEGKIIFPVLEPFGSSLSQQFRD
DEQTFRGKYVFNTLYESTKNDAQQLTSKDKFFIKGQYESSGSATEIALPGLNVAENSVRVSAGGTPLQEGIDYRVDYNLG
KVIILNEGILSSGRDIDIDFETEDMFNFQSKTLIGTRFDYVVSDKINIGATVLRHTQRPLGVSRYTIGSEPSSNTKWGLD
LNYSDEVPFLTKMVDFLPFLDTKAPSTLTFRGEFAQLIPSTSSQVDGQGTAYLDDFEQSVTVNNLGSDFVSWKMAATPET
EDNRFKDQGKWGANKKRAKLAWYNIDNTTIYNTNGANAAVISEEARENHYSRGIVMQEIYKNRDRNVGSNILQTFDISYF
PSERGMYNFNSDLTNDGLLKNPKQNWAGITRPITSEVDFDKNNIEYIEFWLMDPFIDTPRGVIDDGTEDATNNTTGGKLY
FNLGSVSEDVLPDNKLAFENGLPEEYNNEAGVDITEEGRVPADPPITNVFSNNENARPNQDVGLDGVRNDQESEFYSDFV
NEINANPAISEEAKDRILADVAADNFRYFLGDDFDDREAPVIERYKNFSKTEGNTPGSSGEETYNPSGSRFPDSEDLNND
KTVSTLEEYYEYEVALNENDLNVATNPLIVDEVTASDENENVKWYLFRIPVRNPSRTQGDIQGFKSIRYIRTVLSEFEQP
VVLRMADFRLVGSQWRKYNGSLERAGIIETPETKPSNLVISSVSIEANSENGPGKVPYVLPPGITRDQDIAAVANQVRQD
EKSIQLCVDDLEDGKAVAAFKNVNFDLVNYGRLKLFLHAQSPNVNNDEVTAFVRLGTDFDDNYYEIELPLTITPYQTTDA
REIWPLENEIDMDLDRLYELKARRNRKLGNQNVLLPYIEESGKYTITVRGRPDMSSVQTMMIGIRNPEGGSTMPQDLCIW
ANELRVTDFDQTNGWAANATLNAQLADFANITLGTSYTTVGFGGIEQNIAQRTRETSEAYDVSANISLGKFFKEETGIKI
PMYLGYQTFTATPFFDPRDPDIPLTAALESFETAEEAESYRQLVIDQEVRRSINFTNVRKERKETDKLVWPIAISNFDFT
YAYSDIFRSNLQTAEFATKNYKGAVGYNYGFPNTNIAPLKDVDFLSSPYLKLIQDININPLPTSFSLRADLDRSYVKTQL
RNDRLTIDGIEPQFQKSFTLNRNYNLDWNLTENININYTARAFSIIDEPAGEINSEVKRDSIMTNLQNLGRMKNFDQSVV
TGYQLPLGKFPLTDWISAEARYKVDFNWTSGSLNQIDTLGHLIQNSNEWGLNSRLDMNKLYNKVKILNKINNPPRLRANQ
KDTTWSQPGAPIVKGFLKLLMSLKNVTGSYSERGGTMLPGFRNRAYLFGLDSSLTAPGLPFVFGSQDPSIRYTAAENDWL
ARSTSQSNFYTQSIVKTLDLKATLEPAKDLSIQLDVNRTVNENYSELFRFSDESNSFVNLTPSRSGNYIMSYNMIKTSFV
PTDDSFSPLFEQVRENRESIRQRLSSANTSGGEYQINHQDVLIPSFLAAYSGTSTDEVSTNPFPKLPLPNWRVDYKGLTN
IKAIKDVFPSVSLSHAYVSTLTINNYINNAVYSQESELNLSNSIEKYPLPTAVSDSGFYLPVYTIGQVLISERFSPLIGV
SLRSSGRLTAKFEYKKERNVALSTETSQITDQKSNDIVVDIGFTDPNFTLPFKVQGRTISLDNDLTMQLSITVRDTEVVQ
RTLDDGRNVLVDGTINFQLRPTVNYTVNERLNLNFYYQRNFNEPRVQNSFPTTNTAFGVQIRFGLQ
>ADQ81997.1 protein involved in gliding motility SprA [Riemerella anatipestifer ATCC 11845 = DSM 15868]
MKSHHHTFHKLLWVLGFVFFSNLTYAQTEKDSLNSQPQLSLPNPVRYEAFYDVKEGVYFLYPKIGNVVTGTPIVMTPSEY
GAYVKSIGLRNYYQEKSLQYDLANNLKEPKDAEKKRLLPSINIKNKLFETIFGGNKIELIPQGFASFDLGGLYQRIDNPL
ILPQNRKNFAFNIQQRIQLGILGKVGENLQLKANYDTQSGFAFENRLNLAWRAKGTWKDLQSKTLGESKRTGEDKIIKNV
EFGNVNMPLSTSLMRGSQSLFGLKTEFQLGKTYGTLVLSQQQGEARTVTAQGGGVLNTFKINAIDYEDNQHYYLGQYFFQ
NYDNALANYPQINSKINITRIEVWVLDQTASNLQNQKSIVAVRDLGEGSAQYPNNTQNNLYQSISALAGIRDANTAYSTI
NQQSFPNASGTLETYTDGEQFIFNRRARRLNQNEFTFHPQLGYISLNQRLNDNQLLAVSYSYTVNGSNQVYKVGEFSEES
SVLVTKLLKPNVLVKTTSPMWNLMMKNIYSLNANGVTSDKFFLNVYYRDPKNGKVNYLPNTPVQDTNLLKLLNWDRLNLN
NDLQSNGSTLGDGLFDFVNGITIDPANGKLIFTKAQPFGNFMASTLGSNDPQFVFSELYQQQKQVATQNPLAQRYTIEGR
YQGGQGQGISLGAINVPKGSVRVTANGAQLTEGVDYTVDYMLGQVTIINEALKQSGQAINISLENQMTFNTQRRRFWGLN
LERKISDKFIIGATAMNYAERPLTQKVQMGQEAVNNTMLGMNLMYNNELPFLTRLTDKIPLINTEAPSHLNFKAEATYLI
PGQNKDINDQAYVDDFDQTTSKISLKEPALWALASKPEKNPNDIIFKNSALDNDVKNGYGRGLLSWYYIDPRFYGVGGKA
PNGITADALSNHASRRVRMNELYNSRDFVAGDQTYTNTLDITYYPTERGPYNLNPANESTAERWAGMMRPISVSNFTNAN
IEYVEFWLMDPYADGKMLGTNPKLLLHLGNVSEDILKDGKLQYENGLPTPETPARTSESSWGTQPEQQPVLYAFSSEGAN
RTAQDVGYDGLDNVQEATKFGTTFINPVTNLTDPAADDFVFYLSTQFQGALASSVVERYRYFRNPDGNSKANSMEVSSQI
PDAEDLNGDFNLDQSESYNQYTINLDKANLVLGKNFIVDEKETEAKFQNGQVGKNKWFLFRIPVKQFDADAGEASDAILN
NVRFARMILKGFDETSTLRFGTFDLVRSDWRKFTKNIAVINESEEGNYNIDNSNFDVGSVNLEENSKGTPPYVIPPGINR
QVLSGTTGAQRQNEASLYLKATNLSKTSHASRGVFKNVALDMRRYEKLELFVHAEDLKDVTSNKLDQNAKFFIRLGSDAI
DNYYEYESSLKYTAKNATSPLDIWPTENTINFNLKEFINAKLRRETAGISLDQRYKDQEYGDSHRAIFTKGRPSLGNIST
IVIGVRNTGSDSKDLVLWVNEIRLSGIENKGGYAANANLNFNLGDFANVNANAAISTIGFGSIDQKPTERQQTQNTAFSI
NTTVNVDKFLPEKAGMKIPVNYSYTQTIEDPKYNPLNDDVLFNEDPKKDQLKQVVRTYTQQRSFGVVNMRKERVNSEKKP
KFYDVENLALTAVYHDDYYRDIYTKKNYRQNLKAYIDYNYNFKPWVLKPFNKLISDTAKIAPYVKWVKEFNLNPIPTRFS
FRTELDRNYSELEFRNIEALLNGNGSQNFDVLKNRNFFFGWQYNLGFNFTKSFKAEIFSATRTLNDDWAVNTMDTKSIFQ
NPFKVGRPVLYNHRIQFNYRLPFEHFPYLDFVNAELGYGLQYNWNARSTVLLNSANGNLGNVAQNTNNKVATASVDIPLL
LGKFKYFKKLDSIRQGRNREIDSLNQIYEKAFANENSRKRFKFKSYRFKNQLSLTQKVMSALTSIKQANFNFNENNGTVL
PGILSEPNFFGIGRRGFGGPTSGFLLGSQADIRRLAVENNWVTQSEYLNDPYTQMSNRNVTANIVIEPIKNLRVDVNFLQ
TYNKMLTHGGFNIDLDGNRANGIQFSFANEMISYSNTEFLIGTTLKNSTDIFNDIKTRAREFSRLNSGNLTTDGFVEGYS
IANTYVLVPAFRSALSGKSVSMKNPTRPNFPLPNWRLTYSGLRNIPFINSQFEKFDIQHAYTSTYTATGIQSNIDYYNNP
NALDVRGNKLNPYVFSQAMFVEEFAPFVGADVTMRNHMQFRAHYNRNRMFLLGLVNQTLTEDSGSEYVLGFGYILKDLKL
KLRYKGKSKDIKSDLNVRADFSLRDNKTSIINILKDDAQVTGGQRLLGIKVSADYNMSQNFNIRFFYDQLMTKYKISTAF
PLSTVRAGLSATFTFGGNGM
>AEE49871.1 hypothetical protein Halhy_1986 [Haliscomenobacter hydrossis DSM 1100]
MNKTLLPFSLLLGIAVTLSAVDVAYHPTFMPGKMPGAKDHRTLTDTVPIKDRPDNFINAPKRNPFDVRDPKAIDKNVEYD
PATGNYIIEEKIGEDFFRPPSYMSFEEYTKYRQKQDEAAYFNELSAKSRGKKDALNPLDPFSKIDIKKDLIDRLFGGSTI
DIKPQGNVDLTFGYDYQRLENPILNLRQRDQFLFDFDMNIQMNVQGKIGEKLNLNTNYNTGATFDFDQVIKLNYDSQKFG
EDDILKKIEAGNVSMPLRGTLIQGAQSLFGIKTELQFGHLRLTGLVSQQKSERKNIQIQGGSEQQEFDVKADEYDENRHF
LLSHYNREAFEPALQNLPQIRSLFKLENIEVWITNDRNEVDNVRDIVALADLGEGREEWLVNTNSVDLRPGAPKDITGIP
LPDNRANNLYDRVIGQGDARAIEKSISTLQNQFGMVPTRDFEKVTARKLKPTEYTVHPELGFVSLRINVLPDQTVGVAYQ
YTYNGRSYKVGELSNNSENIRPDSSLNVLYVKLLKSTIQRTDIATWDLMMKNIYPTGATQVDQKEFRLDIYYEDPGKGVK
RFLPETNLQGVPLLRVFNVDVLNIQGDPQPDGIFDFVPDLTINTNTGRIMFPVLEPFGSSLLKKIKDTPAEIADKYIYQE
LYDSTLFRAQEFQEKNRYVIKGTYKSSVSSEISLGAFNIPQGSVKVSGGGQQLVEGRDYEIDYNLGRVRILNDAILASGA
QINISLEDNTLFGFQNRSMMGLRADYEFDKNFNIGATIMKLWERPFTQKVNIGEDPINNNVYGFDVNFKREAPWLTKLVD
AIPGMSTKAPSSISFTGELAAIRPGHAKAINQNRKDKGGVVYVDDFEGANNTFDLRQPIINWYLSSAPSDQNSSNPAARP
EALFRDDVTYGYNRAKMSWYRIDNFGLRSGQQDNVNPYTRVIPQNEVFPNRQLQLTELPNIQTLDIVFNPRERGPYNFEQ
PNGSPFSSGLEFVGGETFLKNPKSRWGGMMRALTINDFQAANIEFLEFWMLSPFLNEDGSGTASPDAEKKQGYLTFQLGN
ISEDILKDGLRFFENGLPSNFNKDRRTKETSWSKVPLTQQVTAAFDNDTTSRRLQDVGLDGLNDAGERNKFAPWLNSIRA
VNTNAAARLEQDPSGDNFRFWNDPSFPDNVDVVTRYRDFNNPEGNSETNTSRQSQNSSTNNPDAEDLNFDNTLNETEAYF
QYRIPIFHDKDGELNLDSARLRNGGVKLVTDRIEKEGRVWYRFRMPLSQFDRAVGGIRDFRSIRFMRVLMDGFESQVNLR
FATLEFVRNQWRKYTQDLSPSTVACDNLTVFEVDAVNIEENTDPSEARPFAYVLPLGIQREQSIGGVINTLQNEQSLALT
LQDLCDGKEKAVFKNIGLDMRVYERFKMYVHAEKFDQNQGPDSSGLRIFVRMGSDFKNNYYEYEMPLVFSELDRLPPMTG
GTNPVILPAYKEEVWRIENEFDFPLNLLRQVKEERNATSGSNLDQEYIKPISVTLENGQIVERWVKVRGNPNLGNSKIVM
IGIRNPQGGSNNASAVVWANEMRLTGLDERGGVAGIARLDVQMADLGNVTVAGNFGTIGYGAIDQKVQQRSRFDNSGFDI
AGNLELNKFLPKDWNLRLPFYAQYSRNVETPEYDPYDLDIILKEKIRKTDNATVRDSIQRTTQEISTVKSYNFTNVRKDR
SPQNQGKPMPWDISNFSVSYGYTALERSDPFIESDQLEKYNGGVNYQFSTQTKYIQPFKKLKGSALKLISEINFNPLPST
FTFSTLMDRQFQTTKYRFTDLDPKYSTFFNKRFLWGRDYNLQWDFTKGLKFNFNAANDAVVDEPDESLLREKGFSLAEQN
RYRRDSIWSNIQNLGRTKNYQHEFTLNYTLPTKLIPYMEWVAIKGQYRGNYGWTAAALNTDSLGNVIQNGQNIQANADFN
FDQLYNKIPFLRKIDQGPRSGGAEGNPRTRRTDEANADKDKEKKGGGDLPNGVKLLLRPLLSLRKARFNYSEQHNTVVPG
YTPASRLFGMNQFNSPGWDFVAGIQPRISKLREDEFGTGKDWLAQAANQGWMSSSVFQNREVSQLSTQNWDARVTIEPFR
DMRLDLDISRNYTQNHSQYFKDTLLDNNARFVHAIPQDIGTLTMSYSALKTLFRGDTADLRTLFKTFEDNRVIISQRLGN
GEHVDTTLAQQGYTYGYGRTQQEVLIPAFLAAYTGQDPRGINLNLFELLPQINWRFTYNGLSRLPFFKEFFQSFSLTHGY
KSSLTINTFNTGLDFLRTRDEGFLNELNNNFYPRLEVPELVIQEGFNPLIAVSAALKNGMSFNFDYKLTRNLAMSFVSNQ
LAETRRKEIVFGFGHKINDFDISSIFGKTKKKKRPAPKPPTTGGNPASTAIAPRGLDLQFNFSLSDDVTFNHLLDQGVRE
PTRGSYNLSISPSAEYKLNQRLSLRFFVDYRRSEPKTSAGYPRTDSSGGVVVRFALQ
>AFL82786.1 hypothetical protein Belba_0115 [Belliella baltica DSM 15883]
MLGIIVLPNASAQQAQQDTTKTKIDSLNQRRILPSYLLWPSLRTSPLYPNQLLNNGIQSPFYPTSPRQERIQVELDSTLK
YRIQEQIDSTSVNSGFVYDFDEYSKLEEFRMRQQYWRDRSRGADGESAVSGRGLIPPMTTSPSFDRIFGGNEINITPTGY
VNLDLGAIFRRVDNPSIPIRQQQNGGFNFNQQIQMSVNGSLGQKMKLGANFDSNNSFDFQNQLKVEYTGFEEDIIKSIEI
GNVSMPVQNSLIQGSQNLFGVKTQLQFGKLFVTGVASTQRGRRDELVIEGGGQGRAFEIQGSDYDENRHFFLAHFFRDNY
ERWLRGLPQILSGVNITRVEVYIMNRANNTETLRNFAAFMDLGEGQRLFKPGNPNIGTGTPGAPAANGSNLLFSNLSSNP
AFRPFDTGSSAIESNLNLVRGSDFEQINGARKLAQTEFIFNRELGYISLSRKLQNDEVLAVSYEYTYNGNVYKVGELSED
YQNRPEDEIIFMKMLRPARINTRIPTWDLMMKNVYNLNANQIQKDGFQLQVIYRDDRTGLDNPSLLEGENLKNRPLIRLT
GLDNLNPQNDPSPDGNFDFIPGITIFPDRGMVVFPVLEPFGKTLENLFLPNEAALIDKFVYDTLYRTTQADAELVTRLNK
YFIEGRLTAGSASEIMLPGLNISPGSVIVMAGNIPLTEGVDFTIDYNIGRLNIINEGILQSGKRINISFEKADLVSFQTR
SLLGTRLDYIFSDKFNLGATYLYLNERPNITRIAAGSETLRNSMWGLDANFSDESRFLTKLADALPFTDTKENSLVQFSG
EFAQLIPGTSNRVNGEQAAYIDDFESAITPFNLGGSAAQTWHLASTPKTEDDAFDQSNMTEDRLGNAYRRAKVAWYNIDN
VFYRESGPGVPSNITREDRQNHYVRRVIPQEIFPRRDRDVIIVPEPLFEMAYFPSERGMYNYNPNLTNEGLLPNPRNNYG
GVTRAITTEVDFDRTNIEYIEFWLLDPFIQGENGRVLDGIFNENNTTGGKLRINLGDVSEDLTKDGRHGFENGLPADGDP
LATASTEWGRITREQFLIPAFDNSPEARENQDVGLDGLKSEDEVEYFRDRFINRLNVNPTALNRILQDPSEDKFQYYLDE
NFDQNNVKILERYKKFNGMEGNTPITANQNLPYTPSGSNLPNNEDLNNDNTINELESYYEYELDLRPGQLEVGRNYIVDK
VTSTQSGDEVDWYLFRIPVRTPDRVEGDISGFKSIRFMRTYLTDFEQPVVMRMANFRLVGSQWRVFQESLFERGFFEIPE
PDNSNLTVGVVNIEENSQGSPTQSPYVLPPGITRDRDNLSTVERQLNEQSLRLCVEDLQARDARAVFKNTRQDLVQFGRL
KMFFHADSEDAQDGELTAFLRLGTDYTDNYYEIEVPLLITPKGTRDPRQIWPLENEIDIAISEIVGVKVARDNQQVPLNL
AFTQDVRQYKVTVVGRPELNMVQGMMLGVRNPGETGSASKSVCIWANELRATGFNESAGWAANAILNMKIADLATISTSI
RHNTIGFGGLETRLSQRARQSTTQYDISANVAVEKLLPEALNVSIPMYVSLENSSTRPEFDPLNPDVPFEIALGKFNSDT
ERELYRSQVLDQVKRRNIGFTNVRKNKNPNKETSRIYDLSNFSFSYAFGSVQQSNINTESYNFETYVGNIAYNYSPKPLI
FEPFKSSEFLSGSYGKLLKDFNINFVPTSVSARIDMDRRFMRTQYRNDQLTTDGVDPFFQKSFFLNRFYNVNWDLTQNLR
IDFTSRVLAVVDEPEGEIDTDAKLDSIRNNIRNLGRTTNYNHRVDVNYKIPFNKIPVLDWVSTDVRYAADYTWMTGAIGQ
RDTLGNVIQNTRDRTFTGKFDFVKLYNKSAKYKALTAPKRPSIPGRPSLNAEDTIGTPFTNKLLKFATMIKDINFRYSII
EGTYLPGYMENTGLLGLDRSFLNPGFGFILGSQNPDVRFGLANNGLMAPSAELTQQFSQNQTKNLQISGIAEPFRDFRLT
FEARKRETGQYSEIFRNSVDNPGQYNPISPNRMGGYSITYSMIRTTFSRDDENNNSPLFTNFESYREIIQSRLNSSNPGG
EYSQNGQDVLGLAFLAAYGGKDPATMDLNPFPKIPLPNWRLDFKGLTQIPALKEYFSSINITHGYSSTYEVSNFSNSLLY
QDGLELYNSIQDIPGANLTNEFGQYIPIFILNQVVLTERFSPLIGVNFLTKDRLNISMEYNNERNLGLNFSNAQVTEQRS
RDFGFDLGYTKAGVKIPFKIQGRQEVLNNDLQLRINTRVVDTRQVQRKLDEGSTVTNGNLNIQIRPTIGYVINQNLNITI
YFDRTINDPRVTTAFRRSSTAFGGQLRFNLAQ
>ADY29700.1 hypothetical protein Celly_1877 [Cellulophaga lytica DSM 7489]
MKTGAKKNLSPLYRLLIICVLFLGAPTFAFAQDGEEQEQDSTKTGVALGKITLPNPNSIVSKYTYDPDLDKYVYSEKVGE
FNISYPIYLTPDEYFELARKEGMKNYFKEKADAFSGKKAGSEEARKNLLPNFYVNNNFFQSIFGGNTIEVIPTGSVAMDL
GVIWQKNDNPSLSPRQRTNTSFDFDQQIQLSMLGKIGERLQVSADYNTEATFDFQNLVKLDYTPTEDDIIQKIEVGNISM
PLNSSLITGAQSLFGVKTQLQFGKTLVTAVLSEQRSQNNTVVAQGGGTVEEFSFTALDYDEDKHFFLAQYFRDNYDAALE
NYPYIRSQVQITRLEVWVTNRRQETLNVRNVVAIQDLGESNTDQTRIGKSGGAPAGFFNASAAGNLPLNNANDYDPALIG
NGGALTSQIRDIATVQAGFNVSGYTVNQGFDYTILENARKLDVGKGEYTFHPQLGYISLSQRLSNDEVLAVAFQYTYQGN
VYQVGEFANGGLEATSVSAGATPVVENNTLVLKLLKSNITAVQDPIWDLMMKNIYNTGAYQLSQEDFKLNILYTDPTPRN
YITPVAEGAGSGWPTTPKPLQERILLDVFNLDRLNAYNDVQSGGDGFFDYVEGLTIDSQNGNIIFTKVEPFGEYIFDELG
GGVYDVDNDQGYNDNQKKYVYRNMYSRTKSAALEDADKNKFIIKGKYKSQGINGIPIGAFNVPRGSVRVTAGGRQLQEGI
DYTVNYSAGTVQILDPSLEASNTPINISVENNAVFGQQTRRFTGVNVEHQFNEKFVLGGTFLNLNERPLTQKSSYGVEPV
NNTMFGLNGNFSTEIPFLTRLVNKLPNIDTDVPSNLSIRGEVALLKPNSPKNANFEGETTTYVDDFEGAQSLIDIRSSLG
WYLASTPLEFADPSGQLYGSSPDDTENLRNGFGRAKMAWYSIDRLFYSNQRPSGINDNDISLNATRRVFIDEVFPKVEIA
QGQSTTQGTLDLAYYPNLKGPYNNNADFNTTAPEDKWAGIMRPMSSTNFEQANVEFVQFWVLDPYVDGETTSSGELVFNI
GNISEDILKDGKKQYENGLPGISSNDLVSETSWGKVPATQSLVYAFDAEENNRTLQDLGYDGLSDSDETSIFTNNPADDP
ALDNYEYYLNKEGSILERYINYNNPQGNSPVQVTNTNRGSTTLPDVEDIDRDLTMNTVNSYYEYRIPIKPNTTINDKYVT
DIKEGQTPTLPNGSVLNRRWIQYKIPLSDFTDAIGGITDFRSISFMRMYLTGFSDDVVMRFATLDLVRGDWRTYTKSLEP
DVDNNPDDDGTFVDVATVNIEENNTRSPIIYDLPPGLRREQLNNNNTIVQQNEQSLSFKIENLESQDSRGVFKNVNIDVR
QYERLKMFIHAEEILETDFPDGERPLVGFLRLGTDFSENFYQIEVPLEFTAHGESDREKIWPEDNEILIELSDLNKIKSY
GIAGQTLSQINYYEIIDGEVVPVNEFDAREPGVMRIGLRGNPSLGSIRSMMVGVKNTSDAAARGEVWFNELRLAGLDSNG
GWAAIGAVDLNLADFADVSVTGSKSTSGFGGIDQMPNERAREDAMSYDAVTNINLGQLLPKKLGIQLPFNYGISEQLITP
EFDPVYDDLKLEDRIAAAQTKEEADAIEEQAEDYTKRTSINFIGVRKNRGEEADANFYDVENFTFNYSYNEVNHRDFEIA
KLKDQNVVAGLTYAHNFEPVEIAPFAKKDSLFTGKYLKWLKDINLNLLPTSIAVNSNINRQFNQQRFRDVVEPGVDALAL
PELQQRNYMFNWQYNINYNLTKSLRFNISASNNNIIRNYYKDDIGVDIDDQLNIWDGFFDIGEPNRHAQQFELNYDIPFN
KIPALDFINAQYVYTSNFDWQRGGDALKEVAGEDINRIQNASTHTIAANLTMQKLYDMVGLKKSKGKSQLTTTRQDKAGN
TPKAKNGGFGKIATDLITMVKRVNFNYTETRGKQLPGYTNSIGFVGTTKPSLGFVFGSQEDVRYDAAKRGWLTTFSEFNE
QFVQETNRQLDITAVAEPIKDLTIDITANRNLSERYQENFSVAFENGEYEYQNLLGNNYGNFGISTMMIKTAFTKSDEFE
STTFDQFKENRLVIANRLAGNTGARDAEGYPERYGKTSQNVLLPAFIAAYTGQDASKVKLGAFRNFPIPNWRLKYTGLMR
VNWFKEKFKRFSISHGYRASYNINSFQTNLERENTTIDPETQDFLPENIMANVVLTDQFNPLVRLDFEMKNSMSVVAELQ
TMRALTMSFDNNLLTELNSKDYTVGLGYRFKDVNFVTNIGGDKMRFKGDLNLKLDATLKDNITIIRNLELNNNQITSGQN
VFSLKFGADYALSKSLEVAFFYDHSFSKFAVSTAFPQTTINTGFTFKYNFGN
>AEM70908.1 hypothetical protein Murru_1868 [Muricauda ruestringensis DSM 13258]
MKKGAKPILKPTRFKYIFFVVCLLSITTIMAQETNEQAQDSVKTGVELGRLIMENPDSIVAKYTYDPKTNTYIYRESIGD
FNVNYPVILTPEQYYDLVEKEQMKSYFKQKADAYAGKKEGSEEARRNLLPNFYVNSNFFETIFGGNTIEVIPQGSVAMDL
GILWQKNDNPALSPRNRTNLSFDFDQRISLSLLGKVGERLQVTANYDTEATFDFQNLVKLDYTPTEDDILQKIEVGNVSM
PLNSSLITGAQSLFGVKTQLQFGKTTVTAVFSEQRSQNNTVVAQGGGTVNEFSLTALDYDEDRHFFLAHYFRDNYDRALE
FYPFIQTQVQITRLEVWVTNRNQQTQNVRNVVAIQDLGEAISDNTRIGANNGDPAGFFNPSVVASGLPQNGANAYDPNQI
GSGALTQSIRDIATVDSGFNIPGYTVNQGFDYAILENARKLEAGRDYEFDSQLGYISLSQSLSNDEVLGVAFQYTYNGEV
YQVGEFANGGVDATSVSVNTSFVENNSLVLKLLKSNITNVEDPIWDLMMKNIYSTGAYQLNQEDFKLNILYSDPTPRNYI
TPVDPNAGWPSGLEDQILLNVFNLDRLNTYNDVQPGGDGFFDYVEGITVDSQSGRIIFTKVEPFGEYLFEKLGGGVYDVN
NDQGYNPNQRRYVFRNMYAKTKAASLQNAEKNRFQIKGRYTSQSNNGIPIGAFNVPQGSVTVTAGGRQLQEGIDYTVNYQ
AGTVQLLDPSLEASNTPINISVENNAVFGQQTRRFAGVNVEHKFNDKFVLGGTLLNLNERPLTQKSNYGIEPVNNTIFGL
NGNFSTEIPFLTRLANKLPNIDTDVPSNLSLRGEVAFLRPNSPKNADFRGETTTYLDDFEGAQALIDIRSSLGWTLASPP
VEFIDDRTGIDVGYERAKMAWYTIDPIFYTNQRPSGLSDNDISLNSTRRVFIDEVFTETDIAQGQTQVQSTLDIVYYPND
KGPYNANPSFESETPDAKWGGIMRPLSSTNFEQSNVEFVQFWVLDPYIDGETTDANAGELVLNLGNISEDILKDGRKQYE
NGLPASTNNEIPRETAWGQVPSTQSLVYAFDADEANRTAQDLGLDGYGDAQEQAIYNGPAEDPALDNYQYYLNREGSILE
RYFDFNNTQGNSPVSVTNTNRGSTTLPDVEDIDRDLTMNTVNSYYEYRIQVKPNTTIDDKYVTDIREGQTPTLPNGTQLN
RRWIQYKIPLSDFTDAIGGISDFRSISFMRMYLTGFSDDVVLRFATLDLVRGDWRTYTNSLQPNVDNDPSDDATITDVNT
VNIEENYGRQPIPYVLPPGVVREQLNNNNTIIRQNEQSLSFVVENLESQDARGVFKNVNVDVRQYERLKMFMHAEKIFNT
DYSDSDTPLVGFLRIGTDFSENFYQIELPLQFTSFGASSADEIWPDVNEINVALSDLGKVKSKGISDQTLDEIKYYEIVN
GEAVLVDEFAPRTLGAVRIGIRGNPSLGSIRGMMVGIKNIDDIPARGEVWFNELRLAGLENSGGWAATAALDANMADFAN
VTATGSRSTSGFGSIDQSPTERSLEDAISYDVVTNVNVGQLFPKKWNLQLPFNYGISETLITPEFDPVYDDLRLDDRIAA
ATTAEEAETIEEQAEDYTKRTSINLIGVRKNRGEEAEENFFDVENFTFNYSYNETDHRDFEVAELRDQNVSTGFVYNHNF
KPAPVAPFAKKDSMLTSKYWQWLKDLNFNALPTSLSVNANYNRSFNQQRYRDVLEPGVDALELPLLQQRNYLFNWQYALN
YSITKSLRLNLTASNNNIVRNYFNVDDDSDSGINEALDLWDGFFDIGEPNRHAQQMQLNYELPFSKIPFLNFINAQYTYT
SNFDWQRGGDALRQVARKDINTVQNASTHNLTANMSMQRFYDFLGLKKRDGKVTANQAAIRRDKAGNPANGEAADGPRKT
SKGFNTLVDIVTMVKRLNVNYSENRGTVLPGYTQSIGFIGTTRPTLGFVFGSQADVRFEAARNGWLTDYPEYSRQFMQNT
NKQLNITATAQPTQDLTIDLSADRNYMSSSQESYSPEEWMNGQNGLINEMGNFSISTVMIGTVFNKSDEFDSETFEQFKQ
NRITIANRLVSDRGESPGELDEDGFPERYGKTQQEVLLPAFFAAYTGQDVERVNMDAFRDIPIPNWNIKYTGLMKNRWFK
KKFKRFSLSHGYRAAYSVNSFQTNLERQNTTFDPENGDLLPKTLINNVVLTDEFSPLMRVDFEMQNSFSFLAEVRTSRTL
SLSFDNNLMTEINGNEYTLGLGYRFKDVKFVTNIGGEKTRLKGDLNLKADLSLRDNITIIRNLDIDNNQITSGQKLMSIK
FTADYALSKSLNALFFYDHSFSEFAVSTAFPQTTINAGFTLRYNFGN
>AFK05040.1 hypothetical protein Emtol_3914 [Emticicia oligotrophica DSM 17448]
MFRQLLKLNCVTFILFFYFLSLLCVQTTQAQNRKKINTSIEKSNADSLAVPVLDTAIVRSGSKPNYRWQDRYLNRYAAKI
PQSPFYQRDPKNVITDFSLSPNSKEISITEKIGKKLDYKIPQTLTFNEYSSIQNANVRRSILRDYENLQDGKSAVSGRGL
RPLLEKNPVVDRIFGGSLPDLKPNGFVTLDFQLIRQFIDNPFLPLIQRKQTLFNFNEQININFNGKIGDKLGVLTNLDTK
AAFNFENQLKLNFKNQPEDILQKVEGGNISMPVKSQLIPGVQNLMGVKAGFKLGKLDITAVVAQQRSRTESIVLNGGTQN
RTFEIRSDYYDENRHFFIGQFFRDNYEKSLRNLPLVLSGVKITRLEVYVTNRTNSIESMRNLTAFTDLGELPDANGKYNV
IGNDATPLYDKLNKNPNFRRVDDSTGTLANMGLKKGIDYEVLRGAKRLTEREFKYNSELGYISLVTPLRNDEILAVAYEY
TYNGRTYKVGELTEDYSSRREDEVIVLKLIKSSTIRNRTNSPMWNLMMKNIYSLGTPGIGKQGFQLRIIYKDDRTGMDTP
NLQEGRKLQNIPLIRIMNLDRLNPNNDPQLPDGDGNFDFVEDITIDTKMGKLIFPVLEPFGSTLAAKFDLDEQALKDKYV
FNELYRTTMTDAQQVTTKNKFFIRGSLQASNASEISLPLGASGQSVRIYAGGVQLQEGVDYTVEPQLGKIRIINQSILNS
SRQIRIEWEKPDLFNTQRRIMLGTRLDYNLSKDIHIGATAMTLRESTPGFLTRVAIGQEPVNNTILGVDLNLRKDSRFIT
RMLDALPLIQTKEMSSIQLTAEYAKLIPAVNDKRIGGNAMIDDFESTRNINDLTRQPTRWRPGSTPERFQGSATSYDYNY
RRAKMSVYTVDQTTYFSGGFGSGALPEYVTTEASNNLYEKAFTPNQIFTGRSLPAFNSSIPLNILDISYFPSERGLYNYN
ANLDNNGYLANPKENFGSVMRGITADNDFENANTEYLTFWMLNPFVDVVRDGSPNGNKKNTTGGKLLFHLGDISEDFIPD
SRNNFENGLLPNGSSASTPITTRWGKAPSVQFLTDAFDNQSGSREKQDVGLDGLSNAEEREFPHIKRFLDDIKGKVNSNT
YNEIAKDPSGDDFKFFIDADYDEQKKNLLQRFKNYLGVENNSPQNQNQNSNTATPANSVTPDKEDINADNTINDVENYYE
YEIDLRPNKMDVGQGFIVDKVNVPGTEATWYLFRIPVKQFTRKYGDINGFKSIRFMRTVLTDFEQPVVLRFASLQLESNQ
YRVYDKNLSNAGLTEVPEPYDAKFKVGVVSIEENGCSDDGQNCNVKEGKTPYVVPPGFIRDQDVTQQQFNIRFNEQSLSL
GVTNLRDGDSRAVFRNTRVDMLNYKRLRMFIHAENDANNEKEVGGAFIRIGTDNTENYYEIEIPQLKMTPKGSTNETIIW
PDENAIDIDLKELVALKAERNRVAKNLSVLYSKATEDNKFKISVMGNPDLSTVLTIMLGVRNSKSVDEAPNTFLVWMNEL
RAYGFDQNSGDAALLAANIKLADIATVTINGNYKGFGYGGVQDKISERARDTGKGIGIASNIELDKLLPEKWGLKIPFFI
NFDKQTITPHFNPLDPDMTLEMALANISNPAERERYRRLVVDDNTRRGFNFSNVRKIKTKEGAKSHLYDIENFTFTYAQN
NINRSNILIDEYALNQYKGGLSYQFQPKQINWEPFKANKSLERPLFYWLKDFNFSPLPTVVAFRADFDRSFAKTQLRNSD
LTTTGIIPMYEKYFLMNRFYDLQWNLTKSILLNYSASMNAIIDEPQGDLNTQKKIDSLLTNLRRLGRAKNFSQEMRFTYR
LPLDKFFLLDWITADAKYNNQFNYQAVSLNILDEFNIPFGNTIRNGRDRGVRGKVDFVKLYNKAKYLRFANSPTPPKKRF
TRNPGDDENIEVQSSNLAKSFTRLLMTVRGIDYDYSITETSILPGFMPAPRFFGLTSFSSDNAPGLGFVMGQQDPNFQIK
AANNGWLSKTTAQTQPFTQTRQIKFSYRTTLEPNKDLRIQISGNMSRGDTYQEYYTADAGGGYSAKSPVRNGNFGMSFWG
FRTAFQRMSTDSGSNYQYQVFDNMLKYRNQMIENQQSIGVEQYSKNSQDILIPAFFAAYSGKADRARIGFNPFNPNNRRI
NLPLPNWRIDYSGLANLEPFKRIFSSITINHSYTSNFNVGNFTSSLEYNKTNIAINLAQKGYPLPSSDMLNSLGQFIPVF
VMSTITIDEKFAPFIGVQFVTKSKISGKFEYNKERRASLNLSNSQIAEYSSDDFVFNFGFKKNNVKLPLRGRDGKIITLK
NDLNLQFNLTLRDIKGIQRRLDGDPQPTQGNYNFQVGPRISYQINKRILMNFYIDHLVNRPFVTNFSYPRTTTTGGLNVR
FSLSE
>AFC25400.1 gliding motility protein SprA [Saprospira grandis str. Lewin]
MNIFLGPPPRCARRRYVAGLAGLLGPAPPLAAGSAASPPPSTSLGQTSSWVKNGQNALVLDGFPLRYYLPSISFILAFWP
AESIDAILMNAKTAALQLLLFFLCVSQTMGANGPHFYGPSLSAGPDWPLGPDIPSYPTADSLPPISERFGDFVRDRSNNP
FDLKDPKAIDKKVTYDPRSGLYVLTETINGSNYRPPVYMTLEEYLEWRAKEEDQNYFQDLYLMDRQQAGEDPIEPYKERI
KNSLVDRLFCGSNFDVRPQGNIDLTFGADFQRIANPILTERQQRQGGFDFDMNMQLNVVGKIGEKLQLSFNYNTQATFDF
DRQIKVQYLTDTPCSEDDIVRKIDAGNVSFPLRTSLIQGRQNLFGFMTELQFGRLTVSMVASQSQTQRKEISIQGGAQQQ
TFEVTADNYDENRHFFLSHYNRNTYEGNMQNLPQINSLFNITKMEVWVTNDRNVTEGVRDIVAYADLGETDADVMLNANR
LNGATEQGRDLYGRRLPDNYANTLYDELLNSERARGLQTAVSELQTGFNMTDAQDFSKIRARKLSATEYSFHPQLGFLSL
NVSVKPTDVIAVAYQYTYNGKTYQVGEFAQDLPIDADTLNVMHLKLLKGVRTRVDLPIWDLMMKNIYSLGAYQVNSEDFQ
LDVFYQDPGGGEKRFIPEGPVSSIPLLRLLNLDNLNRQGDPMPDGQFDYVSGLTILPQNGRVIFPVLEPFGSSLERAFLS
DPDDPSSLSNLAQRYVYPQLYDSTVTRAREFPEFNRFIIRGSYKSSVSSEISLGGFNIPRGSVVVSAGGAVLTEGSDYSI
DYNLGRIKILNEAYLNSGQPIRVAFEDNSTFGFNRQSFFGTRFDYFINKNFNIGGTFLHLSERPFTQKVNYGDDPIANSI
YGFDVQYSSELPWLTKAVDFLPLISTKEASSITFSGEFAHLLPGSPSVIDQANDDGGVVFLDDFEGAASNFNLTIPSLNW
QLASTPRGDGNDLFPEANLIDSLPYNKNRARIAWYQLDPDLISNPPDNVTADEAKSVYVRQFRQDEIFRNFTVSAIQSTL
LRTFDLAYYPKERGPYNFDAQFDTLEADKHWGGVMRSLQNNDFEASNIEFVEVWVMSPFKEGYGGNGGELYIELGDVSED
ILRDSRLFFENGLPADSTSSIRTDETNWSRVPRTQAITNAFDNDPDIRDKQDVGLDGYDNASEAIKYADYLDSLAAIYGT
NSAIYQEALNDPSGDDFLYFRDEFYDNNTAPNGENPILWRYKRFNNPQGNSTPDGNNTSFTSTSTNIPNTEDINQDNTLN
EEESYFQYRIPIDRVNGSDEMAFTQYTFDSVGVDYEGPNGTETVYWYQLKIPIDQYTKRVGGISDFRSIRFIRMYMTGFE
EKTVMRFARLDLIRNQWRRYIRALREPGVYLPTENDNETAFDVNAVNFEENSQRTPYPYVLPPGVEREQAIGALPNTLQN
EQSLSMNIQNLKDGDARAIYKIVNFDMRVYERLKMYVHAESLPDCAIENDPGDLKLFVRLGSDFENNYYEYEIPLEMSTA
FGSADPEDIWLENNELDFSLDALRNLKIQRDLLNVSLSSLYTESDPDAPNNSVKIIGNPDLGVVKGVMVGIRNTKDDGLN
RCGEVWINELRLTGFDERGGTAALMRTDIKLADLGQLTLSGQFKSIGFGQIEQRVNQRSREQLFQYDVAGNFSLDKFFPK
KWKLKVPFYAQYSQEILTPEYDPYQLDIRLTDKLRAATTASARDSIRQQAQTVTTISSFNFTNVRKERTGKRRLPTDLSN
FSFTYAQSNNHYRSPIIASEEHIENRGVIDYNYAPGLRPIYPFKKLFKKKNKWLALVQDFNFNPLPNSFSFRNEMRRNFT
ETTYRFSQDAYSTWYDKRFSWDRSYNLQWDFAKSLKFNFSATNNGVIDEPYGRLDTEVKRDSVWQNIQNLGRNKNYQHNM
TLSYALPLNKIPILDWIKVRAQYQSNYNWSVASLNTDSLGNVIGNTHNRQLNADFQFTKLYAKSKYLKKIDSKRKKKKKN
NRPKPNKKGGKEDKNKEEREPSMAERLLIRPLLLIRRGRITYQEDYATSIPGFMGQHSILGQDINSFGANLAPGWDFITG
LNPTGRTATTAWLDQAASSGWVTENIFLNQQVTQSHNQSISAKFTLEPFRDFKIDVDLSKTLTENFSENFKMDTIGGSFQ
HLNPMEIGSVNISYLPILSTFDKIGTNGSNSSATFEEFENNRIIISNRIGDANGVTDLHDDTTNNAGYREGYGRYQQDVL
IPAFLAAYSGQDVNTFKLGDIRDLLPMPNWKLTYNGLTKIDFFKKYFSSFSLTHGYQSKLTVNSFATDLDFEEDPEQKDP
NSLNYYSSFEIPDIVITEQFMPLIGIDMRLKNGLSARFNYKKSRNLSMSFVDYQLSETKTSEITVGLGMLIKNFTPDKLN
IFRKKGKKKTKKKSNNFDFDFGKTIPKNELDIKFDFSFRDDKTVNHVLDQNNSVATRGMKTIRISPSIDYAINNRLTIRL
FYDYNRTIPAVSTSFPVTNTQAGVTVRLSLAQ
>ADZ12503.1 hypothetical protein RIA_1407 [Riemerella anatipestifer RA-GD]
MKSHHHTFHKLLWVLGFVFFSNLTYAQTEKDSLNSQPQLSLPNPVRYEAFYDVKEGVYFLYPKIGNVVTGTPIVMTPSEY
GAYVKSIGLRNYYQEKSLQYDLANNLKEPKDAEKKRLLPSINIKNKLFETIFGGNKIELIPQGFASFDLGGLYQRIDNPL
ILPQNRKNFAFNIQQRIQLGILGKVGENLQLKANYDTQSGFAFENRLNLAWRAKGTWKDLQSKTLGESKRTGEDKIIKNV
EFGNVNMPLSTSLMRGSQSLFGLKTEFQLGKTYGTLVLSQQQGEARTVTAQGGGVLNTFKINAIDYEDNQHYYLGQYFFQ
NYDNALANYPQINSKINITRIEVWVLDQTASNLQNQKSIVAVRDLGEGSAQYPNNTQNNLYQSISALAGIRDANTAYSTI
NQQSFPNASGTLETYTDGEQFIFNRRARRLNQNEFTFHPQLGYISLNQRLNDNQLLAVSYSYTVNGSNQVYKVGEFSEES
SVLVTKLLKPNVLVKTTSPMWNLMMKNIYSLNANGVTSDKFFLNVYYRDPKNGKVNYLPNTPVQDTNLLKLLNWDRLNLN
NDLQSNGSTLGDGLFDFVNGITIDPANGKLIFTKAQPFGNFMASTLGSNDPQFVFSELYQQQKQVATQNPLAQRYTIEGR
YQGGQGQGISLGAINVPKGSVRVTANGAQLTEGVDYTVDYMLGQVTIINEALKQSGQAINISLENQMTFNTQRRRFWGLN
LERKISDKFIIGATAMNYAERPLTQKVQMGQEAVNNTMLGMNLMYNNELPFLTRLTDKIPLINTEAPSHLNFKAEATYLI
PGQNKDINDQAYVDDFDQTTSKISLKEPALWALASKPEKNPNDIIFKNSALDNDVKNGYGRGLLSWYYIDPRFYGVGGKA
PNGITADALSNHASRRVRMNELYNSRDFVAGDQTYTNTLDITYYPTERGPYNLNPANESTAERWAGMMRPISVSNFTNAN
IEYVEFWLMDPYADGKMLGTNPKLLLHLGNVSEDILKDGKLQYENGLPTPETPARTSESSWGTQPEQQPVLYAFSSEGAN
RTAQDVGYDGLDNVQEATKFGTTFINPVTNLTDPAADDFVFYLSTQFQGALASSVVERYRYFRNPDGNSKANSMEVSSQI
PDAEDLNGDFNLDQSESYNQYTINLDKANLVLGKNFIVDEKETEAKFQNGQVGKNKWFLFRIPVKQFDADAGEASDAILN
NVRFARMILKGFDETSTLRFGTFDLVRSDWRKFTKNIAVINESEEGNYNIDNSNFDVGSVNLEENSKGTPPYVIPPGINR
QVLSGTTGAQRQNEASLYLKATNLSKTSHASRGVFKNVALDMRRYEKLELFVHAEDLKDVTSNKLDQNAKFFIRLGSDAI
DNYYEYESSLKYTAKNATSPLDIWPTENTINFNLKEFINAKLRRETAGISLDQRYKDQEYGDSHRAIFTKGRPSLGNIST
IVIGVRNTGSDSKDLVLWVNEIRLSGIENKGGYAANANLNFNLGDFANVNANAAISTIGFGSIDQKPTQRQQTQNTAFSI
NTTVNVDKFLPEKAGMKIPVNYSYTQTIEAPKYNPLNDDVLFNEDPKKDQLKQVVRTYTQQRSFGVVNMRKERVNSEKKP
KFYDVENLALTAVYHDDYYRDIYTKKNYRQNLKAYIDYNYNFKPWVIKPFNKVISDTAKIVPYVKWIKEFNINPIPTRFS
FRTELDRNYSELEFRNIEALLNGNGSQNFDVLKNRNFFFGWQYNLGFNFTKSFKAEIFSATRTLNDDWAVNTMDTRSIFQ
NPFKVGRPVLYNHRIQFNYRLPFEHFPYLDFINAELGYGLQYNWNARSTVLLNSASGNLGNVAQNTNNKVATASVDIPLL
LGKFNYFKKLDSIRQGRNREIDSLNQVYEKAFANKNSRRRFQFKPYRFKHQLSLTQKVMSALTSIKQANLNFNENNGTVL
PGILSEPNFFGIGRRGFGGPTSGFLLGSQADIRRLAVENNWVTQSEYLNDPYTQMSNRNVTANIVIEPIKNLRVDVNFLQ
TYNKMLTHGGFNIDLDGNRANGVQFSFANEMISYSNTEFLLGTTLKNSTDIFNDIKARAREFSRLNNGALMAGGFVEGYD
ITNTYVLVPAFRSALSGKSVSMKNPTRPNFPLPNWRLTYSGLRNIPFINSQFEKFDIQHAYTSTYTATGIQSNIDYYNNP
NALDVRGNKLNPYVFSQAMFVEEFAPFVGADVTMRNHMQFRAHYNRNRMFLLGLVNQTLTEDSGSEYVLGFGYILKDLKL
KLRYKGKTRDIKSDLNIRADFSLRDNKTSIINILKDDAQVTGGQRLLGIKVSADYNMSQNFNIRFFYDQLMTKYKISTAF
PLSTVRAGLSATFTFGGNGM
>AFR35641.1 hypothetical protein B739_1042 [Riemerella anatipestifer RA-CH-1]
MKPHHHNYTLHKLLWVLGFVFFSNLTYSQTEKDTPNSQPQLSLPNPVRYEAFYDVKEGVYFLYPKIGNVVTGTPIVMTPS
EYGAYVKSIGLRNYYQEKSLQYDLANNLKEPKDAEKKRLLPSINIKNKLFETIFGGNKIELIPQGFASFDLGGLYQRIDN
PLILPQNRKNFAFNIQQRIQLGILGKVGENLQLKANYDTQSGFAFENRLNLAWRAKGTWKDLQSKTLGESKRTGEDKIIK
NVEFGNVNMPLSTSLMRGSQSLFGLKTEFQLGKTYGTLVLSQQQGEARTVTAQGGGVLNTFKINAIDYEDNQHYYLGQYF
FQNYDNALANYPQINSKINITRIEVWVLDQTASNLQNQKSIVAVRDLGEGSAQYPNNTQNNLYQSISALAGIRDANTAYS
TINQQSFPNASGTLETYTDGEQFIFNRRARRLNQNEFTFHPQLGYISLNQRLNDNQLLAVSYSYTVNGSNQVYKVGEFSE
ESSVLVTKLLKPNVLVKTTSPMWNLMMKNIYSLNANGVTSDKFFLNVYYRDPKNGKVNYLPNTPVQDTNLLKLLNWDRLN
LNNDLQSNGSTLGDGLFDFVNGITIDPANGKLIFTKAQPFGSFMASTLGSNDPQFVFSELYQQQKQVATQNPLAQRYTIE
GRYQGGQGQGISLGAINVPKGSVRVTANGAQLTEGVDYTVDYMLGQVTIINEALKQSGQAINISLENQMTFNTQRRRFWG
LNLERKISDKFIIGATAMNYAERPLTQKVQMGQEAVNNTMLGMNVMYNNELPFLTRLTDKIPLINTEAPSHLNFKAEAAY
LIPGQNKDINNQAYVDDFDQTTSKISLKEPALWALASKPEKNPNDIIFRNSALDNDIKNGYGRGLLSWYYIDPRFYGVGG
KAPNGITADALSNHASRRVRMNELYNSRDFVAGDQTYTNTLDVTYYPTERGPYNLNPANESTAERWAGMMRPISVSNFTN
ANIEYVEFWLMDPYADGKILGSSPKLLLHLGNISEDILKDGKLQYENGLPTPDTPARTSESNWGTQPDQQPILYAFSSEG
ANRTAQDVGYDGLDNVQEAAKFGTTFINPVTNLTDPAADDFVFYLSTQFHGALASSVVERYRYFRNPDGNSKANSMEVAS
QMPDAEDLNGDFNLDQSESYNQYTISLDKANLVLGKNFIVDEKETEAKFQNGQVGKNKWFLFRIPVKQFDTDAGEASEAI
LNNVRFARMILKGFDETSTLRFGTFDLVRSDWRKFTKNIAVINESDEGNYNIDNSNFEVGSVNLEENSRGTPPYVIPPGI
DRQVLSGTTGAQRQNEASLYLKATHLSKTSHASRGVFKNVALDMRRYEKLELFVHAEDLKDVTSNKLDPNAKFFIRLGSD
AIDNYYEYESSLKYTAKNATSPLDIWPAENSINFNLKEFINAKLRRETAGINLDQRYKDQEYGDAHKAIFTKGRPSLGNI
STIVIGVRNTGADSKDLVLWVNEIRLSGIENKGGYAANANLNFNLGDFANVNANAAISTIGFGSIDQKPVQRQQTQNSAF
SINTTVNVDKFLPEKTGLKIPVNYSYAQTIEDPKYNPLNDDVLFNEDPKKDQLKQVVRTYTQQRSFGVVNMRKERVNSKK
KPKFYDVENLALTAVYHDDYYRDIYTKKNYRQNLKAYIDYNYNFKPWVIKPFNKLISDTAKIAPYVKWVKEFNLNPIPTR
FSFRTELDRDYSELEFRNIEALLNGNGSQNFDVLKNRNFFFGWQYNLGFNFTKSFKAEIFSATRTLNDDWAVNTMDTKSI
FQNPFKVGRPVLYNHRIQFNYRLPFEHFPYLDFVNAELGYGLQYNWNARSTVLLNSASGNLGNVAQNTNNKVATASVDIP
LLLGKFNYFKKLDSIRQGRNREIDSLNQVYEKAFANKNSRRRFQFKPYRFKHQLSLTQKVMSALTSIKQANFNFNENNGT
VLPGLLSEPNFFGLGRGGFGGPTKGFLLGSQADIRRIAVENNWVSQSEYLNEPYTQMSNRNVTANVVIEPIKDLRVDVNF
LQTYNKTLTHGGFNIDLDGNRANGIQFSFANEMISYSNTEFLLGTTLKSSTEIFNAIKERARAFSRLNNGALMADGFVEG
YDIANTYVLVPAFRAALAGKSVSMKNPTRPNFPLPNWRVTYSGLKNIPFISSQFEKFDIQHAYTSTYTATGIQSNIDYHN
NPNARDVRGNRLNPYVFSQAMFVEEFAPFVGADVTMRNHMQFRAHYNRNRMFLLGLVNHTLTEDSGSEYVLGFGYILKDL
KLKLRYKGKTKDIKSDLNIRADFSLRDNKTSIINILKDDAQVTGGQRMLGIKVSADYNMSQNLNIRFFYDQLMTKYKIST
AFPLSTIRAGLSATFTFGER
>AGC40090.1 hypothetical protein G148_0786 [Riemerella anatipestifer RA-CH-2]
MFFSNLTYAQTEKDSLNSQPQLSLPNPVRYEAFYDVKEGVYFLYPKIGNVVTGTPIVMTPSEYGAYVKSIGLRNYYQEKS
LQYDLANNLKEPKDAEKKRLLPSINIKNKLFETIFGGNKIELIPQGFASFDLGGLYQKIDNPIILPQNRRNFAFNVQQRI
QLGILGKVGENLQLKANYDTQSGFAFENRLNLVWQAKGTWRDLQSKGLGNSNNGSEDKIVKKVEFGNVNMPLSTSLMRGS
QSLFGLKTEFQLGKTYGTLVLSQQQGEARTVVAQGGGILNTFKINAIDYEDNQHYYLGQYFFQNYDNALANYPQINSKIN
ITRIEVWVLDQTASNLQNQKSIVAVRDLGEGSAQYPNNTQNNLYQSISALAGIRDANTAYSTINQQSFPNASGTPETYTD
GEQFIFNRRARRLNQNEFTFHPQLGYISLNQRLTDNQLLAVSYSYTINGSNQVYKVGEFSEESSVLVTKLLKPNVLVKTT
SPMWNLMMKNIYSLNANGVTSDKFFLNVYYRDPKNGKVNYLPNTPVQDTNLLKLLNWDRLNLNNDLQSNGSTLGDGLFDF
VNGITIDPANGKLIFTKAQPFGNFMASTLGSNDPQFVFSELYQQQKQVATQNPLAQRYTIEGRYQGGQGQGISLGAINVP
KGSVRVTANGAQLTEGVDYTVDYMLGQVTIINEALKQSGQAINISLENQMTFNTQRRRFWGLNLERKISDKFIIGATAMN
YAERPLTQKVQMGQEAVNNTMLGMNVMYNNELPFLTRLTDKIPLINTEAPSHLNFKAEAAYLIPGQNKDINDQAYVDDFD
QTTSKISLKEPALWALASKPEKNHNDIIFRNSALDNNVKNGYGRGLLSWYYIDPRFYGVGGKAPNGITADALSNHASRRV
RMNELYNSRDFVAGDQTYTNTLDVTYYPTERGPYNLNPANESTAERWAGMMRPISVSNFTNANIEYVEFWLMDPYADGKI
LGTNPKLLLHLGNISEDILKDGKLQYENGLPTPEAPARTSESNWGTQPDQQPVLYAFSSEGANRTAQDVGYDGLDNVQEA
AKFGTTFINPVTNLTDPAADDFVFYLSTQFQGALASSVVERYRYFRNPDGNSKANSMEVSSQIPDAEDLNGDFNLDQSES
YNQYTINLDKANLVLGKNFIVDEKETEAKFQNGQTSRSKWFLFRIPVKQFDADAGEASDAILNNVRFARMIFKGFDETST
LRFGTFDLVRSDWRKFTKNIAVINESEEGNYNIDNSNFDVGSVNLEENSKGTPPYVIPPGINRQVLSGTTGAQRQNEASL
YLKATNLSKTSHASRGVFKNVALDMRRYEKLELFVHAEDLKDVTSNKLDQNAKFFIRLGSDAIDNYYEYESSLKYTAKNA
TSPLDIWPTENTINFNLKEFINAKLRRETAGISLDQRYKDQEYGDSHRAIFTKGRPSLGNISTIVIGVRNTGSDSKDLVL
WVNEIRLSGIENKGGYAANANLNFNLGDFANVNANAAISTIGFGSIDQKPTQRQQTQNTAFSINTTVNVDKFLPEKAGMK
IPVNYSYTQTIEAPKYNPLNDDVLFNEDPKKDQLKQVVRTYTQQRSFGVVNMRKERVNSEKKPKFYDVENLALTAVYHDD
YYRDIYTKKNYRQNLKAYIDYNYNFKPWVIKPFNKVISDTAKIVPYVKWIKEFNINPIPTRFSFRTELDRNYSELEFRNI
EALLNGNGSQNFDVLKNRNFFFGWQYNLGFNFTKSFKAEIFSATRTLNDDWAVNTMDTRSIFQNPFKVGRPVLYNHRIQF
NYRLPFEHFPYLDFINAELGYGLQYNWNARSTVLLNSASGNLGNVAQNTNNKVATASVDIPLLLGKFNYFKKLDSIRQGR
NREIDSLNQVYEKAFANKNSRRRFQFKPYRFKHQLSLTQKVMSALTSIKQANLNFNENNGTVLPGILSEPNFFGIGRRGF
GGPTSGFLLGSQADIRRLAVENNWVTQSEYLNDPYTQMSNRNVTANIVIEPIKNLRVDVNFLQTYNKMLTHGGFNIDLDG
NRANGVQFSFANEMISYSNTEFLLGTTLKNSTDIFNDIKARAREFSRLNNGALMAGGFVEGYDITNTYVLVPAFRSALSG
KSVSMKNPTRPNFPLPNWRLTYSGLRNIPFINSQFEKFDIQHAYTSTYTATGIQSNIDYYNNPNALDVRGNKLNPYVFSQ
AMFVEEFAPFVGADVTMRNHMQFRAHYNRNRMFLLGLVNQTLTEDSGSEYVLGFGYILKDLKLKLRYKGKTRDIKSDLNI
RADFSLRDNKTSIINILKDDAQVTGGQRLLGIKVSADYNMSQNFNIRFFYDQLMTKYKISTAFPLSTVRAGLSATFTFGG
NGM
>AOR28554.1 protein SprA [Formosa sp. Hel1_33_131]
MKITSHKSCFKRLFLGVLLLSFNSVLFAQEPATVRDSTSTTFSFGKLDIPDPASIESKYTYDPLTDRYFYTSTVGDFNIN
YPVILTPKEFQDLVVKESLKAYYKEKLDALDGKKEGSEEAKKNLIPDLYINSKFFETIFGSNVISVVPQGSVEMDLGVMY
TKQENPAFSPRNQSNFTFDFDQRISLSLTGKVGTRLKVNANYDTQSTFDFQNLFKIEYTPLNNPEELLGERGRELLGQGK
ELLNKGRQLEDQGRQLLSDPTGAAKGLAQKELNKLNSDNEDSILQKLELGNVSMPLNSSLITGAQSLFGVKTELQFGKTR
VTAVFSEQQSETRSVTAQGGGTLEDFEFFGLDYDENRHFFLAQYFRSEYDDALKNYPFINSQVQITRVEVWVTNRTNQIQ
NVRNIVALQDLGESSVIGLTSIPGGFVNQEAEAYPDNKNNKFDPTKIGGPGSLLSDAIRDIATVQSGFLIPGVNEGFDYG
KLENARKLTEGNEFSVDTQLGYISLNQRLQNDEVLAVAYQYTIGDKVYQVGEFANDGLAATDVEVDLSTGNQTVTNQSLV
LKMLKSAVTNVNLPTWDLMMKNIYNTGAYQLSQDDFRLNIFYNETSALNFITPVSGTPFPAPIGNNDPIEETPLIRLFNF
DRLNFNNDPQNKGDGFFDFVPGVTVIPQNGKIIFTKVEPFGSFLFETLRTTGSENYEGDESILGFYNPNQAKYVYRSLYK
NTKTAALQDSDKNKFLMRGRYKSSGGSGIPIGAFNVPRGSVKVTAGGRVLVEGVDYTVNYQIGTVQILDPSLQASNTPIQ
VSVENNAVFGQQTKRFSGINVEHQFNENFVLGATVLNLNERPITQKANYGSESINNTIFGFNGNYSTEVPFLTRLANKLP
NIDTDVESNLSLRGEFAYLRPGAPKGTDFDSEATSYVDDFEGSQNGISLLSPQSWFLSSRPKNLGRVYAEGAEDVAGYQN
GFDRAHLNWYSVDPIFYSGQRPGGITDDDVSDLYARRIFIKELFPQVTVVTGQYSVINTLDLVYEPEERGPYNYKLDAVD
GILETPQNSWAGITRQLTSTDFEQSNVEYIEFWLMDPFLDNPSNPGGKLVFNLGNISEDVIKDGEKQYENGLPEDGDISI
LSQSLWKTVTPQNQSLIYAFSSQGDDRNNQDVGLDGYDDSEEGTSDAQFRPFAGLEDPANDNYNYYLNTEGDIFERYKRY
NGLEGNSPDAVSDTNRGSTTLPDVEDINRDNTMNTIDSYYEYEIDISTSDLNDASNSYIVDRKSVSNITLPNGSSSGTIN
WYQYRIPVSEFTNNIGEISDFRSIRFARIYLKNFSERTVFRFGTLDLVRSDWRRYQLSLDDDSNEATQLEGTDFSVGIVG
IQENDGGYVSPPGVEREQLNNNNTIVPQNEQSLVVDVCALESKDARGVFKNINVDMRQYKNLKMFIHAEDGETDSFEQGS
LVGFIRMGNDFTQNYYQIEVPLRKSSGAVTNPDDDEQVKKVWPEYNEINIPLEFLEKIKALGIGQGTLGNEAPTFYNVID
GELQENLVGSLEFAPFSLNAGSDLDTDPVEQRIAIKGNPNFGDIRTLMVGVKNISGNSQCAEVWFNELRLADMDNKGGWA
AIMSVDTNIADFMNINATAKRSTTGFGSLEQGPNERSREDLKQYDVVTNMNLGQLLPKKWGLEIPFNYGQSEELITPEYD
QQFKDLKLQSLMDAAETSEDRERIKTQSEDYTKRQSINFIGVRKQRTGDAKPRVYDVENLTMNYSFNQIKHRDFEIENSL
DQNARVGANYNYSFTPIKLEPFKKNDSLFMNKYWKLIKDFNLNLLPSSLSVNSDFVRQFNSQKFRDAGLGAGNITVDELI
RRNYTFDFQYTINYDLTKGLRLNFTSSTNNIVRNYFKNDELNGDQDPELGVWDRFFDFGDPNRHTQQLGINYELPLNKFP
ALSFVTSSYSYTGDFQWNKGSDLLVGDSDTSLGNSISNANQHNLNTSFDMRKLYRYLGIKKSSRRNRAVKSNAKASSKSK
KLNLKDFGIGLLTSINRMQINYSEGNSSFLPGYLPTPGFLGTLRPTAGYTFGSQRDIRRISAENGWLTTYAQFNQQYTET
HTQNIDFNINMEPISDLKIDLNGGKTYATNLTETFNAVGNRYNLLIPNTFGNFNISTILIKTAFSQSDENKSVPFEEFKT
NRLVIANRLAQNFYGANGYTTDAEGYPEGFGKNSQAVLLPSFLAAYSGKKSNKISLDAFRDIPLPNWTLKYTGFMKNKWF
KKRFRRFSLTHGYNASYTINQFRSNLDYKAANPTLDFETQKNSNTLDQSDNFKAKDLYSNINLVEQFSPLVKIDFEMKNS
VKVSGEIKKDRSLSLSFDNNLLTEIHGNEYIFGLGYRIKDLRIRSKLAGSRRIIKSDLNMKADISMRNNKTIIRYLDLDN
NQVSAGQTIWSMRYAADYAFSKNLTAIFYFDYAFSEYAISTAFPQTTIRSGFTLRYNFGN
>AOR26544.1 gliding motility-related protein SprA [Formosa sp. Hel3_A1_48]
MKIFNLKINLNSYAVLTFLSLSSVLWAQHTPVVRDSTSTTFSFRDLSTPDPSSVVSKYTYDPITDRYYYTSKVGDFNIKF
PVILTPQEFQALVQRENLKSYYKEKLDAFDGKKEGSEAAKRNLIPDLYVNSKVFETIFGGNVISVVPQGSVEMDLGVMYT
KQENPAFSPRNQSNFTFDFDQRISLSLMGKVGTRLQVNANYDTQSTFDFQNLFKIEFDPTAAAAEELSKNNTIGGGVAKA
SDLKNKTNNGKSYSGNEDTILKKLEVGNVSMPLNSSLIRGAQSLFGVKAQLQFGKTTVTGVFSEQQSETRSIVAQGGGAL
QEFDFFGLDYDENRHFFLAQYFRDHYDEALENYPFINSQVQITRIEVWVTNRTNQTQNVRNILALQDLGESSRIGLTVPP
VDFINVGPNAYPDNANNDFDPNTIGEPGSQLTESVRDIATAQSGFLTSGVNEGFDYGKLENARKLIEGNEYRVNTQLGYI
SLNQRLQNDEVLAVAFQFTVGGEVYQVGEFANDGLNATEVSTDLNTGNEIVNNQSLVLKMLKSAVTNVDLPIWDLMMKNV
YDTGAYQLSQEDFKLNIFYNETSSLNFITPVDGTPFPTPVANQDPINDIPLIRLFNFDRLNFNNDPQNNGDGFFDFVPGI
TVIPQNGKIIFTKAEPFGAYLFETLRLDPSENYQADETLPGAYNANQAKYVYRSLYTSTKTAALQDSEKNKFQIRGRYKS
SGGSGIPIGAFNVPRGSVKVTAGGRVLVEGVDYTVNYQIGTVQILDPSLQSSNTPIQVSVENNSVFGQQTRRFTGFNVEH
QFNENFVLGATLLNLNERPITQKANYGTEPINNTVIGFNGNYSTELPFMTRMANKLPNIDTDATSNLSLRGEFAYLKPGA
PKGTDFNNEVTSYIDDFEGTQNGISLLTPQSWFLSSRPKGLGRLYAQGNEDDNGYQNGFDRALLNWYTIDPIFYSSQRPG
EISDDDVSDLYTRRIFIDELFPEIDLVTGQYTVINSLDLVYRPSERGPYNYQQGAEDGILDNPQNSWAGISRQLTSTDFE
QANVEYVEFWLMDPFLNNPSNPGGKLVLNLGNISEDVIKDGKKQYENGLPSDGDVSLLPSSVWGTVSPQNQSLIYAFSTQ
GQERNNQDVGLDGYDDTEERNTTDARFTSFSNLADPANDNYAYYLNSSGDIFERYKRYNGLEGNSPDIFTETNRGSTTQP
DVEDINRDNTMNTIDSYYEYELDITSSALNNPNSPYIVDRKSITNITLPNGSQSGDINWYQFRIPLTEFTNAVGGISDFR
SIRFTRIYLKEFTETTVLRFGTFDLVRSDWRRFLQSLDNDSDAATALEPTDFSVGIVGIQENDGSYVSPPNVQREQLNNN
NTIVRQNEQSLVVDVCELEPQDSRAVFKNINVDMRQYKKLKMFIHAEDGEADSFEQGQLVAFVRMGNDFTQNYYQLELPL
RKSSGATGASESEVWPEYNELNIPLEFLEKIKALGISQGTLVNEDPTFYDIIDGELQETAVGEFTPFSLGINSTQSEAPY
EQRIAIKGNPNFGDIRSLMVGVKNIGSADQCAEVWFNELRIADMDNEGGWAAIMSMDSNIADFMNVNATAKRSTTGFGNI
DQGPNERSREDLKQYDFVTNMNVGQLLPKKWGLQIPFNYGQSETLITPEYDQQYKDLKLQNRLDAAETNEERDRIRMQSE
DYTKRKSINFIGVKKQRTGDAKPRIYDVENLTLNYSYNEMKHRDFEIENSLDQNVRVGANYAYSFQPLNFEPFKKNDSLF
TGKYWKIIKDFNLNLLPSNLTINSDIIRQFNSQKFRDADLGASNITVDELIRRNYTFDLEYTLNYQLTNALSLNFTSSNN
HIVRNYFINDDLNGDQDPSLGVWDRFFDFGDPNRHSQQLGINYELPLYKIPTLSFLTANYSYTGDFLWTKGSDLFGQLNI
NGQTYDLGNSISNANQHNLNTSFDMRKFYRYLGLKTSRSSRPSRVRNSSSTNSGRTASKKKFNIKDFGLGLLTSINRMQV
NYSESNSSYLPGYLPTPGFVGTMKPTLGYTLGSQRDVRIVAAQNGWLTTFDQFNQQYSETHNENLDYAINTEPISDLKID
FTGGKTYATNFTENFNTSDTNGDGLSNTYNSLIQNTFGNFNISTALIRTAFSQSDEFNSAPFEDFKNNRLVIANRLAEDF
YGNTAYATDAEGYPLGFGKNSQSVLLPAFLSAYSGKKANKISLDAFRDIPIPNWTLKYTGFMKNKWFKKRFRRFSITHGY
RSSYTINQFRTNLDYKAADPNLDYASQNSNVLDQSGNFKVKTLFSNVNLVEQFSPLIKVDFEMKNSIKLSTEIKKDRSLS
MSFDNNLLTEIQGYEYIFGLGYRIKDLRIRSKLAGPRKIIKSDLNMKADLSVRNNKTIIRYLDLDNNQVSAGQTIWSLKY
AADYAFSSNLTAIFYFDYAFSEYAISTAFPQTTIRSGFTLRYNFGN
>AIZ41466.1 SprA protein [Cellulophaga baltica 18]
MKNRAKPTLKSYRFKLLIVFIIFFGVSQLTNAQDTNEQEVDSVKTGYALGRIKMENPKSIISKYTYDANLDRYIYTETVG
DFDISYPIILTPEEFQELVRKETMKSYFKDKMDAYVGKKEGSEEARKNLLPNFYVNNSFFQSVFGGNTIEVIPQGSVAMD
LGVIWQKNDNPSLSPRNRTNLSFDFDQRISLSMLGKIGERLQVNANYDTEATFDFQNIVKLDYTPTEDDIIQKIEIGNVS
MPLNSSLIQGAQSLFGVKTQLQFGKTTVTAVFSDQQSQNNTVVAQGGGAINDFSITALDYEEDKHFFLSQYFRDTYDRSL
ENYPYKNTSVQITRLEVWVTNRSQQTLNVRNVVGIQDLGEAESEKTRIGSMGGAPAGFFNTSSAGSLPRNGANDFDPALI
GSGGALTTSIRDIATVEAGFNISGAYQINQGFDYAILENARKLTESTDYQFDQQLGYISLNQRLSNDEVLAVAFQYTYKG
QVYQVGEFATSSDATTTTTTGVTTEVNNNTLVLKLLKSNITTVNDPIWDLMMKNIYATGAYSLSQDDFKMNILYTDPTSR
NYITKVNDIGWPANLEGRILLDVFNFDRLNVYNDVQSGGDGFFDFYEGITINSRNGSIIFTKVEPFGEYMFETLGGGVYD
VANDQGYNDNQKKYVYRNMYALTKAAALEDSDKNKFLLKGEYKSTSSNGISIGAFNVPQGSVTVTAGGRQLQEGIDYTVN
YQAGTVQIIDPSLQASNTPINISVENTAVFGQQSRRFTGVNIEHQVNRNFLIGGTLLNLNERPQTQKANYGSESVNNTIF
GLNTNFSTEVPFLTRLVNKLPNIDTDVPSNLSVRAEVAMLKPSTPKNDDFDGESTTYIDDFEGAQSSIDIRSSLGWSLAS
TPLEFATGGQLSGSSPDDPLNLENGYGRAKVAWYSIDPIFYTNQRPSDVSDSDVSKNSTRRVFIDEVFPETDQAQGQTRV
QTTLDLAYYPNAKGPYNNNPNFTSDQPTDKWGGIMRPLSSTNFEQANVEYVQFWVLDPYVDGDATTSGELVINLGNISED
ILKDGRKQYENGLPGVDSNDLVAETSWGKVPSTQSLVYAFDVSEANRGLQDVGFDGLSDTEETSIFSNNTGNDPALDNYQ
YYLNRDGDVLERYFDYNNPEGNSPVQVTDTNRGSTTLPDVEDIDRDLTMNTINSYYEYRIQIKPNTTVDDKYVTDIRENE
LTGTEIPDGTTVNSRWIQYKIPLSDFTDAIGGITDFRSMSFMRMYLTGFSSDVSLRFATLDLVRGDWRSYTKSLQPDVDD
DPTDDNTIVDVNTVNIQENENRAPIPYVLPPGVIREQLNNNNTIINQNEQSLSFYIENLESEDSRGVYKNINIDIRQYEK
LKMFMHAEELFEADYLDGETPLVGFLRFGTDFTQNFYQIEIPLEFTPHNATSESEIWPENNELSITLSDLGKVKSFGIAN
QTLADVNYYEVIDGTVFRVDEFAARTPGVTRIGIKGNPSLGSLRSMMVGVKNQDNQPARGEVWFNELRLAGINSEGGWAA
VGAVDLNMADFANVSGTGSKSTSGFGSIDQSTTERSLEDVVSYDVVTNVNLGQLLPTKWGVQLPFNYGISEEIVTPEYDP
VYDDLKLDDRINAATTAEDKEAILEQAEEYTKRTSINFIGVRKNRGEEAEENFYDIENFTFNYSYNETDHRDFEIASLRE
QTVNTGFVYNHNFKPLTVAPLAKKDSIFNGAYWKWLKELNLNLLPTSVSINSNINRAFNQQRFRDVLEPGVEALELPLLQ
QRNYLFNWQYALNYTLTKSLRINLQASNNNIVRNYFNQDENSASQINQDLELWDGFWDIGEPNRHAQQMTLNYELPFKLI
PALDFISSQYTYTSNFDWQRGGDALNEVAGQNINTVQNSGTHSLSANMNMQKLYDLIGLKKVTGSARAKAASGRNVKTGK
EEDSNKTSPLFNTFVDVVTMVKRLNVNYTQNSGTVLPGYTQSIGFIGTTRPSLGYIFGSQQSDIRYEAARNGWLTTFDDF
NDQFVQNVNKRLNITATAQPIRDLTIDLSADRQYQNRYEENFTVSSLGDDQYAYEDLLGNDYGNFSISTVMIGTIFGSSD
EFTSEAFETFKENRLTIANRLVADRGQTPGPLDEDGFPEQYGKSNQEVLLPAFFAAYTGQGVDRVNLDAFRDIPIPNWNL
KYTGLMNSKWFKKKFKRFSVSHGYRASYSINSFQTNLEKVQLQNEGLPAINAETFDILPDDIISNVVLTDEFNPLVKVDF
EMKNSMSVLAEIRTSRVLSLSFDNSLLTEINGKDYTVGLGYRFKDVQMVTNIGGQKTRLKGDLNIKLDATMRDNITYIRN
LDIDNNQITSGQNLFSIKLGVDYALSKNLNALFFYDHSFTKFAVSTAFPQTTINTGFTIRYNFGN
>AIY13098.1 SprA protein [Cellulophaga baltica NN016038]
MKNRAKPTLKSYRFKLLIVFIIFFGVSQLTNAQDTNEQEVDSVKTGYALGRIKMENPKSIISKYTYDANLDRYIYTETVG
DFDISYPIILTPEEFQELVRKETMKSYFKDKMDAYVGKKEGSEEARKNLLPNFYVNNSFFQSVFGGNTIEVIPQGSVAMD
LGVIWQKNDNPSLSPRNRTNLSFDFDQRISLSMLGKIGERLQVNANYDTEATFDFQNIVKLDYTPTEDDIIQKIEIGNVS
MPLNSSLIQGAQSLFGVKTQLQFGKTTVTAVFSDQQSQNNTVVAQGGGAINDFSITALDYEEDKHFFLSQYFRDTYDRSL
ENYPYKNTSVQITRLEVWVTNRSQQTLNVRNVVGIQDLGEAESEKTRIGSMGGAPAGFFNTSSAGSLPRNGANDFDPALI
GSGGALTTSIRDIATVEAGFNISGAYQINQGFDYAILENARKLTESTDYQFDQQLGYISLNQRLSNDEVLAVAFQYTYKG
QVYQVGEFATSSDATTTTTTGVTTEVNNNTLVLKLLKSNITTVNDPIWDLMMKNIYATGAYSLSQDDFKMNILYTDPTSR
NYITKVNDIGWPANLEGRILLDVFNFDRLNVYNDVQSGGDGFFDFYEGITINSRNGSIIFTKVEPFGEYMFETLGGGVYD
VANDQGYNDNQKKYVYRNMYALTKAAALEDSDKNKFLLKGEYKSTSSNGISIGAFNVPQGSVTVTAGGRQLQEGIDYTVN
YQAGTVQIIDPSLQASNTPINISVENTAVFGQQSRRFTGVNIEHQVNKNFLIGGTLLNLNERPQTQKANYGSESVNNTIF
GLNTNFSTEVPFLTRLVNKLPNIDTDVPSNLSVRAEVAMLKPSTPKNDDFNGESTTYIDDFEGAQSSIDIRSSLGWSLAS
TPLEFATGGQLSGSSPDDPLNLENGYGRAKVAWYSIDPIFYTNQRPSDVSDSDVSKNSTRRVFIDEVFPETDQAQGQTRV
QTTLDLAYYPNAKGPYNNNPNFTSDQPTAKWGGIMRPLSSTNFEQANVEYVQFWVLDPYVDGDATTSGELVINLGNISED
ILKDGRKQYENGLPGVDSNDLVAETSWGKVPSTQSLVYAFDVSEANRGLQDVGFDGLSDTEETSIFSNNTGNDPALDNYQ
YYLNRDGDVLERYFDYNNPEGNSPVQVTDTNRGSTTLPDVEDIDRDLTMNTINSYYEYRIQIKPNTTVDDKYVTDIRENE
LTGTEIPDGTTVNSRWIQYKIPLSDFTDAIGGITDFRSMSFMRMYLTGFSSDVSLRFATLDLVRGDWRSYTKSLQPDVDD
DPTDDNTIVDVNTVNIQENENRAPIPYVLPPGVIREQLNNNNTIINQNEQSLSFYIENLESEDSRGVYKNINIDIRQYEK
LKMFMHAEELFEADYLDGETPLVGFLRFGTDFTQNFYQIEIPLEFTPHNATSESEIWPENNELSITLSDLGKVKSFGIAN
QTLADVNYYEVIDGTVFRVDEFAARTPGVTRIGIKGNPSLGSLRSMMVGVKNQDNQSARGEVWFNELRLAGINSEGGWAA
VGAVDLNMADFANVSATGSKSTSGFGSIDQSTTERSLEDVVSYDVVTNVNLGQLLPTKWGVQLPFNYGISEEIVTPEYDP
VYDDLKLDDRINAATTAEDKEAILEQAEEYTKRTSINFIGVRKNRGEEAEENFYDIENFTFNYSYNETDHRDFEIASLRE
QTVNTGFVYNHNFKPLTVAPLAKKDSIFNGAYWKWLKELNLNLLPTSVSINSNINRAFNQQRFRDVLEPGVEALELPLLQ
QRNYLFNWQYALNYTLTKSLRINLQASNNNIVRNYFNQDENSASQINQDLELWDGFWDIGEPNRHAQQMTLNYELPFKLI
PALDFISSQYTYTSNFDWQRGGDALNEVAGENINTVQNSGTHSLSANMNMQKLYDLIGLKKVTGSARAKAASGRNVKTGK
EEDSNKTSPLFNTFVDVVTMVKRLNVNYTQNSGTVLPGYTQSIGFIGTTRPSLGYIFGSQQSDIRYEAARNGWLTTFDDF
NDQFVQNVNKRLNITATAQPIRDLTIDLSADRQYQNRYEENFTVSSLGDDQYAYEDLLGNDYGNFSISTVMIGTIFGSSD
EFTSEAFETFKENRLTIANRLVADRGQTPGPLDDDGFPEQYGKSNQEVLLPAFFAAYTGQGVDRVNLDAFRDIPIPNWNL
KYTGLMNSKWFKKKFKRFSVSHGYRASYSINSFQTNLEKVQLQNEGLPAINAETFDILPDDIISNVVLTDEFNPLVKVDF
EMKNSMSVLAEIRTSRVLSLSFDNSLLTEINGKDYTVGLGYRFKDVQMVTNIGGQKTRLKGDLNIKLDATMRDNITYIRN
LDIDNNQITSGQNLFSIKLGVDYALSKNLNALFFYDHSFTKFAVSTAFPQTTINTGFTIRYNFGN
>AIH02676.1 hypothetical protein M949_1508 [Riemerella anatipestifer CH3]
MKPHHHNYTLHKLLWVLGFVFFSNLTYSQTEKDTPNSQPQLSLPNPVRYEAFYDVKEGVYFLYPKIGNVVTGTPIVMTPS
EYGAYVKSIGLRNYYQEKSLQYDLANNLKEPKDAEKKRLLPSINIKNKLFETIFGGNKIELIPQGFASFDLGGLYQRIDN
PLILPQNRKNFAFNIQQRIQLGILGKVGENLQLKANYDTQSGFAFENRLNLAWRAKGTWKDLQSKTLGESKRTGEDKIIK
NVEFGNVNMPLSTSLMRGSQSLFGLKTEFQLGKTYGTLVLSQQQGEARTVTAQGGGVLNTFKINAIDYEDNQHYYLGQYF
FQNYDNALANYPQINSKINITRIEVWVLDQTASNLQNQKSIVAVRDLGEGSAQYPNNTQNNLYQSISALAGIRDANTAYS
TINQQSFPNASGTLETYTDGEQFIFNRRARRLNQNEFTFHPQLGYISLNQRLNDNQLLAVSYSYTVNGSNQVYKVGEFSE
ESSVLVTKLLKPNVLVKTTSPMWNLMMKNIYSLNANGVTSDKFFLNVYYRDPKNGKVNYLPNTPVQDTNLLKLLNWDRLN
LNNDLQSNGSTLGDGLFDFVNGITIDPANGKLIFTKAQPFGSFMASTLGSNDPQFVFSELYQQQKQVATQNPLAQRYTIE
GRYQGGQGQGISLGAINVPKGSVRVTANGAQLTEGVDYTVDYMLGQVTIINEALKQSGQAINISLENQMTFNTQRRRFWG
LNLERKISDKFIIGATAMNYAERPLTQKVQMGQEAVNNTMLGMNVMYNNELPFLTRLTDKIPLINTEAPSHLNFKAEAAY
LIPGQNKDINNQAYVDDFDQTTSKISLKEPALWALASKPEKNPNDIIFRNSALDNDIKNGYGRGLLSWYYIDPRFYGVGG
KAPNGITADALSNHASRRVRMNELYNSRDFVAGDQTYTNTLDVTYYPTERGPYNLNPANESTAERWAGMMRPISVSNFTN
ANIEYVEFWLMDPYADGKILGSSPKLLLHLGNISEDILKDGKLQYENGLPTPDTPARTSESNWGTQPDQQPILYAFSSEG
ANRTAQDVGYDGLDNVQEAAKFGTTFINPVTNLTDPAADDFVFYLSTQFHGALASSVVERYRYFRNPDGNSKANSMEVAS
QMPDAEDLNGDFNLDQSESYNQYTISLDKANLVLGKNFIVDEKETEAKFQNGQVGKNKWFLFRIPVKQFDTDAGEASEAI
LNNVRFARMILKGFDETSTLRFGTFDLVRSDWRKFTKNIAVINESDEGNYNIDNSNFEVGSVNLEENSRGTPPYVIPPGI
DRQVLSGTTGAQRQNEASLYLKATHLSKTSHASRGVFKNVALDMRRYEKLELFVHAEDLKDVTSNKLDPNAKFFIRLGSD
AIDNYYEYESSLKYTAKNATSPLDIWPAENSINFNLKEFINAKLRRETAGINLDQRYKDQEYGDAHKAIFTKGRPSLGNI
STIVIGVRNTGADSKDLVLWVNEIRLSGIENKGGYAANANLNFNLGDFANVNANAAISTIGFGSIDQKPVQRQQTQNSAF
SINTTVNVDKFLPEKTGLKIPVNYSYAQTIEDPKYNPLNDDVLFNEDPKKDQLKQVVRTYTQQRSFGVVNMRKERVNSKK
KPKFYDVENLALTAVYHDDYYRDIYTKKNYRQNLKAYIDYNYNFKPWVIKPFNKLISDTAKIAPYVKWVKEFNLNPIPTR
FSFRTELDRDYSELEFRNIEALLNGNGSQNFDVLKNRNFFFGWQYNLGFNFTKSFKAEIFSATRTLNDDWAVNTMDTKSI
FQNPFKVGRPVLYNHRIQFNYRLPFEHFPYLDFVNAELGYGLQYNWNARSTVLLNSASGNLGNVAQNTNNKVATASVDIP
LLLGKFNYFKKLDSIRQGRNREIDSLNQVYEKAFANKNSRRRFQFKPYRFKHQLSLTQKVMSALTSIKQANFNFNENNGT
VLPGLLSEPNFFGLGRGGFGGPTKGFLLGSQADIRRIAVENNWVSQSEYLNEPYTQMSNRNVTANVVIEPIKDLRVDVNF
LQTYNKTLTHGGFNIDLDGNRANGIQFSFANEMISYSNTEFLLGTTLKSSTEIFNAIKERARAFSRLNNGALMADGFVEG
YDIANTYVLVPAFRAALAGKSVSMKNPTRPNFPLPNWRVTYSGLKNIPFISSQFEKFDIQHAYTSTYTATGIQSNIDYHN
NPNARDVRGNRLNPYVFSQAMFVEEFAPFVGADVTMRNHMQFRAHYNRNRMFLLGLVNHTLTEDSGSEYVLGFGYILKDL
KLKLRYKGKTKDIKSDLNIRADFSLRDNKTSIINILKDDAQVTGGQRMLGIKVSADYNMSQNLNIRFFYDQLMTKYKIST
AFPLSTIRAGLSATFTFGER
>AMM52732.1 gliding motility-like protein [Rufibacter sp. DG15C]
MPDDSLKRYEIREQLGDLDYRTPSTMTFEEYSRYQQRESIRNYWRSKSATLDEQNPAAPSRRLVPRIDIGGRTFDRLFGG
SFVDIRPNGLATLKFGALFNKNENPAIPLRQQSVGDFEFDQSIALNIDGRIGEKLRITANWDTKANFDFENNLKLEYTGY
PEEIIRKIEAGNVSMPLNSSLITGGQNLFGLKTQLQLGRLSVTAIAANQRGSIDQVNIQNGAQNRNFEIRADEYDADRHF
FLAQFFRGKYDQSLRNLPLVNSGIVIRRLEVYITNDNRTTENLRNIVALMDIGEADPFRTRFDTNQPTGAAAGNNQNSLF
DQIKGQRNNNQVENALDAQGLQKSVDYEHVRARRLDQREYKFNPQLGYISLNSALLPEQVLGVAFEYTLNGRTYKVGELQ
DDYQNVTEDQVIFLKMLRATNPSLQFPTWDLMMKNVYSLNANQIERQNFQLNIVYKDDQTGADLTSLQDESRIKGTPLVR
VFNLDNVNTNNDKPADGNFDFLPGITIDPENGRIYFPEVEPFGSYLQNKLGTAQEEPLTEKYVFEELYDSIQTDAQQFSN
KNKFFLRGRYQASSTDEITLPGIRIAEGSVAVYSGGTRLVEGQDYQVFYDLGRVKILNPSYLNNANNLRVTYEKADILNV
QPRTLLGARFDYKVDNDLIIGATVMHQGEQPFINRVSIGDEPTNNTIYGMDINYRRDSRFLTNLTDKLPFLTTKVPSTVT
LGAEFARLVPNTTEFEGEDGVSYIDDFENAETPYSLGGFNTNIWRLAATPAPIANGTSGLETAFKRAKIAWYTIDQIYYT
PNDLRPSNITKEELENHYTRGVQRRELFPNRDPEASNTFEYTFDLAYYPAERGQYNYNPGLLGNNRLPGDPRQNWAGISR
EISFDNNFDNANIEYLEFWMLNPFIDGDRGRVNDGEGNNANNTTGGELVFNLGNVSEDLLKDQRYEFENGLPTDPAQPTT
DPTIWGRVTRNQFLTDAFDNNPSSRQYQDIGLDGLNNTDEKNFFQGIYANLADPSGDDFRHHLDADYDARNIGILGRYKN
FNGMEGNSPVNSNQSSYAFPDKEDLNRDNVISDLEQYYEYKLNLRPSTMNVGQNYIVDKVDTLINGTTVSWYQFRIPVRK
PTGTVGGIQGFKSIRFMRMYMTQFEQPVVLRFVQMQFVANQWRTYNSVLTDGGPCTDCDSDADNFTVSTVNVEENGEVDA
GTIPYVLPPGVERQRDYSSANNRRQNEQSLQLCVENLRDGFSKAVYKNVSQDMLIYKRLKMYLHAQSSTGTRDGEMVAFL
RIGSDFTQNYYEYAIPLQITPEGTRDPNAIWNEANFVDVAFDEFVRVKSERNRAGFDLTKPYSITVNGKTLTVVGNPDFS
DVQSLMIGLQNPITADRASNSVCLWLNELRVSDFDRKAGWAATARANVKLADFANITATGSYTTVGFGGIQERAAQRSRE
NTGQFDINANIAAEKLLPAGTGLVVPLSVQYGTTVAEPRYDPLDRDTPLDTSLDKFDEGEERDAYRKEVVSQTTTKSINL
LNVRKEKTNPEAKARLYDIENLSFSYAYSEILHTDIITDRNFSKSHRGGIAYNYTASPKSYTPLAKIAVLESPYLRWLKE
FNVTLLPSRIAVRADLDRSYNETFLQGRSSPYALPDTAGILPTYQKSFFFNRIYDVKWDLTRSLSLDYTATNRSVIDEPD
GRVNNEVDSLRYKNKVIWHNLRRFGRNTNFNQVVAMTYRLPLDKFPLTDWISGDARYEAGYTWTSSSTALRNNDTLQLGN
TIENNTQTSLTGKIDLVRLYNKVKILKKVNEATPQPGLRATNTKTVGRPGTAAAADTTQKRDSKVLNGILRTLMSARSIN
VTYARTEGTLLPGFLPTARNFGLADGFGAPGLGFVLGKQYNLDELYNRADRENWYTDSSQYLNTPLSSLSSTNITARATI
EPFRNFIITLDGAMNKSEIDEVYYRRDSAKVVQRQNPFTTGSYRVSFIAVQTLFESNSGNRSAAFENFIRNRATVASRLN
AVSPNGVYGLNSQDVLIASFVHAYQGKDINGYEAEPSDPFDAIPLPNWRLEYNGLSQVPFFQKYFSSFTLSHSYQSNFTL
ANFSSSLDYQFEPAGFPDRTNDLGEVIPYHIINQVSITETMAPLIGINFRTKGQLTGRMEYRTERALLLNMTNAQVTENG
VKDYVVGIGYSTTNFRVPFRIGGQRKTLENELTMRLDLTIRDNVTIQRTIGVDASGQEYQNNLVTSGGLQVQLRPTIDYV
VSQRLNLQFYFTKNINDPKVANSFRNTMTEGGIQLRFSLSD
>AJR03171.1 SprA protein [Siansivirga zeaxanthinifaciens CC-SAMT-1]
MNITNLISYKSNSRYYAKRNIIAFILLSIFTSLTTWGQQIPVQDSVKTGFSLGKIKTPNPNSVESKYTYDAVTNRYIYTE
KIGAFNINYPVILTPKEYYALVAKENIKSYYKEKINAFDGKKEGAEDAQKNLLPEFYVNSGFFESVFGGNTIEVIPQGSV
EMDLGILFSRQDNPSFSPRNRSNFTFDFDQRISLSLLGKVGTRLQVTANYDTQSTFDFQNLIKLEYTPTEDDILQKIEVG
NVNMPLNSSLITGAQSLFGVKAQLQFGKTTVTGVFSEQKSQGNTVIAQGGGTVEEFELFIRDYDENRHFFLAQYFRDTYD
SALKNYPFINNKGLQITRLEVWVTNRSNRTENVRNILALQDLGEADLIGLQNPPAGFVNVSPGAIPDNKNNDFDPTNIGI
GDSKLTTAVRDVSTVQNGILVPNVNEGFDYAKLENARKLVNGQEYTLNSDLGYISLNQRLNNDEVLAVAFQYTLGGKVYQ
VGEFANDGVNATDVTTNGSGQVTGVVNSNLVLKMLKSSITNVTQPVWKLMMKNIYDTGAFNLSQEDFKLNIFYNEASPLN
FIKPVGGSFPLDVNGNPVSSNTEDRDLIQNSPLLRVFNLDKLNYNNDPQLRGDGFFDFVPGITVIPQNGKIVFTSAEPFG
EYLFNVLGGGNYDNEASYNDNQKKYVFDVLYKSTKARALEFPEKNKFKLKGLYKSTGSDGIPIGSFNVPRGSVKVTAGGR
VLVEGIDYTVNYQLGRVQILDEALKASNTPIEVSTENNAIFGQQTRRFTGINIEHKFNENFLLGATLLNLNERPITQKAN
YGTEPINNTIFGFNGNYATKVPFLTRFANMLPNIDTDVESNLSLRGEFAYLAPGAPKGTSLNGESTSYIDDFEGSQNAID
LKSQQSWFLSSRPLEINGTTAFDDNGIENGYNRAMLNWYNIDPIFYTGQRPNDISDNDISSLYTSRVFINELFPERDLVQ
GQNSVLNTLDLVYYPGERGPYNFDPSTVNDVITNPQESWAGITRQLTSTDFEQQNVEYIEFWLQDPFQENPNNPGGKLVF
NLGNISEDILKDGKKMYENGLPKDGNVSLLTPTDWGSVVPLNQSLIYAFDSTGQERTNQDVGYDGYNDVEEIAAFGSNFG
DDPSKDNYTYFLNAEGDIFERYKKYNGVEGNTPETFTNTDRGANTQPDVEDINRDNTMNTINSYFEYTLDIRRQNLPETR
EAFDNLPAGSPLKEFLTDIKIEPRALPNGQTEQVRWYQVRIPINVPLDKFDDNAFPEYKRYGGITDFRSIRFARIYLKEF
TQNTIFRFGTLDLVRSEWRRYTQALDKNDPTPDDVDTEFSVGVVGTLENEGSYQRPPGIEPEELFNNNTVIQQNEQSLVV
NVCNLESQDSRGVYKNISLDMRQFKRLRMFMHLEEEATGIPNQNTVVGFIRMGNDLTENYYQIEIPLKISESRTREGLWP
KENEIDLPLDVLGQIKALGIANTTLSNEDPTFYNVNDGVLDDTPVAEFSDYTLGQHRIAIKGNPNFGDIRTLMVGLKNGI
GNSATDAPPIISPVCATAWFNELRLSDMDNEGGWAAVVSMDTNIADFMNISATGRQSTSGFGGIEQGPSQRSLEDVKQYD
VVTNVNVGQLLPKKWGIQLPFNYSQSEELITPKYDQFYEDLTLDSRIEAATSNAQREQIKQQSEDYTKRQSINFIGVRKT
RTSDAKPRFYDVENLTLNYSYNKVFHRDFEIENSVNKTIRAGANYAYNFAPLKIEPFKKNDSLFTGKYWRLIKDFNLNLL
PTSFALNTDINRQFNSQRFREVELGGGNIGLEELFRRNYTFDFQYTINYNLTDALSLNFTASNNNIVRNYFKDNIINGEQ
DETLDVWDGFFDVGDPNRQTQNLGVTYKLPFNKLPMLNFIDATYQYNGNFQWQKGSDLYGELEVDGNTFDLGNTIQNSNT
HNINSSLDMNRFYKYIGLVKKPISRARANQGSAGRPPAPNQDNGKPAKSKNQSTTKLLNAGVDILTSIKRIQLNYSENNG
TFLPGYLQTPGFIGTMRPTVGFTFGSQSDVRFLAAKRGWLTLFQEFNQQYTTTNTKQLDLSASLEPVRDLKIDLIGNRAY
FENYTENYRVNNNAGEYEYESLTPNTFGNFNISTILIKTSFSKSDETTSEAFNEFRSNRLTIARRLAQANGVNITDVDAE
GYPKGFGKNSQAVLLPAFLAAYSGQDASKVKTSAFRDVPLPNWDLKYSGFMKFNWFKKRFKRFSLTHGYRSTYTINQFQS
NLDYVQPDFNNPYDNQPTEVRDQSGNYKNETLFSNINLTEMFSPLVRIDFEMKNSVKILAEIKKDRLLSLSFDNNLMTEV
LGNEYVVGLGYRIKDLRIRSNLAGPSKRIVSDLNMKADISIRDNKTIIRYLDLENNQVTSGQTIWGLKYSADYAFSKNLT
GIFYFDYTFSEYAISTAFPQTTVRSGITIRYNFGN
>AKQ40277.1 gliding motility protein [Riemerella anatipestifer Yb2]
MKSHHHTFHKLLWVLGFVFFSNLTYAQTEKDSLNSQPQLSLPNPVRYEAFYDVKEGVYFLYPKIGNVVTGTPIVMTPSEY
GAYVKSIGLRNYYQEKSLQYDLANNLKEPKDAEKKRLLPSINIKNKLFETIFGGNKIELIPQGFASFDLGGLYQKIDNPI
ILPQNRRNFAFNVQQRIQLGILGKVGENLQLKANYDTQSGFAFENRLNLVWQAKGTWRDLQSKGLGNSNNGSEDKIVKKV
EFGNVNMPLSTSLMRGSQSLFGLKTEFQLGKTYGTLVLSQQQGEARTVVAQGGGILNTFKINAIDYEDNQHYYLGQYFFQ
NYDNALANYPQINSKINITRIEVWVLDQTASNLQNQKSIVAVRDLGEGSAQYPNNTQNNLYQSISALAGIRDANTAYSTI
NQQSFPNASGTPETYTDGEQFIFNRRARRLNQNEFTFHPQLGYISLNQRLTDNQLLAVSYSYTINGSNQVYKVGEFSEES
SVLVTKLLKPNVLVKTTSPMWNLMMKNIYSLNANGVTSDKFFLNVYYRDPKNGKVNYLPNTPVQDTNLLKLLNWDRLNLN
NDLQSNGSTLGDGLFDFVNGITIDPANGKLIFTKAQPFGNFMASTLGSNDPQFVFSELYQQQKQVATQNPLAQRYTIEGR
YQGGQGQGISLGAINVPKGSVRVTANGAQLTEGVDYTVDYMLGQVTIINEALKQSGQAINISLENQMTFNTQRRRFWGLN
LERKISDKFIIGATAMNYAERPLTQKVQMGQEAVNNTMLGMNVMYNNELPFLTRLTDKIPLINTEAPSHLNFKAEAAYLI
PGQNKDINDQAYVDDFDQTTSKISLKEPALWALASKPEKNHNDIIFRNSALDNNVKNGYGRGLLSWYYIDPRFYGVGGKA
PNGITADALSNHASRRVRMNELYNSRDFVAGDQTYTNTLDVTYYPTERGPYNLNPANESTAERWAGMMRPISVSNFTNAN
IEYVEFWLMDPYADGKILGTNPKLLLHLGNISEDILKDGKLQYENGLPTPEAPARTSESNWGTQPDQQPVLYAFSSEGAN
RTAQDVGYDGLDNVQEAAKFGTTFINPVTNLTDPAADDFVFYLSTQFQGALASSVVERYRYFRNPDGNSKANSMEVSSQI
PDAEDLNGDFNLDQSESYNQYTINLDKANLVLGKNFIVDEKETEAKFQNGQTSRSKWFLFRIPVKQFDADAGEASDAILN
NVRFARMIFKGFDETSTLRFGTFDLVRSDWRKFTKNIAVINESEEGNYNIDNSNFDVGSVNLEENSKGTPPYVIPPGINR
QVLSGTTGAQRQNEASLYLKATNLSKTSHASRGVFKNVALDMRRYEKLELFVHAEDLKDVTSNKLDQNAKFFIRLGSDAI
DNYYEYESSLKYTAKNATSPLDIWPTENTINFNLKEFINAKLRRETAGISLDQRYKDQEYGDSHRAIFTKGRPSLGNIST
IVIGVRNTGSDSKDLVLWVNEIRLSGIENKGGYAANANLNFNLGDFANVNANAAISTIGFGSIDQKPTQRQQTQNTAFSI
NTTVNVDKFLPEKAGMKIPVNYSYTQTIEAPKYNPLNDDVLFNEDPKKDQLKQVVRTYTQQRSFGVVNMRKERVNSEKKP
KFYDVENLALTAVYHDDYYRDIYTKKNYRQNLKAYIDYNYNFKPWVIKPFNKVISDTAKIVPYVKWIKEFNINPIPTRFS
FRTELDRNYSELEFRNIEALLNGNGSQNFDVLKNRNFFFGWQYNLGFNFTKSFKAEIFSATRTLNDDWAVNTMDTRSIFQ
NPFKVGRPVLYNHRIQFNYRLPFEHFPYLDFINAELGYGLQYNWNARSTVLLNSASGNLGNVAQNTNNKVATASVDIPLL
LGKFNYFKKLDSIRQGRNREIDSLNQVYEKAFANKNSRRRFQFKPYRFKHQLSLTQKVMSALTSIKQANLNFNENNGTVL
PGILSEPNFFGIGRRGFGGPTSGFLLGSQADIRRLAVENNWVTQSEYLNDPYTQMSNRNVTANIVIEPIKNLRVDVNFLQ
TYNKMLTHGGFNIDLDGNRANGVQFSFANEMISYSNTEFLLGTTLKNSTDIFNDIKARAREFSRLNNGALMAGGFVEGYD
ITNTYVLVPAFRSALSGKSVSMKNPTRPNFPLPNWRLTYSGLRNIPFINSQFEKFDIQHAYTSTYTATGIQSNIDYYNNP
NALDVRGNKLNPYVFSQAMFVEEFAPFVGADVTMRNHMQFRAHYNRNRMFLLGLVNQTLTEDSGSEYVLGFGYILKDLKL
KLRYKGKTRDIKSDLNIRADFSLRDNKTSIINILKDDAQVTGGQRLLGIKVSADYNMSQNFNIRFFYDQLMTKYKISTAF
PLSTVRAGLSATFTFGGNGM
>ALM22186.1 SprA protein [Nonlabens sp. MIC269]
MALFCFAFAKAQQPTTQENDSIPNGVELGKLELPDPPSITKMYEYDPVMDRYILRTTFAGYQLDYPFVLTREQYLQRAMK
EQMKSYFIEKAQAIAGKTDEDKEKQKNLLPNFYVNSALFESIFGGTEISVVPQGSVEVDLGLLFNRSDNPSFSPRNRQNT
TFDFNQRINLSLVGKVGTRLQVNANYDTQSTFNFQNQIKLDYTPTEDDILQSIEVGNVNMPLNSQLIRGAQSLFGIKTEL
QFGKTRITAVFSEQQSEARTVQAQGGASINEFDFFSLDYDENRHFFLAHYFRDNYDRTLENYPFINTNVQITRAEVWITN
RGNRTQDVRNLVAIQDLGESDGENIGLDVVPPGFFNVTEGAYPDNSNNQFNPRGINGSTSSLLNEQIRDIGTVQQGFGGA
QVNEGFDYVSLENARKLAPNEYTLNTQLGYISLRQRLNNDEVLAVAFQFTAGGKVYQVGEFANDGVVATNVDTNTNPGQV
AVNNQNLVVKLLKSNLVTVTEPSWDLMMKNIYNLGGFQLSPEDFRLNIFYQYPPELNYITAAPGTLTNPPVALPSDVEET
TLIRVFDLDRLNQQGDPQPDGDGFFDYVPGLTIDPENGRIIFTSVEPFGEFLFNKLDLTPGAGPEDYNNPSTYNANQEQY
VYRNMYRTTKAQALENADKNKYLIKGQYKSTGQEGIPIGAFNVPRGSVTVTAGGRTLQEGIDYTVDYLAGRVIILDQALL
NSNTPIQVSTENNSVFRQQTKRFTGINVEHKFSEDLIVGGTFLNLKERPITQKSTYGFEPINNTILGANFLYNTEVPVLT
RLVNKLPNIDTDVASNLSLRGEIAYLFPGSPAGDNFGNRAAAYVDDFEGSQTTIDILSPFAWSLASTPVDFEGNGSSSNP
LEYNYSRAKMSWYSIDPIFYGTQRPAGITDDDVSDWRTRRVFIDELFPNVDLQQGQQQVVNTLDLAYYPSERGPYNYNPS
AAGSNILPNPQDNWAGIMRQFSSTNFEQNNVEYIQFWMMDTFAFDPTNTGGTISINLGSISEDVLKDNRKQFENGLPDDG
GTILTTSTAYGKVPNSQSLVYAFDTQGQERANQDIGLDGFSDAEEINSFPAFGPVDPANDNYEFYLAANGDIVNRYRNYN
GTEGNSPSEVSQTNRGSTTLPDVEDINRDNTMNTIDSYFEYNIPVFPGMDVNNNDYIYDTKTVQTELPNGTRIDTRWVQF
RVPLNDPNREVINEIADFRAIRFMRMYLTDFNVDTHLRFGSLDLVRGDYRRYTASLDETDPNAADDPTVFEVEGVNIENN
ESRTPIRYVLPPGVEREELRTQNQNIRQNEQSLALRVCDLESGDSRAVFKNIRIDMRQYEDLEMFVHAESLVNELALADG
EIEVFVRMGVDFTQNYYEVRLPLSITAFGATDRNEVWPNSNNFKINLELLQELKARVLGNPALNVNEANFFDQVNLGGDP
NEAAQHSYGIRGNPNFGDIRALMIGVRNPTSNQICGEVWVNEMRLAGLKNEGGYAATMNLDANVADFASVTATGRRSTIG
FGAIEQGPNERDRENVTQYDITTNVSLGQLLPKKWGVQLPFTYSIGEETITPQFDPQFEDIELDTRLDNADNDAERDAIR
EQAENYTRRQSVNLIGVRKERTGDSKPMPYDIENFTFSGSYNQVDQRNFEIEQYKEQSVNAGATYNYAFPKAEVEPFKNI
SFLEGKYGKFLSDFNLNLLPNNFSASGNIVRQYNFQKFRDLQLDTNPVDIDGDGIPDAQNISIAPLTNRNFTLNHQYAIN
WDLTKSLQFNLSANQNRLVRSYIDSESNEVDQDYTLWTDFFDEGIPNQHNQQLQLTYKLPFDKFPFLAFAKANYTYTADF
NWQRSSQQFSQLDDIPDIGNTVSNANTHRINGTLDLDNLYKYVGLEKIKFGNEARNARKRSRSRSRTRTPAGTPNPDQAK
EEKEKKIPKKNFANQALNTLIGVVTSVKRAQINYEETNGMFLPGYTNDIGFIGTLKPTTGFVFGSQAEVRELAARKGWLT
LFQDFNQQYSEVASRKFDYNIKVDLVKDLTLDLVGNRNYQETYQENYRVNPTSLQYQSLTPNEFGNFDISTIMIGTAFQK
SDINGSKTFETFRNNRLAVANKLATEFYGTTTFNRDSDGFPVGFSRNSQEVLLPSFIAAYEGRDVEDQDRSAFRDIPLPN
WTLKYTGLMNLKWFKKRFRRFSLNHGYRSSYTINQFQRNLDFVAGNRNFDYDENATLNPGSLNQNGDFKSPQLYFNINLT
ESFSPLFKIDFEMKNSMSIAVEHRRDRAVSLSFDNNLLTEINSKEWIVGVGYRLKDLKFRTNWGGRSRVIKSDLNMRLDG
SIRDNITIVRYLDFDNSQATAGQTIYGLKFSAEYAFSQAFTGIFYYDHTFSEFAISTAFPQTTIRSGITLRYTFGN
>AOW09166.1 cell surface protein SprA [Flavobacterium sp. EM1308]
MHKIYIFLLVFFCGFVSQAQVQGVVQDTVKKGYDVGEIKIANPKSILSAYTYDPVTDTYVYSSSIDDYNISYPIVLTPAE
YEKLMLKESMNQYFAKKADAIDGNKKGSDAAKKDLLPRYYIRSGLFESIFGSNTIDVKPTGSIEIDLGMLYTKQDNPAFS
PRNRTNTSFDFNQRISMSLLGKVGTRLQVNANFDTQSTFAFQNLLKLEYTPDEDDIVRKIEVGNVSMPVNSTLIQGAQSL
FGVKTELQFGKTTVTGVFSEQKSQAKSVIAQGGGTIQEFDMYGLDYDNDRHFFLSQYFRDKYDASLKNYPFIDSRIQVTR
LEVWVTNKQNRVNTTSNNLRNIIALQDLGEAQLSGVPDDKVVVLNPSTGMFVKPIDSPSDNTNNLYDPALIKTNNGYLNN
NIREIVTASSGFTPSISVSEGRDYSKLENARKLLPNEYTFHPQLGYISLQQRLGNDEILAVAFEYSIGDKVYQVGEFGND
GIEATVVNGSQPSDQTIISQTLILKMLKSSLTNVTDPVWNLMMKNVYQIPGAYQLQQEDFRLNVLYKNPSALNYITPVEG
HPFPANPTPENTIENTTLLKVLNLDKLNYNNDPQAGGDGFFDFIPGLTIDTQNGRIIFTSKEPFGELLFNKLKDQGSTQD
YNDVKTYNENQKKYVNPYMYRLTQAAAIQNPEVNKFLLRGKYKSVGGEGIAIGAFNVPLGSVKVTAAGRRLVEGVDYSVN
YQLGRVQILDPSLQASNTPIEISLENNSVFGQQTRRFFGLNVDHLISENFMVGATFLNMKEKPFTQKSSYGQESVNNSIV
GLHGNFSSEIPFFTRLVNKLPNIDTDVPSNISVRGEVAYLMPNASNGDKFQGESTIYVDDFESSQASIDLRSPYAWSMSS
TPENNSNSPYNFNGNLDGLDYGFKRAKLSWYSIDPVFYTQKPSGITNDDLSLNSTRRVYSEELYPLTDIVQGQSLVVNTL
DMSYYPKERGPYNNSSTISDNPSENFGGIVRSLSSTNFEQSNVEYIQFWVMDPYVGTGSIPKSNTGKVYFNLGEISEDVL
KDGRKVYENGFGPNQVLVNPSPVWGNAPASQSLIYAFDNNQGNRSSQDIGFDGLSSSQEGKVYTNYASDPDPAGDDYTYY
LNSSGGILNRYKNYNGIDGNSDVNIDSANRGSSTVPDVEDVNRDNTMNTINAYYEYSVEMKPDMVVGQNYIADIRNTSVT
LPNGSTTEARWIQFKIPISQPENTIGKITDFRSIRFMRMFMTNFADQVTLRFGALDLIRAEWRRYTQALDFNDQNIDDDG
TIFETASVNIEENSARCPINYVTPPSVVREELYNNNTLIRQNEQSLSMRVSGNGLEPKDGRGAFKSFNIDMRQYNKLKMF
LHAESLPGEIALQDDQMVAFLRFGADYSNDFYQVEIPLKVTVPSSSGGKDCSPLNPELVWPTENEIDLSLELLTQIKLKS
LKIDKSTLPPDGIYYSDDDPNETNGDGNSKLRIGIKGNPNLGLIRNIMLGLKSNELHQDIKGEVWFNELRLADMDNKGGM
AALLNIDTNFADLATVSLTGNMKNIGFGTIEQGPNERSREDIQQYNVVTNINLGKFLPKKWGVNVPFNYSVGEEIIKPEY
DPVYEDIKLKQVLDNAENEADRKSKLDQAIDYTKRKSINLIGVRKERPAEKKPMPYDAENFTFSQYYNEVERHDFEIETN
KDQQSRTTLDYAYSFQPKPVEPFQKTKFVSKSSYWKFLKDFNFNYLPSNITFNTNVIRQSNEQQFRQVEDIGIGFEPLYR
RNFGFNYQYGFNFNLTKSLKINYTAASRNLVKNYLDENNEPLNDVTIWDGYFDTGTANYHMQQFVLNYEIPFDKIPFLNF
IKANYSYTGDYSWQQASLALSNIQLGGVNYNLGNTVQNARATTFNSTFNMENLYKYLGISKSSSSTPKPVAAPKPGEKIV
KVDPAKKINQNQFIDGLKGVLTSVKSINLSFTENEGTVLPGYLPSVGFFGSSKPTLGFVFGDQSDVRYEAAKNGWLTNYQ
EFNQNYTTIDNRIFKGSANLELTPDLKIDLLGDRSYSESFSEQYDVAADGSYNSRSPYSFGNFSISTILIGTSFSTSNEV
RSTAFDEFRNNRLVVANRLATERGIDVNDPANIDSKGYPKGFSSSNQAVLLPAFLAAYSGKSPDHASFDIFKSIPLPNWA
IRYTGLMRYEFFKKNFKRFSLQQNYRASYTVNSFRSNFKYNENPNGFDDSGNFYNPTIMSNVTLVEQFNPLIKVDFELKN
SIKLLTQINRDRALSMSFDNNLLTEVHGVDYVVGLGYRIKDVTFTSRLADNPMGILKSDINIKVDLTYRNSQTIVRYLDY
DNNQLGGGNNNWTLNTTADYSLSKNLTVIFYYTHNFSKPVISTSFPMTNIRSGFTFRYNFGN
>CEA15194.1 hypothetical protein ING2E5B_0426 [Fermentimonas caenicola]
MQEKMVYALTASDRLVTESNNNEVDSLQNPLEKLHTPPYIQTSIRYDFLTQRYILEKRIGSTLLSEPVYMTFDEYKRYNQ
QQNQTSYFRERNSLTYNPSQSPQRYQLPQRKKKRDPMESVFGPGGLQITTNGYIQVGAGFKRNIINNPTLPQRARRRTYF
DFDQDIDINMNAKVGEKINFDINYDSEAGFDMDSKKIKLAYTGNEDDIIKNIEAGNVSMTTTNSLIDGGAALFGIKSDLQ
FGNLLINTIFSQQQSESQTVTSSGGVNTTPFEFRADEYAVNQHFFLGHYFREAYDKAMSKLPFVQSRVSITRMEVWVTNR
RSNYEQVHDIVAFADLGEHDNIHNPLWISQGSVEITHNGANNLYSQLTSVYDGARDISNVASVLPAMMTQGTDYEKLENA
RMLTSAEYRYQPQLGYISLKMPLQDDEVLAVAFEFSYNGDVYQVGEFANDTESSGAVFVKLLKPVSLSPYSPTWNLMMKN
IYSLGYGIYEIQKERFRMDIAYQSNSTGIYLNYLPENGIGDWQLLSLMNLDRLNGRGDPYPDGIFDFLDGYTVDTENGNI
IFPVVEPFGSHLRQIIGNDAVADRYVFQELYDSTLTVARQIPERNKFRMSGEYRGSSGSEINLNVMNIARGSVRATAAGV
VLTEGVDYSVDYMMGMVTILNRQLIDSGTPISVTIENQPIMQTQRKTLMGINLLYDISKNLSVGGTLMHYYEKPIIAKIA
FGDEASKNTLWGANLEYRKQSYMLTNLLDMLPFVEASVPSEITAKLEFAQMLPGHYKNKYTGAYSYLDDFESSAQAIDIH
SPYTWTLASTPYNNSPNALFPEAALSNNIDYGKNRAQLAWFYIDGIFTRRNSNLTPSHIKNDPDQLSNHLVREVLEREIF
PERDAYYGMPTTIPVLNISYYPDERGPYNLDPEVDSEGRLLNPASRWGGITRRMDIRDFEAANIEYIEFWLMDPFVNDSL
GVSRGGDLYFNLGDISEDVLKDGRKFFENGLPLDGDTTEVGYSVWGKYPKRQSTVYAFDNSEGTDARKIQDVGLNGMSSE
EEKIYPTYSRYLEELKPRLSGATIARMEEDPHSPLNDPSGDKFRHYRGSEPDRLQLSILDRYKYFNGTEGNSLAAEEDGH
YGASRNTPDVEDINGDNTLNEHESYYQYKISLRPEDMVVGSNFISDSREVTVRLRNGKDSRVTWYQFKIPVREYQSVIGN
IRGFNNIRFMRMFLTGFEEPVFLRFATLELVRSDWRTYRRDLVTGGDITGAGSIDISTVNIEENGSRTPINYVLPPGLNR
IIDPGQPQLRQENEQSMSLKITNLEPGDSRSVYRNSAYDMRRYKRLQMFVHASRLQEDPNLEDEDLTIFIRLGSDYMNNY
YEYEIPLKITPEGQYSTHNEEDREKVWPAANMFNFPLDLLTALKNERNKAEHEGLISDIFSRFTKPDPEKPYNAVSIAGN
PSLEEVKVMMIGIRNRSDAVKSAEVWVNEMRLSEFDEKGGWAAQANVNLALSDIGNINISGRKETAGFGAIDQSILQRRY
DDFTSFSLALNLQLGRFMPKQAKLSAPLYYSFTNQLSAPMYDPFNKDILLSESLKLSDNQNFTDSIKSISLTTWINKNLS
LNNLFFDIKSSKPMPYDPANFRFGYSSNVNRQKSPDTEFATIKDWRLNGEYSYSPLIKPWQPFADSKYFNWINFRFAPNS
LRLSSMLYRNYQEIKLRDLTQSPNDGQNRFLTFSSNFFWDRDFAFTWDMTRNLRLSFRSGTLAEIEEPYLQVNRQINRSD
YEIWRDSVIHSITELGRPLNYEQSSEITYTLPFANIPFLNWINSSVAYNSRYRWERGAFIEDALIGNFLQNDLSVTLNSV
LNFTTLYRKSPLKTININLGYKTRTDLPGYKPVIGDIFGQHSNSGVLQPGIAFAFGLDGGMDFVKRALDNDLLVINEENI
TPAFFNETDNMRMEAVIEPVKGLLISLNMIYEDNRRTELQYMVDGMPVIRGGSFAMSTVAISNYGTQAFNKFMQNREIIA
TRVHGQYRNLNLQDIFPEGNPVIKSNSADVLIPAFISAYTGRNPDKTGLTAFPDILTLLPNWNISYRINSLTLNHRYVSQ
YRVGSYSSFLSWKPVTDNKNSNLGYIRDPASGALIATTPFDIPAVSIIESFNPLIEAQSVLYNDVNMSVRLNKTRSLNLN
IASNRVVETSDNDFIVSMGYKYANLTTRMDLSHKSTKALIRKLEDGFTQATSGLKSTSIYLTADYALSKTMTLRAFYERI
QHRPTVSSNSYPMINSNAGVSVRLNLNQ
>SCM58181.1 putative protein {ECO:0000313|EMBL:KGN81318,1} [Petrimonas mucosa]
MKTEVIYDYRINRYIIRNIVGDKIIGTPLVMTSDEYMRYSFNELNSKYFKEKNRSRREDRPAKREPLQLLDRRKGNSPIE
DIFGPGGVRITTNGSIELSSGIVSNRIDNPTLPERSRKRNRLDLDPKIQLDVNARVGTKINFGLSYDTEGVFDFDSRQIK
LAYQGDEDEIIRNIEAGNVSMSSRNSLINGGTSLFGIKSDLQFGKLRVSTVLSQQKSESRSVNSRGATQTTPFELTADQY
DENRHFLLGHYFRENYDKALAKLPYIESPVAITRIEVWITNKRGNYDQVRNVVAFADLAERNAIHNPLWSPSGSEAIPHN
EANTMYRQLVSTYAAARDISRVASVLPPSVAIGRDYEKIESARLLSPSEYRLQPQLGYISLRTPLQADEVLAVAYEYRYN
GKVYQVGEFSGDVGRENNGTAAYPDGALFLKLLKPVSLSPQSYTWDLMMKNIYSLGYGAYNIQKEQFALNISYLSDTTGI
YLDYIPEGNIRDRLLLKVMNLDNLNMKNDPYPDGAFDFVEGYTVSTDNGRIIFPVLEPFGSHLRKEIGDDAVAERYLFQQ
LYDSTLTVARQFAEKNKFRISGRYRSSSNAEINLNATNVARGSVRITANGVTLNEGVDYTVDYLSGTVTILNQAILDAGT
PLSVTLEDRSTFSMQRKTMMGMELSYDFSKNLTVGATLMHYYEKPLIVKTIFGDEAVKNTLWGLNSSFRKESHAFTRLLD
MLPFVEATAPSQLTGNLEFAQMIPGHYRNRYTGGYSYLDDFETSTSRIDLRSPYGWSLASTPFNDTSTALFPEAALTNNI
DYGKNRAHMAWFHIDGMFTHRNSSLTPSHIKNDKEQLSNHLVREIYEREIFPDKEIIYGEPPTLPVLNISFYPNERGPYN
LDTEVDSNGKLLHPEKRWGGITRKMEVRDFEAANIEYVEFWLMDPFVNDKAGALQGGDLYINLGEISEDVLKDGRKFFEN
GLPVNGDTTAVGTSVWGRYPLRQSTVYAFDNSNGNESRRLQDVGLNGLSTEQEKSFPAYVNYLNGIIPKLSDETLQQMAR
DRHSPLNDPSGDNFRHYRGEELDRAGVGILDRYKYYNGTEGNSLAPDESQPYSTASRTTPDVEDIDNDNTLNENESYYQY
KVELRPGMMTVGSNYIVDKREATVQLRNGKRETVNWYQFKIPLREYQSRIGNIQGFNNIRFMRIFLTGFGQPIFLRFATL
ELVRSEWRAYGQSLQTDGNLPGSGELEISTVSIEENGDRTPVNYVLPPGVTRIIDPAQPQLRQQNEQSISLKVSDLEPGD
ARAIYKNVMYDLRRYKRLQLFVHAEETVNGTPGLQDDEMSIFLRIGSDYRDNYYEYEIPLKLTPAGHYNTNIPEHQERVW
DPANRFDFPLELLTSLKMRRNEERRDDGGALYRVPYYGPDPERPGNRVGVVGNPSLAEVKVMMIGIRNRTTTTESIEVWV
NELRLSEFDENGGWAAQGNVSLALSDIGSVTVSGRMETAGFGALNQSLLERRNDDYSLVSVTMNMELGRFLPEPVKLSAP
LHYAYSSQTVTPKYDPFNTDILLSGPDSIINLSVTRTTSRSLSLNNVKMNIRSRNPMPYDPANFSLSYGYGKSHFRSPDT
EYNNTISQRLQAEYRYTPNVRPLELSKQLQLNYLPNSIRIGSRLIRNYQETQLRDLSGSLSAIPLPKGAYITFSQYFIWN
RDFSVNWEMTRNLKSSFHSGTIAEIEEPYLQVNKKLNRDDYEIWKDSVVQSITSLGRPLNYEQSAEVTYTLPLQLIPALE
WIGVSTAYNSRYRWERGAFIHDEKIGNVLQNDLSFTLNGRLNLTQLYSKAGLLKNGGQASGTSLGRYLAEGAMMLRSVNL
NLGLRSRNDIPGFDPVVGDFFGQGNSVEGLIPGLGFAFGFDGGEDFLKRADRNRWLVKNSNNITPALYQQTENLNLEAIL
EPVRGLRIGLNAIYENNRRTEFQHMLDGMPETYGGSFAISTLTLGSAFEHYSAGNNYRSASFDRFLEKREVVAERLRDRY
GRYMPAGRVDLNSVDVLIPAFLAAYTGGDAGKIGLTPFPDRLSAMPNWDIAWNVTQLLPILRRNFKSLILTHKYLSQYRV
GSFTSFTGWVPLEEGTDLGYVHDIVTGLPVPSSPYDISAVNLIESFSPLIEARGVLENNMMLNFRINRTRSLNLNIASYQ
IVESSENDLLFGLGYRMPAFNRIIGFGSNSMKSGRRPKNSSRYRTEQPFNGDGGQEFSNDLILRADLSHKITEVLIRKIE
DRFTQATSGLKSTAIRLSADYSLSQSVTLRAFFDKTIQLPLVSSSAYPTANTSAGMSLKFNLNQ
>ALC96247.1 SprA protein [Capnocytophaga sp. oral taxon 323]
MSVKQRLTLFLLLLAGFSVQAQVTPTTQTATSTQTETTVRNGIGRIGLEQPKSIVHQYTYNPTLDRYVYTEKLGNYDLST
PMFLTVQQYENLVLRERMKEYYRTKLDAIGDTQSNTADKKKTQRDLLPELYVNSDFFESVFGGRNIELIPQGSVGVDLGV
RYTRNDNPVVSPRYRSSWGLDFEQRISLGLTGKIGTRLTLNAQYDTQASFDFQNVFKLEYTPDEDDIVQKIELGNISMPM
SNSLITGSQSLFGVKTELKFGRTTITGVFSEQKSERKTVSAQGSGTITEFEFSALDYDENRNYFLAQFFRDNYDRALENY
PFINSKVQITRLEVWVTNRNSRMGNIRNILAVQDLGEPKMENTRLGNKAGASFFNATTNNMPANGANKYDPTRLGTPNSV
LTSAIRDVATVQQGFGTNSSYVSQGYDYAVIENARKLEEGVDYKVDTKLGYISLNTALSSDEVLAVAYQYTYGSQVYQVG
EFANDGISATTNQFYGGGNNAITNNLLVLKMLKSNRLNVKDPIWDLMMKNVYSVGSAQLSPEDFRMNIFYSNPSPINYIE
KVNNNGWPTGLEDRILLNLFNFDRLNKYNDPQPGGDGFFDFVPGITVDEQYGKIFFTKVEPFGEYLYNTLGGGANYDDPA
TYNDNQRKYVYTSLYKNTKTQAQMDGDKNKFQMKGRYKSSGRRGISLGAFNVPRGSVTVIAGGRILVEGLDYLVDYQSGI
VEIINPSLEASNLPIQVSVENNLIFGGQTTRFMGVNVEHKFNDKFIIGGSIVNLRERPYTQKTSYGQEAVNNTIFGFGGT
YSTELPFLTRWVNRIPTIKSDAPSNLSIRGEFAYLRAGTPKADDFDGETTVYLDDFEAAQATIDMRSPLAWKLASTPLEF
GQGSGTASRTLYGNGPDDPNNLRNGYGRAKLSWYTIDPVFYSNQKPSEISSSEISKNSTRRIFIEEIFPQQQLAQGQSLV
QTTLDLAYYPNVKGPYNNDPSFASRTQNDKWAGIMRGMSYSDFQESNIEFLQFWVMDPYYSGEYSGNGELVFNLGNISED
VLKDGRKQYENGLPGLSSTSSINTSSWGKVPAAQSLIYAFDDNSSNRALQDIGLDGLNDAEESRIYNNNVATSPNDPAMD
NYEYFLARSGGILNRYYNYNGTQGNSPVAVTNTNRGSTTIPDYEDINGDYTMNTANNYLEYRVRIKPNITTADPYVNDIR
VVSVEAPNGQQVSARWIQFKIPIASGEMWREGFQYPLNNNDKMDIINSMTHMRMYLTGFPQEMLLRFGTLDLIRGDWRYY
NYTLSTDKDDPSDDGTKVEINSVNLIENETRQPIPYRMPPGVRRERINTNNTLVEQNEQALSYIVDNLENNDSRAVYKAM
RFDLRQYKYIKMFVHAEAYKNKPLSDNQAVAFLRVGTDFNDNYYQVEVPLQVTPAGASTEQLIWPQNNQLVIPMDVLTKL
KAISIRNQTMSDAVYYDANFNVVPESAPHVAGQNRYVIKGNPSLGSVRAVMIGVKNVSGSNGLSGEYWFNELRVAELENH
GGWAAVGSLDANASELMNISATGRMHTVGFGAVDQAPNQRALESTREYDVMMNINAGKLLPPKWNMQIPVGLNHSQKLST
PEYDPVYQDIKLEDRLDVAQNAREREIIKEQAEDYTLRRGINLIGVKKNLGEGQKNRIYNIENFTFNYAYNEKNHRDYEL
RYEDEQQVRAGFMYNYTFKPTAVEPFKKSSKFANKRYWQWLADINLNILPTSIMFTTDINRSFTKQLFRDVHFDGVNANQ
QKALPELQQRNYQMNHQYAINYNLTKSLRLNFNATNNSIIRNYYVYDGNGDISGINKEVSLWSDFWDLGTPDHFFSKFQV
NYDLPFSKFPFFEFMKANYTYSGDFDYQRGSQTLLQLARQEVNTLQNGNTHNFTANLTFDQLYRYLGVKATPRGEKASVA
KTFLTMLKTVGVNYSVTNARTIPGYTQQVGFLGTFKPSAGFMFGDQTDLRYEMAKRGYLTEFPDFNDQYIKSQERQLLLT
ANLQPVPDLQINLKANRQYTENYTETFEVRNFVYNPLVGNQVGSFNISTNLIATTFNKIDEYKSEAFERFKENRLTVARR
LAEARGLNPASVDAEGYPIGYSKKSQAVMIPAFFAAYSGSSASGVSLDAFKNIPIPEWNIRYTGLMRVEFIKNTFRRFSL
AHGYRASYSLSEFRTNLEYEPANPNKTNVAGDFLNEKLYSTVTLAEQFNPLIRADMEFKNSMSFLAEFNRDRTISISLDN
DYLTEILKREYKFGVGYRFKDLRFVTRVNGNLTTLKSDLVLKGTLSYLNEFTVIRNMEIFNNQVTAGQTSWLGNLTAEYA
LTRNLLASYYFQYNFSKSAISTAFPMTTIRTGLSVKYTFQ
>APS38411.1 cell surface protein SprA [Salegentibacter sp. T436]
MRHNYWKLSTSVKLSLLLSLIISLSSTAQETPQDTTETGYTLGEITLPDSELISSFYEYDPILDRYIYREQLGDLDLSIP
LILTPEEYENLVLDEEMRNYFKQKIDAQAGRKEGAAEIQRDLLPDFYVNNSFFESIFGGSEINIVPQGTVEMDLGLLYTK
QDNPAFSPRNRQNLTFDFDQRISLSLLGQIGERLQITANYDTESTFDFQNQLKLEYTPTEDDIVRKIEVGNVNMPLNNAL
MQGAQSLFGFKTELQFGKTRITGVFSEQKSERRTVNVEGGSTVEEFEKFALDYDQDRHFFLSHYFRDNYDEALKNYPFIN
TNIQIKRVQVWVTNRTNNVQNLTDTRNIVAIQDLGETNLPGNIGLDNIPAGFFNQPGGSFPDNENNDFNPFGINGSAESV
LTSAIRDVATVDNGFGGVQVSEGLDYVKLENARQLQPNEYSLNTQLGYISLNQRLSNDEILAIAFQYTVNGEVYQVGEFA
NDGVNATGDNNPAQNPTQDPNEPVTNQRINQNLVVKMLKSTITNVDEPVWDLMMKNIYSLGAYQLEREDFRMNILYTDPQ
PLNYIKPAGDGSVPLPEDVREAPLLRVFNLDKLNNNNDPINGGDGFFDYVPGLTIDPQNGNIIFTSVEPFGRHLFEKLDN
SPNTGTEDYNNPETWNANQQKYVFRSLYRTTRTQAEQEDADKNKFQLKGRYKSGEVEGIPIGFNLPPGSVTVTAGGRLLQ
EGVDYVVNYELGRVQIIDEALLASDIPIQVNTENNALFGQQTKRFTGINVEHQFNENFLVGATFLNLKERPLTQKANYSY
EPINNSIFGFNVNYSTEVPLFTRLVNKLPNIDTDVPSNFSVTGEFAYLQPGAPAINDFQGKATTYIDDFEAAQTTIDISA
PLSWELSSVPLGYGGERANGDIKVGDKRAKLAWYTIDPIFYSSNRPNGITDNDISTYATRRVALSEIFPNTDVVQGQPQV
VYTMDVAYFPEERGPYNFNPAATNGSLPNPSESFGGIMRGINTTNFEQSNVEFIEFWVMDPYIYSENRGNSAGTINFNLG
NISEDVLKDGRKQYENGLPASGGAENTIETQVAKVPADQSLIYAFDSEGEERTNQDVGYDGLSDAQESLKFPEFSNLPDP
AADNYDYFLNTDGDIVNRYRNYNGPDGNSPPEVGDTNRGNTTLPTTEDVNRDNTMNTIDSYFEYKIPFFPGMGVENNQYI
TDEKELTTTLRNGNELPVRWLQFKIPIYEPTDAKGGIADYRSIRFMRMFLSGFEEETLLRFGTMELVRGDYRRYNRGLRD
RNILPENQNTLFEVSAVNIEENENRQPVPYVLPPGVIREELFENNTNIRQNEQSLSLRVCDLEPQDARAVYKNFQIDMRQ
YKNLEMFLHAESLPNQTPLKEGQLVAFVRMGTDFTDNYYQIEIPLSPTAFGAMTAEDIWPEVNRMNLPLELLQRVKTGVL
GDPSLNSGELNFFTENLKLIDEEDSYEMDQLRLGIKGNPSFGNVRVLMLGLKNGTPTNGVQDLCGEVWFNELRLSDLDNE
GGWATIVNMDTNFSDFATVAATGRKSTVGFGTIEQGPNQRSRENSQQYDVVTNINAGQLLPEKWGVKIPFNYSRGEELIT
PKYDQEFLDLELETRLADIVDPVERDRVKKQSQSYTKRQSVNIIGLRKERTGEAKPMPYDIENFAFTTSYNQVDHRDFEI
EESLNQNVRAGATYEFNFEPRQVEPFKNISALDSSDYYSLVRDFNVNLLPSNINASSTILRQYNEQKFRSLELSDDDLGI
PTLYQRNYMFNWEYGVNYNLTNSLNFSFNASNNRIVRNYIDEDGFANNTIGVWDNFFSIGTPDLHYQNLQVNYDLPFDKI
PVLEFINATYSYTGDFQWQRGSRIYENLEGIPDIGNSVQNSSSHQINASLDMESLYSYLGLEKKEGRGGQTIKQRSAGVP
TLDGSPRDAERTQNTQVVEKTSKSFNTFVDFVTILSRLQVNYRENEGTFLPGYTPSVGFMGTLQPSTAFTFGWQDEVRYT
AARRGWLTLFQNFNQQYSTLKNEQLDVQASLDIVPDLTVDISANRNYSENFSENYRVNPTTMEYISLTPYNYGNFNISTI
LIKTAFNQSDEQSSETFENFRENRLNIARRIAQERGLDPNNVDEDGYPVGIGKTNQAVLLPAFVSAYAGKDPEDIKLGAF
RDMPLPNWNMKYTGLMRIGWFKDKFRRISINHGYQSNYTINQFQTNLDYDPENEFETNQAGDFKNPMLYSNIVLTELFTP
LFRLDLETKNAIQLLAEVRKDRMLSLSFDNNLLTETTGNEYILGAGYRISDLRIATGLGGTNRILSSDLNFKADVSFRRN
KSIIRYLDLETSQVIAGQDIWRINFTTDYAISSNLTAIFYYEHNFSEYAVSTAFPQTTIRSGITLRYNFGN
>ANW97167.1 hypothetical protein AXE80_13110 [Wenyingzhuangia fucanilytica]
MVTYNSYGQEKENDTINLENKTPTYTFDNLSEGVLYLKNPTEKKVEYDPKIGRYIVREKIGNSSFTTPKYLTEKEYQDYR
LKKDIQDYFKEKSRAVDGIRDNSEEDQKDLLPTFYVNNDFFQTIFGGSEIKLIPRGSVTLRFGLLYQNVENPLLSEENRK
SYTPEFDQQIRASLTAKVGERLTADINYDTQSTFSFQNQVKLAYEPTEDDVIRSIEVGNVTMDVKNNLISGSQSLFGVKT
KLQFGATSVTGVFSQQQSQTKNVIAEGGSALSQFELRTTQYDNNRHFFIAQYFRNRYNDALKELPLINSAVQITKVEVWV
TNRNTNTQDVRNIVGLVDLAESGTDKYDNSQSNITNTTQVTESPSALLVPRNEENSLNQYIGTQNNQLRDVQNVPSVLSG
FKQGAEYAIVENARKLTPNEFTYHPQLGYVSLNSRLNDGDVMAIAYEYTYNGQAYRVGELSTDGIESDKNIVVKLIRPQL
IDTKAIVWNLMMKNIYSLGAYDMQRDGFRLDLLYRDDATGQATNNLLNAEEEAIKNRTILNVTNLDRLDANNNLTRPSGT
SYKGDGFFDYVENLTVDSKNGSIIFPTIEPFGRDLKATLTNVVDQDKYVFEELYTTTASVAENDFQNKDKFLIKGQYKSS
ASDGISLGAFNVPRGSVTVTAGGIVLVEGIDYTVDYFAGRVKIINPSIEASGQAVNVSLENNTFFNQQRKTYVGFDVEHK
FSDNFVLGATYLNISERPITNKVQFGQDPINNSMYGLNFNYSTEVPVLTDLANYLPNIDTDAASNISVRGDIAYLRPNTP
SSIDIGGEATTYIDDFEGAQIPINVGTAQNWSLASAPVGFDGLDFGVGADGEANSNSLDYGKKRAKLAWYTIDQLFYSNT
SLKPSNIDPNELSRAEVRPVQSLELFPERNLDITQRTNIQTFDLTYYPNERGPYNYDVPSNPNKPEELNNPEERWAGITR
GLTTTDFQRSNVQYIEFWVQDPYENYSITNSEGIVTNPNPTNQNGTLYINLGSISEDILKDNRKVFENGLPENGDLSSGV
DQTNLANIPTEKSLLYAFDTGDDTRRNQDVGLDGMSDAEEKNRFPDLASLSDPSSDNYHFFRGSDLDSQNASILTRYKHY
NNTEGNSPTAALSQESYPTSATNNPDVEDADRDQTMNTLDAYWQYKIDLSQNNLSKTTNPYIFDERRTTVTLENGTEKQF
KWYLFRVPISNGRAINGINSFQSIRFMRMFLTDFEIPVALRFAQLQLVRGDWRIYEKIIDENDVLTDRGLTDTENIVETG
TVNIEENENRVPINYILPPTIVRQNLQGTSNVLQQNEQSLSVTVDKLEENNTIGVYKNVNVDMRMFKRLKMFIHAEELAA
NTVNDDDLVAVVRLGSDTNDNYYQIEIPLKLTDVPNFGVSNALGAYAVWPEENNLDISLTDLTSLKLKRDADGESALAVY
PATVDNSQVALRVKGSPNLSNVRTIFMGVKNKDVTAKSAEVWFNELRMSGFDNKGGWATKVSADANIADFAKISLNGGYQ
SIGFGSIDQSVNERSQEEIKNYSVNTSVNVGQLLPNDWNVKIPVNYTVSEEIRTPKFDPKYEDVLSKDTKDINPNSSSID
IKSKRRSISLINVKKDRSDGSIRKPQVYDIENFSVSYSYSDAINESYTIETDVKQTVNASANYAFKFKQIEVTPFKNTSF
LDNKNLKIIKDFNFNLLPSSIGVNSGIKRNYSEYKTRDLLNTTSTSGSIPIPTLKQRNFMFDWDYNIGYQLTSAINVAFN
ASNNYIYDTFERDGTPEEEIESLDLYSNFFNIGRPSNYAQSLTASYKLPIDKLPFLSFINADYSYSGNFNWQAASPSFVE
KVGNTIQNGQTHNFTSNLNFSKFYTEIGLKKLFSSSSKKSRLPAVGRGKKKDGATVGDFIYGLLSSIKTAKLSYNRNTGS
SLNGYVPEIGFLGRNKYNGSYAPSLSYVFGQQTNILQNAVTNGWLLGRSGATTDVIYNKNYAQNLVTSANYDVTIKPIND
LNIQLTGNRTYSSSSQQQIDYITGNSSIESSKVNQYGNFNISYSLIKTAVNTNADELFNTFLSNRSKIVGAIHPNYQAEI
SGGNGTLAQALNSQEVLMHSFLSAYSGNDVVSSDKTIFKKMPIPNWQLTYRGLMRLGFIKDNFSNFTLTHGYNSSYTINN
FSSNLNSDTSNPFQSSLIYSGITLVDAFSPLIKVDVKLKNSLSFRGTVNTSRTLSLNLNNTTLSEVLGNEYVFGIGYRVK
DVAIKTRFLKQRRTLKGDINIKADVSYRTDVTSIRSIDASASQPVGGQNLLGIKVAADYNLSRNFTASLYYDQNVSSYAI
STLYPRQSINTGLSIVYNLGN
>AMD86171.1 cell surface protein SprA [Capnocytophaga haemolytica]
MLMKKHLTIIILLFASSLALGQVTPTVQTTATVTTTSTQTTQTETTVKNGIGRVGLKQPANISQKYTYNPTLDRYVYTEK
VGSYDLRTPMFLTPKQYEDLVLRERMQAYYRDKLDAVGDTQSGTTQKKAQRDLLPELYVNSDFFESVFGGRNISLTPQGS
VGVDLGVRYTRNDNPAVSPRNRSSWGLDFEQRISLGLTGQIGTRLKLNAQYDTQASFDFQNVFKLEYAPDEDDIIQKIEL
GNISMPISNSLITGSQSLFGVKTELKFGRTTITGVFSEQKSERKTVTAQGGGTITEFQFTALDYDENRNFFLAQFFRDQY
DKALENYPFINSKVQITRLEVWVTNRNSRMGNIRNILALQDLGEAKMENTRLKDKAGAGFFRGSFSNMPDNKANRYDPTQ
IGTGGSVLTKAIRDVATLQQGFGTNQSYVSQGYDYAVIENARKLEEGVDYKFDSKLGYISLSTALSSDEVLAVAYQYTFG
SQVFQVGEFANDGISATTNQYYNSGQNEITNNLLVLKMLKSNRLNVKDPVWDLMMKNVYSVGTAQLSPDDFRMNIYYANP
SPINYIEKVDNNGWPTGMEDDILLHLFNFDRLNKYRDPQPGGDGFFDFIPGVTVDEQYGKIFFTKVEPFGKFLFDKMGGG
NYDDPATYNKNQEKYVYTSLYRNTKSQAQMDGNKNKFQMKGRYKSSGRRGISLGAFNVPRGSVVVTAGGRVLVEGLDYLV
DYQAGLVEITNPSLEASNLPIQVSVENNLIFGGQTTRFMGVNVEHKFSDKFIVNGAVVNLRERPYTQKTSYGQESVNNTI
FGVGATYSTEMPFLTRWVNRIPTIKSDAPSNLSVRGEFAYLVPGTPKADDFDGETTVYLDDFESAQATIDMRSPLAWKLA
STPLEFGAGGSTASQTLWGNNPQDPDNLKNGYGRAKLAWYTIDPIFYSTQKPSDVTNDEISKNSTRRVYIEEIFPQQQIA
QGQSLVQTTLDLAYYPQAKGQYNNNPSFDTETADKKWAGIMRGMTYTDFQESNIEFIQFWMLDPYTSGEFSGDGDLVFNL
GNISEDVLKDGRKQYENGLPGLSTTSSVNRTSWGQVPAAQSLVYAFDENSSNRSQQDVGLDGLPSSQEGSIYTNNVGISP
NDPALDNYEYFLARRGGIMNRYYNYNGTEGNSPVEVTNDNRGSTTLPDYEDINGDYTMNTANNYLEYRLRIKPNLTTADP
YVNDIRTVNIEAPNGRQVSARWIQFKIPIESGKMIREGHTQSLTTTEKLDIINSMTHMRMYMTGFQNPMLLRFGTLDLIR
GDWRYYTYPLNNLPQNNTTKVEINSVNLIENETRNPIPYRMPPGVHRERINTNNTLVEQNEQALSYIVDKLQDKDSRAVY
KAMRFDLRQYKYIKMFVHAETYKNSTALQDNQAVAFLRVGTDFNDNYYQVEIPLQVTPSGANSEDLIWPKANQLTIPMNI
LTKLKAISIRNQDMDNTVYYDANFNKITNPDATPHVSGQNRYVVKGNPSLGSVRAVMLGIKNAAGREISGEYWFNELRVA
ELENTGGWAAVGSLDANASELLNISATGRMHTVGFGAVDQAPNQRALENTREYDVMLNINAGKLLPPKWNMQIPVGLNHS
QKLSTPEYDPVYQDIKLQDRLDVAQTPEEREKIKEQAEDFTLRRGINLIGVKKNLAEGQKNRIYNVENFTLNYAYNEKNH
RDYELQYENEQNVKAGFMYNYTFKPVTYEPWKKSAKFANKRYWQWLADVNLNLVPTSIVYTMDVNRTFSQQLFREVHFDG
VNASQQKSLPELQQRNYQMNHQYGINYSLTRSLRLNFNATGNSIIRNYYVYDNAGDISGVNKDVTLWSNFWDLGTPDHFF
SKLQVSYELPFEKFPYFQFIKANYTYSGDFDWQRGSQTLLQLAHQDINKLQNANTHNFTANLTFDQLYRYLGVKPTGRDE
KASIGKTFATMLKTIGVNYSRTNGKTIPGYTQQVGFLGTFKPSTGFMFGDQSDIRYELAKRGYLTDFADFNDQFIQSKER
ELTLTANLQPIPDLQINLKANRQYTQNYTETFEVRDFVYNRLVGNEVGSFNISTNLIATSFNKIDEYHSAAFEKFKDNRL
TVARRLAAERGLNPADVDAEGYPKGYSKKSQAVMIPAFFAAYSGGSASGVSLDAFKNIPIPDWNIRYTGLMKVDFIKNAF
RRFSLAHGYRASYSLSEFRTNLEYEPYNPSKTNVAGDFLNDKLFTTVTLVEQFNPLIRADMELKNSMSLLAEFNRDRTIS
ISLDNDYLTEILKREYKFGLGYRFKNISFVTRVNGVLTTLKSDLVLKGTLSYMKEFTVIRNMEIFNNQVTAGQTSWLGNL
TAEYALSRNLLASYYFQYNFSKSAISTAFPMTTIRTGVSVKYTFQ
>AAQ65968.1 hypothetical protein PG_0809 [Porphyromonas gingivalis W83]
MQQITPLPENARKHSYFDFSEKIQTNVQASVGTKLNFGMNYNTESTFDFDAKKLKLAFEGEEDDIIKLIEAGNVSMNTRN
TLIRGGASLFGIHTKMQFGKFDVDMVVSQQEAETKRVNTKGGAQTTPFELSAGQYDENRHFFFGHYFRDRYDGAMKTLPF
ISSGVKINRVEVWVTNKKGNFDNTQTRNIVAFTDLGEPEKIALPSVSPSMATNGLPANQANSLYPLLVSMPNLRFIDQVT
QELSGIMQGGRDYEKVESARLLNPADYTVNSILGYISLNMRLSADEVLGIAFEYTYNGQVYQVGEFSTDRPDNSTENLYV
KLLKGTAMSSTSPYWHFMMKNAYQLGGGVYNVQKEKFKLNVFYQSDSAGVYQPYISEGKIKGQLLLRVLGMDRLDAKQEP
YPDGTYDFVDGYTILPQKGVVILPTVEPFGKTLADAFGDPVLAKKYCFQELYDTTAVAAQQVAEKNKFIFRGEYKASPGG
DISLGAINVTPGSVVVTAGGVKLTENVDYTVDYLSGNVSIINEAILSSGTPINVSLENRGLMNMQRKTMFGIDLNYNFSK
DFTLGGTFMHLSEMPLTTKSVIGDESLKNTLWGLNLNYRTQAQWLTNALDLLPFVELTKPSEITVNAEFAHLIPGHYQSK
YAQGNSYLDDFESSQSYIDLMNPYSWMLSSTPFQDGAGPVLFPEASLTNDIDYGKHRAKLSWFYIDPIFTRENSAGMPAH
LKNDLEQLSNHYVREVKTSELFPYRDQTYNMNSYLHTLLMSYYPSERGPYNLNTVDMQSDGHLANPQSNWGGIMRKIDQS
DFEASNIEYVEFWLLDPFIYNKETAKGGSMYINLGEISEEVLKDEKKFFENGMPINDDPAAIETTVWGKVPKRQGTGYAF
DNTAGARPKQDVGFNGLTTAEEKDFPTYTEYISRLASIVSPDVLNQWSTDPFSPINDPGGDNFHHYRGADYDEARKSILD
RYKQYNGVEGNSAEATNNITGYNVSSRLVPDVEDINQDNTLNEIEKYFQYRVELHPSKMVVGQNYIVDSRTKEVELRNGK
KETITWYQFKVPVREFERKIGGITDFKTIRFMRVYLTNFSEEVILRFGTFKLVRGDWRQYERELHPANLTPISNAKLEVS
TVNIEENGDRKPVNYVLPPGVLRSLDPQQAQSTQQNEQSMSLKVRTLAPGDARAVYKNTGYDLRRYKRLQMFTHAERLQD
EDGTHTGNGDLSVFIRLGTDYRNNYYEYSIPLRLTPFGTYSTNSESDRETVWPKENMFDFKLSALTDIKTKRNREKAAGN
PAADFYRLFSEPDPENTGNTVSVMGNPTLSEVKTIMIGIRNNSTDIKSAEIWVNELRLTDYDEKGGWAANTTINMQLSDL
GSVNMRGQMITAGFGALDESLTQRAIEDTRTLNFSTNLELGKFFPEKAQISIPFYYSVSDEKVSPQYNPFDQDILLKDAL
DALPDKSSRDSLSRLSENRMTTHSLALNNIRVNVKSKHPMPYDPSNFSFNYSYNKSERHNPDMEYNTDLKWSAGMVYDYS
PLLKPIKPFAKIKKAGAYLKGFAINPLPSKITFQTNMQRSYSEEQVRNFAYGVDQAEKLPVTFMQNFVWDRALAVNWNPI
NSLRINFRSGTNARIEEPHVQVNKKLAPDEYKIWRDSVRRSIAELGTPIAYDQTFNVSYTLPTAQISALNWVNGSLTYNA
VYNWDRGAKTTTEQIIGNTIRNQATLELPLQLNLTSLYRKSAFLKRIEQHITNPEKKDPVKKAAQPLTKKIRLLPDSTVT
LTHTFASKKVRVSALGPDGKMYPLKTKIKDKNTIVILNNDSIEINVTVTPPRQNGSTPAFGAIGERMVYALMMLKSINLN
YRQSSGLHLPGFLPNIKAAGGQGSVDGVLAPGWDFAFGLTGEDFVEKAAQKGWLIGGQQNVSPSVYSESNSFEIKMTLEP
IHELRINLTANRTDTRQTQTQYVYAGMPRTYGGNFVMTTIGLKGMFSSSSGATGYASQAFNQFLHNREIIAGRIMAQYHG
ATYPSSGFMEGSSLAGQPVSLETSAVSLNSADVLIPAFLSAYTQRSVGKIGLSAFPSLSSILPNWNVSYTGLSKTELLKK
YFRNVRINHAYRGIYNVDSYSSYLGWVGLTDGSNLGFIQDPSDPSTLTPVASMPFDIPFVRLEDSFAPLLGVEVTFMSGL
GINTDYRKTRRLNLNLSAYQLVESNEDQITVGMSYKAENFAKLIGLQRTRPTRKAKGGQKNNETMAPRTGGALTLRVDYA
YSRTLTLIRKIQDAYTQATNGNISHKINVSADYDISRMLTLRAYYDWDMNHPLVSSASFPITNSNFGVSFRFNLTQ
>ADE82653.1 conserved hypothetical protein [Prevotella ruminicola 23]
MHDFFHKKNEENTQNAGKDKFDLMDMHFDLGPAEKIFGPGGVRIKTQGTAELKIGGNIKKIDNPSLPIRNRKTTSFDFDE
KVNLNLNGKVGDKVNMNLNYNTDATFDFDAQNLKLKYEGKEDEIIKLVEAGNITFPSNNSLVKGASSLFGVRTDMQFGRL
KLQTVLSQKKSSSKSVSSKGGTQTTAFELDVADYEENRHFFLSHYFRNRYDQAMSTLPNLTTGIEITRVEIWVTNKTGTT
SNTRNIVAVTDLGEGSQRVPDNAANNLYNTLTTQYADARDIDQTNSVLAGMPDFESGRDYEKLASARLLTSSEYTVNKAL
GYISLKSGLQTDQVLAVAYEFTLGGVTYKVGEFAADITETSKALFVKSLKNTSNNPSQSNWKLMMKNVYYLASKVEKTKF
RLDIKFQSDTAGVYLTYIPDQRVKNTTLLKMLGCDRLDNNNKLHSNGYFDFVEGYTISDGRVFLPSAEPFGDYLRQQLKK
NGLPASEAEKYVFSELYDSTKTVAKLIAEKDKYMLVGQYKGSSANVISLGAMNVPHGSVVVTAGGMVLTEGSDYSVDYSA
GEVTILNQSIIDAGTNVNVSLESDTEYGMQRKTMLGVNWEYELSKSLTIGGTLMHLSEQALTSKVTMGEEPLSNTIWGLS
VNWKQESQWLTTMLNKIPFLHVKEPSHISFTGEFAQLIAGRARGTQDNASYVDDFENTKSYLDMSNPKEWTLSSVPSMFV
ESADKTGVSSGYNRALLAWYNVDPIFTRRSSTLTPAHIKSDLNQLSNHYVREVYVKELYPNRDQSTYNGATSTLPILNLA
YYPQERGPYNLSLGLNSDGTLQQPETKWGGMMRKIDTNDFEQANIEYIEFWLLDPFIYTREQGRASDYAGDLYFNLGEIS
EDILRDGKKFYESGMPVDGSNNFTTTQWGKIPVQATQTYAFATTTGSRKKQDVGYNGLTDEEEQQYGAYHDWLNAVSGVV
TNDSTLQAWLQDPAGDDYHYYRGTDFDNERKSILERYKRINNPQGNSPETEDQTESYDTSYKSGPDVEDINQDYTLNEYE
RYYQYKVRISPEILEAYRNGVPPADCFITDMRTSRVKLRNGDTTSVNWYQFRIPLTEYERKVGSISDFTSVRFMRMFMTG
FQKPIVLRFGSLDLVRGKWRVYKQSLGTGAEGGTIEVSAVNIEENNDKTPVNYVLPPGISRVTDPSQPQLVENNEQSLDM
VVKDLQHGESKAVYRNMNLDLRQYKHMQMFVHANHLVPDATQLQNGQLAVFVRMGSDYKNNYYEYEIPLQLTPDRSDYSK
YATADRRMVWPEENMLDINLDVFTKLKKARNQAKAQGIGSFNQVYSEPDPRKPNNTVRVQGNPTLGEVKVMMIGVRNISD
QVKSGEVWVNELRLMDANNNGGWAASGTMNVQLSDFGTVNLSGRYISDGFGGLEESVMQRSTDTQKEYSFTAQLELGKFF
PDKAKVSAPLYYSVSHEEVRPRYNPLDSDMRLSDALESAANQHERDSIESIAVTKTRNTNFALSNLRWGLKTKRHPMPYD
PANFSFSYSHAHRNTSGKTTVYEREDQWRGALNYAYSPVYKTWEPFKKLKGKSKWLNFPKSIGLNYLPQSISFNTEMTRN
YYELQERDLESLENQNLPLTFSEQFLWNRDFSLRWDFTKNLHFTFQSATRAEIEEPYTPINKDLYPDQYVAWKDSVKQSI
RNWGTPLDYQQQVTASYQFPLNKLPIFDWVNADASYSGRYTWVRGTELEDGTSLGNTITSNRQVNMNVALNFVTLYNHIP
ALQKANKSNKGPLRVLMMLRSMNISYRTQYSMLLPGFMPNVGDMLGQNRTDGLLTPGLDFAFGLMGDGYIDKALGRNWLL
QNESVSTPANINTSKDLQIKAVLEPIRDLKIDLTASRTDTRAKSVQYMYDGMPTTLSGTFNITTISLRGALAGMGNANNG
YRSAAFDHFRELIPEFQQRVGEEYSPQVLIPAFLSAYTSGAGKSLAIFPSLARLLPNWSVRYGGLSKLAWVKEHLKSLNL
NHAYKSIYSVGSYVNTSYSTVSINEAFSPLLGVDATFQNDLTAKLEYRTTRVLNLSMTSIQLNESLSKDWVVGLAYKIRD
FNLFGAKGNRTISKAQNPRKKNAGDSQNVQNTKLQVQSRKTGVNHDLNLRLDISLRKQAAITRDIATGVSSASSGNSAFK
LSFMADYTLSRLLTLTAYYDTQTNTPLLSSNSYPTTTHDFGLSMKFSLTR
>AKP49860.1 Gliding motility-related protein [Cyclobacterium amurskyense]
MAFTFSNIFWRKKSLQHDHISILGVFFIVFMMSLSGAYARQAPVTTPSDSLPSLMDTLNKRRSLPSFLLWDNLNTKPLYP
YQNPFLRRDSPFLLQPEKNQRVEVEVDTAVSYRIYPNQDSTSLDPGYSLDFEDYSRMQEYRIRQQYWRDRSRGLDGESAV
GGRGLIPPITMSPTFDRLFGGSEITIVPTGNVNLDFGGIFRRIDNPSIPIRQQKTGNFNFNQQIQMSVNGMLGQKVRIGA
NFDSNNSFDFENQLKVEYAGFEEDILKSIEIGNVSMPVQNSLIQGAQNLFGVKTQMQFGKLFMTTVASTQRGRRDEIIIE
GGNQGRPFEVRASAYDDNRHFFLGHFFRNNYENWLRGLPQVLSGVQITRLEVYIMNRANNTETLRNFAAFMDLGEGQTIY
NPSNPSIGTGNPQAPATNTANDLFNNLKSNPSYRNFETAATAISNDLGLERGLEFEQINGARKLSENEYTFDRQLGYFSL
SRKLQNDEVIAVSYEYTYNGQSFKVGELSEDYQNRSEDNVIFLKMLRPARINTKIPTWDLMMKNIYNLNANQIQKDGFQL
QIIYRDDRTGLDNPSLLEGTNVKDIPLIRLLKLDNLNPQNDPQPDGNFDYVNGLTIKPEQGLIIFPVVEPFGKTLENYFT
PAEVNLSDKYVYDTLYRTTQADAELVTLLNKYYLKGSFTSGSASEIMLPGLNISEGSVIITAGNIPLTEGVDYTVDYNIG
RVVIINEGILQSGKKISVSFEKADLVSFQTRSLLGTRLDYMVNENFNIGGTFLYLNERPNISRIATGNETLRNSLWGLDV
NYNDESLFLTKLADALPFTETKEKSLIQFSGEFAHLIPGTSNQVDGEGASYIDDFETAIIPFNLGSSPQNWKLSSTPATP
DNKFDLSQLTEDRLGNAYKRARLSWYTVDNVFYRSSGTGVPSNITTEDRRNHYVRRVLPQEIFQGRYRDYMVTNEPLFDL
AYFPHERGMYNFNTNLNSAGLLNNPRENYGGITRAITSEVDFDRTNIEYIEFWMMDPFITGENGRVLDGVFNENNTTGGK
LVFNLGEVSEDVIVDGRHAFENGLPADGSENNTSSNEWGKVTSQQFLTPAFDNSPEAREHQDVGLNGLSSEQEVEFYGAR
FIDRLNLNPQARQQILNDPAADDFQYYLDPEFDNNNVKILERYKNFNGLEGNTPITANSNLAYTPSGSNIPDNEDLNNDN
TINEVESYYEYEIDLRPSGLEVGENNIVDRVSTVENGEEVNWYLFRIPVRQPDAAYGNISGFKSIRFIRTYLTDFQQPVV
LRMAQFRLVGSQWRTFQESLFEKGFSEIPEPDNSNLTVGVVNIEENGQGSENQSPYVLPPGINRDRDNTSTVERQLNEQA
LRLCVDNLQSRDSRAVFKNVNQDLVQYGRLKMFLHADSQDAQDGELSAFLRMGTDYTDNYYEIEVPLTITPTGTRDPRQI
WPLENEIDIALDEIVGVKAERDNNQQPQNLPYSIMVRQYKVTVVGRPELSFIQGMMIGVRNPGIGGASKSVCIWANELRA
TDFNKSSGWAANARLNAQIADVATISTSIRHNTFGFGGLETRLSERARESTTQYDISANVNVDKILPKGLGISIPLYASV
ENSSTKPEFDPLNPDVPFEIALQKFKTDTEKQEYQNLVMDQSKRRNFSLNNVRKIKDPEKETNRIYALENLSFSYAYGSV
TQSNIQLESYNYETTRGSVAYNYQPDPLSVTPFKNWGVFNSSYLQLFKDFNLNFAPSLISARLDVDRRFMRTQNRNDQLS
TAGVDPLFQKSFYMNRFYSLNWDLTENLSFDLNSSVNAVVDEPEGDLDTEAKLDSLRNNIKRLGRTTNYNQQAVVNYKLP
LDKIPLTDWISADLRYEATYTWMTGAIGQRDTLGNVIQNSRNRSVTGKLDMVQLYNKNKRLNALNAPKRPSIPGRPAANA
PDDEEKEKEFSTDGFGANILRFMMMLKDVNFSYAITQGTFLPGYLPNTGLFGMDRSFMNPGLGFVLGDQNSNIRYDLANR
GALAASASLTQAFRQNESRNIKLSSLIEPIKDFKITLEFRKRENGDYSEIYRRNGPGENDFASINPNRIGSYEISYNVLK
TVFNKQDSENNSPLFSDFEKYRTLIQSRLETENPGGSYNINGQDVLIPAFLAAYSGKTATAIELNPFPRMPLPNWRVEYR
GLARLPALNEYFSSINLTHNYTSTYSVSNFSNALIYQEGLELYNTLQQLPMASMTDEFGAYIPIMILNQVVISERFAPLI
GVDLLTKDRMNISFEYNTERNIGLNFSNAQVTEQSSQDFRFDLGYTKAGVKVPFKIQGRQEVLSNDLTIRMSTRIVDTNT
IQRKIEGENTLTNGNLNIQIRPSVGYVVNQKLNIQFYFDRTINDPKVSTAYRRSSTSFGGQLTFNLSQ
>ABQ04685.1 SprA [Flavobacterium johnsoniae UW101]
MRKICIFLLVLFCGNVLRSQVKPAVQDTTKTQFSVGKMELENPPSILSAYKYDPITDRYIYTTSVDGFSIDYPLVLTPKE
YEDLLLKESRRDYFRKKMDAIDGKKTGAEAAKKDLLPRYYINSSLFESIFGSNTIDVKPTGSVEMDLGVRYTKQDNPAFS
PRNRSSLTFDFDQRISMSLMGKIGTRLEVNANYDTQSTFAFQNLFKLAYTPSEDDIIQKVEVGNVSMPLNSTLIRGAQSL
FGVKTQLQFGRTTITGVFSEQKSQTKSVVAENGGTVQNFDLYALDYDNDRHFFLSQYFRNKYDVSLKNYPFIDSRVQITR
LEVWVTNKQNRVTTTGGGNNLRNIIALQDLGEAQVSGVPDNEVVVISSTAGFFNNPIDSPTSNTNNKYDPATIGQAGSFL
NSNIREIVTAKSGFNNTNVSEATDYSVLENARKLTTNEYTFNPQLGYISLQQRLANDEILAVAFEYTVGGKVYQVGEFGS
DGVDATVVTGNNSSNQAIITQSLVLKMLKSNLTNVKNPVWNLMMKNVYQIPQAYQIKQDDFRLNILYTDPSPINYITPVQ
GSSFPPNPAPDSKVEQTPLLNVFNLDRLNYNNDPQAGGDGFFDYIPGVTVDVQNGRVIFTTKEPFGELIFNKLQTGAGES
YNDPTTYNANQQKYVFRNMYRNTQAGALQDSDKNKFLLRGKYKSSGSNGIPIGAFNVPQGSVVVTAAGRVLVEGIDYSVD
YQLGRVQILDPSLQASNTPIEVSLENNSIFGQQTRRFMGFNIEHKISDKFVIGGTYLKMTERPFTQKSTYGQESVNNTIF
GFNGNYSTEVPFLTRLANKLPNIDTDVPSNLSIRGEVAFLRPDAPKASDFQGEATIYVDDFEGSQSTIDMRSAYAWSLAS
TPFITSINDNTFNANSNTLEYGFKRAKLSWYTIDPVFYSSKPSGISNDDLSLNTTRRIYSRELYPNTDIAQGQIQVVNTL
DLTYYPGERGPYNNNPSFGASNPSANFGGIMRALNSTNFEQGNVEYIQFWVLDPYVGNGESPATNAGKIYFNLGEISEDV
LKDGRKQYENGLGPDQVMVNPQPLWGDVPASQSLIYAFDTNPDNRKNQDVGLDGLPSSREGSIYTNYAGEADPAGDDYTY
YLNADGGVLERYKNYNGTEGNSAVSINDPNRGSTTLPDVEDINRDNTMSTINAYYEYSIDVKPGMQVGENYITDIREVTN
VDLPNGGTTNARWIQFKIPVSQPQNTIGNITDFRSIRFMRMFMTGFNSQMTVRFGALDLVRGEWRRYTGTLDANDQNPDD
DGVEFDVAAVNIQENGTKCPVNYVMPPGVQREQLYNNNTVINQNEQALAVRIGGAGLQYQDSRAVFKNVSVDMRQYKKLK
MFLHAESLPNQPTLEDDEMVGFIRFGNDFTQNFYQVEIPLKVTKTGGSCSISPDLVWMDDNSIDLALDLLTRMKIKAMSI
DINSSKRDVNGIYYPDNDPDLEGGDGDGKLTLGIKGNPNFGLVRNLMVGVKSRADHKDIKGEVWFNELRLADLENKGGMA
AILNVDTNMADFATVSATGRKSTIGFGSLEQGANERDREDVQQYNIVTNLNLGKLLPKKWGINLPFNYAIGEEVITPEYD
PFNQDIKLDQLIRETTDQAEKDNIRTRAIDYTKRKSINFIGVRKDRAPEQKPHVYDIENFTFSQSYNQVERHDYEVADYE
DEQSNSAVNYAYTFQPKEVVPFKSTKFMKKSEYWKLLSDFNFNYLPSNISFNTNILRQSNRQQFREVEVEGIGLDPLYRR
NFAFNYQYGFGFNLTKSLKLNYSATSNNIVRNFLNDDNSPKEDFNIWDDYLDIGTPNQHAQQLVLNYDIPINKIPIFGFV
KASYSYTADYMWQRSSTAFSEYEDPNGTVYDLGNTIQNSNSNTLTTTLNMNTLYKYLGLTPGAKKTAKPKTAAPPKPGEK
IVNTAKPVVSSSPFYDGLIGVLTSIKNVQINYTKNSGTVLPGYTPSVGFLGTSKPSLGFVFGSQDDVRYEAAKRGWLTTY
QDFNQSFTQVSNKLLKVTANIDLLPDLKVDLSMDRSYSENTSEQYSVDPSTNEYKPLSPYTYGMFSISTVMIKTAFSPSD
ETQSAAFDDFRSNRLIIANRLAEGHYGSGVAIPRYGDANNPIPAETDPNYAVYTANQGYPIGYTKSNQAVLLPAFLAAYT
GSDASSSSTNIFRSFPIPNWSIKYNGLMRYKYFKDKFKRFSLQHNYRASYTINQFRSNFDYNSSPKVQDVNTNFYNEIIM
SNVNLVEQFSPLIRMDFELKSSLRVLSEIKKDRALSMSFDNNLLTEVKGMEYIIGLGYRFKDVIFSSRLADNPTGIIKSD
INIKADFSLRNNETLVRYLDYDNNQLAAGQNIWSLKLTADYSFSKNLTAIFYYDHSFSKAVISTSFPLTNIRSGFTLRYN
FGN
>ADB42578.1 hypothetical protein Slin_6621 [Spirosoma linguale DSM 74]
MVNPYFVHTSVISHLIPAVTRLLFAPNGWLMMGCWLLIGLGVSFGQEQPTATPARRGAATRRQQAATDSARANARRRAIM
RADSAKQAIQERNDSIRSLRSANRRPTVNWPDRRATRFSERSSKSPFILRDPKGVSTDFRLGPDGNIAITERVRSGVSLS
GAPLSNTATSSAPVVSTAVQGAILPLSQFGLPYRPGETIPFSTYNQLQNQRVEQNIWREYSAKRDGQSALSGRGLVPKLE
LPPVIDRLFGGSQVDFKPNGFVTLDFGYLYQFIDNPVLPVRQRRNGNFLFNEQISINFNGKIGEKLGVLANFDTKASFNF
ENALKLNYRPGGGLPALGTGQGLPGMPNLPSVPNLPGTPNLPGMPNVPGTNGSMPNFTPQNESILQGLEVGNISWAVNSQ
LIPGVQNLFGIKTQLRFGKLNATLVASQQRSRKNEIVLRGGTSSRPFEIRADQYDENRHFFLSQFFRANYESSLKTLPQV
TSGVNVTRVEVYVTNRTNTTESLRNIAGFQDLGDGNPYAQNNPNLPPFSRSNRTPTDNAANSLYNRLTANTANPFRQVDR
ANEILTGTYALNKGTDYDLLRGAKRLTDREYKLQPELGYISLVTPLRNDEILAVAYEYTYQGRRYKVGELTEDYQARRDD
EVLVLKLLKSATLRNNLQLPMWNLMMKNIYSLNTAQITRQGFQLRVIYKDDLTGIDNPNLQEGPIQNIPLVQVFGMDRLN
QQLDAQPDGNFDYVENITIDSRYGKIIFPTLEPFGAYLATKLGNDATLRSKYVFDQLYRTTQTDAQQIAEKNKFFLKGSF
QSGNGAEVQLPYGVNEQSVTVTAGGVPLVAGQDYVLEAQIGRLRIINESVTNSGREIRISYEQPDLFQNQIRTLIGTRLD
YAINRDVSIGLTAMHMKETPAGFLTRVALGNEPVNNTILGVNANIRKDAPGLTRLLDALPGVQTKEMSTVQLNAEVAQLF
PGTNPKARNESYLDDFEAARTIFDLTRQPTRWRLGATPQQFPQGSFADPLPYAYNRARMSVYTVDPSIFGSTGTLGVASN
IDLEDVNGHVYERPFLPQDLFPGRSARVVQLPESILDVSYFPAERGMYNYNTNLDASGRLPNPRQNFGAVTRAIASDIDF
DNANIENVTFWLMDPFVPGEAGKVRGSSDDTKNINNTSGGKLVFNLGDISEDVIKDGRYEFENGFPASADTANNPRIGGV
QTTNWGKAPTQQFVTNAFQSGVRDRQDIGLDGLSSQPSIPNGVTSEQQFFQNYLRAVQTRVTDPAVLAEIQQDPSGDDFK
FYLGEEADQQKYLVARYKRFMGMENNSPENTSTNQFLTPASSTLPDIEDLNIDNTINDNEAYYEYEIDLRPGKLEVGSSK
YIVDKVSVPTKGAPGGVVTWYQFRIPIREPLRKVGSINGFKSMRFMRMYLTDFAEPVVLRFAQLQMEANQYRKYTGDLTQ
RGLQEVPEPYDANFTVSTVNVEENSSTQTSAQGGDKYVYKVPPGYQRDRDYTQPNVVELNEQSMRLSVTNLRDGDSRGAF
RNTNLNLLFRERLKMFVHMHNPDNESGQVSTFIRVGTDYTDNYYEIEIPDLVATPSGDQFADVVWPSANELDLALEELIN
LKANRNRLYTRRTSLPYSERSANNRYILTVVGSPDLSSVQSIMIGVRNPKIAGDGERPKSFTVWVDELRAYGYDQHAGMA
AIGSLNMKLADIGTLTASGRITTFGFGGVQTRIGERALETTTEFGFSSALAVDKFLPASWGLRIPLYVNYDHRNVDPHFD
PLDPDTPLETSLSTKAESDRDSYRRLVQDNTTRRGYNFSNVRKVKTNPESKSHFWDFENFAFTYAFTDAKRTNILTQEYL
QEQTRGGIAYTYTGQPKAFEPFRNKASFEAPYLRWLKDFNLTLLPTLVSIRTDLDRSFIKTQLRSSDLTTNGIVPQYEKY
FLFNRYYDLTWNLTRSLVLTYHAQANAIIDEPAGDINTQAKRDSILTSLKNLGRMKNFVQDIRATYRLPLDKIPLLDWIA
ADAVYGVGYQFQANSYGVADSLGVPFGNVIRNNRERGITGRVDLIRLYNKIRYLRFANTPSPIRKNFARNPGDIEDVVRS
ENTVLKNFTRALLTVRGINFSYIQQESTILPGFLPTPKLFGVSSGAGSAPGLGFVLGSQDPNIAYRAADKGWLSPSTVLN
TAFQQNITRKFTANTTLEPFKDFRMQINWRLDRTDAYQEYFRPGAQGGPFETYSPVRNGQFSMSFWSFRTAFEGLRGDNT
SPIFDRFEAYRAIFVEKLTTKANAEGVVKGTYTKTSQDVLIPAFFAAYSGQPVDKAQLSPFYNFPLPNWTIAYNGLSGLG
IIRKQFSAFTINHSYSSTYSVGNFISNLDYTAAYVNLAVQGYPMAAAINQLGQYVPVFAMSTITMSEKFQPLIGVQFQTK
SRISGRLEYNQSRDVALNLSNSQVAELSNKDLTASVGFTRQNVRIPFLINGAVKRLKNDLTFSCNLTLRDTRAIQRKLDA
EQIITAGNVNFQLRPQVSYIVNRRLNFNFYFDRTFNDPLVSNSFRRATTSGGIQVKFNLAE
>ACU06863.1 hypothetical protein FIC_00396 [Flavobacteriaceae bacterium 3519-10]
MEKNSFFQHKFFVFIILCFCSAQTFAQVTPSDSSSVRQDFSLPNPIRYDAFYDVSSGMYVLYPKIGNMVVGNPVSMTSEE
YYQYMLNNQLSEYYREKSSVNNLGYRKDQSDAIQKGLLPSVNVKNKIFESIFGGNKIELIPQGFASFDIGGLYQKIDNPL
ILPQNRTNFAIDIQQRIQLGLLGKVGENLQLKANYDTQSGFAFENRMNLVWQAKGTWRDLQSKGLNDKTTGGEDKIIKRV
EFGNVNMPLSTSLIRGSESLFGLKTEFQLGKTYGTVVFSQQQGEARNIIAQGGGVMNTFKLNAIDYEDNQHYYLGHYFLN
SYDNALLNYPQINSRISITRIEAWVLDQGSGNLQDQKGILGIRDLGEGISGYPDNSQNGLYQGIVNLGAGIRDVNTAYNA
INGQSFPNANGSPETYTDGEQFIFNRKARKLNANEFKYHPQLGYMSLNQRLNDNQLLAVAYSYTLNGDNKVYKVGEFSEE
SPVLITKLLKSNTKTTTTTPMWDLMMKNIYSLNSNDINQDGFLLNVYLRDAQNGKVNYLPGTPVQDVNLLKLFNWDRLNM
NNDLQQNGTTTGDGIFDFVPGITVDPENGKVIFTKAKPFGAYLQSVLGSSDPKFVFNELYDQFKNVASENRLALSYTLEG
RFKGSQGTGISLGAINVPQGSVKVTANGVQLQEGIDYTVDYMLGSVNIINETVKQSGQAINISLENQLSFNTQRKRFLGL
NLERKFNEHLTVGTTVVNYAETPLTQKVNFGQEAVNNTMAGFNILYNNQLPFLTRLTDKIPFVNTEAPSNLSFTAEGAYL
IPGQNKGIGDQSYIDDFEQTTSKISLKEPAMWSLASKPERNPEPYFQNATLNDNLAHGNGRGLLTWYNIDPRFYGIGGSA
PGGINAQAVSNHASRRVQTQELYNSRDFVAGEQLYTNTFDITYFPNERGPYNVNPNNETTQERWGGLMRPISVSNFINSN
IEYVEFWMMDPYADGNNLGSNPKLLLQLGNVSEDVLKDGKLQYENGLPTPTVPANTTTTNWGAQPNQFPILYAFSTENEE
RAAQDLGYDGLDAFGEQARFNTNFINPVTNTPDPASDDFLFYLSDKFQGPQASSLTERYKYFRNPEGNSQSNSLEVATQT
PDAEDVNRDYNLDQSENYTQYTINLDRGSLAKGQKFIVDEKEVDVKFQNGQTGKNKWYLFRVPVTQFDDEPNSGGVRDLS
ILNNVRFARMLLTGFDQAATVRFGTLDLVRSDWRKYTKDIAALGNDSEGVNQVDNKNLDVGSVNLEENGLNQPPYVLPPG
IDRQILSGNAGAQRQNEASLYMKAAPMEPKTSRGVFKNVALDMRRYKKLELFVHAEDARDVANSSLDADAKFFIRFGSDA
SDNYYEYEASLKYTPKNATSPMEIWPSENNVDLMIQNFVDAKLRRDGNDQIQIDERTEDMEFGTLDPDKKIFIKGRPSLG
NVTTIMLGMRNNAAAESKEIVLWVNEIRLSEIENKGGYAGNASLNFNLGDFALVNANASYSTIGFGGITEKPAERAQSTF
SAYSVNTTVNVDKFIPEKVGMKIPVNFSYTQTIEDPKYNPIDNDVTFEQAPNKEELKTVARTYTQQRSIGVVNMRKERMN
PNKKPKFYDVENLSLTTVYNDDYFRDVYTKKNYRQYLRGYVDYNYSFKPWVLRPFNKIVSDTAKSYKYLRFIKEVNFNPI
PTRLSFRTEIDRNYNELEFRNIEAILNGTTGQDFDVIKNRNFYFGWQYGLGFNFTKSLKLEINSAMRTLNDHLSVADMNS
KSIFSDPLRAGRPVLYNHRVQLNYRFPFEYLPYLDFINAELGYGFTYNWNARSTVMTGFTNPETGVTESLGSIGQNTSNI
VATSTVDVPKFFSKFKYFQNINTTMQKRKQEVDSLNNAYNLAWQKKNSKRNFKSYKFKNKLSPMQSVAYALTSIKTLDIS
YNENNGTVLPGLLSAPNWYGYGQTLGGPTYGFLLGSQADIRRTVIERGWISDSPYMNDPYTQIKNQNFLANVQIMPVNEF
RIDVNFLKNYNSIFTQGGYNVDADSNAANGFQFSFGTDLITYSRTAWTFRTAFTDGKSIYDTMYQNARQIYQNSGAVFNE
EEFANGKGLGDAYVLIPAFQAAVEGKSVNGELTDPKKSGFPLPNWRVTYSGLKNIPLVNTQFSKFDILHGYTSTYTASGI
QSSVDYYNVQNNADAPQTDAFGNGFNPYTFSQVGYVEAFAPLIGADVTMRNNMQFRAQYNRDRMFMLGLVNHTLTEDVGK
EYIVGFGYILKDLKMKINFKGKARNIKSDLNIRGDFSLRDSQTRITNILQNDSQVTGGQQMMSLKLSADYNMSQNFNLRF
FYDQLLTKYKISTAFPLSTIRAGISATFTFTGAGGF
>ALU73921.1 cell surface protein SprA [Tenacibaculum dicentrarchi]
MKKKVINIFLTTLALLVSVVSFSQNTGSTTNNIVKKDTLIPLKYRFSNTQKGALFLNNPTEKIVRYDKAINKFVMVEKIG
DYTIGTPIFMTPNEYKKYRLKNDIKAYFQEKVAATNPKSKGSKKARKNLLPKYYVNSKFFESIFGGNTVDVKPTGQVNIK
LGGVYQKNENPQISIENQSNFTFDFDQQLSVGLQAKIGERLKVTANYDTQSTFDFQNIIKLEYTPTQDDIIRNIEAGNVS
MPIKNSLINGAQTLFGVKTELQFGKTHITAAFSQQNSQSKTVVAEGGATIEPFELRASDYDNDRHFFLGHYFRENYKEAL
VNYPLVNSPINITRVEVWVTNTSQNVTDYRSIVGLADLGESNTKSLVNTEVKKLNASPVTANGFNIPDNKVNKLANLLTE
SGQIRDVATIDAAIKSEGIIAKQGYNYSYLQNARKLQPNEFRVHNQLGFISLNRRLNDGEVLAVAYEYTVVGASNGETVF
KVGEFSNDGVVAPSNLVVKLLRSEILNTIRPNTSAPGFLGEAFPTWQLMMKNVYALGAFPLQREGFRIELLYRDDQTGTL
QNTLQNAETDKNDADKAVRKKPLLRIFNLDKLDQSEYAVPKGDGFFDYVDGITVNSERGYVIFPEPEPFGNGLKDALTNA
SDQKKYLFEELYLTTKIQAKNEYQNKDKFFLKGYFKAATSRGISLGGFNIPRGSVRVTAGGRQLVEGIDYVVDYQLGRVQ
ILDAGLEASGIPINATTESNNLFSQQRKTFIGIDVEHRFSENFTLGGTYLNVSEKPITPKVNFGGEPINNTMLGFNLAYS
SEVPFLTKLANKLPFVETDAPSNVSVRADLAYLIPGSPSGINVDGTATSYLDDFEASQIPINLSSPQQWFLASTPESQQL
NGGSGDLSYNYNRAKIAWYNVDQLFYAGSNRPGNIDENELSRNEVRQIRYNELFPNTDLDITQQNLVRTLDLAYYPSERG
PYNYNVGQETATKRWAGIMRPLTTNNFEQSNVEYIQFWLMDPYENYSITQAEGLPAGVNPQDFSNQVGKLFINLGNVSED
ILKDGRKQYENGLPEDGDKTDGLNVNETAWGNIPINPSILYAFDNDNNHRKNQDIGLDGLNDAEETAFLKRKYNLTDQQI
ASFGNDPAGDNFQYFRGGAIEALNPSILSRYKNFNGTQGNSPTASQSGESYPTSSTAYPDTEDINKDQTMNPVNSYFEYE
VSLNKADLIKGQNHIIDVKEGVSVSLSNGQKITPKWYQFRIPIRNITEDQKINGISDFNSIRFIRMFLTEFKMPVVLRFG
ELELVRGDWRRYTKTFPENGVPVALKPSELNKFEVGVVSIEQNQERYQLPPGIQREELQGTNRIQRQNEQSVTLKVTDLP
ADQVRTIYKNISIDMRRYKKLRMFLHAETPTGSGTQSGDMVAVIRLGTDLNDNYYEIEKPLSLSTSNATSEDVWLPAENN
LEIPLKELANLKLLRPLDASITEIFSSSKVAGLKISVKGNPTLAQIKTVMLGVKNTSNSTKTAEVWFNELRAVGFDNKGG
WATVVNADANLADVMDVSLAGRMSTIGFGSIEDRVQQRSIEQTKQYSVATNVQLGKMMPKKWNIQLPMSYSYGEEFRDPK
YDPQFQDIELKEALDKNPNSKNAQDYTRRKSISFINVKKNKNPESKKTPKFYDVENVSVSYAHNEELHRDYNIEKFENTN
VMAGASYNFNFKPFVIEPFKKSTVFKSKYLKLIKDLNINPVPKTIAVNSKINRSYNTQQSRNLIEGLTAQPELIQRRFLF
NWDYTVGFDLTKSLQLNFNATNNYIYDSFGTEENLEIYDQFFTVGRPDNYHQKLNATYKLPLKKIPFLNFVTADYGYTAD
FDWKAGSQSVINQKDELTGEITTIDYQDVVGNMIQNANTHNLNATIDFGRFYKTLKLDKLLLKGTKKSPVKKASLKKNAS
FGRKILKGTYDILTSVKRGKISYSQNNGTLLQGYKPSVGFLGRNNYAGGTAPSLGFVFGSQTAILNTAIENGWLVTRTSQ
TDKKQPYYSKNYGKTAYKKLDYTLSVKPFKNLTIDLRANKIHTSNLNQQLDVISDGAGGFEQDPKIKAFETGNYSTSHFM
MGTIFTNNDALYDTFLANRATISERLSAASKLPNTPDAGYKITGQQVMLPAFVAAYSGINASKVSTNVFKNIPIPNWTLR
FNGLMQYKWFKKSFSSFTVSHGYKSSYTIGNYTNNLQYDTSVATNTNNSGNYQSELLLSSATLIDEFSPLVKVDFRMKNS
FSFKGEIRRDRSLTLNFNNNTLTDVKGTEYVVGFGYKIKDVKFVTKFTGKKQTVKGDINLRADVSLRDNLTLIRSVDKEN
SQITGGEKLLGLKFIADYNLSSSLTASFYYNHQTFKYAVSTTFPRQSINAGINIIYNLGN
>AEK24304.1 Hypothetical protein Ccan_21890 [Capnocytophaga canimorsus Cc5]
MHFSKYIIFSKIRKITFLFFGMFVFSQAIAQQPNDSVTVKTAIKQIGLKTPESIAKKYTYDPLLHRYVYTEKIGKNDLKT
PMVLTVKEYEALVMKEQMAYYFREKSEALSGSKGEEEKKKVQRDLLPDFYVNSDFFESIFGGKNIDLIPQGSVGVDLGVR
YTKNDNPAMTPRNRVNWGLDFDQVIRLGLTGNIGTKLSLNAQYDTQATFDFQNVFKLEYEPNEDDILQKVELGNISMPMS
NSLITGSQSLFGVKTELKFGRTTITGVFSEQKSERRTVTAQGGGTLTEFEITALDYDENRNFFLAQFFRDQYDKALENYP
FINSKVQITRLEVWVTNRNNRSGNIRNILALQDLGESKPENTRLNLNAPAGFFRPTTNAMPTNAANNYDPTKIKNGTSVL
TSAIRDVATVSQGFGTLSGVVNQGHDYAIIENARKLEEGTDYRVDTKLGYISLSTTLSSDEVLAVAYQYTYGGEVFQVGE
FANDGISATTVNNFSTDNAITNNLLVLKMLKSNRLNTKDPIWHLMMKNVYSLGVLQLDPQDFRMNVYYADPSPINYISAV
DPATWPTGLDQKILLHLFNFDRLNKYNDPQPGGDGFFDFIPGITIDEQYGRIIFTKVEPFGEFLHKTLGGGNYKDPSGYN
ANQKKYVYPSLYANTKVQAQMDSDKNKFQLKGRFKSSGRKGISLGAFNVPQGSVRVTAGGRILVEGIDYVVNYQSGTVEI
INAGLEASNIPIQVSVENNLIFGGQTTRFMAVNVEHKFNDKFVMGASVVNLRERPYTQKSSYGQESVNNTIFGFGGNYAT
ELPFLTRWVNRIPTIKTDVASNLAVRGEFAYLIPSTPKGDNFEGETTVYLDDFETSQYTIDVRSPLAWKLASTPLEFGEI
NDQKLYGNSPDDPQNLRNGYGRAKLAWYTIDPIFYTTQKPSDISSDEISKNSTRRIYIEELFPEQQVAQGQSLVQTTLDL
AYYPNRKGPYNDNPSYAASTANDKWGGIMRGMTYSDFQETNVEYIQFWMMDPYASGEYAGNGELVFNLGNISEDVLKDGR
KQYENGLPGPSSTTSINTSSWGKVPTAQSLLYAFDANNETRRLQDVGLDGVADTEESVFYKNNALEFPNDPALDNYEFYL
AKNGKILDRYLNYNGLERNSPIAVSDNDRGSTTLPDYEDVDGNYTMNTENSYYEYRLPIKPNIQSTDPYVNDIRNVSVEA
PNGQLVNTRWIQFKIPIRDGKSIGGIADFNSITHMRMYMTGFEQEMLLRFGTLDLVRGDWRNFNYSLSTDMDDPVDDNTY
TEINSVNIIENEKRVPIPYRMPPGVYRERINTNNTLVDQNEQSLSLIVCDLEPYDSRAVYKNMNVDLRQYKYIKMFVHAE
QYKLNPLANGQVSAFIRIGTDFRDNYYQVEIPLTVTPAGASSEQAIWPNENQIQIPMEVLTKLKSVGIRNQTLSEVTFYD
ADLNVVTENTPLELGKNRYSVKGNPSLGSVRAVMIGIKNHSAGKTCGEFWFNELRLSELVNNGGWAAVAALDANAADLMN
ISATGKMSTVGFGAVDQTPNQRAIEAVQEYDVMVNVNAGKLLPEKWKIEVPVNFNHSQKLTTPEFDPVYQDLKLKDRLDA
AQSQQERNAIKDQAESFTLRRGINLIGVKKGWGEEQKKRFYNVENFTFNYAYNEVNHRDYELEYEDERNVKTGVLYNHAF
QAKSIEPFKNSKRLSGKKYWQWLTDVNLNLLPASVMFSSNITRSFTKQLFRDVYLEGVNSGLQRRIPELQQRNYMTDYQY
AINYNLTRSLRLNFNAANSSIVRNYYDYDATGELFIRKDVGLWDNFWDMGDPNHFYSNFQLNYELPLNKTPFLSFVRGSY
TYNGDFDWQRGSEVLINLAGHEINTLQNANTHNFTANLAMDQFYAYLGIKNGGQKKNLLTSLATMVKRIDVNYSETNGQM
LPGYIPRVGFFGTAKPSLGFMFGDQTDIRNRVAERGYLTTFADFNEQYTQSAERQLNIVANLQPLPDLQIDLKGERQYTD
NYTETFEIEQLANTDYRYKKLIGNQVGNFKISTNILATSFSGIDEYYSDAFETFKENRKTVARRLAATRGIDLNNPANFD
ADGFPIGYGKNSQAVMMPAFVAAYSGTDAANVSLNAFRKIPIPGWNIRYTGLMRLEAFKNIFRRFSLSHGYTASYSLNEF
RTNLEYDAKNISKTDASGNFLNENLFSTVNLIEQFTPLIRVDMEMKNSVNAMLELRRDRTISISLDNDYLTEIFRKEYKV
GLGYRFKNVGFATRINGVPTTIKSDLILKADVSYLKEFTVIRNMEIYNHQVTAGQNSWVARMSAEYALSRNLLASYYFNY
NFSKSAISTAFPMTTIRTGISVKYTFN
>BAP29843.1 gliding motility protein spra [Chryseobacterium sp. StRB126]
MSVSAFAQQAKDTTIIRKQYEVADPTRYEAYFDIKTGMYYVYPKIGNTITGPPTAMSPEEYKEYVLALQTRAYYKEKSEK
YNLLFRKDKSDARKKGLIPSVMINNKLFETLFGGNKIEIIPSGYASIDFAGLYQKIDNPLILPQNRTSFTFDIDQRIQLG
LLGKVGENLQLKANYDTQSGFAFENRMNLVWQAKGSWKDLQQKGLGNVDKPNEGGEDKIIKRVEFGNVNMPLSTSLIRGS
QSLFGVKTEFQLGKTFGTVVLSQQQGEARNIVVQGGGVMNNFKVNVTEYEENQHYFLGHYFLDKYDNALINYPQVNSKIN
ITRLEVWVLDQGNSNLAYQKGIIGIRDLGEGGTAGGVLPDNSVSGLYDEISAKAGTREAGKDYNGVYQGQSFAGSPPYVN
GEHFIFNSKARKLNSNEYTFQPQLGYISLNQKLNDQQLLAVSYSYTVSGSSKVYKVGEFSEESPVLITKVLKVNNSVDVS
SPMWKLMMKNIYSLDAGQVSPDGFILNLYYRDQKTGGKVNYLPDTNVKDLNLLKLLNWDRLNMNGDIQNNKDGTRGDGIF
DFVPGVTIRPETGRIIFTKVQPFGDYMQQVLGTNDPQYVFHDLYDQIKPTAGQTTVPQRYTIEGRYKGVQGQGISLGAVN
VPQGSVKVSANGVQLSEGVDYTVDYMLGTVTIINENVKQSGQAINISLENQLTFNTQRKRFLGLNLERRFNEHFILGGTV
INYSESPLTQKVNFGQEAVNNTMAGINMMYNNQAPYLTRFTDKLPLIKTEAPSNINFKMEAAYLLPGLNNATNNQSYIDD
FEQTTSKISLKEPAAWSLASRPEKNTAPPFNIPPVSDDITSGYGRGLLSWYYIDPRFWGVGGKAPGGITPQSVSNHASRR
VMLSEIYNSRDFVAGDQTFTNTFDISFYPKEKGPYNVNPGTEPALSRWGGIMRPISVPNFVSSNIEYVEFWMMDPYADGN
KLGDNPKLLLHLGNVSEDILKDGKMLYENGIPAPGTSSATTTSNWGVQPKQPPILYAFSTEGDGRKAQDVGYDGLSSDQE
AMRFGNTFVNPVTNIVDPAVDDFVFYMSDKFTGNQAASLVERYKYFRNPDGNSEANSLSVASQTPDAEDINRDYNLDQIE
SYNEYPIKLDQASLSLGADNNIVDVKTVKADFLNGQSADVKWYLFRIPVAKFDKTQGAHSETVLNNVRFARLMLTGFENT
STLRFGTMDLVRSDWRKYPKSLATYSNGALDPAQNEGVTIDSEIEKLEVGSVNIEENALNQPPYVLPPGIDRQVLSGNAG
AQRQNEASLYMKTSQLAPGKAQGVFKNTSLDMRRYKKLKLFVHAHDPLGRVIGLDKTTKFFIRFGNDATDNYYEYEASLK
LTSTSATAPMEIWPMENEVNLDIQNFVDAKIRRDKMYADKIMQRFRDPVFEEGDNFKRIYIKGRPSLGNVTTIMIGIKNG
IPRDETGLSIDRILWVNEIRLSEIENDGGYAGNASLNFNLGDFATVNTNASYTSVGFGNIDSKPAERNQSTQSAFSINTA
INVDKLLPEKTGIKIPLNYSYSQTIEDPKYNPLDTDVEFSKAPNREQLKKVARTYTQQRSIGVVNMRKERVNQNKKPKFY
DIENVSVTAVYNDDYFRDIYTKRNYRQYLRGYIDYNYTFKPWVIKPFNKMISDTAKSTKYLRWVKEFNINPIPTRLSFRT
EIDRNYNELEFRNIEAILGGNTSGDINAIRNRNFYFGWQYGLGFNFTKSLKLEINSATRTLNDNLDVNTMDNKAIFGNVF
RAGRPVLYNHRAQLNYKLPFQYLPYLDFIDAEVGYGFTYNWNARSTALYGMVNPDNNKVESLGSIGQNTNVIQATATADL
PKFFGQFNYFKNINAKLQKRKQEMDSLNNVYTKQWEKNRYRYKKYKFKNKLTPLQSAAFFLTSFKQLDVSYTENNGTVLP
GLLSAPNWYGSGQTLGGPTIGFLLGSQADIRRTVMENGWVSNSNYMTDAYVRMSTKELRANLQVMPMNDFRIDLNVLHNF
NSNFSHSGFNYVNGAGIPDPSFTFATDMITYSNSTMLLNSSFKDGTAVYQAIRENAINISQQLGGPNAEIGNDGFAKHYS
IANAYVLIPAFRAALEGKSVSPMGNPKKAGMPLPNWRITYSGLKNIPIISGQFTKFDILHGYTATYTATGIQSNIDYHSN
PGGYYQTVDDAGVIKQNDGDKINPYTFAQVGYVESFSPLLGIDVTMRNNMQFGLQYNKNRMMVLGLVNHTLTEDSNTEYV
VRLGYIVRNFRLGTANVRGRGTRGKGSDLNIRGDISLRDSRTSIMNILLNDSQITGGQRLLNIKLSADYNVSENLNLRIF
YEQMTSKYKISTAFPLSTIRAGISATFTFGDSGGGGF
>AEL24236.1 gliding motility-related protein [Cyclobacterium marinum DSM 745]
MVFTFSNIFWRKKSLQHYPTSLSGLFFIVLMMSLSSVYARQSPTSTPSDTIPSLMDTLNKRRSLPSFLLWDNLNTKPLYP
YQNPFLRRDSPFLLKPEKNQRIEVEVDTAVSYRIYPNTDSTSTDPGYSLDFDDYSRMQEYRIRQQYWRDRSRGLDGESAV
GGRGLIPPITMSPTFDRLFGGSEITIVPTGNVNLDFGGIFRRIDNPSIPIRQQKTGNFNFNQQIQMSVNGMLGQKVRIGA
NFDSNNSFDFENQLKVEYGGFEEDILKSIEIGNVSMPVQNSLIQGAQNLFGVKTQMQFGNLFMTTVASTQRGRRDEIIIE
GGNQGRPFEVRASNYDENRHFFLGHFFRNNYENWLRGLPQVLSGVQITRLEVYILNRANNTETLRNFAAFMDLGEGQRIY
KPSNPNIGTGNPQSPASNAANELFTNLKGNPSFRNFETAATAISNDLGLERGLDFEQINGARKLAENEYTFDRQLGYFSL
SRKLQNDEVVAVSYEYTYNGQSYKVGELSEDYQNLSEDNVIFLKMLRPARINTAIPTWDLMMKNIYNLNANQIQQDGFQL
QIIYRDDRTGLDNPSLLEGQNVKDIPLIRLLNLDNLNPQNDPQPDGNFDYVNGLTIKPEQGLVIFPVIEPFGNTLEEYFT
PAEVNLSDKYVYDTLYRTTQADAELVTSLNKYYLKGSFTSGSASEIMLPGLNISEGSVIITAGNIPLTEGVDYTVDYNIG
RVVIINEGILQSGKNISVSFEKADLVSFQTRSLLGTRLDYMVNENFNIGGTFLYLNERPNISRIATGNETLRNSLWGLDV
NYNDESLFLTKLADALPFTETKEKSMIQFSGEFAHLIPGTSNQVDGEGASYIDDFETAIIPFNLGSSPQNWKLSATPATA
ENKFDLSQLTEDRLGNAYKRARLSWYTIDNVFYRSSGSDVPGNITNDDRRNHYVRRVLPQEIFQGRYRDYLITNEPLFDL
AYFPHERGMYNFNPNLTNEGFLPNPRENFGGVTRAITSEVDFDRTNIEYIEFWLMDPFISGENGRVLDGVFNENNTTGGK
VIFNLGEISEDVIVDGRHAFENGLPADGSETSTSSNEWGKVTTQQFLTPAFDNSAEARENQDVGLNGLSSEEEVEFYGAR
FINRLNVNQQALQNIQADPAADDFQYYLDPEFDNNNIKILERYKNYNGLEGNTPITSNSNLSYSPSGSNLPDNEDLNNDN
TINEVESYYEYELDLRPSNLQVGENNIVDKVSTVENGEEVNWYLFRIPIRQPDATYGNISGFKSIRFMRTYLTDFQQPVV
LRMAQFRLVGSQWRVFQESLFEKGFSEIPEPDNSNLTVGVVNIEENGQGSETQSPYVLPPGINRDRDNTSTVERQLNEQS
LRLCVDNLQSRDSRAVYKNVSQDLVQYGRLKMFLHADSQDAQDGELSAFLRLGTDYTDNYYEIEVPLNITPAGTRDPDQI
WPSANEIDVALDEIVGVKAERDNNQQPQNLPYSVMIRQYKVTVVGRPELNFIQGMMIGIRNPATGGASKSLCLWANELRV
TDFNKSSGWAANARLNAQIADVATISSSIRHNSFGFGGLETRLSERARESTTQYDISANVNVDKILPKSLGVSIPLYASV
ENSSTKPEFDPLNPDVPFEIALQKFSSNAEKQEYRNLVVDQSKRRNFSLNNVRKLKNPEKETNRIYALENFSFSYAFGSV
TQSNIQLESYIYETTRGSIAYNYQPDPLIITPFRNWGIFNSKYFQLFKDFNLNFAPSLVSARMDIDRSFMRTQNRNDQLT
TTGVDPLFQKSFYMNRFYSLNWDLTENLSFDLSSSVNAIVDEPEGDLDTDAKIDSLRNNIKKLGRTTNYNQQAVINYKVP
LEKIPLTDWISADFRYEATYSWMTGAIGQKDTLGNVIQNSRNQSISGKLDLVQLYNKSKRLNALNAPKRPSIPGRPGANA
EASEDEEKEKVYATDGFGANLLRFMMMLKDVNFSYQVTQGTYLPGYMPNSGLLGMDRSFINPGVGFLLGGQSSNIRYEMA
NRGALAASTSLTQAFSQNETRNLQITTLVEPIKDFKVTLEFKKRENGSYSEIFRRNGPGENDFASINPNRVGSYEISYNI
LKTVFDKSDSDNNSPLFSNFEAYRNIIQSRLETTNPGGTYNINGQDVLIPAFLAAYSGQAATDVALNPFPQIPLPNWRVE
YRGLARLPALNEYFSSINLTHNYNSTYTVSNFSNALIYQEGLELYNTLQQLPMASITDEFGAYIPILILNQVVISERFAP
LIGVDLLTKDRMNISFEYNTERNIGLNFSNAQITEQNSQDFRFDLGYTKAGVKVPFKIQGRQEVLNNDLTIRISTRIVDT
NTVQRKIEGEHTLTNGNLNVQISPSIGYVVNQKLNIQFYFDRTINDPKVSTAFKTSSTSFGGQLTFNLSQ
>AKD54117.1 gliding motility protein [Spirosoma radiotolerans]
MVNPYFVHSSVVSHLVPTVSRLLFIPNGWLMLGCWLLIGLGVSVGQGQPAPTPARRGAAARRQQAVTDSARADARRRAIM
RADSAKQAIQDRNDSIRALRSANRRPTVNWPDRRATRFSERSSKSPFILRDPKGVSTDFRLGPDGGIAVTERVRTGVSLS
GAPMSNTATSAAPVSGTNGAGITATSPPVSILPPSQFGLPYRPAETIPFSTYNQLQNQRVEQNIWREYSAKRDGQSALSG
RGLSPKLELPPVIDRLFGGSQVDFKPNGFVTLDFGYLYQFIDNPVLPVRQRRNGNFLFNEQININFNGKIGEKLGVLANF
DTKASFNFENALKLNYKPGGGLPAFGTGQGLPGMPNLPSVPNLPGTPNLPGMPGMNGSTPTFTPQNESILQGLEVGNINW
AVNSQLIPGVQNLFGIKTQLRFGKLNATLVASQQRSRKNEIVLRGGTSNRPYEIRADQYDENRHFFLSQFFRANYEASLK
TLPQVTSGVNVTRVEVYVTNRTNTTESLRNIVGFQDLGEGNPYSQTNPNLPPFSRNNRTPSDNAANSLYNRLTADAANPL
RQVDQTNDILTSRYQLAKGTDYDLLRGAKRLTDREYKLQPELGYISLVTPLRNDEILAVAYEYTYQGRRYKVGELTEDYQ
ARQPNEVLVLKLLKSATLRNNLQLPMWNLMMKNIYSLPTAQITRQGFQLRIIYKDDVTGIDNPNLQEGAIQNIPLVQVFG
MDRLNQQLDAQPDGNFDYVENITIDSRYGKIIFPTLEPFGAYLATKLGNDPSLRAKYVFDQLYRTTQTDAQQISEKNKFF
LKGSFQSGNGAEVQLPFGVNEQSITVTAGGVPLMAGQDYVFEAQTGRLRIINESVTNSGREIRIGYEQPDLFQNQIRTLI
GTRLDYAINRDISIGLTAMHMKETPAGFLTRVALGNEPVNNTILGLNTTIRKDSPGLTRLLDALPGVQTKELSTIQLTAE
VAQLFPGTNQKARNESYLDDFEAARTIYDLTRQPTRWRLGATPQQFPQGTFADPLPFAYNRARISVYTVDPSIFGSTGTL
GVTSNIDLDDVNAHVYERPFLPQDLFPGRSARVVQLPESILDVAYFPSERGMYNYNTNLDANGNLPNPRQNFGAVTRAIA
SDIDFDNANIENVTFWLMDPFVPGSAGVVRGSNDDSKNTNNTTGGKLVFNLGDISEDVIKDGRYEFENGFPASADNTDLR
VGTVQTTTWGKAPTQQFVTNAFQSGVRDRQDIGLDGLSSQPTIPTGVTSEQEFFQNYLRAIQTRVTNPQALADIQQDPSG
DDFKFYLGEEADQQKYLVARYKRFMGMENNSPENTSTNQFLTPASSTLPDIEDLNIDNTINDNEAYYEYELDLRPGRLEV
GTNKYIVDKVSVPTKGAPGGVVNWYQFRIPIREPLRKVGSINGFKSMRFMRMYLTDFAEPVVLRFAELQMEANQYRKYTG
DLTQRGLQEVPEPYDANFTVSTVNVEENSSTQTSTVGGAKYIYSVPPNYQRDRDYTQPNVVELNEQSMRLSVTNLRDGDS
RGAFKNTNFNLLFRERIRMFVHMHNPDNESMPGVSTFVRIGTDYTDNYYEIEIPNLIASPPNNSDPETVWPAGNQLDLAL
EELINLKANRNRLLTRRTSLPYSEQSADQHYILTVVGNPDLSSVQSVMIGVRNPKIAGDGERPRSFTVWVDEFRAYGYDQ
HSGMAAIGALNMKLADIGTLTASGRITTFGFGGVQTRIGDRALETTSEFGFSSALSIDKFLPASWGLRIPLYVSYDHRNV
NPHFDPLDPDTPLQTSLSTKPENERDSYRQLVQDNTTRRGYNFSNVRKVKTNPNAKSHFWDFENFAFTYAFNDAKRTNIL
TQEYLQQQHRGGIAYTFSGQPKAFEPFRNVASFEAPYLRWLKDFNLTLLPTLVSIRTDMDRSFIKTQLRSSDLTTNGIVP
QYEKYFLFNRYYDLTWNLTRSLVLTYHAQANAIIDEPAGDINTQAKRDSIINSIKHLGRMKNFVQDIRATYRLPLDKIPL
LDWIAADAVYGVGYQFQANSFGVTDSLGVPFGNILRNNRERGITGRVDLIRLYNKIRYLRFANTPSPVRKNFARNPGDIE
DIVRGESKVLKNFTRALLTVRGINFSYVLQESTILPGFLPTPKLFGLSSDNAPGLGFVLGSQDHNIAYKAADKGWLSPST
VLNTAFQQNITKKFTASTTLEPFKDFRMQINWRLDRTDAYQEYYRPGSQGGPFETFSAVRNGQFSMSFWSFRTAFIGLRG
DNTSPIFDKFESYRQYFIDKLTAANPEKTGRYDKTSQDVLIPAFFAAYSGQPVEKAQLSPFYNFPLPNWQIAYNGLSGLG
FIRKKFSAFTINHSYSSTYSVGNFISNLDYGAAYVNLAVQGYPMAASINQIGQYVPVFAMSTITMSEKFAPMLGVQFQTK
NRISGRLEYNQSRDIALSLSNSQVAELSNKDLTASIGFTRQNMRIPFKINGAYKKLKNDLTFSCNLTLRDTRAIQRKLDA
EQIITAGNVNFQLRPQVSYIVSRRLNFNFYFDRTFNDPLVSNSFRRATTSGGVQVKFNLAE
>AIZ65315.1 gliding motility-like protein [Hymenobacter sp. DG25B]
MTVDDSLQGVDLSETVGDSINYRDPTRMTFEEYSRWQEQQTIRNYFRNRAAGGVAGEANTPAVAQRLIPKIYLGPAADRI
FGGSFVDIRPNGSVTVRAGAKFNRNRNPTLTLRQQKTGDFNFEQQMNLNLAGQIGEKLRVTLNYDTKAAFDFENNMKLDF
TGFDTDIIRKIELGNVSLPLNNSLIQGGQNLFGVKTQLQFGKLAVTAVAATLRGQADEVRVQNGGQSRPFEIKASQYERD
RHFFLSQFFRDRYDAALRNLPTIQSGIEIRRLEVYVTNDNRATDNLRNVVSLMDLGEPRVIYRNELFSKQLPPRTPAAND
ANKEFQTVLGGGQAARSNLTTDNFLNSIGLSKSVDYEHVRARRLDPREYTFNAQLGYLSLNTSLLPEQVLAVSYEYTYNG
RVYQVGETVNEYGPDVQQDEVVFLKMLKSTNPALQFPTWDLMMKNIYSLNANQLNRDNFRLDIIYKDDASGIDLISLKEG
EKVQNIPLVQVFNLDNVNANNDRPADGNFDFLSGITVDPEQGRIIFPEVEPFGSYLKSKFDTVSEKDLVDKYVYQELYEQ
TQSDAQQRQEKDKFYLQGRYQATSTDEISLPGIRVAEGSVRVYSGSTLLQEGTDYQVFYDQAKVKILNPAYLNAANELRV
AFEKDALVQVQPRRLLGARFDYRLTDDINFGGTVLHLVENQAPGINRVNIGDEPGNNTMYGLDVNMRRESRVLTKYLDML
PLIETKAPSSVAFSGEFAQLVPGKTKLGRGENGVSYLDDFEGARTPYTLSGISSITSWRLAATPLPLLQGTDRETAYNRA
KLAWYTIDQSYYNNGSSKPNNIRAADLLNHYTRGIARTEIFPNRDNGTLGNGYEYPLDLAYFPAERGPYNYNPAVGADGK
TLPTPDKNYAGISREITFDTDFDNANVEYLEFWLMDPFIKGKNGLIDDSEHPAVNNTTGGELYLNLGAVSEDVLKDQSRY
EFENGLSDDEANPDRDTERTAWGRVSTQQFLTDAFSTAPGGRNRQDIGLDGLNDSEEKSFFQGVYSTLDDPSADNFRHHL
NDYYNSNGRDIKILGRYKEYNGMEANSPENSQQSSTPLPDKEDLNRDNVISDTERYYEYKISLKPGQLRVGENFIVDKVS
KNVNGDAVTWYQFRVPVRQPTAVRGTPDGQPFGFKSIRFMRLYLTQWQQPAVLRFVQMQFVANQWRRFLGTVAEPGKPNV
NTDADADAFAVSTVSLEENGRSSTNAVTDAIPYVLPPGIRRDREFGSSTVNREQNEQSLRLCVEGLREGYGKAAYKNVSI
NMLRYKRLRMFLHAESETGTRNDQVRAFVRIGTDYTQNYYEYSLPLKITPQGSINESEIWDPANNIDIAFQEFVDAKMER
YKVLGGANLQVPYVKQLADGRTITIVGNPDFSEVQGVLIGVFNPTNDGAEQSVCIWADELRVDDFDRTAGWAATARFNTQ
LADLANVTATGSYLTVGFGGLQDKVQQRSLDDVARGDLNATVAAEKLLPSKLGLRIPVLLQAGTESRSPRYDPLDPDVEL
KQSLEKFETDGERAAYRREVTDQTRSRSISVLNLRKERVNPEKKVRPYDIENFALSYSLNEQLHTDIRTDRDFTKTFNAA
LAYTYQTTPKSYTPLAGVKALESPYLKMLQELNFTPLPSRFAFRADLDRRYNERFLQRTTLPGQVPSAEGIPGVFQKSFF
FNRIYDLKWDLTKSLAIDYTAANRGTIDEGPGRTIGDDDISRRNRAQLWENLKRGGRTTNFNQTIAFTYRLPLDKFPLTD
WLSADTRYAANYSWQAASTALRVPLNPLAESDTTTQQLKLGNTIQNNAELSANGRIDLVKLYNKVRFLNIINNAPPPPRR
PTAEEAKRNPQAPVAQAPADTTAGPELRVLKGVLRSLMTARSLNFTYTRTAGTLLPGYLPKTRFLGMNSDFDAPGLPFIL
GQQYGLNELYNRAQSNNWYTERSEYLNTPLSSLETTNLNLRTALEPFRDFNIQLDATRLTVRNREEFYRWKIDSLTLERY
RDGNGNFQLANKLPLGTGSFSTSFISIQTLFGDQSRGGTESKAFDRYVANRQIIRERLSADNTNAGNYGFNSQDVLIPAF
LDAYRGRSSDGYKSKKFDPFAMLPLPNWRIDYNGLGELPFMQRFFRSVSLTHAYASTYNIGSYSTSAQYDAEPKGLASEV
NINGDFIPYFVLGQVSILERMSPLLGLNFQTLEKVTGRVEYRTERNLSLNTTNAEVTEVHTEEMVIGFGYVTNQLKLPFR
IGGEQRILRNELTARLDLSIRDNSTIQRRINNVSDTDRGQPNSTTTNGGRQVQLRPTIDYVLNQRLNLQFYFTRLISEPR
GNSGYRNAATEGGLQLRYSLSE
>AEI47899.1 hypothetical protein Runsl_1474 [Runella slithyformis DSM 19594]
MGIIRKQLYLISTESYITIGLLAALWLSVSIGVAQQPTNRRPAVQDTSRNDRQSRRLLYSRWNDRIGNRFIYTPPRSTFF
LKEPKALSNDFRLDTNGRITIYERIGDVKLPPLNYRDPLTMSYEDFQKLQDKRVFNYLWRDYSSKQDGKGALGARGVLPK
LDLPPGLDRIFGSNLVDFKPNGFVLLDFGVLHQNIDNPQVPIRQRRSTNFLFNEQININFNGKIGDKLGMLTNFDTKSSF
NFENQFKLDYRPGNLPTNSANLPNASNLPNAAGLGQNGAQGLGQNGGLNGGLSQNPFGGLGAGPQNYIPENESIIQGIQA
GNINWQIPSQLIPGVQNLFGAKVDLRFGRLTTTLVASQQRSKQQCITLRGGVQNRPFELRADAYDENRHFFLSYFFRNNY
ERWLSNLPMIMSGVTITRLEVYVTNRTNNTETLRNIVGFSDLGESAPVNSTNPNLAPIAAAQPVNNKSNGLFQRVTSDNE
LREADKTSFALDSRYNLRRGDDYDLLRGARKLNEREFKFQPELGYISLLTPLRNDEILAVAYEYTLNGQKYKVGELTEDY
QARRDDEVLVLKLLKSSTIRNNTNHPMWNLMMKNIYSLNTTQVGRQNFQMRVIYKDDLTGIDNPNLQEGPIANVPLLRVM
GLDKLNPLNDPVLDNSGKAIGDGNFDFVDNVTIDSRFGRIIFPVLEPFGSNLAKQFSSDQVLANKYVFNELYRTTQIDAQ
QVTEKNKYFLKGSFQGSSGGAAVQLPFGVSEKSVTVRAGGVQLQQGIDYAVEGQSGSVRLINESVVNSGRDIEICYEQPD
LFQNQIRRLFGTRLNYVVNRDMQIGMTAMNMRETPPGFLTRAALGNDPVNNSIIGADLTFRKESRFLTKLLDKLPLLQTK
EISGIQFQGEIAQSFAGLHPQVRNRIMVDDFESARTQFDLTRQPTRWRMGGTPQQFPQGTPANPLEYAYNRAKISAYTID
ITFSPQAQAGLSFRPNITTQDFNNFYERLFTPQDIFKGRGQYLVNLPENILDVAYFPRERGMYNFNTDLDPDGRLRNPRK
NFGAITRAIGSDVDFDNANVEILEFWLMDPFKEGPNGIIRDGVTNTNNTTGGKLYFNLGEISEDVVKNGRYDFENGLPID
EKRTTAGGTQTPNVAQSAWGYSTRQQYIINAFTNEPGARSKQDIGLDGLSNAEERTFHQNFLQNLPPTLKTEARNQILTD
PAGDDFEFYFSAKADSANKKIVERYKNFMGVENNTPEFQSNNEVTPAATNLPDGEDLNTDNTINDQEAYYEYEVDLKPGQ
LDVGKPYIVDKVSAPNGAREEVNWYLFRIPVREFTRKVGNINGFKSIRFVRMYMTDWEQPVVLRFAQLQMVATQYRKYTG
DLNARGLQEVPEPYDAQFKIATVSVEENSAPGNSGGQGRNLYAVPPGWQRDVDYTTPNQRPLNEQAMSLCVTNLRDGDSR
AAFKNVTSQNLLFRERLKMFVHMQNDQNENGQVSAFMRLGTDVSEHYYEIEVTNLQATPPNVDDPERVWPQQNEIDIEIP
WLIEAKAERDRQASGAISAPYTVTKQDALGRVYRITVVGRPDLSNVMVIMIGMRNPRTPDQQPKSFCIWVNEMHVQGFDN
QSGTAAVARADIKLADLGTVQMAGKYTTFGFGGVQQKLTDRSRDNTREFNLSAALALDKFLPEKWGFKIPLYVNYDLRDV
RPHFNPYDPDTPLAMSLANYAENDPRRAQLENATTERAERRGFNFSNVRKTKVGPNAKRHFWDFENLAFTYAYNEQTRRT
STIADYAQRQYRGGIIYQYGFPQRSWEPFRTVKSLERPYLELLKDFNLSLLPTQIAIRFDADRSFIRTLYRSADLTDANQ
APLFEKYFLFNRGYDLSWNLTKNVVLSYSALANAVVDEPEGDINTQTKQDIVWRNFRSLGRMKNFDQKIRLTYRLPLEKI
PLLDWMTADYSHNIMYQFSPITSYYSTGSVYNSSNLSGSSFSSGMSSFGGSNGFGMGNTGSYGYGASQNPAFQAGGYRLT
DSDNFLLGNILRNGREQGIRGKVDFVKLYNKLRYLRFANNPSPPRKNFARSPGDDEEISREPSKVLKNLTRLLMTVRGID
VDYTRMVTTTLPGFLPSNPGFWGMDGTRPTSLTGFIVGKQSTKVLYDAAAKGNLTKSTMLNVPFVQTDNRTFRINTRLEP
FKDFRIQISAQLTRGDEYRMFYRVSDSTNRDMYQIQSPVRTGNFQMSFMSFRTAFAKINDDNSSPIFEQFKAYREDFVKI
LTEKQRTNPEYKGGEYNKNSQDVLIAAFFAAYNGRDPKKDPAKARVNPFLGFPLPNWRVDYNGLSQLPGFKKVFSAFTVE
HNYQSTYSVGSFTSSLDYNELYTRYLTLDNRDYQLALLSGENGSAVPIFVMSTISLSEKFSPLIAVRARTQNKIDMRFAY
NQDRNVSLNLSNSQVAELFNRDVTITLGLTRNNVRIPFRINGEFKKLKNDLQFQCNFTIRDTRAIQRRFDEPPTAIAGNY
NFQLRPQLSYTVSKLWSLQLYFDRTFNNPYVLNSFRRATTAGGIQVRFNVAEL
>ANF53086.1 cell surface protein SprA [Chryseobacterium sp. IHB B 10212]
MANNKFLNIFLFLSFLCVSVSTFAQQRPVRDTAIVKKDYELADPTQYEAFYDVKTGMYYVYPKIGNTITGPPTAMSPEDY
KEFMMASQTKAYYKEKSDKYSLMFRKDKEGARRKGLIPSLTIRNKLFETIFGSNKIEIIPSGYASFDFAGLYQKIDNPLI
LPQNRKSFTFDIDQRIQLGLLGKVGENLQLKANYDTQSGFAFENRMNLVWQAKGSWKDLQQKGLGNVDQPNAGGEDKIIK
RVEFGNVNMPLSTSLIRGSQSLFGVKTEFQLGKTFGTVVLSQQQGEARNIVVQGGGVMNTFKMNAIDYEDNQHYFLGHYF
LDNYDNALLNYPQINSKISITRAEVWVLDQGNSNLAYQKSIVGIRDLGEGASGLPDNTQNGLYQAVSNTMGTPRDAGTNY
GDLLKGQVFPGSAEPYQNSEHFIFNKKARRLNSNEYTLQPQLGYISLNQKLNENQLLAVSYSYTVNGSNQVYKVGEFSEE
SPVLVTKVLRVNNQLNVASPMWDLMMKNIYALDAGQVNQDGFILNIFYRDSQTGGKVNYLPNTIVKDTNLLKLLNWDRLN
TNGDIQNNGSTTGDGIFDFVNGITIRPETGRVIFTKTQPFGKYMSQVLGSNDPQYVFNDLYTQQKQNALSSNLAQRYTLE
GRYKGTQGQGISLGAVNVPQGSVKVSANGVQLTEGVDYTVDYMLGTVTIINENVKQSGQAINIALENQLTFNTQRKRFLG
LNLERRVNENFIFGGTVVNYSESPLTQKVNYGQEAVNNTMAGVNLMYNNQLPFLTRLTDKIPLINTEAPSNLNFKMEGAY
LLPGLNKGTNDQSYIDDFEQTTSKISLKEPTAWSLASKPEKNQADPVFQGAGANNDLTNGYGRGLLSWYNIDPRFYGVGG
RAPAGITPQSVSNHASRRVQLSEIFNNRDFVAGEQTFTNTFDISYYPREKGPYNVNPANETTQQRWAGIMRPISISNFVN
SNIEYVEFWMMDPYADGNNLGTNPKLLLQLGNVSEDVLKDGQMQYENGLPTGSTPSTTTNTTWGTQPKQPPILYAFSSEG
DDRKAQDLGYDGLSSEQEAIKFGNTFINPVTNIADPAVDDFVFYLSDKFTGSQAASLIQRYKYFRNPEGNSQANSLEVST
QTPDAEDINKDYNLDQNEIYNQYEVKLDQGSLVLGDNNIVDVKTVQATFQNGQTDQVKWYLFRVPVAKPDATAGANSPDV
LNNVRFARLLLTGFDQTSTLRFGTLDLVRSDWRTYPKNIALTGGGTATDEGTLTTDNTNFAVGSVNIEENGLNQPPYVLP
PGIDRQVLSGNAGAQRQNEASLYMKATALASAEARGVFKNVSLDMRRYKKLKLFVHAEDPTGREQGLNDRTKFFIRFGND
ATDNYYEYESSLVLTPKTATAPLEIWPTENDVDLNIQDFVDAKIRRDKNNPTQIAERLMDLTFDPGDTSKKIYIKGRPSL
GNVTTIMLGVRNGDSRGTGTGLAERILWVNEIRLSEIENDGGYAGNASLNFNLGDFATINTSASYTSVGFGNIDSKPAER
NQSTQSAFSINTAINVDKFLPEKSGVKIPLNYSYSQTIEDPKYNPLDTDVEFSKAANRDQLKKIARTYTQQRSLGVVNMH
KERMNPNKKAKFYDIENVSVTAVYNDDYYRDIYTKKNYRQYLRGYIDYNYTFKPWVIKPFNKMISDTAKSTKYLRWVKEF
NFNLVPTRLSFRTEIDRNYNELEFRNIESILSGNMTDDFAAIRNRNFYFGWQYGLGFNFTKSLKLEINSVTRTLNDNIDV
NTMDNTAIFGNIFRAGRPVLYNHRIQLNYKLPFQYLPYLDFIDAEVGYGMTYNWNARSTALLSSPSGSLGSIAQNTSVIQ
ATATADFPKFFGQFKYFKNISTKLQKRKQEIDSLNNAYTQQWEKKRYKYKDYKFKNRLTPLQSAAFLLTSFKQLDVNYSE
NNGTVLPGLLSAPNFYGYGQTLGGPTLGFLLGSQADIRRLVMENGWVSDSEFMTDPYIKMSTKELRANLQIVPMNDLRID
LNGIHTYNRNFTQTGFNYRDSSGNPNPNYTFANDFVTYSNSVILLKTSFKDGQAIFQAIKENARAISQQMGGGIGADGFT
EGHSISNAYVLIPAFRAAVEGKAPELIGNAKKAGLPLPNWKLTYSGLRNVPFINGQFSKFDILHGYTATYTATGIQSSVD
YFNTLTSNTSSGRDVNNDYINPFTFAQVGYVENFSPLIGIDVTMRNNFQFGLQYNKTRMLLLGLINHTLTEDANTEYVVR
LGYIVRNFRLGMANTRGSRGKGSDLNIRGDISLRDSRTSIMNILLDDSQVTGGQKLMNIRLSADYNVSENLNLRVFYEQM
TSKYKISTAFPLSTIRAGLSATFTFGDSGGGF
>AMQ57694.1 cell surface protein SprA [Algoriphagus sp. M8-2]
MRTNPLFPYRNPFLYQRSPLLPASPIQQSIEVKVDSTLRYQIADQLDTTKIGNEQEYDFDRFSQIQEYRVRQDYWRSRAR
GMDGESAVEGRSLIPPMTVSPSFDRIFGGDQISIVPTGYVNLDFGAIFRRVDNPTLPIRQQQNGGFNFQQQIQMAVNGSL
GEKMKIAANFDSNNSFDFQNQLKLEYDGFEEDIIQSIEIGNVSMPVQNRLIQGAQNLFGLKTQMKFGKLNVTAVASTQRG
RRDNLVIDANGQGRTFEIQGSKYDENRHFFLGHFFRDNYERWLRGLPQVLSGVNVTRIEVYIMNRATNTQTLRNFAAFMD
LGEGRVLLNSSNPAIGTPNPNSPATNEANALYSNISSNSSFRPFDTGSRAIESALGLRKGVDFEQINGARKLDPNEFFFN
KELGYLSLFRRLQNDEVLAVSFEYTYNGQIYKVGELTEDYQSRNQDELIFLKLLRPARINPRVPTWDLMMKNVYSLNASQ
ILRDGFQLQIIYRDDRTGLDNPSLLEGINVKDKPLIRLTGLDNLNPQNDPAPDGNFDFVEGLTMLSDRGLLIFPVLEPFG
SNLEKRFGPDELVFRDKYVYDTLYRTTQADAELVTRLNKYFIKGRLTAGSASEIQLPGLNISPGSVIVTAGNIPLTEGVD
FTIDYNVGRLVIINDAILQSGKQINVSFEKADLVSFQTRSLLGTRLDYLASKKLNIGGTFLYLNERPNITRIATGNETLR
NSLWGLDVNFNDESRFLTKLADALPFTNTKEKSLVQFNAEFAHLLPGTSNTVNGDPASYIDDFEAAVTPFNLGAQANQTW
KLGSTPKTPDNRFDLSQTTEDNLGNAYRRARLAWYNIDNIFYRESGPGVPTNLSQEDRRNHYVRRVIPQEIFRNQDRDVI
IVPQPLFELAYFPQERGMFNYNPNLTFDGFLPNPRQNYGAVTRAITTEVDFDRTNIEYIEFWLMDPFIQGENGRVLDGVF
NQNNTTGGKLFLNLGDISEDIMRDGSHAFENGLPADGDASKTGQNEWGRITREQFLIPAFDNSESSRQNQDVGLDGLKND
DEPVFFKSRFLDRLNVSPAARNAITQDVSGDKFQYYLNDSFDQADVKILERYKKFNGMEGNTPVSADPSLPYTPSGTNNP
DNEDLNTDNTINELENYYEYEIDLRPGQLNVGENYIVDQVTTTQNGDEVNWYLFRIPVRQPDRVEGNISGFKSIRWMRTY
LTDFAQPVVLRMAEFRMVGSQWRVFQESLFERGLFEIPEPDNSNVVVDVVNIEQNSQGSDKSSPYVLPPGIIRDRDNTST
VERRLNEQSLRICVEDLAPRDARAVFKNLNYDLVQYERIKMFLHANSEDALDGEITAFLRMGTDYTDNYYEIEVPLTISP
LGSNDPNLVWPSQNEIDIAIQEIVGVKIDRDNAQAPLTLPFSQTIRQYKVTVVGRPELSMIQGMMIGVRNPGQGLGSSKS
ICVWANELRVTGFTKNNGWAANAYLNAKIADLAVISGSIRHNSIGFGGLETRLSQRTRQATTQYDISGNIEVNKLLPEAL
GVSIPVYVSMENSTTRPEYDPLNPDVPFELALGKFETDLEREAYRSIALDQVNRKNISFNNVKKVKTNPESPNRIYDLSN
FAFSYALGTVTQTNAQLENYNFKTNRGNATYSFQPKELKIAPFEKAEGMTSPYLKLIKDFNLNLAPTLLLARVDLDRRFL
RSQYRNDQLSTAGVDPLFQKSFFMNRSFTINWDLSNSLRFDIESRALAVVDEPEGDLDTQAKKDSVMTNILKLGRTTNYN
QVARINYTIPFSKLPITDWIQADYRYEASYTWLTGAIGQKDTLGNVIQNTRDQNLTGKIDLIKLYNKNKRIAALNAPRRP
SIPGRPSLNAEDTIGTPFTNKLIKFLTMLKEVTFNYGVVEGTFLPGYLPNTGLLGMDRSWNNPGWAFLFGGQNPNLRYNL
AQNGYMAPSAELTQTFKQSRAMNMRFTGLAEPIKDFRITLEARKRETGDYQEIFRNSLDNPGQFQSISPNRLGSYSITTW
MIKTAFDKSGPQNQSQLFSNFEAYREIFKQRLDGQATESGEFGLNGQDVLIPAFLAAYTGKDPNSASLTAFPKTPLPNWR
IDYRGLSRLKGLSDIFSSINLTHGYTSTYDVSNFSNSLQYQQGLELFNTLQQIPRANLANTEGLFIPIFVLNQVVLSERF
APLIGVDVLTKDRLNVAVNYNKERNLGLNFSNSQVTEQKSSDFSLTFAYTKAGVKIPFKIQGSQKVLKNDLQMRLDSKVV
NTIQVQRKIGEEATVTNGNLNIQIRPTISYVINQNLNLTIYFERTINDPQVTTAFRRTSTSFGGQLRFNLSQ
>ACT95666.1 gliding motility-related protein [Dyadobacter fermentans DSM 18053]
MSSTIYSYLFKVLSISAGAVFLVNVSGGKGEPYSEQAEEWAIIADTLREDTTKKNIDRSGSQLIMRWKDYYSNRISEPRP
RSPFYLREPNNISTNIILDSTGKISVTEKIQTPGAPAPGGANDAGVATPGAPAPGGPAPGISMPGGALNYRLPERMDLAT
YDKIQEERAFKSLLREYAGRQDGNSAMGARGLLPKLDLPPGLTKLLGDDFINFKPTGFVALDLGLMHQFLDNPAIPIRQR
RNTQFIFNEQININFDAKLGDQLGFQTNFDTKANFNFENAIKLNYKNPEESFIRKIEAGNINWAINSQLIPGVQNLFGLK
TDLQFGRLSATFVASQQKSSKERITLRGGAQSRDFELRADTYDENRNFFLSQYFRNIYESSLQNTPTITSGVTVTRLEVY
VTNRTTTTESLRNVVGFADLGEPAPYRAGNPNVQPVRSTSPASNDANGLYKTLTGNNAFRQVDNANTAITGLGLEKTTDY
ELLRGAKRLIVDRDFTFHPQLGYISLTNALRNDEVLAVSYEYTLNGRAFKVGELTEDYQARKDNEVIALKLLKSSTIRNN
TKLPMWDLMMKNIYTLGTSQIDKQGFQLRVIYKDDQTGIDNPNLQESSIANIPLVRLAGLDRLNPVNDIQPDGNFDFVEG
ITIDSKTGRIIFPVLEPFGSNLSRKFGPGEDVYRNKYVFNELYRTTMIDAQQVSERNKFFIKGSYQSSGGAEVQLPFGVL
ETSVTVTSGGVPLSPGSDYIVEAQIGRVRILNTSVLNSGREIVIEYERPDMFQNQIRTLVGTRLDYVANRNLSVGLTAIK
YKERTAGFLSRVSIGNEPVNNTMLGFDVNFRKDAPFLTKWLDALPLIQTKEMSTIQFKGEFAKLLPGVSKDVNNRSLVDD
FEAARTIYDLSRQPQKWRLAAVPTKFRDGYDGKNLNYGYKRAKISAYTVDNIFGGAQGLGGGYQPPANFNEKDRENYYER
LYLPTDIFPKRPIAGLVTYPQQILDIAYFPNERGMYNYNTDLDQNGRMKNPRNNFGALSRAITSDNDFDNANIESIEFWV
LDPFINDDNGKVRDGFSNVPNTTGGKLVFNLGDISEDVIPDERYNFENGLPLVPKQVGVNVDSTAWGYATKAQYLINAFS
NEDGAREKQDVGLDGLTNEEERAFFKSFIDRLPANLTAEARAKILADPSGDDFQFFLGADLDSADLKVLERYKNYIGMEN
NSPESQGRSVDVTPASTNIPDGEDMNVDNTINDNESYYEYEIDLKPGQLEVGKGYIVDKTVNTKDNQNWYLFRVPIKEFT
GVVGNMNGFKSIRFMRMYLTDFQQPVVLRFAQLQMVGQQYRKYTYNLDSPGLQEVPEPYDAKFTVGTVSIEENSQANNSA
NKYVYDMPPGWIRDLDNTQRPPLQLNEQSMSLCVTELRDGDSRAVFKNVNLDLLFRKRLRMYVHMQNEQSEDNMVGTFMR
IGTDLTQNYYEIDLSALKATRPNQSAREEIWPEGNEINIALSDLINAKAQRNQQIDKNLSVPYTITTADGRYKLTVVGNP
DLSAVKVMMIGVRNPKSVDERAKSFCIWVDEMHVEGFDDTGGMAAIAQLNAKLADFATLTASGRIETFGFGTVQQRIGER
SRNFTSEYGFSSNIALDKLLPANWGFQIPLFVSYDRRNVKPHFDPLDPDTPLSTSLDNLRSDEERNGYRRMVEENAVKRG
FNFSNVRKVKTKPGAKNHFYDFENFAFTYAFSDDKRRNILTQEYNQRAYKAGIAYMYASQPKAIEPFKKWKATGRWAEFI
KEFNVTLLPNMVSLRTDVDRRFLKTQLRNADLTTDGMQPLYEKYFWFNRYYDFGWNLTRNMTLTYAASANSIIDEPEGDI
DTGEKKDSLWTNFKKLGRIKNFDQKIDLTYRLPLDKIPVLDWMSADYKHSIGYQYQANALNLKDTTGLPFGDIIRNSRER
GVTGKVDFVLLYNKLRYLKFANTPSVARKNFARSPGDIEDIDMRTTDVVKALTRALMTVRGINFSYSVLETTALPGYLRA
PKYFGLDNANAPGLGFVLGQQDRNFQVKAAEKGWITKSQQQNMPFQQTIAKNFSANTTLEPFKDFRLIIEARLTRQDAYQ
EFYRPDSSGNFISQSPLRNGQFSMSFMSFRTAFAKMRRDNSSPVFDKFRAYRAILRDRLNAENNSGGEYNETSQDVLISS
FFAAYTGKDPNTVRTNPFLKFPMPNWDLSYSGLSQLPAFKRFFSSFTLRHKYMSNYSVGNFTSSLDYEALYVNLAVTGYP
LSSRLNDLGQYIPVFAMSTITLSEKFQPLVGVEVRTQSRVTARLEYNRDRTIALNLSNSQLAELFNQDITVNIGFTKNNV
PLPFKINGVKKKLKNDMTMQLAMTFRDTRSIQRKFDGENIPIAGNINFQLRPTVNYMVNNRLSVQFYFDRTFNDPLVSNS
FYRANTAGGVQLKFNLAE
>ABC46200.1 hypothetical protein SRU_2553 [Salinibacter ruber DSM 13855]
MLPSPAPCMGLSREGRVFMSTVALFLIGSLAGGESPARAQEGPPPDTTVPDTTAPDTTRRTPVLQLEGLPPPPGDSASLS
DRVGGLPRTEGEGLSAPSPSPDTGVVGRYLPARRKRAVRLFGRASPFLGPRAPTAGAQSVTLDSTQNRYVLTGDTRPGER
VGMDADAYRQERYRANLRENWRTLTEQRQQGDGRSGFGVNMVVPGGRESAFSTVFGKPQVDLRVNGQADINAGFKYRKSD
QQVNVTGNASQLNPDFKQDLRLGITGTIGDKLQINVDWDTQSQFDYQNQVKLDYTGYEDEILQSVEAGNVSMQTPSQLIS
GGQSLFGIKSEFQFGNLSLTTIASQQEGQSNSLSIEGGAQETEFDLKPTDYDENRHFFLGYYFRNNWNRAHEDPTTIRTF
GGFDEITEVEVWKITQQVGSQANTRQAVAVVDLGERARLVNQANDYTETLLPVPEEDQYGEADLTALRDGEQRASSYLSD
PATMQQPLDTQQDLHAGEFKRLARGQDYRIDGRLGFLSLQQRLRPDEALAVAFRYRTNDGTVRTVGDFTQGGTTGGINAD
RLVLKLLRPTDPVAPGQNGTVNPAAWFLQLRNVYDLSGRDFNPENFELDVEYQASGQGARTTLPDVAGQTTLLQVLGLDR
VDQNGAPNPDDQFDFLPQTINADRGLLYFPYLQPFGARILDAAAQNGSQAAGESFAFENLYTKKKANARKEDTQKNVYRI
RGSYTGGAQQFYDLEAFTGLVEGSVEVTSGGQTLQEGVDYRVDYQGGTVNITNESYLTAGRDIMIDYEQNSLTNIQKKTL
LGARADWSMRDQFSLGATVMRLSQQSPVDKFRIGQEPIQNTIWGLNGSMDLQPQWITEAVDALPLVQTRAESQLSVSGEF
AQLRPGHTTTDAYERTVDRVENSETDQYASDERNGVSYIDDFEGFENTFSLREQPGAWQVSAAPDSTADAALLDGEVPGT
YEDNRQRTHWRGRLGWYRLNENVLESIGTEDGGEATELINTEEVFVGRDTQGEANPTLRTLDLHFNPWQRGPYNYTEDLV
DFFREPRKVWGGITRSLPEGYTDFSVQNVEFVEFIVKVYPENGEVTDGARLFVDLGTISEDVVPNQRIDMEDGLSLSFNE
ADLGDLSRIPNAEPGGGIDLRGRRTQDLGLDGLVSYTDGAYDERLLERSFYSGFVAYADSLQGAIGQLGLSTAQRQRLRA
EIARTAEDPSADDYHFYENDRFFDASEFFPDGASVQQRLSWYQAGHELNGFESQNELAEDASVKRGVSRSPDREALDGVS
SQINIDNNYFQYAVPLDELDQRAGADRGPTDYVVSRVGQEKDWYKVRIPVQEFTRQVGSIENFDDIKSIRLWTTGHEAPV
TMRFASLELVGSQWRVSEPVAQQPVQENSVVDAGTGELRVASINNEEDLSYEPPAGAVVGQNRTSRGVQQQNREQALLLN
VDQLAPGRQRGVFKTFGQGLDLLKYSNLRMYTHLHGASSSTQVKDRLREHLRLFVRLGSGETGDYYEYEQPLSPGDVPMA
DGSQNLWPEEFEMNLVLERLNRLKLLRDQSGVPTDTSFSSADVNLDIGDFAPPETVLRVRGTPSLQNVKTIVVGVRHATP
PEENPPVLQNFEVWLNELRVSGFDEQKGWAANASASLDLADFASVEGSFQRRTDGFGALSSTLSEREQSDNTSWNLRASL
NVDSFLPEDQGWRIPVTMQVQSNRTTPRFDPNRGDVEVQSVVRQFDAVPDSTLESRYRSQYGALGAGEIRRRLKDSVRTA
AETRSLRRTMTADVSKQGSDSWWLQKTVDGLSLSFSYLDQSRRNPQRQLNDRWSWTGDLQYQLSFGQPRTVDPFGFLPDA
PVLGTLAGLSFNYVPRSLSFSMSAEREAQTTRSRPSGVRNTRSQPYRIAYSLREQQQFDHRRNFSLQYDPFGFLSLSFDT
NTRQNFDDAASRNQTNVIINGESVRDTVLTDIGIPRDSTANFFDRLGDYGLADRDITAADEGETVFFESRLFRRSELDVF
RDLLVGRVSPRTNNYQQRFSATLSMGWTDRPWLNWIDLQDLSYQSSFQWSNGPAESLQGASVRNSLTLRTGATLRPNRVW
ERFGFFERLKEAQRESGRDDPEDGGRSTGDNGDDRGDDDGEASEGDGLGWEDVPLPSPMGMLRGLALMVLDINDFSVNYN
GDWSARSSNVGRLNSDSTDVEVHYRLLDAVRGDGPSVGYRLGLDRSIGAGRRVLDSRFQVSDALSNTHRLEGRTALSPSP
SFQIDLSWNVEWRTQTDRTFQAGTGEPGNEGEASDGPFTTESGDNSASVWGFGSVVALVEEQARRLPAGGSGAGEVLPAA
EVPLTNASVADDFKSAYLTGGGSVGAHGFAPFPLPGWNIRYSGLADWPLLGRIVESASLRHSYNAEYQSSYATDTRAGDE
VEAPNGQTFLNPDFKVGSARVSEQFRPLLGVSITWPGNLETSVEWSRQTETYLRTANLKVEEVQTNQLSGSVSYRKQGIR
IPVLGLGRLENQIRFSLTVSRSVNDERSYNLRGALADVQDAGGSVDPGQVTDPTNDYVQVRKQTTRIQVTPELTYRLSDR
VTGELLVEYERFNGDNRQPSYTRVNGGFNVSVSISQN
>CBH25693.1 conserved hypothetical protein [Salinibacter ruber M8]
MHAVAPRSVPGPVPLISSMLPSPAPCMGLSREGRVFMSTVALFLIGSLAGGESPARAQEGPPPDTTVPDTTAPDTTRRTP
VLQLEGLPPPPGDSASLSDRVGGLPRTEGEGLSAPSPSPDTGVVGRYLPARRKRAVRLFGRASPFLGPRAPTAGAQSVTL
DSTQNRYVLTGDTRPGERVGMDADAYRQERYRANLRENWRTLTEQRQQGDGRSGFGVNMVVPGGRESAFSTVFGKPQVDL
RVNGQADINAGFKYRKSDQQVNVTGNASQLNPDFKQDLRLGITGTIGDKLQINVDWDTQSQFDYQNQVKLDYTGYEDEIL
QSVEAGNVSMQTPSQLISGGQSLFGIKSEFQFGNLSLTTIASQQEGQSNSLSIEGGAQETEFDLKPTDYDENRHFFLGYY
FRNNWNRAHEDPTTIRTFGGFDEITEVEVWKITQQVGSQANTRQAVAVVDLGERARLVNQANDYTETLLPVPEEDQYGEA
DLTALRDGEQRASSYLSDPATMQQPLDTQQDLHAGEFKRLARGQDYRIDGRLGFLSLQQRLRPDEALAVAFRYRTNDGTV
RTVGDFTQGGTTGGINADRLVLKLLRPTDPVAPGQNGTVNPAAWFLQLRNVYDLSGRDFNPENFELDVEYQASGQGARTT
LPDVAGQTTLLQVLGLDRVDQNGAPNPDDQFDFLPQTINADRGLLYFPYLQPFGARILDAAAQNGSQAAGESFAFENLYT
KKKANARKEDTQKNVYRIRGSYTGGAQQFYDLEAFTGLVEGSVEVTSGGQTLQEGVDYRVDYQGGTVNITNESYLTAGRD
IMIDYEQNSLTNIQKKTLLGARADWSMRDQFSLGATVMRLSQQSPVDKFRIGQEPIQNTIWGLNGSMDLQPQWITEAVDA
LPLVQTRAESQLSVSGEFAQLRPGHTTTDAYERTVDRVENSETDQYASDERNGVSYIDDFEGFENTFSLREQPGAWQVSA
APDSTADAALLDGEVPGTYEDNRQRTHWRGRLGWYRLNENVLESIGTEDGGEATELINTEEVFVGRDTQGEANPTLRTLD
LHFNPWQRGPYNYTEDLVDFFREPRKVWGGITRSLPEGYTDFSVQNVEFVEFIVKVYPENGEVTDGARLFVDLGTISEDV
VPNQRIDMEDGLSLSFNEADLGDLSRIPNAEPGGGIDLRGRRTQDLGLDGLVSYTDGAYDERLLERSFYSGFVAYADSLQ
GAIGQLGLSTAQRQRLRAEIARTAEDPSADDYHFYENDRFFDASEFFPDGASVQQRLSWYQAGHELNGFESQNELAEDAS
VKRGVSRSPDREALDGVSSQINIDNNYFQYAVPLDELDQRAGADRGPTDYVVSRVGQEKDWYKVRIPVQEFTRQVGSIEN
FDDIKSIRLWTTGHEAPVTMRFASLELVGSQWRASEPVAQQPVQENSVVDAGTGELRVASINNEEDLSYEPPAGAVVGQN
RTSRGVQQQNREQALLLNVDQLAPGRQRGVFKTFGQGLDLLKYSNLRMYTHLHGASSSTQVKDRLREHLRLFVRLGSGET
GDYYEYEQPLSPGDVPMADGSQNLWPEEFEMNLVLERLNRLKLLRDQSGVPTDTSFSSADVNLDIGDFAPPETVLRVRGT
PSLQNVKTIVVGVRHATPPEENPPVLQNFEVWLNELRVSGFDEQKGWAANASASLDLADFASVEGSFQRRTDGFGALSST
LSEREQSDNTSWNLRASLNVDSFLPEDQGWRIPVTMQVQSNRTTPRFDPNRGDVEVQSVVRQFDAVPDSTLESRYRSQYG
ALGAGEIRRRLKDSVRTAAETRSLRRTMTADVSKQGSDSWWLQKTVDGLSLSFSYLDQSRRNPQRQLNDRWSWTGDLQYQ
LSFGQPRTVDPFGFLPDAPVLGTLAGLSFNYVPRSLSFSMSAEREAQTTRSRPSGVRNTRSQPYRIAYPLREQQQFDHRR
NFSLQYDPFGFLSLSFDTNTRQNFDDAASRNQTNVIINGESVRDTVLTDIGIPRDSTANFFDRLGDYGLADRDITAADEG
ETVFFESRLFRRSELDVFRDLLVGRVSPRTNNYQQRFSATLSMGWTDRPWLNWIDLQDLSYQSSFQWSNGPAESLQGASV
RNSLTLRTGATLRPNRVWERFGFFERLKEAQRESGRDDPEDGGRSTGDNGDDRGDDDGEASEGDGLGWEDVPLPSPMGML
RGLALMVLDINDFSVNYNGDWSARSSNVGRLNSDSTDVEVHYRLLDAVRGDGPSVGYRLGLDRSIGAGRRVLDSRFQVSD
ALSNTHRLEGRTALSPSPSFQIDLSWNVEWRTQTDRTFQAGTGEPGNEGEASDGPFTTESGDNSASVWGFGSVVALVEEQ
ARRLPAGGSGAGEVLPAAEVPLTNASVADDFKSAYLTGGGSVGAHGFAPFPLPGWNIRYSGLADWPLLGRIVESASLRHS
YNAEYQSSYATDTRAGDEVEAPNGQTFLNPEFKVGSARVSEQFRPLLGVSITWPGNLETSVEWSRQTETYLRTANLKVEE
VQTNQLSGSVSYRKQGIRIPVLGLGRLENQIRFSLTVSRSVNDERSYNLRGALADVQDAGGSVDPGQVTDPTNDYVQVRK
QTTRIQVTPELTYRLSDRVTGELLVEYERFNGDNRQPSYTRVNGGFNVSVSISQN
>ACY49137.1 hypothetical protein Rmar_2258 [Rhodothermus marinus DSM 4252]
MSEALRAGKFWSGLALLLVGGLLLPGLHTPTGTWALHAQTLPDSLQADSSRTDTLHTPRADRLLPRRTRDFPYARLWPRT
ASLTTLRPSTWKHEVTLDSTRLVYHIHERIGQTDVRVPVTLDFERYRKLRLRQALRQNWSTVQTQRQRQANQRRRGGLGV
SIALPGGRQSAFTTIFGRPEVDLRVNGQANINAGFNYRKSDQQVAFSGRAAQLDPDFKQDLRLGITGTIGDKLRVNVNWD
TNNQFDYQNQLRLEYTGYEDEIIQRIEAGNVMLQTPSQLIRGGQSLFGIKAQFQLGGLQLTTVASQQEGQANSLTISGGA
QTTTFDLQPTDYDDGRHFFLAYYFRNRWEDALSDPPNIRVANGFERITEIEVWKLVYPVRDDENVRQVVAIVDLGEPEEL
LTLADAYTRDDAGALPDNRNDRYDDTPGGEVDTYLRNGQANAAAYLKDQRGLSEDDFQIGRFKRLEPGRDYTYDEVLGYI
SLTQRLQENEALAVAFRYRAGGRIYQVGDFSSETGGAGGGQDEDRLVLKLLRPSQLRQPSPATGYNPAVWYLELRNLYRL
PGRGINPEDFELEIYYQPPGKTAQKFLTELGAQRTLLQLLGLDRLNQDQAPVPDNRFDFLTSITIDPGEGLLIFPFLEPF
GKRLEQLIEATELPDDQKAALEDRYVFRDLYTQKKENARRNTQHNVYRIQGSYKSAVQDFYDLQAYAGLVEGSVRVTSGG
TPLQEGVDFVVDYQSGTVRIINPAYLTPGREIQISYEQNALFNLQKKTLLGLRADYTLGENLALGATMMRLSQKSPVDKF
RLGEEPINNMIWGIDGSFTAQPRWLTYALDALPLVQTKEPSEVSFSGEFAQLRPGHGETLAFERTRRELRDNNRDFPADE
LKGISYIDDFEGFETTFSLKQPGSWRLASPPDSIARYPAGFVGSLYDSLRTTWRGVFAWYQLSEVLVADLARRAPVYDPE
AVRPVLITDVFPNRDVRGELNQTLPTLDVYFNPYRRGPYNYTTELEDFLSHPEEVWGGMMQRLPEGYTDFNLKNIEFIEF
IFRPFPENPERDAGPDAKLYIDLGSISEDVIPNGKLNAEDGLSMTDPTSGFRGDQWSRYPTSIQNNSVDLDLSLRRTEDL
GLDGLASYDLSAYPEIYTEAFHFRRFLEALDPNNPDPRYRAERARALRDPSGDDYQSFDNEAFFSDPELFPPELYPNGVP
LQERFAHYFPGLELNAYETQNQLATNASVRRGNSRIPDTEDLNFNASIDTDNSYFEYEIPLSKAVLDSLARPDREDDYIV
GAITNSKGETWYQVRIPVRNYTRRVGNIQDFSLIESIRVWTTGHRVPITLRFATFELVGSQWRKAEEVAVEEQTPSDTLF
TNTRVSISSVNNEENPDIYRTPNGAIISQVRTASGVVRNAREQALVLRVENLFPGHQRGIYKTFTQGLDLLKYSNLRMFV
HLHGRLGDGTPLEALAQQDPEAARQKVRLFIRLGSNASGDYYEYEQPLMPSSVTSGNSDELWQTFQRWGDRVIDLNSVNI
LLGALNELKIARDAAGFPADSVFWNEIDGRPTAPGVPDADEFAPPGTRLAVKGNPSLGRITMIIIGVRNPAPPGSADPRD
RLEEVVVWLNELRVSGYDEKNGYAAVANLNLKLADLGRVRANFRMQTDGFGSLSSTLGEREQTNQQSWSIATDFNLDRLL
PRRYGWSIPFSLQLQSSTATPRFDPARGDVRVEEVLNQIERDSTRSRRERELERQEVIERVQTHSFTRSYSFRIQKQGSR
SWLMRTLVDGLSFSYAFAETQARSPTLRFQNSWRWNAALSYRLNIRRPRTVRPFWFLDDLPLVGLLGDLRFNYLPQSLSW
SGNASRNFSGSQDRPAVLPGRGNPELPDLVANPIREQHSLAHSRTFSLQYNPFTFLNLSFDTNTRQSLNAISVDTVYQVV
LPDTVLRGLTMAEALERGLVDSADVGVRAFEQYRLQPVPVRRVMQRILDGAEGLRTDNYQQRFTAVLRPNLRTRWLQLQD
LNYTAQFSWQNGSIQRNTGASVSNQASLSSGLTLRPRELWRKFEFYRKLEEQERQSNQRRRQPRTEEAEDKPKPLIRPPN
PIVLLRRLFLAVTGIENLQITGRAGWSSASSNVGRGPIDSVQVAYSLLDALRGRGPSVGYRFGLDRRVDLENRVLDPSLQ
VADALSNDYELRASTALQLSPNLQVSLNWNVSWNKRTDYSYRPVEGGGVDTTMTERGTSRASIWAFGASYLELFRRQLDT
YRRDLSQAADPTEIGDENGDGRVALTNASVVADFRRAFMHTPGLLGTHTPIPLPGWQLTYSGLSNWPLFRRLAQSVTVRH
GYSADYSADYRTNLNALVDDPEAAFGTFALGGRRIRYRFSRYEVSAVRINERYQPLIGLDITWKNRLQTNLAWSKSHAYS
LSTNNEVNASATGELAFTLSYQVQGLRIPFLPIKRLNNRVGISLNIARSSTEERRFSLFRAMQAAADDPEAFDPKDALSP
DFAPILTSWTRTTIAPQISYQFSNRVSASFQLRYERFESADSRVPSSTTMQGGFNIRVSISN
>AEN74156.1 hypothetical protein Rhom172_2259 [Rhodothermus marinus SG0.5JP17-172]
MSEALRAGKFWSGLVLLLVGGLLLPGLRTPTGAWALHAQTLPDSLQADSSRTDTLHTPRADRLLPRRMRDLPYARLWPRT
TSLTALRPSAWKREVTLDSTRLAYHIHERLGQTDVRVPVTLDLESYRKLRLRQALRQNWSTVQTQRQRQTNQRRRGGLGV
SIALPGGRQSAFTTIFGRPEVDLRVNGQANINAGFNYRKSDQQVAFSGRAAQLDPDFKQDLRLGITGTIGDKLRVNVNWD
TNNQFDYQNQLRLEYTGYEDEIIQRIEAGNVMLQTPSQLIRGGQSLFGIKAQFQLGGLQLTTVASQQEGQANSLTISGGA
QTTTFDLQPTDYDDGRHFFLAYYFRNWWEDALSDPPNIRVANGFERITEIEVWKLVYPVRDDENVRQVVALVDLGEPEEL
LTLADAYTRDDAGALPDNRNDRYDDTPGGEVDTYLRNGQANAAAYLKDQRGLSEDDFQIGRFKRLEPGRDYTYDEVLGYI
SLTQRLQENEALAIAFRYRAGGRIYQVGDFSSETGGAGGGQDEDRLVLKLLRPSQLRQPSPATGYNPAVWYLELRNLYRL
PGRGINPEDFELEIYYQPPGKTAQKFLTELGAQRTLLQLLGLDRLNQDQAPVPDNRFDFLTSITIDPGEGLLIFPFLEPF
GKRLEQLIEATELPDDQKAALKDRYVFRDLYTQKKENARRNTQHNVYRIQGSYKSAVQDFYDLQAYAGLVEGSVRVTSGG
TPLQEGVDFVVDYQSGTVRIINPAYLTPGREIQISYEQNALFNLQKKTLLGLRADYTLGDNLALGATMMRLSQKSPVDKF
RLGEEPISNMIWGFDGSFTAQPRWLTYALDALPLIQTKEPSEVSFSGEFAQLRPGHGETLAFERTRRELRDNNRDFPADE
LKGISYIDDFEGFETTFSLKQPGSWRLASPPDSIARYPAGFVGSLYDSLRTTWRGVFAWYQLSEVLVADLARRAPVYDPE
AVRPVLITDVFPNRDVRGELNQTLPTLDVYFNPYRRGPYNYTTELEDFLSHPEEVWGGMMQRLPEGSTDFNLKNIEFIEF
IFRPFPENPERDAGPDAKLYIDLGSISEDVIPNGKLNAEDGLSMTDPTSGFRGDQWSRYPTSIQNNSVDLDLSLRRTEDL
GLDGLASYDPSAYPEIYTEAFHFRRFLEALDPNNPDPRYRAERARALRDPSGDDYHSFDDDAFFRDPELFPPELYPNGVP
LQERFAHYFPGLELNAYETQNQLATNASVRRGNSRIPDTEDLNFNGSIDTDNSYFEYEIPLSKAVLDSLARPDREDDYIV
GAITNSKGETWYQVRIPVRNYTRRVGNIQDFSLIESIRVWTTGHRVPITLRFATFELVGSQWRKAEEVAVEEQTPSDTLF
TNTRVSISSVNNEENPDIYRTPNGAIISQVRTASGVVRNAREQALVLRVENLFPGHQRGIYKTFTQGLDLLKYSNLRMFV
HLHGRLGDGTPLEALAQQDPEAARQKVRLFVRLGSNASGDYYEYEQPLMPSSVTSGNSDELWQTFQRWGDRVIDLNSVNI
LLGALNELKIARDAAGFPADSVFWNEIDGRPTAPGVPDADEFAPPGTRLAVKGNPSLGRITMIIIGVRNPAPPGSADPRD
RLEEVVVWLNELRVSGYDEKNGYAAVANLNLKLADLGRVRANFRMQTDGFGSLSSTLGEREQTNQQSWSIATDFNLDRLL
[truncated: 874 more chars]
