# Supplementary material for: Phylogenetic comparison between Type IX Secretion System (T9SS) protein components suggests evidence of horizontal gene transfer
Source: PeerJ. 2020 Jun 26;8:e9019. doi: 10.7717/peerj.9019 (PMC7323717; doi:10.7717/peerj.9019)
Supplement: Supplemental Information 1 — T9SS components sequences, alignment of each T9SS protein family, NEX files used as input for MrBayes tool, genome annotation (GFF) file for Porphyromonas gingivalis and detailed Bayesian Inference trees with support values. [file peerj-08-9019-s001.zip › supplemental/Supplemental files/Supplemental Data S2/16srrna.fas]

>NR_113086.1 Porphyromonas gingivalis strain JCM 12257 16S ribosomal RNA, partial sequence
-----------------AGAGTTT--GATCCTGGCTCAGGATGAACGCTAGCGATAGGCT-TAACACATGCAAGTCGAGGGGACCGGCGCACGGGTGC-GTAACGCGTATGCAACTTGCCTTACAGAGGGGGATAACCCGTTGAAAGACGGACTAAAACCGCATACACTT-TATTGCATGAT--TGTAAGATAGGCATGCGTCCCATTAGCTAGTTGG-TG-AGGTAACGGCTCACCAAGGCGACGATGGGTAGGGGAACTGAGAGGTTTA-TCCCCCACACTGGTACTGAGACACGGACCAGACT-CCTACGGGAGGCAGCAGTGAGGAATATTGGTCAATGGGCGAGAGCCTGAACCAGCCAAGTCGCGTGAAGGA-AGACTGTCC-TAAGGATTGTAAACTTC-TTTTATACGGGAATAACGGGTACGAGCATTGAATGTACCGTAAGAATAAGCATCGGCTAACTCCGTGCCAGCAGCCGCGGTAATACGGAGGATGCGAGCGTTATCCGGATTTATTGGGTTTAAAGGGTGCGTAGGTTGTTCGGTAAGTCAGCGGTGAAACCTGAGCGCTCAACGT-TC-AGCCTGCCGTTGAAACTGCCGGGCTTGAGTTCAGCGGCGGCAGGCGGAATTCGTGGTGTAGCGGTGAAATGCATAGATATCACGAGGAACTCCGATTGCGAAGGCAGCTTGCCATACT-GCGACTGACACTGAAGCACGAAGGCGTGGGTATCAAACAGGATTAGATACCCTGGTAGTCCACGCAGTAAACGATGATTACTAGGAGTTT--GCTTCCACAGCGAAAGCGTTAAGTAATCCACCTGGGGA-GTACGCCGGCAACGGTGAAACTCAAAGGAATTGACGGGGGCCCGCACAAGCGGAGGAACATGTGGTTTAATTCGATGATACGCGAGGAACCTTACCCGGGATTGAAAT-CTATGTAGGTGCTGCATGGTTGTCGTCAGCTCGTGCCGTGAGGTGTCGGCTTAAGTGCCATAACGAGCG-CAACCCACATCGGTAGTTGCTAA-CAGTTTCGCTGAGGACTCT-ACCGAGACTGCCGTCGTAAGGCGTGAGGAAGGTGTGGATGACGTCAAATCAGCACGGCCCTTACATCCGGGGCGACACACGTGTTACAATGGGAGGGACAAAGGGCAGCTACCGGGCGACCGGATGCGAATCTC-AAACCCTTCCCCAGTTCGGATCGGAGTCTGCAACTCGACTCCGTGAAGCTGGATTCGCTAGTAATCGCGCATCAGCCATGGCGCGGTGAATACGTTCCCGGGCCTTGTACACACCGCCCGTCAAGCCATGGGAGTCGGGGGTACCTGAAGG-------------GGGGCGCACTAGGGTAATACCGGTGACTGGGGCTAAGTCGTAACAAGG-TAACC----------------------------------------
>NR_074464.1 Cellulophaga lytica strain DSM 7489 16S ribosomal RNA, partial sequence
-----------------AGAGTTT--GATCCTGGCTCAGGATGAACGCTAGCGGCAGGCT-TAACACATGCAAGTCGAGGGGACCGGCGCACGGGTGC-GTAACGCGTATACAATCTGCCTTACACTAAGGGATAGCCCAGAGAAATTTGGATTAACACCTTATAGTTTA-TATGGCATCA---TGTAAGATGAGTATGCGTCCCATTAGTTTGTTGG-TA-AGGTAACGGCTTACCAAGACTACGATGGGTAGGGGCCCTGAGAGGGGGA-TCCCCCACACTGGTACTGAGACACGGACCAGACT-CCTACGGGAGGCAGCAGTGAGGAATATTGGACAATGGAGGAGACTCTGATCCAGCCATGCCGCGTGCAGGA-AGACGGTCC-TATGGATTGTAAACTGC-TTTTATACAGGAAGAATAAGTACGTGTGGTGACGGTACTGTAAGAATAAGGACCGGCTAACTCCGTGCCAGCAGCCGCGGTAATACGGAGGGTCCGAGCGTTATCCGGAATTATTGGGTTTAAAGGGTCCGTAGGCGGGCTGTTAAGTCAGGGGTGAAAGTTTGCAGCTCAACTG-TA-GAATTGCCTTTGATACTGATGGTCTTGAATTATTGTGAAGTGGTTAGAATATGTAGTGTAGCGGTGAAATGCATAGATATTACATAGAATACCGATTGCGAAGGCAGATCACTAACAA-TTGATTGACGCTGATGGACGAAAGCGTGGGTAGCGAACAGGATTAGATACCCTGGTAGTCCACGCCGTAAACGATGGATACTAGCTGTTT--AGCGGCCAAGCGAAAGTGATAAGTATCCCACCTGGGGA-GTACGTTCGCAAGAATGAAACTCAAAGGAATTGACGGGGGCCCGCACAAGCGGTGGAGCATGTGGTTTAATTCGATGATACGCGAGGAACCTTACCAGGGCTTAAATA-TTTACAAGGTGCTGCATGGTTGTCGTCAGCTCGTGCCGTGAGGTGTCAGGTTAAGTCCTATAACGAGCG-CAACCCCTGTTGTTAGTTACCAG-CACTTATGGTGGGGACTCT-AGCAAGACTGCCGGTGCAAACCGTGAGGAAGGTGGGGATGACGTCAAATCATCACGGCCCTTACGTCCTGGGCCACACACGTGCTACAATGGTAGGTACAGAGAGCAGCCACTTAGCGATAAGGAGCGAATCTA-AAAACCTATCACAGTTCGGATCGGAGTCTGCAACTCGACTCCGTGAAGCTGGAATCGCTAGTAATCGGATATCAGCCATGATCCGGTGAATACGTTCCCGGGCCTTGTACACACCGCCCGTCAAGCCATGGAAGCTGGGGGTACCTGAAGT-------------GGAGCGACCTAGGGTAAAACTGGTAACTAGGGCTAAGTCGTAACAAGG-TAGCCGTACCGGAAGGTGCGGCTGGAACACCT-------------
>NR_044738.2 Flavobacterium johnsoniae strain ATCC 23107 16S ribosomal RNA, partial sequence
---------TACGATGAAGAGTTT--GATCCTGGCTCAGGATNAACGCTAGCGGCAGGCT-TAACACATGCAAGTCGAGGGGACCGGGCCACGGGTGC-GTAACGCGTATGCAATCTGCCNTTCACAGAGGGATAGCCCAGAGAAATTTGGATTAATACCTCATAGTATT-GGTGGCATCA---TGAAAGATGAGCATGCGTCCCATTAGCTAGTTGG-TA-AGGTAACGGCTTACCAAGGCAACGATGGGTAGGGGTCCTGAGAGGGAGA-TCCCCCACACTGGTACTGAGACACGGACCNGNCT-CCTACGGGAGGCAGCAGTGAGGAATATTGGTCAATGGACGCAAGTCTGAACCAGCCATGCCGCGTGCAGGA-TGACGGTCC-TATGGATTGTAAACTGC-TTTTGTACGAGAAGAAACACTATGTAGCTTGACGGTATCGTAAGAATAAGGATCGGCTAACTCCGTGCCAGCAGCCNCGNNNATACGGAGNATCCNAGCGTTATCCGGAATCATTGGGTTTAAAGGGTCCGTAGGCGGTTTAGTAAGTCAGTGGTGAAAGCCCATCGCTCAACGG-TG-GAACGGCCATTGATACTGCTGAACTTGAATTACTGGGAAGTAACTAGAATATGTAGTGTAGCGGTGAAATGCTTAGATATTACATGGAATACCAATTGCGAAGGCAGGTTACTACCAG-NCTATTGACGCTGATGGACNAAAGCGTGGGGAGCGAACAGGATTAGATACCCTGGTAGTCCACGCCGTAAACGATGGATACTAGCTGTTG--AGTGGCTAAGCGAAAGTGATAAGTATCCCACCTGGGGA-GTACGAACGCAAGTTTGAAACTCAAAGGAATTGACGGGGGCCNGCACAAGCGGTGGAGCATGTGGTTTAATTCGATGNTACGCGAGGAACCTTACCAAGGCTTAAATA-TTTACAAGGTGCTGCATGGTTGTCGTCAGCTCGTGCCGTGAGGTGTCAGGTTAAGTCCTATAACGAGCG-CAACCCCTGTTGTTAGTTGCCAG-CGATCATGTCGGNNACTCT-AACAAGACTGCCAGTGCAAACTGTGAGGAAGGTGGGGATGACGTCAAATCATCACGGCCCTTACGCCTTGGGCTACACACGTGCTACAATGGCCGGTACAGAGAGCAGCCACTGGGTGACCAGGAGCGAATCTA-AAAGCCGGTCACAGTTCGGATCGGAGTCTGCAACTCGACTCCGTGAAGCTGGAATCGCTAGTAATCGGATATCAGCCATGATCCGGTGAATACGTTCCCGGGCCTTGTACACACCGCCCGTCAAGNCATGGAAGCTGGGGGTGCCTGAAGT-------------GGAGCTGCCTAGGGTAAAACTGGTAACTAGGGC-------------------------------------------------------------
>NR_040907.1 Flavobacterium columnare strain IFO 15943 16S ribosomal RNA, partial sequence
---------------------------------------GATGAACGCTAGCGGCAGGCT-TAACACATGCAAGTCGAGGGGACCGGCGCACGGGTGC-GTAACGCGTATGCAATCTACCTTGTACAGGGGGATAGCCCAGAGAAATTTGGATTAATACCCCATAGTATT-AATGGCCTCA---TACAAGATGAGCATGCGTCCCATTAGCTAGTTGG-TG-TGGTAACGGCATACCAAGGCAACGATGGGTAGGGGTCCTGAGAGGGAGA-TCCCCCACACTGGTACTGAGACACGGACCAGACT-CCTACGGGAGGCAGCAGTGAGGAATATTGGTCAATGGGCGCAAGCCTGAACCAGCCATGCCGCGTGCAGGA-TGACGGTCC-TATGGATTGTAAACTGC-TTTTGTACAGGAAGAAACCCCTTGTAGCTTGACGGTACTGTAAGAATAAGGATCGGCTAACTCCGTGCCAGCAGCCGCGGTAATACGGAGGATCCAAGCGTTATCCGGAATCATTGGGTTTAAAGGGTCCGTAGGCGGTTTTATAAGTCAGTGGTGAAATCTGGTCGCTCAACGA-TC-AAACGGCCATTGATACTGTAAGACTTGAATTACTTGGAAGTAACTAGAATATGTAGTGTAGCGGTGAAATGCTTAGAGATTACATGGAATACCGATTGCGAAGGCAGGTTACTACGAG-TATATTGACGCTGATGGACGAAAGCGTGGGGAGCGAACAGGATTAGATACCCTGGTAGTCCACGCCGTAAACGATGGATACTAGCTGTTT--AGTGGCTAAGCGAAAGTGATAAGTATCCCACCTGGGGA-GTACGCTCGCAAGAGTGAAACTCAAAGGAATTGACGGGGGCCCGCACAAGCGGAGGAGCATGTGGTTTAATTCGATGATACGCGAGGAACCTTACCAAGGCTTAAATG-TTTTCAAGGTGCTGCATGGTTGTCGTCAGCTCGTGCCGTGAGGTGTCAGGTTAAGTCCTATAACGAGCG-CAACCCCTGTTGCTAGTTGCCAG-CGATCATGTCGGGAACTCT-AGCAAGACTGCCGGTGCAAACCGCGAGGAAGGTGGGGATGACGTCAAATCATCACGGCCCTTACGCCTTGGGCTACACACGTGCTACAATGGNCGGTACAGAGAGCAGCCACTACGCAAGTAGGAGCGAATCTA-AAAACCGTTCTCAGTTCGGATCGGAGTCTGCAACTCGACTCCGTGAAGCTGGATTCGCTAGTAATCGCAGATCAGCCATGCTGCGGTGAATACGTTCCCGGGCCTTGTACACACCGCCCGTCAAGCCATGGAAGCTGGGGGTACCTGAAGT-------------GGAGCTGCCTAGGGTAAAACTGGTAACTAGGGCTAAGTCGTAACAAGG-TAGCCGTACCGGAAGGTGC--------------------------
>NR_112940.1 Bacteroides ovatus strain JCM 5824 16S ribosomal RNA, partial sequence
--------------------------------GGCTCAGGATGAACGCTAGCTACAGGCT-TAACACATGCAAGTCGAGGGGACCGGCGCACGGGTGA-GTAACACGTATCCAACCTGCCGATAACTCCGGAATAGCCTTTCGAAAGAAAGATTAATACCGGATAGCATA-AATCGCATGA---TTATCGATGGGGATGCGTTCCATTAGTTTGTTGG-CG-GGGTAACGGCCCACCAAGACTACGATGGATAGGGGTTCTGAGAGGAAGG-TCCCCCACATTGGAACTGAGACACGGTCCAAACT-CCTACGGGAGGCAGCAGTGAGGAATATTGGTCAATGGGCGAGAGCCTGAACCAGCCAAGTAGCGTGAAGGA-TGAAGGCTC-TATGGGTCGTAAACTTC-TTTTATATGGGAATAAAGTTCACGTGTTTTGTATGTACCATATGAATAAGGATCGGCTAACTCCGTGCCAGCAGCCGCGGTAATACGGAGGATCCGAGCGTTATCCGGATTTATTGGGTTTAAAGGGAGCGTAGGTGGATTGTTAAGTCAGTTGTGAAAGTTTGCGGCTCAACCG-TA-AAATTGCAGTTGAAACTGGCAGTCTTGAGTACAGTAGAGGTGGGCGGAATTCGTGGTGTAGCGGTGAAATGCTTAGATATCACGAAGAACTCCGATTGCGAAGGCAGCTCACTAGACT-GTTACTGACACTGATGCTCGAAAGTGTGGGTATCAAACAGGATTAGATACCCTGGTAGTCCACACAGTAAACGATGAATACTCGCTGTTT--AGCGGCCAAGCGAAAGCATTAAGTATTCCACCTGGGGA-GTACGCCGGCAACGGTGAAACTCAAAGGAATTGACGGGGGCCCGCACAAGCGGAGGAACATGTGGTTTAATTCGATGATACGCGAGGAACCTTACCCGGGCTTAAATC-TTGTGAAGGTGCTGCATGGTTGTCGTCAGCTCGTGCCGTGAGGTGTCGGCTTAAGTGCCATAACGAGCG-CAACCCTTATCTTTAGTTACTAA-CAGTTATGCTGAGGACTCT-AGAGAGACTGCCGTCGTAAGATGTGAGGAAGGTGGGGATGACGTCAAATCAGCACGGCCCTTACGTCCGGGGCTACACACGTGTTACAATGGGGGGTACAGAAGGCAGCTACCTGGCGACAGGATGCTAATCCC-AAAACCTCTCTCAGTTCGGATCGAAGTCTGCAACCCGACTTCGTGAAGCTGGATTCGCTAGTAATCGCGCATCAGCCATGGCGCGGTGAATACGTTCCCGGGCCTTGTACACACCGCCCGTCAAGCCATGAAAGCCGGGGGTACCTGAAGT-------------GGAGCGTCCTAGGGTAAAACTGGTAATTGGGGCTA-----------------------------------------------------------
>NR_113106.1 Prevotella intermedia strain JCM 12248 16S ribosomal RNA, partial sequence
-----------------AGAGTTT--GATCCTGGCTCAGGATGAACGCTAGCTATAGGCT-TAACACATGCAAGTCGAGGGGACCGGCGCACGGGTGA-GTATCGCGTATCCAACCTTCCCTCCACTCGGGGATACCCCGTTGAAAGACGGCCTAATACCCGATGTTGTC-AATGGCATCT---TGGAGGATGGGGATGCGTCTGATTAGCTTGTTGG-TGCGGGTAACGGCCCACCAAGGCTACGATCAGTAGGGGTTCTGAGAGGAAGG-TCCCCCACATTGGAACTGAGACACGGTCCAAACT-CCTACGGGAGGCAGCAGTGAGGAATATTGGTCAATGGACGTAAGTCTGAACCAGCCAAGTAGCGTGCAGGATTGACGGCCC-TATGGGTTGTAAACTGC-TTTTGTTGGGGAGTAAAGCGCACGTGCTTTGCATTTACCCTTCGAATAAGGACCGGCTAATTCCGTGCCAGCAGCCGCGGTAATACGGAAGGTCCAGGCGTTATCCGGATTTATTGGGTTTAAAGGGAGTGTAGGCGGTCTGTTAAGCGTGTTGTGAAATTTAGGTGCTCAACAT-CT-ACCTTGCAGCGCGAACTGGCGGACTTGAGTGCACGCAACGTATGCGGAATTCATGGTGTAGCGGTGAAATGCTTAGATATCATGACGAACTCCGATTGCGAAGGCAGCGTACGGGAGT-GTTACTGACGCTTAAGCTCGAAGGTGCGGGTATCGAACAGGATTAGATACCCTGGTAGTCCGCACGGTAAACGATGGATGCCCGCTGTTA--AGCGGCTAAGCGAAAGCATTAAGCATCCCACCTGGGGA-GTACGCCGGCAACGGTGAAACTCAAAGGAATTGACGGGGGCCCGCACAAGCGGAGGAACATGTGGTTTAATTCGATGATACGCGAGGAACCTTACCCGGGCTTGAATC-CTGTGAAGGTGCTGCATGGTTGTCGTCAGCTCGTGCCGTGAGGTGTCGGCTTAAGTGCCATAACGAGCG-CAACCCCTTTCCTTAGTTGCCAT-CAGTSATGCTGGGCACTCT-GGGGACACTGCCACCGCAAGGTGTGAGGAAGGTGGGGATGACGTCAAATCAGCACGGCCCTTACGTCCGGGGCTACACACGTGTTACAATGGCCGGTACAGAGGGACGGTGNNATGTAAATCGCATCCAATCTT-AAAGCCGGTCCCAGTTCGGACTGAGGTCTGCAACCCGACCTCACGAAGCTGGATTCGCTAGTAATCGCGCATCAGCCATGGCGCGGTGAATACGTTCCCGGGCCTTGTACACACCGCCCGTCAAGCCATGAAAGCCGGGGGTGCCTGAAGT-------------GGAGCGACCTAGGGCAAAACTGGTGATTGGGGCTAAGTCGTAACAAGG-TAACC----------------------------------------
>NR_074429.1 Riemerella anatipestifer strain DSM 15868 16S ribosomal RNA, partial sequence
-----------------AGAGTTT--GATCCTGGCTCAGGATGAACGCTAGCGGGAGGCC-TAACACATGCAAGCCGAGCGGAGCGGCGTACGGGTGC-GGAACACGTGTGCAACCTGCCTTTATCTGAGGGATAGCCTTTCGAAAGGAAGATTAATACCTCATAATAT--GTTGGCATCA---ATAGAGATGGGCACGCGCAAGATTAGATAGTTGG-TG-AGGTAACGGCTCACCAAGTCAATGATCTTTAGGGGGCCTGAGAGGGTGA-TCCCCCACACTGGTACTGAGACACGGACCAGACT-CCTACGGGAGGCAGCAGTGAGGAATATTGGACAATGGGTGCAAGCCTGATCCAGCCATCCCGCGTGAAGGA-CGACGGCCC-TATGGGTTGTAAACTTC-TTTTGTACAGGGATAAACCTCTCGTGAGCTGAAGGTACTGTACGAATAAGCACCGGCTAACTCCGTGCCAGCAGCCGCGGTAATACGGAGGGTGCAAGCGTTATCCGGATTTATTGGGTTTAAAGGGTCCGCAGGCGGGCTAGTAAGTCAGTGGTGAAAGCCTACAGCTTAACTG-TA-GAACTGCCGTTGATACTGCTAGTCTTGAGTATAGTTGAGGTAGCTGGAATGAGTAGTGTAGCGGTGAAATGCATAGATATTACTCAGAACACCGATTGCGAAGGCAGGTTACCAAGTT-ATAACTGACGCTGAGGGACGAAAGCGTGGGGAGCGAACAGGATTAGATACCCTGGTAGTCCACGCCGTAAACGATGCTAACTCGTTTTTG--AGAGACTAAGCGAAAGTGATAAGTTAGCCACCTGGGGA-GTACGACCGCAAGGTTGAAACTCAAAGGAATTGACGGGGGCCCGCACAAGCGGTGGATCATGTGGTTTAATTCGATGATACGCGAGGAACCTTACCAAGGCTTAAATG-TTTTCAAGGTGCTGCATGGTTGTCGTCAGCTCGTGCCGTGAGGTGTTAGGTTAAGTCCTGCAACGAGCG-CAACCCCTGTCACTAGTTGCCAT-C--TTAAGTTGGGGACTCT-AGTGAGACTGCCTACGCAAGTAGAGAGGAAGGTGGGGATGACGTCAAATCATCACGGCCCTTACGCCTTGGGCCACACACGTGATACAATGGCCGGTACAGAGGGCAGCTACACTGCGAAGTGATGCAAATCTC-AAAGCCGGTCTCAGTTCGGATTGGAGTCTGCAACTCGACTCTATGAAGCTGGAATCGCTAGTAATCGCGCATCAGCCATGGCGCGGTGAATACGTTCCCGGGCCTTGTACACACCGCCCGTCAAGCCATGGAAGCTGGGGGTACCTGAAGT-------------GGAGCTGCCTAGGGTAAAACTAGTAACTAGGGCTAAGTCGTAACAAGG-TAGCCGTACCGGAAGGTGCGGCTGGAACATCT-------------
>NR_113562.1 Capnocytophaga haemolytica strain JCM 8565 16S ribosomal RNA, partial sequence
-----------------AGAGTTT--GATCCTGGCTCAGGATGAACGCTAGCGGCAGGCC-TAACACATGCAAGTCGAGGGGACCGGCGCACGGGTGC-GTAACGCGTGTACAATCTACCTTTTACTGGGGAATAGCCCGAAGAAATTTGGATTAATGCCCCATAGTATA-CGTGGCATCA---TAAGAGATGAGTACGCGTTCTATTAGTTAGTTGG-TG-AGGTAACGGCTCACCAAGGCAGCGATAGATAGGGGTTCTGAGAGGGATG-TCCCCCACACTGGTACTGAGATACGGACCAGACT-CCTACGGGAGGCAGCAGTGAGGAATATTGGTCAATGGTCGGAAGACTGAACCAGCCATGCCGCGTGCAGGA-TGACGGCCT-TATGGGTTGTAAACTGC-TTTTGTATGGGAAGAATAAGTACGTGTGATGACGGTACTATATGAATAAGCATCGGCTAACTCCGTGCCAGCAGCCGCGGTAATACGGAGGATGCGAGCGTTATCCGGAATCATTGGGTTTAAAGGGTCTGTAGGCGGGCTATTAAGTCAGAGGTGAAAGCACTGAGCTCAACTG-AG-TAACTGCCTTTGAAACTGATAGTCTTGAATACTTACGAAGTAGCTGGAATGTGTAGTGTAGCGGTGAAATGCTTAGATATTACACAGAACACCGATAGCGAAGGCATGTTACTAGTAAGGTTATTGACGCTGAGGGACGAAAGCGTGGGGAGCGAACAGGATTAGATACCCTGGTAGTCCACGCTGTAAACGATGGATACTAGCTGTTT--AGTGGCTAAGCGAAAGTGATAAGTATCCCACCTGGGGA-GTACGCACGCAAGTGTGAAACTCAAAGGAATTGACGGGGGCCCGCACAAGCGGTGGAGCATGTGGTTTAATTCGATGATACGCGAGGAACCTTACCAAGGTTTAAATG-TTTTCAAGGTGCTGCATGGTTGTCGTCAGCTCGTGCCGTGAGGTGTCAGGTTAAGTCCTATAACGAGCG-CAACCCCTGCCATTATTTGCCAG-CG-TTCGGTCGGGCACTAT-AGTGGGACTGCCGGTGCAAACCGTGAGGAAGGTGGGGATGACGTCAAATCATCACGGCCCTTACATCTTGGGCTACACACGTGCTACAATGGTCGTTACAGAGAGCAGCGAGCGGGTGACCGTGAGCGAATCTT-AAAGACGATCACAGTTCGGATCGGAGTCTGCAACTCGACTCCGTGAAGCTGGAATCGCTAGTAATCGCGCATCAGCCATGGCGCGGTGAATACGTTCCCGGGCCTTGTACACACCGCCCGTCAAGCCATGGAAGCTGGGGGTATCTGAAGA-------------GGAACTGTTTAGGGTAAAACTAGTGACTGGGGCTAAGTCGTAACAAGG-TAACC----------------------------------------
>NR_074684.1 Zobellia galactanivorans strain DsiJ 16S ribosomal RNA, partial sequence
--------CAACGATGAAGAGTTT--GATCCTGGCTCAGGATGAACGCTAGCGGCAGGCC-TAACACATGCAAGTCGAGGGGACCGGCGCACGGGTGC-GCAACGCGTATACAATCTGCCCCCTACTGTGGGATAGCCCAGAGAAATTTGGATTAATACCACATGGTACC-TACGGCATCG---TAGGGGATGAGTATGCGTCCCATTAGTTAGTTGG-TG-AGGTAACGGCTCACCAAGACCGCGATGGGTAGGGGCCCTGAGAGGGGGA-TCCCCCACACTGGTACTGAGACACGGACCAGACT-CCTACGGGAGGCAGCAGTGAGGAATATTGGACAATGGGCGGGAGCCTGATCCAGCCATGCCGCGTGCAGGA-AGAATGCCC-TATGGGTAGTAAACTGC-TTTTATACGGGAAGAAAAAGTACGTGCACTGACGGTACCGTAAGAATAAGGACCGGCTAACTCCGTGCCAGCAGCCGCGGTAATACGGAGGGTCCGAGCGTTATCCGGAATTATTGGGTTTAAAGGGTCCGTAGGCGGGCCGATAAGTCAGGGGTGAAAGTTTGCAGCTCAACTG-TA-AAATTGCCTTTGATACTGTCGGTCTTGAGTTATAGTGAAGTTGCCGGAATATGTAGTGTAGCGGTGAAATGCATAGATATTACATAGAACACCGATTGCGAAGGCAGGTGACTAACTA-TATACTGACGCTGATGGACGAAAGCGTGGGGAGCGAACAGGATTAGATACCCTGGTAGTCCACGCCGTAAACGATGGATACTAGCTGTCC--GGCGGCCAAGCGAAAGTGATAAGTATCCCACCTGGGGA-GTACGTTCGCAAGAATGAAACTCAAAGGAATTGACGGGGGCCCGCACAAGCGGTGGAGCATGTGGTTTAATTCGATGATACGCGAGGAACCTTACCAGGGCTTAAATA-TTTGCAAGGTGCTGCATGGTTGTCGTCAGCTCGTGCCGTGAGGTGTCAGGTTAAGTCCTATAACGAGCG-CAACCCCTACCGTTAGTTGCCAG-CGATCATGTCGGGGACTCT-AACGGGACTGCCGGTGCAAACCGTGAGGAAGGTGGGGACGACGTCAAATCATCACGGCCCTTACGTCCTGGGCCACACACGTGCTACAATGGCCGGTACAGCGGGAAGCCATGCGGCAACGCAGAGCGGATCCA-AAAACCGGTCACAGTTCGGATCGGGGTCTGCAACTCGACCCCGTGAAGCTGGAATCGCTAGTAATCGGATATCAGCCATGATCCGGTGAATACGTTCCCGGGCCTTGTACACACCGCCCGTCAAGCCATGGAAGCCGGGAGTGCCTGAAGT-------------GGAGCGGCCTAGGGCAAGATCGGTAACTAGGGCTAAGTCGTAACAAGG-TAGCCGTACCGGAAGGTGCGGCTGGAACACCTCCTTT--------
>NR_113104.1 Prevotella enoeca strain JCM 12259 16S ribosomal RNA, partial sequence
------------------------------CTGGCTCAGGATGAACGCTAGCTACAGGCC-TAACACATGCAAGTCGAGGGGACCGGCGCACGGGTGA-GTAACGCGTATCCAACCTACCCATGACTAAGGGATAACCCGTCGAAAGTCGGCCTAAGACCTTATGTAATC-ACAGGCATCT---TGATGGATGGGGATGCGTCTGATTAGCTTGTCGG-TG-AGGTAACGGCTCACCGAGGCAACGATCAGTAGGGGTTCTGAGAGGAAGG-TCCCCCACATTGGAACTGAGACACGGTCCAAACT-CCTACGGGAGGCAGCAGTGAGGAATATTGGTCAATGGACGATAGTCTGAACCAGCCAAGTAGCGTGCAGGA-TGACGGCCC-TATGGGTTGTAAACTGC-TTTTATGCGGGGATAAAGTGGACGTGCATTGCATGTACCGCATGAATAAGGACCGGCTAATTCCGTGCCAGCAGCCGCGGTAATACGGAAGGTCCAGGCGTTATCCGGATTTATTGGGTTTAAAGGGAGCGTAGGCTGCCGTTTAAGCGTGTTGTGAAATGTACCGGCTCAACCG-GT-GATGTGCAGCGCGAACTGGATGGCTTGAGTACGAAGAGGGAATGCGGAACTCGTGGTGTAGCGGTGAAATGCTTAGATATCACGAGGAACTCCGATCGCGAAGGCAGCATTCCGTTTC-GTGACTGACGCTGATGCTCGAAAGTGCGGGTATCGAACAGGATTAGATACCCTGGTAGTCCGCACGGTAAACGATGGATGCTCGCTGTTGT-AGTGGCTAAGTGAAAGCATTAAGCATCCCACCTGGGGA-GTACGCCGGCAACGGTGAAACTCAAAGGAATTGACGGGGGCCCGCACAAGCGGAGGAACATGTGGTTTAATTCGATGATACGCGAGGAACCTTACCCGGGCTTGAATC-CTGTGAAGGTGCTGCATGGTTGTCGTCAGCTCGTGCCGTGAGGTGTCGGCTTAAGTGCCATAACGAGCG-CAACCCTTTTCCTTAGTTGCCAT-CGGTCAAGCCGGGCACTCT-GAGGATACTGCCTCCGCAAGGAGTGAGGAAGGTGGGGATGACGTCAAATCAGCACGGCCCTTACGTCCGGGGCTACACACGTGTTACAATGGCGCGTACAGAGAGCTGGGTTTGCGCAAGCACTCTCAAATCTT-AAAACGCGTCTCAGTTCGGACCGGGGTCTGCAACCCGACCCCGCGAAGCTGGATTCGCTAGTAATCGCGCATCAGCCATGGCGCGGTGAATACGTTCCCGGGCCTTGTACACACCGCCCGTCAAGCCATGAAAGCCGGGGGCGCCTGAAGT-------------GGATCGGCCTAGGGCGAGACCGGTGATTGGGGCTAAGTCGTAACAAGG-TAACC----------------------------------------
>NR_042354.1 Myroides odoratimimus strain CCUG 39352 16S ribosomal RNA, partial sequence
-------------------------------------------------AGCGGCAGGCC-TAACACATGCAAGTCGAGGGGACCGGCGCACGGGTGA-GTAACGCGTATGCAACCTACCTTATACAGGGGAATAGCCCGAAGAAATTCGGATTAATGCTCCATGGTTTA-AATGGCATCG---TATAAGATGGGCATGCGTATCATTAGCTAGTTGG-TG-TGGTAACGGCATACCAAGGCAACGATGATTAGGGGTCCTGAGAGGGAGA-TCCCCCACACTGGTACTGAGACACGGACCAGACT-CCTACGGGAGGCAGCAGTGAGGAATATTGGTCAATGGAGGCAACTCTGAACCAGCCATGCCGCGTGCAGGA-TGACGGTCC-TATGGATTGTAAACTGC-TTTTGTACAGGAAGAAACCTTACGAGACTTGACGGTACTGTAAGAATAAGGATCGGCTAACTCCGTGCCAGCAGCCGCGGTAATACGGAGGATCCGAGCGTTATCCGGAATTATTGGGTTTAAAGGGTTCGTAGGCGGCTTTGTAAGTCAGTGGTGAAATTTCCTAGCTTAACTA-GG-ACACTGCCATTGATACTGCAGAGCTTGAATAATATGGAAGTAACTAGAATATGTAGTGTAGCGGTGAAATGCTTAGATATTACATGGAATACCAATTGCGAAGGCAGGTTACTACGTA-TTTATTGACGCTGATGAACGAAAGCGTGGGGAGCGAACAGGATTAGATACCCTGGTAGTCCACGCCGTAAACGATGGATACTAGCTGTTC--AGTGGCTAAGCGAAAGTGATAAGTATCCCACCTGGGGA-GTACGTTCGCAAGAATGAAACTCAAAGGAATTGACGGGGGCCCGCACAAGCGGTGGAGCATGTGGTTTAATTCGATGATACGCGAGGAACCTTACCAGGGCTTAAATA-TTTACAAGGTGCTGCATGGTTGTCGTCAGCTCGTGCCGTGAGGTGTCAGGTTAAGTCCTATAACGAGCG-CAACCCCTATTGTTAGTTACCAG-CGCTAGAGGCGGGGACTCT-AGCAAGACTGCCGGTGCAAACCGTGAGGAAGGTGGGGATGACGTCAAATCATCACGGCCCTTACGTCCTGGGCTACACACGTGCTACAATGGCAAGTACAGAAAGCAGCTACCTGGCAACAGGATGCGAATCTC-AAAGCTTGTCTCAGTTCGGATTGGAGTCTGCAACTCGACTCTATGAAGCTGGAATCGCTAGTAATCGGATATCAGCCATGATCCGGTGAATACGTTCCCGGGCCTTGTACACACCGCCCGTCAAGCCATGGAAGCTGGGGGTACCTGAAGT-------------GGAGCTGCCTAGGGTAAAACTAGTAACTAGGGCTAAGTCGTAACAAGG-TAGCCGTACCGGAAGGTGCGGCTGGATCACCTCCTTTC-------
>NR_113883.1 Flavobacterium psychrophilum strain NBRC 100250 16S ribosomal RNA, partial sequence
---------------------------------------GATGAACGCTAGCGGCAGGCT-TAACACATGCAAGTCGAGGGGACCGGCGCACGGGTGC-GTAACGCGTATGCAATCTACCTTTTACAGAGGGATAGCCCAGAGAAATTTGGATTAATACCTCATAGTATA-ATTGGCATCA---TAAAAGATGAGCATGCGTCCCATTAGCTAGTTGG-TA-AGGTAACGGCTTACCAAGGCAACGATGGGTAGGGGTCCTGAGAGGGAGA-TCCCCCACACTGGTACTGAGACACGGACCAGACT-CCTACGGGAGGCAGCAGTGAGGAATATTGGTCAATGGGCGCAAGCCTGAACCAGCCATGCCGCGTGCAGGA-TGACGGTCC-TATGGATTGTAAACTGC-TTTTGCACAGGAAGAAACACCTCGTGGCTTGACGGTACTGTGAGAATAAGGATCGGCTAACTCCGTGCCAGCAGCCGCGGTAATACGGAGGATCCAAGCGTTATCCGGAATCATTGGGTTTAAAGGGTCCGTAGGCGGCCAGATAAGTCAGTGGTGAAAGCCCATCGCTCAACGA-TG-GAACGGCCATTGATACTGTTTGGCTTGAATTATTTGGAAGTAACTAGAATATGTAGTGTAGCGGTGAAATGCTTAGAGATTACATGGAATACCAATTGCGAAGGCAGGTTACTACAAA-TTGATTGACGCTGATGGACGAAAGCGTGGGTAGCGAACAGGATTAGATACCCTGGTAGTCCACGCCGTAAACGATGGATACTAGCTGTTG--AGTGGCTAAGCGAAAGTGATAAGTATCCCACCTGGGGA-GTACGTTCGCAAGAATGAAACTCAAAGGAATTGACGGGGGCCCGCACAAGCGGTGGAGCATGTGGTTTAATTCGATGATACGCGAGGAACCTTACCAAGGCTTAAATA-TTTACAAGGTGCTGCATGGTTGTCGTCAGCTCGTGCCGTGAGGTGTCAGGTTAAGTCCTATAACGAGCG-CAACCCCTGTTGTTAGTTGCCAG-CGATCATGTCGGGAACTCT-AGCAAGACTGCCAGTGTAAACTGTGAGGAAGGTGGGGATGACGTCAAATCATCACGGCCCTTACGCCTTGGGCTACACACGTGCTACAATGGCCGGTACAGAGAGCAGCCACTACGCAAGTAGGAGCGAATCTA-AAAACCGGTCTCAGTTCGGATCGGAGTCTGCAACTCGACTCCGTGAAGCTGGAATCGCTAGTAATCGGATATCAGCCATGATCCGGTGAATACGTTCCCGGGCCTTGTACACACCGCCCGTCAAGCCATGGAAGCTGGGGGTGCCTGAAGT-------------GGAGCTGCCTAGGGTAAAACTGGTAACTAGGGCTAAG---------------------------------------------------------
>NR_036862.1 Elizabethkingia miricola strain W3-B1 16S ribosomal RNA, partial sequence
-------------------------------------------------------------TAACACATGCAAGCCGAGCGGAGCGGCGTACGGGTGC-GGAACACGTGTGCAACCTGCCTTTATCAAGGGGATAGCCTTTCGAAAGGAAGATTAATACCCTATAATAT--ATCGGCATCG---ATAAAGATGGGCACGCGCAAGATTAGCTAGTTGG-TG-AGGTAACGGCTCACCAAGGCGACGATCTTTAGGGGGCCTGAGAGGGTGA-TCCCCCACACTGGTACTGAGACACGGACCAGACT-CCTACGGGAGGCAGCAGTGAGGAATATTGGACAATGGGTGGAAGCCTGATCCAGCCATCCCGCGTGTAGGA-AGACGGCCC-TATGGGTTGTAAACTAC-TTTTATCTGGGGATAAACCTTACGTGAGCTGAAGGTACCAGATGAATAAGCACCGGCTAACTCCGTGCCAGCAGCCGCAGTAATACGGAGGGTGCAAGCGTTATCCGGATTTATTGGGTTTAAAGGGTCCGTAGGCGGACTGATAAGTCAGTGGTGAAATCCGACAGCTTAACTG-TC-GAACTGCCATTGATACTGTTAGTCTTGAGTAAGGTTGAAGTGGCTGGAATAAGTAGTGTAGCGGTGAAATGCATAGATATTACTTAGAACACCAATTGCGAAGGCAGGTCACTAAGTC-TTAACTGACGCTGATGGACGAAAGCGTGGGGAGCGAACAGGATTAGATACCCTGGTAGTCCACGCCGTAAACGATGATTACTCGTTTTTG--AGAGACTAAGCGAAAGTGATAAGTAATCCACCTGGGGA-GTACGTTCGCAAGAATGAAACTCAAAGGAATCGACGGGGGCCCGCACAAGCGGTGGAGCATGTGGTTTAATTCGATGATACGNGNGGAACCTTACCAAGACTTAAATG-TTTTCAAGGTGCTGCATGGTTGTCGTCAGCTCGTGCCNTGAGGTGTTAGGTTAAGTCCTGCAACGAGCG-CAACCCCTGTCACTAGTTGCTAA-C--TTAAGTTGAGGACTCT-AGTGAGACTGCCTACGCAAGTAGAGAGGAAGGTGGGGATGACGTCAAATCATCACGGCCCTTACGTCTTGGGCCACACACGTGCTACAATGGCCGGTACAGAGGGCAGCTACCTAGTGATAGGATGCAAATCTC-AAAGCCGGTCTCAGTTCGGATTGGAGTCTGCAACTCGACTCTATGAAGCTGGAATCGCTAGTAATCGCGCATCANCCATGCCGTAA-----ACGTCCC----------------------------------------------------------------------------------------------------------------------------------------------------------------
>NR_025534.1 Pedobacter cryoconitis strain A37 16S ribosomal RNA, partial sequence
-------------------------------TGGCTCAGGATGAACGCTAGCGGCAGGCC-TAATACATGCAAGTCGAACGAAGTGGCGCACGGGTGC-GTAACGCGTATGCAACCTACCTTAATCAGGGGGATAGCCCGAAGAAATTCGGATTAACACCGCATAAAATC-GACAGCATTG---ATTAAGATGGGCATGCGTGACATTAGTTAGTTGG-CG-GGGTAACGGCCCACCAAGACCACGATGTCTAGGGGATCTGAGAGGATGA-CCCCCCACACTGGTACTGAGACACGGACCAGACT-CCTACGGGAGGCAGCAGTAAGGAATATTGGTCAATGGAGGCAACTCTGAACCAGCCATGCCGCGTGCAGGA-AGACAGCCC-TCTGGGTCGTAAACTGC-TTTTATTCGGGAATAAACCTTACGTGAGCTGAATGTACCGAAGGAATAAGGATCGGCTAACTCCGTGCCAGCAGCCGCGGTAATACGGAGGATCCAAGCGTTATCCGGATTTATTGGGTTTAAAGGGTGCGTAGGCGGCTTTTTAAGTCAGGGGTGAAAGACGGTGGCTCAACCA-TC-GCAGTGCCCTTGATACTGAAGAGCTTGAATGAACTAGAGGTAGGCGGAATGTGACAAGTAGCGGTGAAATGCATAGATATGTCACAGAACACCGATTGCGAAGGCAGCTTACTATGGT-TATATTGACGCTGAGGCACGAAAGCGTGGGGATCAAACAGGATTAGATACCCTGGTAGTCCACGCCCTAAACGATGAATACTCGCTGTTA--AGCGGCTAAGCGAAAGCGTTAAGTATTCCACCTGGGGA-GTACGGTCGCAAGATTGAAACTCAAAGGAATTGACGGGGGCCCGCACAAGCGGAGGAGCATGTGGTTTAATTCGATGATACGCGAGGAACCTTACCCGGGCTTGAAA--GAAACTAGGTGCTGCATGGCTGTCGTCAGCTCGTGCCGTGAGGTGTTGGGTTAAGTCCCGCAACGAGCG-CAACCCCTATGTTTAGTTGCCAG-CACTTATGGTGGGGACTCT-AAACAGACTGCCTGTGCAAACAGAGAGGAAGGAGGGGACGACGTCAAGTCATCATGGCCCTTACGTCCGGGGCTACACACGTGCTACAATGGATGGTACAGAGGGCAGCAAGCTGGTAACAGCAAGCAAATCTCCAAAGCCATTCACAGTTCGGATAGAGGTCTGCAACTCGACCTCTTGAAGTTGGATTCGCTAGTAATCGTATATCAGCAATGATACGGTGAATACGTTCCCGGGCCTTGTACACACCGCCCGTCAAGCCATGGAAGTTGGGGGTACCTAAAGT-------------GGAGCGTCCTAGGGTAAAACCGATAACTGGGGCTAAGTCGTAACAAGG-TAGCCGTACCGGAAGGTGCGGCTGGATCA----------------
>NR_112933.1 Bacteroides cellulosilyticus strain JCM 15632 16S ribosomal RNA, partial sequence
-----------------AGAGTTT--GATCCTGGCTCAGGATGAACGCTAGCTACAGGCT-TAACACATGCAAGTCGAGGGGACCGGCGCACGGGTGA-GTAACACGTATCCAACCTACCGGTTATTCCGGGATAGCCTTTCGAAAGAAAGATTAATACCGGATAGTATA-AAAGGCATCT---TAACCGATGGGGATGCGTTCCATTAGTTTGTTGG-CG-GGGTAACGGCCCACCAAGACATCGATGGATAGGGGTTCTGAGAGGAAGG-TCCCCCACATTGGAACTGAGACACGGTCCAAACT-CCTACGGGAGGCAGCAGTGAGGAATATTGGTCAATGGACGAGAGTCTGAACCAGCCAAGTAGCGTGAAGGA-TGACTGCCC-TATGGGTTGTAAACTTC-TTTTATATGGGAATAAAGTGCACGTGTTTTGTATGTACCATACGAATAAGGATCGGCTAACTCCGTGCCAGCAGCCGCGGTAATACGGAGGATCCGAGCGTTATCCGGATTTATTGGGTTTAAAGGGAGCGTAGGCGGACTATTAAGTCAGCTGTGAAAGTTTGCGGCTCAACCG-TA-AAATTGCAGTTGATACTGGTCGTCTTGAGTGCAGTAGAGGTAGGCGGAATTCGTGGTGTAGCGGTGAAATGCTTAGATATCACGAAGAACTCCGATTGCGAAGGCAGCTTACTGGACT-GTAACTGACGCTGATGCTCGAAAGTGTGGGTATCAAACAGGATTAGATACCCTGGTAGTCCACACAGTAAACGATGAATACTCGCTGTTT--AGCGGCCAAGCGAAAGCATTAAGTATTCCACCTGGGGA-GTACGCCGGCAACGGTGAAACTCAAAGGAATTGACGGGGGCCCGCACAAGCGGAGGAACATGTGGTTTAATTCGATGATACGCGAGGAACCTTACCCGGGCTTAAATC-ATGTGAAGGTGCTGCATGGTTGTCGTCAGCTCGTGCCGTGAGGTGTCGGCTTAAGTGCCATAACGAGCG-CAACCCTTATCTTTAGTTACTAA-CAGTCATGCTGAGGACTCT-AGAGAGACTGCCGTCGTAAGATGTGAGGAAGGTGGGGATGACGTCAAATCAGCACGGCCCTTACGTCCGGGGCTACACACGTGTTACAATGGGGGGTACAGAAGGCAGCTACACAGCGATGTGATGCTAATCCC-AAAGCCTCTCTCAGTTCGGATTGGAGTCTGCAACCCGACTCCATGAAGCTGGATTCGCTAGTAATCGCGCATCAGCCACGGCGCGGTGAATACGTTCCCGGGCCTTGTACACACCGCCCGTCAAGCCATGAAAGCCGGGGGTACCTGAAGT-------------GGAGCGGCCTAGGGTAAAACTGGTAATTGGGGCTAAGTCGTA----------------------------------------------------
>NR_102866.1 Cytophaga hutchinsonii ATCC 33406 16S ribosomal RNA, partial sequence
-----------------AGAGTTT--GATCCTGGCTCAGGATGAACGCTAGCGGCAGGCC-TAATACATGCAAGTCGAGGGGACCGGCGCACGGGTGC-GTAACACGTATGCAACCTACCTTAAACTGGGAGATAGCCCGGGGAAACTCGGATTAATACCCCATAACACA-GGTCTCATGA---TTTAAGATGGGCATGCGTTCGATTAGCTAGTTGG-TG-AGGTAATGGCTCACCAAGGCTACGATCGATAGGGGGTCTGAGAGGATGA-TCCCCCACACTGGTACTGAGATACGGACCAGACT-CCTACGGGAGGCAGCAGTAGGGAATATTGGTCAATGGAGGCAACTCTGAACCAGCCATGCCGCGTGTAGGA-AGAAGGCGT-TCTGCGTTGTAAACTAC-TTTTGATTGGGAACAAATGA-TTGCGAGCTGAGTGTACCAATAGAATAAGCCACGGCTAACTACGTGCCAGCAGCCGCGGTAATACGTAGGTGGCAAGCGTTGTCCGGATTTATTGGGTTTAAAGGGTGCGTAGGCGGCTTAATAAGTCAGTGGTGAAAGCCGATCGCTTAACGA-TC-GAACTGCCATTGATACTGCTAGGCTTGAGTATAGATGAGGTAGGCGGAATTGACAGTGTAGCGGTGAAATGCATAGATATTGTCAAGAACACCAATTGCGAAGGCAGCTTACTAAGTT-ATAACTGACGCTGAGGCACGAAAGTGCGGGGATCAAACAGGATTAGATACCCTGGTAGTCCGCACCGTAAACGATGATCACTCGCTGTGT--CGCGGCCAAGCGAAAGCGATAAGTGATCCACCTGGGGA-GTACGCCCGCAAGGGTGAAACTCAAAGGAATTGACGGGGGTCCGCACAAGCGGTGGAGCATGTGGTTTAATTCGATGATACGCGAGGAACCTTACCTAGGCTAGAAT--GAAACAAGGTGCTGCATGGCTGTCGTCAGCTCGTGCCGTGAGGTGTTGGGTTAAGTCCCGCAACGAGCG-CAACCCCTATCTTTAGTTGCCAG-CGATTATGTCGGGGACTCT-AGAGAGACTGCCTGTGTAAACAGAGAGGAAGGAGGGGACGACGTCAAGTCATCATGGCCCTTACGCCTAGGGCTACACACGTGCTACAATGGCGCATACAGAGTGTTGCAAGCTAGTGATAGCAAGCCAATCACAAAAGTGCGTCTCAGTTCGGATTGAAGTCTGCAACTCGACTTCATGAAGCTGGAATCGCTAGTAATCGCGTATCAGCAATGACGCGGTGAATACGTTCCCGGACCTTGTACACACCGCCCGTCAAGCCATGAAAGTCTGGTGGACCTGAAGG-------------GGAGCGGCTCAGGGTAAAACAGGTAATTAGGGCTAAGTCGTAACAAGG-TAGCCGTACCGGAAGGTGCGGCTGGAACACCT-------------
>NR_074895.2 Salinibacter ruber DSM 13855 strain M31 16S ribosomal RNA, complete sequence
----------ACTACGGAGAGTTT--GATCCTAGCTCAGGACGAACGCTGGCGGCAGGCT-TAACACATGCAAGTCGCACGAAGTGGCGGACGGGTGC-GTATCGCGTAGATAACCTGCCCTCAGGCGCGGGACAATCACGGGAAACCGTGGCTAATACCGCACGTCGTC-ACCCGCATGG---CTTTGGATGGGTCTGCGTTGGATTAGCTTGTTGG-TG-AGGTAACGGCTCACCAAGGCAACGATCCATAGCTGGTCTGAGAGGACGA-TCAGCCACACTGGGACTGAGACACGGCCCAGACT-CCTACGGGAGGCAGCAGTGGGGAATCTTGCACAATGGGGTCACCCCTGATGCAGCCATGCCGCGTGGAGGA-AGACACCCC-TATGGGGCGTAAACTCC-TTTTCTGAATGAAGAAACCCTAGCTTGCGCGACGGTAGTTCAGGAATAAGCACCGGCTAACTCCGTGCCAGCAGCCGCGGTAATACGGAGGGTGCAAGCGTTGTCCGGAATCACTGGGTGTAAAGGGTGTGCAGGCGGGGCAGCAAGTCGGATGTGAAACCCCATGGCTTAACCA-TG-GAGGTGCATTCGAAACTGTTGCTCTTGAGTCCCGGAGAGGCTGTCGGAATTCGTGGTGTAGCGGTGAAATGCGTAGATATCACGAGGAACACCAGAGGCGAAAGCGGACAGCTGGACG-GGTACTGACGCTCAGGCACGAAAGCGTGGGGAGCAAACAGGATTAGATACCCTGGTAGTCCACGCCGTAAACGATGAATGCTCGCCGTTG--AGTGGCTAAGCTAACGCGTTAAGCATTCCACCTGGGGA-GTACGATCGCAAGGTTGAAACTCAAAGGAATTGACGGGGGCCCGCACAAGCGGTGGAGCATGTGGCTCAATTCGATGCAACGCGAAGAACCTTACCTAGGCTCGAACT-TTAGCGAGGTACTGCATGGCTGTCGTCAGCTCGTGTCGTGAGATGTTGGGTTAAGTCCCGCAACGAGCG-TAACCCCTGTTGCTAGTTACCAG-CGGTAATGCCGGGGACTCT-AGCGAAACTGCCTGCGCAAGCAGTGAGGAAGGTGGGGATGACGTCAAGTCATCATGGTCCTTACGCCTAGGGCTGCACACGTGCTACAATGGCCGGTACAACGAGCAGCCACCTCGCGAGAGGGAGCGAATCTCTAAAACCGGTCCCAGTTCGGATTGGAGTCTGCAACTCGACTCCATGAAGCAGGAATCGCTAGTAATCGCGGATCAGCAATGCCGCGGTGAATCCGTTCCCGGGCCTTGTACACACCGCCCGTCAAGCCATGGAAGCTGAGAGCACCCGAAGTCCTTTT-----GGGGAGCGGCCGAAGGTGAGCTCAGTGACTGGGGCTAAGTCGTAACAAGG-TAGCCGTAGGGGAACCTGCGGCTGGATCACCTCCTAA--------
>NR_074147.1 Psychroflexus torquis ATCC 700755 16S ribosomal RNA, partial sequence
----------------------------------------------GCTAGCGGCAGGCT-TAACACATGCAAGTCGAGGGGACCGGCGCACGGGTGC-GTAACGCGTATACAATCTACCTATTACTAAGAGATAGCCCAGAGAAATTTGGATTAATATTTTATAGTATT-GTTGGCATCA---TAATAGATGAGTATGCGTCCTATTAGCTTGATGG-TA-AGGTAACGGCTTACCATGGCTACGATAGGTAGGGGTCCTGAGAGGGAGA-TCCCCCACACTGGTACTGAGACACGGACCAGACT-CCTACGGGAGGCAGCAGTGAGGAATATTGGACAATGGGAGCAATCCTGATCCAGCCATGCCGCGTGCAGGA-AGACTGCCC-TATGGGTTGTAAACTGC-TTTTATACAGGAAGAAAAAGCACGTGTGTTGACGGTACTGTAGGAATAAGGATCGGCTAACTCCGTGCCAGCAGCCGCGGTAATACGGAGGATCCAAGCGTTATCCGGAATCATTGGGTTTAAAGGGTCCGTAGGCGGGACAATCAGTCAGTGGTGAAAGTTTGCGGCTCAACCG-TA-AAATTGCCATTGATACTGTTGTTCTTGAGTGCTTGTGAAGTGGTTAGAATGAGTAGTGTAGCGGTGAAATGCATAGATATTACTCAGAATACCGATTGCGAAGGCAGATCACTAACAA-TTCACTGACGCTGATGGACGAAAGCGTAGGTAGCGAACAGGATTAGATACCCTGGTAGTCTACGCCGTAAACGATGGTTACTAGCTGTTC--AGTGGCTAAGCGAAAGTGATAAGTAACCCACCTGGGGA-GTACGTTCGCAAGAATGAAACTCAAAGGAATTGACGGGGGCCCGCACAAGCGGTGGAGCATGTGGTTTAATTCGATGATACGCGAGGAACCTTACCAGGGCTTAAATA-ATTGCAAGGTGCTGCATGGTTGTCGTCAGCTCGTGCCGTGAGGTGTCAGGTTAAGTCCTATAACGAGCG-CAACCCCTTTGTTTAGTTACCAG-CATTAAAGATGGGGACTCT-AGACATACTGCCAGTGTAAACTGTGAGGAAGGTGGGGATGACGTCAAATCATCACGGCCCTTACGTCCTGGGCTACACACGTGCTACAATGGTAGGGACAGAGAGCAGCCACTGGGTGACCAGGAGCGAATCTA-AAACCCTATCACAGTTCGGATCGCAGTCTGCAACTCGACTGCGTGAAGCTGGAATCGCTAGTAATCGCATATCAGCCATGATGCGGTGAATACGTTCCCGGGCCTTGTACACACCGCCCGTCAAGCCATGGAAGCTGGGGGTACCTGAAGT-------------GGAGCCGCCTAGGGTAAAACTAGTAACTGGGGCTAAGTCGTAACAAGG-TA-------------------------------------------
>NR_074601.1 Robiginitalea biformata HTCC2501 16S ribosomal RNA, partial sequence
------------------GAGTTT--GATCCTGGCTCAGGATGAACGCTAGCGGCAGGCC-TAACACATGCAAGTCGAACGGAGTGGCGCACGGGTGC-GTAACGCGTATGGAACCTACCCTTTACTGGGGGATAGCCCGGAGAAATTCGGATTAATACCCCGTAGTATT-TGTGGCATCA---TAGAGGATGGCCATGCGTCCTATTAGCTTGATGG-TG-AGGTAACGGCTCACCATTGCTACGATAGGTAGGGGCCCTGAGAGGGGGA-TCCCCCACACTGGTACTGAGACACGGACCAGACT-CCTACGGGAGGCAGCAGTGAGGAATATTGGACAATGGTCGAAAGACTGATCCAGCCATGCCGCGTGCAGGA-AGACGGCCC-TACGGGTTGTAAACTGC-TTTTTTACGGGAAGAATAATCACGTGAGATGACGGTACCGTACGAATAAGGACCGGCTAACTCCGTGCCAGCAGCCGCGGTAATACGGAGGGTCCGAGCGTTATCCGGAATCATTGGGTTTAAAGGGTCCGCAGGCGGGCCAGTAAGTCAGGGGTGAAAGTTTGCGGCTCAACCG-TA--AAATGCCTTTGATACTGCTGGTCTTGAGTTGTGGTGAAGTGGCCGGAATATGTGGTGTAGCGGTGAAATGCATAGATATCACATAGAACACCGATTGCGAAGGCAGGTCACTAACCA-CACACTGACGCTGATGGACGAAAGCGTGGGGAGCGAACGGGATTAGATACCCCGGTAGTCCACGCCGTAAACGATGGACACTAGCTGTTG--AGCGGCCAAGCGAAAGTGATAAGTGTCCCACCTGGGGA-GTACGTTCGCAAGAATGAAACTCAAAGGAATTGACGGGGGCCCGCACAAGCGGTGGAGCATGTGGTTTAATTCGATGATACGCGAGGAACCTTACCAGGGCTTAAATA-ATTACAAGGTGCTGCATGGTTGTCGTCAGCTCGTGCCGTGAGGTGTCAGGTTAAGTCCTATAACGAGCG-CAACCCCTACCGTTAGTTGCCAG-CGATAATGTCGGGGACTCT-AACGGAACTGCCGGTGCAAACCGCGAGGAAGGTGGGGATGACGTCAAATCATCACGGCCCTTACGTCCTGGGCTACACACGTGCTACAATGGCCGGTACAATGAGCAGCCACTGCGCGAGCAGGAGCGAATCTA-AAAACCGGTCACAGTTCGGATCGGGGTCTGCAACTCGACCCCGTGAAGCTGGAATCGCTAGTAATCGGATATCAGCCATGATCCGGTGAATACGTTCCCGGGCCTTGTACACACCGCCCGTCAAGCCATGGAAGCCGGGAGTGCCTGAAGT-------------GGAGCGGCCTAGGGCAAGATCGGTAACTAGGGCTAAGTCGTAACAAGG-TAGCCGTACCGGAAGGTGCGGCTGGAACACCTCCTTTC-------
>NR_043296.1 Cyclobacterium amurskyense strain KMM 6143 16S ribosomal RNA, partial sequence
-----------------------------------------------------------------------------------GTGGCGCACGGGTGC-GTAACGCGTATGCAACCTACCTGTTACAGGGAGATAGCCCGGGGAAACTCGGATTAATATCCCATAGTATT-TACTGCATGG---TAACAGACGGGCATGCGTAGGATTAGCTAGTTGG-TG-AGGTAACGGCCCACCAAGGCGACGATCCTTAGGGGTTCTGAGAGGAAGG-TCCCCCACACTGGCACTGAGATACGGGCCAGACT-CCTACGGGAGGCAGCAGTAGGGAATATTGGTCAATGGGCGAGAGCCTGAACCAGCCATGCCGCGTGCAGGA-AGACGGCGT-TCTGCGTTGTAAACTGC-TTTTATCTGGGAAGAAAAAG-TTGCGAATTGCCGGTACCAGAGGAATAAGCACCGGCTAACTCCGTGCCAGCAGCCGCGGTAATACGGAGGGTGCAAGCGTTGTCCGGATTTATTGGGTTTAAAGGGTGCGTAGGCGGCTGATTAAGTCAGCGGTGAAAGTTTTCGGCTCAACCG-AG-AGACTGCCGTTGATACTGGTCAGCTTGATTTATGGAGGGGTACATGGAATTTATGGTGTAGCGGTGAAATGCATAGATACCATAAGGAACACCGATAGCGAAGGCATTGTACTGGCCA-TAAACTGACGCTGAGGCACGAAAGCGTGGGTAGCGAACAGGATTAGATACCCTGGTAGTCCACGCCGTAAACGATGATCACTCGCTTTAA--TGAGGCCAAGCGAAAGCGTTAAGTGATCCACCTGGGGA-GTACGGTCGCAAGATTGAAACTCAAAGGAATTGACGGGGGTCCGCACAAGCGGTGGAGCATGTGGTTTAATTCGATGATACGCGAGGAACCTTACCCGGGCTAGAAT--GAAACAAGGTGCTGCATGGCTGTCGTCAGCTCGTGCCGTGAGGTGTTGGGTTAAGTCCCGCAACGAGCG-CAACCCCTGTTGTCAGTTGCCAT-CAGTAATGCTGGGGACTCT-GACAAGACTGCCCGCGCAAGCGGAGAGGAAGGAGGGGACGACGTCAAGTCATCATGGCCCTTACGCCCGGGGCGACACACGTGCTACAATGGCGCATACAGCGGGTAGCGACACGGCAACGTGAAGCCAACCTCTAAAGTGCGTCTCAGTTCGGATCGGGGCCTGCAACCCGGCCCCGTGAAGCTGGAATCGCTAGTAATCGCGCATCAGCCACGGCGCGGTGAATACGTTCCCGGACCTTGTACACACCGCCCGTCAAGCCATGGAAGTCAGGGAGACCTGAAGC-------------GGAGCCGTCTAGGGTAAAACTGGTAACNAGGCTA------------------------------------------------------------
>NR_041351.1 Bacteroides dorei strain 175 16S ribosomal RNA, partial sequence
-----------------AGAGTTT--GATCCTGGCTCAGGATGAACGCTAGCTACAGGCT-TAACACATGCAAGTCGAGGGGACCGGCGCACGGGTGA-GTAACACGTATCCAACCTGCCGTCTACTCTTGGCCAGCCTTCTGAAAGGAAGATTAATCCAGGATGGGATC-ATTCACATGT---TAGACGATGGGGATGCGTTCCATTAGATAGTAGG-CG-GGGTAACGGCCCACCTAGTCAACGATGGATAGGGGTTCTGAGAGGAAGG-TCCCCCACATTGGAACTGAGACACGGTCCAAACT-CCTACGGGAGGCAGCAGTGAGGAATATTGGTCAATGGGCGATGGCCTGAACCAGCCAAGTAGCGTGAAGGA-TGACTGCCC-TATGGGTTGTAAACTTC-TTTTATAAAGGAATAAAGTCTATGCAGTTTGCATGTACTTTATGAATAAGGATCGGCTAACTCCGTGCCAGCAGCCGCGGTAATACGGAGGATCCGAGCGTTATCCGGATTTATTGGGTTTAAAGGGAGCGTAGATGGATGTTTAAGTCAGTTGTGAAAGTTTGCGGCTCAACCG-TA-AAATTGCAGTTGATACTGGATGTCTTGAGTGCAGTTGAGGCAGGCGGAATTCGTGGTGTAGCGGTGAAATGCTTAGATATCACGAAGAACTCCGATTGCGAAGGCAGCCTGCTAAGCT-GCAACTGACATTGAGGCTCGAAAGTGTGGGTATCAAACAGGATTAGATACCCTGGTAGTCCACACGGTAAACGATGAATACTCGCTGTTT--AGCGGCCAAGCGAAAGCGTTAAGTATTCCACCTGGGGA-GTACGCCGGCAACGGTGAAACTCAAAGGAATTGACGGGGGCCCGCACAAGCGGAGGAACATGTGGTTTAATTCGATGATACGCGAGGAACCTTACCCGGGCTTAAATC-GTGTGAAGGTGCTGCATGGTTGTCGTCAGCTCGTGCCGTGAGGTGTCGGCTTAAGTGCCATAACGAGCG-CAACCCTTGTTGTCAGTTACTAA-CAGTGATGCTGAGGACTCT-GACAAGACTGCCATCGTAAGATGTGAGGAAGGTGGGGATGACGTCAAATCAGCACGGCCCTTACGTCCGGGGCTACACACGTGTTACAATGGGGGGTACAGAGGGCCGCTACCACGCGAGTGGATGCCAATCCC-AAAACCCCTCTCAGTTCGGACTGGAGTCTGCAACCCGACTCCACGAAGCTGGATTCGCTAGTAATCGCGCATCAGCCACGGCGCGGTGAATACGTTCCCGGGCCTTGTACACACCGCCCGTCAAGCCATGGGAGCCGGGGGTACCTGAAGT-------------GGATCGCCCTAGGGTAAAACTGGTGACTGGGGCTAAGTCTAACCAAGG-TAACC----------------------------------------
>NR_044004.1 Pontibacter korlensis strain X14-1 16S ribosomal RNA, partial sequence
---------------------------------------------------------------ATACATGCAAGTCGAACGGAGTGGCGCACGGGTGC-GTAACGCGTATGCAACCTACCTTCCACTGGGGGATAGCCCGGGGAAACCCGGATTAATACCGCATGTGACCGAAGGGCATCC---TGGAAGATGGGCATGCGTGCCATTAGCTAGTTGG-CG-GGGTAACGGCCCACCAAGGCTACGATGGCTAGGGGTTCTGAGAGGATGG-TCCCCCACACTGGTACTGAGACACGGACCAGACT-CCTACGGGAGGCAGCAGTAGGGAATATTGGGCAATGGCCGAGAGGCTGACCCAGCCATGCCGCGTGCAGGA-AGAAGGCCT-TCTGGGTTGTAAACTGC-TTTTATCTGGGAAGAAAACG-CTGCGAACTGACGGTACCAGATGAATAAGCACCGGCTAACTCCGTGCCAGCAGCCGCGGTAATACGGAGGGTGCAAGCGTTGTCCGGATTTATTGGGTTTAAAGGGTGCGTAGGCGGCCCGTTAAGTCAGCGGTGAAATCCCACGGCTCAACCG-TG-GAACTGCCGTTGATACTGGCGGGCTTGAGTTCGGTCGAGGCGGGCGGAACTGGTGGTGTAGCGGTGAAATGCTTAGATACCACCAAGAACCCCGATTGCGTAGGCAGCTCGCTGGGCC-GAAACTGACGCTGAGGCACGAAAGCGTGGGGAGCGAACAGGATTAGATACCCTGGTAGTCCACGCCGTAAACGATGATGACTCGATGTTG--AGCGTCCAAGCGAAAGCGTTAAGTCATCCACCTGGGGA-GTACGCCCGCAAGGGTGAAACTCAAAGGAATTGACGGGGGCCCGCACAAGCGGTGGAGCATGTGGTTTAATTCGATGATACGCGAGGAACCTTACCTAGGCTAGAAT--AAAGCAAGGTGCTGCATGGCTGTCGTCAGCTCGTGCCGTGAGGTGTTGGGTTAAGTCCCGCAACGAGCG-CAACCCCTACCTTTAGTTGCCAG-CGCTCATGGCGGGGACTCT-AAAGGGACTGCCTTCGCAAGAAGCGAGGAAGGCGGGGACGACGTCAAGTCATCATGGCCCTTACGCCTAGGGCTACACACGTGCTACAATGGCCGGTACAGAGGGTTGCCACCCAGCGATGGGGCGCCAATCTCAAAAGCCGGTCTCAGTTCGGATCGGAGTCTGCAACTCGACTCCGTGAAGCCGGAATCGCTAGTAATCGCGTATCAGCAACGACGCGGTGAATACGTTCCCGGGCCTTGTACACACCGCCCGTCAAGCCATGGAAGTCAGGGAGACCTGAAGC-------------GGAGCCGTCTAGGGTAAAACTGGTAACTGGGGCTAAGTCGTAACAA------------------------------------------------
>NR_042605.1 Pedobacter steynii strain WB 2.3-45 16S ribosomal RNA, partial sequence
---------------------------ATCCTGGCTCAGGATGAACGCTAGCGGCAGGCC-TAATACATGCAAGTCGAACGAAGTGGCGCACGGGTGC-GTAACGCGTATGCAACCTACCTTAATCAGGGGGATAGCCCGAAGAAATTCGGATTAACACCGCATAAAATC-GACAGCATTG---ATTAAGATGGGCATGCGTGTCATTAGTTAGTTGG-CG-AGGTAACGGCTCACCAAGACCACGATGACTAGGGGATCTGAGAGGATGA-CCCCCCACACTGGTACTGAGACACGGACCAGACT-CCTACGGGAGGCAGCAGTAAGGAATATTGGTCAATGGAGGCAACTCTGAACCAGCCATGCCGCGTGCAGGA-AGACAGCCC-TCTGGGTCGTAAACTGC-TTTTATTCGGGAATAAACCTTACGTGAGCTGAATGTACCGAAGGAATAAGGATCGGCTAACTCCGTGCCAGCAGCCGCGGTAATACGGAGGATCCAAGCGTTATCCGGATTTATTGGGTTTAAAGGGTGCGTAGGCGGCTTATTAAGTCAGGGGTGAAAGACGGTGGCTCAACCA-TC-GCAGTGCCCTTGATACTGATGAGCTTGAATACACTAGAGGTAGGCGGAATGTGACAAGTAGCGGTGAAATGCATAGATATGTCACAGAACACCGATTGCGAAGGCAGCTTACTATGGT-GTTATTGACGCTGAGGCACGAAAGCGTGGGGATCAAACAGGATTAGATACCCTGGTAGTCCACGCCCTAAACGATGAATACTCGCTGTTA--AGCGGCTAAGCGAAAGCGTTAAGTATTCCACCTGGGGA-GTACGCCCGCAAGGGTGAAACTCAAAGGAATTGACGGGGGCCCGCACAAGCGGAGGAGCATGTGGTTTAATTCGATGATACGCGAGGAACCTTACCCGGGCTTGAAA--GAAACTAGGTGCTGCATGGCTGTCGTCAGCTCGTGCCGTGAGGTGTTGGGTTAAGTCCCGCAACGAGCG-CAACCCCTATGTTTAGTTGCCAG-CACTTAAGGTGGGGACTCT-AAACAGACTGCCTGTGCAAACAGAGAGGAAGGAGGGGACGACGTCAAGTCATCATGGCCCTTACGTCCGGGGCTACACACGTGCTACAATGGATGGTACAGAGGGCAGCAAGCTGGCAACAGCAAGCAAATCTCAAAAGCCATTCACAGTTCGGATAGAGGTCTGCAACTCGACCTCTTGAAGTTGGATTCGCTAGTAATCGCGTATCAGCAATGACGCGGTGAATACGTTCCCGGGCCTTGTACACACCGCCCGTCAAGCCATGGAAGTTGGGGGTACCTAAAGT-------------GGAGCGTCCTAGGGTAAAACCGATAACTGGGGCTAAGTCGTAACAAGG-TAGCCGTACCGGAAGGTGCGGCTGGATCACCTCCT----------
>NR_040838.1 Porphyromonas gingivalis ATCC 33277 16S ribosomal RNA, partial sequence
-------------ATGGAGAGTTT--GATCCTTGCTCAGGATGAACGCTAGCGATAGGCA-TAACACATGCAAGTCGAGGGGACCGGCGCACGGGTGC-GTAACGCGTATGCAACTTGCCTTACAGAGGGGGATAACCCGTTGAAAGACGGACTAAAACCGCATACACTT-TATTGCATGAT--TGTAAGATAGGCATGCGTCCCATTAGCTAGTTGG-TG-AGGTAACGGCTCACCAAGGCGACGATGGGTAGGGGAACTGAGAGGTTTA-TCCCCCACACTGGTACTGAGACACGGACCAGACT-CCTACGGGAGGCAGCAGTGAGGAATATTGGTCAATGGGCGAGAGCCTGAACCAGCCAAGTCGCGTGAAGGA-AGACTGTCC-TAAGGATTGTAAACTTC-TTTTATACGGGAATAACGGGTACGAGCATTGAATGTACCGTAAGAATAAGCATCGGCTAACTCCGTGCCAGCAGCCGCGGTAATACGGAGGATGCGAGCGTTATCCGGATTTATTGGGTTTAAAGGGTGCGTAGGTTGTTCGGTAAGTCAGCGGTGAAACCTGAGCGCTCAACGT-TC-AGCCTGCCGTTGAAACTGCCGGGCTTGAGTTCAGCGGCGGCAGGCGGAATTCGTGGTGTAGCGGTGAAATGCATAGATATCACGAGGAACTCCGATTGCGAAGGCAGCTTGCCATACT-GCGACTGACACTGAAGCACGAAGGCGTGGGTATCAAACAGGATTAGATACCCTGGTAGTCCACGCAGTAAACGATGATTACTAGGAGTTT--GCTTCCACAGCGAAAGCGTTAAGTAATCCACCTGGGGA-GTACGCCGGCAACGGTGAAACTCAAAGGAATTGACGGGGGCCCGCACAAGCGGAGGAACATGTGGTTTAATTCGATGATACGCGAGGAACCTTACCCGGGATTGAAAT-CTATGTAGGTGCTGCATGGTTGTCGTCAGCTCGTGCCGTGAGGTGTCGGCTTAAGTGCCATAACGAGCG-CAACCCACATCGGTAGTTGCTAA-CAGTTTCGCTGAGGACTCT-ACCGAGACTGCCGTCGTAAGGCGTGAGGAAGGTGTGGATGACGTCAATTCAACACGGCCCTTACATCCGGGGCGACACACGTGTTACATTGGGAGGGACAATGGGCAGCTACCGGGCGACCGGATGCGAATCTC-AAACCCTTCCCCAGTTCGGATCGGAGTCTGCAACTCGACTCCGTGAAGCTGGATTCGCTAGTAATCGCGCATCAGCCATGGCGCGGTGAATACGTTCCCGGGCCTTGTACACACCGCCCGTCAAGCCATGGGAGTCGGGGGTACCTGAAGG-------------GGGGCGCACTAGGGTAATACCGGTGACT------------------------------------------------------------------
>NR_074376.1 Parabacteroides distasonis ATCC 8503 16S ribosomal RNA, partial sequence
--CAATTTAAACAACGAAGAGTTT--GATCCTGGCTCAGGATGAACGCTAGCGACAGGCT-TAACACATGCAAGTCGAGGGGACCGGCGCACGGGTGA-GTAACGCGTATGCAACTTGCCTATCAGAGGGGGATAACCCGGCGAAAGTCGGACTAATACCGCATGAAGCA-ACCCGCATGG---TGATAGATAGGCATGCGTTCCATTAGGCAGTTGG-CG-GGGTAACGGCCCACCAAACCGACGATGGATAGGGGTTCTGAGAGGAAGG-TCCCCCACATTGGTACTGAGACACGGACCAAACT-CCTACGGGAGGCAGCAGTGAGGAATATTGGTCAATGGCCGAGAGGCTGAACCAGCCAAGTCGCGTGAGGGA-TGAAGGTTC-TATGGATCGTAAACCTC-TTTTATAAGGGAATAAAGTGGACGTGTTTTGTATGTACCTTATGAATAAGGATCGGCTAACTCCGTGCCAGCAGCCGCGGTAATACGGAGGATCCGAGCGTTATCCGGATTTATTGGGTTTAAAGGGTGCGTAGGCGGCCTTTTAAGTCAGCGGTGAAAGTCTGTGGCTCAACCA-TA-GAATTGCCGTTGAAACTGGGGGGCTTGAGTATGTTTGAGGCAGGCGGAATGCGTGGTGTAGCGGTGAAATGCATAGATATCACGCAGAACCCCGATTGCGAAGGCAGCCTGCCAAGCC-ATTACTGACGCTGATGCACGAAAGCGTGGGGATCAAACAGGATTAGATACCCTGGTAGTCCACGCAGTAAACGATGATCACTAGCTGTTT--AGCGGCACAGCGAAAGCGTTAAGTGATCCACCTGGGGA-GTACGCCGGCAACGGTGAAACTCAAAGGAATTGACGGGGGCCCGCACAAGCGGAGGAACATGTGGTTTAATTCGATGATACGCGAGGAACCTTACCCGGGTTTGAACA-TTTGCGAGGTGCTGCATGGTTGTCGTCAGCTCGTGCCGTGAGGTGTCGGCTTAAGTGCCATAACGAGCG-CAACCCTTGCCACTAGTTACTAA-CAGTTAGGCTGAGGACTCT-GGTGGGACTGCCAGCGTAAGCTGCGAGGAAGGCGGGGATGACGTCAAATCAGCACGGCCCTTACATCCGGGGCGACACACGTGTTACAATGGCGTGGACAAAGGGAGGCCACCTGGCGACAGGGAGCGAATCCC-AAACCACGTCTCAGTTCGGATCGGAGTCTGCAACCCGACTCCGTGAAGCTGGATTCGCTAGTAATCGCGCATCAGCCATGGCGCGGTGAATACGTTCCCGGGCCTTGTACACACCGCCCGTCAAGCCATGGGAGCCGGGGGTACCTGAAGT-------------GGATCGGCCTAGGGTAAAACTGGTGACTGGGGCTAAGTCGTAACAAG-----------------------------------------------
>NR_074368.1 Dyadobacter fermentans DSM 18053 strain NS114 16S ribosomal RNA, partial sequence
-----------------AGAGTTT--GATCCTGGCTCAGGATGAACGCTAGCGGCAGGCT-TAATACATGCAAGGCGAAGGGACTGTCGTACGGGTGC-GTAACGCGTATGCAACCTACCTATCACTGGGGGATAGCCCGGGGAAACCCGGATTAATACCGCATAAAACA-GACCGCATGG---TGATAGATGGGCATGCGTTCGATTAGCTAGTTGG-CG-GGGTAACGGCCCACCAAGGCGACGATCGATAGGGGAGCTGAGAGGTTGA-TCCCCCACACGGGCACTGAGATACGGGCCCGACT-CCTACGGGAGGCAGCAGTAGGGAATATTGGGCAATGGATGCAAGTCTGACCCAGCCATGCCGCGTGCCGGA-TGAAGGCCC-TCAGGGTTGTAAACGGC-TTTTATTCGGGAAGAAGAGCGATGCGGTGTGACGGTACCGAATGAATAAGCACCGGCTAACTCCGTGCCAGCAGCCGCGGTAATACGGAGGGTGCGAGCGTTGTCCGGATTTATTGGGTTTAAAGGGTGCGTAGGTGGCCTTATAAGTCAGTGGTGAAATACGGTTGCTCAACAA-TC-GAGGTGCCATTGATACTGTGAGGCTTGAAATAATTGGAGGCTGCCGGAATGGATGGTGTAGCGGTGAAATGCATAGATATCATCCAGAACACCGATTGCGAAGGCAGGTGGCTACGAT-TTGTTTGACACTGAGGCACGAAAGCATGGGGAGCAAACAGGATTAGATACCCTGGTAGTCCATGCTGTAAACGATGAGGACTCGTTGTTT--AGCGACTTAGGGAAACCGTTAAGTCCTCCACCTGGGGA-GTACGCCGGCAACGGTGAAACTCAAAGGAATTGACGGGGGTCCGCACAAGCGGTGGAGCATGTGGTTTAATTCGATGATACGCGAGGAACCTTACCTGGGCTAAATC--GTTTGAAGGTGCTGCATGGCTGTCGTCAGCTCGTGTCGTGAGATGTTGGGTTAAGTCCCGCAACGAGCG-CAACCCCTATGGTTAGTTGCCAG-CACTAATGGTGGGGACTCT-AGCCAGACTGCCTGTGCAAACAGAGAGGAAGGAGGGGACGACGTCAAGTCATCATGGCCCTTACGTCCAGGGCAACACACGTGCTACAATGGGCGGTACAGAGGGTTGCTACACAGCGATGTGATGCCAATCCCAAAAGCCGTTCTCAGTTCGGATTGGAGTCTGCAACTCGACTCTATGAAGCTGGAATCGCTAGTAATCGCGTATCAGCTATGACGCGGTGAATACGTTCCCGGACCTTGTACACACCGCCCGTCAAGCCATGGGAGTCGGGGAGACCTGAAGC-------------AGACACCGTTAGGGTAAAATCGGCGACTGGGGCTAAGTCGTAACAAGG-TAGCCGTACCGGAAGGTGCGGCTGGAACACCT-------------
>NR_044435.1 Myroides profundi strain D25 16S ribosomal RNA, partial sequence
-----------------AGAGTTT--GATCCTGGCTCAGGATGAACGCTAGCGGCAGGCC-TAACACATGCAAGTCGAGGGGACCGGCGCACGGGTGA-GTAACGCGTATGCAACCTACCTTATACAGGGGAATAGCCCGAAGAAATTCGGATTAATGCTCCATGGTTTA-AATGGCATCG---TATAAGATGGGCATGCGTATCATTAGCTAGTTGG-TG-TGGTAACGGCATACCAAGGCGACGATGATTAGGGGTCCTGAGAGGGAGA-TCCCCCACACTGGTACTGAGACACGGACCAGACT-CCTACGGGAGGCAGCAGTGAGGAATATTGGTCAATGGAGGCAACTCTGAACCAGCCATGCCGCGTGCAGGA-TGACAGTCC-TATGGATTGTAAACTGC-TTTTGTACAGGAAGAAACCTTACGTGACTTGACGGTACTGTAAGAATAAGGATCGGCTAACTCCGTGCCAGCAGCCGCGGTAATACGGAGGATCCGAGCGTTATCCGGAATTATTGGGTTTAAAGGGTTCGTAGGCGGCTTTGTAAGTCAGTGGTGAAATTTCCTAGCTTAACTA-GG-ACACGGCCATTGATACTGCAGAGCTTGAATAATATGGAAGTAACTAGAATATGTAGTGTAGCGGTGAAATGCTTAGATATTACATGGAATACCAATTGCGAAGGCAGGTTACTACGTA-TTTATTGACGCTGATGAACGAAAGCGTGGGGAGCGAACAGGATTAGATACCCTGGTAGTCCACGCCGTAAACGATGGATACTAGCTGTTC--AGTGGCTAAGCGAAAGTGATAAGTATCCCACCTGGGGA-GTACGTTCGCAAGAATGAAACTCAAAGGAATTGACGGGGGCCCGCACAAGCGGTGGAGCATGTGGTTTAATTCGATGATACGCGAGGAACCTTACCAGGGCTTAAATA-TTTACAAGGTGCTGCATGGTTGTCGTCAGCTCGTGCCGTGAGGTGTCAGGTTAAGTCCTATAACGAGCG-CAACCCCTATTGTTAGTTACCAG-CGCTTAAGGCGGGGACTCT-AGCAAGACTGCCGGTGCAAACCGTGAGGAAGGTGGGGATGACGTCAAATCATCACGGCCCTTACGTCCTGGGCTACACACGTGCTACAATGGCAAGTACAGAAAGCAGCTACCTGGCAACAGGATGCGAATCTC-AAAGCTTGTCTCAGTTCGGATTGGAGTCTGCAACTCGACTCTATGAAGCTGGAATCGCTAGTAATCGGATATCAGCCATGATCCGGTGAATACGTTCCCGGGCCTTGTACACACCGCCCGTCAAGCCATGGAAGCTGGGGGTACCTGAAGT-------------GGAGCTGCCTAGGGTAAAACTAGTAACTAGGGCTAAGTCGTAACAAGG-TAACC----------------------------------------
>NR_074566.1 Chitinophaga pinensis DSM 2588 16S ribosomal RNA, partial sequence
-----------------AGAGTTT--GATCCTGGCTCAGGATGAACGCTAGCGGCAGGCC-TAATACATGCAAGTCGAGGGGACCGGCAAACGGGTGC-GGAACACGTACGTAACCTTCCTCTAAATGGAGCATAGCCCGAAGAAATTCGGATTAATACTCCATAAGATT-GGTGGCATCA---TTAGAGATGGGCGTGCGGCTGATTAGGTAGTTGG-TG-AGGTAACGGCTCACCAAGCCGACGATCAGTAACTGGCGTGAGAGCGCGA-CCAGTCACACGGGCACTGAGACACGGGCCCGACT-CCTACGGGAGGCAGCAGTAAGGAATATTGGTCAATGGACGCAAGTCTGAACCAGCCATGCCGCGTGAAGGA-TGAAGGTCC-TCTGGATTGTAAACTTC-TTTTATGTGGGAAGAAACCACTTTCTTGTTGACGGTACCATAGGAATAAGCACCGGCTAACTCCGTGCCAGCAGCCGCGGTAATACGGAGGGTGCAAGCGTTATCCGGATTCACTGGGTTTAAAGGGTGCGTAGGCGGGTCAGTAAGTCCGTGGTGAAATCTCCAAGCTTAACTT-GG-AAACTGCCGTGGATACTATTGACCTTGAATGTTGTGGAGGTTAGCGGAATATGTCATGTAGCGGTGAAATGCTTAGATATGACATAGAACACCAATTGCGAAGGCAGCTGGCTACACA-AATATTGACGCTGAGGCACGAAAGCGTGGGGATCAAACAGGATTAGATACCCTGGTAGTCCACGCCCTAAACGATGATTACTCGACATTT--AGTGTCTGAGCGAAAGCATTAAGTAATCCACCTGGGAA-GTACGACCGCAAGGTTGAAACTCAAAGGAATTGACGGGGGTCCGCACAAGCGGTGGAGCATGTGGTTTAATTCGATGATACGCGAGGAACCTTACCTGGGCTAGAATT-CCAGTAAGGTGCTGCATGGCTGTCGTCAGCTCGTGCCGTGAGGTGTTGGGTTAAGTCCCGCAACGAGCG-CAACCCCTATCTTTAGTTGCCAA-CAGTTAAGCTGGGAACTCT-AAAGAAACTGCCGTCGTAAGACGCGAGGAAGGAGGGGATGATGTCAAGTCATCATGGCCTTTATGCCCAGGGCTACACACGTGCTACAATGGTAGGAACAAAGGGCTGCTACCTGGTAACAGGATGCTAATCTCAAAATCCTATCTCAGTTCGAATTGAGGGCTGCAACTCGCCCTCATGAAGCTGGAATCGCTAGTAATCGTATATCAGCAATGATACGGTGAATACGTTCCCGGACCTTGTACACACCGCCCGTCAAGCCATGAAAGCCGGGGGGACCTGAAGT-------------GGAACCGCCTAGGGTAAAATCGGTAATTGGGGCTAAGTCGTAACAAGG-TAGCCGTATCGGAAGGTGCGGCTGGAATACCT-------------
>NR_116350.1 Rufibacter tibetensis strain 1351 16S ribosomal RNA, partial sequence
--------------------------------------------------------------------TGCAAGTCGAACGGAGTGGCGCACGGGTGC-GTAACGCGTATGCAACCTACCTTGAACTGGGGGATAGCCCGGAGAAATCCGGATTAATACCGCATAACACC-TAGGGCATCT---TTCAAGATGGGCATGCGTGCCATTAGCTAGTTGG-TG-GTGTAACGGACCACCAAGGCTACGATGGCTAGGGGTTCTGAGAGGACGG-TCCCCCACACTGGCACTGAGATACGGGCCAGACT-CCTACGGGAGGCAGCAGTAGGGAATATTGGGCAATGGGCGGAAGCCTGACCCAGCCATGCCGCGTGCAGGA-TGAAGGCCT-TCTGGGTTGTAAACTGC-TTTTATCAGGGAAGAAAACA-ATGCGAACTGACGGTACCTGAGGAATAAGCACCGGCTAACTCCGTGCCAGCAGCCGCGGTAATACGGAGGGTGCAAGCGTTGTCCGGATTTATTGGGTTTAAAGGGTGCGTAGGCGGCCCATTAAGTCAGTGGTGAAAGCCCGGGGCTCAACCC-CG-GAACCGCCATTGATACTGGTGGGCTTGAGTATGGACGAGGTTGGCGGAATTGAGGGTGTAGCGGTGAAATGCTTAGATACCCTCAAGAACACCGATTGCGTAGGCAGCTAACTAGGCC-ATAACTGACGCTGAGGCACGAAAGCGTGGGGAGCGAACAGGATTAGATACCCTGGTAGTCCACGCCGTAAACGATGATTACTCGATGTCG--GGCGTCTTAGCGAAAGCGTTAAGTAATCCACCTGGGGA-GTACGCCCGCAAGGGTGAAACTCAAAGGAATTGACGGGGGCCCGCACAAGCGGTGGAGCATGTGGTTTAATTCGATGATACGCGAGGAACCTTACCTAGGCTAGAAT--AAAGCAAGGTGCTGCATGGCTGTCGTCAGCTCGTGCCGTGAGGTGTTGGGTTAAGTCCCGCAACGAGCG-CAACCCCTATCCCTAGTTGCCAG-CACTCAAGGTGGGGACTCT-AGGGAGACTGCCTTCGCAAGAAGTGAGGAAGGCGGGGACGACGTCAAGTCATCATGGCCCTTACGCCTAGGGCTACACACGTGCTACAATGGCGCATACAGAGGGTCGCTACCTGGTGACAGGATGCCAATCTCAAAAGTGCGTCTCAGTTCGGATCGGAGTCTGCAACTCGACTCCGTGAAGCTGGAATCGCTAGTAATCGCGTATCAGCAACGACGCGGTGAATACGTTCCCGGGCCTTGTACACACCGCCCGTCAAGCCATGGAAGTCAGGGAGACCTGAAGG-------------GGAGCCGCTTAGGGTAAAACTGGTAACTGGGGCTAAGTC-------------------------------------------------------
>NR_116363.1 Muricauda lutaonensis strain CC-HSB-11 16S ribosomal RNA, partial sequence
---------------------------------------------------------------ACACATGCAAGTCGAGGGGACCGGCGCACGGGTGC-GGAACGCGTATGGAACCTGCCCCTGTCAGGGGAATAGCCCGGGGAAACCCGGATTAATGCCCCATGGCATC-TACCGCATGG---ACAGGGATGGCCATGCGTACCATTAGCTTGTTGG-TG-GGGTAACGGCCCACCAAGGCAGCGATGGTTAGGGGCCCTGAGAGGGGGA-TCCCCCACACTGGTACTGAGACACGGACCAGACT-CCTACGGGAGGCAGCAGTGAGGAATATTGGACAATGGCCGGAAGGTTGATCCAGCCATGCCGCGTGCAGGA-TGACGGCCC-TATGGGTTGTAAACTGC-TTTTTTACGGGAAGAAACCCTACGTGGGCTGACGGTACCGTACGAATAAGGACCGGCTAACTCCGTGCCAGCAGCCGCGGTAATACGGAGGGTCCGAGCGTTATCCGGAATCATTGGGTTTAAAGGGTCCGTAGGCGGGCCTGTAAGTCAGGGGTGAAAGGCCACGGCTCAACCG-TG-GGACTGCCCTTGATACTGCAGGTCTTGAGTCATGGTGGGGTTGCCGGAACATGTGGTGTAGCGGTGAAATGCATAGATATCACATAGAACACCGATCGCGAAGGCAGGTGGCCAACCA-TGTACTGACGCTGATGGACGAAAGCGTGGGTAGCGAACGGGATTAGATACCCCGGTAGTCCACGCCGTAAACGATGGACACTAGCTGTGG--CGTGGCCAAGCGAAAGTGATAAGTGTCCCACCTGGGGA-GTACGTTCGCAAGAATGAAACTCAAAGGAATTGACGGGGGCCCGCACAAGCGGTGGAGCATGTGGTTTAATTCGATGATACGCGAGGAACCTTACCAGGGCTTAAATA-ATTGCAAGGTGCTGCATGGTTGTCGTCAGCTCGTGCCGTGAGGTGTCAGGTTAAGTCCTATAACGAGCG-CAACCCCTGCCGTTAGTTGCCAG-CATTAAAGATGGGGACTCT-AACGGGACTGCCGGTGCAAACCGCGAGGAAGGTGGGGATGACGTCAAATCATCACGGCCCTTACGTCCTGGGCCACACACGTGCTACAATGGCCGGCACAGAGGGAAGCCACCCCGTGAGGGGGCGCGGATCTT-AAAACCGGTCACAGTTCGGATCGGGGCCTGCAACTCGGCCCCGTGAAGCTGGAATCGCTAGTAATCGCGCATCAGCCATGGCGCGGTGAATACGTTCCCGGGCCTTGTACACACCGCCCGTCAAGCCATGGAAGCCGGGAGTGCCTGAAGT-------------GGAGCGGCCTAGGGCAAGACCGGTAACTAGGGCTAAGTCGTAACAAG-----------------------------------------------
>NR_029282.2 Rhodothermus marinus DSM 4252 strain R-10 16S ribosomal RNA, complete sequence
----------ACTACGGAGAGTTT--GATCCTGGCTCAGGGCGAACGCTGGCGGCGGGCC-TAACACATGCAAGTCGTACGCAGTGGCGAACGGGTGC-GTAACGCGTAGGTAACCTGCCCTCGAGTGGGGGATAACTCCGGGAAACCGGGGCTAATACCGCATATTGTC-GACCGCATGG---TCGAGGATGGGCCTGCGTCGGATTAGCTAGTTGG-TG-GGGTAACGGCCCACCAAGGCGACGATCCGTAGCTGGTCTGAGAGGACGA-CCAGCCACACTGGCACTGAGACACGGGCCAGACT-CCTACGGGAGGCAGCAGTGGGGAATCTTGGGCAATGGGCGAAAGCCTGACCCAGCCACGCCGCGTGGAGGA-TGAAGCTCT-T-CGGGGTGTAAACTCC-TTTTCTGGGGGAAGAAATCCCTCTGGGACTGACGGTACCCCAGGAATAAGCGCCGGCTAACTCCGTGCCAGCAGCCGCGGTAATACGGAGGGCGCAAGCGTTGCCCGGAATCACTGGGTGTAAAGGGTGCGTAGGCGGGGCTGTAAGTCAGAGGTGAAAGCCTCCGGCTCAACCG-GA-GAATTGCCTCTGATACTGCAGCTCTTGAGTCCCGGAGAGGCCGCTGGAATTCCTGGTGTAGCGGTGAAATGCGTAGATATCAGGAGGAACACCGGAGGCGAAGGCGGGCGGCTGGACG-GGGACTGACGCTGAGGCACGAAAGCGTGGGGAGCAAACAGGATTAGATACCCTGGTAGTCCACGCCGTAAACGATGGATGCTCGGCGTTG--AGTGCCTAAGCTAACGCGGTAAGCATCCCACCTGGGGA-GTACGGCCGCAAGGTTGAAACTCAAAGGAATTGACGGGGGCCCGCACAAGCGGTGGAGCATGTGGCTTAATTCGATGCTACGCGAGGAACCTTACCTGGGCTCGAACC-GTGGTGAGGTGCTGCATGGCTGTCGTCAGCTCGTGCCGTGAGGTGTTGGGTTAAGTCCCGCAACGAGCG-CAACCCCTACCGCCAGTTACCAG-CGGTAATGCCGGGGACTCT-GGCGGGACTGCCTGCGCAAGCAG-GAGGAAGGTGGGGATGACGTCAAGTCATCATGGCCCTTACGCCCAGGGCTGCACACGTGCTACAATGGCCGGTACAATGGGCAGCCACCCCGCGAGGGGGAGCGAATCCCTAAAGCCGGTCTCAGTTCGGATTGGAGTCTGCAACTCGACTCCATGAAGCCGGAATCGCTAGTAATCGCGCATCAGCTACGGCGCGGTGAATACGTTCCCGGGCCTTGTACACACCGCCCGTCAACCCATGGGAGCCGGGGGCGCCCGAAGTCCTGCTTCGGCGGGGAGCGGCCTAAGGCGAACCCGGTGACTGGGGGTAAGTCGTAACAAGG-TAGCCGTACGGGAACGTGCGGCTGGATCACCTCCTAA--------
>NR_102895.1 Prevotella melaninogenica ATCC 25845 16S ribosomal RNA, partial sequence
---------TACAATGGAGAGTTT--GATCCTGGCTCAGGATGAACGCTAGCTACAGGCT-TAACACATGCAAGTCGAGGGGACCGGCGCACGGGTGA-GTAACGCGTATCCAACCTTCCCATTACTGTGGGATAACCTGCCGAAAGGCAGACTAATACCGCATAGTCTT-TACGGCATCA---TAATGGATGGGGATGCGTCTGATTAGCTTGTTGG-CG-GGGTAACGGCCCACCAAGGCAACGATCAGTAGGGGTTCTGAGAGGAAGG-TCCCCCACATTGGAACTGAGACACGGTCCAAACT-CCTACGGGAGGCAGCAGTGAGGAATATTGGTCAATGGACGGAAGTCTGAACCAGCCAAGTAGCGTGCAGGA-TGACGGCCC-TATGGGTTGTAAACTGC-TTTTGTATGGGGATAAAGTTGACGTGATTTGCAGGTACCATACGAATAAGGACCGGCTAATTCCGTGCCAGCAGCCGCGGTAATACGGAAGGTCCAGGCGTTATCCGGATTTATTGGGTTTAAAGGGAGCGTAGGCTGGAGATTAAGTGTGTTGTGAAATGTAGACGCTCAACGT-CT-GAATTGCAGCGCATACTGGTTTCCTTGAGTACGCACAACGTTGGCGGAATTCGTCGTGTAGCGGTGAAATGCTTAGATATGACGAAGAACTCCGATTGCGAAGGCAGCTGACGGGAGC-GCAACTGACGCTTAAGCTCGAAGGTGCGGGTATCAAACAGGATTAGATACCCTGGTAGTCCGCACAGTAAACGATGGATGCCCGCTGTTG--AGCGGCTAAGCGAAAGCATTAAGCATCCCACCTGGGGA-GTACGCCGGCAACGGTGAAACTCAAAGGAATTGACGGGGGCCCGCACAAGCGGAGGAACATGTGGTTTAATTCGATGATACGCGAGGAACCTTACCCGGGCTTGAATC-CTGTGAAGGTGCTGCATGGTTGTCGTCAGCTCGTGCCGTGAGGTGTCGGCTTAAGTGCCATAACGAGCG-CAACCCCTCTCTTCAGTTGCCAT-CAGTTAAGCTGGGCACTCT-GGAGACACTGCCACCGTAAGGTGTGAGGAAGGTGGGGATGACGTCAAATCAGCACGGCCCTTACGTCCGGGGCTACACACGTGTTACAATGGCCGGTACAGAGGGACGGTGTAATGCAAATTGCATCCAATCTT-AAAGCCGGTCCCAGTTCGGACTGGGGTCTGCAACCCGACCCCACGAAGCTGGATTCGCTAGTAATCGCGCATCAGCCATGGCGCGGTGAATACGTTCCCGGGCCTTGTACACACCGCCCGTCAAGCCATGAAAGCCGGGGGTGCCTGAAGT-------------GGATCGGCCTAGGGCAAAACTGGTGATTGGGGCTAAGTCGTAACAAGG-TAGCCGTACCGGAAGGTGCGGCTGGAACACCTCCTT---------
>NR_043471.1 Nonlabens dokdonensis DSW-6 16S ribosomal RNA, partial sequence
---------------------------------------GATGAACGCTAGCGGCAGGCC-TAACACATGCAAGTCGAGGGGACCGGCGCACGGGTGC-GTAACGCGTATACAATCTGCCTATCACTGAGGGATAGCCCGAAGAAATTTGGATTAACACCTCATAGTATT-GATCGCATGG---TGATAGATGAGTATGCGTCCTATTAGCTAGATGG-TA-AGGTAAAGGCTTACCATGGCTACGATAGGTAGGGGTCCTGAGAGGGAGA-TCCCCCACACTGGTACTGAGACACGGACCAGACT-CCTACGGGAGGCAGCAGTGAGGAATATTGGACAATGGGCGCAAGCCTGATCCAGCCATGCCGCGTGTAGGA-AGACGGCCC-TATGGGTTGTAAACTAC-TTTTGTACAGGAAGAAATCTTACGTGAGTTGACGGTACTGTAAGAATAAGCACCGGCTAACTCCGTGCCAGCAGCCGCGGTAATACGGAGGGTGCAAGCGTTATCCGGAATCATTGGGTTTAAAGGGTCCGTAGGCGGGCTGATAAGTCAGTGGTGAAATGCAGGGGCTTAACTC-CG-GCACTGCCATTGATACTGTTAGTCTTGAATTATTGTGAAGTGGTTAGAATATGTAGTGTAGCGGTGAAATGCTTAGATATTACATAGAATACCAATTGCGAAGGCAGATCACTAACAA-TATATTGACGCTGATGGACGAAAGCGTGGGTAGCGAACAGGATTAGATACCCTGGTAGTCCACGCCGTAAACGATGGTTACTAGCTGTTT--AGTGGCCAAGCGAAAGTGATAAGTAACCCACCTGGGGA-GTACGTTCGCAAGAATGAAACTCAAAGGAATTGACGGGGGCCCGCACAAGCGGTGGAGCATGTGGTTTAATTCGATGATACGCGAGGAACCTTACCAGGGCTTAAATA-TTTGCAAGGTGCTGCATGGTTGTCGTCAGCTCGTGCCGTGAGGTGTCAGGTTAAGTCCTATAACGAGCG-CAACCCCTATTACTAGTTGCCAG-CGATCAAGTCGGGGACTCT-AGTGAGACTGCCGGTGCAAACCGTGAGGAAGGTGGGGATGACGTCAAATCATCACGGCCCTTACGTCCTGGGCCACACACGTGCTACAATGGTAGGGACAGAGAGCAGCCACTTCGTGAGAAGGAGCAAATCTT-AAACCCTATCTCAGTTCGGATCGTAGTCTGCAACTCGACTACGTGAAGCTGGAATCGCTAGTAATCGCATATCAGCCATGATGCGGTGAATACGTTCCCGGGCCTTGTACACACCGCCCGTCAAGCCATGGAAGCTGGGGGTGCCTGAAGT-------------GGAGCTGCCTAGGGTAAAACCGGTAACTGGGGCTAAGTCGTAACAAGG-TAGCCGTACCGGAAGGTGC--------------------------
>NR_074493.1 Marivirga tractuosa DSM 4126 16S ribosomal RNA, partial sequence
-----------------AGAGTTT--GATCCTGGCTCAGGATGAACGCTAGCGGCAGGCC-TAATACATGCAAGTCGAACGGAGTGGCGCACGGGTGC-GTAACGCGTATGCAACCTACCTTTTACAGGGGGATAGCTCGGGGAAACTCGAATTAATACCCCATGGTATC-AATCGCATGG---TAAAAGATGGGCATGCGTCTGATTAGCTAGATGG-CG-GGGTAACGGCCCACCATGGCGATGATCAGTAGGGGTTCTGAGAGGATGA-TCCCCCACACTGGTACTGAGACACGGACCAGACT-CCTACGGGAGGCAGCAGTAGGGAATATTGGACAATGGGCGAGAGCCTGATCCAGCCATGCCGCGTGTAGGA-TGACGGCCT-TCTGGGTTGTAAACTAC-TTTTCTACAGGAAGAAAAAG-ATGCGAATTGACGGTACTGTAGGAATAAGCACCGGCTAACTCCGTGCCAGCAGCCGCGGTAATACGGAGGGTGCGAGCGTTGTCCGGATTTATTGGGTTTAAAGGGTGCGTAGGCGGCTCTTTAAGTCAGTGGTGAAAGCCCGCAGCTTAACTG-TG-GAACTGCCATTGATACTGGAGAGCTTGAGTACGGTTGAAGTAGGCGGAATTTATGGTGTAGCGGTGAAATGCATAGATACCATAAAGAACACCGATAGCGTAGGCAGCTTACTAAGCC-GTAACTGACGCTGAGGCACGAAAGCATGGGGAGCGAACAGGATTAGATACCCTGGTAGTCCATGCCGTAAACGATGATCACTCGCTGTTA--AGCGGCCAAGCGAAAGCGTTAAGTGATCCACCTGGGGA-GTACGTCCGCAAGGATGAAACTCAAAGGAATTGACGGGGGTCCGCACAAGCGGTGGAGCATGTGGTTTAATTCGATGATACGCGAGGAACCTTACCTGGGCTAGAAT--GGTGCAAGGTGCTGCATGGCTGTCGTCAGCTCGTGCCGTGAGGTGTTGGGTTAAGTCCCGCAACGAGCG-CAACCCCTATTCTTAGTTGCCAG-CATTAATGATGGGGACTCT-AAGGAGACTGCCTGCGCAAGCAGAGAGGAAGGAGGGGACGACGTCAAGTCATCATGGCCCTTACGTCCAGGGCTACACACGTGCTACAATGGTGCATACAGAGGGTAGCGAGCCGGCAACGGCAAGCCAATCTCAAAAGTGCATCTCAGTTCGGATTGGGGTCTGCAACTCGACCCTATGAAGTTGGAATCGCTAGTAATCGCGTATCAGCAATGACGCGGTGAATACGTTCCCGGACCTTGTACACACCGCCCGTCAAGCCATGGGAGTTGGGAGGACCTGAAGA-------------GGCGCTGTTTAGGGTTAAACCAGCGACTAGGGCTAAGTCGTAACAAGG-TAGCCGTACCGGAAGGTGTGGCTGGAACACCT-------------
>NR_074303.1 Leadbetterella byssophila DSM 17132 16S ribosomal RNA, partial sequence
-----------------AGAGTTT--GATCCTGGCTCAGGATGAACGCTAGCGGCAGGCT-TAATACATGCAAGTCGAGGGGACCGGCGAACGGGTGC-GTAACGCGTATGCAACCTACCCATATCAGGGGGATAGCCCTAGGAAACTGGGATTAATACCGCATAACATA-GACGGCATCG---ATATGGATGGGCATGCGTAGGATTAGCTAGTTGG-TA-GGGTAACGGCTTACCAAGGCTATGATCCTTAGGGGCTCTGAGAGGAGTA-TCCCCCACACTGGCACTGAGATACGGGCCAGACT-CCTACGGGAGGCAGCAGTAGGGAATATTGGGCAATGGAGGCAACTCTGACCCAGCCATGCCGCGTGCAGGA-AGAAGGTCC-TCTGGATTGTAAACTGC-TTTTGAATGGGAAGAAACGTCTTGCGATTTGACGGTACTATTAGAATAAGCACCGGCTAACTCCGTGCCAGCAGCCGCGGTAATACGGAGGGTGCAAGCGTTATCCGGATTTATTGGGTTTAAAGGGTGCGTAGGCGGCTTTATAAGTCGATGGTTAAAGGCAGCAGCTTAACTG-TA-TGCATGCCCTCGATACTGTAGAGCTTGAGTGATTTGGAGGTGGCTAGAATTCCCTGTGTAGCGGTGAAATGCATAGATACGGGGAGGAATACCGATTGCGAAGGCATGTCACTACGAA-TTAACTGACGCTGAGGCACGAAAGCGTGGGGATCAAACAGGATTAGATACCCTGGTAGTCCACGCCGTAAACGATGATTACTAGTTGTTG--AGTGACCAAGGGAAACCGATAAGTAATCCACCTGGGGA-GTACGCCGGCAACGGTGAAACTCAAAGGAATTGACGGGGGTCCGCACAAGCGGTGGAGCATGTGGTTTAATTCGATGATACGCGAGGAACCTTACCTAGGCTAGAAT--GAAACAAGGTGCTGCATGGCCGTCGTCAGTTCGTGCCGTGAGGTGTTGGGTTAAGTCCCGCAACGAACG-CAACCCCTATGATCTGTTGCCAT-C--TTAAGTTGGGGACTCA-GATCAGACTGCCTACGCAAGTAGAGAGGAAGGAGGGGACGACGTCAGGTCATCATGGCCCTTACGCCTAGGGCGACACACGTGCTACAATGGCATGAACAGAGTGCAGCGAGCTTGTAAGAGTAAGCGAATCACAAAATCATGTCACAGTTCGGATTGGGGTCTGCAACTCGACCCTATGAAGCTGGAATCGCTAGTAATCGCATATCAGCCATGATGCGGTGAATACGTTCCCGGACCTTGTACACACCGCCCGTCAAGCCATGGGAGTTGGGTAGACCTGAAGC-------------AGACTTCGTTAGGGTAGAACCAGTGACTGGGGCTAAGTCGTAACAAGG-TAGCCGTACCGGAAGGTGTGGCTGGAACACCT-------------
>NR_074656.1 Zunongwangia profunda SM-A87 strain SMA-87 16S ribosomal RNA, partial sequence
---------------GAAGAGTTT--GATCCTGGCTCAGGATGAACGCTAGCGGCAGGCC-TAACACATGCAAGTCGAGGGGACCGGCGCACGGGTGC-GTAACGCGTATGCAATCTACCTCTTACTGAGGGATAGCCCATGGAAACGTGGATTAATACCTCATAGTATT-GCTGGCCTCA---TAAGAGATGAGCATGCGTCCTATTAGCTAGATGG-TA-AGGTAACGGCTTACCATGGCTACGATAGGTAGGGGTCCTGAGAGGGAGA-TCCCCCACACTGGTACTGAGACACGGACCAGACT-CCTACGGGAGGCAGCAGTGAGGAATATTGGACAATGGGCGAGAGCCTGATCCAGCCATGCCGCGTGCAGGA-AGACGGCCC-TATGGGTTGTAAACTGC-TTTTACAGAGGAAGAACCCTTACGTGAGCTGACGGTACTCTATGAATAAGGATCGGCTAACTCCGTGCCAGCAGCCGCGGTAATACGGAGGATCCAAGCGTTATCCGGAATCATTGGGTTTAAAGGGTCCGTAGGCGGGTCTATAAGTCAGTGGTGAAAGTCTGCAGCTTAACTG-TA-GAACTGCCATTGATACTGTAGACCTTGAATTAGTATGAAGTGGTTAGAATGTGTAGTGTAGCGGTGAAATGCATAGATATTACACAGAATACCGATTGCGAAGGCAGATCACTAATAC-TATATTGACGCTGATGGACGAAAGCGTAGGTAGCGAACAGGATTAGATACCCTGGTAGTCTACGCCGTAAACGATGGTTACTAGCTGTCC--GGTGGTTAAGCGAAAGTGATAAGTAACCCACCTGGGGA-GTACGTTCGCAAGAATGAAACTCAAAGGAATTGACGGGGGCCCGCACAAGCGGTGGAGCATGTGGTTTAATTCGATGATACGCGAGGAACCTTACCAGGGCTTAAATA-ATTGCAAGGTGCTGCATGGTTGTCGTCAGCTCGTGCCGTGAGGTGTCAGGTTAAGTCCTATAACGAGCG-CAACCCCTGTGGTTAGTTGCCAG-CACTAATGGTGGGAACTCT-AGCCAGACTGCCGGTGCAAACCGTGAGGAAGGTGGGGATGACGTCAAATCATCACGGCCCTTACGTCCTGGGCCACACACGTGCTACAATGGTAGGGACAGAGAGCAGCCACTTCGCGAGAAGGAGCGAATCTA-AAACCCTATCACAGTTCGGATCGTAGTCTGCAACTCGACTACGTGAAGCTGGAATCGCTAGTAATCGCATATCAGCCATGATGCGGTGAATACGTTCCCGGGCCTTGTACACACCGCCCGTCAAGCCATGGAAGCCGGGGGTACCTGAAGT-------------GGAGCGGCCTAGGGTAAAACTGGTAACTGGGGCTAAGTCGTAACAAGG-TAGCCGTACCGGAAGGTGCGGCTGGAACACCTCCTTTC-------
>NR_108475.1 Tenacibaculum dicentrarchi strain 35/09 16S ribosomal RNA, partial sequence
--------------------GTTT--GATCCTGGCTCAGGATGAACGCTAGCGGCAGGCT-TAACACATGCAAGTCGAGGGGACCGGCGAACGGGTGC-GTAACGCGTATAGAATCTGCCTTGTACAGGAGGATAGCCTTTAGAAATGAAGATTAATACTCCATAATGTA-CTCGGCATCG---TACAAGATGACTATGCGTCCTATTAGCTAGATGG-TA-AGGTAACGGCTTACCATGGCAACGATAGGTAGGGGGTCTGAGAGGATTA-TCCCCCACACTGGTACTGAGACACGGACCAGACT-CCTACGGGAGGCAGCAGTGAGGAATATTGGTCAATGGAGGCAACTCTGAACCAGCCATGCCGCGTGCAGGA-TGACTGCCC-TATGGGTTGTAAACTGC-TTTTATACAGGAAGAAACCGTACGTGCCTTGACGGTACTGTAAGAATAAGGACCGGCTAACTCCGTGCCAGCAGCCGCGGTAATACGGAGGGTCCGAGCGTTATCCGGAATCATTGGGTTTAAAGGGTCCGCACGCGGTCAATTAAGTCAGAGGTGAAATCCCATCGCTCAACGA-TG-GAACTGCCTTTGATACTGATTGACTTGAGTTATATGGAAGTAGATAGAATAAGTAGTGTAGCGGTGAAATGCATAGATATTACTTAGAATACCGATTGCGAAGGCAGTCTACTACGTA-TATACTGACGCTGAGGGACGAAAGCGTGGGGAGCGAACAGGATTAGATACCCTGGTAGTCCACGCCGTAAACGATGGATACTAGTTGTTG--AGTGACTAAGCGAAAGTGATAAGTATCCCACCTGGGGA-GTACGGTCGCAAGACTGAAACTCAAAGGAATTGACGGGGGCCCGCACAAGCGGTGGAGCATGTGGTTTAATTCGATGATACGCGAGGAACCTTACCAGGGCTTAAATG-ATCACAAGGTGCTGCATGGTTGTCGTCAGCTCGTGCCGTGAGGTGTCAGGTTAAGTCCTATAACGAGCG-CAACCCCTATTKTTAGTTGCTAA-CAGTYAWGCTGAGGACTCT-AGAGAGACTGCCGGTGCAAACCGTGAGGAAGGTGGGGATGACGTCAAATCATCACGGCCCTTACGTCCTGGGCTACACACGTGCTACAATGGTATGGACAATGAGCAGCCACTATGCGAATAGGAGCGAATCTA-AAACCATATCACAGTTCGGATCGGAGTCTGCAACTCGACTCCGTGAAGCTGGAATCGCTAGTAATCGGATATCAGCCATGATCCGGTGAATACGTTCCCGGGCCTTGTACACACCGCCCGTCAAGCCATGGAAGCTGGGGGTGCCTGAAGT-------------GGAGCGACCTAGGGTAAAACTGGTAACTAGGGCTAAGTCGTAACAACG-TAGCCGTACCGGAAGGTGCGGCTGGATCACCTCCTT---------
>NR_115300.1 Alistipes finegoldii DSM 17242 strain CIP 107999 16S ribosomal RNA, partial sequence
---------------------------------------GATGAACGCTAGCGGCAGGCT-TAACACATGCAAGTCGAGGGGACCGGCGCACGGGTGC-GTAACGCGTATGCAACCTACCTTTAACAGGGGCATAACACTGAGAAATTGGTACTAATTCCCCATAACATT--AAGGCATCT---TTAAAGATGGGCATGCGTTGTATTAGCTAGTTGG-TG-AGGTAACGGCTCACCAAGGCAACGATACATAGGGGGACTGAGAGGTTAA-CCCCCCACATTGGTACTGAGACACGGACCAAACT-CCTACGGGAGGCAGCAGTGAGGAATATTGGTCAATGGACGCAAGTCTGAACCAGCCATGCCGCGTGCAGGA-AGACGGCTC-TATGAGTTGTAAACTGC-TTTTGTACTAGGGTAAACGCTACGTGGCCTGAAAGTATAGTACGAATAAGGATCGGCTAACTCCGTGCCAGCAGCCGCGGTAATACGGAGGATCCAAGCGTTATCCGGATTTATTGGGTTTAAAGGGTGCGTAGGCGGTTTGATAAGTTAGAGGTGAAATACCGGGGCTCAACTC-CG-GAACTGCCTCTAATACTGTTGAACTAGAGAGTAGTTGCGGTAGGCGGAATGTATGGTGTAGCGGTGAAATGCTTAGAGATCATACAGAACACCGATTGCGAAGGCAGCTTACCAAACT-ATATCTGACGTTGAGGCACGAAAGCGTGGGGAGCAAACAGGATTAGATACCCTGGTAGTCCACGCAGTAAACGATGATAACTCGTTGTCG--GGTGACTAAGCGAAAGCGATAAGTTATCCACCTGGGGA-GTACGTTCGCAAGAATGAAACTCAAAGGAATTGACGGGGGCCCGCACAAGCGGAGGAACATGTGGTTTAATTCGATGATACGCGAGGAACCTTACCCGGGCTTGAAAT-GAAACTAGGTGCTGCATGGTTGTTGTCAGCTCGTGCCGTGAGGTGTCGGGTTAAGTCCCATAACGAGCG-CAACCCCTACCGTTAGTTGCCAT-CAGTCAAGCTGGGCACTCT-GGCGGGACTGCCGGTGTAAGCCGAGAGGAAGGTGGGGATGACGTCAAATCAGCACGGCCCTTACGTCCGGGGCTACACACGTGTTACAATGGTAGGTACAGAGGGCCGCTACCCCGCGAGGGGATGCCAATCTC-AAGGCCTATCTCAGTTCGGATCGGAGGCTGAAACCCGCCTCCGTGAAGTTGGATTCGCTAGTAATCGCGCATCAGCCATGGCGCGGTGAATACGTTCCCGGGCCTTGTACACACCGCCCGTCAAGCCATGGAAGCTGGGGGTGCCTGAAGT-------------GGAGCGACCTAGGGCAAAACCGGTGACTGGGGCT------------------------------------------------------------
>NR_026025.1 Riemerella anatipestifer ATCC 11845 = DSM 15868 16S ribosomal RNA, partial sequence
-----------------AGAGTTT--GATCATGGCTCAGGATGAACGCTAGCGGGAGGCC-TAACACATGCAAGCCGAGCGGAGCGGCGTACGGGTGC-GGAACACGTGTGCAACCTGCCTTTATCTGAGGGATAGCCTTTCGAAAGGAAGATTAATACCTCATAATAT--GTTGGCATCA---ATAGAGATGGGCACGCGCAAGATTAGATAGTTGG-TG-AGGTAACGGCTCACCAAGTCAATGATCTTTAGGGGGCCTGAGAGGGTGA-TCCCCCACACTGGTACTGAGACACGGACCAGACT-CCTACGGGAGGCAGCAGTGAGGAATATTGGACAATGGGTGCAAGCCTGATCCAGCCATCCCGCGTGAAGGA-CGACGGCCC-TATGGGTTGTAAACTTC-TTTTGTACAGGGATAAACCTCTCGTGAGCTGAAGGTACTGTACGAATAAGCACCGGCTAACTCCGTGCCAGCAGCCGCGGTAATACGGAGGGTGCAAGCGTTATCCGGATTTATTGGGTTTAAAGGGTCCGCAGGCGGGCTAGTAAGTCAGTGGTGAAAGCCTACAGCTTAACTG-TA-GAACTGCCGTTGATACTGCTAGTCTTGAGTATAGTTGAGGTAGCTGGAATGAGTAGTGTAGCGGTGAAATGCATAGATATTACTCAGAACACCGATTGCGAAGGCAGGTTACCAAGTT-ATAACTGACGCTGAGGGACGAAAGCGTGGGGAGCGAACAGGATTAGATACCCTGGTAGTCCACGCCGTAAACGATGCTAACTCGTTTTTG--AGAGACTAAGCGAAAGTGATAAGTTAGCCACCTGGGGA-GTACGACCGCAAGGTTGAAACTCAAAGGAATTGACGGGGGCCCGCACAAGCGGTGGATCATGTGGTTTAATTCGATGATACGCGAGGAACCTTACCAAGGCTTAAATG-TTTTCAAGGTGCTGCATGGTTGTCGTCAGCTCGTGCCGTGAGGTGTTAGGTTAAGTCCTGCAACGAGCG-CAACCCCTGTCACTAGTTGCCAT-C--TTAAGTTGGGGACTCT-AGTGAGACTGCCTACGCAAGTAGAGAGGAAGGTGGGGATGACGTCAAATCATCACGGCCCTTACGCCTTGGGCCACACACGTGATACAATGGCCGGTACAGAGGGCAGCTACACTGCGAAGTGATGCAAATCTC-AAAGCCGGTCTCAGTTCGGATTGGAGTCTGCAACTCGACTCTATGAAGCTGGAATCGCTAGTAATCGCGCATCAGCCATGGCGCGGTGAATACGTTCCCGGGCCTTGTACACACCGCCCGTCACAC------------------------------------------------------------------------------------------------------------------------------------
>NR_074577.1 Paludibacter propionicigenes WB4 16S ribosomal RNA, partial sequence
-----------------AGAGTTT--GATCCTGGCTCAGGATGAACGCTAGCGACAGGCC-TAACACATGCAAGTCGAGGGGACCGGCGCACGGGTGA-GTAACACGTATGCAACCTACCTGTAAGAGGGGAATAACCCGGAGAAATTCGGACTAATACCGCATAATACC-GACTGCATGG---TTACAGATGGGCATGCGTATGATTAGCTAGTTGG-TG-AGGTAACGGCTCACCAAGGCAACGATCATTAGGGGTTCTGAGAGGAAGG-TCCCCCACACTGGTACTGAGACACGGACCAGACT-CCTACGGGAGGCAGCAGTGAGGAATATTGGTCAATGGGCGAGAGCCTGAACCAGCCAAGTCGCGTGAAGGA-AGAAGGTTC-TATGGATTGTAAACTTC-TTTTGTAAGGGAATAAAAAATACGTGTATTGTATGTACTTTACGAATAAGGATCGGCTAACTCCGTGCCAGCAGCCGCGGTAATACGGAGGATCCGAGCGTTATCCGGATTTATTGGGTTTAAAGGGTGCGTAGGCGGACCCTTAAGTCAGTGGTGAAAGTTTGCGGCTCAACCG-TA-AAATTGCCATTGAAACTGAGGGTCTTGAGTGTAAATGAGGTAGGCGGAATGTGTTGTGTAGCGGTGAAATGCTTAGATATAACACAGAACACCAATTGCGAAGGCAGCTTACTGGGAT-ACAACTGACGCTGAGGCACGAAAGCGTGGGGATCAAACAGGATTAGATACCCTGGTAGTCCACGCAGTAAACGATGAATACTAGCTGTAT--TGTGGCAAAGCGAAAGCGTTAAGTATTCCACCTGGGGA-GTACGTTCGCAAGAATGAAACTCAAAGGAATTGACGGGGGCCCGCACAAGCGGAGGAACATGTGGTTTAATTCGATGATACGCGAGGAACCTTACCCGGGCTTGAAAC-ATGTGTAGGTGCTGCATGGTTGTCGTCAGCTCGTGCCGTGAGGTGTCGGCTTAAGTGCCATAACGAGCG-CAACCCCTATTGATAGTTACTAA-CAGTTAAGCTGAGGACTCT-ATTGAGACTGCCACCGTAAGGTGTGAGGAAGGTGGGGATGACGTCAAATCAGCACGGCCCTTACGTCCGGGGCGACACACGTGTTACAATGGGGGGTACAGAGGGTTGCTACTTGGTGACAAGATGCTAATCTCTAAAGCCTCTCTCAGTTCGGATCGGAGTCTGCAACTCGACTCCGTGAAGCTGGATTCGCTAGTAATCGCGCATCAGCCATGGCGCGGTGAATACGTTCCCGGGCCTTGTACACACCGCCCGTCAAGCCATGGAAGCTGGGGGGACCTGAAGT-------------GGAGCGTCCTAGGGTAAAACTAGTAACTGGGGCTAAGTCGTAACAAGG-TAGCCGTACCGGAAGGTGCGGCTGGAACACCT-------------
>NR_074595.1 Niastella koreensis GR20-10 16S ribosomal RNA, partial sequence
-----------------AGAGTTT--GATCCTGGCTCAGGATGAACGCTAGCGGCAGGCT-TAATACATGCAAGTCGAGGGGACCGGCAAACGGGTGC-GGAACACGTACGCAACCTTCCTTCAAGCGGGGGATAGCTTTCGGAAACGAAAATTAATACCCCATAGCAAT-TATGGCATCT---TTGAAGATGGGCGTGCGCCTGATTAGGTAGTTGG-CG-GGGTAACGGCCCACCAAGCCTACGATCAGTAACTGGTGTGAGAGCACGA-CCAGTCACACGGGCACTGAGACACGGGCCCGACTCCCTACGGGAGGCAGCAGTAAGGAATATTGGTCAATGGACGCAAGTCTGAACCAGCCATGCCGCGTGGAGGA-TGAAGGTCC-TCTGGATTGTAAACTTC-TTTTATCGGAGAAGAAACCCAAATCTGGTTGACGGTACCCGATGAATAAGCACCGGCTAACTCCGTGCCAGCAGCCGCGGTAATACGGAGGGTGCAAGCGTTATCCGGATTCACTGGGTTTAAAGGGAGCGTAGGTGGGCTGGTAAGTCAGTGGTGAAATCTCCGGGCTTAACTC-GG-AAACTGCCGTTGATACTATCAGTCTTGAATGTTGTGGAGGTAAGCGGAATATGTCATGTAGCGGTGAAATGCTTAGATATGACATAGAACACCGATAGCGAAGGCAGCTTGCTACACA-ATTATTGACACTGAGGCTCGAAAGCGTGGGGATCAAACAGGATTAGATACCCTGGTAGTCCACGCCCTAAACGATGGATACTCGACATAC--TGTGTCTGAGCGAAAGCATTAAGTATCCCACCTGGGAA-GTACGACCGCAAGGTTGAAACTCAAAGGAATTGGCGGGGGTCCGCACAAGCGGTGGAGCATGTGGTTTAATTCGATGATACGCGAGGAACCTTACCTGGGCTAGAATA-ATTGTAAGGTGCTGCATGGCTGTCGTCAGCTCGTGCCGTGAGGTGTTGGGTTAAGTCCCGCAACGAGCG-CAACCCCCATCATTAGTTGCCAT-CAGTAAAGCTGGGAACTCT-AATGAAACTGCCGTCGTAAGACGCGAGGAAGGAGGGGATGATGTCAAGTCATCATGGCCTTTATGCCCAGGGCTACACACGTGCTACAATGGAAGGGACAAAGAGCTGCCACTTGGCAACAAGGCGCTAATCTCAAAACCCTTTCTCAGTTCAGATTGGAGTCTGCAACTCGACTCCATGAAGCTGGAATCGCTAGTAATCGTATATCAGCAATGATACGGTGAATACGTTCCCGGACCTTGCACACACCGCCCGTCAAGCCATGGAAGCTGGGTGTACCTAAAGT-------------GGAGCCGCCTAGGGTAAAACTAGTGACTGGGGCTAAGTCGTAACAAGG-TAGCCGTATCGGAAGGTGCGGCTGGAATACCT-------------
>NR_025031.1 Aequorivita sublithincola DSM 14238 strain QSSC9-3 16S ribosomal RNA, partial sequence
------------------------------------------GAACGCTAGCGGCAGGCC-TAACACATGCAAGTCGAGGGGACCGGCGCACGGGTGA-GTAACGCGTATGCAATCTACCTTATACAGGGGAATAGCCCAGGGAAACTTGGATTAATGCCCCATAGTCTA-TAGAGCATTT---TATAAGATGAGCATGCGTACCATTAGCTAGTTGG-TG-TGGTAACGGCACACCAAGGCAACGATGGTTAGGGGCCCTGAGAGGGGGA-TCCCCCACACTGGTACTGAGACACGGACCAGACT-CCTACGGGAGGCAGCAGTGAGGAATATTGGACAATGGGCGAGAGCCTGATCCAGCCATGCCGCGTGCAGGA-AGACTGCCC-TATGGGTTGTAAACTGC-TTTTTTACCGGAAGAAACACTACGTGGGCTGACGTTACCGTACGAATAAGGATCGGCTAACTCCGTGCCAGCAGCCGCCGTAATACGGAGGGTGCAAGCGTTATCCGGAATTATTGGGTTTAAAGGGTCCGTAGGCGGGCCGTTAAGTCAGGGGTGAAAGTCTGCGGCTCAACCG-TA-GAAATGCCCTTGATACTGGCGGTCTTGAATCGTTGTGAAGTGGCTAGAATATGTGGTGTAGCGGTGAAATGCTTAGATATCACATAGAATACCGATTGCGAAGGCAGGTCACTAACAA-CGTATTGACGCTGATGGACGAAAGCGTGGGGAGCGAACAGGATTAGATACCCTGGTAGTCCACGCCGTAAACGATGGATACTAGCTGTCC-TGGTGGCCAAGCGAAAGTGATAAGTATCCCACCTGGGGA-GTACGTTCGCAAGAATGAAACTCAAAGGAATTGACGGGGGCCCGCACAAGCGGTTGAGCATGTGGTTTAATTCGATGATACGCGAGGAACCTTACCAGGGCTTAAATG-ATTACAAGGTGCTGCATGGTTGTCGTCAGCTCGTGCCGTGAGGTGTCAGGTTAAGTCCTATAACGAGCG-CAACCCCTGTTGTTAGTTGCCAG-CGATCATGTCGGGAACTCT-AACAAGACTGCCAGTGCAAACTGTGAGGAAGGTGGGGATGACGTCAAATCATCACGGCCCTTACGTCCTGGGCCACACACGTGCTACAATGGCAGGTACAATGGGCAGCCACTGCGTGAGCAGGAGCGAATCCA-AAAACCTGTCTCAGTTCGGATCGGAGTCTGCAACTCGACTCCGTGAAGCTGGAATCGCTAGTAATCGGATATCAGCCATGATCCGGTGAATACGTTCCCGGGCCTTGTACACACCGCCCGTCAAGCCATGGAAGCTGGAAGCACCTGAAGT-------------GGAGCGGCCTAGGGTGAAGCTGGCAACTAGG---------------------------------------------------------------
>NR_041911.1 Fluviicola taffensis DSM 16823 strain RW262 16S ribosomal RNA, partial sequence
-----------------AGAGTTT--GATCATGGCTCAGGATGAACGCTAGGGGCAGGCCTTAACACATGCAAGTCGAGGGGACCGGCGCACGGGTGC-GTAACGCGTATGCAACCTACCTTATACTGGGGTATAGCCCGGAGAAATTCGGATTAATCCCCCATAGTATT-GATCGCATGG---TATAAGATGGGCATGCGTCCCATTAGCTAGATGG-TG-AGGTAACGGCTCACCATGGCGACGATGGGTAGGGGGCCTGAGAGGGTGG-TCCCCCACACTGGTACTGAGACACGGACCAGACT-CCTACGGGAGGCAGCAGTGAGGAATATTGGTCAATGGGCGCAAGCCTGAACCAGCCATGCCGCGTGCAGGA-AGACGGTCC-TATGGATTGTAAACTGC-TTTTATTAGGGAATAAACCTTACGTGAGCTGAAGGTACCTAATGAATAAGCACCGGCTAACTCCGTGCCAGCAGCCGCGGTAATACGGAGGGTGCAAGCGTTATCCGGAATCATTGGGTTTAAAGGGTCCGCAGGCGGTCTTATAAGTCAGTGGTGAAATCCTACAGCTCAACTG-TA-GAACTGCCATTGATACTGTAAGACTTGAATTCGATCGAAGTGGGCGGAATATGACATGTAGCGGTGAAATGCTTAGATATGTCATAGAACACCGATAGCGAAGGCAGCTCACTAGGTC-TGGATTGACGCTCAGGGACGAAAGCGTGGGGAGCAAACAGGATTAGATACCCTGGTAGTCCACGCCGTAAACTATCAATACTCGTTCTCA--GGGGACCAAGCGAAAGTGATAAGTATTGCACCTGGGGA-GTACGATCGCAAGGTTGAAACTCAAAGGAATTGACGGGGGCC-GCACAAGCGGTGGAGCATGTGGTTTAATTCGATGATACGCGAGG-ACCTTACCAGGGCTTAAATA-TCTACAAGGTGCTGCATGGCTGTCGTCAGCTCGTGCCGTGAGGTGTTGGGTTAAGTCCCGCAACGAGCG-CAACCCCTATCTTTAGTTGCCAG-CGATCATGTCGGGGACTCT-AAAGAAACTGCCTACGCAAGTAGTGAGGAAGGCGGGGACGACGTCAAGTCATCACGGCCCTTACGTCCTGGGCCACACACGTGCTACAATGGTCGGTACAGAGGGCAGCTACCTAGCGATAGGATGCGAATCTC-AAAGCCGATCTCAGTTCGGATTGGAGTCTGCAACTCGACTCTAT-AAGCTGGAATCGCTAGTAATCGCGCATCAGCCATGGCGCGGTGAATACGTTCCCGGGCCTTGTACACACCGCCCGTCAAACAATGGAAGCTGGGGGTGCCTGAAGT-------------GGAGCTGCCTAGRGTAAAACTAGTAACTGGTGTTAAGTCGTAACAAGG-TAGCC----------------------------------------
>NR_074339.1 Runella slithyformis DSM 19594 16S ribosomal RNA, partial sequence
-----------------AGAGTTT--GATCCTGGCTCAGGATGAACGCTAGCGGCAGGCC-TAATACATGCAAGGCGAAGGGACTGTCGTACGGGTGC-GTAACGCGTATGCAACCTACCTATCACAGGGGAATAGCCTTTGGAAACAGGGATTAATACCGCATAAAGCA-GTCCGCATGG---TGATAGATGGGCATGCGTCTGATTAGTTAGTTGG-CA-GGGTAACGGCCTACCAAGACGATGATCAGTAGGGGGCGTCAGAGCGTGG-TCCCCCACACTGGCACTGAGATACGGGCCAGACT-CCTACGGGAGGCAGCAGTAGGGAATATTGGGCAATGGATGCAAGTCTGACCCAGCCATGCCGCGTGCAGGA-AGAAGGTCC-TCTGGATTGTAAACTGC-TTTTATCGGGGAAGAATAGGCTTGCGTTGTGACGGTACCCGATGAATAAGCCACGGCTAACTACGTGCCAGCAGCCGCGGTAATACGTAGGTGGCAAGCGTTGTCCGGATTTATTGGGTTTAAAGGGTGCGTAGGTGGTTTTATAAGTCAGTGGTGAAAGCTGGTTGCTCAACAA-TC-AAGTTGCCATTGATACTGTTAGACTTGAGAGAAGTGGAGGTTCATGGAATGGATGGTGTAGCGGTGAAATGCATAGATATCATCCAGAACGTCGATTGCGAAGGCAGTGGGCTGTACT-TTTTCTGACACTGAGGCACGAAAGCGTGGGGATCAAACAGGATTAGATACCCTGGTAGTCCACGCTGTAAACGATGCGAACTAGCT-TTC--GGGGGCTAAGGGAAACCGATAAGTTCGCCACCTGGGGA-GTACGCCGGCAACGGTGAAACTCAAAGGAATTGACGGGGGTCCGCACAAGCGGTGGAGCATGTGGTTTAATTCGATGATACGCGAGGAACCTTACCTGGGCTAAATC--GTATGAAGGTGCTGCATGGCTGTCGTCAGCTCGTGCCGTGAGGTGTTGGGTTAAGTCCCGCAACGAGCG-CAACCCCTGGGAATAGTTGCTAA-CAGTTAAGCTGAGGACTCT-ATTTCAACTGCCTGCGCAAGCAGAGAGGAAGGGGGGGACGACGTCAAGTCATCATGGCCCTTACGTCCAGGGCTACACACGTGCTACAATGGCGTGTACAGAGTGTTGCGAGGCAGCGATGCCAAGCCAATCACTAAAGCACGTCACAGTTCGGATTGCAGGCTGCAACTCGCCTGTATGAAGCTGGAATCGCTAGTAATCGCGTATCAGCAATGACGCGGTGAATACGTTCCCGGACCTTGTACACACCGCCCGTCAAGCCATGGAAGTCGGGGAGACCTAAAGC-------------AGACTTCGTTAGGGTAAATCTGGTAACTGGGGCTAAGTCGTAACAAGG-TAGCCGTACCGGAAGGTGTGGCTGGAACACCT-------------
>NR_074586.1 Pseudopedobacter saltans DSM 12145 16S ribosomal RNA, partial sequence
-----------------AGAGTTT--GATCCTGGCTCAGGATGAACGCTAGCGGCAGGCC-TAATACATGCAAGTCGAACGGAGTGGCGAACGGGTGC-GTAACGCGTATGCAACCTACCTATCACAGGGGGATAGCTCGGCGAAAGTCGGATTAACACCGCATGACATC-AATGGCATCA---TGATAGATGGGCATGCGTGCCATTAGCTAGTTGG-CG-GGGTAACGGCCCACCAAGGCGACGATGGCTAGGGGATCTGAGAGGATTG-CCCCCCACACTGGTACTGAGACACGGACCAGACT-CCTACGGGAGGCAGCAGTAAGGAATATTGGTCAATGGAGGGAACTCTGAACCAGCCATGCCGCGTGCAGGA-AGACTGCCC-TATGGGTTGTAAACTGC-TTTTGTTAGGGAATAAACCTTACGAGAGCTGAATGTACCTAAAGAATAAGGATCGGCTAACTCCGTGCCAGCAGCCGCGGTAATACGGAGGATCCGAGCGTTATCCGGATTTATTGGGTTTAAAGGGAGCGTAGGCGGCTGGATAAGTCAGGGGTGAAAGACGGCAGCTCAACTG-TC-GCAGTGCCCTTGATACTGTTTGGCTTGAATATAGTTGAGGTAGGCGGAATGTGACAAGTAGCGGTGAAATGCATAGATATGTCACAGAACACCGATTGCGAAGGCAGCTTGCTAAGCT-ATAATTGACGCTGAGGCTCGAAAGCGTGGGTATCGAACAGGATTAGATACCCTGGTAGTCCACGCCCTAAACGATGATGACTCGATGTTA--AGCGTCCAAGCGAAAGCGTTAAGTCATCCACCTGGGGA-GTACGTCCGCAAGGGTGAAACTCAAAGGAATTGACGGGGGCCCGCACAAGCGGAGGAGCATGTGGTTTAATTCGATGATACGCGAGGAACCTTACCCGGGCTTGAAA--GAAACTAGGTGCTGCATGGCTGTCGTCAGCTCGTGCCGTGAGGTGTTGGGTTAAGTCCCGCAACGAGCG-CAACCCCTATGTTTAGTTGCCAG-CATTTAAGGTGGGGACTCT-AAACAGACTGCCTGCGCAAGCAGTGAGGAAGGATGGGACGACGTCAAGTCATCATGGCCCTTACGTCCGGGGCTACACACGTGCTACAATGGTCGGTACAGAGGGCTGCTACCTGGCAACAGGATGCCAATCTCAAAAGCCGATCACAGTTCGGATCGGAGCCTGCAACTCGGCTCCGTGAAGTTGGATTCGCTAGTAATCGCGTATCAGCAATGACGCGGTGAATACGTTCCCGGGCCTTGTACACACCGCCCGTCAAGCCATGGAAATTGGGGGTGCCTAAAGT-------------GGAGCGGCCTAGGGTAAAACCGATAACTGGGGCTAAGTCGTAACAAGG-TAGCCGTACCGGAAGGTGCGGCTGGAATACCT-------------
>NR_102864.1 Belliella baltica DSM 15883 16S ribosomal RNA, partial sequence
-----------------AGAGTTT--GATCCTGGCTCAGGATGAACGCTAGCGGCAGGCC-TAATACATGCAAGTCGAACGGAGTGGCGCACGGGTGC-GTAACGCGTATGCAACCTACCTATTACAGGGGGATAGCCCGGGGAAACCCGGATTAATACCCCATGGTATT-ACAGGCATCT---TAATAGATGGGCATGCGTAGGATTAGCTAGTTGG-TA-AGGTAACGGCTTACCAAGGCTATGATCCTTAGGGGTTCTGAGAGGAAGG-TCCCCCACACTGGTACTGAGATACGGACCAGACT-CCTACGGGAGGCAGCAGTAGGGAATATTGGGCAATGGACGAGAGTCTGACCCAGCCATGCCGCGTGCAGGA-AGACGGCGT-TATGCGTTGTAAACTGC-TTTTATACGGGAAGAAAAGG-ATGCGCATTGCCGGTACCGTATGAATAAGCACCGGCTAACTCCGTGCCAGCAGCCGCGGTAATACGGAGGGTGCAAGCGTTGTCCGGATTTATTGGGTTTAAAGGGTGCGTAGGCGGGAATTTAAGTCAGCGGTGAAAGTTCAGGGCTCAACCC-TG-AAATTGCCATTGATACTGGATTTCTTGAGTGTCGATGGGGTACATGGAATTTATGGTGTAGCGGTGAAATGCATAGATACCATAAGGAACACCGATAGCGAAGGCATTGTACTTATCG-ATAACTGACGCTGAGGCACGAAAGCGTGGGTAGCGAACAGGATTAGATACCCTGGTAGTCCACGCCGTAAACGATGATTACTCGCTGTTA--AGTGGCCAAGCGAAAGCGTTAAGTAATCCACCTGGGGA-GTACGCCCGCAAGGGTGAAACTCAAAGGAATTGACGGGGGTCCGCACAAGCGGTGGAGCATGTGGTTTAATTCGATGATACGCGAGGAACCTTACCCGGGCTAGAAT--GAAACAAGGTGCTGCATGGCTGTCGTCAGCTCGTGCCGTGAGGTGTTGGGTTAAGTCCCGCAACGAGCG-CAACCCCTATTGTTAGTTGCCAT-CAGTTAAGCTGGGGACTCT-AACAAGACTGCCTGCGCAAGCAGAGAGGAAGGAGGGGACGACGTCAAGTCATCATGGCCCTTACGCCCGGGGCGACACACGTGCTACAATGGCGCATACAGCGGGTAGCTACCTGGCAACAGGATGCCAACCTCTAAAGTGCGTCTCAGTTCGGATCGGGGTCTGCAACTCGACCCCGTGAAGCTGGAATCGCTAGTAATCGCGCATCAGCCATGGCGCGGTGAATACGTTCCCGGACCTTGTACACACCGCCCGTCAAGCCATGGAAGTCGGGTAGACCTGAAGC-------------GGAGCCGTTTAGGGTAGAACCGGTAACTGGGGCTAAGTCGTAACAAGG-TAGCCGTACCGGAAGGTGCGGCTGGAACACCT-------------
>NR_115475.1 Cellulophaga lytica DSM 7489 strain ATCC 23178 16S ribosomal RNA, partial sequence
--------------------------------------------------------------------------------------------GGGTGC-GTAACGCGTATACAATCTGCCTTACACTAAGGGATAGCCCTGTGAAATTTGGATTNACACCTTATNGTTTA-TATGGCATCA---TGTAAGATGAGTATGCNTCCCATTAGTTTGTTGG-TA-AGGTAACGGCTTACCAAGACTACGATGGGTAGGGNCCCTGAGAGGGGGA-NCCCCCACACTGGTACTGAGACACGGACCAGACT-CCTACGGGAGGCATCNTTGAGGAATATTGGACAATGGAGGAGACTCTGATCCAGCCATGCCGCGTGCAGGA-AGACGGTCC-TATGGATTGTAAACTNC-TTTTATACAGGAAGAATAAGTACGTGTGGTGACGGTACTGTAAGAATAAGGACCGGCTAACTCCGTGCCAGCANCNNCGGTAATACGGAGGGTCCAAGCGTTATCCGGAATTATTGGGTTTAAAGGGTCCGTAGGCGGGCTGTTAAGTCAGGGGTGAAAGTTTGCAGCTCAACTG-TA-GAATTGCCTTTGATACTGATGGTCTTGAATTATTGTGAAGTGGTTAGAATATGTAGTGTAGCGGTGAAATGCATAGATATTACATAGAATACCGATTGCGAAGGCAGATCACTAACAA-TTGATTGACGCTGATGGACGAAAGCGTGGGTAGCGAACAGGATTAGATACCCTGGTAGTCCTCGCCGTAAACGATGGATACTAGCTNTTT--AGCGGCCAAGCGAAAGTGATAAGTATCCCACCTGGGGA-GTACGTTCACAAGAATGAAACTCAAAGGAATTGACGGGNNCCCGCACAATCGGTGGAGCATGTGGTTTAATTCGATGATACGCGAGGAACCTTACCAGGGCTTAAATA-TTTACAAGGTGCTNCATGGTTGTCGTCAGCTCGTGCCGTGAGGTGTTATGTTAAGTCCTATAACGAGCG-CAACCCCTGTTGTTAGTTACCAG-CTCTTATGGTGGGGTCTCT-AGCAAGACTGCCGGTGCAAACCGTGAGGAAGGTGGGGATGACGTCAAATCATCACGGCCCTTACGTCCTGGGCCACACACGTGCTACAATGGTAGGTACAGAGAGCAGCCTCTTAGCGATAAGGAGCGAATCTA-AAAACCTATCACAGTTCGGATCGGAGTCTGCNNCTCGACTCCGTGAAGCTGGAATCGCTAGTAATCGGATATCAGCCATGATCCGGTGAA------------------------------------------------------------------------------------------------------------------------------------------------------------------------
>NR_102940.1 Ornithobacterium rhinotracheale DSM 15997 16S ribosomal RNA, partial sequence
-----------------AGAGTTT--GATCCTGGCTCAGGATGAACGCTAGCGGGAGGCT-TAACACATGCAAGTCGAGGGAACCGGCGCACGGGTGC-GTAACGCGTATGCAACTTGCCCTTATCAGGAGGATAGCCCGGGGAAACTCGGATTAATACTCCATAAGAT--GTTGGCATCG---ATAAGGATAGGCATGCGTCAGATTAGTTAGTTGG-TA-GTGTAACGGACTACCAAGGCGATGATCTGTAGGGGTCCTGAGAGGGTGA-ACCCCCACACTGGTACTGAGACACGGACCAGACT-CCTACGGGAGGCAGCAGTGAGGAATATTGGACAATGGAGGGAACTCTGATCCAGCCATCCCGCGTGCAGGA-AGACGGCCC-TATGGGTTGTAAACTGC-TTTTGTATGGGGATAAATCTTACGTGAGTTGAAGGTACCATACGAATAAGCATCGGCTAACTCCGTGCCAGCAGCCGCGGTAATACGGAGGATGCAAGCGTTATCCGGATTCATTGGGTTTAAAGGGTCCGTAGGCGGGCTGATAAGTCAGTGGTGAAATTTTGTCGCTCAACGA-TA-AAACTGCCATTGATACTGTTAGTCTTGAGTGATATTGAAGTAGCTGGAATGTGTAGTGTAGCGGTGAAATGCATAGATATTACACAGAACACCGATTGCGAAGGCAGGTTACTAAGTA-TTAACTGACGCTGAAGGACGAAAGCGTGGGGAGCGAACAGGATTAGATACCCTGGTAGTCCACGCAGTAAACGATGCTAACTCGTTTTCG--GGAGACCAAGCGAAAGTGATAAGTTAGCCACCTGGGGA-GTACGTTCGCAAGAATGAAACTCAAAGGAATTGACGGGGGCCCGCACAAGCGGTGGAGCATGTGGTTTAATTCGATGATACGCGAGGAACCTTACCAAGGCTTAAATA-AATGCAAGGTGCTGCATGGCTGTCGTCAGCTCGTGCCGTGAGGTGTTAGGTTAAGTCCTGCAACGAGCG-CAACCCCTATCATTAGTTGCCAG-CGTTAAAGACGGGGACTCT-AATGAGACTGCCAACGCAAGTTGAGAGGAAGGTGGGGACGACGTCAAGTCATCACGGCCCTTACGTCTTGGGCCACACACGTGCTACAATGGTCGGTACAGAGGGCAGCTACCAGGCGACTGGATGCGAATCTC-AAAGCCGATCTCAGTTCGGATTGGAGTCTGCAACTCGACTCTATGAAGCTGGAATCGCTAGTAATCGCAAATCAGCCATGTTGCGGTGAATACGTTCCCGGGCCTTGTACACACCGCCCGTCAAGCCATGGAAGCTGGGGGTACCTGAAGT-------------GGAGCTGCCTAGGGTAAAACTAGTAACTGGGGCTAAGTCGTAACAAGG-TAGCCGTACCGGAAGGTGCGGCTGGAACATCT-------------
>NR_044635.1 Porphyromonas asaccharolytica DSM 20707 16S ribosomal RNA, partial sequence
--------TAACAATGGAGAGTTT--GACTCTGGCTCAGGATGAACGCTAGCGATAGGCT-TAACACATGCAAGTCGAGGGGACCGGCGAATGGGTGA-GTAACACGTATGCAACTTACCTCTTAGTGGTGAATAACCCGATGAAAGTCGGACTAATACACCATATACTC-AATCCCATGA---TAAGAGATGGGCCTGCGTTCCATTAGCTAGTTGG-TA-AGGTAACGGCTTACCAAGGCAACGATGGATAGGGGGACTGAGAGGTTGA-CCCCCCACATTGACACTGAGATACGGGTCNAACT-CCTACGGGAGGCAGCAGTGAGGAATATTGGTCAATGGGCGAGAGCCTGAACCAGCCAAGTCGCGTGAAGGA-AGACTGCCCGCAAGGGTTGTAAACTNC-TTTTGTATGGGATTAAAGTCTACGTGNTTTGCAGTTACCATACGAATAAGCATCGGCTAACTCCGTGCCAGCAGCCGCGGTAATACGGAGGATGCGAGCGTTATCCGGAATTATTGGGTTTAAAGGGTGCGTAGGTTGCAAGGGAAGTCAGGGGTGAAAAGCTGTAGCTCAACTA-TG-GTCTTGCCTTTGAAACTCTCTAGCTAGAGTGTACTGGAGGTACGTGGAACGTGTGGTGTAGCGGTGAAATGCATAGATATCACACAGAACTCCGATTGCGCAGGCAGCGTACTACATT-ACAACTGACACTGAAGCACGAAAGCGTGGGTATCCAACAGGATTAGATACCCTGGTAGTCCACGCAGTAAACGATGAATACTAGATCTAT--TGGGTCTAAGCGAAAGCGATAAGTATTCCACCTGGGGA-GTACGCCGGCAACGGTNAAACTCAAAGAGATTGGCGGGGGTCCGCACAAGCGGAGGAACATGTGGTTTAATTCGATGATACGCGAGGAACCTTACCCGGGATTGAAAT-CTATGTAGGTGCTGCATGGTTGTCGTCAGCTCGTGCCGTGAGGTGTCGGCTTAAGTGCCATAACGAGCG-CAACCCGCGTCGATAGTTACTAA-CGATCAAGTCGAGGACTCT-ATCGAGACAGCCGTCGTAAGACGTGAGGAAGGAGCGGATGACGTCAAATCAGCACGGCCCTTACATCCGGGGCGACACACGTGTTACAATGGTAGGGACAGCGAGCAGCCATCTGGTGACAGAGAGCTAATCTA-AAACCCTATCCCAGTTCGGATCGGAGTCTGCAACTCGACTCTGTGAAGCTGGATTCGCTAGTAATCGCGCATCAGCCATGGCGCGGTGAATACGTTCCCGGACCTTGCACACACCGCCCGTCAAGCCATGGGAGTCGGGGGTACCTGAAGA-------------GGAGCGCTTGAGGGTAAAACTGGTGACTGGGGC-------------------------------------------------------------
>NR_074538.1 Cyclobacterium marinum DSM 745 16S ribosomal RNA, partial sequence
-----------------AGAGTTT--GATCCTGGCTCAGGATGAACGCTAGCGGCAGGCC-TAATACATGCAAGTCGTACGGAGTGGCGCACGGGTGC-GTAACGCGTATGCAACCTACCTGTTACAGGGAGATAGCCCGGGGAAACTCGGATTAATATTCCATAGTATA-TGTTGCATGG---TAACAGATGGGCATGCGTAGGATTAGCTAGTTGG-CG-AGGTAACGGCTCACCAAGGCGACGATCCTTAGGGGTTCTGAGAGGAAGG-TCCCCCACACTGGCACTGAGATACGGGCCAGACT-CCTACGGGAGGCAGCAGTAGGGAATATTGGTCAATGGGCGAGAGCCTGAACCAGCCATGCCGCGTGCAGGA-AGACGGCGT-TCTGCGTTGTAAACTGC-TTTTATCTGGGAAGAAAAAG-TTGCGAATTGCCGGTACCAGAAGAATAAGCACCGGCTAACTCCGTGCCAGCAGCCGCGGTAATACGGAGGGTGCAAGCGTTGTCCGGATTTATTGGGTTTAAAGGGTGCGTAGGCGGCTGATTAAGTCAGCGGTGAAAGTTCTCGGCTCAACCG-AG-AGACTGCCGTTGATACTGGTTAGCTTGAGTTATGGAGGGGTACATGGAATTTATGGTGTAGCGGTGAAATGCATAGATACCATAAGGAACACCGATAGCGAAGGCATTGTACTGGCCA-TAAACTGACGCTGAGGCACGAAAGCGTGGGTAGCGAACAGGATTAGATACCCTGGTAGTCCACGCCGTAAACGATGATCACTCGCTTTAC--TGAGGCCAAGCGAAAGCGTTAAGTGATCCACCTGGGGA-GTACGCCGGCAACGGTGAAACTCAAAGGAATTGACGGGGGTCCGCACAAGCGGTGGAGCATGTGGTTTAATTCGATGATACGCGAGGAACCTTACCCGGGCTAGAAT--GAAACAAGGTGCTGCATGGCTGTCGTCAGCTCGTGCCGTGAGGTGTTGGGTTAAGTCCCGCAACGAGCG-CAACCCCTGTTGTCAGTTGCCAT-CAATAATGTTGGGGACTCT-GACAAGACTGCCCGCGCAAGCGGAGAGGAAGGAGGGGACGACGTCAAGTCATCATGGCCCTTACGCCCGGGGCGACACACGTGCTACAATGGCGCATACAGCGGGTAGCGACACGGCAACGTGAAGCCAACCTCTAAAGTGCGTCTCAGTTCGGATCGGGGTCTGCAACCCGACCCCGTGAAGCTGGAATCGCTAGTAATCGCGCATCAGCCATGGCGCGGTGAATACGTTCCCGGACCTTGTACACACCGCCCGTCAAGCCATGGAAGTCGGGTAGACCTGAAGA-------------GGAGCCGTTTAGGGTAGAACCGGTAACTGGGGCTAAGTCGTAACAAGG-TAGCCGTACCGGAAGGTGCGGCTGGAACACCT-------------
>NR_102950.1 Bernardetia litoralis DSM 6794 16S ribosomal RNA, partial sequence
-----------------AGAGTTT--GATCCTGGCTCAGGATGAACGCTAGCGGTAGGCT-TAATACATGCAAGTCGTACGGAGTGGCGCACGGGTGC-GTAACACGTATGTAACCTACCTTGTAGAGAGGGATAGCCCGAAGAAATTTGGATTAATACCTCGTGGTCTT-GAAGGCATCT---TACAAGATGGACATGCGCATGATTAGATTGTTGG-TG-AGGTAACGGCTCACCAAGTCCTTGATCATTAGGGGTTCTGAGAGGAAGG-TCCCCCACACTGGCACTGAGATACGGGCCAGACT-CCTACGGGAGGCAGCAGTAGGGAATATTGGACAATGGAGGCAACTCTGATCCAGCCATACCGCGTGAAGGA-AGACGGTCC-TCTGGATTGTAAACTTC-TTTTATACAGGAAGAAATGCCTTGCGTTTTGACGGTACTGTATGAATAAGCACCGGCTAACTACGTGCCAGCAGCCGCGGTAATACGTAGGGTGCAAGCGTTGTCCGGAATTACTGGGTTTAAAGGGTACGTAGGTGGGCGTCTAAGTCTGGAGTGAAAGTTTGAGGCTCAACCT-CG-AAAGTGCTTTGGATACTGGGCGTCTAGAATTAGATATAGGTAGCTGGAATTTGTGGTGTAGCGGTGAAATGCATAGATACCACGAGGAACACCAATTGCGAAGGCAGGCTACTGGGTC-TATATTGACACTGATGTACGAAAGTGTGGGTAGCGAACAGGATTAGATACCCTGGTAGTCCACACCGTAAACGATGATTACTCGGTGCTTT-AGTGCCTTAGGGAAACCGTTAAGTAATCCACCTGGGGA-GTACGTTGGCAACAATGAAACTCAAAGGAATTGACGGGGGTCCGCACAAGCGGTGGAGCATGTGGTTTAATTCGATGATACGCGAGGAACCTTACCTGGGCTAGAAT--AAAGCAAGGTGCTGCATGGCTGTCGTCAGCTCGTGCCGTGAGGTGTTGGGTTAAGTCCCGCAACGAGCG-CAACCCCTATTTGTAGTTACCAT-CAGTTAAGCTGGGGACTCT-ACAAAGACTGCCTACGCAAGTAGTGAGGAAGGTGGGGACGACGTCAAGTCATCATGGCCCTTACGTCCAGGGCTACACACGTGCTACAATGGTCGGTACAGCGTGCAGTAAGCTAGCGATAGTTAACGAATCACGAAAGCCGGTCACAGTTCGGATTGGAGTCTGCAACTCGACTCCATGAAGTTGGAATCGCTAGTAATCGCATATCAGCAACGATGCGGTGAATACGTTCCCGGACCTTGTACACACCGCCCGTCAAGCCATGGGAGTTGGGTGTGCCTGAAGG-------------GAAGCTGCTTAGGGCAAAACTAGCGACTGGGGCTAAGTCGTAACAAGG-TAGCCGTACCGGAAGGTGCGGCTGGAACACCT-------------
>NR_074562.1 Muricauda ruestringensis DSM 13258 16S ribosomal RNA, partial sequence
-----------------AGAGTTT--GATCCTGGCTCAGGATGAACGCTAGCGGCAGGCC-TAACACATGCAAGTCGAGGGGACCGGCGCACGGGTGC-GGAACGCGTATGGAACCTGCCCCTGTCAGGGGAATAGCCCAGGGAAACTTGGATTAATGCCCCATGGTACC-AATCGCATGA---ACAGGGATGGCCATGCGTACCATTAGTTAGTTGG-TG-GGGTAACGGCCCACCAAGGCAGCGATGGTTAGGGGCCCTGAGAGGGGGA-TCCCCCACACTGGTACTGAGACACGGACCAGACT-CCTACGGGAGGCAGCAGTGAGGAATATTGGACAATGGGCGGGAGCCTGATCCAGCCATGCCGCGTGCAGGA-TGACGGCCC-TATGGGTTGTAAACTGC-TTTTATACGGGAAGAAACGCTACGTGGTCTGACGGTACCGTAAGAATAAGGACCGGCTAACTCCGTGCCAGCAGCCGCGGTAATACGGAGGGTCCGAGCGTTATCCGGAATCATTGGGTTTAAAGGGTCCGTAGGCGGGCCTGTAAGTCAGGGGTGAAAGTTTGTGGCTCAACCA-TA-AAATTGCCTTTGATACTGCAGGTCTTGAGTCATGGTGGGGTCGCCGGAACATGTGGTGTAGCGGTGAAATGCATAGATATCACATAGAACACCGATCGCGAAGGCAGGTGGCCAACCA-TGTACTGACGCTGATGGACGAAAGCGTGGGTAGCGAACGGGATTAGATACCCCGGTAGTCCACGCCGTAAACGATGGATACTAGCTGTGG--CGTGGCCAAGCGAAAGTGATAAGTATCCCACCTGGGGA-GTACGTTCGCAAGAATGAAACTCAAAGGAATTGACGGGGGCCCGCACAAGCGGTGGAGCATGTGGTTTAATTCGATGATACGCGAGGAACCTTACCAGGGCTTAAATA-CCTGCAAGGTGCTGCATGGTTGTCGTCAGCTCGTGCCGTGAGGTGTCAGGTTAAGTCCTATAACGAGCG-CAACCCCTACCGTTAGTTGCCAG-CATTAAAGATGGGGACTCT-AACGGGACTGCCGGTGCAAACCGTGAGGAAGGTGGGGACGACGTCAAATCATCACGGCCCTTACGTCCTGGGCTACACACGTGCTACAATGGCCGGTACAGAGGGAAGCCACCCCGCAAGGGGGCGCGGATCTA-AAAACCGGTCACAGTTCGGATCGGGGTCTGCAACTCGACCCCGTGAAGCTGGAATCGCTAGTAATCGGATATCAGCCATGATCCGGTGAATACGTTCCCGGGCCTTGTACACACCGCCCGTCAAGCCATGGAAGCCGGGAGTGCCTGAAGT-------------GGAGCGGCCTAGGGCAAAATCGGTAACTAGGGCTAAGTCGTAACAAGG-TAGCCGTACCGGAAGGTGCGGCTGGAACACCT-------------
>NR_102481.1 Prevotella dentalis DSM 3688 16S ribosomal RNA, partial sequence
--------------------GTTT--GATCCTGGCTCAGGATGAACGCTGGCTACAGGCT-TAACACATGCAAGTCGAGGGGACCGGCGCACGGGTGA-GTAACGCGTATCCAACCTACCTTCAAGCAGGGGACAATCCGTAGAAATGCGGTCTGATACCCTATGTATTC-CAGGTCCTCC---TTGTTGATGGGGATGCGTCCGATTAGCTTGTTGG-CG-GGGCAACGGCCCACCAAGGCAACGATCGGTAGGGGTTCTGAGAGGAAGG-TCCCCCACACTGGAACTGAGACACGGTCCAGACT-CCTACGGGAGGCAGCAGTGAGGAATATTGGTCAATGGGCGTAAGCCTGAACCAGCCAAGTAGCGTGCAGGA-TGACGGCCC-TATGGGTTGTAAACTGC-TTTTATACGGGGATAAAGTGCACGTGTTTTGCAGGTACCGTATGAATAAGGACCGGCTAATTCCGTGCCAGCAGCCGCGGTAATACGGAAGGTCCGGGCGTTATCCGGATTTATTGGGTTTAAAGGGAGCGTAGGCCGCATGTCAAGCGTGTTGTGAAATGCAGGTGCTCAACAC-CT-GGATTGCAGCGCGAACTGTCGTGCTTGAGTGTGCGCAACGTTGGCGGAATTCGTCGTGTAGCGGTGAAATGCTTAGATATGACGAGGAACCCCGATTGCGAAGGCAGCTGACGGGAGC-ATAACTGACGCTGAAGCTCGAAGGTGCGGGTATCGAACAGGATTAGATACCCTGGTAGTCCGCACGGTAAACGATGGATGCCCGCCGTCCT-TGTGGCCAAGCGAAAGCATTAAGCATCCCACCTGGGGA-GTACGCCGGCAACGGTGAAACTCAAAGGAATTGACGGGGGCCCGCACAAGCGGAGGAACATGTGGTTTAATTCGATGATACGCGAGGAACCTTACCCGGGCTTGAATC-CTGCGAAGGTGCTGCATGGTTGTCGTCAGCTCGTGCCGTGAGGTGTCGGCTCAAGTGCCATAACGAGCG-CAACCCCTCTCCGCAGTTGCCAT-CGGTCATGCCGGGCACTCT-GTGGACACTGCCGCCGCAAGGTGTGAGGAAGGTGGGGATGACGTCAAATCAGCACGGCCCTTACGTCCGGGGCTACACACGTGTTACAATGGGGGGCACAGCAAGCCGGCCGCGTGCAAACGCGGTCCAATCCT-AAATCCCCCCTCAGTTCGGACTGGGGTCTGCAACCCGACCCCACGAAGCTGGATTCGCTAGTAATCGCGCATCAGCCATGGCGCGGTGAATACGTTCCCGGGCCTTGTACACACCGCCCGTCAAGCCATGAAAGCCGGGGGTGCCTGAAGT-------------GGATCGGCCTAGGGCAAAACTGGTGATTGGGGCTAAGTCGTAACAAGG-TAGCCGTACCGGAAGGTGCGGCTGGAACACCTCCTTTCG------
>NR_040990.1 Owenweeksia hongkongensis DSM 17368 strain UST20020801 16S ribosomal RNA, partial sequence
---------------------------------GCTCAGGATGAACGCTAGCGGCAGGCT-TAACACATGCAAGTCGAACGGAGTGGCGCACGGGTGC-GTAACGCGTATGCAATCTACCCCTATCAGGAGGATAGCCCAGAGAAATTTGGATTAATACTCCATAATATT-AATCACATGT---ATAGGGATGAGCATGCGTCCTATTAGCTAGTTGG-TA-GTGTAACGGACTACCAAGGCAACGATAGGTAGGGGGCCTGAGAGGGTGA-TCCCCCACACTGGTACTGAGACACGGACCAGACT-CCTACGGGAGGCAGCAGTGAGGAATATTGGTCAATGGACGAAAGTCTGAACCAGCCATGCCGCGTGCAGGA-TGACGGCCC-TATGGGTTGTAAACTGC-TTTTATATGGGAATAAACCCGACGTGGGCTGAAGGTACCATAAGAATAAGGACCGGCTAACTCCGTGCCAGCAGCCGCGGTAATACGGAGGGTCCAAGCGTTATCCGGATTTATTGGGTTTAAAGGGTCCGTAGGCGGGATATTAAGTCAGTGGTGAAAGCCTGCAGCTTAACTG-TA-GCACTGCCATTGATACTGGTATTCTTGAGTATAGTTGAAGTGGGCGGAATATGTCATGTAGCGGTGAAATGCATAGATATGACATAGAACACCTATTGCGAAGGCAGCTCACTAAGCT-ATCACTGACGCTAAGGGACGAAAGCGTGGGTAGCAAACAGGATTAGATACCCTGGTAGTCCACGCCGTAAACGATGATCACTCGCTGTTG--AGCGGCCAAGCGAAAGCATTAAGTGATCCACCTGGGGA-GTACGCTCGCAAGAGTGAAACTCAAAGGAATTGACGGGGGCCCGCACAAGCGGTGGAGCATGTGGTTTAATTCGATGATACGCGAGGAACCTTACCTGGGCTTAAATA-TTTACAAGGTGCTGCATGGTTGTCGTCAGCTCGTGCCGTGAGGTGTCGGGTTAAGTCCCATAACGAGCG-CAACCCCTATTCTTAGTTGCCAG-CGATAATGTCGGGGACTCT-AGGAAAACTGCCCGCGCAAGCGGTGAGGAAGGTGGGGATGACGTCAAATCATCACGGCCCTTACGTCCAGGGCCACACACGTGCTACAATGGTAGTGACAAAGGGCAGCTACACAGCGATGTGATGCTAATCTC-AAACACTATCTCAGTTCGGATCGCAGTCTGCAACTCGACTGCGTGAAGCTGGAATCGCTAGTAATCGCGCATCAGCCATGGCGCGGTGAATACGTTCCCGGGCCTTGTACACACCGCCCGTCAAGCCATGGAAGCTGGGGGTGCCTGAAGT-------------GGAGCTGCCTAGGGTAAAACTAGTGACTGGGGCTAAGTCGTAACAAGG-TAGCCGTACCGGAAGGTGCGG------------------------
>NR_074099.1 Solitalea canadensis DSM 3403 16S ribosomal RNA, partial sequence
------------------GAGTTT--GATCCTGGCTCAGGATGAACGCTAGCGGCAGGCC-TAATACATGCAAGTCGAACGAAGTGGCGCACGGGTGC-GTAACACGTATGCAACCTACCTTCAATTGGGGGATAGCCTTCCGAAAGGGAGATTAATACCGCATAAGATA-GATGGCATCA---TTGAAGATGGGCATGCGTTGCATTAGCTAGTTGG-TA-AGGTAACGGCTTACCAAGGCTACGATGCATAGGGGATCTGAGAGGATGG-TCCCCCACACTGGTACTGAGATACGGACCAGACT-CCTACGGGAGGCAGCAGTAAGGAATATTGGTCAATGGACGGAAGTCTGAACCAGCCATGCCGCGTGCAGGA-AGACGGCCC-TATGGGTTGTAAACTGC-TTTTGTCGGGGAATAAACCTTACGTGAGTTGAAGGTACCCGAAGAATAAGGATCGGCTAACTCCGTGCCAGCAGCCGCGGTAATACGGAGGATCCAAGCGTTATCCGGATTTATTGGGTTTAAAGGGTGCGTAGGCGGTAAATTAAGTCAGAGGTGAAAGCCTGCAGCTCAACTG-TA-GAACTGCCTTTGATACTGGTTTACTTGAGTACAGATGAAGTGGGCGGAATGTGACAAGTAGCGGTGAAATGCATAGATATGTCACAGAACACCGATTGCGAAGGCAGCTCACTAAAGT-GTAACTGACGCTGAGGCACGAAAGCGTGGGGATCAAACAGGATTAGATACCCTGGTAGTCCACGCCCTAAACGATGATTACTCGCTGTCG--GGCGGCTAAGCGAAAGCGTTAAGTAATCCACCTGGGGA-GTACGGTCGCAAGATTGAAACTCAAAGGAATTGACGGGGGCCCGCACAAGCGGAGGAGCATGTGGTTTAATTCGATGATACGCGAGGAACCTTACCCGGGCTTGAAA--GAAACTAGGTGCTGCATGGCTGTCGTCAGCTCGTGCCGTGAGGTGTTGGGTTAAGTCCCGCAACGAGCG-CAACCCCTATGATTAGTTGCCAG-CA-TTAAGATGGGGACTCT-AATCAGACTGCCTACGCAAGTAGAGAGGAAGGCGGGGACGACGTCAAGTCATCATGGCCCTTACGTCCGGGGCTACACACGTGCTACAATGGATGGTACAGAGGGCTGCGACCTAGTAATAGGAAGCCAATCTCAAAAGCCATTCACAGTTCGGATTGAGGTCTGCAACTCGACCTCATGAAGTTGGATTCGCTAGTAATCGCGTATCAGCAATGACGCGGTGAATACGTTCCCGGGCCTTGTACACACCGCCCGTCAAGCCATGAAAGCCGGGGGTGCCTAAAGA-------------GGAGCGGTTTAGGGCAAAACTGGTAATTAGGGCTAAGTCGTAACAAGG-TAGCCGTACCGGAAGGTGCGGCTGGAATACCTCCTTT--------
>NR_074305.1 Emticicia oligotrophica DSM 17448 strain GPTSA100-15 16S ribosomal RNA, partial sequence
-----------------AGAGTTT--GATCCTGGCTCAGGATGAACGCTAGCGGCGGGCT-TAATACATGCAAGTC-AAGGGACCGGCGTACGGGTGC-GTAACGCGTATGGAACCTGCCCTTATCTGGGGGATAACTCGGGGAAACTCGAGCTAATACCGCATAAGATA-GATGGCATCA---ATAAGGATGGCCATGCGTAAGATTAGATAGTTGG-TG-GGGTAACGGCTCACCAAGTCTACGATCTTTAGGGGCTCTGAGAGGAGAA-TCCCCCACACTGGCACTGAGATACGGGCCAGACT-CCTACGGGAGGCAGCAGTAGGGAATATTGGGCAATGGGCGGAAGCCTGACCCAGCCACGCCGCGTGCAGGA-AGAAGGCCC-TCTGGGTTGTAAACTGC-TTTTGATTGGGAAGAAAGCACATGCGTTTTGACGGTACCAATCGAATAAGCCACGGCTAACTACGTGCCAGCAGCCGCGGTAATACGTAGGTGGCGAGCGTTATCCGGATTTATTGGGTTTAAAGGGTGCGTAGGCGGCTGATTAAGTCAGCGGTGAAAGGTAGCAGCTTAACTGTTT-TACATGCCGTTGATACTGGTTAGCTTGAGTTGACAGAAGGCAGATAGAATTTCTGGTGTAGCGGTGAAATGCTTAGATACCAGGAGGAATACCGATTGCGAAGGCAGTCTGCTGCAGT-CACACTGACGCTGAGGCACGAAGGTGCGGGGATCAAACAGGATTAGATACCCTGGTAGTCCGCACAGTAAACGATGATTACTAGATGTTG--AGTGTCCAAGGGAAACCGATAAGTAATCCACCTGGGGA-GTACGCCGGCAACGGTGAAACTCAAAGGAATTGACGGGGGTCCGCACAAGCGGTGGAGCATGTGGTTTAATTCGATGATACGCGAGGAACCTTACCTGGACTAGAAT--AAAACAAGGTGCTGCATGGCTGTCGTCAGTTCGTGCCGTGAGGTGTTGGGTTAAGTCCCGCAACGAACG-CAACCCCTGTTATCTGTTGCCAG-CGATTAAGTCGGGGACTCA-GATAAGACTGCCTACGCAAGTAGAGAGGAAGGAGGGGACGACGTCAAGTCATCATGGCCCTTACGTCCAGGGCAACACACGTGCTACAATGGACAATACAGAGTGTTGCGAGCTAGCAATAGTAAGCCAATCACAAAAGTTGTTCACAGTTCGGATTGGGGTCTGCAACTCGACCCTATGAAGCTGGAATCGCTAGTAATCGAATATCAGCTATGATTCGGTGAATACGTTCCCGGACCTTGTACACACCGCCCGTCAAGCCATGGAAGTTGGGTAGACCTGAAGC-------------AGATTTCGTTAGGGTAGAATCAGTAACTGGGGCTAAGTCGTAACAAGG-TAGCCGTACCGGAAGGTGTGGCTGGAACACCT-------------
>NR_044301.1 Niabella soli DSM 19437 strain JS13-8 16S ribosomal RNA, partial sequence
----------------------------------------------------------------------------GAGGGGACCGGCAAACGGGTGA-GGAACACGTACACRACCTTMCTTTAAGTGGAGGATAGCCCAGGGAAACTTGGATTAATACTTCGTAACATG-TGAGGCATCT-CGTTAAAGACGGGTGTGCGTATGATTAGATAGTTGG-TG-TGGTAACGGCGCACCAAGTCAACGATCATTAACTGGTGTGAGAGCACGA-CCAGTCACACGGGCACTGAGACACGGGCCCGACT-CCTACGGGAGGCAGCAGTAAGGAATATTGGTCAATGGAGGGAACTCTGAACCAGCCATGCCGCGTGGAGGA-TGAAGGTCC-TCTGGATTGTAAACTTC-TTTTATCTGGGGCGAAAAAGCTTTCTAACTGACGGTACCAGATGAATAAGCACCGGCTAACTCCGTGCCAGCAGCCGCGGTAATACGGAGGGTGCAAGCGTTATCCGGATTCACTGGGTTTAAAGGGAGCGTAGGTGGGTTGGTAAGTCAGTGGTGAAATCTCCGGGCTTAACTC-GG-AAACTGCCATTGATACTATCAGTCTTGAATATTGTGGAGGTTAGCGGAATATGTCATGTAGCGGTGAAATGCATAGATATGACATAGAACACCAATTGCGAAGGCAGCTGGCTACACA-TATATTGACACTGAGGCTCGAAAGCGTGGGGATCAAACAGGATTAGATACCCTGGTAGTCCACGCCCTAAACTATGGATACTCGACATTT--AGTGTCTGAGCGAAAGCATTAAGTATCCCACCTGGGAA-GTACGATCGCAAGATTGAAACTCAAAGGAATTGGCGGGGGTCCGCACAAGCGGTGGAGCATGTGGTTTAATTCGATGATACGCGAGGAACCTTACCTGGGCTAGAATG-AAAGCAAGGTGCTGCATGGCTGTCGTCAGCTCGTGCCGTGAGGTGTTGGGTTAAGTCCCGCAACGAGCG-CAACCCCCATCACTAGTTGCCAT-CAGTAACGCTGGGAACTCT-AGTGAAACTGCCGTCGTAAGACGCGAGGAAGGAGGGGATGATGTCAAGTCATCATGGCCTTTATGCCCAGGGCTACACACGTGCTACAATGGGAAGGACAAAGGGTTGCCACCTGGTGACAGGGAGCTAATCCCAAAACCTTCTCTCAGTTCGGATCGCAGTCTGCAACTCGACTGCGTGAAGCTGGAATCGCTAGTAATCGTATATCAGCAATGATACGGTGAATACNTTCCCGGACCTTGCACACACCGCCCGTCAAGCCATGAAAGCCGGGTGTACCTGAAGT-------------GGAGCTGCCT------------------------------------------------------------------------------------
>NR_118097.1 Polaribacter reichenbachii strain KMM 6386 16S ribosomal RNA, partial sequence
------------------------------------------------------------------------------GGGGACCGGCGCACGGGTGC-GTAACGCGTATAGAACTTACCTTTTACAGAGGGATAGCCTTTAGAAATGAAGATTAATACCTCATAGTATT-ACTGGCATCG---TAAAAGATGGCTATGCGTCCTATTAGCTAGATGG-TA-AGGTAACGGCTTACCATGGCTACGATAGGTAGGGGCCCTGAGAGGGGGA-TCCCCCACACTGGTACTGAGACACGGACCAGACT-CCTACGGGAGGCAGCAGTGAGGAATATTGGGCAATGGAGGAGACTCTGACCCAGCCATGCCGCGTGCAGGA-AGACTGCCC-TATGGGTTGTAAACTGC-TTTTATACAGGAAGAAACACTACGTGGCTTGACGGTACTGTAAGAATAAGGACCGGCTAACTCCGTGCCAGCAGCCGCGGTAATACGGAGGGTCCGAGCGTTATCCGGAATCATTGGGTTTAAAGGGTCCGCAGGCGGTCGATTAAGTCAGAGGTGAAATCCCATAGCTTAACTA-TG-GAACTGCCTTTGATACTGGTTGACTTGAGTCATATGGAAGTAGATAGAATGTGTAGTGTAGCGGTGAAATGCATAGATATTACACAGAATACCGATTGCGAAGGCAGTCTACTACGTA-TGTACTGACGCTCATGGACGAAAGCGTGGGGAGCGAACAGGATTAGATACCCTGGTAGTCCACGCCGTAAACGATGGACACTAGTTGTTG--AGTGACTAAGCGAAAGTGATAAGTGTCCCACCTGGGGA-GTACGATCGCAAGATTGAAACTCAAAGGAATTGACGGGGGCCCGCACAAGCGGTGGAGCATGTGGTTTAATTCGATGATACGCGAGGAACCTTACCAGGGCTTAAATA-ATTACAAGGTGCTGCATGGTTGTCGTCAGCTCGTGCCGTGAGGTGTCAGGTTAAGTCCTATAACGAGCG-CAACCCTTGTCGTTAGTTGCCAG-CATTAAAGATGGGGACTCT-AACGAGACTGCCGGTGCAAACCGCGAGGAAGGTGGGGATGACGTCAAATCATCACGGCCCTTACGTCCTGGGCCACACACGTGCTACAATGGTATGGACAATGAGCAGCCATCTGGCAACAGAGAGCGAATCTA-AAACCATATCACAGTTCGGATCGGAGTCTGCAACTCGACTCCGTGAAGCTGGAATCGCTAGTAATCGGATATCAGCCATGATCCGGTGAATACGTTCCCGGGCCTTGTACACACCGCCCGTCAAGCCATGGAAGCTGGGAGTGCCTGAAGT-------------GGAGCCGCCTAGGGTAAAACTGG-----------------------------------------------------------------------
>NR_074422.1 Flavobacterium indicum GPTSA100-9 = DSM 17447 16S ribosomal RNA, partial sequence
-----------------AGAGTTT--GATCCTGGCTCAGGATGAACGCTAGCGGCAGGCC-TAACACATGCAAGTCGAGGGGACCGGCGCACGGGTGC-GTAACGCGTATGCAATCTACCTTGTACAGGGGGATAGCCCAGAGAAATTTGGATTAATACCCCATGGTGTT-AGTGGCATCA---TACAAGATGAGCATGCGTCCCATTAGCTAGTTGG-TA-TGGTAACGGCATACCAAGGCTATGATGGGTAGGGGTCCTGAGAGGGAGA-TCCCCCACACTGGTACTGAGACACGGACCAGACT-CCTACGGGAGGCAGCAGTGAGGAATATTGGTCAATGGTCGCAAGACTGAACCAGCCATGCCGCGTGCAGGA-AGACGGTCC-TATGGATTGTAAACTGC-TTTTATACAGGAAGAAACCCCACGTGGCTTGACGGTACTGTATGAATAAGCATCGGCTAACTCCGTGCCAGCAGCCGCGGTAATACGGAGGATGCGAGCGTTATCCGGAATCATTGGGTTTAAAGGGTCCGTAGGCGGTTTAATAAGTCAGTGGTGAAATCTGGTCGCTCAACGA-TC-AAACTGCCATTGATACTGTTAGACTTGAATAATTGTGAAGTAACTAGAATATGTAGTGTAGCGGTGAAATGCTTAGATATTACATGGAATACCAATTGCGAAGGCAGGTTACTAACAA-TTTATTGACGCTGATGGACGAAAGCGTGGGGAGCGAACAGGATTAGATACCCTGGTAGTCCACGCCGTAAACGATGGATACTAGCTGTTC--AGTGGCTAAGCGAAAGTGATAAGTATCCCACCTGGGGA-GTACGCACGCAAGTGTGAAACTCAAAGGAATTGACGGGGGCCCGCACAAGCGGTGGAGCATGTGGTTTAATTCGATGATACGCGAGGAACCTTACCAGGGCTTAAATG-CTTTCAAGGTGCTGCATGGTTGTCGTCAGCTCGTGCCGTGAGGTGTCAGGTTAAGTCCTATAACGAGCG-CAACCCCTGTCGTTAGTTGCCAG-CGATCATGTCGGGAACTCT-AACGAGACTGCCGGTGTAAACCGTGAGGAAGGTGGGGATGACGTCAAATCATCACGGCCCTTACGTCCTGGGCCACACACGTGCTACAATGGCCAGTACAGAGAGCAGCCACTTAGCGATAAGGAGCGAATCTT-AAAACTGGTCTCAGTTCGGATTGGAGTCTGCAACTCGACTCTATGAAGCTGGAATCGCTAGTAATCGGATATCAGCCATGATCCGGTGAATACGTTCCCGGGCCTTGTACACACCGCCCGTCAAGCCATGGAAGCTGGGGGTACCTGAAGT-------------GGAGCTGCCTAGGGTAAAACTAGTAACTGGGGCTAAGTCGTAACAAGG-TAGCCGTACCGGAAGGTGCGGCTGGAACACCT-------------
>NR_116021.1 Elizabethkingia anophelis strain R26 16S ribosomal RNA, partial sequence
-----------------AGAGTTT--GATCATGGCTCAGGATGAACGCTAGCGGGAGGCC-TAACACATGCAAGCCGAGCGGAGCGGCGTACGGGTGC-GGAACACGTGTGCAACCTGCCTTTATCAGGGGGATAGCCTTTCGAAAGGAAGATTAATACCCCATAATAT--ATCGGCATCG---ATAGAGATGGGCACGCGCAAGATTAGCTAGTTGG-TG-AGGTAACGGCTCACCAAGGCGACGATCTTTAGGGGGCCTGAGAGGGTGA-TCCCCCACACTGGTACTGAGACACGGACCAGACT-CCTACGGGAGGCAGCAGTGAGGAATATTGGACAATGGGTGGAAGCCTGATCCAGCCATCCCGCGTGCAGGA-AGACGGCCC-TATGGGTTGTAAACTGC-TTTTATCTGGGGATAAACCTTACGTGAGCTGAAGGTACCAGAAGAATAAGCACCGGCTAACTCCGTGCCAGCAGCCGCGGTAATACGGAGGGTGCAAGCGTTATCCGGATTTATTGGGTTTAAAGGGTCCGTAGGCGGACTGATAAGTCAGTGGTGAAATCCGACAGCTTAACTG-TC-GAACTGCCATTGATACTGTTAGCCTTGAGTAAGGTTGAAGTGGCTGGAATAAGTAGTGTAGCGGTGAAATGCATAGATATTACTTAGAACACCAATTGCGAAGGCAGGTCACTAAGTC-TTAACTGACGCTGATGGACGAAAGCGTGGGGAGCGAACAGGATTAGATACCCTGGTAGTCCACGCCGTAAACGATGATTACTCGTTTTTG--AGAGACTAAGCGAAAGTGATAAGTAATCCACCTGGGGA-GTACGTTCGCAAGAATGAAACTCAAAGGAATTGACGGGGGCCCGCACAAGCGGTGGAGCATGTGGTTTAATTCGATGATACGCGAGGAACCTTACCAAGACTTAAATG-TTTTCAAGGTGCTGCATGGTTGTCGTCAGCTCGTGCCGTGAGGTGTTAGGTTAAGTCCTGCAACGAGCG-CAACCCCTGTCACTAGTTGCTAA-C--TTAAGTTGAGGACTCT-AGTGAGACTGCCTACGCAAGTAGAGAGGAAGGTGGGGATGACGTCAAATCATCACGGCCCTTACGTCTTGGGCCACACACGTGCTACAATGGCCGGTACAGAGGGCAGCTACCTAGTGATAGGATGCAAATCTC-AAAGCCGGTCTCAGTTCGGATTGGAGTCTGCAACTCGACTCTATGAAGCTGGAATCGCTAGTAATCGCGCATCAGCCATGGCGCGGTGAATACGTTCCCGGGCCTTGTACACACCGCCCGTCAAGCCATGGAAGCTGGGGGTACCTGAAGT-------------GGAGCTGCCTAGGGTAAAACTAGTAACTAGGGCTAAGTCGTAACAAGG-TAACCG---------------------------------------
>NR_116809.1 Prevotella intermedia ATCC 25611 = DSM 20706 16S ribosomal RNA, partial sequence
------------------------------------------------------TAGGTT-TAACACATGCAAGTCGAGGGGACCGGCGCACGGGTGA-GTATCGCGTATCCAACCTTCCCTCCACTCGGGGATACCCCGTTGAAAGACGGCCTAATACCCGATGTTGTC-AATGGCATCT---TGGAGGATGGGGATGCGTCTGATTAGCTTGTTGG-TGCGGGTAACGGCCCACCAAGGCTACGATCAGTAGGGGTTCTGAGAGGAAGG-TCCCCCACATTGGAACTGAGACACGGTCCAAACT-CCTACGGGAGGCAGCAGTGAGGAATATTGGTCAATGGACGTAAGTCTGAACCAGCCAAGTAGCGTGCAGGATTGACGGCCC-TATGGGTTGTAAACTGC-TTTTGTTGGGGAGTAAAGCGCACGTGCTTTGCATTTACCCTTCGAATAAGGACCGGCTAATTCCGTGCCAGCAGCCGCGGTAATACGGAAGGTCCAGGCGTTATCCGGATTTATTGGGTTTAAAGGGAGTGTAGGCGGTCTGTTAAGCGTGTTGTGAAATTTAGGTGCTCAACAT-CT-ACCTTGCAGCGCGAACTGGCGGACTTGAGTGCACGCAACGTATGCGGAATTCATGGTGTAGCGGTGAAATGCTTAGATATCATGACGAACTCCGATTGCGAAGGCAGCGTACGGGAGT-GTTACTGACGCTTAAGCTCGAAGGTGCGGGTATCGAACAGGATTAGATACCCTGGTAGTCCGCACGGTAAACGATGGATGCCCGCTGTTA--AGCGGCTAAGCGAAAGCATTAAGCATCCCACCTGGGGA-GTACGCCGGCAACGGTGAAACTCAAAGGAATTGACGGGGGCCCGCACAAGCGGAGGAACATGTGGTTTAATTCGATGATACGCGAGGAACCTTACCCGGGCTTGAATC-CTGTGAAGGTGCTGCATGGTTGTCGTCAGCTCGTGCCGTGAGGTGTCGGCTTAAGTGCCATAACGAGCG-CAACCCCTTTCCTTAGTTGCCAT-CAGTSATGCTGGGCACTCT-GGGGAYACTGCCACCGCAAGGTGTGAGGAAGGTGGGGATGACGTCAAATCAGCACGGCCCTTACGTCCGGGGCTACACACGTGTTACAATGGCCGGTACAGAGGGACGGTGYRATGYAAATMGCATCCAATCTT-AAAGCCGGTCCCAGTTCGGACTGAGGTCTGCAACCCGACCTCACGAAGCTGGATTCGCTAGTAATCGCGCATCAGCCATGGCGCGGTGAATACGTTCCCGGGCCTTGTACACACCGCCCGTCAAAGC-----------------------------------------------------------------------------------------------------------------------------------
>NR_121783.2 Draconibacterium orientale strain FH5 16S ribosomal RNA, complete sequence
----------ACAACGGAGAGTTT--GATCCTGGCTCAGGATGAACGCTAGCGGGAGGCC-TAACACATGCAAGTCGAGGGGACCGGCGCACGGGTGC-GTAACGCGTATGCAACCTTCCTTGTACAGAGGGATAGCCCATGGAAACGTGGATTAATATCTCATAGTATC-ATTCGCATGT---TACAAGATGGGCATGCGTAAGATTAGCTAGTTGG-TG-AGGTAACAGCTCACCAAGGCAACGATCTTTAGGGGTTCTGAGAGGATTA-TCCCCCACACTGGTACTGAGACACGGACCAGACT-CCTACGGGAGGCAGCAGTGAGGAATATTGGTCAATGGGCGCAAGCCTGAACCAGCCATCCCGCGTGCAGGA-TGACGGCCC-TATGGGTTGTAAACTGC-TTTTGTTTGCCAAGAATGGTTACGTGATTTGACGGTAGCAAATGAATAAGGACCGGCTAACTCCGTGCCAGCAGCCGCGGTAATACGGAGGGTCCAAGCGTTATCCGGATTTATTGGGTTTAAAGGGTGCGCAGGCGGAACTTTAAGTCAGTGGTGAAATCTTGCCGCTTAACGG-TA-AAATTGCCATTGATACTGAAGTTCTTGAATGTAGTTGAGGTAGGCGGAATGTGTTGTGTAGCGGTGAAATGCATAGATATGACACAGAACGCCAATTGCGAAGGCAGCTTACTAAGCT-ACTATTGACGCTGAGGCACGAAAGCGTGGGGAGCGAACAGGATTAGATACCCTGGTAGTCCACGCCGTAAACGATGATCACTCGCTGTTT--AGCGGCTGAGCGAAAGCATTAAGTGATCCACCTGGGGA-GTACGATCGCAAGGTTGAAACTCAAAGGAATTGACGGGGGCCCGCACAAGCGGAGGAACATGTGGTTTAATTCGATGATACGCGAGGAACCTTACCTGGGCTTAAATACTTTACAAGGTGCTGCATGGTTGTCGTCAGCTCGTGCCGTGAGGTGTCGGGTTAAGTCCCATAACGAGCG-CAACCCCTATCGTTAGTTGCTAG-CAGTAATGCTGAGGACTCT-AGCGAGACTGCCACCGTAAGGTGAGAGGAAGGTGGGGATGACGTCAAATCAGCACGGCCCTTATGTCCAGGGCTACACACGTGTTACAATGGTCGGTACAAAGGGCAGCTACCAGGCAACTGGATGCCAATCCC-AAAGCCGATCCCAGTTCGGATTGGAGTCTGCAACCCGACTCCATGAAGTTGGATTCGCTAGTAATCGGATATCAGCCATGATCCGGTGAATACGTTCCCGGGCCTTGTACACACCGCCCGTCAAACCATGGAAGCTGGGGGTACCTGAAGT-------------GGAGCGTCCTAGGGTAAAACTGGTAACTGGGGTTAAGTCGTAACAAGG-TAGCCGTACCGGAAGGTGTGGCTGGAACACCTCCTTT--------
>NR_121786.1 Hymenobacter swuensis DY53 16S ribosomal RNA, partial sequence
-----------------AGAGTTT--GATCCTGGCTCAGGATGAACGCTAGCGGCAGGCC-TAATACATGCAAGTCGAACGGAGTGGCGCACGGGTGC-GTAACGCGTAACCAACCTGCCCTTGACTGGGGGATAGCCCGCCGAAAGGCGGATTAATACCGCATAAACCA-GGTGGCATCA---TCAAGGATGGGGTTGCGTGACATTAGCTAGTTGG-CG-GGGTAACGGCCCACCAAGGCGACGATGTCTAGGGGACCTGAGAGGGTGA-TCCCCCACACTGGCACTGAGATACGGGCCAGACT-CCTACGGGAGGCAGCAGTAGGGAATATTGGGCAATGGGCGAGAGCCTGACCCAGCCATGCCGCGTGCCGGA-TGAAGGCCT-TCTGGGTTGTAAACGGC-TTTTCTCAGGGAAGAAAAAG-ATGCGAACTGACGGTACCTGAGGAATAAGCACCGGCTAACTCCGTGCCAGCAGCCGCGGTAATACGGAGGGTGCAAGCGTTGTCCGGATTTATTGGGTTTAAAGGGTGCGTAGGCGGCCCGTTAAGTCCGGGGTGAAAGCCCACAGCTCAACTG-TG-GAACTGCCCTGGATACTGGCGGGCTTGAGTCCAGACGAGGTTGGCGGAATGGAAGGTGTAGCGGTGAAATGCATAGATACCTTCCAGAACCCCGATTGCGTAGGCAGCTGACTAGGCT-GGTACTGACGCTGAGGCACGAAAGCGTGGGGAGCGAACAGGATTAGATACCCTGGTAGTCCACGCCGTAAACGATGGATACTCGCTGGTG--ACTGGCTTAGCGAAAGCGGTAAGTATCCCACCTGGGGA-GTACGCTCGCAAGAGTGAAACTCAAAGGAATTGACGGGGGCCCGCACAAGTGGTGGAGCATGTGGTTTAATTCGATGATACGCGAGGAACCTTACCTAGGCTAGAAT--AAAGCAAGGTGCTGCATGGCCGTCGTCAGCTCGTGCCGTGAGGTGTTGGGTTAAGTCCCGCAACGAGCG-CAACCCCTACATTTAGTTGCCAT-CAGTTAAGCTGGGGACTCT-AGATGGACTGCCTGCGCAAGCAGTGAGGAAGGCGGGGACGACGTCAGGTCATCATGGCCCTTACGCCTAGGGCTACACACGTGCTACAATGGACGGTACAGAGGGTCGCTACACAGTGATGTGATGCCAATCTCAAAAGCCGTTCTCAGTTCGGATCGAAGTCTGCAACTCGACTTCGTGAAGCTGGAATCACTAGTAATCGCGTATCAGCAATGACGCGGTGAATACGTTCCCGGGCCTTGTACACACCGCCCGTCAAGCCATGGAAGTCTGGTAGACCTGAAGC-------------GAAGCCAGTTAGGGTAGAACAGGTAACTGGGGCTAAGTCGTAACAAGG-TAGCCGTACCGGAAGGTGCGGCTGGATCACCTCCTTT--------
>NR_125633.1 Gramella flava JLT2011 16S ribosomal RNA, partial sequence
-----------------AGAGTTT--GATCCTGGCTCAGGATGAACGCTAGCGGCAGGCC-TAACACATGCAAGTCGAACGGAGTGGCGCACGGGTGC-GTAACGCGTATACAATCTGCCTTTAAGCGGGAAATAGCCCATGGAAACGTGGATTAATGTCCCATAGTATT-GTTCACCTGG---TTAAAGATGAGTATGCGTCCTATTAGCTAGATGG-TA-AGGTAACGGCTTACCATGGCAACGATAGGTAGGGGTCCTGAGAGGGAGA-TCCCCCACACTGGTACTGAGACACGGACCAGACT-CCTACGGGAGGCAGCAGTGAGGAATATTGGACAATGGAGGCAACTCTGATCCAGCCATGCCGCGTGCAGGA-AGACTGCCC-TATGGGTTGTAAACTGC-TTTTATACAGGAAGAACCACTACGTGGCTTGACGGTACTGTATGAATAAGGATCGGCTAACTCCGTGCCAGCAGCCGCGGTAATACGGAGGATCCAAGCGTTATCCGGAATCATTGGGTTTAAAGGGTCCGTAGGCGGGACAATAAGTCAGTGGTGAAAGTCTTCCGCTCAACGG-GA-GAATTGCCATTGATACTGTTGTTCTTGAATTAGTATGAAGTGGTTGGAATGAGTAGTGTAGCGGTGAAATGCATAGATATTACTCAGAACACCTATTGCGAAGGCAGATCACTAATAC-TATATTGACGCTGATGGACGAAAGCGTAGGTAGCGAACAGGATTAGATACCCTGGTAGTCTACGCCGTAAACGATGGTCACTAGCTGTCC--GGTGGCTAAGCGAAAGTGATAAGTGACCCACCTGGGGA-GTACGTTCGCAAGAATGAAACTCAAAGGAATTGACGGGGGCCCGCACAAGCGGTGGAGCATGTGGTTTAATTCGATGATACGCGAGGAACCTTACCAGGGCTTAAATA-ATTGCAAGGTGCTGCATGGTTGTCGTCAGCTCGTGCCGTGAGGTGTCAGGTTAAGTCCTATAACGAGCG-CAACCCCTTTCGTTAGTTGCCAG-CGATCATGTCGGGAACTCT-AGCGAGACTGCCGGTGCAAACCGTGAGGAAGGTGGGGATGACGTCAAATCATCACGGCCCTTACGTCCTGGGCCACACACGTGCTACAATGGTAGGGACAGAGGGCAGCTACCCCGCGAGGGGATGCGAATCTT-AAACCCTATCACAGTTCGGATCGCAGTCTGCAACTCGACTGCGTGAAGCTGGAATCGCTAGTAATCGCACATCAGCCATGGTGCGGTGAATACGTTCCCGGGCCTTGTACACACCGCCCGTCAAGCCATGGAAGCCGGGGGTACCTGAAGT-------------GGAGCGGCCTAGGGTAAAACTGGTAACTGGGGCTAAGTCGTAACAAGG-TAACCA---------------------------------------
>NR_114304.1 Prevotella fusca JCM 17724 16S ribosomal RNA, partial sequence
-----------------AGAGTTT--GATCCTGGCTCAGGATGAACGCTAGCTACAGGCT-TAACACATGCAAGTCGAGGGGACCGGCGCACGGGTGA-GTAACGCGTATCCAACCTTCCCATGACCGGGGGATAACCTGCCGAAAGGCAGACTAATACCCCATGGCCTT-TACGGCATCA---TCATGGATGGGGATGCGTCTGATTAGCTTGTTGG-CG-GGGTAACGGCCCACCAAGGCTACGATCAGTAGGGGTTCTGAGAGGAAGG-TCCCCCACATTGGAACTGAGACACGGTCCAAACT-CCTACGGGAGGCAGCAGTGAGGAATATTGGTCAATGGGCGCAAGCCTGAACCAGCCAAGTAGCGTGCAGGA-CGACGGCCC-TATGGGTTGTAAACTGC-TTTTGTACGGGGATAAAACGGACGTGCCTTGCAGGTACCGTACGAATAAGGACCGGCTAATTCCGTGCCAGCAGCCGCGGTAATACGGAAGGTCCGGGCGTTATCCGGATTTATTGGGTTTAAAGGGAGCGTAGGCCGGGGATTAAGTGTGTTGTGAAATGTAGACGCTCAACGT-CT-GACTTGCAGCGCATACTGGTTCCCTTGAGTACGCACAACGTTGGCGGAATTCGTCGTGTAGCGGTGAAATGCTTAGATATGACGAAGAACTCCGATTGCGAAGGCAGCTGACGGGAGC-GCAACTGACGCTTAAGCTCGAAGGTGCGGGTATCGAACAGGATTAGATACCCTGGTAGTCCGCACGGTAAACGATGGATGCCCGCTGTTG--AGCGGCTAAGCGAAAGCATTAAGCATCCCACCTGGGGA-GTACGCCGGCAACGGTGAAACTCAAAGGAATTGACGGGGGCCCGCACAAGCGGAGGAACATGTGGTTTAATTCGATGATACGCGAGGAACCTTACCCGGGCTTGAATC-CTGTGAAGGTGCTGCATGGTTGTCGTCAGCTCGTGCCGTGAGGTGTCGGCTTAAGTGCCATAACGAGCG-CAACCCCTCTCTTCAGTTGCCAT-CAGTAGTGCTGGGCACTCT-GGAGACACTGCCACCGTAAGGTGTGAGGAAGGTGGGGATGACGTCAAATCAGCACGGCCCTTACGTCCGGGGCTACACACGTGTTACAATGGCCGGTACAGAGGGACGGTGCAACGCAAGTTGCATCCAATCTT-AAAGCCGGTCCCAGTTCGGACTGGGGTCTGCAACCCGACCCCACGAAGCTGGATTCGCTAGTAATCGCGCATCAGCCATGGCGCGGTGAATACGTTCCCGGGCCTTGTACACACCGCCCGTCAAGCCATGAAAGCCGGGGGTGCCTGAAGT-------------GGATCGGCCTAGGGCAAAACTGGTGATTGGGGCTAAGTCGTAACAAGG-TAACC----------------------------------------
>NR_159275.1 Flavobacterium commune strain PK15 16S ribosomal RNA, complete sequence
----------ACGATGAAGAGTTT--GATCCTGGCTCAGGATGAACGCTAGCGGCAGGCT-TAACACATGCAAGTCGAGGGGACCGGCGCACGGGTGC-GTAACGCGTATGCAATCTACCTTTCACAGAGGGATAGCCCAGAGAAATTTGGATTAATACCTCATAGTATA-GTTCGCATGA---TGAAAGATGAGCATGCGTCCCATTAGCTTGTTGG-TA-AGGTAACGGCTTACCAAGGCTACGATGGGTAGGGGTCCTGAGAGGGAGA-TCCCCCACACTGGTACTGAGACACGGACCAGACT-CCTACGGGAGGCAGCAGTGAGGAATATTGGTCAATGGACGCAAGTCTGAACCAGCCATGCCGCGTGCAGGA-TGACGGTCC-TATGGATTGTAAACTGC-TTTTGTACAGGAAGAAACACTTCGTGACTTGACGGTACTGTAAGAATAAGGATCGGCTAACTCCGTGCCAGCAGCCGCGGTAATACGGAGGATCCAAGCGTTATCCGGAATCATTGGGTTTAAAGGGTCCGTAGGCGGTTTAGTAAGTCAGTGGTGAAAGCCCATCGCTCAACGG-TG-GAACGGCCATTGATACTGCTAGACTTGAATTACTAGGAAGTAACTAGAATATGTAGTGTAGCGGTGAAATGCTTAGAGATTACATGGAATACCAATTGCGAAGGCAGGTTACTACTAG-TTTATTGACGCTGATGGACGAAAGCGTGGGTAGCGAACAGGATTAGATACCCTGGTAGTCCACGCCGTAAACGATGGATACTAGCTGTTG--AGTGGCTAAGCGAAAGTGATAAGTATCCCACCTGGGGA-GTACGGGCGCAAGCCTGAAACTCAAAGGAATTGACGGGGGCCCGCACAAGCGGTGGAGCATGTGGTTTAATTCGATGATACGCGAGGAACCTTACCAAGGCTTAAATA-TTTACAAGGTGCTGCATGGTTGTCGTCAGCTCGTGCCGTGAGGTGTCAGGTTAAGTCCTATAACGAGCG-CAACCCCTGTTGTTAGTTGCCAT-CGATCATGTCGGGAACTCT-AACGAGACTGCCAGTGCAAACTGTGAGGAAGGTGGGGATGACGTCAAATCATCACGGCCCTTACGCCTTGGGCTACACACGTGCTACAATGGCCGGTACAGAGAGCAGCCACTGGGTGACCAGGAGCGAATCTA-AAAGCCGGTCACAGTTCGGATCGGAGTCTGCAACTCGACTCCGTGAAGCTGGAATCGCTAGTAATCGGATATCAGCCATGATCCGGTGAATACGTTCCCGGGCCTTGTACACACCGCCCGTCAAGCCATGGAAGCTGGGGGTGCCTGAAGT-------------GGAGCTGCCTAGGGTAAAACTGGTAACTAGGGCTAAGTCGTAACAAGG-TAGCCGTACCGGAAGGTGCGGCTGGAACACCTCCTTT--------
>NR_149761.1 Salinivirga cyanobacteriivorans strain L21-Spi-D4 16S ribosomal RNA, partial sequence
----------ACAACGAAGAGTTT--GATCCTGGCTCAGGATGAACGCTAGCGGCAGGCT-TAACACATGCAAGTCGAGGGGACCGGCGCACGGGTGA-GTAACGCGTATGCAACCTTCCTGTATCAGGAGGATAGGCCTTGGAAACGAGGATTAATACTGCGTAAAATT-GATCGCATGG---ATACAGATGGGCATGCGTGCCATTAGCTAGATGG-TA-AGGTAACGGCTTACCATGGCCATGATGGCTAGGGGTTCTGCAAGGAAGA-TCCCCCACACTGGTACTGAGACACGGACCAGACT-CCTACGGGAGGCAGCAGTGAGGAATATTGGTCAATGGAGGCAACTCTGAACCAGCCAAGCCGCGTGAAGGA-AGACTGTTC-TATGAATTGTAAACTTC-TTTTGTGACAGAGTAAAGATTACGAGATTTGCAAGTATGTCATGAATAAGCATCGGCTAACTCCGTGCCAGCAGCCGCGGTAATACGGAGGATGCAGGCGTTATCCGGATTTATTAGGTTTAAAGGGTGTTCAGGCTGTCTGGTAAGTCAGAGGTGAAAGTCGGTTGCTTAACGA-TC-GAATTGCCTTTGAAACTGTCAGACTTGAGTATGGATGTGGTAGGCGGAATGTGTAGTGTAGCGGTGAAATGCATAGATATTACACAGAACTCCAATTGCGAAAGCAGCTTACCAAACC-AGCACTGACGCTGAAGCACGAAAGCGTGGGTAGCGAACAGGATTAGATACCCTGGTAGTCCACGCAGTAAACGATGCTCACTCGCTGTTG--AGCGGCTAAGGGAAACCGATAAGTGAGCCACCTGGGGA-GTACGATCGCAAGATTGAAACTCAAAGGAATTGACGGGGGCCCGCACAAGCGGTGGAACATGTGGTTTAATTCGATGATACGCGAGGAACCTTACCTGGGCTTAAATGCTTTACAAGGTGCTGCATGGTTGTCGTCAGCTCGTGCCGTGAGGTGTCGGGTTAAGTCCCATAACGAGCG-CAACCCCTATTGTTAGTTACCAG-CGCTGATGGCGGGGACTCT-AACGAGACTGCCGGTGTAAACCGCGAGGAAGGTGGGGATGACGTCAAATCAGCACGGCCCTTATGTCCAGGGCTACACACGTGTTACAATGGTCGGTACAGAGGGCAGCTAGGCAGCGATGTCAAGCGAATCTC-AAAGCCGATCCCAGTTCGGATTGGAGTCTGCAACCCGACTCCATGAAGGTGGAATCGCTAGTAATCGCGCATCAGCCATGGCGCGGTGAATACGTTCCCGGGCCTTGTACACACCGCCCGTCAAGCCATGGAAGTCTGGGGTGCCTGAAGG-------------GGAGCGGTCTAGGGTAAAACAGATGACTGGGGCTAAGTCGTAACAAGG-TAGCCGTACCGGAAGGTGTGGCTGGAACACCTCCTTT--------
>NR_133726.1 Chryseobacterium gallinarum strain 100 16S ribosomal RNA, partial sequence
-------------------------------AGGCTCAGGATGAACGCTAGCGGGAGGCC-TAACACATGCAAGCCGAGCGGAGCGGCGTACGGGTGCTGGAACACGTGTGCAACCTGCCTTTATCTGGGGGATAGCCTTTCGAAAGGAAGATTAATACCCCATAATAT--AACGGCATCG---ATAGAGATGGGCACGCGCAAGATTAGATAGTTGG-TG-AGGTAACGGCTCACCAAGTCGACGATCTTTAGGGGGCCTGAGAGGGTGA-TCCCCCACACTGGTACTGAGACACGGACCAGACT-CCTACGGGAGGCAGCAGTGAGGAATATTGGACAATGGGTGAAAGCCTGATCCAGCCATCCCGCGTGAAGGA-CGACGGCCC-TATGGGTTGTAAACTTC-TTTTGTATAGGGATAAACCTCACGAGAGCTGAAGGTACTATACGAATAAGCACCGGCTAACTCCGTGCCAGCAGCCGCGGTAATACGGAGGGTGCAAGCGTTATCCGGATTTATTGGGTTTAAAGGGTCCGTAGGCTGATTTGTAAGTCAGTGGTGAAATCTCACAGCTTAACTG-TG-AAACTGCCATTGATACTGCAAGTCTTGAGTGTTGTTGAAGTAGCTGGAATAAGTAGTGTAGCGGTGAAATGCATAGATWTTACTTAGAACMCCAATTGCGAAGGCAGGTTACTAAGCA-ACAACTGACGCTGATGGACGAAAGCGTGGGGAGCGAACAGGATTAGATACCCTGGTAGTCCACGCCGTAAACGATGCTAACTCGTTTTTG--AGAGACTAAGCGAAAGTGATAAGTTAGCCACCTGGGGA-GTACGAACGCAAGTTTGAAACTCAAAGGAATTGACGGGGGCCCGCACAAGCGGTGGATTATGTGGTTTAATTCGATGATACGCGAGGAACCTTACCAAGGCTTAAATG-TTTTCAAGGTGCTGCATGGTTGTCGTCAGCTCGTGCCGTGAGGTGTTAGGTTAAGTCCTGCAACGAGCG-CAACCCCTGTCACTAGTTGCCAT-C--TTAAGTTGGGGACTCT-AGTGAGACTGCCTACGCAAGTAGAGAGGAAGGTGGGGATGACGTCAAATCATCACGGCCCTTACGCCTTGGGCCACACACGTAATACAATGGCCGGTACAGAGGGCAGCTACACAGCGATGTGATGCAAATCTC-AAAGCCGGTCTCAGTTCGGATTGGAGTCTGCAACTCGACTCTATGAAGCTGGAATCGCTAGTAATCGCGCATCAGCCATGGCGCGGTGAATACGTTCCCGGGCCTTGTACACACCGCCCGTCAAGCCATGGAAGTCTGGGGTAC------------------------------------------------------------------------------------------------------------------
>NR_149196.1 Spirosoma radiotolerans strain DG5A 16S ribosomal RNA, partial sequence
--------------------------------GGCTCAGGATGAACGCTAGCGGCAGGCC-TAATACATGCAAGTCGAACGGAGTGGCAAACGGGTGC-GTAACGCGTAAGCAACCTGCCTCATACTGGGGGATAGCCCGGCGAAAGCTGGGGTAAACCCGCACGGTCCA-TATCACCTGG---TATGAGAGGGGCTTGCGTCTGATTAGTTAGTTGG-CA-GGGTAACGGCCTACCAAGACGATGATCAGTAGGGGTTCTGAGAGGATTG-GCCCCCACATGGGTACTGAGATACGGACCCAACT-CCTACGGGAGGCAGCAGTAGGGAATATTGGGCAATGGAGGCAACTCTGACCCAGCCATGCCGCGTGCAGGA-TGAAGGCGC-TCAGCGTTGTAAACTGC-TTTTACTCATGAAGAACTCTCCTGCGAGTTGACGGTAATGAGGGAATAAGCACCGGCTAACTCCGTGCCAGCAGCCGCGGTAATACGGAGGGTGCAAGCGTTGTCCGGATTTATTGGGTTTAAAGGGTGCGTAGGTGGGACAGTAAGTCTGATTTGAAAGCAGGCGGCTTAACCG-TC-TGATGTGGTTGGAAACTGCGGTTCTTGAATGGGTTGGCGGTAGCCGGAATGGGTCATGTAGCGGTGAAATGCATAGATATGACCCGGAACACCGATTGCGAAGGCAGGCTACTACGAC-TTGATTGACACTGAGGCACGAGAGCATGGGTAGCGAACAGGATTAGATACCCTGGTAGTCCATGCCGTAAACGATGATTACTGGCTGTTT--AGTGGCTGAGCGAAAGCGTTAAGTAATCCACCTGGGGA-GTACGCTGGCAACAGTGAAACTCAAAGGAATTGACGGGGGTCCGCACAAGCGGTGGAGCATGTGGTTTAATTCGATGATACGCGAGGAACCTTACCTGGGCTAGAAT--AAAACAAGGTGCTGCATGGCTGTCGTCAGCTCGTGCCGTGAGGTGTTGGGTTAAGTCCCGCAACGAGCG-CAACCCCTGTACTTAGTTGCCAG-CGATAATGTCGGGAACTCT-AAGTAGACTGCCTGCGCAAGCAGAGAGGAAGGGGGGGACGACGTCAAGTCATCATGGCCCTTACGCCCAGGGCGACACACGTGCTACAATGGTCGGTACAGCGGGTAGCTACAGGGTAACCTGATGCCAATCTTGAAAGCCGGTCACAGTTCGGATTGGGGTCTGCAACCCGACCCCATGAAGCTGGAATCGCTAGTAATCGCGCATCAGCCATGGCGCGGTGAATACGTTCCCGGACCTTGTACACACCGCCCGTCAAGCCATGGGAGTTGGGGGGACCTGAAGG-------------GCGCCGGGCAAGGGTAAACTCGGTAACTAGGGCTAAGTCGTAACAAG-----------------------------------------------
>NR_146696.1 Hymenobacter sedentarius strain DG5B 16S ribosomal RNA, partial sequence
---------------------------------GCTCAGGATGAACGCTAGCGGCAGGCC-TAATACATGCAAGTCGAACGGAGTGGCGCACGGGTGC-GTAACGCGTAACCAACCTACCCAGTTCTGGGGGATAGCCCGCCGAAAGGCGGATTAATACCGCATAAGACC-GGTGGCATCG---AATTGGATGGGGTTGCGTGCCATTAGCTAGTTGG-GG-GGGTAACGGCCCACCAAGGCGACGATGGCTAGGGGAGCTGAGAGGCTGG-TCCCCCACACGGGCACTGAGATACGGGCCCGACT-CCTACGGGAGGCAGCAGTAGGGAATATTGGGCAATGGGCGAGAGCCTGACCCAGCCATGCCGCGTGCAGGA-TGAAGGCTT-TCTGAGTCGTAAACTGC-TTTTGCCAGGGAAGAAAAAGGATGCGCACTGACGGTACCTGGTGAATAAGCACCGGCTAACTCCGTGCCAGCAGCCGCGGTAATACGGAGGGTGCAAGCGTTGTCCGGATTTATTGGGTTTAAAGGGTGCGTAGGCGGCCGATTAAGTCTGGGGTGAAAGCCCACTGCTCAACAG-TG-GAACTGCCCTGGAAACTGGTCGGCTTGAGTACAGACGAGGGCGGCGGAATGGAGGGTGTAGCGGTGAAATGCATAGATACCCTCCAGAACCCCGATTGCGAAGGCAGCTGCCTAGACT-GTAACTGACGCTGAGGCACGAAAGCGTGGGGAGCGAACAGGATTAGATACCCTGGTAGTCCACGCCGTAAACGATGGATACTCGCTGCCG--GGTGGCTTAGCGAAAGCGTTAAGTATCCCACCTGGGGA-GTACGCCCGCAAGGGTGAAACTCAAAAGAATTGACGGGGGCCCGCACAAGTGGTGGAGCATGTGGTTTAATTCGATGATACGCGAGGAACCTTACCTAGGCTAGAAT--AAAGCAAGGTGCTGCATGGCCGTCGTCAGCTCGTGCCGTGAGGTGTTGGGTTAAGTCCCGCAACGAGCG-CAACCCCTATGTTTAGTTGCCAG-CGGTCATGCCGGGGACTCT-AGACAGACTGCCTGCGCAAGCAGTGAGGAAGGCGGGGACGACGTCAGGTCATCATGGCCCTTACGCCTAGGGCTACACACGTGCTACAATGGACGGTACAGCGGGTTGCCAACCAGCGATGGTGCGCCAATCCCGAAAGCCGTTCTCAGTTCGGATCGGAGTCTGCAACTCGACTCCGTGAAGCTGGAATCACTAGTAATCGCGTATCAGCAATGACGCGGTGAATACGTTCCCGGGCCTTGTACACACCGCCCGTCAAGCCATGGAAGTTTGGTAGACCTGAAGC-------------GAAGCCGGTTAGGGTAGAACAGGTAACTAGGGCTAAGTCGTA----------------------------------------------------
>NR_134840.1 Mucinivorans hirudinis strain M3 16S ribosomal RNA, partial sequence >NR_134841.1 Mucinivorans hirudinis strain M3 16S ribosomal RNA, partial sequence
-----------------AGAGTTT--GATCCTGGCTCAGGATGAACGCTAGCGGCAGGCT-TAACACATGCAAGTCGAGGGGACCGGCGCACGGGTGC-GTAACACGTATACAACTTGCCCGTCATAGGGGAATAACCCGGAGAAATTCGGACTAATACCCCGTAAGTAT--GGGGCATCC---TGACGGATAGGTATGCGCAGCATTAGGTAGTTGG-TG-AGGTAACGGCTCACCAAGCCGACGATGCTTAGGGGAACTGAGAGGTTTA-TCCCCCACACTGGTACTGAGACACGGACCAGACT-CCTACGGGAGGCAGCAGTGAGGAATATTGGTCAATGGACGAAAGTCTGAACCAGCCATGCCGCGTGCAGGA-TGACGGCTC-TATGAGTTGTAAACTGC-TTTTGTATGAGGGTAAAGTTTACGTGATTTGAAAGTATCATACGAATAAGGATCGGCTAACTCCGTGCCAGCAGCCGCGGTAATACGGAGGATTCAAGCGTTATCCGGATTTATTGGGTTTAAAGGGTGCGTAGGCGGTTTTTTAAGTTAGTCGTTAAATCTCTGAGCTCAACTC-AG-ACATGGCGATTAATACTGGAGAACTAGAGATTAGTTGCAGAGGGCGGAATGTGTAGTGTAGCGGTGAAATGCTTAGATATTACACAGAACACCGATTGCGAAGGCAGCTCTCTAAGCT-ACATCTGACGCTGAGGCACGAAAGCGTGGGGATCAAACAGGATTAGATACCCTGGTAGTCCACGCTGTAAACGATGATAACTCGTTGTCG--GGTGACCAAGCGAAAGCGATAAGTTATCCACCTGGGGA-GTACGACCGCAAGGTTGAAACTCAAAGGAATTGACGGGGGCCCGCACAAGCGGAGGAACATGTGGTTTAATTCGATGATACGCGAGGAACCTTACCCGGGCTTGAAAT-GAAACTAGGTGCTGCATGGTTGTCGTCAGCTCGTGCCGTGAGGTGTCGGGTTAAGTCCCATAACGAGCG-CAACCCCTATTCTTAGTTGCTAA-CAGTAATGCTGAGGACTCT-AGGGAGACTGCCGGTGTAAACCGAGAGGAAGGTGGGGATGACGTCAAATCAGCACGGCCCTTACGTCCGGGGCGACACACGTGTTACAATGGACGGTACAGAGGGTTGCAACACAGCGATGTGAAGCTAATCTCTAAAGCCGTTCTCAGTTCGGATCGCAGGCTGCAACTCGCCTGCGTGAAGTTGGATTCGCTAGTAATCGCGCATCAGCCATGGCGCGGTGAATACGTTCCCGGGCCTTGTACACACCGCCCGTCAAGCCATGGGAGTTGGGGGTGCCTGAAGT-------------GGAGCGTCCTAGGGCAAAACCGATGACTGGGGCTAAGTCGTAACAAGG-TAGCCGTACCGGAAGGTGCGGCTGGAACACCT-------------
>NR_117818.1 Siansivirga zeaxanthinifaciens CC-SAMT-1 16S ribosomal RNA, partial sequence
-----------------------------------------------------GCAGGCC-TAACACATGCAAGTCGAGGGGACCGGCGCACGGGTGC-GTAACGCGTATACAATCTACCTCTTACTGCGGGATAGCCCAGAGAAATTTGGATTAATATCGCATAGTATA-TTTGGCATCG---TAAGAGATGAGTATGCGTTCTATTAGCTAGATGG-AG-TGGTAACGGCACACCATGGCAACGATAGATAGGGGTCCTGAGAGGGAGA-TCCCCCACACTGGTACTGAGACACGGACCAGACT-CCTACGGGAGGCAGCAGTGAGGAATATTGGACAATGGAGGCAACTCTGATCCAGCCATGCCGCGTGCAGGA-AGACTGCCC-TATGGGTTGTAAACTGC-TTTTATACAGGAAGAAACACCTCGTGACTTGACGGTACTGTAAGAATAAGGATCGGCTAACTCCGTGCCAGCAGCCGCGGTAATACGGAGGATCCAAGCGTTATCCGGAATCATTGGGTTTAAAGGGTCCGTAGGTGGATGATTAAGTCAGAGGTGAAATCCTGCCGCTTAACGG-TA-GAATTGCCTTTGATACTGGTTATCTTGAATCATTGTGAAGTAGTTAGAATATGTAGTGTAGCGGTGAAATGCATAGATATTACATAGAATACCAATTGCGAAGGCAGATTACTAACAA-TGTATTGACACTGATGGACGAAAGCGTGGGGAGCGAACAGGATTAGATACCCTGGTAGTCCACGCCGTAAACGATGGATACTAGCTGTTC--AGTGGCTAAGCGAAAGTGATAAGTATCCCACCTGGGGA-GTACGTTCGCAAGAATGAAACTCAAAGGAATTGACGGGGGCCCGCACAAGCGGTGGAGCATGTGGTTTAATTCGATGATACGCGAGGAACCTTACCAGGGCTTAAATA-CTTACAAGGTGCTGCATGGTTGTCGTCAGCTCGTGCCGTGAGGTGTCAGGTTAAGTCCTATAACGAGCG-CAACCCCTGTTGTTAGTTGCCAG-CGATGATGTCGGGAACTCT-AGCAAGACTGCCAGTGCAAACTGTGAGGAAGGTGGGGATGACGTCAAATCATCACGGCCCTTACGTCCTGGGCTACACACGTGCTACAATGGTAGGGACAGAGAGCAGCCACTTCGCGAGAAGGAGCGAATCTA-AAACCCTATCACAGTTCGGATCGGAGTCTGCAACTCGACTCCGTGAAGCTGGAATCGCTAGTAATCGCATATCAGCCATGATGCGGTGAATACGTTCCCGGGCCTTGTACACACCGCCCGTCAAGCCATGGAAGCTGGGAGTGCCTGAAGT-------------GGAGCGGCCTAGGGTAAAATCGGTAACTAGGGCTAAGTCGTAACAAGG-TA-------------------------------------------
>NR_145942.1 Lacinutrix venerupis strain Cmf 20.8 16S ribosomal RNA, partial sequence
----------------------------------------------------------------------------------ACCGGCGCACGGGTGC-GTAACGCGTATAGAATCTACCTTGTACTGAGGAATAGCCTTTGGAAACGAAGATTAATGCCTCATGGTATA-GTCGGCATCG---TATAAGATGACTATGCGTTCTATTAGCTAGATGG-TG-TGGTAACGGCACACCATGGCGACGATAGATAGGGGCCCTGAGAGGGGGA-TCCCCCACACTGGTACTGAGACACGGACCAGACT-CCTACGGGAGGCAGCAGTGAGGAATATTGGACAATGGAGGCAACTCTGATCCAGCCATGCCGCGTGCAGGA-AGACTGCCC-TATGGGTTGTAAACTGC-TTTTATACAGGAAGAAACACTACGTGACTTGACGGTACTGTAAGAATAAGGATCGGCTAACTCCGTGCCAGCAGCCGCGGTAATACGGAGGATCCAAGCGTTATCCGGAATCATTGGGTTTAAAGGGTCCGTAGGTGGATAATTAAGTCAGAGGTGAAATCCTGCAGCTCAACTG-TA-GAATTGCCTTTGATACTGGTTATCTTGAGTTATTATGAAGTAGTTAGAATATGTAGTGTAGCGGTGAAATGCATAGATATTACATAGAATACCAATTGCGAAGGCAGATTACTAATAA-TCAACTGACACTGATGGACGAAAGCGTGGGGAGCGAACAGGATTAGATACCCTGGTAGTCCACGCCGTAAACGATGGTCACTAGCTGTTC--AGTGGCTAAGCGAAAGTGATAAGTGACCCACCTGGGGA-GTACGTTCGCAAGAATGAAACTCAAAGGAATTGACGGGGGCCCGCACAAGCGGTGGAGCATGTGGTTTAATTCGATGATACGCGAGGAACCTTACCAGGGCTTAAATA-TTTACAAGGTGCTGCATGGTTGTCGTCAGCTCGTGCCGTGAGGTGTCAGGTTAAGTCCTATAACGAGCG-CAACCCCTGTTGTTAGTTGCCAG-CGATCATGTCGGGAACTCT-AACAAGACTGCCGGTGCAAACCGTGAGGAAGGTGGGGATGACGTCAAATCATCACGGCCCTTACGTCCTGGGCTACACACGTGCTACAATGGTAGGGACAGAGAGCAGCCACTGCGCGAGCAGGAGCGAATCTA-AAACCCTATCACAGTTCGGATCGGAGTCTGCAACTCGACTCCGTGAAGCTGGAATCGCTAGTAATCGCATATCAGCCATGATGCGGTGAATACGTTCCCGGGCCTTGTACACACCGCCCGTCAAGCCATGGAAGCTGGGAGTG-------------------------------------------------------------------------------------------------------------------
>NR_156053.1 Flavobacterium gilvum strain EM1308 16S ribosomal RNA, partial sequence
-------------------AGTTT--GATCCTGGCTCAGGATGAACGCTAGCGGCAGGCT-TAACACATGCAAGTCGAGGGGACCGGCGCACGGGTGC-GTAACGCGTATGCAATCTACCTTTTACAGGGGGATAGCCCAGAGAAATTTGGATTAATACCCCATGGTATA-ATTCGCATGA---TAAAAGATGAGCATGCGTCCCATTAGCTAGATGG-TA-AGGTAACGGCTTACCATGGCGACGATGGGTAGGGGTCCTGAGAGGGAGA-TCCCCCACACTGGTACTGAGACACGGACCAGACT-CCTACGGGAGGCAGCAGTGAGGAATATTGGTCAATGGGCGCAAGCCTGAACCAGCCATGCCGCGTGCAGGA-TGACGGTCC-TATGGATTGTAAACTGC-TTTTGTACGAGAAGAAACACTTCGTGGCTTGACGGTATCGTAAGAATAAGGATCGGCTAACTCCGTGCCAGCAGCCGCGGTAATACGGAGGATCCAAGCGTTATCCGGAATCATTGGGTTTAAAGGGTCCGTAGGCGGTTTAGTAAGTCAGTGGTGAAAGCCCATCGCTCAACGG-TG-GAACGGCCATTGATACTGCTGAACTTGAATTACTGGGAAGTAACTAGAATATGTAGTGTAGCGGTGAAATGCTTAGAGATTACATGGAATACCAATTGCGAAGGCAGGTTACTACCAG-TGGATTGACGCTGATGGACGAAAGCGTGGGTAGCGAACAGGATTAGATACCCTGGTAGTCCACGCCGTAAACGATGGATACTAGCTGTTG--AGTGGCTAAGCGAAAGTGATAAGTATCCCACCTGGGGA-GTACGGGCGCAAGCCTGAAACTCAAAGGAATTGACGGGGGCCCGCACAAGCGGTGGAGCATGTGGTTTAATTCGATGATACGCGAGGAACCTTACCAAGGCTTAAATA-TTTACAAGGTGCTGCATGGTTGTCGTCAGCTCGTGCCGTGAGGTGTCAGGTTAAGTCCTATAACGAGCG-CAACCCCTGTTGTTAGTTGCCAG-CGATCATGTCGGGAACTCT-AACGAGACTGCCAGTGCAAACTGTGAGGAAGGTGGGGATGACGTCAAATCATCACGGCCCTTACGCCTTGGGCTACACACGTGCTACAATGGCCGGTACAGAGAGCAGCCACTTCGTGAGGAGGAGCGAATCTA-AAAACCGGTCACAGTTCGGATCGGAGTCTGCAACTCGACTCCGTGAAGCTGGAATCGCTAGTAATCGGATATCAGCCATGATCCGGTGAATACGTTCCCGGGCCTTGTACACACCGCCCGTCAAGCCATGGAAGCTGGGGGTGCCTGAAGT-------------GGAGCTGCCTAGGGTAAAACTGGTAACTAGGGCTAAGTCGTAACAAGG-TA-------------------------------------------
>NR_151969.1 Flavisolibacter tropicus strain LCS9 16S ribosomal RNA, partial sequence
--------------------------------GGCTCAGGATGAACGCTAGCGGCAGGCT-TAATACATGCAAGTCGAGGGGACCGGCAAACGGGTGC-GGAACACGTACGCAATCTACCCATAACTGGGGCATAGCCCTCCGAAAGGAGGATTAATACCTCGTAACCTC-GGTGGCATCA---TTATGGATGAGCGTGCGGCTGATTAGGTAGTTGG-CG-GGGTAACGGCCCACCAAGCCTGCGATCAGTAACTGGTGTGAGAGCACGA-CCAGTCACACGGGCACTGAGACACGGGCCCGACT-CCTACGGGAGGCAGCAGTAAGGAATATTGGTCAATGGAGGCAACTCTGAACCAGCCATGCCGCGTGAAGGA-TGAAGGTCC-TCTGGATTGTAAACTTC-TTTTACAGGGGAAGAAACCATTTTCCTGTTGACGGTACCCTGGGAATAAGCACCGGCTAACTCCGTGCCAGCAGCCGCGGTAATACGGAGGGTGCAAGCGTTATCCGGATTCACTGGGTTTAAAGGGTGCGTAGGAGGGCAGGGAAGTCCGTGGTGAAATCCTAGAGCTTAACTC-TA-GAACTGCCGTGGATACTCTCTGTCTTGAATCCCGTGGAGATGAGCGGAATATGTCATGTAGCGGTGAAATGCTTAGATATGACATAGAACACCAATTGCGAAGGCAGCTCGTTACACG-AAGATTGACTCTGAGGCACGAAAGCGTGGGGATCAAACAGGATTAGATACCCTGGTAGTCCACGCCCTAAACTATGGATACTCGACATAC--TGTGTCTGAGCGAAAGCATTAAGTATCCCACCTGGGAA-GTACGACCGCAAGGTTGAAACTCAAAGGAATTGGCGGGGGTCCGCACAAGCGGTGGAGCATGTGGTTTAATTCGATGATACGCGAGGAACCTTACCTGGGCTAGAATT-CCAGTAAGGTGCTGCATGGCTGTCGTCAGCTCGTGCCGTGAGGTGTTGGGTTAAGTCCCGCAACGAGCG-CAACCCCCATCACTAGTTGCCAT-CAGTAACGCTGGGAACTCT-AGTGAAACTGCCGTCGTAAGACGCGAGGAAGGAGGGGATGATGTCAAGTCATCATGGCCTTTATGCCCAGGGCTACACACGTGCTACAATGGGGCGTACAAAGGGCTGCCACTTAGCGATAAGGAGCCAATCCCAAAAACGCCTCTCAGTTCAGATTGGAGTCTGCAACTCGACTCCATGAAGCTGGAATCGCTAGTAATCGTATATCAGCAATGATACGGTGAATACGTTCCCGGACCTTGCACACACCGCCCGTCAAGCCATGGAAGCCGGGTGTACCTAAAGT-------------GGAGCCGCCTAGG---------------------------------------------------------------------------------
>NR_148809.1 Fermentimonas caenicola strain ING2-E5B 16S ribosomal RNA, partial sequence
-----------------AGAGTTT--GATCCTGGCTCAGGATGAACGCTAGCGATAGGCC-TAACACATGCAAGTCGAGGGGACCGGCGCACGGGTGA-GTAACACGTATGCAACCTACCTTCCACAGGAGAATAACCCGTTGAAAAACGGACTAATACTCCATAATACA-GCCCGCATGG---TAGAAGATGGGCATGCGTTCCATTAGCTAGTTGGTTG-AGGTAACGGCTCACCAAGGCAACGATGGATAGGGGAACTGAGAGGTTTA-TCCCCCACACTGGTACTGAGACACGGACCAGACT-CCTACGGGAGGCAGCAGTGAGGAATATTGGTCAATGGAGGCAACTCTGAACCAGCCACGTCGCGTGAAGGA-TGACGGCCC-TACGGGTTGTAAACTTC-TTTTATACAGGAATAAAGTGCACGTGTTTTGCATGTACTGTATGAATAAGGATCGGCTAACTCCGTGCCAGCAGCCGCGGTAATACGGAGGATCCAAGCGTTATCCGGATTTATTGGGTTTAAAGGGTGCGCAGGCGGAAGATTAAGTCGGCGGTGAAATTTTGCAGCTCAACTG-TA-AAAGTGCCATCGATACTGGTTTTCTTGAGTGTGGATGAAGTAGGCGGAATTTGTGGTGTAGCGGTGAAATGCATAGATATCACGAGGAACTCCGATTGCGCAGGCAGCTTACTAGGCC-ATAACTGACGCTCAGGCACGAAGGCGTGGGGATCAAACAGGATTAGATACCCTGGTAGTCCACGCAGTAAACGATGATTACTCGCTGTTT--AGCGGCTTAGCGAAAGCGTTAAGTAATCCACCTGGGGA-GTACGTTCGCAAGAATGAAACTCAAAGGAATTGACGGGGGCCCGCACAAGCGGAGGAACATGTGGTTTAATTCGATGATACGCGAGGAACCTTACCCGGGCTTGAAAC-ATGTGTAGGTGCTGCATGGTTGTCGTCAGCTCGTGCCGTGAGGTGTCGGCTTAAGTGCCATAACGAGCG-CAACCCTCATCATTAGTTACCAT-CAGTTAAGCTGGGGACTCT-AATGAGACTGCCATCGTAAGATGTGAGGAAGGTGGGGATGACGTCAAATCAGCACGGCCCTTACGTCCGGGGCGACACACGTGTTACAATGGATGGTACAAAGGGCAGCTACATGGCGACATGATGCTAATCTC-AAAACCATTCTCAGTTCGGATCGAAGTCTGCAACTCGACTTCGTGAAGCTGGATTCGCTAGTAATCGCGCATCAGCCACGGCGCGGTGAATACGTTCCCGGGCCTTGTACACACCGCCCGTCAAGCCATGGAAGCCGGGGGTACCTGAAGT-------------GGAGCGACCTAGGGTAAAACTGGTGACTGGGGCTAAGTCGTAACAAGG-TAGCCGTACCGGAAGGTGCGGCTGGAACACCT-------------
>NR_149758.1 Lutibacter profundi strain LP1 16S ribosomal RNA, partial sequence >NR_151859.1 Lutibacter profundi strain LP1 16S ribosomal RNA, complete sequence
----------ACGATGGAGAGTTT--GATCCTGGCTCAGGATGAACGCTAGCGGCAGGCT-TAACACATGCAAGTCGAGGGGACCGGCGCACGGGTGC-GTAACGCGTATACAATCTACCTTTTACATAGGGATAGCCCAGAGAAATTTGGATTAATACCTTATAGTATT-AATGGCATCA---TAAAAGATGAGTATGCGTTCTATTAGCTAGATGG-TA-AGGTAACGGCTTACCATGGCGACGATAGATAGGGGTCCTGAGAGGGAGA-TCCCCCACACTGGTACTGAGACACGGACCAGACT-CCTACGGGAGGCAGCAGTGAGGAATATTGGACAATGGAGGCAACTCTGATCCAGCCATGCCGCGTGCAGGA-AGACTGCCC-TATGGGTTGTAAACTGC-TTTTATATAGGAAGAAACCTCACGTGAGCTGACGGTACTATAAGAATAAGCACCGGCTAACTCCGTGCCAGCAGCCGCGGTAATACGGAGGGTGCAAGCGTTATCCGGAATCATTGGGTTTAAAGGGTCCGTAGGCGGGCTAATAAGTCAGGGGTGAAATCCCACAGCTTAACTG-TG-GAACTGCCTTTGATACTGTTAGTCTTGAATTATATGGAAGTAGATAGAATGTGTAGTGTAGCGGTGAAATGCTTAGAGATTACACAGAATACCGATTGCGAAGGCAGTCTACTACGTA-TATATTGACGCTAATGGACGAAAGCGTGGGGAGCGAACAGGATTAGATACCCTGGTAGTCCACGCCGTAAACGATGGACACTAGTTGTTG--AGTGACTAAGCGAAAGTGATAAGTGTCCCACCTGGGGA-GTACGGTCGCAAGATTGAAACTCAAAGGAATTGACGGGGGCCCGCACAAGCGGTGGAGCATGTGGTTTAATTCGATGATACGCGAGGAACCTTACCAGGGCTTAAATA-CTTACAAGGTGCTGCATGGTTGTCGTCAGCTCGTGCCGTGAGGTGTCAGGTTAAGTCCTATAACGAGCG-CAACCCCTGTCGTTAGTTGCCAG-CAATAAAGTTGGGGACTCT-AACGAGACTGCCGGTGCAAACCGAGAGGAAGGTGGGGATGACGTCAAATCATCACGGCCCTTACGTCCTGGGCTACACACGTGCTACAATGGTATGGACAGAGAGCAGCCACTGGGTGACCAGGAGCGAATCTA-AAACCATATCACAGTTCGGATCGGAGTCTGCAACTCGACTCCGTGAAGCTGGAATCGCTAGTAATCGCATATCAGCCATGATGCGGTGAATACGTTCCCGGGCCTTGTACACACCGCCCGTCAAGCCATGGAAGCTGGGGGTACCTGAAGT-------------GGAGCCGCCTAGGGTAAAACTAGTAACTAGGGCTAAGTCGTAACAAGG-TAGCCGTACCGGAAGGTGCGGCTGGAACACCTCCTTT--------
>NR_148808.1 Petrimonas mucosa strain ING2-E5A 16S ribosomal RNA, partial sequence
----------------------------------CTCAGGATGAACGCTAGCGATAGGCC-TAACACATGCAAGTCGAGGGGACCGGCGCACGGGTGA-GTAACACGTATGCAACCTACCTCTAACAGGGGGATAACCCGTTGAAAGACGGACTAATACCCCATAATACA-GTCCGCATGG---TTAGAGATGGGCATGCGTTCCATTAGCTAGTTGG-TG-AGGTAACGGCTCACCAAGGCGACGATGGATAGGGGAACTGAGAGGTTTA-TCCCCCACACTGGAACTGAGACACGGTCCAGACT-CCTACGGGAGGCAGCAGTGAGGAATATTGGTCAATGGAGGCAACTYTGAACCAGCCAAGTCGCGTGAAGGA-TGAAGGTCT-TATGGATTGTAAACTTC-TTTTGCAGGGGAATAAATAGTACGTGTTTTGCATGTACCCTGCGAATAAGGATCGGCTAACTCCGTGCCAGCAGCCGCGGTAATACGGAGGATCCGAGCGTTATCCGGATTTATTGGGTTTAAAGGGTGCGCAGGCGGGAGATTAAGTCGGCGGTGAAATTTTGCAGCTCAACTG-TA-AAAGTGCCTTCGATACTGGTTTCCTTGAGTGTGGATGAAGTAGGCGGAATTTGTGGTGTAGCGGTGAAATGCTTAGATATCACGAGGAACTCCGATTGCGCAGGCAGCTTACTAAACC-ACTACTGACGCTCAGGCACGAAGGCGTGGGGATCAAACAGGATTAGATACCCTGGTAGTCCACGCAGTAAACGATGATTACTGGCTGTTT--AGCGGCTGAGCGAAAGCGTTAAGTAATCCACCTGGGGA-GTACGTTCGCAAGAATGAAACTCAAAGGAATTGACGGGGGCCCGCACAAGCGGAGGAACATGTGGTTTAATTCGATGATACGCGAGGAACCTTACCCGGGCTTGAAAC-CCGTGTAGGTGCTGCATGGTTGTCGTCAGCTCGTGCCGTGAGGTGTCGGCTTAAGTGCCATAACGAGCG-CAACCCTCATCATTAGTTACTAA-CAGTAAAGCTGAGGACTCT-AATGAGACTGCCATCGTAAGATGCGAGGAAGGTGGGGATGACGTCAAATCAGCACGGCCCTTACGTCCGGGGCGACACACGTGTTACAATGGGTGGTACAAAGGGCAGCTACCTGGCGACAGGATGCCAATCCC-AAAACCACTCTCAGTTCGGATCGGAGTCTGCAACTCGACTCCGTGAAGCTGGATTCGCTAGTAATCGCGCATCAGCCACGGCGCGGTGAATACGTTCCCGGGCCTTGTACACACCGCCCGTCAAGCCATGGAAGCCGGGGGTACCTGAAGT-------------GGAGCGGCCTAGG---------------------------------------------------------------------------------
>NR_148807.1 Proteiniphilum saccharofermentans strain M3/6 16S ribosomal RNA, partial sequence
----------------------------------CTCAGGATGAACGCTAGCGATAGGCC-TAACACATGCAAGTCGAGGGGACCGGCGCACGGGTGA-GTAACACGTATGCAACCTGCCTTCAACAAGGGGATAACCCGTTGAAAGACGGACTAATACCCTATAACACA-GCCCGCATGG---TTGAAGATGGGCATGCGTTCCATTAGCTAGTTGG-CG-GGGTAACGGCCCACCAAGGCAACGATGGATAGGGGAACTGAGAGGTTTA-TCCCCCACACTGGTACTGAGACACGGACCAGACT-CCTACGGGAGGCAGCAGTGAGGAATATTGGTCAATGGGCGCAAGCCTGAACCAGCCACGTCGCGTGAAGGA-AGACGGCCC-TACGGGTTGTAAACTTC-TTTTGCAAGGGAATAAAGTGCACGTGTTTTGCAAGTACCTTGCGAATAAGGATCGGCTAACTCCGTGCCAGCAGCCGCGGTAATACGGAGGATCCGAGCGTTATCCGGATTTATTGGGTTTAAAGGGTGCTCAGGCGGGACATTAAGTCGGCGGTGAAATTTTGCGGCTCAACCG-TA-AAAGTGCCTTCGAAACTGGTATCCTTGAGTGTGGATGAGGTAGGCGGAATTTGTGGTGTAGCGGTGAAATGCATAGATATCACGAGGAACTCCGATTGCGCAGGCAGCTTACTAAGCC-ATAACTGACGCTCAAGCACGAAGGCGTGGGGATCAAACAGGATTAGATACCCTGGTAGTCCACGCAGTAAACGATGATTACTGGCTGTTT--AGCGGCTGAGCGAAAGCGTTAAGTAATCCACCTGGGGA-GTACGTTCGCAAGAATGAAACTCAAAGGAATTGACGGGGGCCCGCACAAGCGGAGGAACATGTGGTTTAATTCGATGATACGCGAGGAACCTTACCCGGGCTTGAAAC-ACGTGTAGGTGCTGCATGGTTGTCGTCAGCTCGTGCCGTGAGGTGTCGGCTTAAGTGCCATAACGAGCG-CAACCCTCATCGTTAGTTGCCAT-CAGTAGTGCTGGGGACTCT-AACGAGACTGCCATCGTAAGATGCGAGGAAGGTGGGGATGACGTCAAATCAGCACGGCCCTTACGTCCGGGGCGACACACGTGTTACAATGGGTGGTACAAAGGGCAGCTACATGGCGACATGATGCCAATCCC-AAAACCACTCTCAGTTCGGATCGGAGTCTGCAACTCGACTCCGTGAAGCTGGATTCGCTAGTAATCGCGCATCAGCCACGGCGCGGTGAATACGTTCCCGGGCCTTGTACACACCGCCCGTCAAGCCATGGAAGCTGGGGGTGCCTGAAGT-----------------------------------------------------------------------------------------------------------
>NR_159892.1 Chryseobacterium glaciei strain IHBB 10212 16S ribosomal RNA, partial sequence
-----------------AGAGTTT--GAACCTGGCTCAGGATGAACGCTAGCGGGAGGCC-TAACACATGCAAGCCGAGCGGAGCGGCGTACGGGTGC-GGAACACGTGTGCAACCTGCCTTTATCTGGGGGATAGCCTTTCGAAAGGAAGATTAATACCCCATAACAT--TATGGCATCA---ATAGAGATGGGCACGCGCAAGATTAGATAGTTGG-TG-AGGTAACGGCTCACCAAGTCAGTGATCTTTAGGGGGCCTGAGAGGGTGA-TCCCCCACACTGGTACTGAGACACGGACCAGACT-CCTACGGGAGGCAGCAGTGAGGAATATTGGACAATGGGTTAGCGCCTGATCCAGCCATCCCGCGTGAAGGA-CGACGGCCC-TATGGGTTGTAAACTTCTTTTTATACTGGGATAAACCTTACGTGAGCTGAAGGTACAGTATGAATAAGCACCGGCTAACTCCGTGCCAGCAGCCGCGGTAATACGGAGGGTGCAAGCGTTATCCGGATTTATTGGGTTTAAAGGGTCCGTAGGCGGGCTCGTAAGTCAGTGGTGAAATCTCATAGCTTAACTA-TG-AAACTGCCATTGATACTGCGAGCCTTGAGTAAGGTAGAGGTAGCTGGAATAAGTAGTGTAGCGGTGAAATGCATAGATATTACTTAGAACACCAATTGCGAAGGCAGGTTACCATGTC-TTAACTGACGCTGATGGACGAAAGCGTGGGGAGCGAACAGGATTAGATACCCTGGTAGTCCACGCCGTAAACGATGCTAACTCGTTTTTG--AGAGACTAAGCGAAAGTGATAAGTTAGCCACCTGGGGA-GTACGTTCGCAAGAATGAAACTCAAAGGAATTGACGGGGGCCCGCACAAGCGGTGGATTATGTGGTTTAATTCGATGATACGCGAGGAACCTTACCAAGGCTTAAATG-TTTTCAAGGTGCTGCATGGTTGTCGTCAGCTCGTGCCGTGAGGTGTTAGGTTAAGTCCTGCAACGAGCG-CAACCCCTGTCACTAGTTGCTAG-C--TTAAGTTGAGGACTCT-AGTGAGACTGCCTACGCAAGTAGAGAGGAAGGTGGGGATGACGTCAAATCATCACGGCCCTTACGCCTTGGGCCACACACGTAATACAATGGCCGGTACAGAGGGCAGCTACACAGCGATGTGATGCAAATCTC-AAAGCCGGTCTCAGTTCGGATTGGAGTCTGCAACTCGACTCTATGAAGCTGGAATCGCTAGTAATCGCGCATCAGCCATGGCGCGGTGAATACGTTCCCGGGCCTTGTACACACCGCCCGTCAAGCCATGGAAGTCTGGGGTACCTGAAGT-------------GGAGCTGCCTAGGGTAAAACAGGTAACTAGGGCTAAGTCGTAACAAGGTTAACCGTAA------------------------------------
>NR_136880.1 Algibacter alginicilyticus strain HZ22 16S ribosomal RNA, partial sequence
-----------------AGAGTTT--GATCCTGGCTCAGGATGAACGCTAGCGGCAGGCC-TAACACATGCAAGTCGAGGGGACCGGCGCACGGGTGC-GTAACGCGTATACAATCTACCTTTTGCTACGGGATAGCCCAGAGAAATTTGGATTAATACCGCATAGTATA-ATCCGCATGG---CAGAAGATGAGTATGCGTCCTATTAGCTAGTTGG-TA-AGGTAACGGCTTACCAAGGCAACGATAGGTAGGGGCCCTGAGAGGGGGA-TCCCCCACACTGGTACTGAGACACGGACCAGACT-CCTACGGGAGGCAGCAGTGAGGAATATTGGACAATGGAGGCAACTCTGATCCAGCCATGCCGCGTGCAGGA-AGACTGCCC-TATGGGTTGTAAACTGC-TTTTATACAGGAAGAAACACTACGTGACTTGACGGTACTGTAAGAATAAGGATCGGCTAACTCCGTGCCAGCAGCCGCGGTAATACGGAGGATCCAAGCGTTATCCGGAATCATTGGGTTTAAAGGGTCCGTAGGTGGATGATTAAGTCAGGGGTGAAAGTCTGCAGCTCAACTG-TA-GAATTGCCCTTGATACTGGTTATCTTGAATCATTATGAAGTGGTTAGAATATGTAGTGTAGCGGTGAAATGCATAGATATTACATAGAATACCAATTGCGAAGGCAGATCACTAATAA-TGTATTGACACTGATGGACGAAAGCGTAGGTAGCGAACGGGATTAGATACCCCGGTAGTCTACGCCGTAAACGATGGATACTAGCTGTTC--AGTGGCTAAGCGAAAGTGATAAGTATCCCACCTGGGGA-GTACGTTCGCAAGAATGAAACTCAAAGGAATTGACGGGGGCCCGCACAAGCGGTGGAGCATGTGGTTTAATTCGATGATACGCGAGGAACCTTACCAGGGCTTAAATA-TTTACAAGGTGCTGCATGGTTGTCGTCAGCTCGTGCCGTGAGGTGTCAGGTTAAGTCCTATAACGAGCG-CAACCCCTGTTGTTAGTTGCCAG-CGATCAAGTCGGGAACTCT-AGCAAGACTGCCAGTGCAAACTGTGAGGAAGGTGGGGATGACGTCAAATCATCACGGCCCTTACGTCCTGGGCTACACACGTGCTACAATGGTAGGGACAGAGAGCAGCCACTGGGCGACCAGGAGCGAATCTA-AAACCCTATCACAGTTCGGATCGGAGTCTGCAACTCGACTCCGTGAAGCTGGAATCGCTAGTAATCGCATATCAGCCATGATGCGGTGAATACGTTCCCGGGCCTTGTACACACCGCCCGTCAAGCCATGGAAGCTGGGAGTGCCTGAAGT-------------GGAGCGGCCTAGGGTAAAATCGGTAACTAGGGCTAAGTCGTAACAAGG-TAACCGT--------------------------------------
>NR_156039.1 Polaribacter vadi strain LPB0003 16S ribosomal RNA, partial sequence
-------------------------------------AGGATGAACGCTAGCGGCAGGCT-TAACACATGCAAGTCGAGGGGACCGGCGCACGGGTGC-GTAACGCGTATAGAATCTACCTTTTACAGGGGGATAGCCTTTAGAAATGAAGATTAATATCCCATAGTATT-ATTGGCATCA---TAAAAGATGACTATGCGTCCTATTAGCTAGATGG-TA-AGGTAATGGCTTACCATGGCTACGATAGGTAGGGGTCCTGAGAGGGAGA-TCCCCCACACTGGTACTGAGACACGGACCAGACT-CCTACGGGAGGCAGCAGTGAGGAATATTGGGCAATGGAGGTAACTCTGACCCAGCCATGCCGCGTGCAGGA-AGACTGCCC-TATGGGTTGTAAACTGC-TTTTATACAGGAAGAAACACTATGTAGCTTGACGGTACTGTAAGAATAAGGACCGGCTAACTCCGTGCCAGCAGCCGCGGTAATACGGAGGGTCCGAGCGTTATCCGGAATCATTGGGTTTAAAGGGTCCGCAGGCGGTCAATTAAGTCAGAGGTGAAATCCCATAGCTTAACTA-TG-GAACTGCCTTTGATACTGGTTGACTTGAGTCATATGGAAGTAGATAGAATGTGTAGTGTAGCGGTGAAATGCATAGATATTACACAGAATACCGATTGCGAAGGCAGTCTACTACGTA-TGTACTGACGCTCATGGACGAAAGCGTGGGGAGCGAACAGGATTAGATACCCTGGTAGTCCACGCCGTAAACGATGGATACTAGTTGTTG--AGTGACTAAGCGAAAGTGATAAGTATCCCACCTGGGGA-GTACGGTCGCAAGACTGAAACTCAAAGGAATTGACGGGGGCCCGCACAAGCGGTGGAGCATGTGGTTTAATTCGATGATACGCGAGGAACCTTACCAGGGCTTAAATA-ATTACAAGGTGCTGCATGGTTGTCGTCAGCTCGTGCCGTGAGGTGTCAGGTTAAGTCCTATAACGAGCG-CAACCCTTGTCATTAGTTGCCAG-CATTAAAGATGGGGACTCT-AATGAGACTGCCGGTGCAAACCGCGAGGAAGGTGGGGATGACGTCAAATCATCACGGCCCTTACGTCCTGGGCCACACACGTGCTACAATGGTATGGACAATGAGCAGCCATCTGGCAACAGAGAGCGAATCTA-AAACCATATCACAGTTCGGATCGGAGTCTGCAACTCGACTCCGTGAAGCTGGAATCGCTAGTAATCGGATATCAGCCATGATCCGGTGAATACGTTCCCGGGCCTTGTACACACCGCCCGTCAAGCCATGGAAGCTGGGAGTGCCTGAAGT-------------GGAGCCGCCTAGGGTAAAACTGGTAACTAGG---------------------------------------------------------------
>NR_151962.1 Wenyingzhuangia fucanilytica strain CZ1127 16S ribosomal RNA, partial sequence
-----------------AGAGTTT--GATTTTGGCTCAGGATGAACGCTAGCGGCAGGCT-TAACACATGCAAGTCGAGGGGACCGGCGCACGGGTGC-GTAACGCGTATAGAACCTACCTTAAACAGGGGGATACCCCATGGAAACGTGGACTAATATCCCATAGTGTT-GATGGCATCA---TTTAAGATGGCTATGCGTCCTATTAGTTAGTTGG-TA-AGGTAACGGCTTACCAAGACATCGATAGGTAGGGGTCCTGAGAGGGAGA-TCCCCCACACTGGTACTGAGACACGGACCAGACT-CCTACGGGAGGCAGCAGTGAGGAATATTGGTCAATGGAGGCAACTCTGAACCAGCCATGCCGCGTGAAGGA-TGACTGCCC-TATGGGTTGTAAACTTC-TTTTATAGAGGAAGAACTGCTACGTGGTTTGACGGTACTCTACGAATAAGGACCGGCTAACTCCGTGCCAGCAGCCGCGGTAATACGGAGGGTCCAAGCGTTATCCGGAATCATTGGGTTTAAAGGGTTCGTAGGCGGGCTGATCAGTCAGAGGTGAAATCCAGCAGCTTAACTG-T--GAACTGCCTTTGATACTGTCAGTCTTGAGTCATATGGAAGTAGATAGAATATGTAGTGTAGCGGTGAAATGCATAGATATTACATAGAATACCGATTGCGAAGGCAGTCTACTACGTA-TGTACTGACGCTGATGAACGAAAGCGTGGGGAGCGAACGGGATTAGATACCCCGGTAGTCCACGCCGTAAACGATGGACACTAGTTGTTG--AGTGACTAAGCGAAAGTGATAAGTGTCCCACCTGGGGA-GTACGGTCGCAAGATTGAAACTCAAAGGAATTGACGGGGGCCCGCACAAGCGGTGGAGCATGTGGTTTAATTCGATGATACGCGAGGAACCTTACCAGGGCTTAAATA-CTTACAAGGTGCTGCATGGTTGTCGTCAGCTCGTGCCGTGAGGTGTCAGGTTAAGTCCTATAACGAGCG-CAACCCCTATCTTTAGTTGCTAA-CAGTTAAGCTGAGGACTCT-AGAGAGACTGCCGGTGCAAACCGTGAGGAAGGTGGGGATGACGTCAAATCATCACGGCCCTTACGTCCTGGGCTACACACGTGCTACAATGGTAATGACAGAGGGCAGCTACTAGGCGACTAGATGCAAATCTT-AAACATTATCACAGTTCGGATTGGAGTCTGCAACTCGACTCCATGAAGCTGGAATCGCTAGTAATCGGATATCAGCCATGATCCGGTGAATACGTTCCCGGGCCTTGTACACACCGCCCGTCAAGCCATGGAAGCTGGGGGTGCCTGAAGT-------------GGAGCCGCCTAGGGTAAAACTGGTAACTAGGGCTAAGTCGTAACAAGG-TAACCGTA-------------------------------------
>NR_144606.1 Bacteroides caecimuris strain I48 16S ribosomal RNA, partial sequence
-----------------AGAGTTT--GATCCTGGCTCAGGATGAACGCTAGCTACAGGCT-TAACACATGCAAGTCGAGGGGACCGGCGCACGGGTGA-GTAACACGTATCCAACCTGCCGATAACTCGGGGATAGCCTTTCGAAAGAAAGATTAATATCCGATAGGATA-AGTCGCATGA---TTATCGATGGGGATGCGTTCCATTAGTTAGTTGG-CG-GGGTAACGGCCCACCAAGACGACGATGGATAGGGGTTCTGAGAGGAAGG-TCCCCCACATTGGAACTGAGACACGGTCCAAACT-CCTACGGGAGGCAGCAGTGAGGAATATTGGTCAATGGACGAGAGTCTGAACCAGCCAAGTAGCGTGAAGGA-TGACTGCCC-TATGGGTTGTAAACTTC-TTTTATATGGGAATAAAACATATGCATCTTGTATGTACCATATGAATAAGGATCGGCTAACTCCGTGCCAGCAGCCGCGGTAATACGGAGGATCCGAGCGTTATCCGGATTTATTGGGTTTAAAGGGAGCGTAGGTGGATTGTTAAGTCAGTTGTGAAAGTTTGCGGCTCAACCG-TA-AAATTGCAGTTGAAACTGGCAGTCTTGAGTACAGTAGAGGTGGGCGGAATTCGTGGTGTAGCGGTGAAATGCTTAGATATCACGAAGAACTCCGATTGCGAAGGCAGCTCACTGGACT-GCAACTGACACTGATGCTCGAAAGTGTGGGTATCAAACAGGATTAGATACCCTGGTAGTCCACACAGTAAACGATGAATACTCGCTGTTT--AGCGGCCAAGCGAAAGCATTAAGTATTCCACCTGGGGA-GTACGCCGGCAACGGTGAAACTCAAAGGAATTGACGGGGGCCCGCACAAGCGGAGGAACATGTGGTTTAATTCGATGATACGCGAGGAACCTTACCCGGGCTTAAATC-GTGTGAAGGTGCTGCATGGTTGTCGTCAGCTCGTGCCGTGAGGTGTCGGCTTAAGTGCCATAACGAGCG-CAACCCTTATCTTTAGTTACTAA-CAGTTCTGCTGAGGACTCT-AGAGAGACTGCCGTCGTAAGATGTGAGGAAGGTGGGGATGACGTCAAATCAGCACGGCCCTTACGTCCGGGGCTACACACGTGTTACAATGGGGGGTACAGAAGGCAGCTACCTGGCGACAGGATGCTAATCCC-AAAACCTCTCTCAGTTCGGATCGAAGTCTGCAACCCGACTTCGTGAAGCTGGATTCGCTAGTAATCGCGCATCAGCCATGGCGCGGTGAATACGTTCCCGGGCCTTGTACACACCGCCCGTCAAGCCATGAAAGCCGGGGGTACCTGAAGT-------------GGAGCGTCCTAGGGTAAAACTGGTAATTGGGGCTAAGTCGTAACAAGG-TAGCCGTACCGGAAGGTGCGGCTGGAACACCT-------------
>NC_016610.1:c3363341-3361809 Tannerella forsythia 92A2, complete genome
---------AACAACGGAGAGTTT--GATCCTGGCTCAGGATGAACGCTAGCGATAGGCT-TAACACATGCAAGTCGAGGGGACCGGCGCACGGGTGA-GTAACGCGTATGTAACCTGCCCGCAACAGAGGGATAACCCGGCGAAAGTCGGACTAATACCTCATAAAACA-GTCCGCATGG---TTGCGGATGGGCATGCGTACCATTAGGTAGTTGG-TG-AGGTAACGGCTCACCAAGCCATCGATGGTTAGGGGTTCTGAGAGGAAGG-TCCCCCACACTGGTACTGAGACACGGACCAGACT-CCTACGGGAGGCAGCAGTGAGGAATATTGGTCAATGGGCGAGAGCCTGAACCAGCCAAGTCGCGTGAAGGA-TGACTGCCC-TATGGGTTGTAAACTTC-TTTTACAGGGGAATAAAATGTACGTGTATTGCATGTACCTTGTGAATAAGCATCGGCTAACTCCGTGCCAGCAGCCGCGGTAATACGGAGGATGCGAGCGTTATCCGGATTTATTGGGTTTAAAGGGTGCGTAGGTGGGCTGTTAAGTCCGCGGTGAAAGTTTGTCGCTTAACGA-TA-AAATTGCCGTTGAAACTGGTAGTCTTGAGTATAGATGAAGTAGGCGGAATGCGTGGTGTAGCGGTGAAATGCATAGAGATCACGCAGAACTCCGATTGCGAAGGCAGCTTACTAAGGT-ATAACTGACACTGAAGCACGAAAGCGTGGGTATCAAACAGGATTAGATACCCTGGTAGTCCACGCAGTAAACGATGATTACTAGGAGTTT--AGCTCTACAGCGAAAGCGTTAAGTAATCCACCTGGGGA-GTACGCCGGCAACGGTGAAACTCAAAGGAATTGACGGGGGCCCGCACAAGCGGAGGAACATGTGGTTTAATTCGATGATACGCGAGGAACCTTACCCGGGATTGAAAT-CTATGTAGGTGCTGCATGGTTGTCGTCAGCTCGTGCCGTGAGGTGTCGGCTTAAGTGCCATAACGAGCG-CAACCCTGACTGTCAGTTGCTAA-CAGTAAAGCTGAGGACTCT-GGCGGGACTGCCGGCGTAAGCTGTGAGGAAGGTTGGGATGACGTCAAATCAGCACGGCCCTTACATCCGGGGCGACACACGTGTTACAATGGCAGGGACAAAGGGCAGCTACCGGGCGACCGGATGCCAATCTC-AAACCCTGTCTCAGTTCGGATCGGAGTCTGCAACTCGACTCCGTGAAGCTGGATTCGCTAGTAATCGCGCATCAGCCATGGCGCGGTGAATACGTTCCCGGGCCTTGTACACACCGCCCGTCAAGCCATGGGAGCCGGGGGTACCTGAAGT-------------GGATCGGCCTAGGGTAAAACTGGTGACTGGGGCTAAGTCGTAACAAGG-TAGCCGTACCGGAAGGTGCGGCTGGAACACCTCCTTTC-------
>NC_014230.1:2125341-2126861 Croceibacter atlanticus HTCC2559, complete genome
-----------------AGAGTTT--GATCCTGGCTCAGGATGAACGCTAGCGGCAGGCC-TAACACATGCAAGTCGAACGGAGTGGCGCACGGGTGC-GTAACGCGTATACAACCTACCTTATACAGGGGTATAGCCCAGGGAAACTTGGATTAACACCCCATAGTAAT-TTTGGCATCA---TATAAGATGGGTATGCGTCCCATTAGCTTGTTGG-TG-TGGTAACGGCACACCAAGGCAACGATGGGTAGGGGCCCTGAGAGGGGGA-TCCCCCACACTGGTACTGAGACACGGACCAGACT-CCTACGGGAGGCAGCAGTGAGGAATATTGGACAATGGGCGGGAGCCTGATCCAGCCATGCCGCGTGCAGGA-AGACTGCCC-TATGGGTTGTAAACTGC-TTTTATACGGGAAGAAACCCTACGTGGGCTGACGGTACCGTAAGAATAAGGACCGGCTAACTCCGTGCCAGCAGCCGCGGTAATACGGAGGGTCCGAGCGTTATCCGGAATCATTGGGTTTAAAGGGTCCGCAGGCGGCCAGATAAGTCAGTGGTGAAATTCCGTGGCTCAACCA-CG-GAACTGCCATTGATACTGTTTGGCTTGAATCAGTTCGAGGATGCCGGAATGTGTGGTGTAGCGGTGAAATGCATAGATATCACACAGAACACCAATTGCGAAGGCAGGTGTCCAGAAC-TGTATTGACGCTGATGGACGAAAGCGTGGGTAGCGAACAGGATTAGATACCCTGGTAGTCCACGCCGTAAACGATGGTCACTAGCTGTCC--GGTGGCCAAGCGAAAGTGATAAGTGACCCACCTGGGGA-GTACGTTCGCAAGAATGAAACTCAAAGGAATTGACGGGGGCCCGCACAAGCGGTGGAGCATGTGGTTTAATTCGATGATACGCGAGGAACCTTACCAGGGCTTAAATA-TTTGCAAGGTGCTGCATGGTTGTCGTCAGCTCGTGCCGTGAGGTGTCAGGTTAAGTCCTATAACGAGCG-CAACCCCTGTTGTTAGTTGCCAG-CGATAATGTCGGGAACTCT-AGCAAGACTGCCGGTGCAAACCGCGAGGAAGGTGGGGATGACGTCAAATCATCACGGCCCTTACGCCCTGGGCCACACACGTGCTACAATGGCAGGTACAGCAAGCAGCCACTGGGCGACCAGGAGCGAATCTG-AAAGCCTGTCACAGTTCGGATCGGAGTCTGCAACTCGACTCCGTGAAGCTGGAATCGCTAGTAATCGCATATCAGCCATGATGCGGTGAATACGTTCCCGGGCCTTGTACACACCGCCCGTCAAGCCATGGAAGCTGGGAGTGCCTGAAGT-------------GGAGCGGCCTAGGGTAAGACCGGTAACTGGGGCTAAGTCGTAACAAGG-TAGCCGTACCGGAAGGTGCGGCTGGAACACCTCCTTTC-------
>NC_002950.2:c1346863-1345322 Porphyromonas gingivalis W83, complete genome
------TATGACAGTGGAGAGTTT--GATCCTGGCTCAGGATGAACGCTAGCGATAGGCT-TAACACATGCAAGTCGAGGGGACCGGCGCACGGGTGC-GTAACGCGTATGCAACTTGCCTTACAGAGGGGGATAACCCGTTGAAAGACGGACTAAAACCGCATACACTT-TATTGCATGAT--TGTAAGATAGGCATGCGTCCCATTAGCTTGTTGG-TG-AGGTAACGGCTCACCAAGGCGACGATGGGTAGGGGAACTGAGAGGTTTA-TCCCCCACACTGGTACTGAGACACGGACCAGACT-CCTACGGGAGGCAGCAGTGAGGAATATTGGTCAATGGGCGAGAGCCTGAACCAGCCAAGTCGCGTGAAGGA-AGACAGTCC-TAAGGATTGTAAACTTC-TTTTATACGGGAATAACGGGTACGAGCATTGAATGTACCGTAAGAATAAGCATCGGCTAACTCCGTGCCAGCAGCCGCGGTAATACGGAGGATGCGAGCGTTATCCGGATTTATTGGGTTTAAAGGGTGCGTAGGTTGTTCGGTAAGTCAGCGGTGAAACCTGAGCGCTCAACGT-TC-AGCCTGCCGTTGAAACTGCCGGGCTTGAGTTCAGTGGCGGCAGGCGGAATTCGTGGTGTAGCGGTGAAATGCATAGATATCACGAGGAACTCCGATTGCGAAGGCAGCTTGCCATACT-GCGACTGACACTGAAGCACGAAGGCGTGGGTATCAAACAGGATTAGATACCCTGGTAGTCCACGCAGTAAACGATGATTACTAGGAGTTT--GCTTCCACAGCGAAAGCGTTAAGTAATCCACCTGGGGA-GTACGCCGGCAACGGTGAAACTCAAAGGAATTGACGGGGGCCCGCACAAGCGGAGGAACATGTGGTTTAATTCGATGATACGCGAGGAACCTTACCCGGGATTGAAAT-CTATGTAGGTGCTGCATGGTTGTCGTCAGCTCGTGCCGTGAGGTGTCGGCTTAAGTGCCATAACGAGCG-CAACCCACATCGGTAGTTACTAA-CAGTTTCGCTGAGGACTCT-ACCGAGACTGCCGTCGTAAGGCGTGAGGAAGGTGTGGATGACGTCAAATCAGCACGGCCCTTACATCCGGGGCGACACACGTGTTACAATGGGAGGGACAAAGGGCAGCTACCGGGCGACCGGATGCGAATCTC-AAACCCTTCCCCAGTTCGGATCGGAGTCTGCAACTCGACTCCGTGAAGCTGGATTCGCTAGTAATCGCGCATCAGCCATGGCGCGGTGAATACGTTCCCGGGCCTTGTACACACCGCCCGTCAAGCCATGGGAGTCGGGGGTACCTGAAGG-------------GGGGCGCACTAGGGTAATACCGGTGACTGGGGCTAAGTCGTAACAAGG-TAGCCGTACCGGAAGGTGCGGCTGGAACACCTCCTTTC-------
>NC_017861.1:855790-857247 Prevotella intermedia 17 chromosome II, complete sequence
-------------------------------------------------AGCTATAGGCT-TAACACATGCAAGTCGAGGGGACCGGCGCACGGGTGA-GTATCGCGTATCCAACCTTCCCTCCACTCGGGGATACCCCGTTGAAAGACGGCCTAATACCCGATGTTGTC-AATGGCATCT---TGGAGGATGGGGATGCGTCTGATTAGCTTGTTGG-TGCGGGTAACGGCCCACCAAGGCAACGATCAGTAGGGGTTCTGAGAGGAAGG-TCCCCCACATTGGAACTGAGACACGGTCCAAACT-CCTACGGGAGGCAGCAGTGAGGAATATTGGTCAATGGACGTAAGTCTGAACCAGCCAAGTAGCGTGCAGGATTGACGGCCC-TATGGGTTGTAAACTGC-TTTTGTTGGGGAGTAAAGTGCACGCGTTTTGCATTTACCCTTCGAATAAGGACCGGCTAATTCCGTGCCAGCAGCCGCGGTAATACGGAAGGTCCAGGCGTTATCCGGATTTATTGGGTTTAAAGGGAGTGTAGGCGGTCTGTTAAGCGTGTTGTGAAATTTAGGTGCTCAACAT-CT-ACCTTGCAGCGCGAACTGGCGGACTTGAGTGCACGCAACGTATGCGGAATTCATGGTGTAGCGGTGAAATGCTTAGATATCATGACGAACTCCGATTGCGAAGGCAGCGTACGGGAGT-GTTACTGACGCTTAAGCTCGAAGGTGCGGGTATCGAACAGGATTAGATACCCTGGTAGTCCGCACGGTAAACGATGGATGCCCGCTGTTA--AGCGGCTAAGCGAAAGCATTAAGCATCCCACCTGGGGA-GTACGCCGGCAACGGTGAAACTCAAAGGAATTGACGGGGGCCCGCACAAGCGGAGGAACATGTGGTTTAATTCGATGATACGCGAGGAACCTTACCCGGGCTTGAATC-CTGTGAAGGTGCTGCATGGTTGTCGTCAGCTCGTGCCGTGAGGTGTCGGCTTAAGTGCCATAACGAGCG-CAACCCCTTTCCTTAGTTGCCAT-CAGTTATGCTGGGCACTCT-GGGGATACTGCCACCGCAAGGTGTGAGGAAGGTGGGGATGACGTCAAATCAGCACGGCCCTTACGTCCGGGGCTACACACGTGTTACAATGGCCGGTACAGAGGGACGGTGCGATGCAAATCGCATCCAATCTT-AAAGCCGGTCCCAGTTCGGACTGAGGTCTGCAACCCGACCTCACGAAGCTGGATTCGCTAGTAATCGCGCATCAGCCATGGCGCGGTGAATACGTTCCCGGGCCTTGTACACACCGCCCGTCAAGCCATGAAAGCCGGGGGTGCCTGAAGT-------------GGAGCGACCTAGGGCAAAACTGGTGATTGGGGCTAAGTCGTAACAAG-----------------------------------------------
>NC_014033.1:3605760-3607292 Prevotella ruminicola 23, complete genome
---------TACAGTGAAGAGTTT--GATCCTGGCTCAGGATGAACGCTAGCTACAGGCT-TAACACATGCAAGTCGAGGGGACCGGCGCACGGGTGA-GTAACGCGTATCCAACCTTCCCTATAGTAGAGAATAGCCCGGCGAAAGTCGGATTAATGCTCTATGTTGTA-AAGGACATCT---TATAGGATGGGGATGCGTCTGATTAGGTAGTAGG-CG-GGGTAACGGCCCACCTAGCCGACGATCAGTAGGGGTTCTGAGAGGAAGG-TCCCCCACATTGGAACTGAGACACGGTCCAAACT-CCTACGGGAGGCAGCAGTGAGGAATATTGGTCAATGGACGGAAGTCTGAACCAGCCAAGTAGCGTGCAGGA-TGACGGCCC-TATGGGTTGTAAACTGC-TTTTATATAGGGATAAAGTCGACGTGGTTTGTAGGTACTATATGAATAAGGACCGGCTAATTCCGTGCCAGCAGCCGCGGTAATACGGAAGGTCCAGGCGTTATCCGGATTTATTGGGTTTAAAGGGAGCGCAGGCTGATGATTAAGCGTGACGTGAAATGTAGCCGCTCAACGG-CT-GAACTGCGTCGCGAACTGGTTATCTTGAGTGAGTTCGATGTTGGCGGAATTCGTGGTGTAGCGGTGAAATGCTTAGATATCACGAAGAACTCCGATTGCGAAGGCAGCCAACAAGGCC-TTTACTGACGCTAAAGCTCGAAGGTGCGGGTATCGAACAGGATTAGATACCCTGGTAGTCCGCACGGTAAACGATGGATGCCCGCTGTTT--AGCGGCCAAGAGAAATCGTTAAGCATCCCACCTGGGGA-GTACGCCGGCAACGGTGAAACTCAAAGGAATTGACGGGGGCCCGCACAAGCGGAGGAACATGTGGTTTAATTCGATGATACGCGAGGAACCTTACCCGGGCTTGAACC-TGGTGGAGGTGCTGCATGGTTGTCGTCAGCTCGTGCCGTGAGGTGTCGGCTTAAGTGCCATAACGAGCG-CAACCCTTTTCTTTAGTTGCCAT-CAGTAATGCTGGGCACTCT-GGAGATACTGCCACCGTAAGGTGTGAGGAAGGTGGGGATGACGTCAAATCAGCACGGCCCTTACGTCCGGGGCTACACACGTGTTACAATGGGGGGTACAGAGAGTCGGATATACGCAAGTATGTTCTAATCCT-AAAGCCTTCCTCAGTTCGGATTGGGGTCTGCAACCCGACCCCATGAAGCTGGATTCGCTAGTAATCGCGCATCAGCCATGGCGCGGTGAATACGTTCCCGGGCCTTGTACACACCGCCCGTCAAGCCATGAAAGCCGGGGGCGCTTGAAGT-------------GGATCGGCCTAGAGCGAAACTGGTAATTGGGGCTAAGTCGTAACAAGG-TAGCCGTACCGGAAGGTGCGGCTGGAACACCTCCTTTC-------
>NC_020830.1:2956208-2957715 Polaribacter sp. MED152, complete genome
-----------------AGAGTTT--GATCCTGGCTCAGGATGAACGCTAGCGGCAGGCT-TAACACATGCAAGTCGAGGGGACCGGCGCACGGGTGC-GTAACGCGTATAGAATCTACCTTTTACAGGGGGATAGCCTTTAGAAATGAAGATTAATATCCCATAGTATT-AGTGGCATCA---TAAAAGATGACTATGCGTCCTATTAGTTAGTTGG-TA-AGGTAACGGCTTACCAAGACTTCGATAGGTAGGGGTCCTGAGAGGGAGA-TCCCCCACACTGGTACTGAGACACGGACCAGACT-CCTACGGGAGGCAGCAGTGAGGAATATTGGGCAATGGAGGTAACTCTGACCCAGCCATGCCGCGTGCAGGA-AGACTGCCC-TATGGGTTGTAAACTGC-TTTTATACAGGAAGAAACACTACGTGGCTTGACGGTACTGTAAGAATAAGGACCGGCTAACTCCGTGCCAGCAGCCGCGGTAATACGGAGGGTCCGAGCGTTATCCGGAATCATTGGGTTTAAAGGGTCCGCAGGCGGTCAATTAAGTCAGAGGTGAAATCCCATAGCTTAACTA-TG-GAACTGCCTTTGATACTGGTTGACTTGAGTCATATGGAAGTAGATAGAATGTGTAGTGTAGCGGTGAAATGCATAGATATTACACAGAATACCGATTGCGAAGGCAGTCTACTACGTA-TGTACTGACGCTCATGGACGAAAGCGTGGGGAGCGAACAGGATTAGATACCCTGGTAGTCCACGCCGTAAACGATGGACACTAGTTGTTG--AGTGACTAAGCGAAAGTGATAAGTGTCCCACCTGGGGA-GTACGATCGCAAGATTGAAACTCAAAGGAATTGACGGGGGCCCGCACAAGCGGTGGAGCATGTGGTTTAATTCGATGATACGCGAGGAACCTTACCAGGGCTTAAATA-ATTACAAGGTGCTGCATGGTTGTCGTCAGCTCGTGCCGTGAGGTGTCAGGTTAAGTCCTATAACGAGCG-CAACCCTTGTCGTTAGTTGCCAG-CATTAAAGATGGGGACTCT-AACGAGACTGCCGGTGCAAACCGAGAGGAAGGTGGGGATGACGTCAAATCATCACGGCCCTTACGTCCTGGGCCACACACGTGCTACAATGGTATGGACAATGAGCAGCCATCTGGCAACAGAGAGCGAATCTA-AAACCATATCACAGTTCGGATCGGAGTCTGCAACTCGACTCCGTGAAGCTGGAATCGCTAGTAATCGGATATCAGCCATGATCCGGTGAATACGTTCCCGGGCCTTGTACACACCGCCCGTCAAGCCATGGAAGCTGGGGGTGCCTGAAGT-------------GGAGCCGCCTAGGGTAAAACTGGTAACTAGGGCTAAGTCGTAACAAGG-TAGCCGTACCGGAAGGTGCGGCTGGAACACCT-------------
>NC_014472.1:2282568-2284121 Maribacter sp. HTCC2170, complete genome
ATAAGAATCAACGATGAAGAGTTT--GATCCTGGCTCAGGATGAACGCTAGCGGCAGGCC-TAACACATGCAAGTCGAGGGGACCGGCGCACGGGTGC-GCACCGCGTATGGAATCTGCCTTTTGCAGGGGAATAGCCCAGGGAAACTTGGATTAATGCCCCGTGGTACC-AATAGCATTA---CAAAAGATGACCATGCGTCCCATTAGCTGGATGG-TA-AGGTAACGGCTTACCATGGCTACGATGGGTAGGGGCCCTGAGAGGGGGA-TCCCCCACACTGGTACTGAGACACGGACCAGACT-CCTACGGGAGGCAGCAGTGAGGAATATTGGACAATGGAGGAGACTCTGATCCAGCCATGCCGCGTGCAGGA-AGACGGCCC-TATGGGTTGTAAACTGC-TTTTATACGGGAAGAAAAAATACGTGTACTGACGGTACCGTAAGAATAAGGACCGGCTAACTCCGTGCCAGCAGCCGCGGTAATACGGAGGGTCCGAGCGTTATCCGGAATTATTGGGTTTAAAGGGTCCGTAGGCGGGCCATTAAGTCAGAGGTGAAAGTCTGCGGCTCAACCG-TA-GAATTGCCTTTGATACTGGTGGTCTTGAGTTATGGTGAAGTGGCTGGAATATGTAGTGTAGCGGTGAAATGCATAGATATTACATAGAACACCGATTGCGAAGGCAGGTCACTAACCA-TATACTGACGCTGATGGACGAAAGCGTGGGGAGCGAACAGGATTAGATACCCTGGTAGTCCACGCCGTAAACGATGGATACTAGCTGTCC--GGCGGCCAAGCGAAAGTGATAAGTATCCCACCTGGGGA-GTACGTTCGCAAGAATGAAACTCAAAGGAATTGACGGGGGCCCGCACAAGCGGTGGAGCATGTGGTTTAATTCGATGATACGCGAGGAACCTTACCAGGGCTTAAATA-TTTGCAAGGTGCTGCATGGTTGTCGTCAGCTCGTGCCGTGAGGTGTCAGGTTAAGTCCTATAACGAGCG-CAACCCCTACCGTTAGTTGCCAG-CGATCATGTCGGGGACTCT-AACGGGACTGCCGGTGCAAACCGTGAGGAAGGTGGGGATGACGTCAAATCATCACGGCCCTTACGTCCTGGGCCACACACGTGCTACAATGGCCGGTACAGAGAGCAGCCATCTGGTAACAGAGAGCGAATCTA-AAAACCGGTCACAGTTCGGATCGGGGTCTGCAACTCGACCCCGTGAAGCTGGAATCGCTAGTAATCGGATATCAGCCATGATCCGGTGAATACGTTCCCGGGCCTTGTACACACCGCCCGTCAAGCCATGGAAGCCGGGAGTGCCTGAAGT-------------GGAGCGGCCTAGGGCAAGATCGGTAACTAGGGCTAAGTCGTAACAAGG-TAGCCGTACCGGAAGGTGCGGCTGGAACACCTCCTTTCCCGACGA
>NC_009441.1:c5123816-5122299 Flavobacterium johnsoniae UW101, complete genome
---------TACGATGAAGAGTTT--GATCCTGGCTCAGGATGAACGCTAGCGGCAGGCT-TAACACATGCAAGTCGAGGGGACCGGCGCACGGGTGC-GTAACGCGTATGCAATCTGCCTTTCACAGAGGGATAGCCCAGAGAAATTTGGATTAATACCTCATAGTATT-GGTGGCATCA---TGAAAGATGAGCATGCGTCCCATTAGCTAGTTGG-TA-AGGTAACGGCTTACCAAGGCCACGATGGGTAGGGGTCCTGAGAGGGAGA-TCCCCCACACTGGTACTGAGACACGGACCAGACT-CCTACGGGAGGCAGCAGTGAGGAATATTGGTCAATGGACGCAAGTCTGAACCAGCCATGCCGCGTGCAGGA-TGACGGTCC-TATGGATTGTAAACTGC-TTTTGTACGAGAAGAAACACTATGTAGCTTGACGGTATCGTAAGAATAAGGATCGGCTAACTCCGTGCCAGCAGCCGCGGTAATACGGAGGATCCAAGCGTTATCCGGAATCATTGGGTTTAAAGGGTCCGTAGGCGGTTTAGTAAGTCAGTGGTGAAAGCCCATCGCTCAACGG-TG-GAACGGCCATTGATACTGCTGAACTTGAATTACTGGGAAGTAACTAGAATATGTAGTGTAGCGGTGAAATGCTTAGATATTACATGGAATACCAATTGCGAAGGCAGGTTACTACCAG-TTTATTGACGCTGATGGACGAAAGCGTGGGGAGCGAACAGGATTAGATACCCTGGTAGTCCACGCCGTAAACGATGGATACTAGCTGTTG--AGTGGCTAAGCGAAAGTGATAAGTATCCCACCTGGGGA-GTACGAACGCAAGTTTGAAACTCAAAGGAATTGACGGGGGCCCGCACAAGCGGTGGAGCATGTGGTTTAATTCGATGATACGCGAGGAACCTTACCAAGGCTTAAATA-TTTACAAGGTGCTGCATGGTTGTCGTCAGCTCGTGCCGTGAGGTGTCAGGTTAAGTCCTATAACGAGCG-CAACCCCTGTTGTTAGTTGCCAG-CGATAGTGTCGGGAACTCT-AACAAGACTGCCAGTGCAAACTGTGAGGAAGGTGGGGATGACGTCAAATCATCACGGCCCTTACGCCTTGGGCTACACACGTGCTACAATGGCCGGTACAGAGAGCAGCCACTGGGTGACCAGGAGCGAATCTA-AAAGCCGGTCACAGTTCGGATCGGAGTCTGCAACTCGACTCCGTGAAGCTGGAATCGCTAGTAATCGGATATCAGCCATGATCCGGTGAATACGTTCCCGGGCCTTGTACACACCGCCCGTCAAGCCATGGAAGCTGGGGGTGCCTGAAGT-------------GGAGCTGCCTAGGGTAAAACTGGTAACTAGGGCTAAGTCGTAACAAGG-TAGCCGTACCGGAAGGTGCGGCTGGAACACCTCCTTTC-------
>NC_009613.3:1113689-1115188 Flavobacterium psychrophilum JIP02/86 complete genome
-----------------AGAGTTT--GATCCTGGCTCAGGATGAACGCTAGCGGCAGGCT-TAACACATGCAAGTCGAGGGGACCGGCGCACGGGTGC-GTAACGCGTATGCAATCTACCTTTTACAGAGGGATAGCCCAGAGAAATTTGGATTAATACCTCATAGTATA-ATTGGCATCA---TAAAAGATGAGCATGCGTCCCATTAGCTAGTTGG-TA-AGGTAACGGCTTACCAAGGCAACGATGGGTAGGGGTCCTAAGAGGGAGA-TCCCCCACACTGGTACTGAGACACGGACCAGACT-CCTACGGGAGGCAGCAGTGAGGAATATTGGTCAATGGGCGCAAGCCTGAACCAGCCATGCCGCGTGCAGGA-TGACGGTCC-TATGGATTGTAAACTGC-TTTTGCACAGGAAGAAACACGTCGTGGCTTGACGGTACTGTGAGAATAAGGATCGGCTAACTCCGTGCCAGCAGCCGCGGTAATACGGAGGATCCAAGCGTTATCCGGAATCATTGGGTTTAAAGGGTCCGTAGGCGGCCAGATAAGTCAGTGGTGAAAGCCCATCGCTCAACGA-TG-GAACGGCCATTGATACTGTTTGGCTTGAATTATTTGGAAGTAACTAGAATATGTAGTGTAGCGGTGAAATGCTTAGAGATTACATGGAATACCAATTGCGAAGGCAGGTTACTACAAA-TTGATTGACGCTGATGGACGAAAGCGTGGGTAGCGAACAGGATTAGATACCCTGGTAGTCCACGCCGTAAACGATGGATACTAGCTGTTG--AGTGGCTAAGCGAAAGTGATAAGTATCCCACCTGGGGA-GTACGTTCGCAAGAATGAAACTCAAAGGAATTGACGGGGGCCCGCACAAGCGGTGGAGCATGTGGTTTAATTCGATGATACGCGAGGAACCTTACCAAGGCTTAAATA-TTTACAAGGTGCTGCATGGTTGTCGTCAGCTCGTGCCGTGAGGTGTCAGGTTAAGTCCTATAACGAGCG-CAACCCCTGTTGTTAGTTGCCAG-CGATCATGTCGGGAACTCT-AGCAAGACTGCCAGTGTAAACTGTGAGGAAGGTGGGGATGACGTCAAATCATCACGGCCCTTACGCCTTGGGCTACACACGTGCTACAATGGCCGGTACAGAGAGCAGCCACTACGCAAGTAGGAGCGAATCTA-AAAACCGGTCTCAGTTCGGATCGGAGTCTGCAACTCGACTCCGTGAAGCTGGAATCGCTAGTAATCGGATATCAGCCATGATCCGGTGAATACGTTCCCGGGCCTTGTACACACCGCCCGTCAAGCCATGGAAGCTGGGGGTGCCTGAAGT-------------GGAGCTGCCTAGGGTAAAACTGGTAACTAGGGCTAAGTCGTAACAAGG-TAGCCGTACCGGAAGGTGCGGCTGGAACACCT-------------
>AF235117.1 Gramella forsetii KT0803 16S ribosomal RNA gene, partial sequence
------------------------------------------GAACGCTAGCGGCAGGCC-TAACACATGCAAGTCGAACGGAGTGGCGCACGGGTGC-GTAACGCGTATACAATCTGCCTTTAAGCGGGGAATAGCCCATGGAAACGTGGATTAATACCCCATAGTATT-ATTCACCTGG---TTAAAGATGAGTATGCGTCCTATTAGTTAGTTGG-TA-AGGTAACGGCTTACCAAGACAGCGATAGGTAGGGGTCCTGAGAGGGAGA-TCCCCCACACTGGTACTGAGACACGGACCAGACT-CCTACGGGAGGCAGCAGTGAGGAATATTGGACAATGGAGGCAACTCTGATCCAGCCATGCCGCGTGCAGGA-AGACGGCCC-TATGGGTTGTAAACTGC-TTTTATACGGGAAGAACCACTACGTGGCTTGACGGTACCGTATGAATAAGGACCGGCTAACTCCGTGCCAGCAGCCGCGGTAATACGGAGGGTCCAAGCGTTATCCGGAATCATTGGGTTTAAAGGGTCCGTAGGCGGAATAATAAGTCAGTGGTGAAAGTCTGCAGCTCAACTG-TA-GAATTGCCATTGATACTGTTGTTCTTGAATTATTATGAAGTGGTTGGAATAAGTAGTGTAGCGGTGAAATGCATAGATATTACTTAGAACACCTATTGCGAAGGCAGATCACTAATAA-TATATTGACGCTGAGGGACGAAAGCGTAGGTAGCGAACAGGATTAGATACCCTGGTAGTCTACGCCGTAAACGATGGTTACTAGCTGTCC--GGTGGTTAAGCGAAAGTGATAAGTAACCCACCTGGGGA-GTACGTTCGCAAGAATGAAACTCAAAGGAATTGACGGGGGCCCGCACAAGCGGTGGAGCATGTGGTTTAATTCGATGATACGCGAGGAACCTTACCAGGGCTTAAATA-ATTGCAAGGTGCTGCATGGTTGTCGTCAGCTCGTGCCGTGAGGTGTCAGGTTAAGTCCTATAACGAGCGCCANCCCCTGTGGTTAGTTGCCAG-CGATAATGTCGGGAACTCT-AGCCAGACTGCCGGTGCAAACCGCGAGGAAGGTGGGGATGACGTCAAATCATCACGGCCCTTACGTCCTGGGCCACACACGTGCTACAATGGTAGGGACAGAGGGCAGCTACCCCGCGAGGGGATGCGAATCTT-AAACCCTATCACAGTTCGGATCGCAGTCTGCAACTCGACTGCGTGAAGCTGGAATCGCTAGTAATCGCATATCAGCCATGATGCGGTGAATACGTTCCCGGGCCTTGTACACACCGCCCGTCAAGCCATGGAAGCTGGGGGTACCTGAAGT-------------GGAGCGGCCTAGGGTAAAACTG------------------------------------------------------------------------
>NC_013061.1:c4307551-4306042 Pedobacter heparinus DSM 2366, complete genome
-----------------AGAGTTT--GATCCTGGCTCAGGATGAACGCTAGCGGCAGGCC-TAATACATGCAAGTCGAACGAAGTGGCGCACGGGTGC-GTAACGCGTATGCAACCTACCTTAATCAGGGGGATAGCCCGAAGAAATTCGGATTAACACCGCATAAAAAC-GATAGCATTA---ATTAAGATGGGCATGCGTGTCATTAGCTAGTTGG-CG-GGGTAACGGCCCACCAAGGCGACGATGACTAGGGGATCTGAGAGGATGA-CCCCCCACACTGGTACTGAGACACGGACCAGACT-CCTACGGGAGGCAGCAGTAAGGAATATTGGTCAATGGAGGGAACTCTGAACCAGCCATGCCGCGTGCAGGA-AGACAGCCC-TCTGGGTCGTAAACTGC-TTTTATTCGGGAATAAACCTTACGTGAGCTGAATGTACCGAAGGAATAAGGATCGGCTAACTCCGTGCCAGCAGCCGCGGTAATACGGAGGATCCAAGCGTTATCCGGATTTATTGGGTTTAAAGGGTGCGTAGGCGGCCTGTTAAGTCAGGGGTGAAAGACGGTAGCTCAACTA-TC-GCAGTGCCCTTGATACTGACGGGCTTGAATACACTAGAGGTAGGCGGAATGTGACAAGTAGCGGTGAAATGCATAGATATGTCACAGAACACCGATTGCGAAGGCAGCTTACTATGGT-GTGATTGACGCTGAGGCACGAAAGCGTGGGGATCAAACAGGATTAGATACCCTGGTAGTCCACGCCCTAAACGATGAATACTCGCTGTTA--AGCGGCTAAGCGAAAGCGTTAAGTATTCCACCTGGGGA-GTACGCCCGCAAGGGTGAAACTCAAAGGAATTGACGGGGGCCCGCACAAGCGGAGGAGCATGTGGTTTAATTCGATGATACGCGAGGAACCTTACCCGGGCTTGAAA--GAAACTAGGTGCTGCATGGCTGTCGTCAGCTCGTGCCGTGAGGTGTTGGGTTAAGTCCCGCAACGAGCG-CAACCCCTATGTTTAGTTGCCAG-CACTTAAGGTGGGGACTCT-AAACAGACTGCCTGTGCAAACAGAGAGGAAGGAGGGGACGACGTCAAGTCATCATGGCCCTTACGTCCGGGGCTACACACGTGCTACAATGGATGGTACAGAGGGCAGCAAGCTGGCAACAGCAAGCGAATCTCAAAAGCCATTCACAGTTCGGATAGAGGTCTGCAACTCGACCTCTTGAAGTTGGATTCGCTAGTAATCGCGTATCAGCAATGACGCGGTGAATACGTTCCCGGGCCTTGTACACACCGCCCGTCAAGCCATGGAAGTTGGGGGTACCTAAAGT-------------GGAGCGTCCTAGGGTAAAACCGATAACTGGGGCTAAGTCGTAACAAGG-TAGCCGTACCGGAAGGTGCGGCTGGAATACCT-------------
>NC_013730.1:7141933-7143427 Spirosoma linguale DSM 74, complete genome
-----------------AGAGTTT--GATCCTGGCTCAGGATGAACGCTAGCGGCAGGCC-TAATACATGCAAGTCGAACGGAGTGGCAAACGGGTGC-GTAACGCGTAAGCAACCTGCCTCATACTGGGGGATAGCCCGGCGAAAGCTGGGGTAAACCCGCACGGTCCA-TATCACCTGG---TATGAGAGGGGCTTGCGTCTGATTAGTTAGTTGG-CA-GGGTAACGGCCTACCAAGACGATGATCAGTAGGGGTTCTGAGAGGATTG-GCCCCCACATGGGTACTGAGATACGGACCCAACT-CCTACGGGAGGCAGCAGTAGGGAATATTGGGCAATGGACGGAAGTCTGACCCAGCCATGCCGCGTGCAGGA-TGAAGGCGC-TCAGCGTTGTAAACTGC-TTTTATTGGTGAAGAACAGCCCTGCGGTGTGACGGTAGCCAAGGAATAAGCACCGGCTAACTCCGTGCCAGCAGCCGCGGTAATACGGAGGGTGCAAGCGTTGTCCGGATTTATTGGGTTTAAAGGGTGCGTAGGTGGTCATTTAAGTCTGGTTTGAAAGCAGGCGGCTTAACCG-TC-TGATGTGGCTGGAAACTGAATGACTTGAATGGGTTGGCGGTAGCCGGAATGGGTCATGTAGCGGTGAAATGCATAGATATGACCCGGAACACCGATTGCGAAGGCAGGCTACTACGAC-TTGATTGACACTGAGGCACGAGAGCATGGGTAGCGAACAGGATTAGATACCCTGGTAGTCCATGCCGTAAACGATGATTACTGGCTGTAT--TGTGGCTGAGCGAAAGCGTTAAGTAATCCACCTGGGGA-GTACGCTGGCAACAGTGAAACTCAAAGGAATTGACGGGGGTCCGCACAAGCGGTGGAGCATGTGGTTTAATTCGATGATACGCGAGGAACCTTACCTGGGCTAGAAT--AAAACAAGGTGCTGCATGGCTGTCGTCAGCTCGTGCCGTGAGGTGTTGGGTTAAGTCCCGCAACGAGCG-CAACCCCTGTACTTAGTTGCCAG-CGATAATGTCGGGAACTCT-AAGTAGACTGCCTGCGCAAGCAGAGAGGAAGGGGGGGACGACGTCAAGTCATCATGGCCCTTACGTCCAGGGCGACACACGTGCTACAATGGTCGGTACAGCGGGTAGCGAGGGGGTAACCCGGAGCCAATCTTGAAAGCCGGTCACAGTTCGGATTGGGGTCTGCAACCCGACCCCATGAAGCTGGAATCGCTAGTAATCGCGCATCAGCCATGGCGCGGTGAATACGTTCCCGGACCTTGTACACACCGCCCGTCAAGCCATGGGAATTGGGGGGACCTGAAGG-------------TAGCCGGGCAAGGGTAAACTCGGTGACTAGGGCTAAGTCGTAACAAGG-TAGCCGTACCGGAAGGTGCGGCTGGAACACCT-------------
>NC_011565.1:61786-63306 Candidatus Azobacteroides pseudotrichonymphae genomovar. CFP2 DNA, complete genome
----------ACAAAGAAGAGTTT--GATCCTGGCTCAGGATGAACGCTAGCGATAGGCT-TAACACATGCAAGTCGAGGGGACCGGCGAACGGGTGA-GTAACACGTATGCAACTTACCCATAACTCGGGAATAGCCCAAAGAAATTTGGATTAATACCCAATAATACA-GACCGCATGG---TTATGGATAGGCATGCGTTCTATTAGGTAGTTGG-TG-AGGTAACGGCTCACCAAGCCGACGATGGATAGGGGAACTGAGAGGTTGT-CCCCCCACACTGGTACTGAGACACGGACCAGACT-CCTACGGGAGGCAGCAGTGAGGAATATTGGTCAATGGACGAAAGTCTGAACCAGCCAAATCGCGTGAAGGA-AGAAGGTAT-TATGTATCGTAAACTTC-TTTTGTAAGAGAGTAAAGTGTACGTGTATTGCAAGTACCTTACGAATAAGCATCGGCTAATTCCGTGCCAGCAGCCGCGGTAATACGGAAGATGCAAGTGTTATCCGGATTTATTGGGTTTAAAGGGTGCGTAGGTGGTCTAATAAGTCAGTGGTGAAATCTCTTTGCTTAACAA-GG-AAATTGCCATTGAAACTGTTAGACTTGAGAATGGACGAGGTAGGCGGAATTCGTAGTGTAGCGGTGAAATGCATAGATATTACGAAGAACTCCAATAGTGTAGACTGCTTACCAGACC-ATATCTGACACTAAGGCACGAAAGTGTGGGTATCAAACAGGATTAGATACCCTGGTAGTCCACACAGTAAACGATGAATACTAACTGTTT--AGTGGTCGAGCGAAAGCGTTAAGTATTCCACCTGGGAA-GTATGCCGGCAACGGTGAAACTCAAAGGAATTGACGGGGGCCCGCACAAGCGGAGGAACATGTGGTTTAATTCGATAATACGCGAGGAACCTTACCCGGGCTCGAACT-ATACCGAGGTGCTGCATGGTTGTCGTCAGCTCGTGCCGTGAGGTGTCGACTTAAGTGTCATAACGAGCG-CAACCCTTACCGATAGTTACCAT-CAGTAATGCTGGGGACTCT-ATTGGGACTGCCACCGTAAGGTGTGAGGAAGGAGAGGATGACGTCAAATCAGCACGGCCCTTATGTCCGGGGCGACACACGTGTTACAATGGGAGAAACAAAGGGTCGCTACCTGGCAACAGGATGCTAATCTC-AAAATCTCTCTCAGTTCGGATTGGAGTCTGCAACTCGACTCCATGAAGCTGGATTCGCTAGTAATCGCACATCAGCCATGGTGCGGTGAATACGTTCCCGGGCCTTGTACACACCGCCCGTCAAGCCATGGAAGCTGGAAGTACCTGAAGT-------------AGAGCGTCCTAAGGTAAAATCAGTAACTGGGGCTAAGTCGTAACAAGG-TAGCCGTACCGGAAGGTGTGGCTGGAACACCTCCTTT--------
>NC_013162.1:c723242-721720 Capnocytophaga ochracea DSM 7271, complete genome
--------TAACGATGAAGAGTTT--GATCCTGGCTCAGGATGAACGCTAGCGGCAGGCC-TAACACATGCAAGTCGAGGGGACCGGCGTACGGGTGC-GTAACGCGTATACAATCTGCCTTTCACTGGGGGATAGCCCGAAGAAATTTGGATTAATACCCCATAGTATA-GGTGGCATCA---TGAAAGATGAGTATGCGTTCTATTAGCTAGTTGG-AG-AGGTAACGGCTCCCCAAGGCGATGATAGATAGGGGTTCTGAGAGGGATG-TCCCCCACACTGGTACTGAGATACGGACCAGACT-CCTACGGGAGGCAGCAGTGAGGAATATTGGACAATGGTCGGAAGACTGATCCAGCCATGCCGCGTGCAGGA-TGACGGCCT-TATGGGTTGTAAACTGC-TTTTGTAAGGGAAGAATAAGTACGTGTGATGACGGTACCTTATGAATAAGCATCGGCTAACTCCGTGCCAGCAGCCGCGGTAATACGGAGGATGCGAGCGTTATCCGGAATCATTGGGTTTAAAGGGTCTGTAGGCGGGCTGGTAAGTCAGAGGTGAAAGCGCTCAGCTCAACTG-AG-CAACTGCCTTTGAAACTGTTGGTCTTGAATGGTTGTGAAGTAGTTGGAATGTGTAGTGTAGCGGTGAAATGCTTAGATATTACACAGAACACCGATAGCGAAGGCATATTACTAACAA-TTAATTGACGCTGATGGACGAAAGCGTGGGGAGCGAACAGGATTAGATACCCTGGTAGTCCACGCTGTAAACGATGGATACTAGCTGTTT--AGTGGCTAAGCGAAAGTGATAAGTATCCCACCTGGGGA-GTACGTTCGCAAGAATGAAACTCAAAGGAATTGACGGGGGCCCGCACAAGCGGTGGAGCATGTGGTTTAATTCGATGATACGCGAGGAACCTTACCAAGGTTTAAATA-TTTTCAAGGTGCTGCATGGTTGTCGTCAGCTCGTGCCGTGAGGTGTCAGGTTAAGTCCTATAACGAGCG-CAACCCCTGCCATTAGTTGCTAA-CGATCGAGTCGAGCCCTCT-AGTGGGACTGCCGGTGCAAACCGTGAGGAAGGTGGGGATGACGTCAAATCATCACGGCCCTTACATCTTGGGCTACACACGTGCTACAATGGCCGTTACAGAGAGCAGCCACTGCGTGAGCAGGCGCGAATCTA-AAAGACGGTCACAGTTCGGATCGGAGTCTGCAACTCGACTCCGTGAAGCTGGAATCGCTAGTAATCGGATATCAGCCATGATCCGGTGAATACGTTCCCGGGCCTTGTACACACCGCCCGTCAAGCCATGGAAGCTGGGGGTACCTGAAGA-------------GGAACTGTTTAGGGTAAAACTAGTGACTGGGGCTAAGTCGTAACAAGG-TAGCCGTACCGGAAGGTGCGGCTGGAACACCTCCTTTC-------
>NC_013062.1:c2238105-2236594 Flavobacteriaceae bacterium 3519-10, complete genome
--------ATACAATGGAGAGTTT--GATCCTGGCTCAGGATGAACGCTAGCGGGAGGCC-TAACACATGCAAGCCGAGCGGAGCGGCGTACGGGTGC-GTAACACGTGTGCAACCTACCTTTATCTGGGGAATAGCCTTTCGAAAGGAAGATTAATACCCTATAATAT--GATGGCATCA---ATAGAGATGGGCACGCGCAAGATTAGATAGTTGG-TG-AGGTAACGGCTCACCAAGTCAATGATCTTTAGGGGTCCTGAGAGGGAGA-TCCCCCACACTGGTACTGAGACACGGACCAGACT-CCTACGGGAGGCAGCAGTGAGGAATATTGGACAATGGGTGAAAGCCTGATCCAGCCATCCCGCGTGAAGGA-TGACGGTCC-TATGGATTGTAAACTTC-TTTTGTACAGGAATAAACCTCTCGTGAGCTGAAGGTACTGTACGAATAAGCACCGGCTAACTCCGTGCCAGCAGCCGCGGTAATACGGAGGGTGCAAGCGTTATCCGGATTTATTGGGTTTAAAGGGTCCGTAGGCGGACCCGTAAGTCAGTGGTGAAATCTCATAGCTCAACTA-TG-AAACTGCCATTGATACTGCGGGTCTTGAGTAAATTTGAAGTGGCTGGAATAAGTAGTGTAGCGGTGAAATGCATAGATATTACTTAGAACACCAATTGCGAAGGCAGGTCACTAAGAT-TTAACTGACGCTGAGGGACGAAAGCGTGGGTAGCGAACAGGATTAGATACCCTGGTAGTCCACGCCGTAAACGATGCTAACTCGTTTTTG--AGAGACCAAGCGAAAGTGATAAGTTAGCCACCTGGGGA-GTACGATCGCAAGATTGAAACTCAAAGGAATTGACGGGGGCCCGCACAAGCGGTGGATTATGTGGTTTAATTCGATGATACGCGAGGAACCTTACCAAGACTTAAATG-TTTTCAAGGTGCTGCATGGTTGTCGTCAGCTCGTGCCGTGAGGTGTTAGGTTAAGTCCTGCAACGAGCG-CAACCCCTGTCACTAGTTGCTAA-C--TTAAGTTGAGGACTCT-AGTGAGACTGCCTACGCAAGTAGAGAGGAAGGTGGGGATGACGTCAAATCATCACGGCCCTTACGTCTTGGGCCACACACGTAATACAATGGCCGGTACAGAGGGCAGCTACACAGCGATGTGATGCAAATCTC-AAAGCCGGTCTCAGTTCGGATTGGAGTCTGCAACTCGACTCTATGAAGCTGGAATCGCTAGTAATCGCGCATCAGCCATGGCGCGGTGAATACGTTCCCGGGCCTTGTACACACCGCCCGTCAAGCCATGGAAGTTTGGGGTACCTGAAGT-------------GGAGCTGCCTAGGGTAAAACAAGTAACTAGGGCTAAGTCGTAACAAGG-TAGCCGTACCGGAAGGTGCGGCTGGAACAT---------------
>NC_022124.1:348540-350056 Prevotella sp. oral taxon 299 str. F0039, complete genome
-----------------AGAGTTT--GATCCTGGCTCAGGATGAACGCTAGCTACAGGCT-TAACACATGCAAGTCGAGGGGACCGGCGCACGGGTGA-GTAACGCGTATCCAACCTACCCAATACTCAGGCATAACCCGTTGAAAGACGGACTAATTCCTGATG-------TATGTATTT---TATTGGATGGGGATGCGTCTGATTAGTTTGTTGG-TG-AGGTAACGGCTCACCAAGGCATCGATCAGTAGGGGTTCTGAGAGGAAGG-TCCCCCACATTGGAACTGAGACACGGTCCAAACT-CCTACGGGAGGCAGCAGTGAGGAATATTGGTCAATGGATGAAAATCTGAACCAGCCAAGTAGCGTGCAGGA-TGACGGCCC-TATGGGTTGTAAACTGC-TTTTATGTGAGAATAAAGTTTATGTAATTTGCATGTATCACATGAATAAGGACCGGCTAATTCCGTGCCAGCAGCCGCGGTAATACGGAAGGTCCAGGCGTTATCCGGATTTATTGGGTTTAAAGGGTGCGTAGGCCGTTTGATAAGCGTGCTGTGAAATATAGTGGCTCAACCT-CT-ATCGTGCAGCGCGAACTGTCGAACTTGAGTGCGTAGTAGGTAGGCGGAATTCGTGGTGTAGCGGTGAAATGCTTAGATATCACGAAGAACTCCGATTGCGAAGGCAGCTTACCGTAAC-GTTACTGACGCTTAAGCACGAAGGTGCGGGTATCGAACAGGATTAGATACCCTGGTAGTCCGCACAGTAAACGATGGATGCTCGCTGTTGT-AGTGGCTTAGCGAAAGCGTTAAGCATCCCACCTGGGGA-GTACGCCGGCAACGGTGAAACTCAAAGGAATTGACGGGGGCCCGCACAAGCGGAGGAACATGTGGTTTAATTCGATGATACGCGAGGAACCTTACCCGGGCTTGAACC-CTGTGGAGGTGCTGCATGGTTGTCGTCAGCTCGTGCCGTGAGGTGTCGGCTTAAGTGCCATAACGAGCG-CAACCCCTTTTCTTAGTTGCCAT-CAGTAATGCTGGGCACTCT-GGGAATACTGCCACCGTAAGGTGTGAGGAAGGTGGGGATGACGTCAAATCAGCACGGCCCTTACGTCCGGGGCTACACACGTGTTACAATGGCGCATACAGAATGTTGGTTTCATGCAAATGAGATCTAATCTT-AAAGTGCGTCTCAGTTCGGACTGGGGTCTGCAACCCGACCCCACGAAGCTGGATTCGCTAGTAATCGCGCATCAGCCATGGCGCGGTGAATACGTTCCCGGGCCTTGTACACACCGCCCGTCAAGCCATGAAAGCCGGGGGCGCCTAAAGT-------------GGGTCGGCCTAGGGTGAAACTGGTGATTGGGGCTAAGTCGTAACAAGG-TAGCCGTACCGGAAGGTGCGGCTGGAACACCT-------------
>NC_015164.1:4225341-4226859 Bacteroides salanitronis DSM 18170, complete genome
-----------------AGAGTTT--GATCCTGGCTCAGGATGAACGCTAGCTACAGGCT-TAACACATGCAAGTCGCGGGGACCGGCGCACGGGTGA-GTAACGCGTATCCGACCTTCCGCACACTCCGGGCCAGCCTTCCGAAAGGAAGATTAATCCCGGATGGCATG-TGCTGCATGG---TGTGCGATGGGGGTGCGTTCCATTAGCTTGTTGG-CG-GGGTAACGGCCCACCAAGGCGACGATGGATAGGGGTTCTGAGAGGAAGGCCCCCCCACATTGGGACTGAGACACGGCCCAAACT-CCTACGGGAGGCAGCAGTGAGGAATATTGGTCAATGGGCGAGAGCCTGAACCAGCCAAGTAGCGTGGAGGA-TGACTGCCC-TACGGGTTGTAAACTCC-TTTTATAAGGGAATAAAGCCCACGTGGCTTGTATGTACCTTATGAATAAGCATCGGCTAACTCCGTGCCAGCAGCCGCGGTAATACGGAGGATGCGAGCGTTATCCGGATTTATTGGGTTTAAAGGGAGCGTAGACGGGATGTCAAGTCAGCTGTGAAAGTTTGCGGCTCAACCG-TA-AAATTGCAGTTGAAACTGGCTTTCTTGAGTGCGTTCGAGGCAGGCGGAATTCGTGGTGTAGCGGTGAAATGCATAGATATCACGAAGAACCCCGATTGCGAAGGCAGCCTGCTAGGCC-GCAACTGACGTTGATGCTCGAAAGTGCGGGTATCAAACAGGATTAGATACCCTGGTAGTCCGCACGGTAAACGATGGGCACTCGCTGCCG--GGCGGCTTAGCGAAAGCGTTAAGTGCCCCACCTGGGGA-GTACGCCGGCAACGGTGAAACTCAAAGGAATTGACGGGGGCCCGCACAAGCGGAGGAACATGTGGTTTAATTCGATGATACGCGAGGAACCTTACCCGGGCTTGAACC-GCGTGGAGGTGCTGCATGGTTGTCGTCAGCTCGTGCCGTGAGGTGTCGGCTTAAGTGCCATAACGAGCG-CAACCCCTTCCGCCAGTTGCCAT-CAGCAATGCTGGGGACTCT-GGCGGTACTGCCATCGTAAGATGCGAGGAAGGTGGGGATGACGTCAAATCAGCACGGCCCTTACGTCCGGGGCTACACACGTGTTACAATGGGGGGTACAGAGGGCCGCCATCCGGCGACGGAGCGCCAATCCC-AAAGCCCCTCCCAGTTCGGACTGGAGCCTGCAACCCGGCTCCACGAAGCTGGATTCGCTAGTAATCGCGCATCAGCCACGGCGCGGTGAATACGTTCCCGGGCCTTGTACACACCGCCCGTCAAGCCATGAAAGCCGGGGGTGCCTGAAGT-------------GGGGCGCCCTAGGGTAAAACCGGTGATTGGGGCTAAGTCGTAACAAGG-TAGCCGTACCGGAAGGTGCGGCTGGAACACCT-------------
>NC_014934.1:3001367-3002873 Cellulophaga algicola DSM 14237, complete sequence
-----------------AGAGTTT--GATCCTGGCTCAGGATGAACGCTAGCGGCAGGCC-TAACACATGCAAGTCGAGGGGACCGGCGCACGGGTGC-GCAACGCGTATGCAATCTACCTCTTACTAAGGGATAGCCCAGAGAAATTTGGATTAATATCTTATGTGGTA-GCTGGCATCA---TAAGAGATGAGCATGCGTCCCATTAGTTAGTTGG-TG-TGGTAACGGCACACCAAGACTTCGATGGGTAGGGGTCCTGAGAGGGAGA-TCCCCCACACTGGTACTGAGACACGGACCAGACT-CCTACGGGAGGCAGCAGTGAGGAATATTGGACAATGGACGGAAGTCTGATCCAGCCATGCCGCGTGTAGGA-AGACTGCCC-TATGGGTTGTAAACTAC-TTTTATACAGGAAGAATAAGTACGTGTGATGACGGTACTGTAAGAATAAGGACCGGCTAACTCCGTGCCAGCAGCCGCGGTAATACGGAGGGTCCGAGCGTTATCCGGAATTATTGGGTTTAAAGGGTCCGTAGGCGGGCTGTTAAGTCAGAGGTGAAATGCTGCGGCTCAACCG-TATGCACTGCCTTTGATACTGGCGGTCTTGAGTTATAGTGAAGTGGCTAGAATAAGTAGTGTAGCGGTGAAATGCATAGATATTACTTAGAATACCGATTGCGAAGGCAGGTCACTAACTA-TACACTGACGCTGATGGACGAAAGCGTGGGTAGCGAACAGGATTAGATACCCTGGTAGTCCACGCCGTAAACGATGGATACTAGCTGTTC--AGCGGCCAAGCGAAAGTGATAAGTATCCCACCTGGGGA-GTACGTTCGCAAGAATGAAACTCAAAGGAATTGACGGGGGCCCGCACAAGCGGTGGAGCATGTGGTTTAATTCGATGATACGCGAGGAACCTTACCAGGGCTTAAATA-TTTACAAGGTGCTGCATGGTTGTCGTCAGCTCGTGCCGTGAGGTGTCAGGTTAAGTCCTATAACGAGCG-CAACCCCTGTCGTTAGTTGCCAG-CATTTATGATGGGGACTCT-AGCGAGACTGCCGGTGCAAACCGTGAGGAAGGTGGGGATGACGTCAAATCATCACGGCCCTTACGTCCTGGGCCACACACGTGCTACAATGGCCGGTACAGAGAGCAGCCATCTGGCAACAGAGAGCGAATCTA-AAAACCGGTCACAGTTCGGATCGGGGTCTGCAACTCGACCCCGTGAAGCTGGAATCGCTAGTAATCGGATATCAGCCATGATCCGGTGAATACGTTCCCGGGCCTTGTACACACCGCCCGTCAAGCCATGGAAGCCGGGAGTGCCTGAAGT-------------GGAGCGGCCTAGGGCAAGATCGGTAACTAGGGCTAAGTCGTAACAAGG-TAGCCGTACCGGAAGGTGCGGCTGGAACACCT-------------
>NC_014933.1:c3767577-3766041 Bacteroides helcogenes P 36-108, complete genome
-----CTTTTACAATGAAGAGTTT--GATCCTGGCTCAGGATGAACGCTAGCTACAGGCT-TAACACATGCAAGTCGAGGGGACCGGCGCACGGGTGA-GTAACACGTATCCAACCTGCCTTCCACTCGGGAATAGCCTTTCGAAAGAAAGATTAATGCCCGATGGCACT-AAGGTCATCC---TGGAAGATGGGGATGCGTTCCATTAGCTTGTTGG-CG-GGGTAACGGCCCACCAAGGCATCGATGGATAGGGGTTCTGAGAGGAAGG-TCCCCCACATTGGAACTGAGACACGGTCCAAACT-CCTACGGGAGGCAGCAGTGAGGAATATTGGTCAATGGGCGGGAGCCTGAACCAGCCAAGTAGCGTGAAGGA-TGACTGCCC-TATGGGTTGTAAACTTC-TTTTATAAGGGAATAAAACGCACGTGTTTTGCATGTACCTTATGAATAAGGATCGGCTAACTCCGTGCCAGCAGCCGCGGTAATACGGAGGATCCGAGCGTTATCCGGATTTATTGGGTTTAAAGGGAGCGCAGACGGGGTCTTAAGTCAGTTGTGAAAGTTTGCGGCTCAACCG-TA-AAATTGCAGTTGATACTGGGGCTCTTGAGTGCAGTATAGGCAGGCGGAATTCGTGGTGTAGCGGTGAAATGCTTAGATATCACGAAGAACTCCGATTGCGAAGGCAGCCTGCTGGACT-GTAACTGACGTTCATGCTCGAAAGTGCGGGTATCAAACAGGATTAGATACCCTGGTAGTCCGCACAGTAAACGATGAATACTCGCTGTTG--AGCGGCCAAGCGAAAGCGTTAAGTATTCCACCTGGGGA-GTACGCCGGCAACGGTGAAACTCAAAGGAATTGACGGGGGCCCGCACAAGCGGAGGAACATGTGGTTTAATTCGATGATACGCGAGGAACCTTACCCGGGCTTGAATC-TAGTGAAGGTGCTGCATGGTTGTCGTCAGCTCGTGCCGTGAGGTGTCGGCTTAAGTGCCATAACGAGCG-CAACCCTTATCTATAGTTACCAT-CAGCAATGCTGGGGACTCT-ATGGAGACTGCCGTCGTAAGATGTGAGGAAGGTTGGGATGACGTCAAATCAGCACGGCCCTTACGTCCGGGGCTACACACGTGTTACAATGGGGGGTACAGAAGGCAGCTACACAGCGATGTGATGCTAATCCC-AAAACCTCTCTCAGTTCGGACTGGAGTCTGCAACCCGACTCCACGAAGCTGGATTCGCTAGTAATCGCGCATCAGCCACGGCGCGGTGAATACGTTCCCGGGCCTTGTACACACCGCCCGTCAAGCCATGAAAGCCGGGGGTACCTGAAGT-------------GGAGCGCCCTAGGGTAAAACTGGTGATTGGGGCTAAGTCGTAACAAGG-TAGCCGTACCGGAAGGTGCGGCTGGAACACCTCCTTTC-------
>NC_015160.1:c2532779-2531244 Odoribacter splanchnicus DSM 20712, complete genome
----TTTATTACTATGAAGAGTTT--GATCCTGGCTCAGGATGAACGCTAGCGACAGGCT-TAACACATGCAAGTCGAGGGGACCGGCGCACGGGTGA-GTAACGCGTATGCAACCTGCCCGATACCGGGGTATAGCCCATGGAAACGTGGATTAACACCCCATAGTACT-ACCTGCCTGG---TATCGGATGGGCATGCGTCCTATTAGTTAGTTGG-CG-GGGTAACAGCCCACCAAGACGATGATAGGTAGGGGTTCTGAGAGGAAGG-TCCCCCACATTGGAACTGAGACACGGTCCAAACT-CCTACGGGAGGCAGCAGTGAGGAATATTGGTCAATGGACGTAAGTCTGAACCAGCCAAGTCGCGTGAGGGA-AGACTGCCC-TATGGGTTGTAAACCTC-TTTTATAAGGGAAGAATAAGTACGTGTGATGCCTGTACCTTATGAATAAGCATCGGCTAACTCCGTGCCAGCAGCCGCGGTAATACGGAGGATGCGAGCGTTATCCGGATTTATTGGGTTTAAAGGGTGCGTAGGCGGTTTATTAAGTTAGTGGTTAAATATTTGAGCTAAACTC-AA--TTGTGCCATTAATACTGGTAAACTGGAGTACAGACGAGGTAGGCGGAATAAGTTAAGTAGCGGTGAAATGCATAGATATAACTTAGAACTCCGATAGCGAAGGCAGCTTACCAGACT-GTAACTGACGCTGATGCACGAGAGCGTGGGTAGCGAACAGGATTAGATACCCTGGTAGTCCACGCCGTAAACGATGCTCACTGGTTCTGT--CGGGATTAAGCGAAAGTATTAAGTGAGCCACCTGGGGA-GTACGTCGGCAACGATGAAACTCAAAGGAATTGACGGGGGCCCGCACAAGCGGAGGAACATGTGGTTTAATTCGATGATACGCGAGGAACCTTACCTGGGTTTAAATG-TTTTCAAGGTGCTGCATGGTTGTCGTCAGCTCGTGCCGTGAGGTGTCGGGTTAAGTCCCATAACGAGCG-CAACCCTTACCGTTAGTTGCTAGACATTAATGATGAGCACTCT-AACGGGACTGCCACCGTAAGGTGAGAGGAAGGCGGGGATGACGTCAAATCAGCACGGCCCTTACACCCAGGGCTACACACGTGTTACAATGGCCGGTACAGAGGGCCGCTACCAGGTGACTGGATGCCAATCTC-AAAGCCGGTCGTAGTTCGGATTGGAGTCTGTAACCCGACTCCATGAAGTTGGATTCGCTAGTAATCGCGCATCAGCCATGGCGCGGTGAATACGTTCCCGGGCCTTGTACACACCGCCCGTCAAGCCATGGAAGCCGGGGGTGCCTGAAGT-------------GGATCGGCCTAGGGCAAAACTGGTAACTGGGGCTAAGTCGTAACAAGG-TAGCCGTACCGGAAGGTGCGGCTGGGACACCTCCTTTC-------
>NC_015277.1:c6225220-6223711 Sphingobacterium sp. 21, complete genome
-----------------AGAGTTT--GATCCTGGCTCAGGATGAACGCTAGCGGCAGGCC-TAATACATGCAAGTCGAACGGAGTGGCGCACGGGTGC-GTAACGCGTGAGCAACCTGCCCGTCCCAGGGGGATAGCCCGGAGAAATCCGGATTAATACCGCATGAGAAT-GTCCGCATGG---GGACGGATGGGCTCGCGTGACATTAGCTGGTTGG-CG-GGGTAACGGCCCACCAAGGCGACGATGTCTAGGGGCTCTGAGAGGAGAA-ACCCCCACACTGGTACTGAGACACGGACCAGACT-CCTACGGGAGGCAGCAGTAAGGAATATTGGTCAATGGGGGGAACCCTGAACCAGCCATGCCGCGTGCAGGA-AGACGGCCC-TACGGGTTGTAAACTGC-TTTTGCACGGGAATAACCCCTATGTAGGCTGAATGTACCGTGAGAATAAGGATCGGCTAACTCCGTGCCAGCAGCCGCGGTAATACGGAGGATCCGAGCGTTATCCGGAATTATTGGGTTTAAAGGGTGCGTAGGCGGCGCGCTAAGTCAGGGGTGAAAGACGGTGGCTCAACCA-TC-GCAGTGCCTTTGATACTGGCGCGCTTGAATGTACCTGAGGTAGGCGGAATGTGGCAAGTAGCGGTGAAATGCATAGATATGCCACAGAACACCGATTGCGAAGGCAGCTTACCAAAGT-ACGATTGACGCTGAGGCACGAAAGCGTGGGGATCGAACAGGATTAGATACCCTGGTAGTCCACGCCCTAAACGATGAACACTCGATGTCG--GGCGTCCAAGCGAAAGCGTTAAGTGTTCCACCTGGGGA-GTACGCCCGCAAGGGTGAAACTCAAAGGAATTGACGGGGGCCCGCACAAGCGGAGGAGCATGTGGTTTAATTCGATGATACGCGAGGAACCTTACCCGGGCTTGAAA--GAAACTAGGTGCTGCATGGCTGTCGTCAGCTCGTGCCGTGAGGTGTTGGGTTAAGTCCCGCAACGAGCG-CAACCCCTATGTTTAGTTGCCAG-CACTCAAGGTGGGGACTCT-AAACAGACTGCCTGTGCAAACAGAGAGGAAGGCGGGGACGACGTCAAGTCATCATGGCCCTTACGTCCGGGGCTACACACGTGCTACAATGGGGGGTACAGAGGGCAGCGACACCGCGAGGTGAAGCCAATCTCAAAAGCCCCTCACAGTTCGGATCGGGGTCTGCAACTCGACCCCGTGAAGTTGGATTCGCTAGTAATCGCGTATCAGCAATGACGCGGTGAATACGTTCCCGGGCCTTGTACACACCGCCCGTCAAGCCATGAAAGCCGGGGGTACCTAAAGC-------------GGAGCGTGTCAGGGTAAAACCGGTAATTGGGGCTAAGTCGTAACAAGG-TAGCCGTACCGGAAGGTGCGGCTGGAATACCT-------------
>NC_015510.1:3841917-3843420 Haliscomenobacter hydrossis DSM 1100, complete sequence
-----------------AGAGTTT--GATCCTGGCTCAGGATGAACGCTAGCGGGAGGCT-TAATACATGCAAGTCGAGCGGAGCGGCGCACGGGTGA-GTAACGCGTACGCAATCTGCCCTTCAGTGAGGAATAGCCCTGGGAAACTGGGATTAATACCTCATAATATT-TATCGCATGG---TGAAGGATGAGCGTGCGTCTGATTAGCTTGTTGG-TA-GGGTAACGGCCTACCAAGGCTACGATCAGTAGGGGGCGTGAGAGCGTGA-CCCCCCACACGGGTACTGAGACACGGACCCGACT-CCTACGGGAGGCAGCAGTAAGGAATATTGGGCAATGGAGGCAACTCTGACCCAGCCATCCCGCGTGAAGGA-TTAAGGCCC-TATGGGTTGTAAACTTC-TTTTGCTTGGGAAGAAATCTCATTTAAGTTGACGGTACCTTGCGAATAAGCACCGGCTAACTCCGTGCCAGCAGCCGCGGTAATACGGAGGGTGCAAGCGTTATCCGGAATCACTGGGTTTAAAGGGTGCGTAGGCGGTTTGATAAGTCAGAGGTGAAAGCTAGCAGCTTAACTG-TT-AAATTGCCTTTGATACTGTCAGACTTGAATCAGGTTGAGGTAGGCGGAATGTGACATGTAGCGGTGAAATGCATAGATATGTCATAGAACACCAATTGCGTAGGCAGCTTGCTGGGCT-TGAATTGACGCTGAGGCACGAAAGCGTGGGGATCAAACAGGATTAGATACCCTGGTAGTCCACGCCCTAAACGATGTTAACTCGATATTT--AGTGTCCAAGCGAAAGCGTTAAGTTAACCACCTGGGGA-GTACGTTCGCAAGAATGAAACTCAAAGGAATTGACGGGGGTCCGCACAAGCGGTGGAGCATGTGGTTTAATTCGATGATACGCGAGGAACCTTACCTAGGCTAGAATG-AAAGCAAGGTGCTGCATGGCTGTCGTCAGCTCGTGCCGTGAGGTGTTGGGTTAAGTCCCGCAACGAGCG-CAACCCCTATATTCAGTTGCCAG-C--TTAAGATGGGGACTCT-GAATAGACTGCCGGCGTAAGCCGCGAGGAAGGTGGGGATGACGTCAAGTCATCATGGCCTTTATGCCTAGGGCTACACACGTGCTACAATGGACGGTACAGAGGGTCGCTAAGCCGCGAGGTGGAGCCAATCCCAAAAGCCGTTCTCAGTTCGGATTGGAGTCTGGAACTCGACTCCATGAAGGTGGAATCGCTAGTAATCGCGCATCAGCCATGGCGCGGTGAATACGTTCCCGGACCTTGTACACACCGCCCGTCAAGCCATGGGAGTTGGGGGTGCCTGAAGA-------------GGAGCTATCTAAGGTAAAACCAGTAACTGGGGCTAAGTCGTAACAAGG-TAGCCGTACCGGAAGGTGTGGCTGGAATACCT-------------
>AF323501.1 Salinibacter ruber strain M8 16S ribosomal RNA gene, partial sequence
-----------------AGAGTTT--GATCATGGCTCAGGACGAACGCTGGCGGCAGGCT-TAACACATGCAAGTCGCACGAAGTGGCGGACGGGTGC-GTATCGCGTAGATAACCTGCCCTCAGGCGCGGGACAATCACGGGAAACCGTGGCTAATACCGCACGTCGTC-ACCCGCATGG---CTTTGGATGGGTCTGCGTTGGATTAGCTTGTTGG-TG-AGGTAACGGCTCACCAAGGCAACGATCCATAGCTGGTCTGAGAGGACGA-TCAGCCACACTGGGACTGAGACACGGCCCAGACT-CCTACGGGAGGCAGCAGTGGGGAATCTTGCACAATGGGGTCACCCCTGATGCAGCCATGCCGCGTGGAGGA-AGACACCCC-TATGGGGCGTAAACTCC-TTTTCTGAATGAAGAAACCCTAGCTTGCGCGACGGTAGTTCAGGAATAAGCACCGGCTAACTCCGTGCCAGCAGCCGCGGTAATACGGAGGGTGCAAGCGTTGTCCGGAATCACTGGGTGTAAAGGGTGTGCAGGCGGGGCAGCAAGTCGGATGTGAAACCCCATGGCTTAACCA-TG-GAGGTGCATTCGAAACTGTTGCTCTTGAGTCCCGGAGAGGCTGTCGGAATTCGTGGTGTAGCGGTGAAATGCGTAGATATCACGAGGAACACCAGAGGCGAAAGCGGACAGCTGGACG-GGTACTGACGCTCAGGCACGAAAGCGTGGGGAGCAAACAGGATTAGATACCCTGGTAGTCCACGCCGTAAACGATGAATGCTCGCCGTTG--AGTGGCTAAGCTAACGCGTTAAGCATTCCACCTGGGGA-GTACGATCGCAAGGTTGAAACTCAAAGGAATTGACGGGGGCCCGCACAAGCGGTGGAGCATGTGGCTCAATTCGATGCAACGCGAAGAACCTTACCTAGGCTCGAACT-TTAGCGAGGTACTGCATGGCTGTCGTCAGCTCGTGTCGTGAGATGTTGGGTTAAGTCCCGCAACGAGCG-TAACCCCTGTTGCTAGTTACCAG-CGGTAATGCCGGGGACTCT-AGCGAAACTGCCTGCGCAAGCAGTGAGGAAGGTGGGGATGACGTCAAGTCATCATGGTCCTTACGCCTAGGGCTGCACACGTGCTACAATGGCTGGTACAACGAGCAGCCACCTCGCGAGAGGGAGCGAATCTCTAAAACCGGTCCCAGTTCGGATTGGAGTCTGCAACTCGACTCCATGAAGCAGGAATCGCTAGTAATCGCGGATCAGCAATGCCGCGGTGAATCCGTTCCCGGGCCTTGTACACACCGCCCGTCAAGCCATGGAAGCTGAGAGCACCCGAAGTCCTTTT-----GGGGAGCGGCCGAAGGTGAGCTCAGTGACTGGGGCTAAGTCGTAA---------------------------------------------------
>NC_015966.1:166073-167600 Rhodothermus marinus SG0.5JP17-172, complete genome
-----------------AGAGTTT--GATCCTGGCTCAGGGCGAACGCTGGCGGCGGGCC-TAACACATGCAAGTCGTACGCAGTGGCGAACGGGTGC-GTAACGCGTAGGTAACCTGCCCTCGAGTGGGGGATAACTCCGGGAAACCGGGGCTAATACCGCATATTGTC-GACCGCATGG---TCGAGGATGGGCCTGCGTCGGATTAGCTAGTTGG-TG-GGGTAACGGCCCACCAAGGCGACGATCCGTAGCTGGTCTGAGAGGACGA-CCAGCCACACTGGCACTGAGACACGGGCCAGACT-CCTACGGGAGGCAGCAGTGGGGAATCTTGGGCAATGGGCGAAAGCCTGACCCAGCCACGCCGCGTGGAGGA-TGAAGCCCT-T-CGGGGTGTAAACTCC-TTTTCTGGGGGAAGAAATCCCGCTGGGACTGACGGTACCCCAGGAATAAGCGCCGGCTAACTCCGTGCCAGCAGCCGCGGTAATACGGAGGGCGCAAGCGTTGCCCGGAATCACTGGGTGTAAAGGGTGCGTAGGCGGGGCTGTAAGTCAGAGGTGAAAGCCCCCGGCTCAACCG-GG-GAATTGCCTCTGATACTGCAGCTCTTGAGTCCCGGAGAGGCCGCTGGAATTCCTGGTGTAGCGGTGAAATGCGTAGATATCAGGAGGAACACCAGAGGCGAAGGCGGGCGGCTGGACG-GGGACTGACGCTGAGGCACGAAAGCGTGGGGAGCAAACAGGATTAGATACCCTGGTAGTCCACGCCGTAAACGATGGATGCTCGGCGTTG--AGTGCCTAAGCTAACGCGTTAAGCATCCCACCTGGGGA-GTACGGCCGCAAGGCTGAAACTCAAAGGAATTGACGGGGGCCCGCACAAGCGGTGGAGCATGTGGCTTAATTCGATGCTACGCGAGGAACCTTACCTGGGCTCGAACC-GTGGTGAGGTGCTGCATGGCTGTCGTCAGCTCGTGCCGTGAGGTGTTGGGTTAAGTCCCGCAACGAGCG-CAACCCCTACCGCCAGTTACCAG-CGGTAATGCCGGGGACTCT-GGCGGGACTGCCTGCGCAAGCAG-GAGGAAGGTGGGGATGACGTCAAGTCATCATGGCCCTTACGCCCAGGGCTGCACACGTGCTACAATGGCCGGTACAATGGGCAGCCACCCCGCGAGGGGGAGCGAATCCCTAAAGCCGGTCTCAGTTCGGATTGGAGTCTGCAACTCGACTCCATGAAGCCGGAATCGCTAGTAATCGCGCATCAGCTACGGCGCGGTGAATACGTTCCCGGGCCTTGTACACACCGCCCGTCAACCCATGGGAGCCGGGGGCGCCCGAAGTCCCGCTTCGGCGGGGAGCGGCCTAAGGCGAACCCGGTGACTGGGGGTAAGTCGTAACAAGG-TAGCCGTACGGGAACGTGCGGCTGGATCACCT-------------
>NC_015311.1:2480776-2482250 Prevotella denticola F0289, complete genome
-------------GTGGAGAGTTT--GATCCTGGCTCAGGATGAACGCTGGCTACAGGCT-TAACACATGCAAGTCGAGGGGACCGGCGCACGGGTGA-GTAACGCGTATCCAACCTTCCCGTTACTGCGGGATAACCTGCCGAAAGGCAGACTAATACCGCATGTTCTT-TACGGCATCA---TAACGGAGGGGGATGCGTCTGATTAGCTAGTTGG-CG-GGGCGACGGCCCACCAAGGCGACGATCAGTAGGGGTTCTGAGAGGAAGG-TCCCCCACATTGGAACTGAGACACGGTCCAAACT-CCTACGGGAGGCAGCAGTGAGGAATATTGGTCAATGGGCGGAAGCCTGAACCAGCCAAGTAGCGTGCAGGA-TGACGGCCC-TACGGGTTGTAAACTGC-TTTTATGCGGGGATAAAGTGGACGCGTTTTGCAGGTACCGCATGAATAAGGACCGGCTAATTCCGTGCCAGCAGCCGCGGTAATACGGAAGGTCCGGGCGTTATCCGGATTTATTGGGTTTAAAGGGAGCGTAGGCCGGGGATTAAGTGTGTTGTGAAATGTAGGCGCCCAACGT-CT-GACTTGCAGCGCATACTGGTTCCCTTGAGTACGCGCAACGCCGGCGGAATTCGTCGTGTAGCGGTGAAATGCTTAGATATGACGAAGAACCCCGATTGCGAAGGCAGCCGGCGGGAGC-GCAACTGACGCTGAAGCTCGAAGGTGCGGGTATCGAACAGGATTAGATACCCTGGTAGTCCGCACGGTAAACGATGGATGCCCGCTGTCG--GGCGGCCAAGCGAAAGCGTTAAGCATCCCACCTGGGGA-GTACGCCGGCAACGGTGAAACTCAAAGGAATTGACGGGGGCCCGCACAAGCGGAGGAACATGTGGTTTAATTCGATGATACGCGAGGAACCTTACCCGGGCTTGAATC-CTGCGAAGGTGCTGCATGGTTGTCGTCAGCTCGTGCCGTGAGGTGTCGGCTTAAGTGCCATAACGAGCG-CAACCCCTCTCCCCAGTTGCCAT-CGGTGATGCCGGGCACTCC-GGGGACACTGCCGCCGCAAGGTGCGAGGAAGGCGGGGATGACGTCAAATCAGCACGGCCCTTACGTCCGGGGCTACACACGTGTTACAATGGCCGGCACAGAGTGCCGGTGCGGCGCGAGCCGCATCCAATCTT-AAAACCGGTCTCAGTTCGGACTGGGGTCTGCAACCCGACCCCACGAAGCTGGATTCGCTAGTAATCGCGCATCAGCCACGGCGCGGTGAATACGTTCCCGGGCCTTGTACACACCGCCCGTCAAGCCATGAAAGCCGGGAGTGCCTGAAGT-------------GGATCGGCCTAGGGCAAAACTGGTGATTGGGG--------------------------------------------------------------
>NC_015846.1:1076536-1078056 Capnocytophaga canimorsus Cc5, complete genome
--------TAACGATGAAGAGTTT--GATCCTGGCTCAGGATGAACGCTAGCGGCAGGCC-TAACACATGCAAGTCGAGGGGACCGGCGCACGGGTGC-GTAACACGTGTACAATCTACCTTTTGCTAAGGGATAGCCTGAAGAAATTTGGATTAATACCTTATAGTATT-TGTGGCATCA---CAAAAGATGAGTACGCGTCCCATTAGCTAGTTGG-TG-TGGTAACGGCATACCAAGGCTACGATGGGTAGGGGTCCTGAGAGGGAGG-TCCCCCACACTGGTACTGAGACACGGACCAGACT-CCTACGGGAGGCAGCAGTGAGGAATATTGGACAATGGTCGGAAGACTGATCCAGCCATGCCGCGTGCAGGA-TGACGGCCT-TATGGGTTGTAAACTGC-TTTTATACAGGAAGAATAAGTACGAGTGATGACGGTACTGTATGAATAAGCATCGGCTAACTCCGTGCCAGCAGCCGCGGTAATACGGAGGATGCGAGCGTTATCCGGAATCATTGGGTTTAAAGGGTCCGTAGGCGGGCTTATAAGTCAGAGGTGAAAGCACTGAGCTCAACTG-AG-TAACTGCCTTTGAAACTGTAGGTCTTGAATGTTTGTGAAGTAGCTGGAATGTGTAGTGTAGCGGTGAAATGCATAGATATTACACAGAACACCGATTGCGAAGGCATGTTACTAACAA-ATTATTGACGCTGATGGACGAAAGCGTGGGGAGCGAACAGGATTAGATACCCTGGTAGTCCACGCTGTAAACGATGGATACTAGCTGTTT--AGTGGCTAAGCGAAAGTGATAAGTATCCCACCTGGGGA-GTACGCACGCAAGTGTGAAACTCAAAGGAATTGACGGGGGCCCGCACAAGCGGTGGAGCATGTGGTTTAATTCGATGATACGCGAGGAACCTTACCAAGGTTTAAATG-TTTTCAAGGTGCTGCATGGTTGTCGTCAGCTCGTGCCGTGAGGTGTCAGGTTAAGTCCTATAACGAGCG-CAACCCCTGCGAATAGTTGCCAT-C--TTAAGTTGGGCACTCT-ATTTGGACTGCCGGTGCAAACCGTGAGGAAGGTGGGGATGACGTCAAATCATCACGGCCCTTACATCTTGGGCTACACACGTGCTACAATGGCCGGTACAGCGAGCAGCCACTGCGTGAGCAGGAGCGAATCTA-AAAGCCGGTCACAGTTCGGATCGGAGTCTGCAACTCGACTCCGTGAAGCTGGAATCGCTAGTAATCGGATATCAGCCATGATCCGGTGAATACGTTCCCGGGCCTTGTACACACCGCCCGTCAAGCCATGGAAGCTGGGGGTACCTGAAGT-------------GGAGCTGCCTAGGGTAAAACTAGTGACTGGGGCTAAGTCGTAACAAGG-TAGCCGTACCGGAAGGTGCGGCTGGAACACCTCCTTTC-------
>NC_015144.1:2060318-2061826 Weeksella virosa DSM 16922, complete genome
-----------------AGAGTTT--GATCCTGGCTCAGGATGAACGCTAGCGGGAGGCC-TAACACATGCAAGCCGAGCGGAGCGGCGTACGGGTGA-GTATCGCGTATGTAACTTGCCTTATAGAATGGGATAGCCCGGAGAAATTCGGATTAATACCGTATATAAA--AGTGGCATCA---TATAAGATAGACATGCGTAAGATTAGATAGTTGG-TG-AGGTAACGGCTCACCAAGTCGATGATCTTTAGGGGTCCTGAGAGGGAGA-TCCCCCACACTGGGACTGAGACACGGCCCAGACT-CCTACGGGAGGCAGCAGTGAGGAATATTGGACAATGGGTTAGCGCCTGATCCAGCCATCCCGCGTGCAGGA-TGACGGCCT-TATGGGTTGTAAACTGC-TTTTATATGTGAATAAACCTCACGAGAGTTGAAGGTAGCATATGAATAAGCACCGGCTAACTCCGTGCCAGCAGCCGCGGTAATACGGAGGGTGCGAGCGTTATCCGGATTTATTGGGTTTAAAGGGTCCGTAGGCGGATCAATAAGTCAGTGGTGAAATCCTATCGCTTAACGA-TA-GAACTGCCATTGATACTGTTGATCTAGAATTAGTTTGAAGTAGCTAGAATGTGTAGTGTAGCGGTGAAATGCATAGATATTACGCAGAATACCAATTGCGAAGGCAGGTTACTAAGTC-TATATTGACGCTGATGGACGAAAGCGTGGGGAGCGAACAGGATTAGATACCCTGGTAGTCCACGCCGTAAACGATGGATACTTGCTGTTG--AGTGGTTAAGCG-AAGTAATAAGTATCCCACCTGGGGAGGTACGATCGCAAGATTGAAACTCAAAGGAATTGACGGGGGCCCGCACAAGCGGTGGAGCATGTGGTTTAATTCGATGATACGCGAGGAACCTTACCAAGGCTTAAATA-AATGCAAGGTGCTGCATGGCTGTCGTCAGCTCGTGCCGTGAGGTGTTAGGTTAAGTCCTGCAACGAGCG-CAACCCTTATCATTAGTTGCCAG-CGTTAAAGACGGGGACTCTAAATGAGACTGCCGGCGTAAGCCGCGAGGAAGGTGGGGACGACGTCAAGTCATCACGGCCCTTACGTCTTGGGCTACACACGTGCTACAATGGCTGGTACAGAGGGCAGCTACCAGGTGACTGGATGCGAATCTC-AAAGCCGGTCTCAGTTCGGATTGGAGTCTGCAACTCGACTCTATGAAGCTGGAATCGCTAGTAATCGCATATCAGCCATGATGCGGTGAATACGTTCCCGGGCCTTGTACACACCGCCCGTCAAGCCATGGAAGCTGGGGGTACCTGAAGT-------------GGAGCTACCTAGGGTAAAACTGGTAACTAGGGCTAAGTCGTAACAAGG-TAGCCGTACCGGAAGGTGCGGCTGGAACATCT-------------
>AB267809.1 Barnesiella viscericola gene for 16S ribosomal RNA, partial sequence
-----------------------------------TCAGGATGAACGCTAGCGACAGGCC-TAACACATGCAAGTCGAGGGGACCGGCGCACGGGTGA-GTAACACGTATGCAATCTGCCTGTAACAGGGGGATAACCCGGAGAAATCCGGCCTAATACCCCATAACGAC-TTTCGCATGG---TTACAGATGAGCATGCGGTCCATTAGCCAGTTGG-CG-GGGTAACGGCCCACCAAAGCGACGATGGATAGGGGTTCTGAGAGGAAGG-TCCCCCACATTGGAACTGAGACACGGTCCAAACT-CCTACGGGAGGCAGCAGTGAGGAATATTGGTCAATGGTCGGCAGACTGAACCAGCCAAGTCGCGTGAAGGA-AGACGGCCC-TACGGGTTGTAAACTTC-TTTTGTCGGAGAGTAAAGTGTACGCGTATTGCAAGTATCCGAAGAAAAAGCATCGGCTAACTCCGTGCCAGCAGCCGCGGTAATACGGAGGATGCGAGCGTTATCCGGATTTATTGGGTTTAAAGGGTGCGTAGGCGGCACGCCAAGTCAGCGGTGAAATGCCCGGGCTTAACCC-GG-GAGCTGCCGTTGAAACTG-CGAGCTAGCGTGCACAAGAGGCAGGCGGAATGCGTGGTGTAGCGGTGAAATGCATAGATATCACGCAGAACCCCGATTGCGAAGGCAGCCTGCTAGGGT-GCAACGGACGCTGAGGCACGAAAGCGTGGGGATCGAACAGGATTAGATACCCTGGTAGTCCACGCAGTAAACGATGAATACTAACTGTTT--AGCGGTACAGCGAAAGCGTTAAGTATTCCACCTGGGGA-GTACGCCGGCAACGGTGAAACTCAAAGGAATTGACGGGGGCCCGCACAAGCGGAGGAACATGTGGTTTAATTCGATGATACGCGAGGAACCTTACCCGGGCTCAAACA-CCTGCGAGGTGCTGCATGGTTGTCGTCAGCTCGTGCCGTGAGGTGTCGGCTTAAGTGCCATAACGAGCG-CAACCC-TATTGACAGTTACTAA-CGGTCAAGCCGAGGACTCT-GTCGAGACTGCCGGCGCAAGCCGCGAGGAAGGTGGGGATGACGTCAAATCAGCACGGCCCTTACGTCCGGGGCGACACACGTGTTACAATGGCAGGTACAGAAGGCAGCCAGTCAGCAATGACGCGCGAATCCC-AAAACCTGTCTCAGTTCGGATTGGAGTCTGCAACTCGACTCCATGAAGCTGGATTCGCTAGTAATCGCGCATCAGCCATGGCGCGGTGAATACGTTCCCGGGCCTTGTACACACCGCCCGTCAAGCCATGGAAGCCGGGAGTACCTGAAGC-------------GGAGCGTACGAAGGTAATACCGGTAACTGGGGCTAAGTC-------------------------------------------------------
>NC_019904.1:c5537179-5535768 Echinicola vietnamensis DSM 17526, complete genome
------------------------------CTGGCTCAGGATGAACGCTAGCGGCAGGCC-TAATACATGCAAGTCGAACGGAGTGGCGCACGGGTGC-GTAACGCGTATGCAACCTACCTTCCACAGGGGGATAGCCCGGGGAAACCCGGATTAATACCCCATGGCATA-GCCGGCATCG---TGGAAGATGGGCATGCGTAGGATTAGCTGGTTGG-TG-CGGTAACGGCGCACCAAGGCGACGATCCTTAGGGGTTCTGAGAGGAAGG-TCCCCCACACTGGCACTGAGATACGGGCCAGACT-CCTACGGGAGGCAGCAGTAGGGAATATTGGTCAATGGGCGGGAGCCTGAACCAGCCATGCCGCGTGCAGGA-AGACGGCCT-TACGGGTTGTAAACTGC-TTTTGTACGGGAAGAAAAGG-ATGCGCATTGCCGGTACCGTACGAATAAGCACCGGCTAACTCCGTGCCAGCAGCCGCGGTAATACGGAGGGTGCAAGCGTTGTCCGGATTTATTGGGTTTAAAGGGTGCGTAGGCGGCCCGGTAAGTCAGCGGTGAAAGTTTCCGGCTCAACCG-GG-AAACTGCCGTTGATACTGTCGGGCTTGAGTGCCGATGGGGTACATGGAATTTATGGTGTAGCGGTGAAATGCATAGATACCATAAGGAACACCGATAGCGAAGGCATTGTACTGATCG-GCAACTGACGCTGAGGCACGAAAGCGTGGGTAGCGAACAGGATTAGATACCCTGGTAGTCCACGCCGTAAACGATGATCACTCGCTGTTA--AGTGGCCAAGCGAAAGCGTTAAGTGATCCACCTGGGGA-GTACGCCGGCAACGGTGAAACTCAAAGGAATTGACGGGGGTCCGCACAAGCGGTGGAGCATGTGGTTTAATTCGATGATACGCGAGGAACCTTACCTGGGCTAGAAT--GAAGCAAGGTGCTGCATGGCTGTCGTCAGCTCGTGCCGTGAGGTGTTGGGTTAAGTCCCGCAACGAGCG-CAACCCCTGTGTCCAGTTGCCAT-CAGTTAAGCTGGGGACTCT-GGACAGACTGCCTGCGCAAGCAGAGAGGAAGGAGGGGACGACGTCAAGTCATCATGGCCCTTACGCCCAGGGCGACACACGTGCTACAATGGCGCATACAACGGGTAGCGGTCCGGCAACGGTAAGCCAACCTCTAAAGTGCGTCTCAGTTCGGATCGGGGCCTGCAACTCGGCCCCGTGAAGCTGGAATCGCTAGTAATCGCGCATCAGCCATGGCGCGGTGAATACGTTCCCGGACCTTGTACACACCGCCCGTCAAGCCATGGAAGTCGGGTAGACCTGAAGG-----------------------------------------------------------------------------------------------------------
>NC_015638.1:1891816-1893323 Lacinutrix sp. 5H-3-7-4, complete genome
-----------------AGAGTTT--GATCCTGGCTCAGGATGAACGCTAGCGGCAGGCT-TAACACATGCAAGTCGAGGGGACCGGCGCACGGGTGC-GTAACGCGTATAGAATCTACCTTGTACTAAGGGATAGCCTTTGGAAACGAAGATTAATACCTTATAGTATA-ATCGGCATCG---TACAAGATGACTATGCGTTCTATTAGCTAGATGG-TG-TGGTAACGGCACACCATGGCAACGATAGATAGGGGCCCTGAGAGGGGGA-TCCCCCACACTGGTACTGAGACACGGACCAGACT-CCTACGGGAGGCAGCAGTGAGGAATATTGGACAATGGAGGCAACTCTGATCCAGCCATGCCGCGTGCAGGA-AGACTGCCC-TATGGGTTGTAAACTGC-TTTTATACAGGAAGAAACACTACGTGGCTTGACGGTACTGTAAGAATAAGGATCGGCTAACTCCGTGCCAGCAGCCGCGGTAATACGGAGGATCCAAGCGTTATCCGGAATCATTGGGTTTAAAGGGTCCGTAGGTGGATAATTAAGTCAGAGGTGAAATCCTGCAGCTCAACTG-TA-GAATTGCCTTTGATACTGGTTATCTTGAGTTATTATGAAGTAGTTAGAATATGTAGTGTAGCGGTGAAATGCATAGATATTACATAGAATACCAATTGCGAAGGCAGATTACTAATAA-TCAACTGACACTGATGGACGAAAGCGTGGGGAGCGAACAGGATTAGATACCCTGGTAGTCCACGCCGTAAACGATGGTCACTAGCTGTTC--AGTGGCTAAGCGAAAGTGATAAGTGACCCACCTGGGGA-GTACGTTCGCAAGAATGAAACTCAAAGGAATTGACGGGGGCCCGCACAAGCGGTGGAGCATGTGGTTTAATTCGATGATACGCGAGGAACCTTACCAGGGCTTAAATA-TTTACAAGGTGCTGCATGGTTGTCGTCAGCTCGTGCCGTGAGGTGTCAGGTTAAGTCCTATAACGAGCG-CAACCCCTGTTGTTAGTTGCCAG-CGATCAAGTCGGGAACTCT-AACAAGACTGCCAGTGCAAACTGTGAGGAAGGTGGGGATGACGTCAAATCATCACGGCCCTTACGTCCTGGGCTACACACGTGCTACAATGGTAGGGACAGAGAGCAGCCACTGGGCGATCAGGAGCGAATCTA-AAACCCTATCACAGTTCGGATCGGAGTCTGCAACTCGACTCCGTGAAGCTGGAATCGCTAGTAATCGCATATCAGCCATGATGCGGTGAATACGTTCCCGGGCCTTGTACACACCGCCCGTCAAGCCATGGAAGCTGGGAGTGCCTGAAGT-------------GGAGCGGCCTAGGGTAAAATCGGTAACTAGGGCTAAGTCGTAACAAGG-TAGCCGTACCGGAAGGTGCGGCTGGAACACCT-------------
>NC_016940.1:2849575-2851094 Saprospira grandis str. Lewin, complete genome
---------------GGAGAGTTT--GATCCTGGCTCAGGATGAACGCTAGCGGCAGGCT-TAATACATGCAAGTCGAACGGAGTGGCGCACGGGTGA-GTAACGCGTACACAATCTGCCTTCATCAGGGGGAAAGTCACTGGAAACGGTGAATAATCCCGCATACAACT-AATGGCATCA---ATGAAGATGAGTGTGCGTCTGATTAGCTAGATGG-TG-AGGTAACGGCTCACCATGGCAACGATCAGTAGGGGGCGTGAGAGCGTGA-TCCCCCACACGGGTACTGAGACACGGACCCGACT-CCTACGGGAGGCAGCAGTAAGGAATATTGGGCAATGGACGGAAGTCTGACCCAGCCATGCCGCGTGCGGGA-AGACGGCCC-TTTGGGTTGTAAACCGC-TTTTATCTAGGAAGAATGGCGATTCAAAGAGACGGTACTAGATGAATAAGCACCGGCTAACTCCGTGCCAGCAGCCGCGGTAATACGGAGGGTGCAAGCGTTATCCGGAATCACTGGGTTTAAAGGGTACGTAGGCGGTTCAGTAAGTCAGATGTGAAATGTCGGAGCTCAACTT-CG-AACTTGCATTTGAAACTGTTGAACTTGAATTAGGTGGAAGTGTGCGGAATGTATCATGTAGCGGTGAAATGCATAGATATGATATAGAACACCAATAGCGAAGGCAGCACACTACGCT-TTGATTGACGCTGAGGTACGAAAGCGTGGGGAGCGAACAGGATTAGATACCCTGGTAGTCCACGCCCTAAACGATGCTAACTGGATATTT--AGTGTCTGAGGGAAACCATTAAGTTAGCCACCTGGGGA-GTACGTTCGCAAGAATGAAACTCAAAGGAATTGACGGGGGTCCGCACAAGCGGTGGAGCATGTGGTTTAATTCGATGATACGCGAGGAACCTTACCTGGGCTCGAACT-CTAGTGAGGTGCTGCATGGCTGTCGTCAGCTCGTGCCGTGAGGTGTTGGGTTAAGTCCCGCAACGAGCG-CAACCCCTATCTTTAGTTGCCAG-CG-TTCGGTCGGGGACTCT-AGAGAGACTGCCTCCGTAAGGAGAGAGGAAGGAAGGGACGACGTCAAGTCATCATGGCCTTTATGCCCAGGGCTACACACGTGCTACAATGGCGCCTACAGAGGGCAGCGAACCTGCGAAGGTAAGCGAATCTCAAAAGGGCGTCCCAGTTCGGATTGGAGTCTGCAACTCGACTCCATGAAGTTGGAATCGCTAGTAATCGCGCATCAGCCATGGCGCGGTGAATACGTTCCCGGACCTTGTACACACCGCCCGTCAAGCCATGGGAGTCAGGGGTGCCTGAAGA-------------GGAGCTATCTAGGGTAAACCTGGTGACTAGGGCTAAGTCGTAACAAGG-TAGCCGTACCGGAAGGTGCGGCTGGAATACCTCCT----------
>NC_017569.1:1415650-1417154 Riemerella anatipestifer RA-GD, complete genome
-----------------AGAGTTT--GATCCTGGCTCAGGATGAACGCTAGCGGGAGGCC-TAACACATGCAAGCCGAGCGGAGCGGCGTACGGGTGC-GGAACACGTGTGCAACCTGCCTTTATCTGAGGGATAGCCTTTCGAAAGGAAGATTAATACCTCATAATAT--GTTGGCATCA---ATAGAGATGGGCACGCGCAAGATTAGATAGTTGG-TG-AGGTAACGGCTCACCAAGTCAATGATCTTTAGGGGGCCTGAGAGGGTGA-TCCCCCACACTGGTACTGAGACACGGACCAGACT-CCTACGGGAGGCAGCAGTGAGGAATATTGGACAATGGGTGCAAGCCTGATCCAGCCATCCCGCGTGAAGGA-CGACGGCCC-TATGGGTTGTAAACTTC-TTTTGTACAGGGATAAACCTCTCGTGAGCTGAAGGTACTGTACGAATAAGCACCGGCTAACTCCGTGCCAGCAGCCGCGGTAATACGGAGGGTGCAAGCGTTATCCGGATTTATTGGGTTTAAAGGGTCCGCAGGCGGGCTAGTAAGTCAGTGGTGAAAGCCTACAGCTTAACTG-TA-GAACTGCCGTTGATACTGCTAGTCTTGAGTATAGTTGAGGTAGCTGGAATGAGTAGTGTAGCGGTGAAATGCATAGATATTACTCAGAACACCGATTGCGAAGGCAGGTTACCAAGTT-ATAACTGACGCTGAGGGACGAAAGCGTGGGGAGCGAACAGGATTAGATACCCTGGTAGTCCACGCCGTAAACGATGCTAACTCGTTTTTG--AGAGACTAAGCGAAAGTGATAAGTTAGCCACCTGGGGA-GTACGACCGCAAGGTTGAAACTCAAAGGAATTGACGGGGGCCCGCACAAGCGGTGGATCATGTGGTTTAATTCGATGATACGCGAGGAACCTTACCAAGGCTTAAATG-TTTTCAAGGTGCTGCATGGTTGTCGTCAGCTCGTGCCGTGAGGTGTTAGGTTAAGTCCTGCAACGAGCG-CAACCCCTGTCACTAGTTGCCAT-C--TTAAGTTGGGGACTCT-AGTGAGACTGCCTACGCAAGTAGCGAGGAAGGTGGGGATGACGTCAAATCATCACGGCCCTTACGCCTTGGGCCACACACGTGATACAATGGCCGGTACAGAGGGCAGCTACACTGCGAAGTGATGCAAATCTC-AAAGCCGGTCTCAGTTCGGATTGGAGTCTGCAACTCGACTCTATGAAGCTGGAATCGCTAGTAATCGCGCATCAGCCATGGCGCGGTGAATACGTTCCCGGGCCTTGTACACACCGCCCGTCAAGCCATGGAAGCTGGGGGTACCTGAAGT-------------GGAGCTGCCTAGGGTAAAACTAGTAACTAGGGCTAAGTCGTAACAAGG-TAGCCGTACCGGAAGGTGCGGCTGGAACATCT-------------
>NC_015571.1:2280282-2281801 Porphyromonas gingivalis TDC60 DNA, complete genome
-----------------AGAGTTT--GATCCTGGCTCAGGATGAACGCTAGCGATAGGCT-TAACACATGCAAGTCGAGGGGACCGGCGCACGGGTGC-GTAACGCGTATGCAACTTGCCTTACAGAGGGGGATAACCCGTTGAAAGACGGACTAAAACCGCATACACTT-TATTGCATGAT--TGTAAGATAGGCATGCGTCCCATTAGCTTGTTGG-TG-AGGTAACGGCTCACCAAGGCGACGATGGGTAGGGGAACTGAGAGGTTTA-TCCCCCACACTGGTACTGAGACACGGACCAGACT-CCTACGGGAGGCAGCAGTGAGGAATATTGGTCAATGGGCGAGAGCCTGAACCAGCCAAGTCGCGTGAAGGA-AGACAGTCC-TAAGGATTGTAAACTTC-TTTTATACGGGAATAACGGGTACGAGCATTGAATGTACCGTAAGAATAAGCATCGGCTAACTCCGTGCCAGCAGCCGCGGTAATACGGAGGATGCGAGCGTTATCCGGATTTATTGGGTTTAAAGGGTGCGTAGGTTGTTCGGTAAGTCAGCGGTGAAACCTGAGCGCTCAACGT-TC-AGCCTGCCGTTGAAACTACCGGGCTTGAGTTCAGTGGCGGCAGGCGGAATTCGTGGTGTAGCGGTGAAATGCATAGATATCACGAGGAACTCCGATTGCGAAGGCAGCTTGCCATACT-GCGACTGACACTGAAGCACGAAGGCGTGGGTATCAAACAGGATTAGATACCCTGGTAGTCCACGCAGTAAACGATGATTACTAGGAGTTT--GCTTCCACAGCGAAAGCGTTAAGTAATCCACCTGGGGA-GTACGCCGGCAACGGTGAAACTCAAAGGAATTGACGGGGGCCCGCACAAGCGGAGGAACATGTGGTTTAATTCGATGATACGCGAGGAACCTTACCCGGGATTGAAAT-CTATGTAGGTGCTGCATGGTTGTCGTCAGCTCGTGCCGTGAGGTGTCGGCTTAAGTGCCATAACGAGCG-CAACCCACATCGGTAGTTGCTAA-CAGTTTCGCTGAGGACTCT-ACCGAGACTGCCGTCGTAAGGCGCGAGGAAGGTGTGGATGACGTCAAATCAGCACGGCCCTTACATCCGGGGCGACACACGTGTTACAATGGGAGGGACAAAGGGCAGCTACCGGGCGACCGGATGCGAATCTC-AAACCCTTCCCCAGTTCGGATCGGAGTCTGCAACTCGACTCCGTGAAGCTGGATTCGCTAGTAATCGCGCATCAGCCATGGCGCGGTGAATACGTTCCCGGGCCTTGTACACACCGCCCGTCAAGCCATGGGAGTCGGGGGTACCTGAAGG-------------GGGGCGCACTAGGGTAATACCGGTGACTGGGGCTAAGTCGTAACAAGG-TAGCCGTACCGGAAGGTGCGGCTGGAACACCT-------------
>NC_016001.1:c2933996-2932498 Flavobacterium branchiophilum FL-15, complete genome
-----------------AGAGTTT--GATCCTGGCTCAGGATGAACGCTAGCGGCAGGCT-TAACACATGCAAGTCGAGGGGACCGGCGCACGGGTGC-GTAACGCGTATGCAATCTACCTTTTACATAGGGATAGCCCAGAGAAATTTGGATTAATACCTGATAGTATG-TATCGCATGG---TAAAAGATGAGCATGCGTCCCATTAGCTAGATGG-TA-AGGTAACGGCTTACCATGGCTACGATGGGTAGGGGTCCTGAGAGGGAGA-TCCCCCACACTGGTACTGAGACACGGACCAGACT-CCTACGGGAGGCAGCAGTGAGGAATATTGGACAATGGGCGCAAGCCTGATCCAGCCATGCCGCGTGCAGGA-TGACGGTCC-TATGGATTGTAAACTGC-TTTTGTACAGGAAGAAACACTACGAGGCTTGACGGTACTGTAAGAATAAGGATCGGCTAACTCCGTGCCAGCAGCCGCGGTAATACGGAGGATCCAAGCGTTATCCGGAATCATTGGGTTTAAAGGGTCCGTAGGCGGTTTGATAAGTCAGTGGTGAAAGCCCATCGCTCAACGA-TG-GAACGGCCATTGATACTGTTAGACTTGAATTATTAGGAAGTAACTAGAATATGTAGTGTAGCGGTGAAATGCTTAGAGATTACATGGAATACCAATTGCGAAGGCAGGTTACTACTAA-TGGATTGACGCTGATGGACGAAAGCGTGGGTAGCGAACAGGATTAGATACCCTGGTAGTCCACGCTGTAAACGATGGATACTAGCTGTTG--AGTGGCTAAGCGAAAGTGATAAGTATCCCACCTGGGGA-GTACGTTCGCAAGAATGAAACTCAAAGGAATTGAC-GGGGCCCGCACAAGCGGTGGAGCATGTGGTTTAATTCGATGATACGCGAGGAACCTTACCAAGGCTTAAATA-ATTACAAGGTGCTGCATGGTTGTCGTCAGCTCGTGCCGTGAGGTGTCAGGTTAAGTCCTATAACGAGCG-CAACCCCTGTTGTTAGTTGCCAT-CGATGAAGTCGGGAACTCT-AACAAGACTGCCAGTGTAAACTGTGAGGAAGGTGGGGATGACGTCAAATCATCACGGCCCTTACGCCTTGGGCTACACACGTGCTACAATGGACGGTACAGAGAGCAGCCACTACGTGAGTAGGAGCGAATCTA-AAAACCGTTCTCAGTTCGGATCGGAGTCTGCAACTCGACTCCGTGAAGCTGGAATCGCTAGTAATCGGATATCAGCCATGATCCGGTGAATACGTTCCCGGGCCTTGTACACACCGCCCGTCAAGCCATGGAAGCTGGGGGTGCCTGAAGT-------------GGAGCTGCCTAGGGTAAAACTGGTAACTAGGGCTAAGTCGTAACAAGG-TAGCCGTACCGGAAGGTGCGGCTGGAACACCT-------------
>NC_016510.2:c1803380-1801861 Flavobacterium columnare ATCC 49512, complete genome
---------TACGATGAAGAGTTT--GATCCTGGCTCAGGATGAACGCTAGCGGCAGGCT-TAACACATGCAAGTCGAGGGGACCGGCGCACGGGTGC-GTAACGCGTATGCAATCTACCTTGTACAGGGGGATAGCCCAGAGAAATTTGGATTAATACCCCATAGTATT-AATGGCCTCA---TACAAGATGAGCATGCGTCCCATTAGCTAGTTGG-TG-TGGTAACGGCATACCAAGGCAACGATGGGTAGGGGTCCTGAGAGGGAGA-TCCCCCACACTGGTACTGAGACACGGACCAGACT-CCTACGGGAGGCAGCAGTGAGGAATATTGGTCAATGGGCGCAAGCCTGAACCAGCCATGCCGCGTGCAGGA-TGACGGTCC-TATGGATTGTAAACTGC-TTTTGTACAGGAAGAAACCCCTTGTAGCTTGACGGTACTGTAAGAATAAGGATCGGCTAACTCCGTGCCAGCAGCCGCGGTAATACGGAGGATCCAAGCGTTATCCGGAATCATTGGGTTTAAAGGGTCCGTAGGCGGTTTTATAAGTCAGTGGTGAAATCTGGTCGCTCAACGA-TC-AAACGGCCATTGATACTGTAAGACTTGAATTACTTGGAAGTAACTAGAATATGTAGTGTAGCGGTGAAATGCTTAGAGATTACATGGAATACCGATTGCGAAGGCAGGTTACTACGAG-TATATTGACGCTGATGGACGAAAGCGTGGGGAGCGAACAGGATTAGATACCCTGGTAGTCCACGCCGTAAACGATGGATACTAGCTGTTT--AGTGGCTAAGCGAAAGTGATAAGTATCCCACCTGGGGA-GTACGCTCGCAAGAGTGAAACTCAAAGGAATTGACGGGGGCCCGCACAAGCGGAGGAGCATGTGGTTTAATTCGATGATACGCGAGGAACCTTACCAAGGCTTAAATG-TTTTCAAGGTGCTGCATGGTTGTCGTCAGCTCGTGCCGTGAGGTGTCAGGTTAAGTCCTATAACGAGCG-CAACCCCTGTTGCTAGTTGCCAG-CGATCATGTCGGGAACTCT-AGCAAGACTGCCGGTGCAAACCGCGAGGAAGGTGGGGATGACGTCAAATCATCACGGCCCTTACGCCTTGGGCTACACACGTGCTACAATGGACGGTACAGAGAGCAGCCACTACGCAAGTAGGAGCGAATCTA-AAAACCGTTCTCAGTTCGGATCGGAGTCTGCAACTCGACTCCGTGAAGCTGGATTCGCTAGTAATCGCAGATCAGCCATGCTGCGGTGAATACGTTCCCGGGCCTTGTACACACCGCCCGTCAAGCCATGGAAGCTGGGGGTACCTGAAGT-------------GGAGCTGCCTAGGGTAAAACTGGTAACTAGGGCTAAGTCGTAACAAGG-TAGCCGTACCGGAAGGTGCGGCTGGAACACCTCCTTTC-------
>JQ352756.1 Flavobacteriaceae bacterium UJ101 16S ribosomal RNA gene, partial sequence
--------------------------------------------------------------------TGCAAGTCGAGGGGACCGGCGGACGGGTGC-GTAACGCGTATACAACTTGCCTATCACTAGGGGATAGCCATTGGAAACGATGAATAATACCCTATGGTCT--GATTGCATGA---TGATAGATGGGTATGCGTCCAATTAGCTAGTTGG-TG-CGGTAACGGCGTACCAAGGCGATGATTGGTAGGGGGCCTGAGAGGGTGA-ACCCCCACACTGGTACTGAGACACGGACCAGACT-CCTACGGGAGGCAGCAGTGAGGAATATTGGTCAATGGAGGGAACTCTGAACCAGCCATCCCGCGTGTAGGA-AGACGGCCT-TATGGGTTGTAAACTAC-TTTTATACAGGAAGAAACGTCTCGTGGCCTGACGGTACTGTAGGAATAAGCACCGGCTAACTCCGTGCCAGCAGCCGCGGTAATACGGAGGGTGCGAGCGTTATCCGGATTTATTGGGTTTAAAGGGTCCGTAGGCGGGCTAATAAGTCAGTGGTGAAATCCCATCGCTTAACGA-TG-GAACTGCCATTGATACTGTTAGTCTTGAATAAGGTTGCAGTGGTTGGAATGTGTAGTGTAGCGGTGAAATGCATAGATATTACACAGAACACCGATTGCGAAGGCAGATCACTAAGCC-TTTATTGACGCTGAGGGACGAAAGCGTGGGGAGCGAACAGGATTAGATACCCTGGTAGTCCACGCCGTAAACGATGATTACTCGGTGTTG--AGTGCCTAAGCGAAAGTGATAAGTAATCCACCTGGGGA-GTACGTTCGCAAGAATGAAACTCAAAGGAATTGACGGGGGCCCGCACAAGCGGTGGAGCATGTGGTTTAATTCGATGATACGCGAGGAACCTTACCAAGGCTTAAATAAATTGCAAGGTGCTGCATGGTTGTCGTCAGCTCGTGCCGTGAGGTGTCAGGTTAAGTCCTATAACGAGCG-CAACCCCTATCGTTAGTTGCCAT-C--TTTAGTTGGGGACTCT-AGCGAGACTGCCTACGCAAGTAGAGAGGAAGGTGGGGATGACGTCAAATCATCACGGCCCTTACGTTTTGGGCTACACACGTGCTACAATGGTAGGTACAGAGGGCAGCTACCCTGTGAAGGGATGCGAATCTT-AAAACCTATCTCAGTTCGGATCGGAGTCTGCAACTCGACTCCGTGAAGCTGGAATCGCTAGTAATCGCGCATCAGCCATGGCGCGGTGAATACGTTCCCGGGCCTTGTACACACCGCCCGTCAAGCCATGGAAGCTGGGGGTACCTGAAGT-------------GAAGC-----------------------------------------------------------------------------------------
>JQ349050.1 Niabella ginsenosidivorans 16S ribosomal RNA gene, partial sequence
---------------------------------------GATGAACGCTAGCGGCAGGCT-TAATACATGCAAGTCGAGGGGACCGGCAAACGGGTGA-GGAACACGTACACAACCTACCTTTAAGCGGGGGATAGCCCAGAGAAATTTGGATTAATACCCCATAGGATG-ATAGGCATCT---TTAAGGACGGGTGTGCGCATGATTAGGTAGTTGG-CG-GGGTAACGGCCCACCAAGCCTACGATCATTAACTGGTGTGAGAGCACGA-CCAGTCACACGGGCACTGAGACACGGGCCCGACT-CCTACGGGAGGCAGCAGTAAGGAATATTGGTCAATGGAGGGAACTCTGAACCAGCCATGCCGCGTGGAGGA-TGAAGGTCC-TCTGGATTGTAAACTTC-TTTTATCTGGGGCGAAAAAGTTTTTTAACTGACGGTACCAGATGAATAAGCACCGGCTAACTCCGTGCCAGCAGCCGCGGTAATACGGAGGGTGCAAGCGTTATCCGGATTTACTGGGTTTAAAGGGAGCGTAGGTGGGCTAGTAAGTCAGTGGTGAAATCTCCGGGCTTAACCC-GG-AAACTGCCATTGATACTATTGGTCTTGAATACTGTGGAGGTCAGCGGAATATGTCATGTAGCGGTGAAATGCATAGATATGACATAGAACACCAATTGCGAAGGCAGCTGGCTACACA-AGCATTGACACTGAGGCTCGAAAGCGTGGGGATCAAACAGGATTAGATACCCTGGTAGTCCACGCCCTAAACGATGGATACTCGACATAC--TGTGTCTGAGCGAAAGCATTAAGTATCCCACCTGGGAA-GTACGATCGCAAGATTGAAACTCAAAGGAATTGGCGGGGGTCCGCACAAGCGGTGGAGCATGTGGTTTAATTCGATGATACGCGAGGAACCTTACCTGGGCTAGAATG-AAAGCAAGGTGCTGCATGGCTGTCGTCAGCTCGTGCCGTGAGGTGTTGGGTTAAGTCCCGCAACGAGCG-CAACCCCCATCACTAGTTGCCAT-CAGTAACGCTGGGAACTCT-AGTGAAACTGCCGTCGTAAGACGAGAGGAAGGAGGGGATGATGTCAAGTCATCATGGCCTTTATGCCCAGGGCTACACACGTGCTACAATGGGGCGCACAAAGGGTTGCGACCTGGTGACAGGAAGCCAATCCCAAAAACGTCTCTCAGTTCAGATCGCAGTCTGCAACTCGACTGCGTGAAGCTGGAATCGCTAGTAATCGTATATCAGCAATGATACGGTGAATACGTTCCCGGACCTTGCACACACCGCCCGTCAAGCCATGAAAGCCGGGTGTACCTGAAGT-------------GGAGCTGCCTAGGGTAAAACTGGTAATTGGGGCT------------------------------------------------------------
>NC_018609.1:1129753-1131274 Riemerella anatipestifer RA-CH-1, complete genome
---------TACAATGGAGAGTTT--GATCCTGGCTCAGGATGAACGCTAGCGGGAGGCC-TAACACATGCAAGCCGAGCGGAGCGGCGTACGGGTGC-GGAACACGTGTGCAACCTGCCTTTATCTGAGGGATAGCCTTTCGAAAGGAAGATTAATACCTCATAACAT--GTTGGCATCA---ATAGAGATGGGCACGCGCAAGATTAGATAGTTGG-TG-AGGTAACGGCTCACCAAGTCAATGATCTTTAGGGGGCCTGAGAGGGTGA-TCCCCCACACTGGTACTGAGACACGGACCAGACT-CCTACGGGAGGCAGCAGTGAGGAATATTGGACAATGGGTGGAAGCCTGATCCAGCCATCCCGCGTGAAGGA-CGACGGCCC-TATGGGTTGTAAACTTC-TTTTGTACAGGGATAAACCTCTCGTGAGCTGAAGGTACTGTACGAATAAGCACCGGCTAACTCCGTGCCAGCAGCCGCGGTAATACGGAGGGTGCGAGCGTTATCCGGATTTATTGGGTTTAAAGGGTCCGCAGGCGGGCTAGTAAGTCAGTGGTGAAAGCCTACAGCTTAACTG-TA-GAACTGCCGTTGATACTGCTAGTCTTGAGTATAGTTGAGGTAGCTGGAATGAGTAGTGTAGCGGTGAAATGCATAGATATTACTCAGAACACCGATTGCGAAGGCAGGTTACCAAGTT-ATAACTGACGCTGAGGGACGAAAGCGTGGGGAGCGAACAGGATTAGATACCCTGGTAGTCCACGCCGTAAACGATGCTAACTCGTTTTTG--AGAGACTAAGCGAAAGTGATAAGTTAGCCACCTGGGGA-GTACGACCGCAAGGTTGAAACTCAAAGGAATTGACGGGGGCCCGCACAAGCGGTGGATCATGTGGTTTAATTCGATGATACGCGAGGAACCTTACCAAGGCTTAAATG-TTTTCAAGGTGCTGCATGGTTGTCGTCAGCTCGTGCCGTGAGGTGTTAGGTTAAGTCCTGCAACGAGCG-CAACCCCTGTCACTAGTTGCCAT-C--TTAAGTTGGGGACTCT-AGTGAGACTGCCTACGCAAGTAGAGAGGAAGGTGGGGATGACGTCAAATCATCACGGCCCTTACGCCTTGGGCCACACACGTGATACAATGGCCGGTACAGAGGGCAGCTACACTGCGAAGTGATGCAAATCTC-AAAGCCGGTCTCAGTTCGGATTGGAGTCTGCAACTCGACTCTATGAAGCTGGAATCGCTAGTAATCGCGCATCAGCCATGGCGCGGTGAATACGTTCCCGGGCCTTGTACACACCGCCCGTCAAGCCATGGAAGCTGGGGGTACCTGAAGT-------------GGAGCTGCCTAGGGTAAAACTAGTAACTAGGGCTAAGTCGTAACAAGG-TAGCCGTACCGGAAGGTGCGGCTGGAACATCTCATTTT-------
>NC_020125.1:c15184-13680 Riemerella anatipestifer RA-CH-2, complete genome
-----------------AGAGTTT--GATCCTGGCTCAGGATGAACGCTAGCGGGAGGCC-TAACACATGCAAGCCGAGCGGAGCGGCGTACGGGTGC-GGAACACGTGTGCAACCTGCCTTTATCTGAGGGATAGCCTTTCGAAAGGAAGATTAATACCTCATAATAT--GTTGGCATCA---ATAGAGATGGGCACGCGCAAGATTAGATAGTTGG-TG-AGGTAACGGCTCACCAAGTCAATGATCTTTAGGGGGCCTGAGAGGGTGA-TCCCCCACACTGGTACTGAGACACGGACCAGACT-CCTACGGGAGGCAGCAGTGAGGAATATTGGACAATGGGTGCAAGCCTGATCCAGCCATCCCGCGTGAAGGA-CGACGGCCC-TATGGGTTGTAAACTTC-TTTTGTACAGGGATAAACCTCTCGTGAGCTGAAGGTACTGTACGAATAAGCACCGGCTAACTCCGTGCCAGCAGCCGCGGTAATACGGAGGGTGCAAGCGTTATCCGGATTTATTGGGTTTAAAGGGTCCGCAGGCGGGCTAGTAAGTCAGTGGTGAAAGCCTACAGCTTAACTG-TA-GAACTGCCGTTGATACTGCTAGTCTTGAGTATAGTTGAGGTAGCTGGAATGAGTAGTGTAGCGGTGAAATGCATAGATATTACTCAGAACACCGATTGCGAAGGCAGGTTACCAAGTT-ATAACTGACGCTGAGGGACGAAAGCGTGGGGAGCGAACAGGATTAGATACCCTGGTAGTCCACGCCGTAAACGATGCTAACTCGTTTTTG--AGAGACTAAGCGAAAGTGATAAGTTAGCCACCTGGGGA-GTACGACCGCAAGGTTGAAACTCAAAGGAATTGACGGGGGCCCGCACAAGCGGTGGATCATGTGGTTTAATTCGATGATACGCGAGGAACCTTACCAAGGCTTAAATG-TTTTCAAGGTGCTGCATGGTTGTCGTCAGCTCGTGCCGTGAGGTGTTAGGTTAAGTCCTGCAACGAGCG-CAACCCCTGTCACTAGTTGCCAT-C--TTAAGTTGGGGACTCT-AGTGAGACTGCCTACGCAAGTAGCGAGGAAGGTGGGGATGACGTCAAATCATCACGGCCCTTACGCCTTGGGCCACACACGTGATACAATGGCCGGTACAGAGGGCAGCTACACTGCGAAGTGATGCAAATCTC-AAAGCCGGTCTCAGTTCGGATTGGAGTCTGCAACTCGACTCTATGAAGCTGGAATCGCTAGTAATCGCGCATCAGCCATGGCGCGGTGAATACGTTCCCGGGCCTTGTACACACCGCCCGTCAAGCCATGGAAGCTGGGGGTACCTGAAGT-------------GGAGCTGCCTAGGGTAAAACTAGTAACTAGGGCTAAGTCGTAACAAGG-TAGCCGTACCGGAAGGTGCGGCTGGAACATCT-------------
>JX847597.1 Mucilaginibacter sp. PAMC 26640 16S ribosomal RNA gene, partial sequence
----------------------------------------------GCTAGCGGCAGGCG-TAATACATGCAAGTCGGACGGAGTGGCGCACGGGTGC-GTAACACGTATGTAACCTACCTTAATCTGGGGGATAGCCTCTCGAAAGAGAGATTAACACCGCATAACATC-TGCGGCATTG---ATTAAGATGGGCATGCGGAACATTAGCTAGTTGG-TA-AGGTAATGGCTTACCAAGGCTACGATGTTTAGGGGATCTGAGAGGATGA-CCCCCCACACTGGTACTGAGACACGGACCAGACT-CCTACGGGAGGCAGCAGTAAGGAATATTGGTCAATGGGCGGAAGCCTGAACCAGCCATGCCGCGTGCAGGA-AGACGGCCC-TACGGGTTGTAAACTGC-TTTTGTACCGGAATAAACCTTTCGTGAGCTGAATGTACGGTAAGAATAAGGATCGGCTAACTCCGTGCCAGCAGCCGCGGTAATACGGAGGATCCGAGCGTTATCCGGATTTATTGGGTTTAAAGGGTGCGTAGGCGGCCAGTTAAGTCAGGGGTGAAAGACGGTAGCTCAACTA-TC-GCAGTGCCTTTGATACTGACGGGCTTGAATACACTTGAGGTAGGCGGAATGTGACAAGTAGCGGTGAAATGCATAGATATGTCACAGAACACCAATTGCGAAGGCAGCTTACTAAAGT-GTGATTGACGCTGAGGCACGAAAGCGTGGGGATCAAACAGGATTAGATACCCTGGTAGTCCACGCCCTAAACGATGAATACTCGATGTTG--AGCGTCTAAGCGAAAGCGTTAAGTATTCCACCTGGGGA-GTACGCCCGCAAGGGTGAAACTCAAAGGAATTGACGGGGGCCCGCACAAGCGGAGGAGCATGTGGTTTAATTCGATGATACGCGAGGAACCTTACCCGGGCTTGAAA--GAAACTAGGTGCTGCATGGCTGTCGTCAGCTCGTGCCGTGAGGTGTTGGGTTAAGTCCCGCAACGAGCG-CAACCCCTATGTTTAGTTGCCAG-CACTTAAGGTGGGGACTCT-AAACAGACTGCCTATGCAAATAGAGAGGAAGGAGGGGACGACGTCAAGTCATCATGGCCCTTACGTCCGGGGCTACACACGTGCTACAATGGATGGTACAGCGGGCAGCTACCTGGCAACAGGATGCCAATCTCGAAAGCCATTCACAGTTCGGATCGGGGTCTGCAACTCGACCCCGTGAAGTTGGATTCGCTAGTAATCGCGTATCAGCAATGACGCGGTGAATACGTTCCCGGGCCTTGTACACACCGCCCGTCAAGCCATGGAAGCTGGAAGTGCCTGAAGT-------------GGAGCGTCCTAGGGTAAAGTCGGTAACTGGGGCTAAGTCGTAACAGGT-A--------------------------------------------
>KF023502.1 Formosa sp. Hel1_33_131 16S ribosomal RNA gene, partial sequence
-------------------------------------------------------------------------GTCGAGGGGACCGGCGCACGGGTGC-GTAACGCGTATACAATCTACCTTATACTGGGGTATAGCCTTTAGAAATGAAGATTAACCCCCCATAGTCTC-GGTGGCATCA---TATAAGATGAGTATGCGTTCTATTAGTTTGTTGG-TG-AGGTAACGGCTTACCAAGACTACGATAGATAGGGGCCCTGAGAGGGGGA-TCCCCCACACTGGTACTGAGACACGGACCAGACT-CCTACGGGAGGCAGCAGTGAGGAATATTGGACAATGGAGGCAACTCTGATCCAGCCATGCCGCGTGTAGGA-TGACTGCCC-TATGGGTTGTAAACTAC-TTTTATACAGGAAGAAACACTACGTGGCTTGACGGTACTGTAAGAATAAGGATCGGCTAACTCCGTGCCAGCAGCCGCGGTAATACGGAGGATCCAAGCGTTATCCGGAATCATTGGGTTTAAAGGGTCCGTAGGTGGATAATTAAGTCAGAGGTGAAATCTTGCAGCTCAACTG-TA-AAATTGCCTTTGAAACTGGTTATCTTGAGTTATTATGAAGTAGTTAGAATATGTAGTGTAGCGGTGAAATGCATAGATATTACATAGAATACCAATTGCGAAGGCAGATTACTAATAA-TCAACTGACACTGATGGACGAAAGCGTGGGTAGCGAACAGGATTAGATACCCTGGTAGTCCACGCCGTAAACGATGGTTACTAGCTGTTT--AGTGGCTAAGCGAAAGTGATAAGTAACCCACCTGGGGA-GTACGTTCGCAAGAATGAAACTCAAAGGAATTGACGGGGGCCCGCACAAGCGGTGGAGCATGTGGTTTAATTCGATGATACGCGAGGAACCTTACCAGGGCTTAAATA-CTTACAAGGTGCTGCATGGTTGTCGTCAGCTCGTGCCGTGAGGTGTCAGGTTAAGTCCTATAACGAGCG-CAACCCCTGTTGTTAGTTGCCAG-CGATCATGTCGGGAACTCT-AACAAGACTGCCAGTGCAAACTGTGAGGAAGGTGGGGATGACGTCAAATCATCACGGCCCTTACGTCCTGGGCTACACACGTGCTACAATGGTAGGGACAGAGAGCAGCCACTGGGCGACCAGGAGCGAATCTA-AAACCCTATCACAGTTCGGATCGGAGTCTGCAACTCGACTCCGTGAAGCTGGAATCGCTAGTAATCGGATATCAGCCATGATCCGGTGAATACGTTCCCGGGCCTTGTACACACCGCCCGTCAAGCCATGGAAGTTGGAAGTGCCTGAAGT-------------GGAGCG----------------------------------------------------------------------------------------
>KF023501.1 Formosa sp. Hel3_A1_48 16S ribosomal RNA gene, partial sequence
--------------------------------------------------------------------TGCAAGTCGAGGGGACCGGCGCACGGGTGC-GTAACGCGTATACAATCTGCCTTATACTGGGGTATAGCCTTTAGAAATGAAGATTAATCCCCCATAGTCTC-GGTGGCATCA---TATAAGATGAGTATGCGTTCTATTAGTTTGTTGG-TG-AGGTAACGGCTCACCAAGGCTACGATAGATAGGGGCCCTGAGAGGGGGA-TCCCCCACACTGGTACTGAGACACGGACCAGACT-CCTACGGGAGGCAGCAGTGAGGAATATTGGACAATGGAGGCAACTCTGATCCAGCCATGCCGCGTGCAGGA-AGACTGCCC-TATGGGTTGTAAACTGC-TTTTATATAGGAAGAAACCTTACGTGAGCTGACGGTACTATAAGAATAAGGATCGGCTAACTCCGTGCCAGCAGCCGCGGTAATACGGAGGATCCAAGCGTTATCCGGAATCATTGGGTTTAAAGGGTCCGTAGGTGGATAATTAAGTCAGAGGTGAAATCTTGCAGCTCAACTG-TA-AAATTGCCTTTGATACTGGTTATCTTGAGTTATTATGAAGTAGTTAGAATATGTAGTGTAGCGGTGAAATGCATAGATATTACATAGAATACCAATTGCGAAGGCAGATTACTAATAA-TCAACTGACACTGATGGACGAAAGCGTGGGTAGCGAACAGGATTAGATACCCTGGTAGTCCACGCCGTAAACGATGGTTACTAGCTGTTT--AGTGGCTAAGCGAAAGTGATAAGTAACCCACCTGGGGA-GTACGTTCGCAAGAATGAAACTCAAAGGAATTGACGGGGGCCCGCACAAGCGGTGGAGCATGTGGTTTAATTCGATGATACGCGAGGAACCTTACCAGGGCTTAAATA-CTTACAAGGTGCTGCATGGTTGTCGTCAGCTCGTGCCGTGAGGTGTCAGGTTAAGTCCTATAACGAGCG-CAACCCCTGTTGTTAGTTGCCAG-CGATCATGTCGGGAACTCT-AACAAGACTGCCGGTGCAAACCGTGAGGAAGGTGGGGATGACGTCAAATCATCACGGCCCTTACGTCCTGGGCTACACACGTGCTACAATGGTCGGTACAGAGAGCAGCCACTACGCGAGTAGGAGCGAATCTT-AAAGCCGATCACAGTTCGGATCGGAGTCTGCAACTCGACTCCGTGAAGCTGGAATCGCTAGTAATCGGATATCAGCCATGATCCGGTGAATACGTTCCCGGGCCTTGTACACACCGCCCGTCAAGCCATGGAAGTTGGGAGTGCCTGAAGT-------------GGAGCG----------------------------------------------------------------------------------------
>NZ_CP007547.1:c3804765-3803245 Elizabethkingia anophelis NUHP1, complete genome
----------ACAATGGAGAGTTT--GATCCTGGCTCAGGATGAACGCTAGCGGGAGGCC-TAACACATGCAAGCCGAGCGGAGCGGCGTACGGGTGC-GGAACACGTGTGCAACCTGCCTTTATCAGGGGGATAGCCTTTCGAAAGGAAGATTAATACCCCATAATAT--ATCGGCATCG---ATAGAGATGGGCACGCGCAAGATTAGCTAGTTGG-TG-AGGTAACGGCTCACCAAGGCGACGATCTTTAGGGGGCCTGAGAGGGTGA-TCCCCCACACTGGTACTGAGACACGGACCAGACT-CCTACGGGAGGCAGCAGTGAGGAATATTGGACAATGGGTGGAAGCCTGATCCAGCCATCCCGCGTGCAGGA-AGACGGCCC-TATGGGTTGTAAACTGC-TTTTATCTGGGGATAAACCTTACGTGAGCTGAAGGTACCAGAAGAATAAGCACCGGCTAACTCCGTGCCAGCAGCCGCGGTAATACGGAGGGTGCAAGCGTTATCCGGATTTATTGGGTTTAAAGGGTCCGTAGGCGGACTGATAAGTCAGTGGTGAAATCCGACAGCTTAACTG-TC-GAACTGCCATTGATACTGTTAGTCTTGAGTAAGGTTGAAGTGGCTGGAATAAGTAGTGTAGCGGTGAAATGCATAGATATTACTTAGAACACCAATTGCGAAGGCAGGTCACTAAGTC-TTAACTGACGCTGATGGACGAAAGCGTGGGGAGCGAACAGGATTAGATACCCTGGTAGTCCACGCCGTAAACGATGATTACTCGTTTTTG--AGAGACTAAGCGAAAGTGATAAGTAATCCACCTGGGGA-GTACGTTCGCAAGAATGAAACTCAAAGGAATTGACGGGGGCCCGCACAAGCGGTGGAGCATGTGGTTTAATTCGATGATACGCGAGGAACCTTACCAAGACTTAAATG-TTTTCAAGGTGCTGCATGGTTGTCGTCAGCTCGTGCCGTGAGGTGTTAGGTTAAGTCCTGCAACGAGCG-CAACCCCTGTCACTAGTTGCTAA-C--TTAAGTTGAGGACTCT-AGTGAGACTGCCTACGCAAGTAGAGAGGAAGGTGGGGATGACGTCAAATCATCACGGCCCTTACGTCTTGGGCCACACACGTGCTACAATGGCCGGTACAGAGGGCAGCTACCTAGTGATAGGATGCAAATCTC-AAAGCCGGTCTCAGTTCGGATTGGAGTCTGCAACTCGACTCTATGAAGCTGGAATCGCTAGTAATCGCGCATCAGCCATGGCGCGGTGAATACGTTCCCGGGCCTTGTACACACCGCCCGTCAAGCCATGGAAGCTGGGGGTACCTGAAGT-------------GGAGCTGCCTAGGGTAAAACTAGTAACTAGGGCTAAGTCGTAACAAGG-TAGCCGTACCGGAAGGTGCGGCTGGAACATCTCATTTT-------
>KM198970.1 Hymenobacter sp. APR13 16S ribosomal RNA gene, complete sequence
-----------------AGAGTTT--GATCCTGGCTCAGGATGAACGCTAGCGGCAGGCC-TAATACATGCAAGTCGAACGGAGTGGCGCACGGGTGC-GTAACGCGTAACCAACCTGCCCTGAACTGGGGGATAGCCCGCCGAAAGGCGGATTAATACCGCATAACACT-CCTGGCATCA---TTCAGGATGGGGTTGCGTGACATTAGCTAGTTGG-CG-GGGTAACGGCCCACCAAGGCGACGATGTCTAGGGGACCTGAGAGGGTGA-TCCCCCACACTGGCACTGAGATACGGGCCAGACT-CCTACGGGAGGCAGCAGTAGGGAATATTGGGCAATGGGCGAGAGCCTGACCCAGCCATGCCGCGTGCCGGA-TGAAGGCCT-TCTGGGTTGTAAACGGC-TTTTCTCAGGGAAGAAAAAG-ATGCGAACTGACGGTACCTGAGGAATAAGCACCGGCTAACTCCGTGCCAGCAGCCGCGGTAATACGGAGGGTGCAAGCGTTGTCCGGATTTATTGGGTTTAAAGGGTGCGTAGGTGGCCCGTTAAGTCCGGGGTGAAAGCCCACAGCTCAACTG-TG-GAACTGCCCTGGATACTGGCGGGCTTGAGTCCAGACGAGGTTGGCGGAATGGAAGATGTAGCGGTGAAATGCATAGATATCTTCCAGAACCCCGATTGCGTAGGCAGCTGACTAGGCT-GGTACTGACACTGAGGCACGAAAGCGTGGGGAGCGAACAGGATTAGATACCCTGGTAGTCCACGCCGTAAACGATGGATACTCGCTGGTG--ACTGGCTTAGCGAAAGCGGTAAGTATCCCACCTGGGGA-GTACGCTCGCAAGAGTGAAACTCAAAGGAATTGACGGGGGCCCGCACAAGTGGTGGAGCATGTGGTTTAATTCGATGATACGCGAGGAACCTTACCTAGGCTAGAAT--AAAGCAAGGTGCTGCATGGCCGTCGTCAGCTCGTGCCGTGAGGTGTTGGGTTAAGTCCCGCAACGAGCG-CAACCCCTACATTTAGTTGCCAT-CAGTTAAGCTGGGGACTCT-AGATGGACTGCCTGCGCAAGCAGTGAGGAAGGCGGGGACGACGTCAGGTCATCATGGCCCTTACGCCTAGGGCTACACACGTGCTACAATGGACGGTACAGAGGGTCGCTACCTGGTGACAGGATGCCAATCTCAAAAGCCGTTCTCAGTTCGGATCGAAGTCTGCAACTCGACTTCGTGAAGCTGGAATCACTAGTAATCGCGTATCAGCAATGACGCGGTGAATACGTTCCCGGGCCTTGTACACACCGCCCGTCAAGCCATGGAAGTCTGGTAGACCTGAAGC-------------GAAGCCAGTTAGGGTAGAACAGGTAACTGGGGCTAAGTCGTAACAAGG-TAGCCGTACCGGAAGGTGCGGCTGGATCACCTCCTTT--------
>KF303586.1 Rufibacter sp. DG15C 16S ribosomal RNA gene, partial sequence
--------------------------------GGCTCAGGATGAACGCTAGCGGCAGGCC-TAATACATGCAAGTCGAACGGAGTGGCGCACGGGTGC-GTAACGCGTATGCAACCTACCTTCAACTGGGGGATAGCCCGGAGAAATCCGGATTAATACCGCATAACACC-CATGGCATCT---TTGGAGATGGGCATGCGTGCCATTAGCTAGTTGG-CG-GGGTAACGGCCCACCAAGGCTACGATGGCTAGGGGTTCTGAGAGGACGG-TCCCCCACACTGGCACTGAGATACGGGCCAGACT-CCTACGGGAGGCAGCAGTAGGGAATATTGGGCAATGGGCGGAAGCCTGACCCAGCCATGCCGCGTGCAGGA-TGAAGGCCT-TCTGGGTTGTAAACTGC-TTTTACCAGGGAAGAAAACA-ATGCGAACTGACGGTACCTGGGGAATAAGCACCGGCTAACTCCGTGCCAGCAGCCGCGGTAATACGGAGGGTGCAAGCGTTGTCCGGATTTATTGGGTTTAAAGGGTGCGTAGGCGGCCCCTTAAGTCAGTGGTGAAAGCCCGCGGCTCAACCG-CG-GAACTGCCATTGATACTGGGGGGCTTGAGTACAGACGAGGTAGGCGGAATTGAAGATGTAGCGGTGAAATGCTTAGATATCTTCAAGAACACCGATTGCGTAGGCAGCTTACTAGGCT-GTAACTGACGCTGAGGCACGAAAGCGTGGGGAGCGAACAGGATTAGATACCCTGGTAGTCCACGCCGTAAACGATGATTACTCGATGTCG--GGCGTCTTAGCGAAAGCGTTAAGTAATCCACCTGGGGA-GTACGCCCGCAAGGGTGAAACTCAAAGGAATTGACGGGGGCCCGCACAAGCGGTGGAGCATGTGGTTTAATTCGATGATACGCGAGGAACCTTACCTAGGCTAGAAT--AAAGCAAGGTGCTGCATGGCTGTCGTCAGCTCGTGCCGTGAGGTGTTGGGTTAAGTCCCGCAACGAGCG-CAACCCCTACCTTTAGTTGCCAG-CACTAACGGTGGGGACTCT-AAAGGGACTGCCTCCGCAAGGAGTGAGGAAGGCGGGGACGACGTCAAGTCATCATGGCCCTTACGCCTAGGGCTACACACGTGCTACAATGGGCGGTACAGAGGGTCGCTACCTGGTGACAGGATGCCAATCTCAAAAGCCGCTCTCAGTTCGGATCGAAGTCTGCAACTCGACTTCGTGAAGCTGGAATCGCTAGTAATCGCGTATCAGCAATGACGCGGTGAATACGTTCCCGGGCCTTGTACACACCGCCCGTCAAGCCATGGAAGTCAGGGAGACCTGAAGG-------------GGAGCCGCTTAGGGTAAAACTGGTAACTGGGGCTAAGTCGTAACAAG-----------------------------------------------
>KF303587.1 Rufibacter sp. DG31D 16S ribosomal RNA gene, partial sequence
-----------------------------TCTGGCTCAGGATGAACGCTAGCGGCAGGCC-TAATACATGCAAGTCGAACGGAGTGGCGCACGGGTGC-GTAACGCGTATGCAACCTACCTTGAACTGGGGGATAGCCTTCCGAAAGGGAGATTAATACCGCATAAGACA-TAGGGCATCT---TTCAAGATGGGCATGCGTGCCATTAGCTAGTTGG-CG-GGGTAAGGGCCCACCAAGGCGACGATGGCTAGGGGGTCTGAGAGGATGG-TCCCCCACACTGGCACTGAGATACGGGCCAGACT-CCTACGGGAGGCAGCAGTAGGGAATATTGGGCAATGGGCGGAAGCCTGACCCAGCCATGCCGCGTGCAGGA-TGAAGGCCT-TCTGGGTTGTAAACTGC-TTTTATCAGGGAAGAAAACA-ATGCGAACTGACGGTACCTGAGGAATAAGCACCGGCTAACTCCGTGCCAGCAGCCGCGGTAATACGGAGGGTGCAAGCGTTGTCCGGATTTATTGGGTTTAAAGGGTGCGTAGGCGGCCCATTAAGTCAGTGGTGAAAGCCCGGGGCTCAACCC-CG-GAACCGCCATTGATACTGGTGGGCTTGAGTATGGACGAGGTTGGCGGAATTGAGGGTGTAGCGGTGAAATGCTTAGATACCCTCAAGAACACCGATTGCGTAGGCAGCTAACTAGGCC-ATAACTGACGCTGAGGCACGAAAGCGTGGGGAGCGAACAGGATTAGATACCCTGGTAGTCCACGCCGTAAACGATGATTACTCGATGTCG--GGCGTCTTAGCGAAAGCGTTAAGTAATCCACCTGGGGA-GTACGCCCGCAAGGGTGAAACTCAAAGGAATTGACGGGGGCCCGCACAAGCGGTGGAGCATGTGGTTTAATTCGATGATACGCGAGGAACCTTACCTAGGCTAGAAT--AAAGCAAGGTGCTGCATGGCTGTCGTCAGCTCGTGCCGTGAGGTGTTGGGTTAAGTCCCGCAACGAGCG-CAACCCCTATCCCTAGTTGCCAG-CACTCAAGGTGGGGACTCT-AGGGAGACTGCCTCCGCAAGGAGTGAGGAAGGCGGGGACGACGTCAAGTCATCATGGCCCTTACGCCTAGGGCTACACACGTGCTACAATGGCGCATACAGAGGGTCGCTACCTGGTGACAGGATGCCAATCTCAAAAGTGCGTCTCAGTTCGGATCGGAGTCTGCAACTCGACTCCGTGAAGCTGGAATCGCTAGTAATCGCGTATCAGCAATGACGCGGTGAATACGTTCCCGGGCCTTGTACACACCGCCCGTCAAGCCATGGAAGTCAGGGAGACCTGAAGG-------------GGAGCGGCTTAGGGTAAAACTGGTAACTGGGGCTAAGTCGTAACAAG-----------------------------------------------
>KF360083.1 Hymenobacter sp. DG25A 16S ribosomal RNA gene, partial sequence
--------------------------------GGCTCATGATGAACGCTAGCGGCAGGCC-TAATACATGCAAGTCGAACGGAGTGGCGCACGGGTGC-GTAACGCGTAACCAACCTGCCCTTGACTGGGGGATAGCCCGCCGAAAGGCGGATTAATACCGCATAAACCA-GCTGGCATCA---TCAAGGATGGGGTTGCGTGACATTAGCTTGTTGG-CG-GGGTAACGGCCCACCAAGGCGACGATGTCTAGGGGACCTGAGAGGGTGA-TCCCCCACACTGGCACTGAGATACGGGCCAGACT-CCTACGGGAGGCAGCAGTAGGGAATATTGGGCAATGGGCGAGAGCCTGACCCAGCCATGCCGCGTGCCGGA-TGAAGGCCT-TCTGGGTTGTAAACGGC-TTTTCTCAGGGAAGAAAAAG-ATGCGCACTGACGGTACCTGAGGAATAAGCACCGGCTAACTCCGTGCCAGCAGCCGCGGTAATACGGAGGGTGCAAGCGTTGTCCGGATTTATTGGGTTTAAAGGGTGCGTAGGTGGCCTTGTAAGTCCGTGGTGAAAGCCTCTCGCTTAACGA-GA-GAACTGCCATGGATACTGCAAGGCTTGAGTCCAGACGAGGTTGGCGGAATGGATGGTGTAGCGGTGAAATGCATAGATACCATCCAGAACCCCGATTGCGTAGGCAGCTGACTAGGCT-GGTACTGACACTGAGGCACGAAAGCGTGGGGAGCGAACAGGATTAGATACCCTGGTAGTCCACGCCGTAAACGATGGATACTCGTTGCTA--AGTGACTTAGCGAAAGCGTTAAGTATCCCACCTGGGGA-GTACGCCCGCAAGGGTGAAACTCAAAGGAATTGACGGGGGCCCGCACAAGTGGTGGAGCATGTGGTTTAATTCGATGATACGCGAGGAACCTTACCTAGGCTAGAAT--AAAGCAAGGTGCTGCATGGCCGTCGTCAGCTCGTGCCGTGAGGTGTTGGGTTAAGTCCCGCAACGAGCG-CAACCCCTACATTTAGTTGCCAG-CGGTTATGCCGGGGACTCT-AGATGGACTGCCTGCGCAAGCAGTGAGGAAGGCGGGGACGACGTCAGGTCATCATGGCCCTTACGCCTAGGGCTACACACGTGCTACAATGGACGGTACAGAGGGTCGCTACACAGTGATGTGACGCCAATCTCAAAAACCGTTCTCAGTTCGGATCGAAGTCTGCAACTCGACTTCGTGAAGCTGGAATCACTAGTAATCGCGTATCAGCAATGACGCGGTGAATACGTTCCCGGGCCTTGTACACACCGCCCGTCAAGCCATGGAAGTCTGGTAGACCTGAAGC-------------GAAGCCAGTTAGGGTAGAACAGGTAACTGGGGCTAAGTCGTAACAAG-----------------------------------------------
>KF360084.1 Hymenobacter sp. DG25B 16S ribosomal RNA gene, partial sequence
-------------------------------AGGCTCAGGATGAACGCTAGCGGCAGGCC-TAATACATGCAAGTCGAACGGAGTGGCGCACGGGTGC-GTAACGCGTAACCAACCTGCCCTTGACTGGGGGATAGCCCGCCGAAAGGCGGATTAATACCGCATAAACCA-GCTGGCATCA---TCAAGGATGGGGTTGCGTGACATTAGCTAGTTGG-CG-GGGTAACGGCCCACCAAGGCGACGATGTCTAGGGGACCTGAGAGGGTGA-TCCCCCACACTGGCACTGAGATACGGGCCAGACT-CCTACGGGAGGCAGCAGTAGGGAATATTGGGCAATGGGCGAGAGCCTGACCCAGCCATGCCGCGTGCCGGA-TGAAGGCCT-TCTGGGTTGTAAACGGC-TTTTCTCAGGGAAGAAAAAG-ATGCGCACTGACGGTACCTGAGGAATAAGCACCGGCTAACTCCGTGCCAGCAGCCGCGGTAATACGGAGGGTGCAAGCGTTGTCCGGATTTATTGGGTTTAAAGGGTGCGTAGGTGGCCTTGTAAGTCCGTGGTGAAAGCCTCTCGCTTAACGA-GA-GAACTGCCATGGATACTGCAAGGCTTGAGTCCAGACGAGGTTGGCGGAATGGATGGTGTAGCGGTGAAATGCATAGATACCATCCAGAACCCCGATTGCGTAGGCAGCTGACTAGGCT-GGTACTGACACTGAGGCACGAAAGCGTGGGGAGCGAACAGGATTAGATACCCTGGTAGTCCACGCCGTAAACGATGGATACTCGTTGCTA--AGTGACTTAGCGAAAGCGTTAAGTATCCCACCTGGGGA-GTACGCCCGCAAGGGTGAAACTCAAAGGAATTGACGGGGGCCCGCACAAGTGGTGGAGCATGTGGTTTAATTCGATGATACGCGAGGAACCTTACCTAGGCTAGAAT--AAAGCAAGGTGCTGCATGGCCGTCGTCAGCTCGTGCCGTGAGGTGTTGGGTTAAGTCCCGCAACGAGCG-CAACCCCTACATTTAGTTGCCAG-CGGTTATGCCGGGGACTCT-AGATGGACTGCCTGCGCAAGCAGTGAGGAAGGCGGGGACGACGTCAGGTCATCATGGCCCTTACGCCTAGGGCTACACACGTGCTACAATGGACGGTACAGAGGGTCGCTACACAGTGATGTGACGCCAATCTCAAAAACCGTTCTCAGTTCGGATCGAAGTCTGCAACTCGACTTCGTGAAGCTGGAATCACTAGTAATCGCGTATCAGCAATGACGCGGTGAATACGTTCCCGGGCCTTGTACACACCGCCCGTCAAGCCATGGAAGTCTGGTAGACCTGAAGC-------------GAAGCCAGTTAGGGTAGAACAGGTAACTGGGGCTAAGTCGTAAAAG------------------------------------------------
>KF874659.1 Myroides sp. ZB35 16S ribosomal RNA gene, partial sequence
----------------------------------------------------------------------------------------------------------GTATGCAACCTACCTTATACAGGGGAATAGCCCGAAGAAATTCGGATTAATGCTCCATGGTTTA-AATGGCATCG---TATAAGATGGGCATGCGTATCATTAGCTAGTTGG-TG-TGGTAACGGCATACCAAGGCAACGATGATTAGGGGTCCTGAGAGGGAGA-TCCCCCACACTGGTACTGAGACACGGACCAGACT-CCTACGGGAGGCAGCAGTGAGGAATATTGGTCAATGGAGGCAACTCTGAACCAGCCATGCCGCGTGCAGGA-TGACGGTCC-TATGGATTGTAAACTGC-TTTTGTACAGGAAGAAACCTTACGAGACTTGACGGTACTGTAAGAATAAGGATCGGCTAACTCCGTGCCAGCAGCCGCGGTAATACGGAGGATCCGAGCGTTATCCGGAATTATTGGGTTTAAAGGGTTCGTAGGCGGCTTTATAAGTCAGTGGTGAAATTTCCTAGCTTAACTA-AG-ACACTGCCATTGATACTGCTTAACTTGAATAGTATGGAAGTAACTAGAATATGTAGTGTAGCGGTGAAATGCTTAGATATTACATGGAATACCAATTGCGAAGGCAGGTTACTACGTA-TTTATTGACGCTGATGAACGAAAGCGTGGGGAGCGAACAGGATTAGATACCCTGGTAGTCCACGCCGTAAACGATGGATACTAGCTGTTC--AGTGGCTAAGCGAAAGTGATAAGTATCCCACCTGGGGA-GTACGTTCGCAAGAATGAAACTCAAAGGAATTGACGGGGGCCCGCACAAGCGGTGGAGCATGTGGTTTAATTCGATGATACGCGAGGAACCTTACCAGGGCTTAAATA-TTTACAAGGTGCTGCATGGTTGTCGTCAGCTCGTGCCGTGAGGTGTCAGGTTAAGTCCTATAACGAGCG-CAACCCCTATTGTTAGTTACCAG-CGCTTAAGGCGGGGACTCT-AGCAAGACTGCCGGTGCAAACCGTGAGGAAGGTGGGGATGACGTCAAATCATCACGGCCCTTACGTCCTGGGCTACACACGTGCTACAATGGCAAGTACAGAAAGCAGCTACCTGGCAACAGGATGCGAATCTC-AAAGCTTGTCTCAGTTCGGATTGGAGTCTGCAACTCGACTCTATGAAGCTGGAATCGCTAGTAATCGGATATCAGCCATGATCCGGTGAATACGTTCCCGGGCCTTGTACACACCGCCCGTCAAGCCATGG-------------------------------------------------------------------------------------------------------------------------------
>KJ019870.1 Nonlabens sp. MIC269 16S ribosomal RNA gene, partial sequence
------------------------------------CAGGATGAACGCTAGCGGCAGGCC-TAACACATGCAAGTCGAGGGGACCGGCGCACGGGTGC-GTAACGCGTATACAACCTACCTATTACTGAGGGATAGCCCGAAGAAATTTGGATTAATACCTCATAGAATT-AATGGCATCA---TAATAGATGGGTATGCGTCCTATTAGCTAGATGG-TG-AGGTAACGGCTCACCATGGCGACGATAGGTAGGGGTCCTGAGAGGGAGA-TCCCCCACACTGGTACTGAGACACGGACCAGACT-CCTACGGGAGGCAGCAGTGAGGAATATTGGACAATGGAGGCAACTCTGATCCAGCCATGCCGCGTGTAGGA-AGACGGCCC-TATGGGTTGTAAACTAC-TTTTGTACGGGAAGAAATACCACGTGGTTTGACGGTACCGTAAGAATAAGCACCGGCTAACTCCGTGCCAGCAGCCGCGGTAATACGGAGGGTGCAAGCGTTATCCGGAATCATTGGGTTTAAAGGGTCCGTAGGCGGGTAATTAAGTCAGTGGTGAAATGCAGGGGCTCAACTC-CG-GCACTGCCATTGATACTGGTTATCTTGAATTATTGTGAAGTGGTTAGAATATGTAGTGTAGCGGTGAAATGCTTAGATATTACATAGAATACCGATTGCGAAGGCAGATCACTAACAA-TATATTGACGCTGATGGACGAAAGCGTGGGGAGCGAACAGGATTAGATACCCTGGTAGTCCACGCCGTAAACGATGGTTACTAGCTGTTT--AGTGGCCAAGCGAAAGTGATAAGTAACCCACCTGGGGA-GTACGTTCGCAAGAATGAAACTCAAAGGAATTGACGGGGGCCCGCACAAGCGGTGGAGCATGTGGTTTAATTCGATGATACGCGAGGAACCTTACCAGGGCTTAAATA-ATTGCAAGGTGCTGCATGGTTGTCGTCAGCTCGTGCCGTGAGGTGTCAGGTTAAGTCCTATAACGAGCG-CAACCCCTATTTCTAGTTGCCAG-CACTAATGGTGGGGACTCT-AGAGAGACTGCCGGTGCAAACCGTGAGGAAGGTGGGGATGACGTCAAATCATCACGGCCCTTACGTCCTGGGCTACACACGTGCTACAATGGTAGGGACAGAGAGCAGCCACTTCGCGAGAAGGAGCGAATCTA-AAACCCTATCTCAGTTCGGATCGCAGTCTGCAACTCGACTGCGTGAAGCTGGAATCGCTAGTAATCGCATATCAGCCATGATGCGGTGAATACGTTCCCGGGCCTTGTACACACCGCCCGTCAAGCCATGGAAGCTGGGGGTGCCTGAAGT-------------GGAGCTGCCTAGGGTAAAACTAGAAACTGGGGCTAAGTC-------------------------------------------------------
>KJ606781.1 Hymenobacter sp. PAMC26554 16S ribosomal RNA gene, partial sequence
--------------------------------------------------------------AATACATGCAAGTCGAACGGAGTGGCGCACGGGTGC-GTAACACGTAACTAACCTACCTACACCTGGGGGATAGCCCGCCGAAAGGCGGATTAATACCGCATAAGGCT-ACCGGCATCG---GTATAGATGGGGTTGCGGGTCATTAGCTAGTTGG-TT-GGGTAACGGCTGACCAAGGCGACGATGACTAGGGGAGCTGAGAGGCTGG-TCCCCCACACGGGCACTGAGATACGGGCCCGACT-CCTACGGGAGGCAGCAGTAGGGAATATTGGGCAATGGGCGAGAGCCTGACCCAGCCATGCCGCGTGCAGGA-AGAAGGCTT-TCTGAGTCGTAAACTGC-TTTTGATAGGGAAGAATAAGCACGTGTGATGACGGTACCTACAGAATAAGCACCGGCTAACTCCGTGCCAGCAGCCGCGGTAATACGGAGGGTGCGAGCGTTGTCCGGATTTATTGGGTTTAAAGGGTGCGTAGGCGGCTTTGTAAGTCCGGGGTGAAAGCCCGCTGCTCAACAG-CG-GAACTGCCCTGGATACTGCGGAGCTTGAGTACAGACGAGGTTGGCGGAATGGACCGAGTAGCGGTGAAATGCATAGATACGGTCCAGAACCCCGATTGCGAAGGCAGCTGACTAGGCT-GATACTGACGCTGAGGCACGACAGCGT-GGGAGCGAACAGGATTAGATACCCTGGTAGTCCACGCCGTAAACGATGGATACTCGCTGCGG--CGTGGCTTAGGGAAACCGATAAGTATCCCACCTGGGGA-GTACGCCGGCAACGGTGAAACTCAAAGGAATTGACGGGGGCCCGCACAAGTGGTGGAGCATGTGGTTTAATTCGATGATACGCGAGGAACCTTACCTAGGCTAGAAT--AAAGCAAGGTGCTGCATGGCCGTCGTCAGCTCGTGCCGTGAGGTGTTGGGTTAAGTCCCGCAACGAGCG-CAACCCCTATAGTTAGTTGCCAG-CACTAATGGTGGGGACTCT-AGCTAGACTGCCTGCGCAAGCAGTGAGGAAGGCGGGGACGACGTCAGGTCATCATGGCCCTTACGCCTAGGGCGACACACGTGCTACAATGGACGGTACAGCGGGTAGCTACTGGGCGACCAGATGCCAATCTCGAAAGCCGTTCTCAGTTCGGATCGGAGTCTGCAACTCGACTCCGTGAAGCTGGAATCACTAGTAATCGCGCATCAGCCATGGCGCGGTGAATACGTTCCCGGGCCTTGTACACACCGCCCGTCAAGCCATGGAAGTTTGGTAGACCTGAAGC-------------GAAGCCAGTTAGG---------------------------------------------------------------------------------
>KJ606783.1 Hymenobacter sp. PAMC26628 16S ribosomal RNA gene, partial sequence
--------------------------------------------------------------AATACATGCAAGTCGAACGGAGTGGCGCACGGGTGC-GTAACGCGTAGCCAACCTACCCGAATCTGGGGGATAGCCCGCCGAAAGGCGGATTAATACCGCATAAGACT-GCCGGCATCG---ATTCGGATGGGGCTGCGTGCCATTAGCTAGTTGG-GG-GGGTAACGGCCCACCAAGGCGACGATGGCTAGGGGAGCTGAGAGGCTGG-TCCCCCACACGGGCACTGAGATACGGGCCCGACT-CCTACGGGAGGCAGCAGTAGGGAATATTGGGCAATGGAGGAGACTCTGACCCAGCCATGCCGCGTGCCGGA-TGAAGGCCT-TCTGGGTCGTAAACGGC-TTTTTTCCGGGAAGAACCGGTGTGCGCCCTGACGGTACCGGGAGAATAAGCACCGGCTAACTCCGTGCCAGCAGCCGCGGTAATACGGAGGGTGCGAGCGTTGTCCGGATTTATTGGGTTTAAAGGGTGCGTAGGCGGCCGCGTAAGTCTGGGGTGAAAGCCCGTTGCTCAACAA-CG-GAACTGCCCTGGAAACTGCGCGGCTTGAGTCCAGACGAGGTTGGCGGAATGGGCGGTGTAGCGGTGAAATGCATAGATACCGTCCAGAACCCCGATTGCGAAGGCAGCTGACTAGGCT-GGTACTGACGCTGAGGCACGAAAGCGTGGGGAGCGAACAGGATTAGATACCCTGGTAGTCCACGCCGTAAACGATGGATACTCGCTGGTG--ACTGGCTTAGCGAAAGCGTTAAGTATCCCACCTGGGGA-GTACGCCCGCAAGGGTGAAACTCAAAGGAATTGACGGGGGCCCGCACAAGTGGTGGAGCATGTGGTTTAATTCGATGATACGCGAGGAACCTTACCTAGGCTAGAAT--AAAGCAAGGTGCTGCATGGCCGTCGTCAGCTCGTGCCGTGAGGTGTTGGGTTAAGTCCCGCAACGAGCG-CAACCCCTACATTTAGTTGCCAG-CGGTCGTGCCGGGGACTCT-AGATGGACTGCCTGCGCAAGCAGTGAGGAAGGCGGGGACGACGTCAGGTCATCATGGCCCTTACGCCTAGGGCTACACACGTGCTACAATGGACGGTACAGCGGGTTGCCAACCAGCGATGGTGCGCCAATCCCGAAAGCCGTTCTCAGTTCGGATCGGAGTCTGCAACTCGACTCCGTGAAGCTGGAATCACTAGTAATCGCGCATCAGCAATGGCGCGGTGAATACGTTCCCGGGCCTTGTACACACCGCCCGTCAAGCCATGGAAGTTTGGTAGACCTGAAGC-------------GAAGCC----------------------------------------------------------------------------------------
>KT951691.1 Sphingobacterium sp. ML3W 16S ribosomal RNA gene, partial sequence
---------------------------------------------------------------------------------------------------------------------------------------------------------------------------------------------------------------------------------------------------------------------------------------------------------------------------------------------------------------------------------------------------------------------------------------------------------------------------------------------------------------------------------------------------GGGTGCGTAGGCGGTCCTATAAGTCAGTGGTGAAAGACGGCAGCTTAACTG-TC-GCAGTGCCTTTGATACTGTAGGACTTGAATCTATTTGAAGTGGGCGGAATAAGACAAGTAGCGGTGAAATGCATAGATATGTCTTAGAACTCCGATTGCGAAGGCAGCTCACTAAGTT-AGCATTGACGCTGATGCACGAAAGCGTGGGGATCAAACAGGATTAGATACCCTGGTAGTCCACGCCCTAAACGATGATAACTCGATGTTT--AGCGTCCAAGCGAAAGCGTTAAGTTATCCACCTGGGGA-GTACGGTCGCAAGATTGAAACTCAAAGGAATTGACGGGGGCCCGCACAAGCGGAGGAGCATGTGGTTTAATTCGATGATACGCGAGGAACCTTACCCGGGCTTGAAA--GAAACTAGGTGCTGCATGGCTGTCGTCAGCTCGTGCCGTGAGGTGTTGGGTTAAGTCCCGCAACGAGCG-CAACCCCTATGTTTAGTTGCCAG-CGATTATGTCGGGGACTCT-AAACAGACTGCCTGTGCAAACAGTGAGGAAGGTGGGGACGACGTCAAGTCATCATGGCCCTTACGTCCGGGGCTACACACGTGCTACAATGGATGGTACAGCGGGCAGCTACATAGCAATATGATGCTAATCTCTAAAGCCATTCACAGTTCGGATTGAGGTCTGCAACTCGACCTCATGAAGTTGGATTCGCTAGTAATCGCGTATCAGCAATGACGCGGTGAATACG--------------------------------------------------------------------------------------------------------------------------------------------------------------------
>KP208630.1 Chryseobacterium sp. IHB B 17019 16S ribosomal RNA gene, partial sequence
-------------TGGTAGAGTTTTGGAACCTGGCTCAGGATGAACGCTAGCGGGAGGCC-TAACACATGCAAGCCGAGCGGAGCGGCGCACGGGTGC-GGAACACGTGTGCAACCTGCCTTTATCAGGGAGATAGCCTTTCGAAAGGAAGATTAATACCCCATAATAT--GGTGGCATCA---ATAGAGATGGGCACGCGCAAGATTAGATAGTTGG-TA-GGGTAACGGCCTACCAAGTCAATGATCTTTAGGGGGCCTGAGAGGGTGA-TCCCCCACACTGGTACTGAGACACGGACCAGACT-CCTACGGGAGGCAGCAGTGAGGAATATTGGACAATGGGTGAGAGCCTGATCCAGCCATCCCGCGTGAAGGA-CGACGGCCC-TATGGGTTGTAAACTTC-TTTTGTATAGGGATAAACCTCTCGTGAGCTGAAGGTACTATACGAATAAGCACCGGCTAACTCCGTGCCAGCAGCCGCGGTAATACGGAGGGTGCAAGCGTTATCCGGATTTATTGGGTTTAAAGGGTCCGTAGGCGGATCTGTAAGTCAGTGGTGAAATCTCATAGCTCAACTA-TG-AAACTGCCATTGATACTGCAGGTCTTGAGTAAGGTAGAAGTAGCTGGAATAAGTAGTGTAGCGGTGAAATGCATAGATATTACTTAGAACACCAATTGCGAAGGCAGGTTACTATGTC-TTAACTGACGCTGATGGACGAAAGCGTGGGGAGCGAACAGGATTAGATACCCTGGTAGTCCACGCCGTAAACGATGCTAACTCGTTTTTG--AGAGACTAAGCGAAAGTGATAAGTTAGCCACCTGGGGA-GTACGTTCGCAAGAATGAAACTCAAAGGAATTGACGGGGGCCCGCACAAGCGGTGGATTATGTGGTTTAATTCGATGATACGCGAGGAACCTTACCAAGGCTTAAATG-TTTTCAAGGTGCTGCATGGTTGTCGTCAGCTCGTGCCGTGAGGTGTTAGGTTAAGTCCTGCAACGAGCG-CAACCCCTGTCACTAGTTGCCAT-C--TTCAGTTGGGGACTCT-AGTGAGACTGCCTACGCAAGTAGAGAGGAAGGTGGGGATGACGTCAAATCATCACGGCCCTTACGCCTTGGGCCACACACGTAATACAATGGCCAGTACAGAGGGCTGCTACCAGGCGACTGGATGCTAATCTC-AAAGCTGGTCTCAGTTCGGATTGGAGTCTGCAACTCGACTCTATGAAGCTGGAATCGCTAGTAATCGCGCATCAGCCATGGCGCGGTGAATACGTTCCCGGGCCTTGTACACACCGCCCGTCAAGCCATGGAAGTCTGGGGTACCTGAAGT-------------GGAGCTGCCTAGGGTAAAACAGGTAACTAGGGCTAAGTCGTAACAAGGTTAACCGTAA------------------------------------
>KX022625.1 Maribacter sp. T28 16S ribosomal RNA gene, partial sequence
------------------------------------------------CGGAGATGGGAG-CTACACATGC-AGTCGAGGGGACCGGCGCACGGGTGC-GCACCGCGTATGGAACCTACCTTCTACAGGGGAATAGCCCAGGGAAACTTGGATTAATGCCCCGTGGTACC-GTCGGCATCG---TAGAAGATGGCCATGCGTCCCATTAGTTTGTTGG-TA-AGGTAACGGCTTACCAAGACTACGATGGGTAGGGGCCCTGAGAGGGGGA-TCCCCCACACTGGTACTGAGACACGGACCAGACT-CCTACGGGAGGCAGCAGTGAGGAATATTGGACAATGGAGGAGACTCTGATCCAGCCATGCCGCGTGCAGGA-AGAATGCCC-TATGGGTAGTAAACTGC-TTTTATACGGGAAGAAAAAATACGTGTACTGACGGTACCGTAAGAATAAGGACCGGCTAACTCCGTGCCAGCAGCCGCGGTAATACGGAGGGTCCGAGCGTTATCCGGAATTATTGGGTTTAAAGGGTCCGTAGGCGGGCAGTTAAGTCAGTGGTGAAAGTCTGTAGCTCAACTA-TA-GAATTGCCTTTGATACTGATTGTCTTGAGTTATAGTGAAGTTGCCGGAATATGTAGTGTAGCGGTGAAATGCATAGATATTACATAGAACACCGATTGCGAAGGCAGGTGACTAACTA-TATACTGACGCTGATGGACGAAAGCGTGGGGAGCGAACAGGATTAGATACCCTGGTAGTCCACGCCGTAAACGATGGATACTAGCTGTCC--GGCGGCCAAGCGAAAGTGATAAGTATCCCACCTGGGGA-GTACGTTCGCAAGAATGAAACTCAAAGGAATTGACGGGGGCCCGCACAAGCGGTGGAGCATGTGGTTTAATTCGATGATACGCGAGGAACCTTACCAGGGCTTAAATA-TTTGCAAGGTGCTGCATGGTTGTCGTCAGCTCGTGCCGTGAGGTGTCAGGTTAAGTCCTATAACGAGCG-CAACCCCTACCGTTAGTTGCCAG-CATTCATGATGGGGACTCT-AACGGGACTGCCGGTGCAAACCGTGAGGAAGGTGGGGATGACGTCAAATCATCACGGCCCTTACGTCCTGGGCCACACACGTGCTACAATGGCAGGTACAGAGAGCAGCCACGTCGCAAGGCGGAGCGAATCTA-AAAACCTGTCACAGTTCGGATCGGGGTCTGCAACTCGACCCCGTGAAGCTGGAATCGCTAGTAATCGGATATCAGCCATGATCCGGTGAATACGTTCCCGGGCCTTGTACACACCGCCCGTCAAGCCATGGAAGCCGGGAGTGCCTGAAGT-------------GGAGCGGCCTATGTCAAGAT--------------------------------------------------------------------------
>KX066850.2 Lutibacter sp. LPB0138 16S ribosomal RNA gene, partial sequence
-----------------AGAGTTT--GATCCTGGCTCAGGATGAACGCTAGCGGCAGGCT-TAACACATGCAAGTCGAGGGGACCGGCGCACGGGTGC-GTAACGCGTATGCAACCTACCTTTTACAGGGGGATAGCCCGAAGAAATTCGGATTAATACCCCATAATATT-TATTGCATAA---TAAAAGATGGGCATGCGTTCTATTAGTTAGTTGG-TG-AGGTAACGGCTCACCAAGACAGCGATAGATAGGGGTCCTGAGAGGGAGA-TCCCCCACACTGGTACTGAGACACGGACCAGACT-CCTACGGGAGGCAGCAGTGAGGAATATTGGACAATGGGCGAGAGCCTGATCCAGCCATGCCGCGTGCAGGA-AGACGGCCC-TATGGGTTGTAAACTGC-TTTTATATAGGAAGAAACCTCACGTGAGTTGACGGTACTATAAGAATAAGCACCGGCTAACTCCGTGCCAGCAGCCGCGGTAATACGGAGGGTGCAAGCGTTATCCGGAATCATTGGGTTTAAAGGGTCCGTAGGCGGGCTATTAAGTCAGAGGTGAAATCCCACAGCTTAACTG-TG-GAACTGCCTTTGATACTGGTAGTCTTGAGTTATATGGAAGTAGATAGAATGTGTAGTGTAGCGGTGAAATGCATAGATATTACACAGAATACCGATTGCGAAGGCAGTCTACTACATA-TATACTGACGCTAATGGACGAAAGCGTGGGGAGCGAACAGGATTAGATACCCTGGTAGTCCACGCCGTAAACGATGGACACTAGTTGTTG--AGTGACTAAGCGAAAGTGATAAGTGTCCCACCTGGGGA-GTACGATCGCAAGATTGAAACTCAAAGGAATTGACGGGGGCCCGCACAAGCGGTGGAGCATGTGGTTTAATTCGATGATACGCGAGGAACCTTACCAGGGCTTAAATA-CTTACAAGGTGCTGCATGGTTGTCGTCAGCTCGTGCCGTGAGGTGTCAGGTTAAGTCCTATAACGAGCG-CAACCCCTATCGTTAGTTGCTAG-CAGTCAAGCTGAGGACTCT-AACGAGACTGCCGGTGCAAACCGAGAGGAAGGTGGGGATGACGTCAAATCATCACGGCCCTTACGTCCTGGGCTACACACGTGCTACAATGGTATAGACAATGAGCAGCCACTTCGCAAGGAGGAGCGAATCTA-AAACTATATCACAGTTCGGATCGGAGTCTGCAACTCGACTCCGTGAAGCTGGAATCGCTAGTAATCGGATATCAGCCATGATCCGGTGAATACGTTCCCGGGCCTTGTACACACCGCCCGTCAAGCCATGGAAGCTGGGAGTGCCTGAAGT-------------GGAGCCGCCTAGGGTAAAACTAGTAACTAGGGCTAAGTCGTAACAAGG-TA-------------------------------------------
>KX066858.2 Tenacibaculum sp. LPB0136 16S ribosomal RNA gene, partial sequence
-----------------AGAGTTT--GATCCTGGCTCAGGATGAACGCTAGCGGCAGGCT-TAACACATGCAAGTCGAGGGGACCGGCGCACGGGTGC-GTAACGCGTATAGAATCTGCCTTGTACAGGAGGATAGCCTTTAGAAATGAAGATTAATACTCCATAATGTT-AGTGGCATCA---TACAAGATGACTATGCGTCCTATTAGCTAGATGG-TG-AGGTAACGGCTTACCATGGCAACGATAGGTAGGGGTCCTGAGAGGGAGA-TCCCCCACACTGGTACTGAGACACGGACCAGACT-CCTACGGGAGGCAGCAGTGAGGAATATTGGGCAATGGAGGCAACTCTGACCCAGCCATGCCGCGTGCAGGA-AGACGGCCC-TATGGGTTGTAAACTGC-TTTTATACAGGAAGAAACAGTACGTGCCTTGACGGTACTGTAAGAATAAGCACCGGCTAACTCCGTGCCAGCAGCCGCGGTAATACGGAGGGTGCAAGCGTTATCCGGAATCATTGGGTTTAAAGGGTCCGCAGGCGGTCAATTAAGTCAGAGGTGAAATCCCGTCGCTCAACGA-CG-GAACTGCCTTTGATACTGGTTGACTTGAATTATACGGAAGTAGATAGAATAAGTAGTGTAGCGGTGAAATGCATAGAGATTACTTAGAATACCGATTGCGAAGGCAGTCTACTACGTA-TATATTGACGCTCATGGACGAAAGCGTGGGGAGCGAACAGGATTAGATACCCTGGTAGTCCACGCCGTAAACGATGGATACTAGTTGTTG--AGTGACTAAGCGAAAGTGATAAGTATCCCACCTGGGGA-GTACGGTCGCAAGACTGAAACTCAAAGGAATTGACGGGGGCCCGCACAAGCGGTGGAGCATGTGGTTTAATTCGATGATACGCGAGGAACCTTACCAGGGCTTAAATA-ATTACAAGGTGCTGCATGGTTGTCGTCAGCTCGTGCCGTGAGGTGTCAGGTTAAGTCCTATAACGAGCG-CAACCCCTATTGTTAGTTGCTAA-CAGTCATGCTGAGGACTCT-AGCGAGACTGCCTACGCAAGTAGTGAGGAAGGTGGGGATGACGTCAAATCATCACGGCCCTTACGTCCTGGGCCACACACGTGCTACAATGGTATGGACAATGAGCAGCCACTGGGCGACCAGGAGCGAATCTA-AAACCATATCACAGTTCGGATCGGAGTCTGCAACTCGACTCCGTGAAGCTGGAATCGCTAGTAATCGGATATCAGCCATGATCCGGTGAATACGTTCCCGGGCCTTGTACACACCGCCCGTCAAGCCATGGAAGCTGGGAGTGCCTGAAGT-------------GGAGCCGCCTAGGGTAAAACTGGTAACTAGGGCTAAGTCGTAACAAGG-TA-------------------------------------------
>KX066854.3 Gramella sp. LPB0144 16S ribosomal RNA gene, partial sequence
-----------------AGAGTTT--GATCCTGGCTCAGGATGAACGCTAGCGGCAGGCC-TAACACATGCAAGTCGAACGGAGTGGCGCACGGGTGC-GTAACGCGTATACAATCTGCCTTCAAGCGGGGAATAGCCCATGGAAACGTGGATTAATACCCCATAGTATA-AATCACCTGA---TTGAAGATGAGTATGCGTCCTATTAGCTAGATGG-TG-TGGTAACGGCACACCATGGCTACGATAGGTAGGGGTCCTGAGAGGGAGA-TCCCCCACACTGGTACTGAGACACGGACCAGACT-CCTACGGGAGGCAGCAGTGAGGAATATTGGACAATGGAGGCAACTCTGATCCAGCCATGCCGCGTGCAGGA-AGACGGCCC-TATGGGTTGTAAACTGC-TTTTATACGGGAAGAACCACTACGTGGCTTGACGGTACCGTATGAATAAGGACCGGCTAACTCCGTGCCAGCAGCCGCGGTAATACGGAGGGTCCGAGCGTTATCCGGAATCATTGGGTTTAAAGGGTCCGTAGGCGGAATAATAAGTCAGTGGTGAAAGTCTGCAGCTTAACTG-TA-GAATTGCCATTGATACTGTTGTTCTTGAGTCATTATGAAGTGGTTGGAATGTGTAGTGTAGCGGTGAAATGCATAGATATTACACAGAACACCTATTGCGAAGGCAGATCACTAATAA-TGTACTGACGCTGATGGACGAAAGCGTAGGTAGCGAACAGGATTAGATACCCTGGTAGTCTACGCCGTAAACGATGGTTACTAGCTGTCC--GGTGGTTAAGCGAAAGTGATAAGTAACCCACCTGGGGA-GTACGTTCGCAAGAATGAAACTCAAAGGAATTGACGGGGGCCCGCACAAGCGGTGGAGCATGTGGTTTAATTCGATGATACGCGAGGAACCTTACCAGGGCTTAAATA-ATTGCAAGGTGCTGCATGGTTGTCGTCAGCTCGTGCCGTGAGGTGTCAGGTTAAGTCCTATAACGAGCG-CAACCCCTGTGGTTAGTTGCCAG-CGATCATGTCGGGAACTCT-AGCCAGACTGCCGGTGCAAACCGCGAGGAAGGTGGGGATGACGTCAAATCATCACGGCCCTTACGTCCTGGGCCACACACGTGCTACAATGGTAGGGACAGAGGGCAGCTACCCCGCGAGGGGATGCGAATCTT-AAACCCTATCACAGTTCGGATCGCAGTCTGCAACTCGACTGCGTGAAGCTGGAATCGCTAGTAATCGCATATCAGCCATGATGCGGTGAATACGTTCCCGGGCCTTGTACACACCGCCCGTCAAGCCATGGAAGCCGGGGGTACCTGAAGT-------------GGAGCGGCCTAGGGTAAAACTGGTAACTGGGGCTAAGTCGTAACAAGG-TA-------------------------------------------
>NC_010830.1:596541-598055 Candidatus Amoebophilus asiaticus 5a2, complete genome
-----------------AGAGTTT--GATCCTGGCTCAGGATGAACGCTAGCGGCAGGCC-TCATACATGCAAGTCGAGGGGACCGGCGCACGGGTGC-GTAACACGTATGCAATCTACCTTGTACTGGAGCATAGCTCTCGGAAACGAGAATTAATACTCCATATGATC-TAACACATGT---TACAAGATGAGCATGCGTCCCATTAGCTAGTTGG-TG-AGGTAACGGCTCACCAAGGCGACGATGGGTAGGGGTTCTGAGAGGAAGA-TCCCCCACACTGGCACTGAGATACGGGCCAGACT-CCTACGGGAGGCAGCAGTAGGGAATATTGGTCAATGGGCGCAAGCCTGAACCAGCCATGCCGCGTGCAGGA-TGAAGGCCC-TCAGGGTTGTAAACTGC-TTTTATATGGAAATAAAA-ACTTGCGTATTGAAGGTACCATAAGAATAAGCACCGGCTAACTCCGTGCCAGCAGCCGCGGTAATACGGAGGGTGCAAGCGTTATCCGGATTTACTGGGTTTAAAGGGTGCGTAGGCGGCTCTTTAAGTCAGTGGTGAAAGCCTAGTGCTTAACAC-TA-GAATTGCCATTGAAACTGAAGAGCTTGAGTCAAGGAGAGGTAAGCAGAATTTATGGTGTAGCAGTGAAATGCTTAGATACCATAAGGAATACCAATAGCGAAGGCAGCTTACTGGCCT-TGCACTGACGCTGAGGCACGAAAGCGTGGGGAGCAAACAGGATTAGAGACCCTGGTAGTCCACGCTGTAAACGATGATCACTCGATATAC--TGTGTCTGAGCGAAAGCATTAAGTGATCCACCTGGGGA-GTACGCCCGCAAGAGTGAAACTCAAAGGAATTGACGGGGGTCCGCACAAGCGGTGGAGCATGTGGTTTAATTCGATAGTACGCGAGGAACCTTACCTGGGCTAGAAT--AATGCAAGGTGCTGCATGGCCGTCGTCAGCTCGTGCCGTGAGGTGTTGGGTTAAGTCCCATAACGAGCG-CAACCCTTTTACTTAGTTGCCAG-CATTAATGATGGGGACTCT-AAGTAGACTGCCTGCGTAAGCAG-GAGGAAGGAGGGGATGAGGTCAGGTCATCATGGCTCTTACGCCCAGGGCTACACACGTGCTACAATGGCGTGTACAGAAGGATGCTACTTGGTAACAAGCGGCCAATCCC-AAAGCACGTCTCAGTTCGGATTGAGGTCTGCAACTCGACCTCATGAAGTTGGAATCGCTAGTAATCGCGTATCAGCAACGACGCGGTGAATACGTTCTCGGACCTTGTACACACCGCCCGTCAAGCCATGGGAGTTGGTAGGACCTGAAGA-------------GGAGCTGTTTAGGGTTAGATCAGCGACTGGGGCTAAGTCGTAACAAGG-TAGCCGTACCGGAAGGTGCGGCTGGAATACCTCCTTT--------
>NC_018605.1:c188981-187470 Cardinium endosymbiont cEper1 of Encarsia pergandiella complete genome
-----------------AGAGTTT--GATCCTGGCTCAGGATGAACGCTAGCGGCAGGCC-TCATACATGCAAGTCGAGGGGACCGGCGAACGGGTGC-GTAATGCGCATGCAATCTACTTTACACTGGGGAATAGCCTCCGGAAACGGGAATTAATACCCCATATAATC-TAACCCATGT---TGTAAAATGAGCGTGCGTCCTATTAGCTAGTTGG-TG-AGGCAATGGCTCACCAAGGCTACGATGGGTAGGGGTTCTTAGTGGAAGA-TCCCCCACACTGGCACTGAGATACGGGCCAGACT-CCTACGGGAGGCAGCAGTAGGGAATATTGGTCAATGGGCGCAAGCCTGAACCAGCCATGCCGCGTGCAGGA-TGAAAGCTC-TCTGAGTTGTAAACTGC-TTTTGTACAGGAGCAAAACACCTGCGTCTTGAGAGTACTGTAAGAATAAGCACCGGCTAATTCCGTGCCAGCAGCCGCGGTAATACGGAAGGTGCAAGCGTTATCCGGTTTTATTGGGTTTAAAGGGTGCGTAGGCGGCTTATTAAGTCAGTTGTGAAATCCTAGTGCTTAACGC-TA-GAACTGCAATTGATACTATTAGGCTTGAGTTAAGAATAGGTAAGTAGAATTTATGGTGTAGTAGTGAAATGCTTAGATATCATAAGGAATACCAATAGCGTAGGCAGCTTACTGGTCT-TTAACTGACGCTGAGGCACGAAAGCGTGGGGAGCAAACAGGATTAGATACCCTGGTAGTCCACGCCGTAAACGATGATCACTCGATATAC--TGTGTCTAAGCGAAAGCGTTAAGTGATCCACCTGGGGA-GTATACTCGCAAGGGTGAAACTCAAAGGAATTGACGGGGGTCCGCACAAGCGGTGGAGTATGTGGTTTAATTCGATAATACGCGAGGAACCTTACCTGGGCTAGAATA-AATACAAGGTGCTGCATGGCTGTCGTCAGCTCGTGCCGTGAGGTGTTGGGTTAAGTCCTATAACGAGCG-AAACCCTTTTACTTAATTGCCAG-CACTAATGGTGGGAACTTT-AAGTAGACTGCCCGTGTAAGCGG-GAGGAAGGAGAGGATGAGGTCAAGTCATCATGGCCTTTATGCCCAGGGCTACACACGTACTACAATGGCATGTACAAAAGGAAGCTACTTGGTAACAAGATGCAAATCTC-AAAGCATGTCTCAGTTCGGATTGAGGTCTGCAATTCGACCTCATGAAGTTGGAATCGCTAGTAATCGCGTATCAGCAATGACGCGGTGAATACGTTCTCGGACCTTGTACACACCGCCCATCAAGCCATGGGAGTTGGTAGAGCTTGAAGA-------------GGAGCTGTTTAGTGTTAGACCAGCGACTGGGGCTAAGTTGTAACAAGG-TAGCCGTACCGGAAGGTGTGGCTGGAATATCT-------------
