# Supplementary material for: Phylogenetic comparison between Type IX Secretion System (T9SS) protein components suggests evidence of horizontal gene transfer
Source: PeerJ. 2020 Jun 26;8:e9019. doi: 10.7717/peerj.9019 (PMC7323717; doi:10.7717/peerj.9019)
Supplement: Supplemental Information 1 — T9SS components sequences, alignment of each T9SS protein family, NEX files used as input for MrBayes tool, genome annotation (GFF) file for Porphyromonas gingivalis and detailed Bayesian Inference trees with support values. [file peerj-08-9019-s001.zip › supplemental/Supplemental files/Supplemental Data S2/omp17.rphylipi]

180  245  i

BAG32819     ---------------------------KFALVDMEYILKNIPDYEMMNEQLEQVSKKWQNEIEALENEAQSMYKKYQSDLVFLSAA--QKKAQEE-------AIVKKEQQASELKRKGPEGELYKKRSDLMKPIQDEIWNAIKEIAKRNNYQMVLDRGTFASPSIDISDLVLSKMG--------------------------------------------------------------------- 
BAK24632     ---------------------------KFALVDMEYILKNIPDYEMMNEQLEQVSKKWQNEIEALENEAQSMYKKYQSDLVFLSAA--QKKAQEE-------AIVKKEQQASELKRKGPEGELYKKRSDLMKPIQDEIWNAIKEIAKRNNYQMVLDRGTFASPSIDISDLVLSKMG--------------------------------------------------------------------- 
AAQ65426     ---------------------------KFALVDMEYILRNIPDYEMMNEQLEQVSKKWQNEIEALENEAQSMYKKYQSDLVFLSAA--QKKTQEE-------AIVKKEQQASELKRKGPEGELYKKRSDLMKPIQDEIWNAIKEIAKRNNYQMVLDRGTFASPSIDISDLVLSKMG--------------------------------------------------------------------- 
AMQ00236     ---------------------------KFAYVDTEYILKNLPEYKSSQNQLNVLSQQWQKEVDANFTAIDKMYKAYQADQVLLTDD--MRKRREN-------DIIEKEKAAKEFQRQGPEGELFQTRAKLLKPIQDKVTGVIADLAKTKFLDFIFDKSSYASSNYDLSNDVIIRLG--------------------------------------------------------------------- 
ADY33150     ---------------------------RYAFVNMEYIFSCIPDYAKAQQELDDYSQKLQADIDAVYAEIAEMQSRYNADKVFLTPS--MREDREK-------EIAAKENKARLLQQQGTDGYLFAKREELVKPLQDEVLAVIKDVAKEGNFGMIIDVAAYFDPKLDKSNVVLRKLG--------------------------------------------------------------------- 
ALJ24775     ---------------------------KFALVDMEYILKNIPDYEMMNEQLEQVSKKWQNEIEALENEAQSMYKKYQSDLVFLSAA--QKKAQEE-------AIVKKEQQASELKRKGPEGELYKKRSDLMKPIQDEIWNAIKEIAKRNNYQMVLDRGTFASPSIDISDLVLSKMG--------------------------------------------------------------------- 
ALA92819     ---------------------------KFALVDMEYILKNIPDYEMMNEQLEQVSKKWQNEIEALENEAQSMYKKYQSDLVFLSAA--QKKAQEE-------AIVKKEQQASELKRKGPEGELYKKRSDLMKPIQDEIWNAIKEIAKRNNYQMVLDRGTFASPSIDISDLVLSKMG--------------------------------------------------------------------- 
ALO29055     ---------------------------KFALVDMEYILKNIPDYEMMNEQLEQVSKKWQNEIEALENEAQSMYKKYQSDLVFLSAA--QKKAQEE-------AIVKKEQQASELKRKGPEGELYKKRSDLMKPIQDEIWNAIKEIAKRNNYQMVLDRGTFASPSIDISDLVLSKMG--------------------------------------------------------------------- 
AKV63425     ---------------------------KFALVDMEYILRNIPDYEMMNEQLEQVSKKWQNEIEALENEAQSMYKKYQSDLVFLSAA--QKKTQEE-------AIVKKEQQASELKRKGPEGELYKKRSDLMKPIQDEIWNAIKEIAKRNNYQMVLDRGTFASPSIDISDLVLSKMG--------------------------------------------------------------------- 
ABR45392     ---------------------------KFALIDMEYILKNIPAYEMTNEQLSQVSKKWQNEVEAIQQEAQNMYKNYQSDLVFLSAE--MKTKREE-------EIVKKEQEAQDLKRKGPEGELYKKRESLMKPIQDEVYNAVKEISEDKGYQIVWDRASFASPKIDISNEVLIKLG--------------------------------------------------------------------- 
ANU64620     ---------------------------KFALIDMEYILKNVPSYEMANEQLNQISQRWQKEVEAKATEAQTMYKNYQADMVFLTDE--QKTKKEA-------EIVAKEKEATELRYKGPEGELYKKRQSLMQPIQDEVYNAVKKVSEERGYQCIFDRASFASPRIDVSNEVLAKMG--------------------------------------------------------------------- 
ADQ79591     ---------------------------KFAMVDMEYIMKNIPAYETANDQLNQISKKWQSEVEEKLQEVQKLYKNYQTELVFLSDE--MKTKREE-------EIVAKEKAAQELKRTGPEGELFKKRQSLMKPIQDEVYSAIQQISKDQGLELVFDKSSFTSPKLDVSDAVLKKLG--------------------------------------------------------------------- 
AHF13181     ---------------------------KYALVDMEYILKNIPSYEMANEQLNQVSQRWQKECDDKAAEAKTMYQNYQSDLVFLTEE--MKVKREE-------EIRNKETEVVELRRKGPEGELFKKREILMKPIQDDIYNAIKKISEDKGYSMVIDRASFASPKIDISNEVLTKLG--------------------------------------------------------------------- 
ACU58551     ---------------------------RYCVIDTKYILENVPDYKEAQGKLDAVAEQWQKEIDAKFLEVDKMYKSYQAEQVMLTEE--LKHKREE-------EIIAKEKEAKDLQKKGYEGDLFKKREELVKPIQDKVYNAVQKLAAQRMYDFILDKSGFSDPKLDKSDDILRSLG--------------------------------------------------------------------- 
AIZ41523     ---------------------------RIAYIDMEYILENVEEYREANDQLDTKVQKWKLEIEQEKSAVDQMKKDLMAEKVLLTAE--LIEEREE-------EISLLEKEMFDYQQDGPGGDLFLSKQRLIQPIQDQVFTEVQKIGQSKNYDMIFDKSAYAEKRLDISDLVLKAIS--------------------------------------------------------------------- 
AIY13155     ---------------------------RIAYIDMEYILENVEEYREANDQLDTKVQKWKLEIEQEKSAVDQMKKDLMAEKVLLTAE--LIEEREE-------EISLLEKEMFDYQQDGPGGDLFLSKQRLIQPIQDQVFTEVQKIGQSKNYDMIFDKSAYAEKRLDISDLVLKAIS--------------------------------------------------------------------- 
ADV49432     ---------------------------RIAYIDMEYILENVEEYREANEQLDSKVQKWKLEIEQEKSAVDQMKKDLMAEKVLLTAE--LIEEREE-------EISLLEKEMFDYQQDGPGGDLFLSKQRLIQPIQDQVFTEVQKIGQSKNYDMIFDKSAYAEKRLDISDLVLKAIS--------------------------------------------------------------------- 
AMC10938     ---------------------------RIGYIDMEYILENIPEYKEAQEKINNKAVIWQQNIEKQQKEIEKLKAELNNEKALLTDE--LIVEKEE-------DIQILEFDLKKLQATGVNGNLFFLRQQLVKPIQDLVFNAVQDIATKRRYDFVLDKSSYTNKKFDISDLVIKSIT--------------------------------------------------------------------- 
ALM08966     ---------------------------RIGYVDMEYILENVEEYRDANEQLEIKVQKWKVEIEQKQSVVEQMKKDLMAEKVLLTNE--LIAEREE-------EIQVLENEMFQYQQDGPQGDLVLQKRRLIQPIQDQVFNEVQKIGANKRYDFIFDSSAYSEKRHDISDLVLRGIA--------------------------------------------------------------------- 
EAR14410     ---------------------------RIGYVDMEYILENVEEYREASDQLDNKVLQWKSEVEERQRAIDQQKKDLQAERVLLTDE--LIAEREE-------EIAILENELLDYQQDGPNGDLVLQKQRLIQPIQDQVFNEVQKIGANKSYDFIFDKSAYSEKRHDISDLVLRSIA--------------------------------------------------------------------- 
AJH13775     ---------------------------RVAYIDMEYILSQTPEYLQATTQLDERANTWKGDVDKKKAEIKKLKDNLAAERILLTRD--LIEEKEE-------EISILEEELFQYQQKGTSGDLITQKIMLAKPIQDQVFAVVEDIAEARKFDYVLDKNSIATKKHDISDLVLRRLAEAQAVEEEEQKEDAMSLRQSRR-----------------------------------LIDESLRLLIL- 
AJA68901     ---------------------------RVAYIDMEYILSQTPEYLQATTQLDERANTWKGDVDKKKAEIKKLKDNLAAERILLTRD--LIEEKEE-------EISILEEELFQYQQKGTSGDLITQKIMLAKPIQDQVFAVVEDIAEARKFDYVLDKNSIATKKHDISDLVLRRLAEAQAVEEEEQKEDAMSLRQSRR-----------------------------------LIDESLRLLIL- 
ALU26162     ---------------------------RVAYIDMEYILSQTPEYLQATTQLDERANTWKGDVDKKKAEIKKLKDNLAAERILLTRD--LIEEKEE-------EISILEEELFQYQQKGTSGDLITQKIMLAKPIQDQVFAVVEDIAEARKFDYVLDKNSIATKKHDISDLVLRRLAEAQAVEEEEQKEDAMSLRQSRR-----------------------------------LIDESLRLLIL- 
APA92204     ---------------------------RVAYIDMEYILSQTPEYLQATTQLDERANTWKGDVDKKKAEIKKLKDNLAAERILLTRD--LIEEKEE-------EISILEEELFQYQQKGTSGDLITQKIMLAKPIQDQVFAVVEDIAEARKFDYVLDKNSIATKKHDISDLVLRRLAEAQAVEEEEQKEDAMSLRQSRR-----------------------------------LIDESLRLLIL- 
AEW22277     ---------------------------KFALVDMEYILKNIPAYEMTNEQLSQLSKKWQNEIEAIQQEAQNMYKTYQSDLVFLSAE--MKTKREE-------EIVKKEQQAQELKRKGADGELYKKRESLMKPIQDEIYNAVKEIASNKGYQMVVDRASFASPQIDISNEVLTKLG--------------------------------------------------------------------- 
BAR48850     ---------------------------KFALVDMEYILKNIPAYEMTNEQLSQLSKKWQNEIEAIQQEAQNMYKTYQSDLVFLSAE--MKTKREE-------EIVKKEQQAQELKRKGADGELYKKRESLMKPIQDEIYNAVKEIASNKGYQMVVDRASFASPQIDISNEVLTKLG--------------------------------------------------------------------- 
BAR51093     ---------------------------KFALVDMEYILKNIPAYEMTNEQLSQLSKKWQNEIEAIQQEAQNMYKTYQSDLVFLSAE--MKTKREE-------EIVKKEQQAQELKRKGADGELYKKRESLMKPIQDEIYNAVKEIASNKGYQMVVDRASFASPQIDISNEVLTKLG--------------------------------------------------------------------- 
AOH40890     ---------------------------KFALVDMEYILKNIPAYEMTNEQLSQLSKKWQNEVEAIQQEAQNMYKKYQSDLVFLSAE--MKTKREE-------EIVKKEQAAQDLKRKGAEGELYKKRESLMKPIQDEIYNAVKEIANDKGYQMVIDRASFASPRIDISNEVLTKLG--------------------------------------------------------------------- 
ALJ59393     ---------------------------KFALIDMEYILKNIPAYEHANEQLNQVSKKWQSEVEKVAEEAKTLYKNYQSEAVFLSEE--QKGKKEE-------AIVAKEKEAAELRRTGPEGELFKKRESLMQPIQDEIYNAVKEISEQKGYSVVVDRASFASPRIDISNEVLAKLG--------------------------------------------------------------------- 
EFC71018     ---------------------------KFALIDMEYILKNVPAYERANEQLNQVSKKWQAEVEALNTEAATMYKNYQNEVVFLSEE--QKKTKQD-------AIMKKEKEASELKRKGPEGELFKKRTALIAPLQEEIYNVVKDISELRGYSLVLDRASFASPKIDISNEVLQKLG--------------------------------------------------------------------- 
AGB28609     ---------------------------KFALVDMEYVMKNIPAYERANEQLNQVSKKWQAEVEALNTEAATMYKNYQNEVVFLSQE--QKKTKQE-------QIMTKEKEAADLKKKGPEGELFKKRESLMTPIQEEVYNAVKEISDLRGYSLVLDRASFGSPRIDISNEVLEKLG--------------------------------------------------------------------- 
ADE81180     ---------------------------KVAVIDMEYILKNIPAYERANEQLGQVSKQWQAEVDALNAEAQTLYKNYQNEVVFLSKE--QKKAKQD-------AIVDKEKQAAELKKHGPEGELFKKRTALMNPIQEEVYNVIKDIAELRGYQLVLDRASFSSPKIDISSEVLRKLG--------------------------------------------------------------------- 
ALA73328     ---------------------------KFALIDMEYILKNIPAYEQANTQLNQASQQYQSEVEAKAKEAETLYKEYQKASASLSAA--QKTQREE-------AIVAKEKEAAELRKKGPEGEMAKKQEALIAPIQDKIYEAVKQISEQKGYAAVVDRGSFASPSIDISNEVLSRLG--------------------------------------------------------------------- 
AND19226     ---------------------------KFALIDMEYILKNIPAYEQANTQLNQASQQYQSEVEAKAKEAETLYKEYQKASASLSAA--QKTQREE-------AIVAKEKEAAELRKKGPEGEMAKKQEALIAPIQDKIYEAVKQISEQKGYAAVVDRGSFASPSIDISNEVLSRLG--------------------------------------------------------------------- 
ALJ48435     ---------------------------KFALIDTEYIMKNIPAAQSANEQMQEATKKYQSEVEALAKEAQKMFQDYQAKSSTFSAA--QKTKTED-------AIVAKEKEAAELKRNGPEGELAKMRDKLITPIQDDIYEAVKAISQQHGYDMVIDRASFANPRIDISDEILRKLG--------------------------------------------------------------------- 
SCV07845     ---------------------------KFALIDTEYIMKNIPAAQSANEQMQEATKKYQSEVEALAKEAQKMFQDYQAKSSTFSAA--QKTKTED-------AIVAKEKEAAELKRNGPEGELAKMRDKLITPIQDDIYEAVKAISQQHGYDMVIDRASFANPRIDISDEILRKLG--------------------------------------------------------------------- 
ADY36643     ---------------------------KFALIDMEFILKHIPAYEQANQQMESLSRQWQSEIEAKSNEAKALYEAYQKEAASLSDA--QRTQKEE-------AVVAKEKEAAELRQKGPQGEMMKKQQELIAPIQDQIYNAVKEIAMAQNYDAVIDRASFASPRIDISNEVLSRLG--------------------------------------------------------------------- 
ANU59611     ---------------------------KFALIDTEYIMKNIPAAQSANEQMQEATKKYQSEVEALAKEAQKMFQDYQAKSSTLSAT--QKTKTED-------AIVAKEKAAAELKRNGPEGELAKMRDKLITPIQDDIYEAVKAISQQHGYDLIIDRASFANPRIDISDEILRKLG--------------------------------------------------------------------- 
CEA16766     ---------------------------QYALIDMEYILKRIPAYENANEQLEALSKQWQAVIDEEVQEVNAMYKKYQADLTFLAGE--EKTKREN-------QIVAKENAIQELRNQGPEGELFKNQEKLIKPIQDNIYEAVKSISIDNGYAVVLDRASFATPDIDISDEVLSRLG--------------------------------------------------------------------- 
SCD22135     ---------------------------KYALIDMEYILKRIPSYESANKQLESFSTQWQSEIDKEVETVDAMYKKYQADLATLRGN--EKTKREN-------EIVAKENAIQELRNKGPQGELFKKQEELIKPIQDDIYEAVKAVSTESGYTIVVDRASFASPSIDISDQVLSRLG--------------------------------------------------------------------- 
AHW61378     ---------------------------KYAFIDSEYIMENIPSFNAAQEQLNQLSSQYQKELESMHAEIEQMYQDFQAESVLLSED--MKRKRED-------VIITKEKDYKTLQRKGPSGDLFKKRQGLIKPIQDDIFNAVQEIATDGSYAVIFDKAGYTNPRYDLSDEVLRKLG--------------------------------------------------------------------- 
ADZ81689     ---------------------------RFAYVDSEYILKHIPEYVSAQKQLEDMSEKWQKEVDARYSSIERMYKAYQQDQVMLSDE--MRKKRED-------EIVQKERETKEFQKKGFEGDLYKERLKLIKPIQERVSKAIQAVAESQNLDVVLDKGSYSNPRLDKSNDVITRLG--------------------------------------------------------------------- 
AFD05693     ---------------------------KIGYVDTEYVLKHMPEYSAAQKQINSLSEQWQKEIDQKFDEVDALYKAYQSEQMLLTDA--MRKKREE-------EIVKQEKDAKDLQKAGPEGELFSKQKSLVKPIQDKVYKAIEQIAEEGMYAIIFDKSNYSSPRFDKSNDVLAKLG--------------------------------------------------------------------- 
ACU03209     ---------------------------KFAYVDTEYILKHLPDYKSSLNQLNVLSQQWQRQVDNNFTEIDKMYKAYQADQVLLTDD--MRKRREN-------DIIEKEKQAKEFQRKGPEGELFQARAKLLRPIQDGVTKAVAEVAKAKLLDFIFDKSSYASSGYDVSNDVIKRLG--------------------------------------------------------------------- 
AEV33738     ---------------------------RFGIVDSEMILNKIPEYGQAQQQLNQLSTNWQGEVEALYSELDALKQAYNAEKVLLTEE--MQKEKLK-------EIADKEKEAKELQRKGPEGDVFKKRQELIRPIQDQIYSAVQDVARRRKLDVVFDKSSYNNGKSDISDEVLEKMG--------------------------------------------------------------------- 
AOM78188     ---------------------------KFAYVDTEYILKHLPEYKSALSQLNVLSQQWQGQVDQNFVEIDKMYKAYQADQVLLTAD--MRKRREN-------DIIEKEKEAKDFQRKGPDGELFQSRTKLLNPIQDKVTKTISEVAKAKLFDFIFDKSSYASSNYDVSNDVIRLLG--------------------------------------------------------------------- 
APU96599     ---------------------------QLAYADSEYILKHIPEYTTAQKQLDDLSKQWQEEVDQKYAEIEKLYQAYQKDQVLLNED--MRRRRED-------EIVTREKEVKDYQKQGFEGDLFKRRTQLMKPIQDRVAKAIQDVASAQGIDFIMDKGNYANPKLNKSNDVITKLG--------------------------------------------------------------------- 
ALL08005     ---------------------------KFAYVDTEYILKHLPEYKSSLNELNVASQQWQGQVDQNFVEIDKMYKAYQADQVLLTAD--MRKRREN-------DIIEKEKEAKDFQRRGPDGELFQKRTKLLGPIQDKVTKTITEVAKGKQLDFIFDKSSYASSNYDVSNDVIRLLG--------------------------------------------------------------------- 
AIM36244     ---------------------------NFAYVNSEYILKHIPEYTSAQKQLDDLSQKWQLEVDQQYAEIEKLYKAYQNDQVLLSED--MRRRRED-------EIVKKEKDVKDFQKQGFEGELFKQRQQLVEPIQLRVSKAIQDLAKAQGLDIVMDKGQYANPKLDKSNDVIIKLG--------------------------------------------------------------------- 
ADY52507     ---------------------------RLAYVDSEYILKHIPEYASAQKQLNELSIQWQKDIEQKFKDVEGMQKAYQADKVLLTDD--MRKRREE-------EIGQKQTEANELQQKGYEGDLFKEKVRLIKPVQERIAKAIQEYAARESLDVILDKATYARPNYDRSNDIITRMG--------------------------------------------------------------------- 
AMR33903     ---------------------------RFAYVDSDYILKHVPEYASSQKQLAALSEQWQKEVDGRFQEIDRLYKAYQADQVLLTPD--MRKRREA-------EIVDKEKIAKDFQREGPDGELAKKSTSLIKPIQEKVSKAVQAVAEGDNLDMIFDKNSYASPRYDKSNDVITRLG--------------------------------------------------------------------- 
AGA76930     ---------------------------KIGFVDSEYILNKHPDYKIVQEELKKQAAAWKKEAQNLENKIKEMYSALKAEEVLLTED--MYKERME-------AIRQKEKAASNYNTRGINGEYYQKQDELMKPLQSKIFDAIDRVSKRNGIAIMFDKAAYTDPVHDYSDFVIEELG--------------------------------------------------------------------- 
AII51566     ---------------------------KFGYVDSEFIMGKMPAYAQAQTEINTLSGNWQKEIEAQKKDLDKLYRTYQAEEVLLTEP--MKKKRQD-------EILKKEQDIKTYQNRGYEGQLFKKRQELTKPVQDQVFEAIEKVAKKKQLAIVFDKSGYTNPVHDYTEFVLEELG--------------------------------------------------------------------- 
ABG60649     LPTNRTL--------------------KFGYIDSEYIISQMPEYKKAQTELNQFSLKWQKELEEKQSKIDKMKEEFQAEEILLTDD--MRKERLD-------TIAAHEGKLRDLQRNGFKGMLYLKRQELVKPAQDKLFAAVEKVAKKEKYAIIFDKAGYTDPAHDCSDKVLEALG--------------------------------------------------------------------- 
AMM51091     ---------------------------RFGYIDSEFILQKMPAYSNAQAEVDKLSAAWQKEIENMRAEVEKLKKAYQAEEILLTSE--MKTKRLE-------EITKKENEVREYQRKGFEGSLFKKREEMIRPAQDQLFEAVEKVVRQKGLSFIFDKSSYTDPRHDYTEYVLEELG--------------------------------------------------------------------- 
AKD02520     ---------------------------KIGYIDSNFILSKMPAFNQVQQEMDKYAEAWQREIEQLQQQADKLKQDYKAEEVLLTEQ--MKQKRQA-------EITKKENELRDYQRKGYEGMMFKRRQELMRPIQDEVFEAVEKVSKSRGIQIMFDKSGYTNPVHDYTEYVLEELG--------------------------------------------------------------------- 
AEA43115     ---------------------------KYGYIDSEFILGKIPEYKESKDRLDKLAERWTKEIEERYEMIKKKKENFLREESLLPSE--EKTKREE-------EIKTLESEAMQMQQTGVAGDYFQKRQELIKPIQDRIYEAMQTVASKRNYSFIFDKANYADSKFDISDEVLREMG--------------------------------------------------------------------- 
AHM61745     ---------------------------KFGYVDTQYILNKMPEYKEAQQEIQKVSLGWQDEIKDKQKEIEALYSALKTEEVLLTDA--MKQERLA-------DIKKREQTLKDYQTKGYEGLFFLKQKELLQTVQEKVFEAVEKVAVKQKLQVVFDKSGYTNPVHDYTDYVLEELG--------------------------------------------------------------------- 
APG65456     ---------------------------RIAYIDMEYILENVPAYTEAQNSLNAKVEKWRNRLDKDARSIEVLKTDLSNEKAILTKD--LIEEREE-------DITVQQQELRRLESLGPNGEMYQLRKQLIQPVQDQVYNAVQNIASRKKYDFVFDKSGFSNKKHDISDLVLKAIN--------------------------------------------------------------------- 
CCB70241     ---------------------------KIGYIDMEYILENVPDYKDAKNQLEQRAQVWQQEIEAKKNEITKLKESLATEKVLLTKE--LIDERNE-------EIKFQETALNDYQQKGPTGDLIVQKKLLVQPIQDQVFTAVQDIAESKKYDFVFDKSSFASKRYDISDKIVSIIN--------------------------------------------------------------------- 
ADQ18833     ---------------------------KFGYIDSEYILSRMPEYKKAEETMNALTEQWTKEVSKKYEDVAQMKLKYQQEEILLTQD--MRVERQK-------AIEKAEEDLKSYNNSGLNGMLFQKKKELLKPIVEQIYKTSEKIAKNHKLSFIFDKASYADPRHDYTDFMLEELG--------------------------------------------------------------------- 
APA64876     ---------------------------RMAYVDMEYILQNVEEYREATEQLETKVQRWKVEVEQKQSIVEQMKKDLMAEKVLLTPE--LIEEREE-------EIQILEREMIEYQQDGPQGDLVLQKRRLIQPIQDQVFNEVQKIGANKKYDFIFDKSAYSEKRHDISDLVLRGIA--------------------------------------------------------------------- 
AKA35615     ---------------------------RIGYVDMEYILENVEEYREASEQLNAKAAKWKQEIELKQSTIEQMKKDLMAEKVLLTDE--LIAEREE-------EIQILEKEMLDYQQDGPQGDLVLQKQLLIQPIQDQVFNEVQKIGANKRYDFIFDKSAYSEKRHDISDLVLREIA--------------------------------------------------------------------- 
EAR02161     ---------------------------RIAYVDMEYILENVEEYRDASEQLETKVQKWKVEIEQKQSAVEQMKKDLMAEKVLLTSE--LIEEREE-------EIQILEKEMIEYQQDGPQGDLVLQKRQLIQPIQDQVFNEVQKIGANKKYDFIFDKSAYSEKRHDISELILRGIA--------------------------------------------------------------------- 
AMD85894     ---------------------------KIAHIDVQKLLEEMPERKSVEAQLKKVEQSYMNDIQAAVKELQARAEKYQKEAAALSEA--ELKKREAEFLKKSEEIQTMEANIRQSQQT---QKLQEKQKELVEPLLKKVKSSIEKIAKSKGFQYVLDSSAV-ATGDDLYSAVKKDLG--------------------------------------------------------------------- 
AMX55947     ---------------------------KLAHADIAGILTAMPEMKKANEQLEALGKMKQAELGKLQQALQTKAQGYQQEAAKQTAQ--VNQQREA-------EIQKEAENIQKMNQA---KDVADKQEALYAPIDKKLNDAISAVAKAKGLEYVFDAN-Y-KGGLDVTADIKKQLG--------------------------------------------------------------------- 
AIL43974     ---------------------------KLAHADIAGILTAMPEMKKANEQLEALGKMKQAELGKLQQALQTKAQGYQQEAAKQTAQ--VNQQREA-------EIQKEAENIQKMNQA---KDVADKQEALYAPIDKKLNDAISAVAKAKGLEYVFDAN-Y-KGGLDVTADIKKQLG--------------------------------------------------------------------- 
AKH96507     ---------------------------KLAHADIAGILTAMPEMKKANEQLEALGKMKQAELGKLQQALQTKAQGYQQEAAKQTAQ--VNQQREA-------EIQKEAENIQKMNQA---KDVADKQEALYAPIDKKLNDAISAVAKAKGLEYVFDAN-Y-KGGLDVTADIKKQLG--------------------------------------------------------------------- 
AJW63861     ---------------------------KLAHADIAGILTAMPEMKKANEQLEALGKMKQAELGKLQQAFQEKVQVYQK-AGKQDA------AKEA-------ELQKEGDNIQKMGQA---KDVADKQETLYAPIDKKLNDAISAVAKAKGLEYVFDAN-Y-KGGLDVTADIKKQLG--------------------------------------------------------------------- 
AMR29799     ---------------------------KIGYTSVEYVLSQMPESKQIESDLKAYGTQLEAQIKSKQTEYQTKLEAYQKAQATMTPV--IKADKEK-------ELTTLGQSIQEFGQS---QSMQQKQQALLRPVLDKIQKTIDAVAEESGYTYVLNSDSHGPKDGDVSDIILKKMG--------------------------------------------------------------------- 
AKU69456     ---------------------------KFALIDMEYILKNVPAYERANEQLNQVSKKWQAEVEALNTEASTMYKNYQNEVVFLSQE--QKKKKQE-------AILAKEKQASDLKRKGPEGELFKKRTSLITPIQDEIYNAVKDISDQRGYSLVIDRSSYGSPKVDISNEVLQKLG--------------------------------------------------------------------- 
AEA21022     ---------------------------KFALIDMEYILKNVPAYERANEQLNQVSKKWQAEVEALNTEASTMYKNYQNEVVFLSQD--QKKKRQE-------AIMAKEKQASDLKRKGPEGELFKKRTSLITPIQDEIYNAVKDISDQRGYSLVIDRSSYGSPKVDISNEVLQKLG--------------------------------------------------------------------- 
ADK96435     ---------------------------KFALIDMEYILKNVPAYERANEQLNQVSKKWQAEVEALNTEASTMYKNYQNEVVFLSQD--QKKKRQE-------AIMAKEKQASDLKRKGPEGELFKKRTSLITPIQDEIYNAVKDISDQRGYSLVIDRSSYGSPKVDISNEVLQKLG--------------------------------------------------------------------- 
ANE51636     ---------------------------RYAVIDTKYILDKMPDYKSAQKNLDEIAAGWQKEIDNKQQELDKMYKNFEGEQVMLSDD--LRKKRED-------QLFYKEKELRDLQRQGFEGDLFKKRQELIKPIQDKVYNAVQKLAVQRGYDFILDKSEFADPKLEKSDDVLKELG--------------------------------------------------------------------- 
AEW02819     ---------------------------RYAIVDTKYILDKLPEYKDAQKALDQFSELWQKEVDAKQAALDKMYKDFDAEQVMLSPE--LKKKRED-------ELFVREKEVRDLQRKGFEGDLFKKRQELVKPIQDKVYNAIQKLAVNRQLDFILDKSEFADPKLDRSEDILKELG--------------------------------------------------------------------- 
APS38437     ---------------------------NIGFVDMEYILENVPEYQQASSQLDERVKEWRNEIEQKRNEISEMKTRLQNERALLTPQ--LIEEREE-------EIAYQQEQATNYEQKGPKGDYMIQKRQLIKPIQDQVFNALQEIGENRDFDFIFDRNAFAKKRFDLSDQVLRSIN--------------------------------------------------------------------- 
ANI90490     ---------------------------RYAVVDLQYILNKLPEYANADTTLQLMQMKWQKEVDSSKHYADSLSNRFDAEKYMLADE--LKSKRQI-------EVDNAEKRVMYLQTKGYKGELFQQREKLVQPIQNKIYSVIQQMALKNGWDLVFYKNAYSDPKLDKSDAVLEALG--------------------------------------------------------------------- 
APU68721     ---------------------------RVGYIDMEYILENVPEYQEAQNQLDNRVQDWKKEAEQKLQKVTDMRQKLDNERALLTAE--LIEDREE-------EISYMEQQARDYQQKGPNGDYIIQKKQLVRPVQDQVFAAVQEIAKLRNFDFIFDRTSYADQQYDVSDLVLRTIK--------------------------------------------------------------------- 
ALM21273     ----------------------A----RVAYVNMEYILESVPEYQEASRQLDTKMQKWKREIDAMQREINQMKESLENEKVLLTKE--LIEEKEE-------DIRLKEQDLADYQNKNAEGDFILQKQQLIQPVQDQVFNEVQKIGLSKKYDYIID-SSFSAERHDISDLVLKAIG--------------------------------------------------------------------- 
APZ46235     ---------------------------MIAYIDMEYILENVPEYIQAQNTLDAKISKWRKKLDTQARHIEVLKTDLANEKAILTKD--LIEEKEE-------EITIKQEELRRLESLGPKGDMFLVRKQLVKPIQDQVYNAIQSIAKRKKYDFVFEKSTYSNKKYDISDLVLSTID--------------------------------------------------------------------- 
ACT95591     ---------------------------KIGYTDMEFITSKMPEYQAAQTEMKKFSDKWAKEIQDKFSEIDRMQRAYMAEEILLTDE--LKRKRQG-------EIKEKELEAGEYNSKGVEGLMFQKKKELMKPVLEKVQRAVTKVCSQRRLDFMFDKSSYTNPKHDYSDYVMEELG--------------------------------------------------------------------- 
CAZ96609     ---------------------------RIAYVDMEYILENVEEYRDANKQLADKVQKWKIDIEQKQSEVEQMKKDLMAERVLLTDE--LIAEREE-------EIQILEKEMVEYQQDGPQGDLVLQKRRLIQPIQDQVFNEVQKIGANKKYDFIFDKSAYSEKRHDISDLVLRGIS--------------------------------------------------------------------- 
EAQ42491     ---------------------------IIAYMDMEYILENVPEYIQAQNTLDAKVAKWRKKLDDQARHIEVLKSDLANEKAILTKE--LIEEKEE-------EISIKQVELRRLESLGPNGDLFLVRKQLVKPIQDQVYNAVQSIAKRKNYDFVFEKSSYSNKKYDISELVLSTID--------------------------------------------------------------------- 
APY11285     ---------------------------RVAYIDTEYILENVPEYQEAIAQLNQKADKWKNEIAEKLSAIEQKRKDLSNEKALLTKE--LIAEREE-------DIYFEEKEILDYQQKGPNGDLFIQQKQLMQPVQDQIFAAVQDIATNRKYDFILDKSSFSAKQYDISETVIRSIT--------------------------------------------------------------------- 
AOW18333     ---------------------------IIAYIDMEYILENVPEYIQAQNTLDSKVAKWRKNLDEQARFIEVLKTDLANEKAILTKD--LIEEKEE-------EITIKQEELRRLESLGPNGDMFLVRKQLVKPIQDQVYNAIQSIAARKKYDFVFEKSSYSNKKYDISDLVLSTID----------------------EA--------------------------------------------- 
APQ17894     ---------------------------RMAYVDMEYILENVDEYRDATEQLETKVQRWKVEVEQKQSVVAQMKKDLMAEKVLLTPE--LIAEREE-------EIQILEKEMIEYQQDGPQGDLVLQKRRLIQPIQDQVFNEVQKIGANKKYDFIFDKSAYSEKRHDISDLVLRDIA--------------------------------------------------------------------- 
APX99364     ---------------------------RIGYIDTEYILQNVPEYSAATTQLESKVQKWKSEIDQKLKTVEQKRTDLNNEKALLTKE--LIEEREE-------DIAFEEKEILDYQQKGPNGDLMIQKRQLMQPVQDQIFQAVQDIAKNKKYDFVFDKSAYSAERFDISEQVLRTIT--------------------------------------------------------------------- 
AEE51044     ----------K----------------RIASVDVSRILESVGEYKAAEEELDKMASRWRQEIAQEYDKIKSLYNRFQAEQVLLSDE--ARRQRED-------EIMNKEKEVREMQRKSPDGDLFLRRKELVQPIQDRVYAAIEAYAKERGYDFIFDKGGFSNPQYDKTEDIINRLK--------------------------------------------------------------------- 
CCG52372     ---------------------------KIGYIDMDYILEKVPEYAEAKNQLEQKANTWKQEVETKKAEINKLKESLASDRVLLTKE--LVNEKEE-------EIKTLEKDLFDYQQKGPQGDLIIQKAALVKPIQDQVFNIVQDIAAKRNYDFIFDKSSYTAERFDISDFVLRELE--------------------------------------------------------------------- 
AFL84082     ---------------------------KWGYIDSEYILNKHPDYKLVQNELEALKTEWQKEAQNLEREVREMLTTLKAEEVLLTEE--MYQERMA-------AIEAKQKSAVAFNNQGINGQYYQKQTELLQPLQSKIFDAIDRVAKRNGLAALHDKAAYTDPRHDYSEFVLEELG--------------------------------------------------------------------- 
AGC76754     ---------------------------RVAYIDMEYILESVPEYQEASKQLDQKMQKWKQEIDQMANEISQMKAALQNEKVLLTKE--LIEEKEE-------DIALKQQELAEYQQKGAQGDFLLQKQQLIQPVQDQVFNEIQKIGSQKKYDYVVD-SSYSAERHDISDQVLRAIG--------------------------------------------------------------------- 
ABC44454     -------RP------------------KIGYIDSQAILEKLPEYASVEQKLDQLEDEWRAEIEAQEEQVQALRDEYRAWELLYTDE--ERRQKQA-------AIQKAREKVDRLRQRGPDGRLYTRQQELMRPIQERILDATEEVATEEGYDYVFDKSEYARQDHNLNRRVLRALG--------------------------------------------------------------------- 
CBH24974     -------RP------------------KIGYIDSQAILEKLPEYASVEQKLDQLEDEWRAEIEAQEEQVQALRDEYRAWELLYTDE--ERRQKQA-------AIQKAREKVDRLRQRGPDGRLYTRQQELMRPIQERILDATEEVATEEGYDYVFDKSEYARQDHNLNRRVLRALG--------------------------------------------------------------------- 
AEM70966     ---------------------------RIGYVDMEYILENVEEYRDATEQLNAKAQKWKQEIELKQSVIDQMKKDLMAEKVLLTDE--LILEREE-------EIQILEKEMLDYQQDGPQGDLVLQKQLLIQPIQDQVFNEVQKIGANKRYDFIFDKSAYSEKRHDISDLVLREIG--------------------------------------------------------------------- 
AKD57498     ---------------------------KFGYVDSEFIFGKMPEYQKALSEIDKFADKWSKDIQDKYVEIDKLQKAYQAEEILLTED--MKRDRQR-------AISDKEREAREYNNKGYQGLLFEKKKELMKVPMELINRAVEKVCIQKKLDFMFDKASYTNPRHDYSDYVMEELG--------------------------------------------------------------------- 
AOR28096     ---------------------------RIGYIDTEYILENVTEYSNANAQLDSKIQQWKSEIEKRLTELEDQKKQLNNERILLTNE--LISEREE-------DLQIIENEIIEYQQNGPNGDLMIQKQQLIQPIQDQIFAAVQEIAASKKYDFIFDKSAYSADRYDISEQVLRTIN-------------------------EDTEKS-------------------------------------- 
ADB40416     ---------------------------KFGYVDTEFIFSKMPEYQKALGEIDKFADKWSKDIQDKYVEIDKLQKAYQAEEILLTED--MKRERLR-------AISDKEREARDYNNKGYQGLLFEKKKELMKSPMELVNRAVEKVCLQKKLDFMFDKASYTNPRHDYSDYVMEELG--------------------------------------------------------------------- 
AOR26181     ---------------------------RIGYIDTEYILENVNEYQNAQNQLEAKVQQWKIEVEQRLAELETQKIQLNNERVLLTNE--LIVEREE-------ELQIIENEIIDYQQKGPNGDLMIQKKQLIQPIQDQIFAAVQEIATSKKYDFIFDKSAYSADRYDISEQVLRTIN------------------------KQDKENSNDVDSAVDKRQQLLDERNAKRAEA-------------- 
ACE06161     ---------------------------KIGYVKLDYVMESMPETKQMEIDLKAFEIQLRNQLQQKAVVLQEKIQAFQKGHATMTDP--VKNQKEA-------ELQQLHGEFENLQME---SSLANKQLELYKPIYERIQKTIELVAKENKYTHVLNADTYGDQEYDISNLILKKLG--------------------------------------------------------------------- 
BAR94814     ---------------------------KFALLDMEYVLSNVPAYERANEQLNQVSKKWQAEVEALNTEAATMYKNYQNEVVFLSQE--QKKKKQE-------AIMTKEKQAADLKRKGPEGELFKKRTSLITPIQDEIYNAVKDIADQRGYSLIIDRSSYGSPKVDISNEVLQKLG--------------------------------------------------------------------- 
AFJ09617     ---------------------------KFALLDMEYVLSNVPAYERANEQLNQVSKKWQAEVEALNTEAATMYKNYQNEVVFLSQE--QKKKKQE-------AIMTKEKQAADLKRKGPEGELFKKRTSLITPIQDEIYNAVKDIADQRGYSLIIDRSSYGSPKVDISNEVLQKLG--------------------------------------------------------------------- 
APW31286     ---------------------------KFALLDMEYVLSNVPAYERANEQLNQVSKKWQAEVEALNTEAATMYKNYQNEVVFLSQE--QKKKKQE-------AIMTKEKQAADLKRKGPEGELFKKRTSLITPIQDEIYNAVKDIADQRGYSLIIDRSSYGSPKVDISNEVLQKLG--------------------------------------------------------------------- 
ALR32415     ---------------------------KIGVVDTDYILNKLPQYQEAEARLNSQIDTWESELQNLQSEYERKRSAFESEKVLLIGD--QLKLREK-------EVMDLEKNIKTTTSLGATGEIKKLRTNLVQPFQDQIWGAIKTMAEKNGLGMVLDKTSFLQKRFDYSDKVLDILL--------------------------------------------------------------------- 
AKP71328     ---------------------------KIGVVDTRYILEKYPQYKEAEKRLETQVQTWQTEISQMQTNYEAKKALFENEKVLLVGE--QLKSREK-------EVLDLEKELKGLISKGTDGEVNKLRTSLTKPFQDQIWNAIKQVSDKNGLGIVLDKGNFTDKKYDYTDKVLDILL--------------------------------------------------------------------- 
AFD56223     ---------------------------KIGVVDTRYILEKYPQYKEAEKRLETQVQTWQTEISQMQTNYEAKKALFENEKVLLVGE--QLKSREK-------EVLDLEKELKGLISKGTDGEVNKLRTSLTKPFQDQIWNAIKQVSDKNGLGIVLDKGNFTDKKYDYTDKVLDILL--------------------------------------------------------------------- 
ADZ12276     ---------------------------KIGVVDTRYILEKYPQYKEAEKRLETQVQTWQTEISQMQTNYEAKKALFENEKVLLVGE--QLKSREK-------EVLDLEKELKGLISKGTDGEVNKLRTSLTKPFQDQIWNAIKQVSDKNGLGIVLDKGNFTDKKYDYTDKVLDILL--------------------------------------------------------------------- 
AGC39856     ---------------------------KIGVVDTRYILEKYPQYKEAEKRLETQVQTWQTEISQMQTNYEAKKALFENEKVLLVGE--QLKSREK-------EVLDLEKELKGLISKGTDGEVNKLRTSLTKPFQDQIWNAIKQVSDKNGLGIVLDKGNFTDKKYDYTDKVLDILL--------------------------------------------------------------------- 
AKQ40051     ---------------------------KIGVVDTRYILEKYPQYKEAEKRLETQVQTWQTEISQMQTNYEAKKALFENEKVLLVGE--QLKSREK-------EVLDLEKELKGLISKGTDGEVNKLRTSLTKPFQDQIWNAIKQVSDKNGLGIVLDKGNFTDKKYDYTDKVLDILL--------------------------------------------------------------------- 
AEW85734     ---------------------------KIGYIDMEYILENTPDYKEASSQLEEKAQKWKQDIETKKNTINKLKETLKSESALLTRE--LIKEREE-------EIKFQENQLLDYQQKGSRGDLALQKEAILKPVQDQVFNAVQDLAEKKQYDYIFDKSSFSAKRFDISDLIVRVIT--------------------------------------------------------------------- 
AOW20642     ---------------------------KIGYVDMEYILENIPDYAEAQSQLNEKAKKWQQNLDKLKGEIESMKADLSNEKALLTED--LIAEKEE-------DIEIKVEEFKKLESDSSNGDLFFYRKQLVKPIQDQVYNAAQEIGKARGFDVIFDKSSYTNSKLDISELVLKSIV--------------------------------------------------------------------- 
AFR35432     ---------------------------KIGVVDTRYILEKFPQYKEAEKRLETQVQTWQTEISQMQTNYEAKKTSFENEKVLLVGE--QLKTREK-------EVLELEKELKGLISKGTDGEVNKLRTSLTKPFQDQIWNAIKQVSDKNGLGIVLDKGNFTDKKYDYTDKVLDILL--------------------------------------------------------------------- 
AIH02462     ---------------------------KIGVVDTRYILEKFPQYKEAEKRLETQVQTWQTEISQMQTNYEAKKTSFENEKVLLVGE--QLKTREK-------EVLELEKELKGLISKGTDGEVNKLRTSLTKPFQDQIWNAIKQVSDKNGLGIVLDKGNFTDKKYDYTDKVLDILL--------------------------------------------------------------------- 
APT22013     ---------------------------KIGYIDMEYILENTPDYKEASSQLEEKAQKWKQDIETKKNTINKLKETLKSESALLTRE--LIKEREE-------EIKFQENQLLDYQQKGSRGDLALQKEAILKPVQDQVFNAVQDLAEKKQYDYIFDKSSFSAKRFDISDLIVRVIT--------------------------------------------------------------------- 
AGY54183     ---------------------------SFGYINTETILKAVPEYATAQQQIQRVKAQYDAEIEGELKKVEQLYNTYQAQKANLSQS--ERSLREN-------EIITKERAVKELQKKGQEGVMAAKSKEIMEPIMTKLKSAIEKVAQTEGFIIIFDIATYNNPANDMSQKVIKLLN--------------------------------------------------------------------- 
AOC94055     ---------------------------RIGYIDMEYILENVSDYKEAKSQLEQKAQKWKQEVEAKKLNINNLKESLKTEKALLTKE--LIEERET-------EIKFLEQEMMDYQQKGSDGNLMRQKAALAKPIQDQVFTAVQDIAEAKNYDFVFDKSSFSNKRFDISDQVLRILN--------------------------------------------------------------------- 
ANF53146     ---------------------------KVGVVDTEYILDKLPQYKEAEARLNSQIDTWQSELQTLQSEFEKKRSAFENEKVLLVGD--QLKLREK-------EVTDLDKNIKTTTSLGANGEITKLRTSLVVPFQDQIWTAIKTMSEKNGLGIVLDKANFLQKRFDYTDKVLDVLL--------------------------------------------------------------------- 
BAP33660     ---------------------------KIGVVDTNEILNKLPQYKEAEARLNSQIDTWQSELQNMQSEYERKKAAFESEKVLLIGD--QLKLREK-------EVVDLDKNIKTTTSLGANGEITKLRTNLVLPFQDQIWEAIKTMSEKNGLGIVLDKSNFLQGKYDYTEKVLAVLL--------------------------------------------------------------------- 
ANQ47561     ---------------------------RFGYIDSQVIIEQLPEYQEAEASLQKLTDKWLGQLDKMKAEIADLERAYAHEEILLTPE--MKQEKLD-------KIAGLKEAMREFQTNGYEGLLYSKRMEFMKPLQDKISKACETVARQKKLNFIFDKASYSDPKYNYTDFVLDELG--------------------------------------------------------------------- 
ABQ04721     ---------------------------RIGYIDMEYILENVSDYKEAKSQLELKAQKWKQEIEAKKLNINSLKEGLKTEKALLTKE--LIEERET-------EIKFQENEMLDYQQKGADGNLMRQKAALAKPIQDQVFTAVQDIAEAKNYDFIFDKSSFSNKRFDISDQVIRILN--------------------------------------------------------------------- 
AKK74803     ---------------------------KIGVVDTNEILNKLPQYKEAEARLNAQIDTWQSELQNLQSEYERKKAAFESEKVLLIGD--QLKLREK-------EVVDLEKNIKTTTSLGANGEITKLRTNLVQPFQDQIWEAIKTMSEKNGLGIVLDKSNFLQGKYDYTEKVLSILL--------------------------------------------------------------------- 
AFM03968     ---------------------------RFGYIDSQKILERLPEYSQANTELEEMTKQWKAELAKKAQEILDNRTKLEAERVLLTEE--MYAEKQK-------EIQQQESDLITYRESGANGMLFKKRRELIRPIQDKIMEAVRIVSLQKKLHFMFDKASFYDETYNFTDFVLEELG--------------------------------------------------------------------- 
EAP87951     ---------------------------RVGYIDMDYILENVPEYKEAETQLNGRVQKWKSEIEQKMAAIEDMQRNLDNERALLTKE--LIEEREE-------DIKYEREAIYSYQQDGPEGDLMIQKRRLVQPVQDQVFAAVQEISEAKKYDFVFEKSNFAAERHDISDQILRSIN--------------------------------------------------------------------- 
AEK23026     ---------------------------RIGYVDMDFILENVEEYKIASAQFAQQVEQWEAEIEKRKTKIEAEKNKLEAEKPLLTPE--LIKDREQ-------EIAILEHNLRVYQQEGAEGEYVKQKFMLAKPIQDQVFNAVQEIGKLKKYDFIFEKS-YSNNQHNLSRLILRVIN--------------------------------------------------------------------- 
ALC98020     ---------------------------KIAHIDVQKLLEEMPERKSIESQLKKMEQGYMNDIQAAIKELQAKAQKYQNEAAALTEA--QLKAREAEFLKKSEEIKTMEENIRKTQQT---ENLQKKQQELVEPLLKKVKSSIEKIAKQRGLQYVLDSSAV-ATGDDLYSTVKKDLG--------------------------------------------------------------------- 
BAG83837     -----------NRIKWKRIVVT-----KVAYLNYSEIIKIMPEYIQMQDSIKKIQTELQNEMNILKEEYEKKYKAFISDADSLVES--IKMRRMQ-------EIKNIEERAVAFQEQ---KQLQQMYEKLFAPIQWKVKEAIRVVGEENDFVYIFEGTETSSSAINVTPFVKRKLG--------------------------------------------------------------------- 
AFU68543     ---------------------------KIAYVDMDYILDNVPEYRQASSQLDSKAQQWRTEIESKQNEIDKLKNELESERPLLTAD--LIQDLDD-------EIEYLENQLLEYRNKGVSGDFIVQKRQLIQPIQDQVFNAIQEIGDNRDYDFIFENSAFSAKRHDLSEVILKLIN--------------------------------------------------------------------- 
AFL80346     ---------------------------RIGYIDMEYILESVPEYKEASIQLEGKVQRWKQDIEKKQKEIDQMKLNLANERVLLTKE--LIDEREE-------EVKIKEDEMLQYQQDGPNGDLMIQRRQLVQPIQDQVFNIVQEVAENKKYDFIFDKSAFAAKRNDISDLVLRSIE--------------------------------------------------------------------- 
AOZ99548     ---------------------------RVGFIDMEYILQNVKSYNESNSLLEEKAEKWKQEIETKKLEINKIKEALTAEKALLTKS--LIEERET-------EISFLENELLELQQKGPNGLLMSQKTLLVKPIQDQVFTAVQDIAEAKKYDFIFDKSSFADKRFDISDQVLRIIT-------------------------------------------------------T------------- 
AEH01257     ---------------------------RIGYIDTEYILQNVPEYAEATSQLETKVQKWKSEIDGRLNTIKDKREALNTEKALLTKE--LIEEREE-------DITFEEKEILDYQQKGPNGDLMIQKRQLMQPVQDQIFQAVQDIAKAKKYDFVFDKSAYSAERFDMSEQVLRTIT--------------------------------------------------------------------- 
BAO75088     ---------------------------RIGYIDTEYILQNVPEYQEASTQLDKKVLKWKSEVEQKLSVIEQKKKELENESVLLTKE--LYEERLE-------DISFEEAEILDYQQKGPNGDLMIQKRQLIEPIQDQIFAAVQDIASTGKYDFVLDKSAYSAERYDLSERVLKTIT--------------------------------------------------------------------- 
ANH82658     ---------------------------KYIIIDTRYIFDKLPEYKQVQDAVNKAAADWQKEIDDKQAILDKAYDDYDSQQSMLSAE--ARKKKEE-------DLFNKEKELRDLQKKGFEGDLFKKRQELMQPLQEKVNRAVQKLVIDNGYDLVLDKSEFADPKLDKSDAVLKVLT--------------------------------------------------------------------- 
AHF16561     ---------------------------KYIIIDTRYIFDKMPEYKQVQTAVNAAAADWQKEIDSKQAILDKAYDEYDSQQSMLSAD--ARKKKEA-------DLFNKEKELRDLQKKGFEGDLFKKRQEAMQPLQEKVNRAVQKLVMDNGYDLVLDKSEFADPKLDKSDAVLKLLT--------------------------------------------------------------------- 
APG60373     ---------------------------RVGYIDMEYILENVPEYQEASRQLENRVQEWKAESESRMRKVQNMRTQLENEKALLTPE--LIEEKQA-------EIAYMEKQALEYQQGGPKGDYINQKKQLVRPIQDQVFAAVQEIAKIRNLDFIFDRTAYADQQYDVSELVLRTIK--------------------------------------------------------------------- 
AOW09194     ---------------------------KVGYIDMEYILENVPNYVEAKAQLEQKAQQWKQEIEAKKIEINKLSEALKAEKPLLTAE--LIEERET-------EIKFLETEKLDYQQKGPNGDLIIQKAGLVKPIQDQVFTAVQDIAEAKKYDFIFDKSSFAAKRFDVSDQVIRMLN--------------------------------------------------------E------------ 
CAL65199     ---------------------------RLGYIDMEYILENVPEYQEASKQLDNRVQEWKAEAEVKMRKVDDMKTRLDNERALLTKE--LIEEREG-------EISYMEQQAIEYQQNGPNGDYMIQKKQLVRPIQDQVFTAVQQIAENRNLDFVFDRTAYADQQYDVSETVLRTIK--------------------------------------------------------------------- 
EAQ39337     ---------------------------RIGYIDMEYILENVPEYQEASSQLDEKVARWKGEIETKLEEVSAMKKQLDNERALLTKE--LIEERDE-------EIAFERDQILEYQQKGPGGDLAIQRRQLVEPVQDQVFNAVQEISAAKKFDLVFDKSSYTADRLNISDQVLRSIT--------------------------------------------------------------------I 
ANH59239     ---------------------------RIGYIDMEYILENVPEYQEASSQLDEKVARWKGEIETKLEEVSAMKKQLDNERALLTKE--LIEERDE-------EIAFERDQILEYQQKGPGGDLAIQRRQLVEPVQDQVFNAVQEISAAKKFDLVFDKSSYTADRLNISDQVLRSIT--------------------------------------------------------------------I 
AEE18820     ---------------------------RIGYIDMDYILENVPEYQEASTQLDDKVGKWKGEIETRLEEVAAMKKQLDNERALLTKE--LIEERDE-------EITFERDQILEYQQKGPGGDLAIQRRQLVEPVQDQVFNAVQEISAAKKFDLVFDKSSYTADRLNISDQVLRSIT--------------------------------------------------------------------R 
AIN74155     ---------------------------KIGYIDMDYILENVPDYKEANIQLEQKAQKWKQDIQVKKNEINKLENILKSERALLTKE--LIEEREE-------EIKFLEKDLIDYQQKGSNGDFIIQKTAIAKPVQDQVFTAVQDIAEARGYDFIFDKSSFSKKSFDISDRVVRMIT--------------------------------------------------------------------- 
ALU74121     ---------------------------RLAYIDTGYILQNIPAYLTAQNSLDAKVEHWKTTLDKQARAIEILKTDLTNEKVILTKD--LVLEREE-------DITLKQEALRRLESLGPKGDMYNLRKQLIKPIQDQVYSAVQTIASRKKYDFVFDKSGYSNKKHDISELVIKMIN--------------------------------------------------------------------- 
AIG30842     ---------------------------KIGYIDMDYILENVPDYKEANIQLEQKAQKWKQDIQVKKNEINKLENILKSERALLTKE--LIEEREE-------EIKFLEKDLIDYQQKGSNGDFIIQKTAIAKPVQDQVFTAVQDIAEARGYDFIFDKSSFSKKSFDISDRVVRMIT--------------------------------------------------------------------- 
AIN71047     ---------------------------KIGYIDMDYILENVPDYKEANIQLEQKAQKWKQDIQVKKNEINKLENILKSERALLTKE--LIEEREE-------EIKFLEKDLIDYQQKGSNGDFIIQKTAIAKPVQDQVFTAVQDIAEARGYDFIFDKSSFSKKSFDISDRVVRMIT--------------------------------------------------------------------- 
CAL44159     ---------------------------KIGYIDMDYILENVPDYKEANIQLEQKAQKWKQDIQVKKNEINKLENILKSERALLTKE--LIEEREE-------EIKFLEKDLIDYQQKGSNGDFIIQKTAIAKPVQDQVFTAVQDIAEARGYDFIFDKSSFSKKSFDISDRVVRMIT--------------------------------------------------------------------- 
APY08778     ---------------------------RIGYIDTEYILQNVPEYQEASTQLDKKVLQWKTEIEKKLSDIEQKKKELENESVLLTKE--LYDERME-------DISFEEAEILDYQQKGPSGDLMIQKRQLIEPIQDQIFAAVQQIAETKKFDFIFDKSAYSAERYDISEQVLRTIT--------------------------------------------------------------------- 
APD06459     ---------------------------KVHYVDTQYILKQMPKYQQAQKQLETMVEQWETELNAEKEKVDQLEMKFESQKVLFTEN--QIKEKQK-------EIQEAKEKLQELKIKGTAGDIIRTRQSLVRPIQDQIWNAINKVAKKKSIGIVLDKSSYTNPKFDISNLVINEL---------------------------------------------------------------------- 
AMJ67983     ---------------------------KFGWVDSEFIMAKMPDFAKAQQELNALSTTWQKEIEAQKKDLERLQRTYHDEEVVLTEQ--MKKKRQD-------EILLKEQEVKAYQNKGYEGQLFKKRQELNKPVQDKVFEACEKVAKKKQLAMIIDKAGYTNPTYDYTEFVLEELG--------------------------------------------------------------------- 
AFL78271     ---------------------------NYIIVNSEKVFKSVAAYNKAISDLDELAKQYQEQVDAKFAEVEALYNAYMNQKASLSAT--TRQTREN-------AILAREKEAQTFQESGNDGALMKKRIEMIEPIQKKVFAAIEAYAKQAGADVVLDSANYTNPCVERTQQLIDILK--------------------------------------------------------------------- 
ALW84029     ---------------------------KFGWVDSEYIMAKMPEYAKAQAELNAISETWQKEIEAQKKDLDKLYHNYQAEEVVLTEP--MKKKRQD-------EILKKEQDIKAYQNKGYEGQLFKKRQELNKPVQDKVFEAVEKVAKKKQLAVVFDKASYTNPAHDYTEFVLEELG--------------------------------------------------------------------- 
AFC23244     ---------------------------RAAYVDMTKIMDAVPEYKTAQAELDQLAERWRQEIAKEYEQIEQLYREYQAREVLMSEE--MKTQKQN-------EIIEKEKAVRALQDQGPEGELFSKRQSLVKPIQEKVYKTIELLAKERNYDFIFTAPDYAKADKDLTAEVVKRLG--------------------------------------------------------------------- 
AEI48772     ---------------------------KLGYIDMEYVTAKMPDYQKAQTELDKFSDRWAKEIQDKYTEIDKLQRLYQAEEVLLTDE--MKRKRQQ-------EINDKEREAREYNNKGFQGLLFQKKKELIKPITDQVYKASERVCRQRRLDMLLDKSSYSNPVHDYTDYVMEELG--------------------------------------------------------------------- 
ANW97144     ---------M-----------------RIGFVDIEYVLSKIPSYAEAQSKLDSETTTWKKNLDKMYLELSTMKEEFLNEKPLLTED--LIKEREL-------EIKTYENEITKVENTGTEGKLFELRKQLVTPYQDLVYNAVQTIAELRKYDMIFEKSSYTNNNYDISELVLKYIQ--------------------------------------------------------------------- 
APU10643     ---------------------------RIAYVDMEYILENVEEYREATEQLASKVEKWKLEIEGEKKEIFDMRQTLLAEKVLLTNE--LIEEREE-------EIALLEKEMLQYQQDGPQGDLVMQKLRLVQPIQDQVFSEVQKIGKNKNYDFIFDKSAYAEKRNDISELVLRAIS--------------------------------------------------------------------- 
ADY29769     ---------------------------RVAYVDMEYILENVEEYREATEQLASKVEKWKLEIEGEKKQIYDMRQTLLAEKVLLTNE--LIEEREE-------EIALLEKEMLQYQQDGPQGDLVMQKLRLVQPIQDQVFSEVQKIGKNKNYDFIFDKSAYAEKRNDISELVLRAIS--------------------------------------------------------------------- 
ALO16572     ---------------------------RFAYVDTRYVLDNIPEYESAQEQLDIIAQEWQDEIEAMYSEIEKLYKEYEVEKVLLSDE--LKRKREE-------EILQKEREVKELQKKGQEGDLFQKRQELIKPIQDEVFNAIKEIGEKGNYAVIFDVASYNDPKYDKSDEVLEKLG--------------------------------------------------------------------- 
ACU06672     ---------------------------KIGVVDTDYILSKLPQYKDAQDRLNAQITNWQTEIQTLQSEFDKKRTLLENERVLLIGD--QLKLREK-------EVDDLDKKIKTMINNGTLGEINNARSNLTKPFQDQIWNAIRTVSDKNALGIVLDKSNFLEKRYDYTDKVLDLLL--------------------------------------------------------------------- 
AEE13107     ---------------------------KFALVDMQYILKNIPNYEMMNEQLETVSKRWQQEVKTLQDKAETLYKKYQSDLVFLTAE--QKRQREE-------EIVKTEQQATELQGKGPEGELFERRSKMVKPLQDEIWQAIKEIASQSGFQLVLDRSTFANPSIDISDQVLEKLG--------------------------------------------------------------------- 
SCM55622     ---------------------------KYAFIDMEYILGKIPAYEEGNKQLETLSKQWQEELDQAGREVEAMYKKYQADLVFLAGE--EKTKREN-------EIVAKENEINTLRNKGQQGELFKRREAIMKPIQDSIYNAVKEIATANSYQAVVDRASFASPEIDISDQVLARLG--------------------------------------------------------------------- 
ALD21874     ---------------------------KFGYVDSEYIMSKMPEYGAAQQELNTLSQNWQKDIESMRKDLDKMYRAYQAEEVLLTEP--MKKKRQD-------EILKKEQDIKAYQNKGFEGTLFKKRQELTKPVQDKVFEAIEKVAKKKQLAIVFDKAGYTNPTHDYTEFVLEELG--------------------------------------------------------------------- 
AIZ63017     ---------------------------KFGYVDSEYIMSKMPAYGAAQQELNTLSQNWQKDIESMRKDLDKMYRAYQAEEVLLTEP--MKKKRQD-------EILKKEQDIKTYQNKGYEGTLFKKRQELTKPVQDKVFEAIEKVAKKKQLAIVFDKAGYTNPTHDYTEFVLEELG--------------------------------------------------------------------- 
ACY48841     ---------------------------RIGYVDTEYILSKLPEYQAVQQKLDQMVRDWQAELDRRRQEIDRMFEEYQTRELLYTPE--ERQRRRE-------EIVRAEEELERLRQQGPEGELFRQQEALLRPIQERVLEAIETVARDEGYDYVLDKAAYAPPEHDLSDRVLAELN--------------------------------------------------------------------- 
ALJ01284     ---------------------------RFGYIDSGFILQKMPAYANAQSEVEKLSQTWQKEIEGMRAELEKLQKSYQAEEILLTPD--MKKKRQE-------ELNRKDTELREFQRKGFEGALFKRRQELIRPAQDQLFEAVEKIVRARGLNFMFDKSGYTDPRHDYTEFVLEELG--------------------------------------------------------------------- 
AEN72839     ---------------------------RIGYVDTEYILSRLPEYQAVQQRLDQMVRDWQAELDRRRQEIDRMFEEYRARELLYTPE--ERQRRRE-------EIVRVEEELDRLRQQGPEGELFRQQEALLRPIQERVLEAIETVARDEGYDYVLDKAAYAPPEHDLSDRVLAELN--------------------------------------------------------------------- 
AFK02933     ---------------------------KFGYIDSEFITSKMPAYKKAQEDMDKYSEKWVNDIQGKYAEIEKMRQQFQQEEILLTAE--MKRERQK-------IIDEKEAELKELNNKGMNGMIFTKKKEIMKPILDDINKACEKVARQKQLMFIFDKASYTDPRHDYTDYVMEALG--------------------------------------------------------------------- 
AMS25836     ---------------------------KFAYIDFQELMQQMPEYKKANTDMEAFGKTLQDELKKMSEELEKKYNDFQKNEAKMADAIKDLKQK---------ELRDMQSRIQEFQES---ENVRKKETELLKPIIEKAKTTIAATAKEGGYTYVFDSSPYKPEGDNLMGAVKKKLG--------------------------------------------------------------------- 
ALO49755     ---------------------------KFALIDMEYVLNNIPAYERANEQLNRISKKWQAEVEALNTAAATLYKNYQNESVFLSQE--QKKAKQD-------AIMKKEKAAADLKKKGPEGELFKKRTSLITPIQEEIYNVVKEISERHGYALVIDRSSFGSPKVDISNEVLQKLG--------------------------------------------------------------------- 
ADV42353     ---------------------------KFALIDMEYILKNIPAYERANELLDKSSKVWQSEVEKISEEAKKMYKDYQAQIATLSEE--QRGKREE-------AIVAKEKSASELRRQGPEGELYKKREGLMRPIQNEIYNAVKEISTQKGYSMVVDRASFASPSIDISNEVLAKLG--------------------------------------------------------------------- 
AHJ95942     ---------------------------KFGYVDSEFILSKLPDYTQAQQELNTLSANWQKDIETQKKDLDKLYRNYQAEEVVLTEA--MKKKRQD-------EILKKEQDIKAYQNRGFEGQLFKKRQELTKPVQDKVFEAVEKVAKKKQLAIMFDKSGYTNPVHDYTEFVLEELG--------------------------------------------------------------------- 
AMQ55063     ---------------------------KLGYIDSEYILNKHPDYKVIQQELSKVSAEWKKEAQTLDQEIKELYSQLKAEEVLLTEE--MYQKKLA-------EIKIKEKTAQEFNSRGIEGLYYQKQAELLQPLQSKIYDAIERVTRRNNLAMLFDKAAWTDPRHDYSEFVLEELG--------------------------------------------------------------------- 
AEL25607     ---------------------------KLGYVDTEYILNKHPDYKKIQGEMEALSSEWQKEAQNLEEEIQQMYSDLQGEQVLLTEE--MYQERLE-------LIREKQKEARAFNNRGENGQLYQKQAELLQPLQSTIYDAIDRVSKRNGIAILFDKASYTDPRHDYSDFIIEELG--------------------------------------------------------------------- 
AKP51200     ---------------------------KLGYVDTEYILNKHPDYKKIQGEMEALSAEWKKEAQNLEEAIQQMYSDLQGEQVLLTEE--MYQERLA-------LIREKQKEARAFNNRGDNGQLYQKQAELLQPLQSTIYDAIDRVSKRNGIAILFDKASYTDPRHDYSDFILEELG--------------------------------------------------------------------- 
AFL96872     ---------------------------RFGYVDTDYVLSNLPAYGNAQKQLETQANNWAKEIGNLQSVLEQMQQELETERILLTKE--KIKEKED-------KIQEKKEEIKKLQIKGPDGDMINTRKKLVKPIQDQVYNAVNKVAKRRNYSFVFDKANYSDPKFDISEEVLKTLA--------------------------------------------------------------------- 
AIP99041     ---------------------------RFGYVDTDYVLSNLPAYGNAQKQLETQANNWAKEIGNLQSVLEQMQQELETERILLTKE--KIKEKED-------KIQEKKEEIKKLQIKGPDGDMINTRKKLVKPIQDQVYNAVNKVAKRRNYSFVFDKANYSDPKFDISEEVLKTLA--------------------------------------------------------------------- 
AKQ46854     ---------------------------RFGYIDSGFILQKMPAYKNAQEEAEKLSQGWQKEIENMRAELEKLQKSYQAEEILLTPD--MKVKRQE-------ELTRKDAELREFQRKGFEGALFKRRQELVRPAQDQLFEAIEKVVRARGLNFMFDKSGYTDPRHDYTEFVLEELG--------------------------------------------------------------------- 
ADR21761     ---------------------------KFGYVDSKFILSKMPEYKEAKEEINALTSAWQNEIKTMRKEIESMYAELKAEEVLLTKE--LKDERLA-------EIEKKEKEVEEYQNKGFDGLLFLKKKELVKPVQDKVFEAVEVVAKKERLQIVFDKAGYTDPVHDYTDLVLEELG--------------------------------------------------------------------- 
AJR03197     ---------------------------RIGYIDTEYILENVPEYQEATAQLNAKAVKWKNEIDSKLSAIEQKRKDLSNEKALLTKE--LIDERDE-------DIAFEEKEILDYQQKGPNGDLFLQKKQLMQPIQDQIFAAVQDIASKKQYDFIFDKSSYSEKRFDLSEQIIRSIS--------------------------------------------------------------------- 
ADX67815     ---------------------------RFCYVDTEFILNNFPAYTNAQTNLQRQTDAWQKEIELKKEAVAKLQAEFEAEKILLTDE--QVKAEQK-------KIDDELAAIRSLQDKGPTGDLINLRKSLVKPIQDQIYNATKQVADRLNYSFVFDKGSYTDPKFDISREVLKILV--------------------------------------------------------------------- 
ACU92905     ---------------------------KIAHIDVQKLLEEMPERKSIESQLKKMEQGYMNDIQAAIKELQAKAQKYQNEAAALTEA--QLKAREAEFLKKSEEIKTMEENIRKTQQT---ENLQKKQQELVEPLLKKVKSSIEKIAKQRGLQYVLDSSAV-ATGDDLYSTVKKDLG--------------------------------------------------------------------- 
CCM09964     -----------------------QVAPKIGYVDVGYIFGQLPEAIKNGEELQTFQEQLKNQIQLKANELERKFSDYQKQVDTFTEA--QQKQKQA-------ELNALHQSFRTLEQQ---VDIEKKYQAVIEPIHQKIKQVIHKIAKEQGYAFVLAKDTFAQPAFDLSELVLEQLK--------------------------------------------------------------------- 
ALJ06846     ---------------------------RIGYIDTEYILQNVPEYQEATSQLEGKVQKWKVEIESKLTEIAQKRQDLSIEKPLLTKE--LIDEREE-------DINFEEKEILDYQQKGPNGDLMIQKKQLMQPIQDQIFAAVQDIADGRAYDFIFDKSAYSAKQFDLSEQIIRSIT--------------------------------------------------------------------- 
ADF50974     ---------------------------------MDYILQNIPEYQEASSQLDNRVQEWKNEIDAKRREISEIQTQLENERALLTKE--LLEEREE-------DIKYLQDQLTEYQQKGPGGDFILQKKQLIKPIQDQVFTAVQEIADRRNFDFIFDRTSYAKSNYDMSDQVLRIIT--------------------------------------------------------------------- 
