# Supplementary material for: Phylogenetic comparison between Type IX Secretion System (T9SS) protein components suggests evidence of horizontal gene transfer
Source: PeerJ. 2020 Jun 26;8:e9019. doi: 10.7717/peerj.9019 (PMC7323717; doi:10.7717/peerj.9019)
Supplement: Supplemental Information 1 — T9SS components sequences, alignment of each T9SS protein family, NEX files used as input for MrBayes tool, genome annotation (GFF) file for Porphyromonas gingivalis and detailed Bayesian Inference trees with support values. [file peerj-08-9019-s001.zip › supplemental/Supplemental files/Supplemental Data S2/porf.rphylipi]

121  829  i

AKV64601     ---------------------------------------VSGYVLDPI--PFAGVTTNLKGYYEFIEFSSMGYQ------NTRDLRVNAGPTGG-VESLISTYAGVTQNN-ELSSQYSVRGGSYDENMVYVNGVEVYRP----LLVRSAQQEGLSFVNPDLTQSVQFSAGGFTADYGDKMSSVLDIRYKQPQE-----------AFSQITGVRYKS--AKSLLGTT-DTKAEYDPIYADGQTFMTYRFS---LSVSFLGNISQTRYKFVPQTRETSFGTL--KLKIFFDGQEQDRFLTYFGAFSMNF-------VPDDKQRH--------TVTLSAFNSNERETYDIQGEYFLN------AS-GIGRNHEHARN------------RLSYRVLNMGYRG---LQAGVSAQMEKIADHISEWERRDSVGYN-------TQMRGTRLSAFVQ------------------------------LIPGIRASWWSF--------VSPRISVGYSP--------------ALVLRAAAGLYYQAPFYKELRQTEGNNVV---NEKIRSQGAFHILAGADYTEMGG--RKYKFTAEAYYKSLFNINPYIIENVKIRYLGEN-----------IGSGYAAGIDLKLFGELVPGVDSWLTASIIKARQKL-------SLPLMNAPTYNFSFFLQEYVPGNKRITATLRAALSGGLPQLNP----------APAYKRVDLGVMYKWL---------------GADLFNLFDMTNVNSYYWVSD-QYAVPNYL--TRRQFN-------------------------LRLLVEF------ 
AAQ65726     ---------------------------------------VSGYVLDPI--PFAGVTTNLKGYYEFIEFSSMGYQ------NTRDLRVNAGPTGG-VESLISTYAGVTQNN-ELSSQYSVRGGSYDENMVYVNGVEVYRP----LLVRSAQQEGLSFVNPDLTQSVQFSAGGFTADYGDKMSSVLDIRYKQPQE-----------AFSQITGVRYKS--AKSLLGTT-DTKAEYDPIYADGQTFMTYRFS---LSVSFLGNISQTRYKFVPQTRETSFGTL--KLKIFFDGQEQDRFLTYFGAFSMNF-------VPDDKQRH--------TVTLSAFNSNERETYDIQGEYFLN------AS-GIGRNHEHARN------------RLSYRVLNMGYRG---LQAGVSAQMEKIADHISEWERRDSVGYN-------TQMRGTRLSAFVQ------------------------------LIPGIRASWWSF--------VSPRISVGYSP--------------ALVLRAAAGLYYQAPFYKELRQTEGNNVV---NEKIRSQGAFHILAGADYTEMGG--RKYKFTAEAYYKSLFNINPYIIENVKIRYLGEN-----------IGSGYAAGIDLKLFGELVPGVDSWLTASIIKARQKL-------SLPLMNAPTYNFSFFLQEYVPGNKRITATLRAALSGGLPQLNP----------APAYKRVDLGVMYKWL---------------GADLFNLFDMTNVNSYYWVSD-QYAVPNYL--TRRQFN-------------------------LRLLVEF------ 
BAG33956     ---------------------------------------VSGYVLDPI--PFAGVTTNLKGYYEFIEFSSMGYQ------NTRDLRVNAGPTGG-VESLISTYAGVTQNN-ELSSQYSVRGGSYDENMVYVNGVEVYRP----LLVRSAQQEGLSFVNPDLTQSVQFSAGGFTADYGDKMSSVLDIRYKQPQE-----------AFSQITGVRYKS--AKSLLGTT-DTKAEYDPIYADGQTFMTYRFS---LSVSFLGNISQTRYKFVPQTRETSFGTQ--KLKIFFDGQEQDRFLTYFGAFSMNF-------VPDDKQRH--------TVTLSAFNSNERETYDIQGEYFLN------AS-GIGRNHEHARN------------RLNYRVLNMGYRG---LQAGVSAQMEKIADHISEWERRDSVGYN-------TQMRGTRLSAFVQ------------------------------LIPGIRASWWSF--------VSPRISMGYSP--------------ALVLRAAAGLYYQAPFYKELRLTEGNNVV---NEKIRSQGAFHILAGADYTEMGG--RKYKFTAEAYYKSLFNINPYIIENVKIRYLGEN-----------IGSGYAAGIDLKLFGELVPGVDSWLTASIIKARQKL-------SLPLMNAPTYNFSFFLQEYVPGNKRITATLRAALSGGLPQLNP----------APAYKRVDLGVMYKWL---------------GADLFNLFDMTNVNSYYWVSD-QYAVPNYL--TRRQFN-------------------------LRLLVEF------ 
BAK25801     ---------------------------------------VSGYVLDPI--PFAGVTTNLKGYYEFIEFSSMGYQ------NTRDLRVNAGPTGG-VESLISTYAGVTQNN-ELSSQYSVRGGSYDENMVYVNGVEVYRS----LLVRSAQQEGLSFVNPDLTQSVQFSAGGFTADYGDKMSSVLDIRYKQPQE-----------AFSQITGVRYKS--AKSLLGTT-DTKAEYDPIYADGQTFMTYRFS---LSVSFLGNISQTRYKFVPQTRETSFGTL--KLKIFFDGQEQDRFLTYFGAFSMNF-------VPDDKQRH--------TVTLSAFNSNERETYDIQGEYFLN------AS-GIGRNHEHARN------------RLNYRVLNMGYRG---LQAGVSAQMEKIADHISEWERRDSVGYN-------TQMKGTRLSAFVQ------------------------------LIPGIRASWWSF--------VSPRISVGYSP--------------ALVLRAAAGLYYQAPFYKELRQTEGNNVV---NEKIRSQGAFHILAGADYTEMGG--RKYKFTAEAYYKSLFNINPYIIENVKIRYLGEN-----------IGSGYAAGIDLKLFGELVPGVDSWLTASIIKARQKL-------SLPLMNAPTYNFSFFLQEYVPGNKRITATLRAALSGGLPQLNP----------APAYKRVDLGVMYKWL---------------GADLFNLFDMTNVNSYYWVSD-QYAVPNYL--TRRQFN-------------------------LRLLVEF------ 
ALJ25865     ---------------------------------------VSGYVLDPI--PFAGVTTNLKGYYEFIEFSSMGYQ------NTRDLRVNAGPTGG-VESLISTYAGVTQNN-ELSSQYSVRGGSYDENMVYVNGVEVYRP----LLVRSAQQEGLSFVNPDLTQSVQFSAGGFTADYGDKMSSVLDIRYKQPQE-----------AFSQITGVRYKS--AKSLLGTT-DTKAEYDPIYADGQTFMTYRFS---LSVSFLGNISQTRYKFVPQTRETSFGTQ--KLKIFFDGQEQDRFLTYFGAFSMNF-------VPDDKQRH--------TVTLSAFNSNERETYDIQGEYFLN------AS-GIGRNHEHARN------------RLNYRVLNMGYRG---LQAGVSAQMEKIADHISEWERRDSVGYN-------TQMRGTRLSAFVQ------------------------------LIPGIRASWWSF--------VSPRISMGYSP--------------ALVLRAAAGLYYQAPFYKELRLTEGNNVV---NEKIRSQGAFHILAGADYTEMGG--RKYKFTAEAYYKSLFNINPYIIENVKIRYLGEN-----------IGSGYAAGIDLKLFGELVPGVDSWLTASIIKARQKL-------SLPLMNAPTYNFSFFLQEYVPGNKRITATLRAALSGGLPQLNP----------APAYKRVDLGVMYKWL---------------GADLFNLFDMTNVNSYYWVSD-QYAVPNYL--TRRQFN-------------------------LRLLVEF------ 
ALA93924     ---------------------------------------VSGYVLDPI--PFAGVTTNLKGYYEFIEFSSMGYQ------NTRDIRVNAGPTGG-VESLISTYAGVTQNN-ELSSQYSVRGGSYDENMVYVNGVEVYRP----LLVRSAQQEGLSFVNPDLTQSVQFSAGGFTADYGDKMSSVLDIRYKQPQE-----------AFSQITGVRYKS--AKSLLGTT-DTKAEYDPIYADGQTFMTYRFS---LSVSFLGNISQTRYKFVPQTRETSFGTL--KLKIFFDGQEQDRFLTYFGAFSMNF-------VPDDKQRH--------TVTLSAFNSNERETYDIQGEYFLN------AS-GIGRNHEHARN------------RLSYRVLNIGYRG---LQAGVSAQMEKIADHISEWERRDSVGYN-------TQMKGTRLSAFVQ------------------------------LIPGIRASWWSF--------VSPRISMGYSP--------------ALVLRAAAGLYYQAPFYKELRQTEGNNVV---NEKIRSQGAFHILAGADYTEMGG--RKYKFTAEAYYKSLFNINPYIIENVKIRYLGEN-----------IGSGYAAGIDLKLFGELVPGVDSWLTASIIKARQKL-------SLPLMNAPTYNFSFFLQEYVPGNKRVTATLRAALSGGLPQLNP----------APAYKRVDLGVMYKWL---------------GADLFNLFDMTNVNSYYWVSD-QYAVPNYL--TRRQFN-------------------------LRLLVEF------ 
ADX68570     -------RALSTLG-------------------------IKGKIVDPL--EDVAIYSDMDGNFLIFTVTADGRL---QGASAKQMTEGPSLTGG-VTDILKTLPYVSSNT-ELSSQYMVRGGNYDENLVYVNGMEVYRP----QLIRSGEQEGLGFVNPNMTQNINFSAGGWEAKYGDKMSSVLDIIYKQPTQ-----------KLSAIVGGRYQN--RNLILNTL-DGDTDFTPQYYDIQSFINYQLN---WNINFLGTFSKSRYEMKPNTRNTYFGGF--LLTIHYNGKEDDKFQTETGNLQFNY-------KANEKLDL--------AVDLFAYHSKEQEYFDIQGAYLISEV-------DVGSQIDHARN------------NFDVVVAGMQHKG---IEWGVKYQQEDIRDLLGEWQVLDSVGY--------NHLKTNRFSGYAQ------------------------------INAGVRATYWDY--------ISPRAQIAVKP--------------DMLFRFATGIYYQPPFYREVRRL---------NDEVKSQQSIHFILGNDYEKMMD--RPFKLTTEVYYKLFNDLNPYFVDNVRIRYQANN-----------NSEGYAYGIDARLFGEFVPGVDSWFSVSYARAYQNI-------DIPLPTDPRFKVSAFFQDYMPILTSFKVNVNFVYAAGLPMSAP----------LNDYKRVDIGFVKEFI---------------GLDVFNIFDIRNEISNSWIRDTVYSVPNRL--TGRFFN-------------------------AKMNIKF------ 
ABR41955     ---------------------------------------ITGYVRDPL--ELVNVMTNEKGYYSFIIYSCLGYN------NADKIKLLPDPSGGSIESLVVTFAGVSSNN-ELSSQYSVRGGSYDENIVYVNGIEVFRP----LLIRSGQQEGLSFINPDLTEAVNFAAGGFEARYGDKMSSVLDITYKKPKI-----------KFTQVTGFRFKS--GRSILGTM-DTDAEYDPKFIDLQTYITYQLA---WEINFLGNLANNNYKFTPYSRETSFGTA--NFKVYFDGRERDRFQTLFGALTLKH-------NPNENTEL--------GLQASAFKSKEEEGYDIAGEYWLS---------SVGRYHEHARN------------RLNSTVMNVGHYG---LKWGATVQMEKINDKISEWEKRDSSGYS-------NQIESTRFSAYAQ------------------------------LVAGVRGSYWTY--------FSPRASLGFIP--------------DLTLRFATGLYYQSPFYKELRRVNGNNIT---NKDLKSQRSIHFILGGDYTRAVD--RNFKVTAEMYYKKLDNLNPYTVDNVKIRYYGEN-----------CAKGYAMGLDVKFFGEFVPGTDSWISFSLMKAQQTI-------TVPMANSQGYNISLFFQDYFPGYKRVKLNLKGVLSGGLPQTIP----------TPAYKRVDIGLSYQLA---------------GLDVFNILDIKNVSSYYWITD-QYAVPNYL--TGRQLN-------------------------VRLIVDF------ 
EFC71805     ---------------------------------------LQGKVVDPI--ELVTVMTSPRGEFSLVKFSMVGYK------KTEDLKNNPSATGNAVEELIQSQAGVSTHN-ELSSQYNVRGGSFDENSVYINNVEVFRP----FLVRSGQQEGLSIINPNMVEKIGFSTGGFDAKYGDKMSSALDIIYKTPQK-----------KISWSNSIRYKT--NKYLLGTL-ETRGEYMPRFLDYQTYFNYKPN---WEVSFIGSISDNQYTFTPENRETKFGTF--NFKVYFDGQENDLFQTFFGSFSLKR-------NLTQNTSL--------ALIASAFSTKEQEKYDIQGQYWL----------GVGTYFQHSRN------------YLKANIKNVKLLF---IESAFTMKWENIKEISNEYEMRDSSGYN-------NELSSQRMEGYIQ----------------------------T-LNYGIRVSNWSF--------ISPRVSLGITP--------------NVTMRFATGLYYQAPFFKELRDTNGVTYA---NKKVKSQRSLQFIAGLDYNKVKE--HQYKFTAEAYYKALSNLIPYSVNNVKVIYYGDQ-----------LCKGHAAGLDLKLYGEFVPGTDSWISLSLMNTQMNL-------KIPLPTDQRYAINLFFTDYFPGTERWKMSLKLAFADGLPFSTP----------APAYKRVDIGMSYNLL---------------GVDCLNLFGISNVNSYYWITD-QYAVPNYL--TGRQIN-------------------------ARLSIDF------ 
BAR96704     ---------------------------------------LQGKVSDPI--ELASIMSNLKGEFSMVRFSMLGYK------KVEATKRNPSVSGNVVEEILQTQAGVSTHS-ELSSQYNVRGGTFDENSVYINNVEVYRP----FLVRSGQQEGLSVINADLVESVGFSTGGFEAKYGDKMSSALDITYKRPKR-----------KLTWTNGLRYKT--NKYLLGSL-ETKGEYNPSFLDYQTYLSWQPS---WQVDFIGNISENNYNFEPKDRETKFGTL--SFKVYFDGKEKDLFRTFFGSLSITN-------HLTPRTDI--------SLIASAFSTKEQQRYDIQGQYWL----------GVGTYMQHSRD------------YLKANVRSLKLMM---VEGALTYKIEKIEENSAEYEYRDSAGYN-------NNLDAKRIEAYLQ----------------------------T-LNYGVRYAHWDF--------VSPRASLNITP--------------NLSFRVAAGLYYQAPFYKELRDTNGVTYA---NKKIRSQRSIHALASMSYRSMMN--RPFKFTAEAYYKAISRLVPYSVDNVKVTYYGDN-----------ETSGHAAGLDLKLFGEFVPGADSWLTLSVMNTSMKL-------NVPLPTDQRFALNLFFTDYFPGSTRWRMSLKLAYADGLPFSAP----------APAYKRADIGMSYRLF---------------GLDCLNLFGINNVNSYYWITD-QYAVPNYL--TGRQIN-------------------------AKISVEF------ 
ALO48516     ---------------------------------------LQGRVVNPL--KLVSVFTSLKGAFRLVKFSMIGYK------GTADLNRMPSVSGNAVEELIQSQAGVSTHN-ELSAQYNVRGGSFDENSVYINHVEIHRP----FLIRSGQQEGLSVINPNMVEKIGFSTGGFEAKYGDRMSSALDITYKLPKT-----------HLTWSNGIRYKT--NKYLLGSL-QTKGEYKPVFLDYQTYLSYQPN---WQIDFIGNISDNRYDFEPQDRETAFGTM--SFRVYFDGQERDLFRTYFGSLSVKH-------NLGSRTSV--------ALQASAFYTQERETYDIQGQYWL----------GVGTYFEHARN------------YLKARVGSIKLMF---AEGALTLKREHISEHSAEYEMRDSAGYN-------NTLNANRVEAYLQ----------------------------T-LNYGIRFSHWNF--------ASPRLSLGIIP--------------NMTWRLAAGLYYQAPFFKELRDTNGITAV---NNKIKSQRSIHLIAGYDHRNLGA--RPFKFIAEAYYKLLNNLVPYSINNMKVVYDGST-----------IGNGHAAGLDLKLFGEFVPGTDSWLSLSVMNTRMKR-------SIPLPTDQRFAVNLYFTDFFPGTTRWKMSLKLAYVDGLPFSAP----------APAYKRADIGMSYRLL---------------DVDCLNLFGISNVNSYYWVTD-QYAVPNYL--TGRRLN-------------------------ARITFEF------ 
AFJ07471     ---------------------------------------LQGKVSDPI--ELASIMSNLKGEFSMVRFSMLGYK------KVEATKRNPSVSGNVVEEILQTQAGVSTHS-ELSSQYNVRGGTFDENSVYINNVEVYRP----FLVRSGQQEGLSVINADLVESVGFSTGGFEAKYGDKMSSALDITYKRPKR-----------KLTWTNGLRYKT--NKYLLGSL-ETKGEYNPSFLDYQTYLSWQPS---WQVDFIGNISENNYNFEPKDRETKFGTL--SFKVYFDGKEKDLFRTFFGSLSITN-------HLTPRTDI--------SLIASAFSTKEQQRYDIQGQYWL----------GVGTYMQHSRD------------YLKANVRSLKLMM---VEGALTYKIEKIEENSAEYEYRDSAGYN-------NNLDAKRIEAYLQ----------------------------T-LNYGVRYAHWDF--------VSPRASLNITP--------------NLSFRVAAGLYYQAPFYKELRDTNGVTYA---NKKIRSQRSIHALASMSYRSMMN--RPFKFTAEAYYKAISRLVPYSVDNVKVTYYGDN-----------ETSGHAAGLDLKLFGEFVPGADSWLTLSVMNTSMKL-------NVPLPTDQRFALNLFFTDYFPGSTRWRMSLKLAYADGLPFSAP----------APAYKRADIGMSYRLF---------------GLDCLNLFGINNVNSYYWITD-QYAVPNYL--TGRQIN-------------------------AKISVEF------ 
AOH41685     ---------------------------------------ISGNVRDPV--ELVLVMTDEKGFYSLLVFSCLGYH------DANRLKVLPDPSGGSIESLVVTYAGVSSNN-ELSSQYSVRGGSYDENMVYVNGMEVFRP----LLIRSGQQEGLSFVNPNLTEQVQFSAGGFEARYGDKMSSVLDITYKRPKG---SHPTL---RFTQVTGIRYRM--SSSLLSDA-DSRAEYEPRFVDLQTFMTYRPA---WEVNFLGNIASNHYSYRPIELQTRFGTT--VFHVYFDGRERDRFDTYYGALTLKH-------TPSDKSEV--------GLQAFAFRSNEEESYDIEGAYRLD---------SLASYHEHARN------------RLQATVAHVGVYG---LKWGAGLQSERFVDRISEWESHDSSGYS-------NSLSSMRGSGYAQ------------------------------VIAGLRATYWSY--------ISPRASVGFIP--------------DITLRLATGLYSQSPFYKELRVEGGNTVV---NSDLKAQRSIHFILGGDYSKVGG--RNFKLSSEVYYKHLSRINPYTVDNVKIRYYGEN-----------CARGYIVGWDTKLFGEFVPGADSWISLSLMQARQTI-------HAPLPNSPAYNLSLYFQDYFPGYRRAMVNLRGVLTGGLPVTVP----------TPAYRRVDIGFTYQLV---------------GVDVFNLLDIYNTGSYYWITD-RYAVPNYL--TGRQLN-------------------------LRVSADF------ 
AHF13255     ---------------------------------------LTGRVYDPI--ELATVMTDLKGEYQLVIYSCLGYR------DTKDLKLMPDASGGSIEAMLTTFAGVNSSN-ELSSQYSVRGGNFDENIVYINGIEVYRP----LTVRSGQQEGLSIINPDMVGAVGFSSGGFSAEYGDKMSSVLDIIYKHPQA-----------KFSQLHGIRYKT--NSTLLSSL-DTKGEYEPSFFDYQTYLTYKFA---WEASFLGNIAINDYKFTPHERNTSFGTA--QFKVYFDGGERDKFETYFGALSLNF-------FPDKYTQW--------ALMTSAFVTNELVTYDISGQYWLD---------GVGTYHEHARN------------RLKASVIATSIKG---LKWGFTHQYEQIYDRVREWEMRDSAGYS-------QDMDSHRLSAYLQ------------------------------FTGGLRASYWGF--------VSPRASVTFIP--------------QITTRLAGGLYYQAPFYKELRDTSNNYVV---NRNVKSQRSIHIVLGGDYSRALD--RPFKFTAELYYKKLDNLIPYEIDNLRVWYSGQN-----------EAKGYAAGIDLKLFGQFVPGVDSWLTFSLMKTQEEI-------KLPRPTDQRYSVGLYFQDYVPRFPKYKFSLRAILADGLPVGSP----------APAYKRIDIGASRLLV---------------GIDVFNLFDISNVNSYYWVTD-QYAVPNYL--TRRQIN-------------------------LRLSIDF------ 
APW33124     ---------------------------------------LQGKVSDPI--ELASIMSNLKGEFSMVRFSMLGYK------KVEATKRNPSVSGNVVEEILQTQAGVSTHS-ELSSQYNVRGGTFDENSVYINNVEVYRP----FLVRSGQQEGLSVINADLVESVGFSTGGFEAKYGDKMSSALDITYKRPKR-----------KLTWTNGLRYKT--NKYLLGSL-ETKGEYNPSFLDYQTYLSWQPS---WQVDFIGNISENNYNFEPKDRETKFGTL--SFKVYFDGKEKDLFRTFFGSLSITN-------HLTPRTDI--------SLIASAFSTKEQQRYDIQGQYWL----------GVGTYMQHSRD------------YLKANVRSLKLMM---VEGALTYKIEKIEENSAEYEYRDSAGYN-------NNLDAKRIEAYLQ----------------------------T-LNYGVRYAHWDF--------VSPRASLNITP--------------NLSFRVAAGLYYQAPFYKELRDTNGVTYA---NKKIRSQRSIHALASMSYRSMMN--RPFKFTAEAYYKAISRLVPYSVDNVKVTYYGDN-----------ETSGHAAGLDLKLFGEFVPGADSWLTLSVMNTSMKL-------NVPLPTDQRFALNLFFTDYFPGSTRWRMSLKLAYADGLPFSAP----------APAYKRADIGMSYRLF---------------GLDCLNLFGINNVNSYYWITD-QYAVPNYL--TGRQIN-------------------------AKISVEF------ 
ALJ04235     ---------------------------------------VKGVILDPI--HNVNIKTNENGFYLLIEFSHITYK------DPEAIRKIPGANAG-VENLLLSLPGVSNNN-ELSTQYAVRGGNYDENLVYVNGIEVYRP----FLIRSGQQEGLSFVNTNLVQNVDFSAGGFQAKYGDKLSSVLDITYKTPFQ-----------KFTSIIGLRYRD--NGLLVNAK-ETETNYDAAFGDIQTFLTYKFT---FHLSFLGNISLNKYNYEPQTRQTNFGTL--ALLVYYDGQEKDQYQTTLGAFKGSF-------FANDNLNL--------HFITTAYHTTEEEYFDILAQYRLGEV-------GIGSQLNHGRN------------DLDALITNIEHKG---IEWSVKYTHEDIRDRLVEWEIIDSAGFA-------NHTQIDRFQAYTQ------------------------------YNAGVRMHHWAV--------FSPRAQFAIKP--------------DMLFRLAGGLYYQPPFYRELRDS---------QPHVKAQKSFHLVAGNDYSKMWD--RPFKLTTEAYYKKLTDVNPYTLENVRIRYSANN-----------NAKAYAYGLDMRLNGEFVPGTESWFSFGFLKTEENI-------YIARPTDQRLKFAALFQDYVPNIPNMKMYLNLVYNTGLPGGSP----------LPDYKRADIGFQFVIV---------------GVEIFNMFDAQNSITNTWVRDKQYAIPNYL--TPRVFN-------------------------IRTTMKF------ 
BAO77108     ---------------------------------------IRGVILDPI--NDVNIATNENGFYELIVFTHLNHK------SPQMVRTIKGAQPG-VENILKTLPGVNISN-ELSTQYSVRGGNFDENLVYVNEIEIYRP----FLIRSGNQEGLSFVNTDLVQNVDFSAGGFQAKFGDKLSSVLDITYRNPVA-----------KFSGIAGVRYRD--NSLILNNL-ETEGNVEPVFADAQTYLTYRFS---FHLNFLGNISLNKYNFEPENRQTNFGTL--ALLVFYDGQEKDQYQTYFGAFKANY-------FASDELTL--------KVIASAYHTTEQEYFDIFAQYRLGEV-------GIGSQLTHARN------------DLDAFIVNAEHRG---VEWSIKYTHEDIRDRLLEWEVIDSAGFS-------NKVQIDRLQAFAQ------------------------------YNVGVRAHSWTV--------FSPRAQLAIKP--------------DMLFRVAGGLYYQPPFYRELRDS---------QPKVKAQKSFHVVLGNEYSEIWD--RPFKLVTEAYYKGLSNVNPYTLENVRIRYRAKN-----------NAEAYAYGLDMRLNGEFVPGTESWFSFGYLKTEENI-------YIARPTDQRLKFGALFQDYVPNMPDLKMYLNLVYNTGVPGGSP----------LRDYRRADLGVSLELV---------------GFEIYNMFNNQNSITNTWVRDKQFAIPNFL--TPRVFN-------------------------VRLSARF------ 
AJR03976     ---------------------------------------IKGVILDPI--ANVNIASNSNGFYILVVFTHLSHK------KPETIRKIPGANAG-VENLLLTLPGVSNNN-ELSTQYSVRGGNYDENLVYVNEIEVYRP----FLVRSGQQEGLSFVNTDLVQNVDFSAGGFQAKYGDKLSSVLDITYKTPYQ-----------KFTSIVGLRYRN--NSLLVKAK-ETEINFQPVFADAQAFLTYKFS---FQLSFLGNASINKYNYQPQTRQTNFGTL--ALLVFYEGQEKDQYQTYFGAFKGTY-------FANEDLTL--------KLIASTYHTTEEEYFDILAQYRLGDV-------GVGSQLNHGRN------------DLDALISNIEHKG---IEWAVKYTHEDIRDRLVEWEVIDSAGFS-------NNTQINRLQAYAQ------------------------------YNAGVRVHNWSV--------FSPRAQFAIKP--------------DMLFRISAGLYYQPPFYRELRDA---------QSDVKAQKSIHFVLGNDYSKMWD--RPFKLTSEAYYKDLSDVNTYTLENVRIRYRANN-----------NAKAYAYGLDLRLNGEFVPGTESWFSFGYLKTEENI-------FIARPTDQRLKFAALFQDYVPNVPNLKMYLNLVYNTGLPGGSP----------LPDYKRADLGLQFVLV---------------GFEIYNMFDVQNSITNTWVRDKQYAIPNFL--TPRVFN-------------------------VRTTMKF------ 
CCB70480     ---------------------------------------IKGVILDPV--ERVSVFTNANGFYSLIVFSHVSYK------APEVIRKIPGANAG-VENILKTLPGVYSNN-DLSTQYGVRGGNFDENLVYVNEIEVYRP----FLIRSGQQEGLSFTNTDLVQNVDFSAGGFQAKYGDKLSSVLDITYRNPTK-----------KWSAITGLRYRD--NTLLVNSQ-ETKTNFKPTFADVQTNINYNAS---WNFSFLGNVAQNRYNYQPLTRQTNFGTI--ALIVVYQGQEKDLYTTYFGAFKTTF-------KVNDFNSY--------KLITSIYHTQEQEYYDIKADYALGDV-------GIGTQLNHARN------------DLDALILNAEIKA---IEWGVKWTRDDIRDRLKEWEVIDSAGFS-------NNAKINRLSGFVQ------------------------------YNAGIRAQNWQV--------FSPRFQIALKP--------------DMIFRFSTGVYQQPPFYREIRDA---------QPDVQAQKAIHFVLSHDYSKMWN--RPFKLVSEAYYKTLTNVNTYTLDNVRIRYAAQN-----------NAVAYAQGLDLRLNGEFVPGTESWFSLGFMKTEENI-------YIARPTDQFLKFAVLFQDYMPNIPSVKMYLNLVYNTGLPGGSP----------LRDYRRADVGFSYVFT---------------GFEIFNLFNNQNAITNTWVRDKQYGIPNYM--TSRVFN-------------------------IKVAIKF------ 
AFU69907     ---------------------------------------VQGIIFDPI--ASANVVSNSNGFYQLLKISYIGFK------DPETIRKIPGANAG-VENLLKTLPGVNSNN-ELSTQYSVRGGNFDENLVYVNDIEIYRP----FLIRSGQQEGLSFVNTDLVRNVEFSAGGFKARYGDKMSSVLDIEYRRPVN-----------KLSAIVGMRYRD--NSLFVNAN-ETEANFKPRFADVQTFLTYQFN---FEISFLGNIAVNSYSYEPFTRQTNFGTI--ALLIFYEGEEESLYETYLGAFKATY-------KPNDSYTG--------KFIASAYHTKEQEYFDILANYRLGSV-------GAGSQFTHARN------------NLDALIFNLQHLA---IEYGARYSHEDIRDRLQEYEVIDSAGFS-------NFTKIDRITAFLQ------------------------------MNAGVRSQAWRV--------VSPRGQVSIKP--------------DMVFRLSGGFYHQPPFYRELRDS---------VPDVKAQESIHIVAGNDYSKLWD--RPFKLVTEGYYKKLNNVNPYTIENVRIRYRARN-----------DAEAYAYGLDMRLNGEFVPGTESWFSFGYLKTEERQ-------YIARPTDQRLKFAALFQDYVPNMPKLKLYLNLVYNTGLPGGSP----------LSDYQRLDVGFFYALK---------------GFEIFNMFDRLNSITNTFVRDRQFAIPNFL--SPRVFN-------------------------LKLSASF------ 
APG64719     ---------------------------------------IKGKLTNPI--EGVAIITDKEGRYQFVTFTHVSYK------STEKVKNLIGANAG-VENVLMTLPGVSNNN-ELSTQYNVRGGNFDENLVYVNGIEIYRP----FLVRSGQQEGLSFINSHMIQNINFSAGGFQAKYGDKLSSVLDITYRKPTE-----------KLSAILGIRYRD--NSLFVNSK-QTDVNFRPKFTDVQTFLSYEVN---LSLNFLGNFSLNDYNYKPLSRRTRFGTV--ELIVYYDGQEKDSYQTLFGAFSADY-------QVNENLNI--------TATVSSFNTQEEEYFDIAASYNLGEV-------GIGSQINHARN------------DLDALITNVQVKA---WRAGVKYQTENIKDRIREWEIIDSLGFS-------NDVDINRVSGFVQ------------------------------FNAGVRAQSWSV--------FSPRGQFAIKP--------------DMLFRISGGWYSQPPFYKELRDN---------NPEVKAQKSIHIVAGNEYSRLWE--RPFKLTTELHYKNLSDVNSYTVDNVRIRYRADN-----------VTNAYAYGLDVRLNGEFVPGSESWVSLGYLKTEENI-------YIARPTDQRLKVGILFQDYVPNLPDLKAYLNLVYNTGLPGGSP----------LKDYKRADIGVSYVFA---------------GLELFNMFDILNSNTNTWVRDKQYGIPNFM--TGRVLN-------------------------FKVGMKF------ 
AEE49728     ---------------------------------------ITGTVKDMV--ELVTISSAENGRYSLLVFSRVGFK------SMEGFKVLPTTTGN-LESILPHIAGTSSGTGELSSQYNVRGGNYDENLVYVNDFEIYRP----QLIRAGQQEGLSFPNIDLMRDLSFSSGGFEARYGDKQSSVLDIKYKRPDS-----------RFRYLAGARYKT--NRYLLSSL-DVKGEYVPNFADIQTYLTYDIT---LQVSFLGNYNRSRFTFVPEEGSSAFGLI--QLYTVFEGREVDDFTTSMGGLALTY-------LPDRK-------PLFLKLLGSRYRSDENERFDIIGDYSLRQI-------GTGTQHLYVRN------------FLNIEVTNLEHRG---LQWAIKLQQENISDRINEWERLDSAGYS-------NQLNSTRVNGFFQ------------------------------ISAGVRATYWDL--------FSPRAQLLYKP--------------DISYRLAAGLYVQPPFYREMRAP---------NTDLKAQKSMHLVAGLTYDYMGQ--KKFRLIGEAYYKSLWDMVSYEIENVRIRYSGRN-----------DSEGYIAGIDLRMNGEFVPGAESYINLSLLRARERI-------DVPRPTDRLFNLSMFFQDYLPKNENFKMHLNLTVGGGLPYGLR----------FNPYHRVDIGFSFQLW---------------SLEVFNLLDVQNQAGNNWIKT-QYAIPTYL--TSRRIN-------------------------LRLRVEF------ 
AEV96748     --FDFTR--------------------------------VSGRVVGPL--DNVSVVTSDSGTFKLLVFSYTGYK------NPKNAINIPAPVGG-IESLIKV--FVGSNN-ELTSQYNVRGGSYDENLIYVNDFEVFRP----YLVRSGQQEGLSFINPEMTRNVSFYNGGFQAKYGDKMSSVLDIQYKKPRQ-----------KFTYLIGVRNRS--MRNLFKSQ-ETQGNYVPSSNDLQALLTYQIN---NSIELLGNISQTKFTLIPQFSQLTSSVFP-GMDIYFSGREEDRYRTNMVGLSFIQ-------QPKKSLRL--------KWMLSRFENDEREGIDITGAYIFGER-------GAGLYQNYARN------------KLNIQVWNASHKG---LQWGQSAERQTVNDKLHEWEYQDSAGYS-------ANLTINRLSGFIQ------------------------------LQAGVRYNYNDL--------VSPRLGASWKP--------------DIIFRGSLGIYNQPPFYRELRRY---------NTNLKAQKSWQTSAGFDYNRSGN--RPFRWTVEAYYKNMWDVVPYDIDNVRIRYFGEN-----------MAKAYAAGLETRIFGELVKDAESWISLGFMRTRENL-------WLRRPTDRFLTFGMFLQDYLSTNKNFKVYLNFLYGSNLPYNIP----------IDPYIRIDVGFSALLL---------------TLEVFNLIDRDNTISYMLIKD-VFAMPNRL--TPRLLN-------------------------LKLVARF------ 
AKQ45578     ---------------------------------------LQGIVQDPL--VGATVSTDARGKFSLLVITYIGYH------DPRLTQRLPAPFQE-FNKVLLTLPGVTSNN-ELSSSYSVRGGNFDENLVYVNGMEVYRP----FLNISGQQEGLSFVNPDLVQDITFSSGGWQPKYGDKLSSVLDIQYKTLTT-----------RMTYLLGARHKN--ATYVLNSL-QVEGNYRPKFSDVQTFLTYDLS--KTQLSFLGNIAHNNYQVRPETRETSFGN---RLLVGYDGQEQMRYTTYQGGLRLQH-------ELKPNLKA--------ELIYSGLYSQEREYRDLEAGYRFCDA-------GIGSRYEFSRN------------RLRASLQTIELKT---FSAGLKTGHENIQDHLQEYSFQDSSDYV-------QSLNSWRYQGFAQ------------------------------LTYGARFHYWSV--------VSPRVQYALRF--------------AWSFKVATGLYVQAPLYRELRNG---------HPNMENQQAWHFITGSEYQQKWG--RPFKLSAEAYYKYLPSIIPYEQDNMRIRYLPGV-----------KGTAYAMGLDVRVNGEFIKGEESWFSVGFLRTRENL-------YVRRPSDQLLNFGVFFQDHLPNNPTLRMYLNGVFSSGLPFGPP----------GPSYKRVDIGFSKLIT---------------SLEVLNMIAANNVVSYNYIKDGTYAVPNYL--TSRLVN-------------------------VRFMAKF------ 
AKA34054     ---------------------------------------ITGVVVDPL--PNVNITTNGQGLYLLITFSHIGYQ------SPEMVRNIPGANAG-VENVLKLLPGVSFNN-ELSTQYTVRGGSFEENLVYVNEIEVYRP----FLVRSAQQEGLSFINSAMVSDIDFSAGGFQAKYGDKLSSVLDVSYKIPTS-----------NLGNITGVRYRT--NALFINSQ-QTQTNVRPNFFDAQTYFTYGIS---LELNFLGTFSINDYENRPRTRQTNFGTI--ALLVAYQGKENNRFSTALGAFKADF-------KLNEKVNL--------KLITSVYHTVEEEFSDVITEYELAEV-------GLGRQINRARN------------QFDALIFNMYHRG---VQWGLKYTHEDIRDQLREAEFIDSAGYF-------NFVKTNRVSAFLQ------------------------------YNLGLRGQLWTV--------VSPRVQFAIKP--------------DLLFRLAIGNYQQPPFYRELRDL---------NPDVEAQKSWHFVLGNEYSTLWG--RPFSLQSELYYKTLSDVNPFIIEDVRLRYAAVN-----------NAVAYAYGLDVRLNGTFVPGAESWVSVGYLKTEENI-------YISRPTDQRLKFALLFQDYVPTVPDLKLYMNLVYQTGVPGGSP----------LRDYKRVDLGISYIFA---------------GFEIFNLFNNQNSITNTWVRDQQFAVPNFL--TARILN-------------------------LKISARF------ 
ABG58876     ---------------------------------------IKGYILNSI--PGAYVVSNTSGFYSAISIKSLGYK------NTKDAKYLPSAFGD-FTKVLPAMAGVTSNN-ELSTQYSARGGNFDENLIYINDIEIYTP----QLAKAGQQQGLSTVNTDLINRVSFSTGGWEAKYGDKLSSVLNASYKTPRR-----------RLSFVSGARLKS--ASYLLKTL-DTKGEYKPVFWDWQTLLTYDIT--ISKVDLLFIVSNNKYEITPTTRQTTFGTL--RFNVAFDGRDILTYQTVQGGVRYMH-------RFNNAFKT--------AFGLNGYIASEREYYDVESGYKINSV-------GIGSYFEHGRN------------LFKAASINVNNRS---IDFGASVQREMINDHFEEYNFSDSASYV------NTLLNSSRLQAYGQ------------------------------FITGVRLNYWSL--------VSPRLQYTYQP--------------LIKFRIGTGLYQQPAYYREMRAI---------NTGIKAQRSYHFIAGMDKQLRWG--RKFTLITEAYVKYIDRIVPYDLYDVRLRYYGYN-----------DGTAYATGFDMRLNGEFVKGVESWFNLGILSTKENI-------YIRRPTDQRVTAAIFFQDHIPNNPTIKVYLNLQFASGLPFGPP----------APAYRRVDIGFSKLIS---------------SLEVLNLLGTSNTISYLWIPDGTYAVPNTL--TARVVN-------------------------LKTIVRF------ 
ACU04064     ---------------------------------------ISGLVTDSL--QQVTVITDEQGAYNILKYTLLGYN------NLTDAAAMPSVSGN-FEAVLKTLPGVSPNN-ELSAQYSVRGGSFDENLVYVNDVEISRP----VLVRNAQQEGLSFINTDLLSSAKFSAGGFEARYGDKLSSVLDVKYDRPDS--------------LLTGIRYKN--NTGILNSQ-DNKGVYTPSFTDVQLLYNYNLS---FSLSLLGNYNSGRFKLIPESRETEFGTA--RLNVDYEGEEKDNYQSAGAAITLKF-------TPRPDYVI--------KWISSYFKTDEKEHIDIAGWYLFDK--------SIGGYINYAMN------------KLTSQNFSTELKA---FSWGLRFENKDYNDDLNEYSLIDSAGY--------NKLTIQYYTAYMQ------------------------------LQLGLRAGYNSL--------LSPRLLLAYRP--------------KI-FRFSAGVYQQAPDYRSIRDF---------NLHQKAQRSYNTSAGLDYADALG--TRLKFSSELYFKYLDRLVPYMMDNVRVKYLAGE-----------VATGYTYGADFNIGGEFVKDLLSYFRISFMKSAQDL-------YLKRPADQRVNFSAYFQDRLLNSPAYKVHLTLLYGAKLPVGSP----------IPAYKRVDIGFSKDFL---------------SVEVFNLLNINNTVSYLWLKD-QYAVPNYL--TGRRLN-------------------------VKLVIKFKKSK-- 
ADR20490     ---------------------------------------LKGKVVDGI--ASASIQTDSLGFFDFVRISHVSF-------EPLSVNETATPFNE-FNQLLTTLPGVVSNN-ELSSSYAVRGGNFDENLVYVNGMEIYRP----FLVRAGQQEGLSFINPDLVGNIEFSAGGWEAKYGDKLSSNLLIDYKKTEE-----------KDNLLLGLRYKN--AKYLFNTF-ETSGEYLPRFLDFQAFYNYRFS---TTLDLLAVFAQNDYRVEPASRETDFGSF--RFFVVYEGAESLSYRSFQGGARLRH-------LFTDNFRT--------SVILSAFSTSEYEYINTEGFYRLCDV-------GIGANYNYARN------------FLYAQVAQAIIRN---LAFGLEYKKQFVNDYLDEYEFRDSADF-------DNNLEATFANVYVQ------------------------------LNSGLRFNYGSN--------LSPRVQYQVKL--------------SGQFNFSTGIYRQFPFYRELRDF---------TPDVRAQSALHFVATYSKNELWE--RPFQLNSSLYYKHLYNIIPFDVDNIRIRYRPEL-----------SADGYAYGADFRFSGEFIPDMESWFSLGLLSTREDV-------YIRRPTDQMVTGSIFFQDNFINDPSLKVNLKLQIGSGLPFGPP----------GEWYRRMDVGFSKQFM---------------GLDVLNVLGVTNTISYSWIEDATFAVPNSL--SARFLN-------------------------LKGIVKF------ 
CBH25677     ---------------------------------------VTGTVTDPL--PGVTVATSADGRYRLLRFSAVGFA------DPADVQNMPTPFKD-GFRALKTTPGVATNN-ELTQQYSVRGGGYNENLVFINGFEIFFP----FRPRQGEQEGMGLLNPALASDITFYTGGFPPEYGGKLSSALDVQYVRPESD----------DLGWGFGMRRAQ--PGRFFGTQ-DLKGDYSPRFTDLQGTVSYRFS---VSVGALGIWADNTFDLEPEERTTYFGVI-RALRASLNGARTDGYTTTFGGVRLHT-------DFSDRLKL--------AHDFAYFGTRETESFDIQSNRRVCQV-------GESTVTRFADN------------SVEVRRRTGRGRY---LKGGWHLRGLHFDDNLNERTTIDGR----------ATFDEYQFGAHLQ------------------------------ITGGVRADYFSF--------VSPRLSGRFVA--------------RLTLTGAWGIYHQKPTYRELRGT-------DQNRDIRSQRSVQYVFGGEYF------RRLYLRAEAYYKDLDDLISYTIEDVRVNYSGEN-----------DTYGYTYGVDFQLRGELVPGLESWFNYSYLVSRERF-------LLPRPADQRHTFSAFVQDYVPGDKSWKVHMRLLYGSGLPYTPTPGGAETR---LPAYRRVDVGATKRIE---------------TLEVLNLFDMDNTVDYSWTNN-FQRVPKRL--TPRTLN-------------------------ARLHLTF------ 
ALJ61647     ---------------------------------------IGGTVTDPI--ELATIVSNLKGRYSLVIFSMLGYQ------ETKQNRLAPDASGGSIEAVIATQAGVSSNN-ELSSQYNVRGGSFDENMVYVNGIEIYRP----LLIRSGQQEGLSFINPDMVQSVGFSTGGYEAKYGDKMSSVLDITYKKPER-----------KLTWTNGIRYKT--NQYLLGTL-DTKGEYDPRYIDYQTYLNWTPS---WEIGVIGNISENRYNFQPEDRYTRFGTL--EFKVYFEGQEKDLFRTLFGTAYATY-------RLNEQNSL--------TLQASAFHTKEQETYDITGQYWLNSL-------GVGTYMEHARN------------YLTAEVQSYSITG---LQWGAEFKRERIKDRMREWEMRDSAGYS-------NETDSKRYGFYLQ------------------------------LTAGIRGSYWDW--------FSPRTSLALIP--------------KFTLRVAAGVYYQAPFYKEFRDTDGIATV---NRDIRSQRSLHFVAGGDYNRAMD--RPFRFSMEVYYKALSNLIPYNIDNVRISYYGRN-----------LSKGYATGIDMKLFGEFVPGTDSWLSFSLMKTEEKI-------WLPRPTDQRYRLSLYFTDYFPGSRKWKMNLKGTLAGGLPFGPP----------TSPYRRVDIGMSRCII---------------GVDIFNLLNISNVNSYYWVTD-QFAVPNYL--TSRQIN-------------------------VRLLLDF------ 
ADK97130     ---------------------------------------LQGKVSDPI--ELASVMTNLKGEFNMVRFSMIGYK------DIQKTKQGPSTSGNAVEEMVQTQAGVSTHS-ELSSQYNVRGGTFDENSVYINNIEVFRP----FLVRSGQQEGLSIINPDMVESVGFSTGGFEAKYGDKMSSALDITYKRPKK-----------KLTWTNGVRYKT--NRYLLGSL-QTKGEYRPSFLDYQTYLSWQPN---WQVDFIGNISDNRYNFEPEDRETNFGTL--KFRVYFDGQEKDLFRTFFGSLAITR-------HLSSRTDL--------SLLASAFTTKEQERYDIQGQYWL----------GVGTYMQHSRD------------YLNADVKSLKLMM---IEGAVTYKLERIKENSAEYEYRDSAGYN-------NELKAKRFESYLQ----------------------------T-LNYGVRFAHWDF--------FSPRASLTITP--------------NLSFRIAGGIYYQAPFYKELRDTNGVTYA---NQKIRAQQSIHALAGMTYREMLG--RPFKFTAEAYYKALSHLVPYSVDNVKVTYYGEN-----------TATGHATGLDLKLFGEFVPGADSWLTLSVMNTSMKL-------SIPLPTDQRYALNLYFTDFFPGTTRWRMSLKLAYADGLPFSAP----------APAYKRADIGMSYRLL---------------GLDCLNLFGINNVNSYYWVTD-QYAVPNYL--TGRQIN-------------------------GRVTVEF------ 
AEA22203     ---------------------------------------LQGKVSDPI--ELASVMTNLKGEFSMVRFSMIGYK------DIQKTKQGPSTSGNAVEEMVQTQVGVSTHS-ELSSQYNVRGGTFDENSVYINNIEVFRP----FLVRSGQQEGLSIINPDMVESVGFSTGGFEAKYGDKMSSALDITYKRPKK-----------KLTWTNGVRYKT--NRYLLGSL-QTKGEYRPSFLDYQTYLSWQPN---WQVDFIGNISDNRYNFEPEDRETNFGTL--KFRVYFDGQEKDLFRTFFGSLAITR-------HLSSRTDL--------SLLASAFTTKEQERYDIQGQYWL----------GVGTYMQHSRD------------YLNANVQSLKLMM---IEGAVTYKLERIKENSAEYEYRDSAGYN-------NELNAKRFESYLQ----------------------------T-LNYGVRFAHWNF--------FSPRASLTITP--------------NLSFRLAGGLYYQAPFYKELRDTNGITYA---NQKIRAQRSIHALVGISYREMLG--RPFKFTAEAYYKALSRLVPYSVDNVKVTYYGEN-----------TATGRSTGLDLKLFGEFVPGTDSWLTLSVMNTSMKL-------RIPLPTDQRYALHLYFTDFFPGSTRWRMSLRLTYADGLPFSAP----------ASAYKRADMGMSYRLL---------------GIDLLNLFGINNVNSYYWVTD-QYAVPNYL--TGRQIN-------------------------GRITIEF------ 
AGB27872     ---------------------------------------LRGRVSDPI--ELASVVTSLKGEFQLVRFSMLGYR------STDALKAIPSTTGNAVEELIQSQAGVSTHS-ELSSQYNVRGGSFDENSVYINNVEVFRP----FLVRSGQQEGLSVINPDMVDRIGFSTGGFEAKYGDKMSSALDITYRRPRR-----------KLAWANGVRYKT--TRYLLGSL-ETNGEYRPNFLDYQTYLNFRPN---WSVDFIGNISDNHYNFYPKDRETKFGTL--AFRVYFDGQEKDRFRTFFGSLGLTR-------HYGDSTSV--------SLIGSAYSTSEQERYDIQGQYWL----------GVGTYFEHARN------------YLKAHVESIKLLA---IEGGLTYKMEHIEEQSGEYEMRDSAGYS-------NELNANRLEVYLQ----------------------------T-LNYGVRFSHWNF--------LSPRVSLGIIP--------------NMTLRLATGLYYQAPFFKELRDTRGITYA---NRKIKSQRSIHFIGGMDYRSMNN--RPYRFTAEVYYKLLDNLVPYSVNNVKVVYYGNN-----------EASGHAAGLDLKLFGEFVPGSDSWVSLSLMNTRMKL-------AIPLPTDQRYALNLFFTDFFPGTTRWKMSLKLAIADGLPFSAP----------APAYRRADIGMSYRLL---------------GVDCLNLLGINNVNSYYWITD-QYAVPNYL--TSRQFN-------------------------ARVQFEF------ 
AKU70413     ---------------------------------------LQGKVSDPI--ELASVMTNLKGEFNMVRFSMIGYR------DIQKTKQGPSTSGNAVEEMVQTQAGVSTHS-ELSSQYNVRGGTFDENSVYINNIEVFRP----FLVRSGQQEGLSIINPDMVESIGFSTGGFEAKYGDKMSSALDITYKRPKK-----------QLTWTNGVRYKT--NRYLLGSL-QTKGEYRPSFLDYQTYLSWQPN---WQVDFIGNISDNHYNFEPEDRETNFGTL--KFRVYFDGQEKDLFRTFFGSLGITR-------HLSSRTDI--------RLLASAFSTKEQERYDIQGQYWL----------GVGTYMQHSRD------------YLNANVKSLKLMM---IEGAVTYKIENIKENSAEYEYRDSAGYN-------NELNAKRFETYLQ----------------------------T-LNYGVRFAHWDF--------FSPRASLTITP--------------NLSFRIAGGIYYQAPFYKELRDTNGVTYA---NKKIRAQQSIHALAGMSYREMLG--RPFKFTAEAYYKALSRLVPYSVDNVKVTYYGEN-----------TATGHATGLDLKLFGEFVPGADSWLTFSVMNTSMKL-------SIPLPTDQRYALNLYFTDFFPGTTRWRMSLKLAYADGLPFSAP----------APAYKRADIGMSYRLL---------------GIDCLNLFGINNVNSYYWVTD-QYAVPNYL--TGRQIN-------------------------GRITVDF------ 
AFL82060     ---------------------------------------IKGIILDPV--SGTNVISDFNGFYLLISFSHVSHK------TPEIIRKMVGANAG-VENLLKSLPGVNGND-ELSTQYAVRGGNYDENLVYVNEIEVYRP----FLIRSGQQEGLSFVNSDLTSNVEFSAGGFQAKYGDKLSSVLDITYRKPVE-----------RLSGILGIRYRD--NSLLVNAK-ETETNYRPKFADAQTYLTYKFT---FEVSFLGNVSLNEYNYRPLTRQTNFGTI--ALLVFYEGREEDRYNTYFGALKSTW-------VVSDNYTA--------KFIASLYQTTEQEYYDILAEYRLGEV-------GIGGQLTHARN------------DLDALILNVEHKG---IEYGIKYTREDIRDRVQEYEIIDSAGFS-------NDVQIDRISGYAQ------------------------------LNAGVRAHNWTV--------FSPRAQVALKP--------------DMLFRLSGGVYHQPPFYRELRDS---------RPDVKAQKSIHIVFGNDYSKMWD--RKFRLNSELYYKHLTDVNPYTLENVRIRYRATN-----------NAVAYAYGLDLRLAGEFVPGTESWLSFGYLKTEENI-------YIFRPTDQRLKFGMLFQDYVKVIPSLKMYLNLTYNTGLPGGSP----------LNDYKRADLGVSYVIV---------------GAEIFNIFDVQNSITNTFVRDKQYSIPNYL--TPRVFN-------------------------VRLTAKF------ 
AMS27450     ---------------------------------------VFGIIRDAI--ADVNVISNERGYFQLIGFSYIGRP------NPKTVTTLPNVSGS-FESILKTLPGVTSNN-ELSSQYNVRGGNYDENLIYVNDIEIYRP----FLPRSGQQEGLSFIHTELVENVKFSAGGFEARYGDKLSSVLDIQYKKPKK-----------RFTYLLGARYWT--NQYVVSTL-DTKGSYKPSFSDVQTLLTYHVK---LSVSFLGSYAQNKYLVVPDTRETVFGTV--ALRIFFNGQDLMEYRTATGALSVNY-------QPTQKLQL--------KLYSSVFYSNENELFTIEGAYRLEEV-------GIGYFLNNARN------------QINAVVMNAGHRG---LQWGAQIQAEQISDKLNEWRYVDSLGFA-------NTLNSYRLNGYVQ------------------------------INYGLRSNWWSY--------ISPRIQFSFEP-----AAGSVKGNPDIILKAAVGFYYQPPFYRELRNF---------NTNIKAQRSIHYIAGGDINKAWD--RPFKFFAEAYYKQLDNLIPYEIDNVRVRYFADN-----------SASGYATGIDMRVNGEFVKGTESWLSVSILNTEEKI-------YVRRPTDQRVNVSLMFQDYLPKFPTYRMYLNLVYGSGLPFGPP----------MPSYRRVDIGFLKVVV---------------GLEIFNMLDVQNTISYLWIQD-TWAVPNYL--TGRRVN-------------------------LKVVAKF------ 
APZ48154     ---------------------------------------LKGTIKNPV--ENVSISTDKNGNYSIIIYSHVSYR------DIKTVKNTIGPNAG-VENTLMTFAGVNNNN-ELSTQYNVRGGNFDENLVYVNGIEVYRP----FLIRSGQQEGLSFINTNMVQNINFSAGGFQAKYGDKLSSVLDITYRKPTE-----------KLSTITGVRYRD--NSLFVNSK-QIETNFRPKFTDVQTYLTYDFS---FELSFLGNFSLNNYNYQPLSRRTRFGTV--ELVVFYSGQEQDKYLTLFSALSANY-------KVNDNFTL--------KTTASRYNTQEEEHFDIAAQYNLGEV-------GIGSQLNHARN------------DLDALITNLQVRG---WDFGVKYQKEDIQDRIREWEVIDSLGFS-------NNVAISRFSGFVQ------------------------------YNLGIRAQNWSV--------ISPRLQFAIKP--------------DMLFRVSGGMYAQPPSYRELRDF---------NVDVKAQKSIHFVTGMDYSTMWD--RPFKLTTEMYYKDLSDVNAYSIDNVRIRYRADN-----------ATTAYAYGLDMRLNGEFVPGSESWVSLGYLKTEENI-------NIARPSDQRIKFGILFQDYVPNLPDLKAYLNLVYNSGVPGGSP----------LRDYRRADLGVSYVFA---------------GLELFNMFDIQNAITNTWVRDKQYGIPNYM--TGRVLN-------------------------FKVSMKF------ 
AOW21972     ---------------------------------------IKGIVKDPI--YDVNITTNQNGEYSIVTFSHISFN------NMQDVREIPGANSG-VENILMTFAGVNNSN-ELSTQYNVRGGNFDENLVYVNGIEVYRP----FLVRSGQQEGLSFVNSEMTQNVSFSAGGFQAKFGDKLSSVLDITYRTPQE-----------KLSAIVGVRYRD--NSLLVNSK-DTETNYKPKFTDAQSFLSYQVN---FKVDFLGNFSFNEYNYTPITRRTKFGTI--ELTVFYNGQEKDKYLTAFGALKGTY-------LVNDDLQM--------SLTTSTYNTQEAEHYDILASYNLGEV-------GIGSQLNHARN------------NLDALISNVQLKA---YDFGLKFQNEDIRDRIIEWEVIDSAGFS-------NNTQINRLSAFAQ------------------------------YNIGVRAQNWTV--------ISPRAQLAIKP--------------DMLFRFSTGFYYQPPFYKELRDA---------QPDVKAQQSIHFVLGNDYSKMWD--RPFKLVSEAYYKHLTDVNPYTVDNVRIRYAATN-----------NATAYAAGLDFRLNGEFVPGTESWVSLGLLSTKENI-------EISRPTDQRFKFAILFQDYVPNIPDLKMYLNLVYNSGVPGGSP----------LNSYKRADIGISYVIA---------------GVEIFNMFDVQNSITNTWVRDKSYGIPNYM--TSRVFN-------------------------VKLDMKF------ 
APY06970     ---------------------------------------IRGVILDPI--ENVNIATNTNGFYELVEFTHLGHS------SPRTLRTIKGAQPG-IENILKTLPGVNISN-ELSTQYSVRGGNFDENLVYVNEIEVYRP----FLIRSGNQEGLSFVNTDLVSNVDFSAGGFQAKYGDKLSSVLDITYRNPVA-----------KFSGIAGVRYRD--NSLILNNL-ETEGNVEPVFADAQTYLTYRFS---FHLNFLGNISLNQYNFQPENRQTNFGTL--ALLVFYDGNEEDAYQTYFGAIKANY-------YVNKDLTL--------KFIGSAYHTLEQEYFDIFAQYRLGEV-------GIGSQLTHARN------------DLDAFIVNAEHRG---VEWSVKYTHEDIRDRLVEYEIIDSAGFS-------NRVQIDRIQAFAQ------------------------------YNAGIRVHNWTV--------FSPRAQFAIKP--------------DMLFRVAGGLYYQPPFYRELRDS---------QPNVKAQKSFHVVLGNEYSKIWD--RPFKLVTEAYYKGLSDVNAYTVENVRIRYRAEN-----------NAKAYAYGLDMRLNGEFVPGTESWFSFGYLKTEENI-------YIARPTDQRLKFGALFQDYVPNMPNLKMYLNLVYNTGVPGGSP----------LRDYRRADLGIQLELV---------------GFEIYNMFNNQNSITNTWVRDKQFAIPNFL--TPRVFN-------------------------LRLSARF------ 
AEV32276     --------------------------------R------IRGTVTDPL--DGAKVLTIEDGSYEIVYFTSFGYN--L---RKKEIDAYVGAGSS-VEGIIKTLPGVSSYS-ELSSQYSVRGGNFDENLVYVNGIEIYRP----FLVSNGQQEGLSFVNGAMVENVDFSAGGFEARYGDKMASVLDITYRQPKE-----------RLSVLVGARYRT--NQLLLGSL-DTEGDFKPSYTDIQAYLTYYLT---WELSFLGNYSRNQYKVVPTSRTTDFGTF--RLNVFFDGKEDYDFVTRFGALTAVN-------RPSKKVEL--------KYTASVFQTTEQEYFDVIAAYSLGEL-------GVGGFQNYARN------------NLDAIVANVAHDG---WRWGLKFQGEDIIDRYKEWEMIDSAGYNNGLG---ANLTSYRVMAYVE------------------------------LNIGLRSNYWTF--------ISPRASFSWKP--------------DMVFRLASGFYYQPPFYREMRDI---------NEDIKAQRSIHLVLGNDYQKLWN--RPFKMVTEVYYKNFDNLIPYDMDNVRIRYTAEN-----------SSKGYAAGIDYRLNGEFVQGVESWASISLMTIQEDI-------YLPRPTDQRLNFKIFFQDYLPRDPTFRVSGTVTFGTGLPFGPP----------LPPYRRVDLGFTKDII---------------TLEVFNLFGTNNTISYLWVKDADYAVPNYL--TGRLLN-------------------------LRLVCKF------ 
EAQ41556     ---------------------------------------VKGTVKNGI--EKVSIVTDENGNYSIITFSHVSYT------DINKAKNIVGPNAG-VENVLMTLPGVNNNN-ELSTQYNVRGGNFDENLVYVNGIQVYRP----FLIRSGQQEGLSFINSNMVQNIDFSAGGFQAKYGDRLSSVLDITYRKPTE-----------KLSAITGVRYRD--NSLFVNSK-QVETNFRPRFTDVQTYLSYESS---FQLSFLGNFSLNNYNYQPLTRRTRFGTV--ELTVFYQGQEEDKYLTLFGALAAEY-------KVKDSFTL--------TTTASRYNTQEEEHFDISAQYSLGEV-------GIGSQLNHARN------------DLDALITNVELKG---WNFGVKYQKEDIIDRIREWEVIDSLGFS-------NNVQINRITGFAQ------------------------------YNLGVRGHSWTV--------VSPRAQFAIKP--------------DMLFRISGGLYAQPPSYRELRDF---------NINVEAQKSYHLVTGMDYSNLWN--RPFKFTSEAYYKNLTDVNSYTIDNVRIRYRADN-----------VTEAYAYGVDLRLNGEFVPGSESWVSLGYLKTEENI-------YIARPSDQRVKFGILFQDYVPNLPDLKAYLNLVYNTGVPGGSP----------LRDYRRADLGVSYIFV---------------GLELFNMFDIQNAITNTWVRDKQFGIPNFM--TGRVLN-------------------------FKLAMKF------ 
EAP88426     ---------------------------------------VQGIILDPI--LGVNIETDINGTYSLITYSHVGFK------APETIRKIPGANAG-VETLLKLLPGVSNNN-ELSTQYAVRGGNYDENLVYVNEIEVYRP----FLIRSGQQEGLSFVNTDLVRNVEFSAGGFQAKYGDKLSSVLDITYRRPVD-----------KFSGIVGLRYRD--NGLFVNSR-ETETNYRAGFADAQTFLSYRVT---FELGFLGNVSVNDYNFEPQARQTNFGTL--ALVVFYDGQEEDRYETYFGALKATY-------DVSDNYTA--------KLIASTYNTQEQEHFDIFAEYRLGVP-------AAGSQLTHARN------------DLDALIFNLEHKG---IDYGIKYTHEDIRDRQQEYEVVDSAGFS-------NETQIDRIQAYAQ------------------------------YNLGIRAHQWTV--------ISPRAQFAVKP--------------DMIFRISGGLYHQPPFYRELRDS---------RPNVKAQQSVHLVLGNDYSKLWN--RPFKLVSELYYKSITDVNPYTVENVRIRYAANN-----------NAKAYAYGLDMRLNGEFVPGTESWVSFGYLKTEENI-------YIARPTDQRLKFGVLLQDYVPRIPSLKMYLNLVYNTGLPGGSP----------LRDYKRADLGIFYVLA---------------GFEIFNIFDVQNSITNTFVRDQQFAIPNFL--TPRIFN-------------------------LKLGMRL------ 
ALU76099     ---------------------------------------IQGTLTNPI--QGIAITTDANGQYKIVTFSHVTYK------STKKVKNILGANPG-VENILMTLPGVSNNN-ELSTQYNVRGGNFDENLVYVNGIQVYRP----FLIRSGQQEGLSFINPQMVQNINFSAGGFQAKYGDKLSSVLDISYRKPTK-----------KLSALIGVRYRD--NSLFVNSK-QVAVNFSPTFTDVQSFLSYKAT---LTLNFLSNFSINKYKYQPLTRKTRFGTL--ELIVYYQGQEKDEFKTLFGAFSSDY-------QVNDALKI--------TGTISSFNTQEEEYFDIAAAYKLSEI-TS----GIGSQINHARN------------DLDALIRTIEFKA---WKTGVKFQTENIKDRMNEWEIIDSLGFS-------NNIDINRISSFLQ------------------------------LNIGVRSHNWSVKIK-----FSPRAQFAIKP--------------DMLFRISGGWYSQPPSYKELRAY---------NPKVKAQKAIHFVAANDYSKLWK--RPFKLTTELYYKNLTDVNAYSVDNVRIRYRADN-----------ATKAYAYGLDIRLNGEFVPGNDSWVSFGYLKTQENT-------YIARPTDQRLKFGVLFQDYVPNIPSLKAYLNIVYNTGLPGGSP----------LNDYKRADVGISYIFT---------------GLELFNLFDIRNSITNTWVRDKQYGIPNYM--TGRVLN-------------------------LKIGMQF------ 
AEH02539     ---------------------------------------VTGVILNPI--EGVNITTNRDGFYELINYSHVSHK------APAVIRKIPGAQAG-VENILKTLPGVSGNN-ELSTQYNVRGGNFDENLVYVNGIEIYRP----FLVRSGQQEGLSFVNSDMVQNVDFSAGGFQAKYGDKLSSVLDITYKKPVD-----------KFTSITGVRYRD--NSLLVDAK-ETETNYDPTFIDAQTYLTYKFT---FELSFLGNASLNKYRYEPQTRQTNFGTL--ALLVVYQGQERDSYQTLFGALQARY-------NLNDNVNL--------NLVASTYHTTEEEHFDILAQYRLGEV-------GIGSQLSHGRN------------DLDALITTIEHKG---IKWSVKYTNEDIRDRLIEWEVIDSAGFS-------NNTQINRIQAYLQ------------------------------YNAGVRAHNWQV--------ISPRAQFAIKP--------------DMLFRVSGGLYFQPPFYRELRDA---------QLNVKAQKSIHLVLGNDYSKMWD--RPFKLTTEAYYKKLSDVNPYTVENVRIRYAANN-----------NAKAYAYGLDMRLNGEFVPGTESWFSFGYLKTEENI-------YIARPTDQRLKFAALFQDYVPNLPNFKMYLNLVYNTGLPGGSP----------LPDYRRADIGFQFVLV---------------GFEIFNVFNNQNSITNTWVRDKQYAIPNYL--TPRVFN-------------------------VRLTSRF------ 
AMC09978     ---------------------------------------IKGIVKNPI--EGVTITTNKKGEYKFITFRHISYT------NPADVIKIPGANNG-VENILMTLAGVNNNN-ELSTQYNVRGGNFDENLVYVNGIEVYRP----FLVRSGQQEGLSFVNPAMVQNIKFSAGGFQAKYGDKLSSVLDITYRTPEK-----------KLSAILGVRYRN--NSIFINSK-DININSNPNFTDIQTFLSYEVN---LKVDFLGNFSINNYNYTPITRRTKFGTI--ELIVFYEGQEKDKFKTLFGALKGSY-------IVNKNLNL--------SLTTSTYQTIEEEYYDILASYNLGET-------GIGTQLNHARN------------NLDALIGNIEFKV---LNLGIKYQKEDIKDRINEWEVIDSVGFS-------NSTIIDRLIWFAQ------------------------------YNIGARSHNWNV--------YSIRGQFAIKP--------------EMLFRISGGMYNQPPFYRELRNR---------VPDVKTQKSIHIVLGNDYSKLWK--RPFKLTSEIYYKNLTNVNTYTVDNVRVRYSASN-----------NATAYATGIDLRLNGEFVPGTESWISIGFLKTEENS-------YISRPTDQRFKFGMLFQDYVPNIPNIKMYLNLVFNTGVPGGSP----------LNAYKRADIGISYVFT---------------GFEIYNMFDIQNSITNTWVRDKFYGIPNFM--TSRVFN-------------------------VKINMKL------ 
ABQ03156     ---------------------------------------VKGIILDPV--SNVNIQSDVNGFFDIIIFTHISLK------ETATIKKIPGANAG-IENILKTLPGVNSNN-ELSTQYAVRGGNYDENLVYVNEVEVYRP----FLIRSGQQEGLSFTNTDLVQNVDFSAGGFQAKFGDKLSSVLDITYRKPTQ-----------KWSAVTGVRYRN--NSLLVNSQ-DTQTNYTPTFADIQTNINYDIS---WQMSFLGNISQNKYLYQPLTRETKFGTI--ALAVYYEGQEKDQYDTYFGALKTTY-------KVSPSLTL--------KLIGSLFHTTEQEHFDILAQYRLGNI-------GIGSQLNHARN------------DLDALIANVELKG---LEFGLKYTRESIRDRIVEWEMIDSAGFS-------NFNTINRFSGYAQ------------------------------YHLGARFQSWKV--------VSPRAQFAIKP--------------DMVFRISGGLYHQPPFYRELRDL---------NPNVKAQEAVHVVLSNDYNKMWN--RPFKWVTEVYYKSLSDVNVYSIDNVRIRYVANN-----------NAKAYAQGLDFRLNGEFVPGTESWVSFGYLKTEENY-------YIARPTDQRLKFAMLFQDYMPNIPSVKLYLNLVYNTGLPGGAP----------LNDYRRADIGFAKVFV---------------GVEIFNLFNNQNAITNTWVRDKQYAIPNYM--TSRVFN-------------------------IKLNARL------ 
AGC77268     ---------------------------------------IQGIILNPI--PNASIATDDTGFYRLIVFSSISYK------SPTVIKTIPGAQPG-VENLLKSLPGVSSNN-ELSTQYTVRGGNFDENLVYINEIEVYRP----FLIRSGQQEGLSIVNSDLVRSVDFSAGGFQSKYGDKLSSVLDINYRRPTE-----------AATGILGVRYRN--NSLFVNSR-ETEAITRPVFVDAQTYLTYEVS---FELSFLGNIAINSYEFEPLTSQTNFGTV--ALIINYDGGEDDQYETYFGAVKASY-------DVNEALNL--------RFISSVYHTKEQEHFDILGRYRIGRP-------GIGSELDHGRN------------DLDALIVSLEHKG---LDWGIKFNSEDIRDRLREYTVIDSAGFN-------NDVQVTRLQAFAQ------------------------------WNAGVRSHTWNV--------FSPRGQVAIKP--------------NMLFRFSTGLYYQPPLYRELRNQ---------IPDVKAQKSVHFVLGNDWSN-WTDGRPFKLTSEAYYKDLTDVNTYTLENVRIRYRANN-----------NAEAFAYGLDVRLAGEFIKGTESWISLGYLRTEENL-------FIARPTDQRLKVAFLFQDYVPNIPNLKAYINMVYSSGLPGGSP----------LSDYFRSDLGIQYVLV---------------GAQIFNIFDRQNQISNLWVRDSQYAVPVRL--TPRVFN-------------------------LRLIARL------ 
CCG53792     ---------------------------------------IKGVVLNVL--ENVSVVTNKNGFYILVTFSHINLK------SPVVIRRIPGANAG-VENIIKTLPGVYSNN-ELSTSYAVRGGNYDENLVYVNEIEVYRP----FLIRSGQQEGLSFTNTDLVENIDFYAGGFQAKYGDKLSSVLDISYRKPTS-----------KWSNTTGIRYRN--NSLLVKSQ-ETETNYRPSFLDVQSLFSFTPN---WNFSFLGNIAQNNYNYEPTTRQTNFGTV--ALLIDYEGQEKDKYSTYFGALKTVF-------EPNSSNKY--------KLISSIYHTVEQEYYDILAQYRLGEV-------GIGSQLNHARN------------NLDAFIVTNEIKG---IEWSVKHNIEDIRDRLVEWEVIDSAGFS-------NHTTINRLMAFAN------------------------------VNAGIRGQSWMV--------FSPRMQFILRP--------------DMVFRFSTGFYNQPPFYRELRRY---------NENVKDQKSLHFVFGHDYSKMWN--RPFKLVSEAYYKHLMDVNTYTIDNVRIRYRANN-----------EATAYVYGVDARLNGEFVPGVESWFTFGYLKTEENQ-------YIARPTDQRLKFAILFQDYMPTLPNLKMYLNLVYNTGLPGGSP----------LNDYRRADAGFSYVFK---------------GFEIYNMFNNQNAITNTWVRDKQYGVPNYM--TTRTFN-------------------------LKLTVRM------ 
AIG29941     ---------------------------------------VKGIVLDPI--AGVNVTTNTNGFYSLLKFSHISLK------SPKAVRLIPGANAG-VENILKTLPGVYSNN-ELSTQYVVRGGNYDENLVYVNEIEVYRP----FLVRSGQQEGLSFTNADLIQNIDFSAGGFQAKYGDKLSSVLDITYRTPKK-----------KWTTITGVRYRD--NALLVKSQ-ETQTNFRPRFLDVQSYITFTPN---WQFSFLGNIAQNKYDYIPLTRQTNFGSI--ALLVTYEGQEKDRYNTLFGAFKTSY-------KVNENFNL--------KLITSVYHTTEQEYFDILAQYRLGEI-------AVGSQLTHARN------------DLDALIVNTEVKG---IEWGIKYTRESIRDRLIEWEVIDSAGFS-------NYANISRFSGYAQ------------------------------TNIGIRGQEWQV--------LSPRAQFAIKP--------------DMLFRISGGLYHQPPFYRELRNQ---------VPNVKAQQSVHIVLGNDYSKLWN--RPFKLVTEAYYKSLTNVNPYTLDNVRIRYEANN-----------NAVAYAQGLDLRLNGEFVHGTESWLSFGYLKTEENS-------YIARPTDQRLKFAILFQDYIPNIPTFKMYLNLVYNTGLPGGSP----------LRDYRRADLGFSYVFT---------------GLEVFNLFNNQNAITNTWVRDKQKGVPNYL--TTRVFS-------------------------LKLNVKL------ 
CAL43229     ---------------------------------------VKGIVLDPI--AGVNVTTNTNGFYSLLKFSHISLK------SPKAVRLIPGANAG-VENILKTLPGVYSNN-ELSTQYVVRGGNYDENLVYVNEIEVYRP----FLVRSGQQEGLSFTNADLIQNIDFSAGGFQAKYGDKLSSVLDITYRTPKK-----------KWTTITGVRYRD--NALLVKSQ-ETQTNFRPRFLDVQSYITFTPN---WQFSFLGNIAQNKYDYIPLTRQTNFGSI--ALLVTYEGQEKDRYNTLFGAFKTSY-------KVNENFNL--------KLITSVYHTTEQEYFDILAQYRLGEI-------AVGSQLTHARN------------DLDALIVNTEVKG---IEWGIKYTRESIRDRLIEWEVIDSAGFS-------NYANISRFSGYAQ------------------------------TNIGIRGQEWQV--------LSPRAQFAIKP--------------DMLFRISGGLYHQPPFYRELRNQ---------VPNVKAQQSVHIVLGNDYSKLWN--RPFKLVTEAYYKSLTNVNPYTLDNVRIRYEANN-----------NAVAYAQGLDLRLNGEFVHGTESWLSFGYLKTEENS-------YIARPTDQRLKFAILFQDYIPNIPTFKMYLNLVYNTGLPGGSP----------LRDYRRADLGFSYVFT---------------GLEVFNLFNNQNAITNTWVRDKQKGVPNYL--TTRVFS-------------------------LKLNVKL------ 
AIN73586     ---------------------------------------VKGIVLDPI--AGVNVTTNTNGFYSLLKFSHISLK------SPKAVRLIPGANAG-VENILKTLPGVYSNN-ELSTQYVVRGGNYDENLVYVNEIEVYRP----FLVRSGQQEGLSFTNADLIQNIDFSAGGFQAKYGDKLSSVLDITYRTPKK-----------KWTTITGVRYRD--NALLVKSQ-ETQTNFRPRFLDVQSYITFTPN---WQFSFLGNIAQNKYDYIPLTRQTNFGSI--ALLVTYEGQEKDRYNTLFGAFKTSY-------KVNENFNL--------KLITSVYHTTEQEYFDILAQYRLGEI-------AVGSQLTHARN------------DLDALIVNTEVKG---IEWGIKYTRESIRDRLIEWEVIDSAGFS-------NYANISRFSGYAQ------------------------------TNIGIRGQEWQV--------LSPRAQFAIKP--------------DMLFRISGGLYHQPPFYRELRNQ---------VPNVKAQQSVHIVLGNDYSKLWN--RPFKLVTEAYYKSLTNVNPYTLDNVRIRYEANN-----------NAVAYAQGLDLRLNGEFVHGTESWLSFGYLKTEENS-------YIARPTDQRLKFAILFQDYIPNIPTFKMYLNLVYNTGLPGGSP----------LRDYRRADLGFSYVFT---------------GLEVFNLFNNQNAITNTWVRDKQKGVPNYL--TTRVFS-------------------------LKLNVKL------ 
AIN72211     ---------------------------------------VKGIVLDPI--AGVNVTTNTNGFYSLLKFSHISLK------SPKAVRLIPGANAG-VENILKTLPGVYSNN-ELSTQYVVRGGNYDENLVYVNEIEVYRP----FLVRSGQQEGLSFTNADLIQNIDFSAGGFQAKYGDKLSSVLDITYRTPKK-----------KWTTITGVRYRD--NALLVKSQ-ETQTNFRPRFLDVQSYITFTPN---WQFSFLGNIAQNKYDYIPLTRQTNFGSI--ALLVTYEGQEKDRYNTLFGAFKTSY-------KVNENFNL--------KLITSVYHTTEQEYFDILAQYRLGEI-------AVGSQLTHARN------------DLDALIVNTEVKG---IEWGIKYTRESIRDRLIEWEVIDSAGFS-------NYANISRFSGYAQ------------------------------TNIGIRGQEWQV--------LSPRAQFAIKP--------------DMLFRISGGLYHQPPFYRELRNQ---------VPNVKAQQSVHIVLGNDYSKLWN--RPFKLVTEAYYKSLTNVNPYTLDNVRIRYEANN-----------NAVAYAQGLDLRLNGEFVHGTESWLSFGYLKTEENS-------YIARPTDQRLKFAILFQDYIPNIPTFKMYLNLVYNTGLPGGSP----------LRDYRRADLGFSYVFT---------------GLEVFNLFNNQNAITNTWVRDKQKGVPNYL--TTRVFS-------------------------LKLNVKL------ 
AOW16309     ---------------------------------------LKGTVKNGI--EEVSISTDIDGNYSIIVFSHVSYK------DVKKAQNIVGPNAG-VENVLMTLPGVNNNN-GLSTQYNVRGGNFDENLVYVNGIEVYRP----FLIRSGQQEGLSFINTNMVRNIDFSAGGFQAKYGDKLSSVLDITYRKPTE-----------KLSTITGIRYRD--NSLFVNSK-QIETNFRPRFTDVQTYLSYEFS---FELNFLGNFSLNNYNYQPISRRTRFGTV--ELVVFYTGEEQNNYLTLFGALSADY-------KVNKNFTL--------TGTTSRYNTQEEEHFDIAAQYNLGEV-------GIGSQLNHARN------------DLDALITNVQIRG---WNFGVKYQKEDIKDRIREWEVIDSLGFA-------NNVAINRVSGFVQ------------------------------YNVGVRAHNWSV--------VSPRGQFAIKP--------------DMLFRVSGGFYSQPPSYRELRDF---------NVDVKAQKSIHFVSGMDYSIMWE--RPFKLTTEVYYKDLSDVNSYTIDNVRIRYRADN-----------VTEAYAYGLDLRLNGEFVPGSESWVSIGYLKTEENI-------YIARPSDQRIKFGILFQDYVPNLPDLKAYLNLVYNSGVPGGAP----------LRDYRRADLGVSYIFA---------------GLELFNMFDIQNAITNTWVRDKQFGIPNFM--TGRVLN-------------------------FKVAMKF------ 
APA65389     ---------------------------------------ISGVVLDPL--PNVNIISDSDGFYLLISFSHVAFK------TPEKIRKIPGANSG-VETILKLLPGVSSNN-ELSTQYAVRGGNYDENLVYVNEIEVYRP----FLIRSAQQEGLSFVNSDLVQNVKFSAGGFQAKYGDKMSSVLDIKYKTPTL-----------KLSSVSGIRYRN--NALLVNSQ-QTQSNFTPSFTDVQSYLTYHVS---FQFNFLGNISVNDYKNEPINRQTNFGTI--ALIVYYEGQETNKYNTALAALKGSY-------FLDENTTI--------KLISSIYHTTEEEYSDVIAAYELGDI-------GIGSQFNRTRN------------DLDALIFNLEHKG---LEWGVKYTHEDIRDQLRESEFIDSAGYS-------NFVKTNRFSGYIQ------------------------------YNAGLRSHHWTV--------VSPRAQFAIKP--------------DMLFKLSTGIYHQPPFYRELRDS---------QPIVKAQKAFHLVASNEYSQLWD--RPFTLISEAYYKKLNNVNPYSLEDVRIRYTATN-----------DTEAYVYGAEVRLNGAFVPGTESWVSLGYLKTEENR-------NIARPTDQRFKFGILFQDYIPTIPDFKMYLNLVYQTGVLGGSP----------LRDYKRADLGISYIFA---------------GFEIFNLFNNQNSITNTWVRDKEFAVPNYL--TSRVLN-------------------------LRLGIRL------ 
ACU07752     ----------------------------------------NLKVLDPV--PEASVSTDENGS--VLSVQKENFR------TAKEAQQVASLSGG-VEGLLKTLPSVNSNT-ELSSQYMVRGGNYDENLIYINDIEIYRP----FLIRNSLQEGMSIINPDMVQAINFSAGGFEAKYGDKMSSALNIYYRQPTK-----------KLSALFSGRYRN--TNLVLNTL-NEDTDFNPQYMDFQAYLHYKLN---WDFSFIGYFSKNDYEMIPKVKEVDFGSL--RLSVFYNGQEDDSYKNMMGTASVSF-------KPNSKWSF--------TLDNFAYQNREREYYSIASAYLLQTF-------DVGGQIDHARN------------DLLVKTYGTQLKT---FEVGLKFEKENLKDFTNEWQLVDSLGYS-------NHIQPTRLSAYAQ------------------------------LNAGVRASHWDF--------ISPRAQFAIKP--------------DMLFNISGGIYYQAPFYKEIKDL---------NPDIKSQRSIQVILSHDYERMVD--RPFKLTTEAYYKKMDHLIPYYLDNVRIRYSGQN-----------NAEGYAYGVDTRLFGEFVPGIDSWISASYARVFENI-------DIPRPTDPRFRFSMFYQDYMPKFPSMRVNLTLTYANGLPSGTP----------LPAYKRVDIGLSKVFI---------------GVQIFNAFNIQNTVANQWVNDGNYPVPVRL--TGRFFN-------------------------VKLEFKL------ 
CAZ97279     ---------------------------------------VTGIVFNPL--EEVNIISDQNGYYSLLTFSHIGHK------SQDMAHNIPGANAG-VENILKLLPGVSSSN-ELSTQYNVRGGNYDENLVYVNEIEVYRP----FLVRAAQQEGMSFINSEMVRNIRFSSGGFQAKYGDKLSSVLDITYKKPSE-----------KLSTINGIRYRN--NSLFVNSQ-DINTNFNPTFADFQTFTTYQFS---FHLDFLGNVSINDYQNEPRDRQTNFGTI--SLQIYYQGEEHNRYNTILGALKANY-------FVNEDVTM--------KLIASLYHTTEEEYSDVIAQYYLGNV-------GVGSQYKRARN------------ELDALIFNLSYKG---LEWGIKYTHEDIRDQLRESEFIDSAGYF-------NFVKTDRFSGYVQ------------------------------YNLGLRAQHWTV--------VSPRAQISLKP--------------DMLFRLSGGLYHQPPFYRELRDR---------NPNVKAQESLHIVGGNEYSNLWQ--RPFTLISEVYYKKLNHVNTYTLEDVRIRYAANT-----------DAEAYAYGADLRLNGAFVPGTESWVSIGFLKTEENS-------YIARPSDQRLKFGILFQDYIPEFPNFKMYLNLVYNTGVPDGSP----------LRDYKRADLGISHIFV---------------GVEIFNLFNNQNSITNTWVRDKQFAVPNFM--TSRVLN-------------------------LKLRMRF------ 
ALM09204     ---------------------------------------ITGVVLDPL--ADVNVYTNKDGFYILITFSHIGHE------PPEVIRRIPGANAG-VENVLKLLPGVTSNN-ELSTQYSVRGGNYDENLVYVNGIEVYRP----FLIRSGQQEGLSFINPEMVQNLEFSPGGFQAEYGDKLSSVLDITYKQPTE-----------DLSTITGIRYRN--NSLLVNSQ-QTKSNFNPTFADIQSFLNYKIT---VTLGVLGSFSLNDYQNEPLTRQTNFGTL--ALLVYYQGRENNKFQTTQGAIMSSY-------RLNDNLNV--------NLTTSLYHTTEEEYSDVFATYELGAV-------GIGSQFNRARN------------DLDALIFNISHKG---LEWGATYSHEDIRDQLRESEFLDSLGFS-------NFIQTNRFSAFTQ------------------------------YNLGLRAQHWTV--------VSPRGQFSIKP--------------DMLFTLAGGLYQQPPMYRELRDQ---------QTDVKAQKSVHTVLGNEYSLLWN--RPFTLKSEVYYKKLNSVNPYTLEDVRIRYAAAN-----------NAKAYAYGAEIRMNGAFVPGTESWVSLGYLKTEENI-------YISRPTDQRLNFGVLFQDYVPNIPNLKMYLNLVYNTGLPGGSP----------LRDYRRADLGISHIFV---------------GFEIFNLFNNQNSITNTWVRDKEYAVPNFM--TSRVLN-------------------------LKIGTRF------ 
ALJ00621     ---------------------------------------LQGVVQDPL--AGATIATDARGRFTLLVTSYIGYQ------DPRLTQTLPAPFQE-FNKILLTLPGVTSNN-ELSSSYSVRGGNYDENLVYVNGIEVYRP----FLSISGQQEGLSFVNPDLVEDVTFSSGGWQPKYGDKLSSVLDIQYRKPSK-----------RVTYLIGARHKN--AAYVLNSL-EVEGDYRPKFSDVQAYLTYNLS--KTQLSFLGNIAQNNYLVRPETRETSFGT---QLLVGYDGQEQLRFTNYQGGLRLQH-------DFTSNLRS--------ELIYSGLYSQEREFRDLESGYRFCDV-------GVGTRYEYSRN------------RLRAALQTLEFRT---FSAGVKGSRENIRDVVQEYSFQDSSDYV-------QDLSSWRYQGFAQ------------------------------LTYGIRLHYWSV--------LSPRFQYAMQI--------------DWSFKVASGLYVQAPLYRELRNA---------VIDLANQKSWHFITGTEYRLKWD--RPFKLSAEAYYKFLPSVIPYDQDNMRVRYLPDV-----------RATAYAMGVDVRVNGEFIKGEESWFSVGFMRTRENL-------YIRRPTDQLINFGVFFQDHLPNNPTLRMYLNMVFSSGLPFSPP----------GPSYKRVDIGFSKLIS---------------SLEVLNLISANNVISYNYVQDATYAVPNYL--TGRLVN-------------------------LRFIAKL------ 
AKD04813     ---------------------------------------LTGKVLNPL--ELATVQTNAAGDFVLVSVRYLGYK------DSRDVKNLPSAFGD-FNKILVTLPGVTSNN-ELSSTYSVRGGNYDENLVYVNNIEIYRP----FLITAAQQEGLSFVNPDLVGDIQFSSGGWQPRYGDKLSSVLNIMYKQPTE-----------RVSYLFGARHKN--GQYILRGL-QTDGKYNPIFSDAQAYVHIDLS--RTTIGILTSYAKNDFRVEPESQVTTFGTR--RLAIGFDGQEQMEYATYQAGINLTH-------RFTLNYTS--------ELILSGVHSREREFRDVEAGYRLCDV-------GVGSEFNHARN------------VLLARMLAAELRN---LRFGVKINSENIEDKLVEYGFTDSADYV-------LNLNTLRYSGYLQ------------------------------ITYGLRATYWEY--------ISPRIQYSFIT--------------NLSFKTALGLYYQPPFYRELRNF---------NPDLKAQRAIHAIVGSDYLEAWG--RDFKLTTEAYYKWMTNVIPYDLDNVRLRYYAKN-----------NAKAYAAGFDVRVNGEFIPGAESWLSLGVLTTKENV-------YIRRPTDQLLNVGVFFQDHLPDNPTVRMYLNLVYGSGLPFGPP----------GRSYKRVDIGFSKVIV---------------GLEVLNLIDAKNRVSYNYVRDGTYAVPNYL--TGRRLN-------------------------LRFVARF------ 
ADY51570     ---------------------------------------ISGVVKDRL--NEALVKTNTKGEYTLVSFSYIGYR------DAKSFEQFPNASQS-FEAMLKQLPGVSTNN-ELSSQYSVRGGNFDENLIYINDIEIFKP----YLVRNGQQEGLSLINPDLVKHVKFSAGGFSPRYGDRMSSVLDIQYKSKDS--------------LSFALAYRNKKNQSLLKKQ-QVTGSYNPNFNDLQAILNYQFN---FNVDLLGIYNKSEFGLVPESRETVFGTL--RLKVDYEGQEKDAYENTLGALSLNY-------KFNPAISL--------KWINSIFSIKEKEHFDIYGQYVFEEI-------GFGAYQDYGRN------------ELNANIYSSEFKL---WEAGLKYQRDEFRDKLNEFNFLDSAGYS-------NKIDINRISGYLM------------------------------YTGGLRFIYNTF--------PSPRLILTFHP--------------DILYRFATGLYVQSPFYREMRDL---------NYNIKSQKSIHLVASSDYKEGLG--TQLRFISELYYKKLKDLVPYELENLRIRYLANQ-----------RSNGYAVGLDFSLSGEFVRDLQSSFRLSIMKTEEDI-------YIKRPTDQRVNFSSFFQDRLFNSPTYKVHLNILYGSKLPAWPP----------IPAYKRVDIGFSKDLL---------------YAEVFNLLNINNTVSYLWISD-RYAIPNYL--TSRQLN-------------------------FKIIAKF------ 
AIY13567     ---------------------------------------ITGVILDPL--SNTNVISDENGFYFLISFSHVGYK------EPEIIRLLPGATAG-VENVLKLLPGVSSNN-ELSTQYNVRGGNFDENLVYVNEIEVYRP----FLIRSGQQESLSFINSAMIQNVSFSAGGFQAKYGDKLSSVLDITYKNPVS-----------KLSTITGVRYRD--NSLLINSQ-ETVTNINPVAFDFQTYESYTIS---INIGFLGTFSVNDYQNKPSARTTNFGTL--SLTIFYAGQEHNQYNTASGALKITY-------HLTENTTL--------KFIPSLYHTVEEESSSIIAQYQLGDL-------SLGTQLNSARN------------TLDALIFNLEHKG---LEWGTKYSNEDIRDQLRESEFLDSLGFL-------NYVQTNRLSAYLQ------------------------------LNIGARTQHWSV--------FSPRAQIAFKP--------------DMFFKIAAGVYHQPPFYREFRDL---------NPNVKAQKSIHTVLTNEYSMLWN--SPFKLVSEAYYKDLSNVNTYTVEDVRIRYAANN-----------NAKAYVYGTEFRLNGAFVPGTESWVSLGYMKTEENS-------YIARPTDQRIKVGVLFQDYIPSIPHVKMYLNLVYNTGLPGGSP----------LRDYKRADLGISYTFV---------------GFELFNLFNNQNSITNTWVRDKQFAVPNYL--TSRILN-------------------------LKVRMRF------ 
AIZ41937     ---------------------------------------ITGVILDPL--SNTNVISDENGFYFLISFSHVGYK------EPEIIRLLPGATAG-VENVLKLLPGVSSNN-ELSTQYNVRGGNFDENLVYVNEIEVYRP----FLIRSGQQESLSFINSAMIQNVSFSAGGFQAKYGDKLSSVLDITYKNPVS-----------KLGTITGVRYRD--NSLLINSQ-ETVTNINPVAFDFQTYESYTIS---INIGFLGTFSVNDYQNKPSARTTNFGTL--SLTIFYAGQEHNQYNTASGALKITY-------HLTENTTL--------KFIPSLYHTIEEESSSIIAQYQLGDL-------SLGTQLNSARN------------TLDALIFNLEHKG---LEWGTKYSHEDIRDQLRESEFLDSLGFL-------NYVQTNRLSAYLQ------------------------------LNIGARTQHWSV--------FSPRAQIAFKP--------------DMFFKIAAGVYHQPPFYREFRDL---------NPNVKAQKSIHTVLTNEYSMLWN--SPFKLVSEAYYKDLSNVNTYTVEDVRIRYAANN-----------NAKAYVYGTEFRLNGAFVPGTESWVSLGYMKTEENS-------YIARPTDQRIKVGVLFQDYIPSIPNVKMYLNLVYNTGLPGGSP----------LRDYKRADLGISYTFV---------------GFELFNLFNNQNSITNTWVRDKQFAVPNYL--TSRILN-------------------------LKVRMRF------ 
AFC25956     ---------------------------------------LIGQLTDPLPSASISVVTDMDGRYDLLMASYLGFQ------SREDIQNIPTTTMS-LESVLLYTAGVANRN-EFSSQYSVRGGNYDENLVYVNGFEIYRP----LLIRSGQQEGLSFPNPDMLDELAFSSGGFKAEYGEKMSSVLDVRYRRPSR-----------ALTYTVGARYKT--TQYLLSSL-DIKGEYVPRFLDLQTDLIYDLG---WQIEAIGNYNTAQFQLIPEESASTSGLY--RLSSLFEGQEISSFNTYMMGTALAYGELKVKTIPEKKLTIQENS----RILFSNYQSQEDERIDVINNYRLEEV-------AYGETHQYARN------------YLTANVIQAKYVG---LKWGLTYKNEFIRDDLKEWTSFDSLGYT-------TQLLTHRFSGFLQ------------------------------TTLGLRASYWSL--------LAPRFQLYYSPHHAMT---------DLTFKLAAGAYHQPPFYRELRNL---------NTSVRAQKSVHILGGLVWD--SW--RKFKLISELYYKHQWDLIPYDVDNVRIRYYGDN-----------LAKGYVTGWDFRLNGELVKGLESWVNFSLLRARESF-------YVSKPTDQLFIFSMYFQDELPGAEWFKVNMAFTLGSGMHYGVP----------YSPYHRIDIGFSLALWYKDKNLSMAMAEQALSLEVFNLMAVGNVASNTWVKD-SYAIPNYL--SSRRVN-------------------------LRFRLDF------ 
AEA44653     ---------------------------------------VTGNVQDAL--PNIQVVTDKNGRFQIVIAQYDNEN------PQIDLQK--QVLGG-VERMLVLTQGVNSNN-ELTSNYNVRGGNYDENEVYVDGFLINRP----FLTRSGQQEGLSFINTALVEDIYFSSGGFQSMYGDKLSSVLDILYKKPDS-----------RFQYLFGARYRA--NGYLLNSL-PTKGNYNPVFWDAQALTTYTIN---WSWTMLGHVSSNTYQFAPQTSKTDFGTA--SFNIYFEGQEKTKFLTSTVGTSLNY---------SKKYQG--------KTFFTYFRSDERENFDILGEYYINEL-------GVGGFLNHARN------------KLNADIFSFYHDG---LKVGAKLQIDHFTDVLSEWKLVDSTGYS-------LQLDNQRYSAYVQIPVSKTIKYKDSLGNIKERIVRDTIDSGS-LDYGIRGTYTSF--------ITPRLSLTFTP--------------GVRYRLATGLYYQPPFYREFRTF---------NQNVKSQKSAHFVLGMDYSFMMK--APFKFTAEAYYKYLWDVNPYEVDNVRTRYFANN-----------DAVAYAAGLDLNLNGEFVPGLMSFFKLGFLTTKEDI-------YIRRPTDQHVTVGVMFQDHMPGLQQLTCQVGITYGSRLPYGPP----------MKAYFRVDMGMSYDIL---------------SFEVFNLLGVNNVLSKQWIQD-YYSIPNYL--TQRRFN-------------------------VKLIVRI------ 
AMM52200     ---------------------------------------IQGQVTNPL--AGATILADGQGKFTLVWVTYIGYL------DPRLTQSLPSPFQE-FNKILVTLPGVTSNN-ELSSAYSVRGGNYDENLVYVNGMEVYRP----FLSMSGQQEGLSFVSPDLVEEVTFSSGGWQPKYGDKLSSVLDIQYRTPQK-----------RLGYLVGVRHKN--AGYVLNSL-EVEGDYQPIFTDVQTYLTYDLS--ITQISLLANIAQNDYLVRPETRETTFGT---RLLVGYDGQEQMKYTTWQSGLRLEH-------EFSSDLKG--------ELIYSTLYSQEREYRDLESGYRFCDV-------GVGSTYNYSRN------------KLRAAIQALEGKI---FSAGLKSGRESIKDELQEYAFTDSADYV-------QTLTSTRWQGYMQ------------------------------LTFGARLHYWSG--------ISPRVQYAVRL--------------DWSFKAAAGSYVQAPLYRELRTA---------KRDLDNQQAWHFITGTEYQKKWG--RPFKLTTEAYVKYMPSVIPFEQENMRLRYLPNV-----------KATAYAVGADVRVNGEFIKGEESWFSVGFLSTRENL-------YIRRPTDQRLNFGIFFQDHLPNYPTWKMYLNLAFSTGLPFGPP----------GPAYRRVDLGISKLIS---------------SLEVLNLIAANNVISYNYVKDGTYAVPNYL--TGRLVN-------------------------VRFIARF------ 
AIZ63949     ---------------------------------------VSGTVRDPL--ELVVVTTDEQGHFMLLVARRLGYQ------DPRAAKELPSAFGD-FNKILTTLPGVVANN-ELTSTYSVRGGNYEENLVYVNGFEVYRP----FLVTSAQQEGLSFVNPDLVDKVDFSSGGWQPKYGDKLSSVLNVAYKVPQR-----------RISYLAGVRYKN--PTYVFNSLRSAQGNYNPTFYDAQVYITAALS--RTTVGLLTTVAHNDFDFAPQSGQSTFSTG--RLTIYYDGHERMQYDTYQTGLNLRH-------RFTRELQA--------EVLAGVLLSRELEYRDVEAAYSLADI-------NLGSRFDHSRN------------TLQARIGTLETRG---ILAGVKAGREKITDKLSEYSFVDSADFV-------LGLSSFRYQGYGQ------------------------------LTYGLRASYWTV--------ISPRVQYSMIS--------------NLSFKLGTGVYYQPPFYRELRDQ------L--NPELRAQRSLHFIAGSNLKEQWG--RPFRFSGEVYYKYLTDVVPYDVDNVRLRYFARN-----------NATAYAAGIDARVSGEFVKGAESWFSLGILTTKENL-------YIRRPSDQRVNLGIFFQDHLPNNPSVKGYVNLVFGSGLPFSPP---------LTRAYQRVDLGFTKVIS---------------GLEVLNIIDANNVGGYNYIQDGTYSVPNYL--SRRVIN-------------------------ARVIARF------ 
ALD20906     ---------------------------------------ISGTVRDPL--ELVVVTTNEQGHFQLLVARRLGYQ------DPRTAKELPSAFGD-FNKILTTLPGVVANN-ELTSTYSVRGGNYEENLVYVNGFEVYRP----FLVTSAQQEGLSFVNPDLVDKVDFSSGGWQPKYGDKLSSVLNVVYKVPQR-----------RVSYLAGVRYKN--PTYVFNSLRSAQGNYNPTFYDAQLYVTATLG--RTTIGLLTTVAHNDFVFAPESGESTFSTG--RLSITYGGHERMQYDTYQTGLNLRH-------RFTRELQA--------EVLAGVLLSRELEYRDVEASYSLADI-------NLGSRFDHSRN------------TLQARIGSLETRG---ILAGVKAGREKINDELSEYSFVDSADFV-------LGLTSFRYQGYAQ------------------------------LTYGLRTNYWTV--------ISPRVQYSMIT--------------NLSFKFGTGVYYQPPFYRELRDQ------L--NPELRAQRSLHFIAGSDLKEQWG--RPFRFSGEVYYKYLTDVVPYDVDNVRLRYFARN-----------NATAYAAGIDARVSGEFVKGAESWFSLGILTTKENL-------YIRRPSDQRVNLGIFFQDHLPNNPSVKGYVNLVFGSGLPFSPP---------LTRAYQRVDLGFSKAIT---------------GLEVLNIIDANNVGGYNYIQDGTYSVPNYL--SRRVIN-------------------------VRVIARF------ 
AHJ97768     ---------------------------------------VTGTVRTPL--EQVAISTDDRGRFALLVIRRLGFR------EPRTAKEIPSPFGD-FSAILKTLPGVASTN-ELTSTYSVRGGNYEENLVYVNGFEVYRP----FLVTAAAQEGLSFINPDLVSKIEFSTGGWQPKYGDKLSSVLDIAYKQPGA-----------RVNYLAGVRYKN--ATYVFNSLQQQQGGYNPTFYDGQSLITVNLG--RTSLGIFNTFAHNDFRFNPESGESTFSTA--RLYVGYAGRERMQYDMYQGGLNLRH-------DVLRNLRL--------ELLGGLVHSREFEYRDVEAAYSIAEI-------GVGSRFQHSRN------------NLTARIATLETRG---VRWGLKVGQERIEDELNEYSFVDSADFV-------LNLESTRTQGYLQ------------------------------LTYGGRVSYWTV--------FSPRVQYAFTS--------------RLAWKAAVGVYHQPPFYRELRYQ------Q--NLALRAQRSLHVIVGNELRTQWD--RPFRFTGEAYYKYLTDVVPYDIDNVRLRYQANN-----------DARAYAAGVDARVSGEFIPGTESWFSLGVLTTRENL-------YIRRPSDQRLNLGVFLQDNLPGNPSVKGYVNLVFGTGLPYSPP---------LTRSYKRVDLGFTKVLS---------------SLEILNILGADNLAGYNYIQDGIYSVPNFL--SRRLVN-------------------------LRIIARF------ 
ACY49151     ---------------------------------------VAGRVTDPL--AAVTVATDEAGRYQLLRFSAIGYA------DPETAQRIPAPLSS-GFRALKVLPGVVSNN-ELSYQYSVRGGGYNENLVFIDGFEVYLP----FRAQKGEQEGLGLLNLALAEQVTLYAGGFPARYGGKLSSALEVRYRRPYQE----------KIGWMLGVRKAR--ARRFFSTQ-ELKGNYQPDYTDLQGTLTFRPS---HTIELLGIVAHHDFLLDPGTRKTYFGTV-KSIWLSYEGEERAGFRTYFGGARLSS-------WLGPGVRL--------SHEAAYFETVESESRDVSANAVLYQV-------GAARQQDLADN------------QVRVQTWTAAQRW---IEAGAYVRHLVFTDRLDELSAAVGA----------ARLGTWQAGGYVQ------------------------------VTVGARLDYFDF--------VSPRLSVRYRA--------------VLTLTGAWGIYYQPPSYQELRGQ---------NRNLKAQRAHLVVAGAEYF------KRLYLRAEAYWKDLDRLISYEVENVHLEYSGFN-----------DSYGYAYGLDLQVRGEFVPGVESWVNYGFLVTREHF-------WRPRPTDQRHTLSLFVQDYVPGDPTWKLHLRILFGSGLPYTPP-GTYVAQ---FPEYRRVDMGATKELE---------------SGELLNVFDMTNTVDYTWIPG-WKRIPTRL--TPRTFN-------------------------LRLRVRF------ 
AEN74169     ---------------------------------------VAGRVTDPL--AAVTVATDEAGRYQLLRFSAIGYA------DPETAQRIPTPLSS-GFRALKVLPGVVSNN-ELSYQYSVRGGGYNENLVFIDGFEVYLP----FRAQKGEQEGLGLLNLALAEQVTLYAGGFPARYGGKLSSALEVRYRRPYQE----------KIGWMLGVRKAR--ARRFFSTQ-ELKGNYQPDYTDLQGTLTFRPS---HTIELLGIAAHHDFLLDPGTRKTYFGTV-KSIWLSYEGEERAGFRTYFGGARLSS-------WLGTGVRL--------SHEAAYFETVESESRDVSANAVLYQV-------GAARQQDLADN------------QVRVQTWTAAQRW---IEAGAYVRHLVFTDRLDELSAAVGA----------ARLGTWQAGGYVQ------------------------------VTVGARLDYFDF--------VSPRLSVRYRA--------------VLTLTGAWGIYYQPPSYQELRGQ---------NRNLKAQRAHLVVAGAEYF------KRLYLRAEAYWKDLDRLISYEVENVHLEYSGFN-----------DSYGYAYGLDLQVRGEFVPGVESWVNYGFLVTREHF-------WRPRPTDQRHTLSLFVQDYVPGDPTWKLHLRILFGSGLPYTPP-GTYVAQ---FPEYRRVDMGATKELE---------------SGELLNVFDMTNTVDYTWIPG-WKRIPTRL--TPRTFN-------------------------LRLRVRF------ 
AEW20350     ---------------------------------------VSGNVRDPL--ELVAVMTDEKGFYSLLLFSCLGYN------DAGRLKILPDPSGGSIESLIVTYAGVSSNN-ELSTQYSVRGGSFDENLVYVNGMEVFRP----LLIRSGQQEGLSFVNPNLTEKVQFSAGGFDARYGDKMSSVLDISYKKPVK---SNMNI---KFTQVTGIRYKM--SSSLLNNL-VGRAEYVPRFVDMQTFMTYKPA---WELNFLGNLSSNHYKYIPIELETTFGTV--KFHVFFEGRERDKFETIYGALTLKH-------QLSVKSEL--------GLQAFAFRSNEEESYDLTGNYRLD---------ALASYHEHARN------------RLQATVGHVGLYG---LKWGVNAQMERIIDKISEWESRDSSGYS-------NKLNSSRFSAYFQ------------------------------LVGGLRGSYWTY--------FSPRASLGFIP--------------DLTLRFATGLYYQSPFYKELRTEDGNTVI---NDQLKSQRSIHFILGGDYGKVGS--RNFKLTTELYYKNLSNINPYTLDNVKIRYYGEN-----------CAKGYIAGLDMKLFGEFVPGTDSWISLSLMKSRQTI-------SASMPNSPAYNISLYFQDYFPGYRRAMLNLRGVLTGGLPVTVP----------TPPYRRIDLGFTYQLA---------------GLDVFNIFDIYNTSSYYWITD-QYAVPNYL--TGRQLN-------------------------FRLTVDF------ 
AHW61283     ---------------------------------------LKGVINDPI--DMVNVTTNANGEFLLIIFSSLGYQMP----DPKIINSISSASGG-IEAGLKTLPGVSSNN-ELSSQYTVRGGNFDENLVYVNDVEVYRP----FLIRAGQQEGLSFINSDMVSTIDFSAGGFNAKYGDKMSSVLDIKYRRPSD-----------KLSHISGIRYKT--NRYILGSL-DEQGEYDPRFLDFQTYITYQFN---FDLSFLGNVAQNQYNFIPQTRETTFGTW--NTKIYFDGQEQDDFQTYLGAITANY-------HPNANLNL--------KFIASAYHAQEKETYDIQGQYYLNQL-------GVGTFINHARN------------SLDATVYSFSHKG---VNWGIKFQHEKINDELNEWIYRDSAGYS-------NKISSNRITGYIQ------------------------------LTGGVRFNFWDF--------VSPRATLNYFP--------------KMSFRLSAGWYHQSPFFKELKQS---------NYDSKAQRSFQVVGGTDLLTAWD--RPFRFTSEAYYKHMNRLIPYQIDNVRIRYLAEE-----------EATGYATGVDFKINGEFVSGLQSWASLSFLQTEEDI-------MIPRPTDQWMNFSLFFQDYLPGNPTYKMQLSGFYGARLPTGPP----------MPPYRRIDLGLSKVFI---------------SLEVFNLLDINNTISYFWVSS-QYAVPNYL--TSRKFN-------------------------LKLTVKF------ 
BAR50321     ---------------------------------------VSGNVRDPL--ELVAVMTDEKGFYSLLLFSCLGYN------DAGRLKILPDPSGGSIESLIVTYAGVSSNN-ELSTQYSVRGGSFDENLVYVNGMEVFRP----LLIRSGQQEGLSFVNPNLTEKVQFSAGGFDARYGDKMSSVLDISYKKPVK---SNMNI---KFTQVTGIRYKM--SSSLLNNL-VGRAEYVPRFVDMQTFMTYKPA---WELNFLGNLSSNHYKYIPIELETTFGTV--KFHVFFEGRERDKFETIYGALTLKH-------QLSVKSEL--------GLQAFAFRSNEEESYDLTGNYRLD---------ALASYHEHARN------------RLQATVGHVGLYG---LKWGVNAQMERIIDKISEWESRDSSGYS-------NKLNSSRFSAYFQ------------------------------LVGGLRGSYWTY--------FSPRASLGFIP--------------DLTLRFATGLYYQSPFYKELRTEDGNTVI---NDQLKSQRSIHFILGGDYGKVGS--RNFKLTTELYYKNLSNINPYTLDNVKIRYYGEN-----------CAKGYIAGLDMKLFGEFVPGTDSWISLSLMKSRQTI-------SASMPNSPAYNISLYFQDYFPGYRRAMLNLRGVLTGGLPVTVP----------TPPYRRIDLGFTYQLA---------------GLDVFNIFDIYNTSSYYWITD-QYAVPNYL--TGRQLN-------------------------FRLTVDF------ 
BAR53149     ---------------------------------------VSGNVRDPL--ELVAVMTDEKGFYSLLLFSCLGYN------DAGRLKILPDPSGGSIESLIVTYAGVSSNN-ELSTQYSVRGGSFDENLVYVNGMEVFRP----LLIRSGQQEGLSFVNPNLTEKVQFSAGGFDARYGDKMSSVLDISYKKPVK---SNMNI---KFTQVTGIRYKM--SSSLLNNL-VGRAEYVPRFVDMQTFMTYKPA---WELNFLGNLSSNHYKYIPIELETTFGTV--KFHVFFEGRERDKFETIYGALTLKH-------QLSVKSEL--------GLQAFAFRSNEEESYDLTGNYRLD---------ALASYHEHARN------------RLQATVGHVGLYG---LKWGVNAQMERIIDKISEWESRDSSGYS-------NKLNSSRFSAYFQ------------------------------LVGGLRGSYWTY--------FSPRASLGFIP--------------DLTLRFATGLYYQSPFYKELRTEDGNTVI---NDQLKSQRSIHFILGGDYGKVGS--RNFKLTTELYYKNLSNINPYTLDNVKIRYYGEN-----------CAKGYIAGLDMKLFGEFVPGTDSWISLSLMKSRQTI-------SASMPNSPAYNISLYFQDYFPGYRRAMLNLRGVLTGGLPVTVP----------TPPYRRIDLGFTYQLA---------------GLDVFNIFDIYNTSSYYWITD-QYAVPNYL--TGRQLN-------------------------FRLTVDF------ 
ANU62720     ---------------------------------------IHGRITDAM--EFVTVMSGLDGDYSLVVFTCIGYK------DVSAYRLSPDVSGGSVESMISTMAGVTGSN-EMSSQYSVRGGSYDENLVYINGVEVYRP----QLITSGQQEGLSIINPDMVGKVNFSTGGFGAEYGDRMSSVLDITYRQPEA-----------RFSQLHGLRYKR--NNSVLSSM-ETKGEYDPDFFDYQTNLNFRLS---WHMAFLGNVAINNYKFTPVNRETAFGTA--KFKVYFDGQEKDRFETYFGALSLRY-------SASRSSSL--------TLFASGFLTNELVAYDISGEYWLD-----S---GVGRYHEHARD------------RLKASVMTMAMRG---ISYGVQYNHENIYERAREWERRDSAGFS-------QDFSSNRVSLHAQ------------------------------VSGGLRMSYWDF--------VSPRVSVGFVP--------------RWALRFATGLYYQAPFYKEYRMINDNSVV---NRDIKSQRSWHFILGSDYTRAMN--RPFKLSAEAYYKALGNLVPYEIDNLKLVYDGVN-----------ATSGYAMGLDFKLFGQFVPGSDSWLSFSLMKTQETI-------KVPRPNDRRYSVALYFTDYFPRIPRLKFSLRGIFMDGLPATAP----------TPAYKRVDLGASYALL---------------GLDCFNLFDISNVSSYYWVTD-QYAVPNYL--TRRQLN-------------------------VRLTVDF------ 
APY12847     ---------------------------------------IRGVILNPI--EDVNIKTNANGFYILIEFTHLSYK------QPEVIRKIPGANAG-VENLLLTLPGVSNNN-ELSTQYSVRGGNYDENLVYVNDIEVYRP----FLIRSGQQEGLSFVNTDLVQNVDFSAGGFQAKYGDKLSSVLDITYKTPYQ-----------KFTSIIGARYRD--NSLLVNAK-ETETNFNPTFADIQAYLTYKFT---FHLSFLGNASINKYNYEPQTRQTNFGTL--ALLVFYEGQEKDQYQTYFGAFKGTY-------FANDNLTL--------KLITSTYHTTEEEYFDILAQYSLGEV-------GIGSQLNHGRN------------DLDALITNIEHKG---IEWSVKYTHEDIRDRLVEWEVIDSAGFS-------NNTQINRIQAYAQ------------------------------YNAGVRVHNWSV--------FSPRAQFAIKP--------------DMLFRIATGLYYQPPFYRELRDA---------QPNVKAQKSFHLVLGNDYSKMWD--RPFKLTSEIYYKNLTDVNPYTIENVRIRYSANN-----------NAKAYAYGLDMRLNGEFVPGTESWFSFGYLKTEENI-------YIARPTDQRLKFAALFQDYVPNVPNLKMYLNLVYNTGVPGGSP----------LPDYKRADFGLQWVLV---------------GFEIFNMFDVQNSITNTWVRDKQYAIPNYL--TPRVFN-------------------------VRTTMKF------ 
AOR29584     ---------------------------------------LRGIVLNPL--EGVNVTTNINGFYILIRFSHLNYK------SPQIIRTIKGAQPG-VENLLKTLPGVNISN-ELSTQYSVRGGNFDENLVYVNEIEVYRP----FLVRSGQQEGLSFVNTDMVQNLDFTAGGFQAKYGDKLSSVLDITYRTPIK-----------KFSALLGLRYRD--NSLLVDSK-ETETNFTPKFADIQTYLTYKFS---FHLSFLGNLAINDYNYQPRTRQTNFGTL--ALLVFYEGQENDKYNTYFGAFKGSY-------FANENLTL--------KLIASTFHTTEQEYFDILAQYRLGEV-------GIGSQINHARN------------DLDALITNVEHKG---FEWSVKYTHEDIRDRIVEWEVIDSAGFS-------NNTQINRVQAYGQ------------------------------ANVGVRYHAWTV--------FSPRVQLAIKP--------------DMLFRLSGGLYYQPPFYRELRDS---------NSDVKAQQSIHVVLANEYSEMWE--RPFKLISEAYYKNLSDVNPYTVENVRIRYDASN-----------AAKAYAYGLDLRLNGEFVPGTESWFSFGYLKTEENI-------FIARPTDQRLKFGILFQDYVPKLPKMKMYLNLVYNTGVPGGSP----------LPDYKRADVGMSYVIV---------------GLEIFNMFDVQNSITNTWVRDKQYSIPNYL--TPRVFN-------------------------VRLGMRF------ 
APY00090     ---------------------------------------VNGVILDPL--QAVNVATNDTGFYEILVYSHVSHK------DPKTLIKIPGAQAG-VENLLKTLPGVSSNN-ELSTQYSVRGGNFDENLVYVNGIEVYRP----FLVRSGQQEGLSFINSDLVQNVDFSAGGFQAKYGDKLSSVLDITYKRPKD-----------KFTSITGLRYRD--NSLLVQAK-ETETNYNPVFADVQTFLTYRFT---FELSFLGNASLNKYDYEPQARQTNFGTL--ALLVDYEGQERDKYQTLFGALQASY-------ELNDKVTL--------GLVASTYHTIEEEHFDISAQYSLGEV-------GIGGQLNHGRN------------DIDALITTIEHKG---IKWSVKYTNEDIRDRLIEWEVIDSAGFS-------NNTQINRIQAYLQ------------------------------YNAGVRAHNWQV--------VSPRAQFAIKP--------------DMLFRLSGGLYYQPPFYRELRDA---------QPNVKAQKSVHVVLGNDFSKMNE--RPFKLSTELYYKNLTDVNPYTVENVRIRYAADN-----------SATAYAYGLDMRLNGEFVPGTESWFSFGYLKTEENI-------DIARPTDQRLKFAALFQDYVPNLPNFKMYLNLVYNTGLPGGSP----------LPDYKRADIGFQFVLV---------------GFEIFNVFDVQNSITNTWVRDKQYAIPNYL--TPRVFN-------------------------VRTTMRF------ 
ANH60529     ---------------------------------------IRGIILDPV--PGASVVTNDNGFYVIISYTYVGFK------APETIRKTPGANAG-VENLLKSLPGVSNNN-ELSTQYAVRGGNFDENLVYINEIEVYRP----FLVRSGQQEGLSFVNSDLVQNVAFSAGGFQAKYGDKLSSVLDITYRRPTD-----------RFTALAGVRYRD--NSLLVNAK-QTETNFKPRFFDAQSLLTYKFT---FQLDFLGNITINKYDYEPLTRQTNFGSL--ALIVFYEGQEEDKYETYFGALKGTY-------QLNEHTTL--------KVLGSAYHTQEQEYFDIFADYRLGRP-------GIGSQLTHARN------------DLDALFINVEHKG---IDWGIKYTREDIRDRLEEYEVIDSAGFS-------NNVQINRLSAYGQ------------------------------INAGVRAQQWTV--------VSPRAQLSLKP--------------DMIFRLSGGLYAQPPLYRELRDS---------RPDVKAQKSFHLVAGHDWSNLWE--RPFKLVTEAYYKGLTDVNPYTLENVRIRYRATN-----------NATARAYGIDTRLNGEFVPGTQSWISLGVLRTEENI-------YIPRPTDQRLKVAFLFQDYAPNIPSLKLYINMVYQTGLPGGSP----------LRDYFRADAGINYVFT---------------GFEIYNIFDRQNSITNTFVRDQQFAIPNFL--SPRVFN-------------------------IRVSAKF------ 
APD05677     ---------------------------------------LKGTVIDPL--SNAEIKTDTYGKFSIVEVFLEGYL------TTKNIDKLPSITGG-IEEILKTNPMVNSNT-ELSSQYMVRGGNYDENLVYVNGIELYRP----QLIRSGQQEGLSFLNPSMVDAISFSAGGFEAKYGDKMSSVLDIIYKQPRS-----------KLSAIVGARYND--KRLLVDSQ-NSDVDFQPIYFDVQSNVTYRLN---LKFNFLGSFSQNDIDIYPKLRETTFGTL--KLVVNYTGQENDQFQTSSGAFSTIY-------EPNKRLTL--------TADISAFHSKEEEYFDITSRYILGRI-------DTAKQIDHARN------------DLDLLVTSFQHRG---IEWGFKFQNEDIKDRLNEYHRIDSAGYI-------NNLNSNRISGYAQ------------------------------YNIGLRTTHWDY--------FSPRGQIAYKP--------------DMLFRFSTGLYYQPPFYKEIRDV---------NPEIKSQRSIHFIAGNDYEEMKE--RPFKLTTELYYKALDDVIPYYIDNVRTVYVGEN-----------SATGNQYGIDMRLNGEFVPGNESFISLSYARAKWDI-------SIPMPTDQRLKVGLFFQDYMPSFPSFKVHLNAVYASGLPNGAP----------LNDYKRLDIGFTKTFI---------------GLEIFNLFDIENHISNLWVQDSYYAVPNRL--TGRFFN-------------------------AKMWMKF------ 
EAQ37883     ---------------------------------------IRGIILDPV--PGASVVTNDNGFYVIISYTYVGFK------APETIRKTPGANAG-VENLLKSLPGVSNNN-ELSTQYAVRGGNFDENLVYINEIEVYRP----FLVRSGQQEGLSFVNSDLVQNVAFSAGGFQAKYGDKLSSVLDITYRRPVD-----------RFTALAGVRYRD--NSLLVNAK-QTETNFKPRFFDAQSLLTYKFT---FQLDFLGNIAINKYDYEPLTRQTNFGSL--ALIVFYEGQEEDKYETYFGALKGTY-------QLNEHTTL--------KVLGSAYHTQEQEYFDIFADYRLGRP-------GIGSQLTHARN------------DLDALFINVEHKG---IDWGIKYTREDIRDRLEEYEVIDSAGFS-------NNVQINRLSAYGQ------------------------------INAGVRAQQWTV--------VSPRAQLSLKP--------------DMIFRLSGGLYAQPPLYRELRDS---------RPDVKAQKSFHLVAGHDWSNLWE--RPFKLVTEAYYKGLTDVNPYTLENVRIRYRATN-----------NATARAYGIDTRLNGEFVPGTQSWISLGVLRTEENI-------YIPRPTDQRLKVAFLFQDYAPNIPSLKLYINMVYQTGLPGGSP----------LRDYFRADAGINYVFT---------------GFEIYNIFDRQNSITNTFVRDQQFAIPNFL--SPRVFN-------------------------VRVSAKF------ 
AEE20110     ---------------------------------------LRGIVVDPV--PGVSVTTNDNGFYLLINFTYVGFK------SPEVIRKTPGANAG-VENLLKSLPGVSNNN-ELSTQYSVRGGNFDENLVYVNEIEVYRP----FLIRSGQQEGLSFVNSDLVQNVAFSAGGFQAKYGDKLSSVLDISYRRPTG-----------RFTALTGVRYRD--NSMLVDAK-QIETNFRPRFFDAQTFLTYKFS---FQLDFLGNIAVNKYDYEPLTRQTNFGTL--ALVVFYEGQEKDKYETYFGALKGTY-------ELNEHTTL--------KLLGSAYHTQEQEYFDIFANYRLGRP-------GIGSQLTHARN------------DLDALFINLEHKG---LDWGIKYTREDIRDRLEEYEVIDSAGFS-------NNVQIDRISAYGQ------------------------------INAGVRAHQWTV--------ISPRAQISLKP--------------DMIFRLSGGLYAQPPLYRELRDS---------RPEVKAQKSYHIVAGHDWSNMWE--RPFKLVTEAYYKGLTDVNPYTLENVRIRYRATN-----------NATARSYGLDTRLNGEFVPGTESWISLGILRTEENI-------YIPRPTDQRLKVAFLFQDYAPSIPNLKLYINMVYQTGLPGGSP----------LRDYFRSDIGINYVIT---------------GFEIYNIFDRQNSITNTFVRDRQFAIPNFL--SPRVFN-------------------------VRMSAKF------ 
AOW11147     ---------------------------------------VKGVVLNPA--EGVNVKTDEQGFYQIVVFTHVSLK------EAKDIRFVPGANAG-IENVLKTLPGVNSNN-ELSTQYAVRGGNYDENLVYVNEIEVYRP----FLIRSGQQEGLSFTNTDLVQNIDFSAGGFQAKYGDKMSSVLDITYRNPTQ-----------KWSAITGIRYRN--NSLLVNSE-ETQTNYTPTFADIQANINYQAS---WQWSFLGNISQNKYLYQPLTRQTNFGTA--ALAVYYNGMEKDKYDTYFGALKTTY-------QVSDTFTL--------KFIGSLFHTIEQEYFDIYAQYRLGEV-------GVGSQLNHARN------------DLDALIANLEVKG---IQWGVKYTRESIRDRISEWEMIDSAGFA-------NFTNIDRFSAYGQ------------------------------YNLGVRMQSWEV--------FSPRAQFGIKP--------------DILFRFSAGIYNQPPFYRELRDY---------QTNVKAQKSINFVLGNDYSKIWQ--RPFKLVTEAYYKKMTDVNPYTIDNVRIRYAADN-----------NAVAYAQGLDVRLNGEFVPGTDSWISFGYLKTEENI-------YIARPTDQRLKFGLLFQDYMPKIPSLKVYLNLVYNTGLPCGSP----------LNDYRRVDIGFSKVFI---------------GFEIFNLFNNQNAITNTWVRDKEYAIPNYM--TTRVFN-------------------------LKLNARL------ 
AOC95498     ---------------------------------------IKGLILDPI--TEVNVQSDLNGFYEILIFTHVSLK------DTETIKKIPGANAG-IENILKTLPGVNSNN-ELSTQYMVRGGNYDENLVYVNEVEVYRP----FLIRSGQQEGLSFTNTDLVQNVEFSAGGFQAKFGDKLSSVLDITYRKPTQ-----------KWSAVTGVRYRN--NSLLVNSQ-DTETNYKPTFADIQTNVNYDIS---WQMSFLGNISQNKYSYEPLVRQTNFGTG--ALAVYYDGQEKDQYDTYFGALKTTY-------KASPTLTL--------KLIGSLFHTTEKEHFDILAQYRLGNV-------GIGSQLNHARN------------DLDALIANIELKG---LEFGLKYTRESIRDRVVEWEVIDSAGFS-------NFNTINRFSGYAQ------------------------------YHLGARFQGWNV--------VSPRAQFAIKP--------------DMVFRISGGLYHQPPFYRELRDL---------NPNVKAQEAIHIVLGNDYNRMWN--RPFKWVTELYYKSLSDVNVYSIDNVRIRYVANN-----------NAKAYAQGLDFRLNGEFVPGTESWVSFGYMKTEENY-------YIARPTDQRLKFAMLFQDYMPNIPSVKVYLNLVYNTGLPGGAP----------LNDYRRADIGFAKVFV---------------GLEIFNLFNNQNAITNTWVRDKQYAIPNYM--TSRVFN-------------------------VKINARL------ 
AHM58844     ---------------------------------------LRGWVRAPL--AGASISADSLGYFSIIRISHIGYR------KPQQLEHIPTAFGD-FSDILQTLPGVVSTN-ELSTAYAVRGGNFDENLVYVNGIPIYRP----FLSRSGQQEGLSFVNPQMVSSIRFSAGGWQPKWGDKLSSVLDITYKEPDS-----------KLKWVASGRHKS--ARYLLGTL-DTEGEYLPRFSDLQTFITYNPS----SLNLLLSYARNRYEVIPQTRETNFGT---RLTVGFEGKELLSYDTWQNAIKWSS-------KWSDRLQT--------DWIASWLYTREREYAEVEGAYYLCNV-------GFGTNYINIRN------------RLEAQVYNLQNRS---MEWGLQLGLEHMQDQLQEWEFIDSAGFV------TLDLSSKRFEGYWQ------------------------------LTYGLRSHFWSI--------WSPRLQYAYRP--------------DVVFSTAAGIYHQPPLYRELRTY---------NLEVRAQSALHLLAGADLNLMWN--RLFNLVGEGYYKKFWNVNAYDIENVRIRYFSNN-----------ESEAWATGADFRISGEFIPGAESWFSLGLLTTQEDV-------FIRRPTDQRLNVGIFFQDHIPNDPSIRAYLKLLYASGLPFGPP----------APAYHRVDIGLSKIIN---------------GVEILNLFGNNNVISYSWIRDNQYAVPNTL--TSRFFN-------------------------VKLVAQFNKKAAL 
ANW97478     ---------------------------------------VAGIITNPL--HGVSILSDENGAYQIIKFSYIGYG------KAEKFKRIPGANAG-IENLLMTQPGVNNSN-ELSTQYSVRGGSFDENLVYVNGIEIYRP----FLIRSGQQEGLSFLNSDMTENINFSAGGFEAKYGDRLSSVLNIHYKKPTK-----------KLSTLIGARYRN--NQLLVNSK-DTKTNFKPVFADIQTYLSYKIN---SSLDFLGNIAMNNYNFTPISRVTKFGGL--ELVVFYEGNEQDDFKTYFGALSYKY-------NFSKNTKL--------DVTASAFNTQEQEYYDIYGAYSIAEVV------GVGTQLDHARN------------DLDILIQNVKVSL---FEVGAKFQSENIRDRINEWKAIDDNGNT-----I-NNVTINRLSGYFQ------------------------------HHAGIRSQLWYL--------ISPRFRLSLKP--------------DMVFRLSAGYYHQPPSYKELRDA---------QYNVEAQESIHYVFSNEYSTMWE--RPFKMTSEIYYKQLNHVNAYSLDNVRVRYDANN-----------NTEAYATGLDLRLSGEFVPGKESWVSFGLLKTEENT-------YVARPTDQRFKLAMLFQDYVPSNPNFKVFLNLVLNSSLPGGAP----------LRPYRRADLGASYIIV---------------GVELFNIFDIDNTTTNTWIYDQYNSVPNIL--TGRILN-------------------------FKVGMQF------ 
APQ18404     ---------------------------------------ISGIVLSPL--SNVNITTNLEGFYILITFSHIAYK------SPEDIRKIPGANYG-VETILKLLPGVSSNN-ELSTQYAVRGGNYDENLVYVNEIEVYRP----FLIRSAQQEGLSFVNSDLIQNVKFSAGGFQAKYGDKLASVLDINYKTPTL-----------KLSSVSGIRYRD--NSLLVNSR-QTQSNFNPAFTDVQSYATYRFS---LKLNFLGNLAVNDYTNKPLNRQTNFGTL--ALVVYYEGQEINKYTTALGALKGTY-------ILNDNTTL--------KLISSIYHTTEEEYSNVIAAYQLGDI-------NVGSQFNRTRN------------DLDALIFNMEHKG---LEWGAKFTHEDIRDQLRESEFIDSAGYS-------NFVKTNRFSGYVQ------------------------------YNLGIRTHHWTV--------FSPRAQFAIKP--------------DMLFRLSTGIYHQPPFYRELRDS---------QPNVKAQKALNIVAGNEYSLLWE--RPFTLISETYYKKLKNVNPYTLEDVRIRYSANN-----------NTEAYVYGAELRMNGAFVPGTESWISIGYLKTEENR-------YIPRPTDQRLKIGILFQDYIPTIPDLKMYLNLVYQTGVPGGSP----------LRDYKRADLGISYIFA---------------GFELFNLFNNQNSITNTWVRDKEYAVPNYL--TSRVLN-------------------------LRLGLRL------ 
AND63259     ---------------------------------------VKGIVLDPV--EGVNVKTNENGFYQLLKFTHLSLK------SPKAIRLIPGANSG-VENILKSLPGVNSNN-ELSTQYAVRGGNYDENLVYVNEIEVYRP----FLIRSGQQEGLSFTNADLIQHVDFSSGGFQAKYGDKLSSVLDITYRKPTK-----------KWNAVTGIRYRD--NSLLVKSQ-ETQTNFKPRFADLQTYITFTPN---WQFGFLGNLSQNRYDYRPFSRQTNFGSL--ALLVQYDGVEKDAYTTAFGALKGQY-------KINDNSNL--------KWINSIYHTIEQEYYDIMAEYKLGEI-------GIGSQLTHARN------------DLDALIVNTELKG---IDWGFKYTYESIRDRIREWEVIDSAGFL-------NYTNINRFSAYVQ------------------------------INTGVRAQSWKV--------FSPRAQFAIKP--------------DMLFRISGGWYHQPPFYRELRDS---------RSNVKAQESTHIVLGHDFSKMWK--RPFRLVTELYYKDMNNVNPYTIDNVRIRYKALN-----------NAEAYAKGIDIRMNGEFIPGTESWLSFGYMDTQESI-------YIPRPTDQRLKFGALFQDYVPNIPALKMYLNLVYNTGLPGGSP----------LRDYRRADIGFSYVFT---------------GMEIFNMFDNQNSITNTWVRDKQYGVPNYL--TTRVFS-------------------------IKLNVKI------ 
APA00830     ---------------------------------------VKGTLLDPV--SNVNIQSNAKGFYTILVFSHLTFK------APDVIKKLPGANAG-IENVLKTLAGVNSNN-ELSTQYSVRGGNYDENLVYVNEIEVYRP----FLIRSGQQEGLSFTNTDLVQNVNFSAGGFQAKYGDKLASVLDITYRNPTQ-----------KWTAVTGVRYRN--NSLLVKSQ-ETQTNYTPSFVDVQTNVNFNAS---WQWSFLGNISQNKYNYQPLIRKTRFGTI--VLTVFYEGQEKDKYDTYFGALKTTF-------QASDKLKL--------KFIGSVYHTLEQEYFDILAQYRLGEN-------GIGTQLNHARN------------DLDAMIVNAEVKG---FEFGVKYTRESIRDRVVEWEVIDSAGFS-------NFNTINRFSAYAQ------------------------------YTAGVRMQNWGI---ST---FSPRVQLALKP--------------DMIFRISGGYYYQPPFYRELRDA---------QPNVKAQQSVQLVLGNEYDKMWQ--RPFKLVSELYYKSLNDINTYTIDNVRIRYAANN-----------DAKAYAQGLDLRLNGEFVPGTESWFSFGYLKTEENT-------YIARPTDQRLKFAVLFQDYMPSIPSMKVYLNLVYNTGLPGGSP----------LNDYRRADIGFSKVLT---------------GLEIFNLFNNQNAITNTWVRDKEYAVPNYM--TTRMFN-------------------------LKLNAKL------ 
EAR00930     ---------------------------------------ITGVVLGPL--TQVNITTDETGFYILITFSFVGHK------STKKVRQIPGVNAG-VENILKLLPGVSSNN-ELSTQYSVRGGNYDENLVYVNEIEVYRP----FLIRSAQQEGLSFINSNLIQKVDFSPGGFQAKYGDKLSSVLDITYKNPKA-----------KLSNVTGIRYRN--NSLLVNSQ-QTNSNFNPVFADIQSYFTYRIS---VHLNILGNLSLNDYQNQPLNRQTNFGTL--ALLVHYTGNENNRYATALGAIKTDY-------HLNDDVTL--------KFITSIYHTTEEEYSDVIAQYELGDI-------GVGGQFTRARN------------DLDALIFNLEQKG---LEWGIKYTHEDIRDQLRESEFLDSAGYS-------NFVKTNRFSAYTQ------------------------------YNLGIRTQHWQV--------FSPRGQFAIKP--------------DMLFRASLGMYHQPPFYRELRDA---------QPNVKAQKSIHYVLGSEYSLLWE--RPFTLISEAYYKKLNNVNPYTLHDVRIRYSATN-----------NAKAFVYGAEVRLNGAFVPGTDSWVSLGYLKTEENI-------YISRPTDQRFKLGILFQDYVPDIPNLKMYLNLVYNTGLPGGSP----------LKDYKRADLGISHIFV---------------GFEIFNLFNNKNSITNTWVRDKEFAVPNFM--TARVLN-------------------------LQLKMRF------ 
ANI90748     ---------------------------------------ISGRIFDPL--SNIFVYSNDSGYFKLIEFSAANYN------SPDKAILNPSPVNG-IEGLIKT--LVGSNN-ELTSQYSVRGGNYDENLVYVNGFEIYRP----FLVSSGQQEGLSFINPMLTQNVQFYTGGFQAKYGDKMSSALDVTYIHPTE-----------KFTYVVGVRNRD--NSNVTKSQ-PTQGSYIPSSADAQALLTYSFS---FSMELLGNYSKTKFTFYPQSEQLMASVFP-GANIDFTGSEKDKYTTNFAGLTFIH-------KPNNKFTL--------KYLFGYFRDNERQNTDITGSYIFGNR-------GEGSTQNFARN------------NLKIDLWSAQHLG---IQWGAKAERQTVSSLMNQWTYSDSAGYS-------EHLDITRFSGFAQ------------------------------LQVGARFNYNNL--------VSPRVGFSFKP--------------DVVFKASAGIYDQPPFYREMIAF---------NTQLKAQKSWQAVVGVDYNKVFD--RPARWTTEAYYKNMWDVDPYDINNVNIQYYANN-----------DAKAYAYGIETRLFAQLVKDADSWLSLGIMRTKENI-------WVRRPTDRLVTFGMFFQDYLPQNKNFKVYLNTLFGTNMPYNIP----------IPSYLRVDIGFSALLL---------------SLEVFNLINHDNTISYTLLKS-TYALPNRL--TPRLLN-------------------------FKIVANW------ 
ADV49900     ---------------------------------------ITGVILDPL--SNTNVVSDSTGFYFLIIFSHLGYK------APEIIRLIPGANAG-VENVMKLLPGVSSNN-ELSTQYNVRGGNYDENLVYVNEIEVYRP----FLIRSGQQESLSFINSSMIQNVKFSSGGFQAKYGDKLSSVLDITYKKPVS-----------KLNSITGIRYRD--NSLLINSQ-ETITNINPIAFDFQTYENYTVS---LEIGFLGTLSSNEYRNNPTSRTTNFGTL--SLTVYYAGQEQNQYKTVSGALKATF-------HVNKNTTL--------KLIPSIYHTVEEESSDIIAQYQLGAI-------RLGTQFNSARN------------TLDALIFNLEHKG---LEWGIKYSHEDIRDQLRESEFLDSLGFL-------NYVQTDRVATFVQ------------------------------FNLGARSQHWSV--------FSPRAQIALKP--------------DMFFKIAAGVYHQPPFYREFRAA---------NPDVKAQKSIHTVLTNEYSILWD--SPFKLISEAYYKDLSNVNTYTVEDVRIRYAANN-----------NANAYAYGAEFRLNGAFVPGTESWVSLGYMKTEENS-------FIARPTDQRIKVGILFQDYIPTIPDVKMYLNLVYSTGLPGGSP----------LRDYKRADLGISYTFV---------------GFELFNLFNNQNSITNTWVRDKQFAVPNYL--TSRILN-------------------------LRIRMRF------ 
AII53889     ---------------------------------------LSGTVRDPL--EQVGVVTDSKGRFSLLVARSLRYR------DPRTAKVLPSPFGD-FNAILKTLPGVQSTN-ELTSTYSVRGGNYDENLVYVNGIEIYRP----FLVTTAQQEGLSFVNPDLVNKVEFSTGGWQPKYGDKLASVLSIDYKQPTK-----------RLSYLAGIRYKN--ATYVLSSLNQAQGGYNPTFYDGQAYLNANLG--RTSLGVLATFAHNDYRFTPESGQATFSTA--RLFIVYQGRERMQYDMAQGGLSLKH-------NFSPRLQG--------EVLGGLVYSRELEYRDVEASYSLADI-------AVGKRFDHSRN------------TLQAAIATAEARA---VRFGVKTGRERIEDVLNEYSFADSADFV-------LDLQSTRTQGYAQ------------------------------LTYGVRAHWWSV--------VSPRVQYSFIP--------------NHSYKVAAGVYYQPPFYRELRDQ------L--NPELRAQRSMHFIVGNEIRQQYG--RPFRFTGEAYFKYMTDVVPYDVDNVRLRYFAKN-----------LATAYAAGADFRVGGEFVNGAESWFTLGVLTTRENL----VGAYIRRPQDQRLNFGIFFQDHLPNNPSVRGYVNSVFGTGLPFSPP---------LTRAYWRVDLGFSKVLT---------------GLEVLNVLARNNVAGYSYVQDGTYAVPNYL--SQRLVN-------------------------LRVIARF------ 
ADE81667     -------------------------------------------MIDAL--ELVTIMTNLKGEFSIVKFTMVGYG------DTKHLKQTPSTTGNAVEEMIQQQAGVSSHN-ELSSQYNVRGGSFDENSVYINQIEVYRP----LLISSGQQEGLSVINPNMVEKIGFSTGGYEAKYGDKMSSVLDITYRHTKG-----------RFSMSHGIRYKT--NRYLLNTL-ETTGEYKPNFLDYQTYISYTPN---WNIDFIGNIADNHYNFTPKDRETSFGTL--QFKVYFDGQEKDRFNTLFGALGITR-------RISDSTSI--------KFITSAFHTKERETYDITGQYWL----------GVGTYMEHARN------------YLSADVINFKLIV---IEAGISYKTEHIKEQSREYEMRDSSGYS-------NDIRSNRIEAYIQ------------------------------LNYGVRFANWSY--------VSPRASLAIVP--------------DLTFRFATGLYYQAPFYKEMRDTNGITTA---NNHIKSQQSIHLIAAADYRRMLN--RPFKFTAEAYYKALSNLIPYNVQNMKITYYGEN-----------LTKGYATGIDLKLYGEFVPGTDSWLTLSLMSTRQKF-------WIPLPTDQRWAVNLHFTDYFPGTERWKMTLRLAFADGLPFGAP----------APAYKRADIGMSYCAL---------------GIDCLNLFGISNVNSYYWVTD-QWAVPNFL--TNRQIN-------------------------GKITINL------ 
ADQ79215     ---------------------------------------IYGYVIDGV--ELANVTTNQNGYYELLVYSMVGYR------DPSKFRVIPNVSGG-IESYLITFTGVSSSN-ELSSQYNVRGGNFDENAVYVNGIEVYRP----LLIRAGQQEGLSFINPDMVEKVSFSAGGFDAKYGDKMSSVLDIQYKKPTE-----------RFSQMHGVRYKT--SSYLLGTL-DTKAEYKPDFLDYQTYLTYNLS---SEITFLGNFSQNSYQFVPQTRETKFGTY--NLVIYFDGQEKDLFRTAFGALTYNY-------KPIKGMKL--------SLLGSLFSTNENETYDISGEYIIN---------GIGTYLQHARN------------RLKATVANLAHRG---MRWGVNIQNEIISDKINEWELRDSVGYS-------NKLSTWRSTAFYQ------------------------------FTGGLRANYWTF--------VSPRIAFSYLP--------------DYSFRFATGVYYQTPFYKEIRDTLGNVNI---NNRIKAQRSLHFVLGGDHYRAWG--RPFKFTAEAYLKLIDRLISYSVDNVQIVYSGKN-----------DAKAYSAGMDFKLYGELVPGADSWINLSLMNAKQDI-------WVASPGEQRYTFSMLFQDYLPNNPKYKMQLKLVWSDGLPFCPV----------TPPYRRVDIGASRVLI---------------NVEVFNLLDIKNVNSYYWITD-QLAVPNYL--TGRQLN-------------------------LKIMVDLK----- 
AEE12893     --------------QGSVLALYGQTTGQSTGA-------LTGYVLDPI--EFASVWSDLTGAYRLVTYSSIGYQ------TTQTLAMEASPTRS-IESMVATYAGVTQHN-ELSTQYNVRGGSFDENLVYVNGIEVYRP----LLVRSAEQEGLSFVNTDLVERVYFSAGAFDAHYGDRLSSVLDIQYKRPTK-----------RFTHVTGIRTRT--TQQMLSKM-ETRGEYNPFYADAQTYLTYTFN---WRIEGIGYYSWTQYRFRPQQRETTVGSL--HFTVYFDGQERDRFSTLFGALTLHW-------RPNSRGAH--------RLDLSLYNSHERESYDITGAYYL----------ATGVNHEHARN------------LLRYSVAALAYSG---LMWGAELRGEQIADYISEWVKLDSAGYN-------VSLRSARASLYLQ------------------------------LTAGVRGNFWSF--------FSPRLVASWRP--------------DLLVRAAGGLYYQSPFYKEIRIIMGNQSV---NDQVRSQGSAQALVGVDYNLVAD--RKFRLTAEGYYKHLFRINPYYVDNVKQRYLGQN-----------LGTGYIVGLDVKLFGEFVPDVDSWFTASVMRGRQTI-------EMPLPHVPDYNLSLFFQDYFPGYKRITLSLRGVLTGGLPQLNA----------GTAYKRVDIGMQYTLW---------------GVNIFNLFDMTNIGSYYWLSD-QYAVPNYL--TGRQYD-------------------------ASLIVRF------ 
ALO17098     ---------------------------------------VTGRVTDPI--ELVNISSAFNGKYKIIIYTRVGFK------DPRTIEQLPEVTGS-VEGIIKTMPGVSSNN-ELSNQYSVRGGNYDENLIYVNGVEIYKP----FLVRSGQQEGFSFLNSDMVANLSFSAGGFEAEYGDKMSSVLDIQYKKPAR-----------RLTHITSFRYKK--SGYILNTL-ETSGDYDPTFSDVQTYITYDVT---LEIGFIGNYSNNTYQFQPSDRETDFGLV--RLKVYFEGQEVDKFITSQGAFLVNY-------KPTEKLKL--------NFSTSAFISSESETFDILGEYWLNEV-------AVGSYLDHARN------------YLDAVVYNVSHRG---FKWGVKWQVEDISDEISEWMMLDSAGYS-------NSIYSNRITAFLQ------------------------------INAGVRTQYWDF--------FSPRVVVAYEP--------------DWLFRLSGGAYHQPPFYKEVFDR---------NQNIKAQESYHIVGGADYNMAWR--RPFKFVAEVYYKKLENLIPYTVDNLRIIYEGDN-----------KAEGYATGLDFKITGEFVKGVDSWLSVSLMKTREDL-------YIPRPTDQAVTVNLFFQDYFPGNPTWKMHLNLVYGSGLPFGPP----------MPDYRRVDIGMSKSLI---------------GVEVFNLFDINNTISYTWVRD-EYAVPNYL--TSRLFN-------------------------IKLSGRF------ 
ANE50309     ---------------------------------------ISGKVLDPL--PHVSVATNDSGAFSILVFSYTGYK------NPKNILNLPSPVVG-VESMIKV--IVGSNN-ELTSQYNVRGGSYDENLVYVNDFEIYRP----YLVRSGQQEGLSFINPEMVRNINFYNGGYQARYGDKMSSVLDVQYNKPRA-----------RLSYLIGVRNRS--NRNLLSRQ-ETQGSYVPSSSDIQALINYQWN---WQTEILGNLSQTKFRLSPQYSQLTSSVFP-GMDIFFEGRERDAYSTQMLGVSTTY-------QPNRSIRL--------KFLGSRFQNNEEENIDIAGAYLFGDR-------GAGVFQNYARN------------DLKITDYNLSHKG---VQWGAGYDRTAIQDQLHEFEMQDSGGYS-------ADLNVNRLNGYIQ------------------------------LQAGVRFNYNDL--------IAPRMGASWKP--------------DIVFRAAAGAYHQPPFYRELRRY---------NTDVKAQRSWQGVAGLDYNIGLR--RPLRLTAEAYYKYMTNVVPYDIDNVRLRYFGEN-----------MAKAYAAGVEMRLFGELVKDAESWVSIGLMKTKEDL-------WFRRPTDRLITVGLFFQDYLSTNKNFKVYLSTLYGSNLPYNIP----------IQPYIRADIGFSALLL---------------SLEVFNLIDRPNTISYLLVKD-TFTMPNRL--TPRLLN-------------------------FKIVARW------ 
ALM21583     ---------------------------------------ITGVILNPV--GDINVATDNSGFYKILKFSAIGYE------KPAIIRNMIGAQPG-VENLLKSLPSISSNN-ELSTQYNVRGGNFDENLVYINEIEVYRP----FLIRSGQQEGLSIVNSDLVRDVKFSAGGFQARYGDKLSSVLDIEYRRPTQ-----------ALTATLGVRYRD--NSLFVNSR-ETEAITIPRFFDAQTHLTYQLS---FELSFLGNIAINDYEFEPLTSQTNFGTV--ALIIDYDGQENDRYETYFGAIKASY-------DVNDNLNV--------RLISSVYHTQEQEYYDILARYSIGRP-------SIGSELDHGRN------------NLDALITTAQLKS---IDASIKFNKEDIRDRLREYTVIDSAGFS-------NDITIDRVQAFIQ------------------------------WNAGIRSHTWTV--------FSPRAQFAIKP--------------DMLFRLSGGLYHQPPFYRELRDQ---------QPQVEAQKSVHIVLGNDWSN-WSKDRPFKLTTEVYYKDLWDVNTYTLENVRLRYRANN-----------NATAYAYGIETRMNGEFIKGTESWISLAYMRTQENL-------FIDRPTDQRLKAAFLFQDYVPTIPNLRAYLNMVYSTGLPGGSP----------LKDYFRADLGVQLELV---------------GAQIYNIFNYENQISNLWVRDQQYAVPVRL--TPRVFN-------------------------IRLLARL------ 
AOM80424     ---------------------------------------VTGRVTNPL--AEVTVLSDDKGNYTILKYALLGYK------NISGIGAMPSPSGN-FEAILKTLPGVSTNN-ELSAQYSVRGGNFDENLVYVNDIEISRP----ILIRNGQQEGLSFINSDLLSNAKFSAGGFESRYGDKLSSVLDVKYGRPDS--------------LLAGLRYKN--NTGVLSSQ-ENKGSYRPNFTDAQLIYQQQLS---LSLNFMGSFNNGSFKLIPQSRQTEFGTL--RLDVDYEGKEVDDYRTLGGAITTLY-------APRPNLVI--------KWINSYFNSRERENIDIQGAYFLSEM------LGVGGYFTFANN------------KLRSQHLSSELKG---FSWGLRFEHKNYRDDLSEYSVIDSAG---------NKLGIQYYSAYLQ------------------------------LQLGIRGNYNSL--------FSPRLLLAYRP--------------KI-FRWSAGVYQQAPDYRSIRDF---------NLNQKAQRSYNTSAGMDYADGLG--TRLKFSTEAYFKYQDRLIPYMMDNVRIRYLAGE-----------QAKGYTYGADFSIGGEFVKDLVSHFRLSLMKAVQNI-------YLKRPTDQRLNFSAYFQDRLLNSPTYKVHLNVLYGSALPVGAP----------IPAYKRIDIGFSKDFL---------------YAEVFNLLNIDNTVSYLWLKD-QYAIPNYL--SGRRFN-------------------------LKLIIKFKNSK-- 
AMJ68109     ---------------------------------------LSGTVRDPL--ELATVTTAADGTFALLVVRRLGYL------NPRDVKTLPSAFGD-FNMILKTLPGVVGNN-ELSSTYNVRGGNYDENLVYVNGFEVYRP----FLVTAAQQEGLSFINPDLVRSVDFSAGGWQPKYGDKLSSVLDVTYKEPEQ-----------RVSYLAGVRYKN--ARYVLSSLREAQGGYNPTFFDGQAFVNIGLG--RTTLGLLGVVAHNDYRFTPETGQATFSTN--RVFIDYQGRERMQYDTYQGGLSLKH-------RFAPNWQG--------ELLGSALVSREFEYRDVEAAYRLADV-------DIGAQYQHARN------------SLTAKVFTAEART---VRAGAKIGREKISDTLDEYTFADSADYV-------LTLQSTRAQGYVQ------------------------------LTYGLRAHYWTT--------WSPRVQYAQTS--------------RRTYKVGLGAYAQPPFYRELRNQ---------NPELRAQRSYHLIVGREETTWGG--RPFKLTTEAYYKYLTDVVPYDVDNVRLRYFAQN-----------NARAYAAGFDARLSGEFVRGAESWFSLGVLTTRENVRVTG---YIRRPQDQRVTLGIFFQDHLPDNPSVRGYVNAVFGTGLPFSPP---------LERNYLRVDLGFSKVVS---------------GLEVLNVLGANNVSGYSYLQDGTYAVPNFL--SQRLVN-------------------------LRAIARF------ 
AFM02963     MK-------------------------------------IEGQILDPI--ATASVQTDSLGNFKLLAAQHPEFR------DPKGLEHTPTGTGE-FSQILATLGGIVSNS-ELSSAYSVRGGNYEENLIYVNGIEIYRP----FLVRSGQQEGLSFVNLDLVKKVEFSAGGWQAKWGDKLSSVLNVDYKTPTS-----------RFSYLAGIRHKD--LSYLLNTL-ETQGEYQPRFTDFQSLLNYKLGNGNTTLSLLTAYSQNSYRVFPSSRETTFGTF--RFFVDYTGEELMYYTTYQSALRLSQ-------KFSQKFSM--------DFTISGVDTREREFVDTEGSYRLSDV-------GAASEYFYARN------------SLNAQIYSFKNRS---VEFGGEIKSENINDELYEYKVLDSAGF-------KTTLNSVRTQGYAQ-----------------------------WLTLGVRVHHWSL--------VSPRLQYKYQP--------------DIQFGLAAGIYQQSPFYRELRNF---------NKSLLAQRSVHIIGSMDWDQFNK--RPFKLIVESYYKQIANLIPYDVDNMRLRYYATN-----------GAKGYAWGIDSRISGEFIRGTESWFSLSYLQTKEDV-------WVRRPTDQRITATIFFEDHFPDNPTFRVNLRLLFGSGVPFGAP----------NPAYRRVDIGFSKSLV---------------GLEVLNILGVENIISHQWISDDQLAVPNGL--SQRFLN-------------------------IRGVVKF------ 
ALW87376     ---------------------------------------MTGTLRDPL--ELAAVNTTAEGDFSLLLVRRLGYL------DPRTAKEIPSAFGD-FNAILKTLPGVISNN-ELSSTYNVRGGNYDENLVYVNGFEIYRP----FLVTSAQQEGLSFINPDMVKQVEFSSGGWQPKYGDKLASVLSIDYKTPEK-----------RVSYLAGVRYKN--AQYVLRSLKQAQGGYNPTFYDAQAFVNIGLG--RTTLGLLGVVAYNDYRFSPETGQATFSTG--RVFIAYDGRERMQFDTYQSGFNLKH-------DFSANLQM--------ELLGSALISREFEYRDVEAAYRFADI-------NIGSQFKHSRN------------HLTAQIYTAETRG---VRWGAKIGREKIEDTLDEYSFADSADFV-------LSLLSTRSQGFVQ------------------------------LTYGARAHYWTT--------ISPRVQYSQIS--------------NRSFKAAVGVYYQPPFYRELRDQ---------NPELRAQKSYHFIVGKEISQQFG--RPFKFSAEAYYKYLTDVVPYDVDNVRLRYFAKN-----------NAKAYAAGFDTRLSGEFVKGAESWFSLGVLTTREDV-------FIRRPQDQRLNVGVFFQDHLPNNPSVRGYVNLVFGTGLPFSPP---------LERSYKRVDLGFSKVIG---------------GLEILNVLAANNVAGYSYLQDGTYSVPSYL--SQRLVN-------------------------LRLIARF------ 
AMR26347     ---------------------------------PAAAALLTGTVRDPL--ELVVVTTTAQGTFALLVARRLGYQ------DPQTAKVIPSPFGD-FSAILKTLPGVVSNN-ELTSTYNVRGGNYDENLLYVNGMEVYRP----FLVTQAQQEGLSFINPDLVQKVDFSTGGWQPKYGDKLSSVLDIQYKEPAK-----------RVSYLAGVRYKN--AQYVFNALKQNQGTYNPTFYDGQAYVNIGLG--KTSLGILGVMAHNDYRFVPVSGQVTFSTG--RVNIYYDGRERMQYDTYQAGLDLKH-------NFHPGLQV--------ELLASALSTREFEFRDVEAAYTFADV-------NIGSSFNHARN------------DLTARVFTAELRG---IRWGVKMGRESIHDQLDEYSFADSADYV-------LSLLTTRTQGYVQ------------------------------LTYGLRGHYWTE--------LSPRAQFATRS--------------ERVWKVAAGLYAQPPFYRELRDM---------NPELRAQKSLHFVLGREIQNLMN--RPFRLNTEAYYKYLTDVIPYEVDNVRLRYYATN-----------SDKAYAAGFETRLSGEFVKGVESWLSISLLTTQE---------YVRRPQDQRVTASIFFQDHLPDNPSVRGYVNLVFGTGLPFSPP---------LTTPYQRVDIGFSKVVS---------------SLEILNILGANNVASYSYLQDGTYAVPSYL--SQRVVN-------------------------LRAIARF------ 
ABC43598     ---------------------------------------VTGTVTDPL--PGVTVATSADGRYRLLRFSAVGFA------DPADVQNMPTPFKD-GFRALKTTPGVATNN-ELTQQYSVRGGGYNENLVFINGFEIFFP----FRPRQGEQEGMGLLNPALASDITFYTGGFPPEYGGKLSSALDVQYVRPESD----------DLGWGFGMRRAQ--PGRFFGTQ-DLKGDYSPRFTDLQGTVSYRFS---VSVEALGIWADNTFDLEPEERTTYFGVI-RALRASLNGARTDGYTTTFGGVRLHT-------DLSDRLKL--------AHDFAYFGTRETESFDIQSDRRVCQV-------GESTVTRFADN------------SVEVRRRTGRGRY---LKGGWHLRGLHFDDNLNERTTIDGR----------ATFDEYQFGAHLQ------------------------------ITGGVRADYFSF--------VSPRLSGRFVA--------------RLTLTGAWGIYHQKPTYRELRGT-------DQNRDIRSQRSVQYVFGGEYF------RRLYLRAEAYYKDLDDLISYTIEDVRVNYSGEN-----------DTYGYTYGVDFQLRGELVPGLESWFNYSYLVSRERF-------LLPRPADQRHTFSAFVQDYVPGDKSWKVHMRLLYGSGLPYTPTPGGAETR---LPAYRRVDVGATKRIE---------------TLEVLNLFDMDNTVDYSWTQG-YERVPKRL--TPRTLN-------------------------ARLHLTF------ 
AOR26960     ------------------------------------------------------MVSNSNGFYILVEFSHVNYK------SPNIIRTIKGAQPG-VENLLKTLPGVNISN-ELSTQYSVRGGNFDENLVYVNDIEVYRP----FLVRSGQQEGLSFVNTDMVENLKFSAGGFQAKYGDKLSSVLDIKYRKPSS-----------SFSALVGLRYRD--NSLLVDAK-ETITNYDPKFLDVQTYLSYKIN---FELSFLGNIASNVYNYAPKTRQTNFGTL--ALLVFYEGQEQDQYNTYFGALKGAY-------QINDHLNL--------KFIASSFHTTEQEYFDILAQYRLGEV-------GIGGQINHARN------------DLDALITTIEHRG---FQWSIKYTNEDIRDRVVEWEVIDSAGFS-------NETKVERLQGFGQ------------------------------YNFGVRAHQWTV--------FSPRAQFSIKP--------------DMLYRISAGIYYQPPFYRELRDL---------NSDVKAQKSIHIVAGHEYSKIWK--RPFKLISEIYYKNLSDVNPYTVENVRIRYAANN-----------NAKAYAYGLDLRLNGEFVPGTESWFSFGYLKTEESI-------FIARPMDQRLKFGVLFQDYIPKLPNMKMYLNLVYNTGVPGGSP----------LPDYKRADIGMSYVVV---------------GVEIFNLFDVQNSITNTWVRDKQYSIPNYL--TPRVFN-------------------------LRLNMSF------ 
AFR36743     --------------------------------------------------------------------------------SAKEAQQIASISGG-IEGLIKTLPSVNSNT-ELSSQYMVRGGNYDENLIYINDVELYRP----FLIRNAQQEGMSIINPDMVSTVNFSSGGFEARYGDKMSSALNVYYREPEK-----------KLTTLISGRYRN--TNLVLNTL-NEDTDFNPQNFDIQTFINYHIN---WQLSFIGYYAKNDYTMLPKQRKVNFGTL--TLTVFYNGRENDTYKNMMGTASVHF-------KPNKKWKF--------SLDNFAYQNREKEYYTIASAYELQAY-------DIGGQIDHARN------------DLLVRTLGSQFRA---YEVGIKYEKEFLQDYTNEWQLADSLGYS-------NDIQPSRLSAYIQ------------------------------INGGVRTQHWSF--------VSPRLQIAIKP--------------DMLFRLAGGIYYQAPFYREIKDL---------NSNIKAQQSLQLILGNDYEQWKD--RPFKLTTEAYYKKMNHLIPYYVDNVRIRYSGQN-----------NSEGYAYGIDTRLFGEFVPGVDSWLSLSYARVFENI-------YIPRPTDQRFRVAMFYQDYMPKFPSMRVNLTLIYASGLPNGAS----------LPAYKRVDIGLSKVFI---------------GVQVFNAFNINNTISNQWINDGIYPVPVRL--TGRFFN-------------------------VKLEFKL------ 
AIH01543     --------------------------------------------------------------------------------SAKEAQQIASISGG-IEGLIKTLPSVNSNT-ELSSQYMVRGGNYDENLIYINDVELYRP----FLIRNAQQEGMSIINPDMVSTVNFSSGGFEARYGDKMSSALNVYYREPEK-----------KLTTLISGRYRN--TNLVLNTL-NEDTDFNPQNFDIQTFINYHIN---WQLSFIGYYAKNDYTMLPKQRKVNFGTL--TLTVFYNGRENDTYKNMMGTASVHF-------KPNKKWKF--------SLDNFAYQNREKEYYTIASAYELQAY-------DIGGQIDHARN------------DLLVRTLGSQFRA---YEVGIKYEKEFLQDYTNEWQLADSLGYS-------NDIQPSRLSAYIQ------------------------------INGGVRTQHWSF--------VSPRLQIAIKP--------------DMLFRLAGGIYYQAPFYREIKDL---------NSNIKAQQSLQLILGNDYEQWKD--RPFKLTTEAYYKKMNHLIPYYVDNVRIRYSGQN-----------NSEGYAYGIDTRLFGEFVPGVDSWLSLSYARVFENI-------YIPRPTDQRFRVAMFYQDYMPKFPSMRVNLTLIYASGLPNGAS----------LPAYKRVDIGLSKVFI---------------GVQVFNAFNINNTISNQWINDGIYPVPVRL--TGRFFN-------------------------VKLEFKL------ 
AKP72182     --------------------------------------------------------------------------------SAKEAQQIASISGG-IEGLIKTLPSVNSNT-ELSSQYMVRGGNYDENLIYINDVELYRP----FLIRNAQQEGMSIINPDMVSTVNFSSGGFEARYGDKMSSALNVYYREPEK-----------KLTALVSGRYRN--TNLVLNTL-NEDTDFNPQNFDIQTFINYHIN---WQLSFIGYYAKNDYTMLPKQRKVNFGTL--TLTVFYNGRENDTYKNMMGTASVHF-------KPNKKWKF--------SLDNFAYQNREKEYYTISSAYELQAY-------DIGGQIDHARN------------DLLVRTLGSQFRA---YEVGIKYEKEFLQDYTNEWQLADSLGYS-------NEIQPSRLSAYVQ------------------------------INGGVRTQHWSF--------ISPRLQIAIKP--------------DMLFRLAGGIYYQAPFYREIKDL---------NSNIKAQQSLQLILGNDYEQWKD--RLFKLTTEAYYKKMNHLIPYYVDNVRIRYSGQN-----------NSEGYAYGIDTRLFGEFVPGVDSWLSLSYARVFENI-------YIPRPTDQRFRVAMFYQDYMPKFPSMRVNLTLIYASGLPNGAS----------LPAYKRVDIGLSKVFI---------------GVQVFNAFNINNTISNQWINDGIYPVPVRL--TGRFFN-------------------------VKLEFKL------ 
AFD55104     --------------------------------------------------------------------------------SAKEAQQIASISGG-IEGLIKTLPSVNSNT-ELSSQYMVRGGNYDENLIYINDVELYRP----FLIRNAQQEGMSIINPDMVSTVNFSSGGFEARYGDKMSSALNVYYREPEK-----------KLTALVSGRYRN--TNLVLNTL-NEDTDFNPQNFDIQTFINYHIN---WQLSFIGYYAKNDYTMLPKQRKVNFGTL--TLTVFYNGRENDTYKNMMGTASVHF-------KPNKKWKF--------SLDNFAYQNREKEYYTISSAYELQAY-------DIGGQIDHARN------------DLLVRTLGSQFRA---YEVGIKYEKEFLQDYTNEWQLADSLGYS-------NEIQPSRLSAYVQ------------------------------INGGVRTQHWSF--------ISPRLQIAIKP--------------DMLFRLAGGIYYQAPFYREIKDL---------NSNIKAQQSLQLILGNDYEQWKD--RLFKLTTEAYYKKMNHLIPYYVDNVRIRYSGQN-----------NSEGYAYGIDTRLFGEFVPGVDSWLSLSYARVFENI-------YIPRPTDQRFRVAMFYQDYMPKFPSMRVNLTLIYASGLPNGAS----------LPAYKRVDIGLSKVFI---------------GVQVFNAFNINNTISNQWINDGIYPVPVRL--TGRFFN-------------------------VKLEFKL------ 
ADZ11448     --------------------------------------------------------------------------------SAKEAQQIASISGG-IEGLIKTLPSVNSNT-ELSSQYMVRGGNYDENLIYINDVELYRP----FLIRNAQQEGMSIINPDMVSTVNFSSGGFEARYGDKMSSALNVYYREPEK-----------KLTALVSGRYRN--TNLVLNTL-NEDTDFNPQNFDIQTFINYHIN---WQLSFIGYYAKNDYTMLPKQRKVNFGTL--TLTVFYNGRENDTYKNMMGTASVHF-------KPNKKWKF--------SLDNFAYQNREKEYYTISSAYELQAY-------DIGGQIDHARN------------DLLVRTLGSQFRA---YEVGIKYEKEFLQDYTNEWQLADSLGYS-------NEIQPSRLSAYVQ------------------------------INGGVRTQHWSF--------ISPRLQIAIKP--------------DMLFRLAGGIYYQAPFYREIKDL---------NSNIKAQQSLQLILGNDYEQWKD--RLFKLTTEAYYKKMNHLIPYYVDNVRIRYSGQN-----------NSEGYAYGIDTRLFGEFVPGVDSWLSLSYARVFENI-------YIPRPTDQRFRVAMFYQDYMPKFPSMRVNLTLIYASGLPNGAS----------LPAYKRVDIGLSKVFI---------------GVQVFNAFNINNTISNQWINDGIYPVPVRL--TGRFFN-------------------------VKLEFKL------ 
AGC40972     --------------------------------------------------------------------------------SAKEAQQIASISGG-IEGLIKTLPSVNSNT-ELSSQYMVRGGNYDENLIYINDVELYRP----FLIRNAQQEGMSIINPDMVSTVNFSSGGFEARYGDKMSSALNVYYREPEK-----------KLTALVSGRYRN--TNLVLNTL-NEDTDFNPQNFDIQTFINYHIN---WQLSFIGYYAKNDYTMLPKQRKVNFGTL--TLTVFYNGRENDTYKNMMGTASVHF-------KPNKKWKF--------SLDNFAYQNREKEYYTISSAYELQAY-------DIGGQIDHARN------------DLLVRTLGSQFRA---YEVGIKYEKEFLQDYTNEWQLADSLGYS-------NEIQPSRLSAYVQ------------------------------INGGVRTQHWSF--------ISPRLQIAIKP--------------DMLFRLAGGIYYQAPFYREIKDL---------NSNIKAQQSLQLILGNDYEQWKD--RLFKLTTEAYYKKMNHLIPYYVDNVRIRYSGQN-----------NSEGYAYGIDTRLFGEFVPGVDSWLSLSYARVFENI-------YIPRPTDQRFRVAMFYQDYMPKFPSMRVNLTLIYASGLPNGAS----------LPAYKRVDIGLSKVFI---------------GVQVFNAFNINNTISNQWINDGIYPVPVRL--TGRFFN-------------------------VKLEFKL------ 
AKQ40652     --------------------------------------------------------------------------------SAKEAQQIASISGG-IEGLIKTLPSVNSNT-ELSSQYMVRGGNYDENLIYINDVELYRP----FLIRNAQQEGMSIINPDMVSTVNFSSGGFEARYGDKMSSALNVYYREPEK-----------KLTALVSGRYRN--TNLVLNTL-NEDTDFNPQNFDIQTFINYHIN---WQLSFIGYYAKNDYTMLPKQRKVNFGTL--TLTVFYNGRENDTYKNMMGTASVHF-------KPNKKWKF--------SLDNFAYQNREKEYYTISSAYELQAY-------DIGGQIDHARN------------DLLVRTLGSQFRA---YEVGIKYEKEFLQDYTNEWQLADSLGYS-------NEIQPSRLSAYVQ------------------------------INGGVRTQHWSF--------ISPRLQIAIKP--------------DMLFRLAGGIYYQAPFYREIKDL---------NSNIKAQQSLQLILGNDYEQWKD--RLFKLTTEAYYKKMNHLIPYYVDNVRIRYSGQN-----------NSEGYAYGIDTRLFGEFVPGVDSWLSLSYARVFENI-------YIPRPTDQRFRVAMFYQDYMPKFPSMRVNLTLIYASGLPNGAS----------LPAYKRVDIGLSKVFI---------------GVQVFNAFNINNTISNQWINDGIYPVPVRL--TGRFFN-------------------------VKLEFKL------ 
AFL96546     ---------------------------------------AQVKKEN------------------V---------------DPEVVKNAPSLTGS-FTDILKTLPYVSVNT-ELSSQYMVRGGNYDENLIYVNGVQIYKP----QLIRNGAQEGLNFLNPNMVANVNFLPGGWEAQFGDAMSSVLDVIYRTPTQ-----------KLSALVGARYLN--RSLLLKTQ-EDETEFKPSSYDIQANVQYKIS---WQVGFIGNFNNSLFQQTPHSRETNFGTL--QLKVYYAGNEKDRYMTNFGAITSIF-------KPNGLWDL--------GLDLYSYQSKEEEYFDIQGAYFIRDL-------NAAGQLDHARN------------DLDVLVAGVQHRG---LEWGLGVQRENMQDMLNEWQMIDSAGYN-------HNITMQRYTSFAQ------------------------------LNAGVRGTYNDS--------ISPRAQIAIRP--------------SQIFRFATGYYVQPPFYKEFKKP---------NPDVKSQKSLQVMAGHDFEFMWE--RPFKLTTELYYKNIQDLNPVYIDNVRMHYFASN-----------DAKGRAYGIDTRLYGEFIPGSDSWLSLSYAKSEQNI-------WIPRPTDPRFKASLFFQDYMPIYPSLKVNVNLIYASGLPTGAP----------LPDYKRVDIGFSKILI---------------GLEVFNVFDIKNTISTQWIRDAIYGVPNRL--TGRFFN-------------------------AKLNLSF------ 
AIQ00774     ---------------------------------------AQVKKEN------------------V---------------DPEVVKNAPSLTGS-FTDILKTLPYVSVNT-ELSSQYMVRGGNYDENLIYVNGVQIYKP----QLIRNGAQEGLNFLNPNMVANVNFLPGGWEAQFGDAMSSVLDVIYRTPTQ-----------KLSALVGARYLN--RSLLLKTQ-EDETEFKPSSYDIQANVQYKIS---WQVGFIGNFNNSLFQQTPHSRETNFGTL--QLKVYYAGNEKDRYMTNFGAITSIF-------KPNGLWDL--------GLDLYSYQSKEEEYFDIQGAYFIRDL-------NAAGQLDHARN------------DLDVLVAGVQHRG---LEWGLGVQRENMQDMLNEWQMIDSAGYN-------HNITMQRYTSFAQ------------------------------LNAGVRGTYNDS--------ISPRAQIAIRP--------------SQIFRFATGYYVQPPFYKEFKKP---------NPDVKSQKSLQVMAGHDFEFMWE--RPFKLTTELYYKNIQDLNPVYIDNVRMHYFASN-----------DAKGRAYGIDTRLYGEFIPGSDSWLSLSYAKSEQNI-------WIPRPTDPRFKASLFFQDYMPIYPSLKVNVNLIYASGLPTGAP----------LPDYKRVDIGFSKILI---------------GLEVFNVFDIKNTISTQWIRDAIYGVPNRL--TGRFFN-------------------------AKLNLSF------ 
ADY36763     ---------------------------------------IEGTVIDPL--EFVNVSTDAEGRFRILQASMLGYK------GLQEIEKAPGANRD-ISRVVQNYPGVAFSP-GYRNDLIVRGGGPSENRFFLDGVEI--PNINHFSTQGASGGPVGLIDADLIRNVKFYSGAFPANRGNALSSVLDFSLRDGDMEHR------IGKTSYVVSVRQSY--LQMLFKVL---GLPFLPKYTDASFKVKTRFD---NELTLLG-----------------------KLNLGIDGEDA-------------------------------------EYILSYLPKIEQETFTLGGVYR-----------TLSHSYLNNRNLKYRDNDESSEENLTLRLRSVEQETWDVLNAGIELNYSHYTNTTYQQVYTQEAHTS-------TDLNLFRWGLYAS------------------------------ASLGVRADASNY-----MKELSPRLSVSWKL--------------GLYLSGHTGLYYQLPPYTALGFK---------NRHLDYTSVSQTSAGLTWTN-----ETMELSAEGFYKYYKNMPLSVADGIPLSCKGNDYGVIGNEALVSDAEGRAYGVELMFKWLIVQRLNLSSSLTVFKSEFRD-------YISSAWDNRFILNVSGTYNFPKQWSVGMKASCI--GGSPYTPY-------NT-LSAFGQLDIRVDKTFY---------------GI----YLDIQNITA-------KLRQPDVLMSTGQIDNPSAPLAEQRYVMKSIKQESGTLLPTLGITFEY------ 
ALR30402     --------------------------------------------------------T-----------------------SAKDAQNVASISGG-IEGIIKTLPSVNSNT-ELSSQYMVRGGNYDENLIYINDIEIYRP----FLIRNSQQEGLSIINPDMVSTVNFSAGGFEPRYGDKMSSALNIYYREPQK--------G--KFTALFSGRYRN--TNLVLNTL-KEDTDFNPKYMDFQTYLNYHFS---FTLSFIGYYSKNDYEMIPKEREVDFGSL--KLSVAYGGREDDKYKNMMGTVSMNF-------KPSDKWRF--------TLDAFAYQNREREYYSIASSYKLSTF-------DAGGQIEHARN------------DLFVKTYGAQFRT---IEVGFKYEKENLKDLTNEWKLLDSAGYS-------NHIEPTRMSAYAQ------------------------------VNAGARVAHWSF--------FSPRAQFAIKP--------------DMLFRISGGIYYQAPFYKEIKDL---------NSNIKSQRSIQAILANDYEYFDD--RPFKLTTELYYKKMDNLIPYYMDNVRIRYTGKN-----------NASGYAYGIDTRLFGEFVPGVDSWLSASYARVYENI-------DIPRPTDQRFRFAMFYQDYMPKFPQMRVNLTLVYAMGLPTGAP----------LPSYKRVDLGLSYAFI---------------GVQVFNAFNIRNTVANQWIADNMYPVPVRL--TGRFFN-------------------------VKLEFKIK----- 
BAP31746     -------------------------------------------------------TT-----------------------SAKEAKAVASISGG-IEGLIKTLPSVNSNT-ELSSQYMVRGGNYDENLIYINDIEIYRP----FLIRNSQQEGMSIINPDMVSTVNFSAGGFEAKYGDKMSSALNIYYREPEK-----------KFTALFSGRYRN--TNLVLNTL-KEDTDFNPTYWDFQSYLNYHVN---LSMSFIGYYSKNDYEMIPKAKSVTFGSL--TVNIGYAGKENDQYKNMMGTFSMNY-------KPADKWKL--------TLDAFAYQNREREYYTIRSEYELQTF-------DMGGQTEHARN------------DLFVRTYGTQFRA---IEVGFKYEKENLKDLTNEWKLVDSAGYS----T--NNIEPTRLSAYAQ------------------------------LNAGVRVSNWSF--------VSPRVQFAIKP--------------DMLFKLSGGIYYQSPFYKEIKDL---------NPNIKSQRSIQAILANDYEYMYD--RPFKLTTELYYKKMDNLIPYYMDNVRIRYSGQN-----------NAKGYAYGIDTRLFGEFVPGVDSWLSASYARVYENI-------DIPRPTDQRFRVAMFYQDYMPQFPSMRVNLTLVYAMGLPTGSP----------LPAYKRVDIGLTKVFI---------------GVQVFNAFNINNTVANQWITDNMYPVPVRL--TGRFFN-------------------------VKLEFKL------ 
ANF52480     --------------------------------------------------------------------------------SAKDAQNVASISGG-IEGVIKTLPSVNSNT-ELSSQYMVRGGNYDENLIYINDIEIYRP----FLIRNSQQEGLSIINPDMVSTVNFSAGGFEPKYGDKMSSALNIYYREPEK-----------KLTALFSGRYRN--TNLVLNTL-KEDTNFNPRYFDFQTYLNYHIN---LSLSFIGYYSKNDYEMIPKEQSIDFGSL--NLNVQYAGKEDDKYKNMMGTFSMNY-------KPSDKWKF--------TLDAFSYQNREKEYYTIQSAYILQTF-------DAGGQIEHARN------------DLFVRTYGAQFRS---IEVGFKYEKENLKDLTNEWKLVDSAGYS-------NHIEPTRMSAYAQ------------------------------LNAGARVSNWSF--------FSPRAQFAIKP--------------DMLFKLSGGIYYQSPFYKEIKDL---------NSNIKSQRSIQAILANDYETMYN--RPFKLTTELYYKKMNNLIPYYMDNVRIRYSGQN-----------NATGYAYGIDTRLFGEFVPGVDSWLSASYARVYENI-------DIPRPTDQRFRFAMFYQDYMPEFPSMRVNLTLTYAMGLPTGAP----------LPSYKRVDIGLSKVFI---------------GVQVFNAFNIRNTVANQWITDNMYPVPVRL--TGRFFN-------------------------IKLEFKIK----- 
AKK74282     -------------------------------------------------------AT-----------------------SAKEAKSVASISGG-IEGLIKTLPSVNSNT-ELSSQYMVRGGNYDENLIYINDIEIYRP----FLIRNSQQEGMSIINPDMVSAVNFSAGGFEPKYGDKMSSALNIYYREPEK-----------KLTALFSGRYRN--TNLVLNTL-KEDTDFNPTYWDFQSYINYHVN---FSMSFIGYYSKNDYQMIPREKSVTFGSL--TVDIGYAGQENDQYKNMMGTFSMNY-------KPSDQWKF--------TLDSFAYQNREKEYYTIASGYRLQTF-------DLGGQTEHARN------------DLFVRTYGTQFRV---IEVGFKYEKENLKDLTNEWKVVDSAGYS-------NNIEPTRLSAYAQ------------------------------VNAGVRVANWSF--------FSPRFQFAIKP--------------DMLFKLSGGIYYQAPFYKEIKDL---------NSDIKSQRSIQLILANDYEYMYD--RPFKLTTELYYKKMDNLIPYYMDNVRIRYSGKN-----------NATGYAYGVDARLFGEFVPGVDSWLSASYARVYENI-------DIPRPTDQRFRFAMFYQDYMPQFPSMRVNLTLVYAMGLPTGSP----------LPSYKRVDIGLTKVFI---------------GVQVFNAFNINNTVANQWITDNMYPVPVRL--TGRFFN-------------------------VKLEFKL------ 
AFL77010     ---------------------------------------VNGRVIDPV--AYAAVSTDSAGHFTLLSASSVGYK------GLREIEKSPGANRD-VSRIVRSYPGVSFSP-GYRNDLIVRGGGPSENKFYMDGIEI--PNINHFATQGATGGPVSIVNADLIREISFYTGAFPADRSGALSSVLDFRLRDGNPEKQ------IGKTSYLFSLRQSY--LQLLFKMI---GLPFLPNYIDGQFKVKTRFS---DELTVLG-----------------------KLNLDEEGEDA-------------------------------------EYLLSYLPRIRQETFTVGTSWR-----------TLSHTYLNNRNLKYRDNDDSSEENLTLRLRSVEQKTLGRVREGAELSYSSYTNRTFQRLFTDETLLS-------TRLGIVGWGLFAG------------------------------ASLGLRADGNDY-----MARLSPRASVGYRL--------------GWSLSGSAGLYYQLPPYTALGFK---------NKSLHYMRVGAFSAGVGWRR-----DRLIVSVEGFYKLYGDIPLSVADGIPLSCKGNDYGVVGNEELRSSAEGRSYGVEAMARWQIPGKVNLVGSVTLFRSEYR--------YIVSAWDSRFVVNLSGTYDLPRSWSVGARLSAV--GGTPYTPY-------ND-LDAFAQLDLRIDKTFY---------------GL----YIDLQNVTG-------KLRQPDVLMSTGVVENPEAPAAEQRYRMKYIRQESGTLIPTLGITVEF------ 
