# Supplementary material for: Phylogenetic comparison between Type IX Secretion System (T9SS) protein components suggests evidence of horizontal gene transfer
Source: PeerJ. 2020 Jun 26;8:e9019. doi: 10.7717/peerj.9019 (PMC7323717; doi:10.7717/peerj.9019)
Supplement: Supplemental Information 1 — T9SS components sequences, alignment of each T9SS protein family, NEX files used as input for MrBayes tool, genome annotation (GFF) file for Porphyromonas gingivalis and detailed Bayesian Inference trees with support values. [file peerj-08-9019-s001.zip › supplemental/Supplemental files/Supplemental Data S2/porg.rphylipi]

55  487  i

ALA92816     ---------------EIGGGFGAAQYFGDANR-VGRYNYNFRWAFSAMLD-WRTLRG------L-VRSEFNFL---ARLSPYVAAG---------GMGVKYKLKPRINVGIEYSFTGLL-TDALD-----KDATGALVLRITYDFG----------------------------------------------------------------------------------------------------------------------------------------------------------------------------------------------------------------------------------------------------------------------------------------------------------------------------------------------------- 
BAK24629     ---------------EIGGGFGAAQYFGDANR-VGRYNYNFRWAFSAMLD-WRTLRG------L-VRSEFNFL---ARLSPYVAAG---------GMGVKYKLKPRINVGIEYSFTGLL-TDALD-----KDATGALVLRITYDFG----------------------------------------------------------------------------------------------------------------------------------------------------------------------------------------------------------------------------------------------------------------------------------------------------------------------------------------------------- 
ALJ24772     ---------------EIGGGFGAAQYFGDANR-VGRYNYNFRWAFSAMLD-WRTLRG------L-VRSEFNFL---ARLSPYVAAG---------GMGVKYKLKPRINVGIEYSFTGLL-TDALD-----KDATGALVLRITYDFG----------------------------------------------------------------------------------------------------------------------------------------------------------------------------------------------------------------------------------------------------------------------------------------------------------------------------------------------------- 
BAG32816     ---------------EIGGGFGAAQYFGDANR-VGRYNYNFRWAFSAMLD-WRTLRG------L-VRSEFNFL---ARLSPYVAAG---------GMGVKYKLKPRINVGIEYSFTGLL-TDALD-----KDATGALVLRITYDFG----------------------------------------------------------------------------------------------------------------------------------------------------------------------------------------------------------------------------------------------------------------------------------------------------------------------------------------------------- 
ALO29052     ---------------EIGGGFGAAQYFGDANR-VGRYNYNFRWAFSTMLD-WRTLRG------L-VRSEFNFL---ARLSPYVAAG---------GMGVKYKLKPRINVGIEYSFTGLL-TDALD-----KDATGALVLRITYDFG----------------------------------------------------------------------------------------------------------------------------------------------------------------------------------------------------------------------------------------------------------------------------------------------------------------------------------------------------- 
AKV63422     ---------------EIGGGFGAAQYFGDANR-VGRYNYNFRWAFSTMLD-WRTLRG------L-VRSEFNFL---ARLSPYVAAG---------GMGVKYKLKPRINVGIEYSFTGLL-TDALD-----KDATGALVLRITYDFG----------------------------------------------------------------------------------------------------------------------------------------------------------------------------------------------------------------------------------------------------------------------------------------------------------------------------------------------------- 
AAQ65423     ---------------EIGGGFGAAQYFGDANR-VGRYNYNFRWAFSTMLD-WRTLRG------L-VRSEFNFL---ARLSPYVAAG---------GMGVKYKLKPRINVGIEYSFTGLL-TDALD-----KDATGALVLRITYDFG----------------------------------------------------------------------------------------------------------------------------------------------------------------------------------------------------------------------------------------------------------------------------------------------------------------------------------------------------- 
AFM05361     ---------------EFGFGVGTTNYTGDVSP-FIRLNPSPAFSVRFGAM-IGVIRA------I-ARMEYNFR---NRLSPYIFFGGS-------GVGIKYMLAHSYNLGFEFGARPTF-TDAID---GKKDMYYYTGISLSFTIN----------------------------------------------------------------------------------------------------------------------------------------------------------------------------------------------------------------------------------------------------------------------------------------------------------------------------------------------------- 
AMQ55060     ---------------EIGGGIGGAVYSGDIIR-FGKRNFDNVWSLRVGLS-TGILQG------V-AVMEFNFL----IFSPYAFFG---------GGGVKYRLNDRWTLAAELGFRPTF-TDYLD-----KDWYYFLGLSVSYTFA----------------------------------------------------------------------------------------------------------------------------------------------------------------------------------------------------------------------------------------------------------------------------------------------------------------------------------------------------- 
SCD22139     ---------------EIGGAAGTSFYMGDANK-LFRYNPNFLWSIKTGIF-IANVSG------L-TQVEFNFF---RPYTPYLFTG---------GMGFKYKLKNRMNIGIEFSMRKLF-GDDFD-----KDWYSFTMIFLTWEFS----------------------------------------------------------------------------------------------------------------------------------------------------------------------------------------------------------------------------------------------------------------------------------------------------------------------------------------------------- 
ALJ59390     -------------E-EMGGVIGGSFYMGDANS-IARYLLNPHMAIKGNLT-AGRISG------I-AQFEYNFL---RRFTPYILGG---------GVGIKFKATPRINIGCEFTMRFSL-SDQLD-----KDSYAFTVFFVTYDLF----------------------------------------------------------------------------------------------------------------------------------------------------------------------------------------------------------------------------------------------------------------------------------------------------------------------------------------------------- 
CEA16763     ---------------EVGAATGTSFYMGDANK-LFRYNINFNWALKANII-AGNVSG------F-TQVEFNFL---KPYSPYLFTG---------GIGFKYKLKNRINLGVEFSMRKLF-TDNFD-----KDWYSLTMIFLTWDFS----------------------------------------------------------------------------------------------------------------------------------------------------------------------------------------------------------------------------------------------------------------------------------------------------------------------------------------------------- 
AKP51197     ---------------EIGLGLGAGTYTGDILR-FGRRNFDNAWSLRAGFT-VSRLNG------M-ATMEFHFL----RFSPFGFFG---------GAGIKYKLKDRVLLSFEGGAKATF-SDNLD-----RDWYYFLGFTISYSFH----------------------------------------------------------------------------------------------------------------------------------------------------------------------------------------------------------------------------------------------------------------------------------------------------------------------------------------------------- 
ACT94826     ---------------EIGAGVGGFNYRGDISP-FFRYNPNQALSLRAEVA-GGFIGA------I-AVAEYNFL----NWSPYVFGG---------GVGIKYQIRRPWNIGLEYGTRKTF-TDYLD-----KDTYFYVRLSVSYTFY----------------------------------------------------------------------------------------------------------------------------------------------------------------------------------------------------------------------------------------------------------------------------------------------------------------------------------------------------- 
AGB28606     -------------DEEIGGGVGINGYLGDFNG-LARYVFNPYMGLRMNVS-YGTMKG------L-LTYEYNFW---KRLTPFVFAG---------GIGLKYKMGDRTNLGLEWAIHWAQ-SDELD-----TDCYTALQVTLSYSLM----------------------------------------------------------------------------------------------------------------------------------------------------------------------------------------------------------------------------------------------------------------------------------------------------------------------------------------------------- 
BAR94811     -------------DEELGAGVGLMGYLGDFNG-LARYNFSPYMALKLNVS-YGKMQG------L-VAYEYNFW---QRLTPFVSVG---------GLGIKYKMGERTNIGLEWTMHFCL-SDELD-----TDCYSTLQLTFTYSFM----------------------------------------------------------------------------------------------------------------------------------------------------------------------------------------------------------------------------------------------------------------------------------------------------------------------------------------------------- 
AFJ08348     -------------DEELGAGVGLMGYLGDFNG-LARYNFSPYMALKLNVS-YGKMQG------L-VAYEYNFW---QRLTPFVSVG---------GLGIKYKMGERTNIGLEWTMHFCL-SDELD-----TDCYSTLQLTFTYSFM----------------------------------------------------------------------------------------------------------------------------------------------------------------------------------------------------------------------------------------------------------------------------------------------------------------------------------------------------- 
APW31283     -------------DEELGAGVGLMGYLGDFNG-LARYAFSPYMGLKLNVS-YGKMQG------L-VAYEYNFW---QRLTPFVSVG---------GLGIKYKMGERTNIGLEWVMHFCL-SDELD-----TDCYSTLQLTFTYSFM----------------------------------------------------------------------------------------------------------------------------------------------------------------------------------------------------------------------------------------------------------------------------------------------------------------------------------------------------- 
BAR48847     ---------------EIGGMGGGAFYMGDANK-MFRYNANFRIAFKGNLT-WAQLSG------V-GQFEFNFF---RRIAPYLLFG---------GAGVKYKLKNRVNLGMEISVRKLF-GDGLD-----QDWYTLMTLFLTWDFG----------------------------------------------------------------------------------------------------------------------------------------------------------------------------------------------------------------------------------------------------------------------------------------------------------------------------------------------------- 
BAR51096     ---------------EIGGMGGGAFYMGDANK-MFRYNANFRIAFKGNLT-WAQLSG------V-GQFEFNFF---RRIAPYLLFG---------GAGVKYKLKNRVNLGMEISVRKLF-GDGLD-----QDWYTLMTLFLTWDFG----------------------------------------------------------------------------------------------------------------------------------------------------------------------------------------------------------------------------------------------------------------------------------------------------------------------------------------------------- 
AEW19783     ---------------EIGGMGGGAFYMGDANK-MFRYNANFRIAFKGNLT-WAQLSG------V-GQFEFNFF---RRIAPYLLFG---------GAGVKYKLKNRVNLGMEISVRKLF-GDGLD-----QDWYTLMTLFLTWDFG----------------------------------------------------------------------------------------------------------------------------------------------------------------------------------------------------------------------------------------------------------------------------------------------------------------------------------------------------- 
AOH40893     ---------------EIGGMGGGAFYMGDVNK-VFRYNANFRIAFKGGLT-WARVTG------V-GQFEFNFF---QRLAPYLLVG---------GVGIKYKLRNRVNIGAELTVHKVL-GDGLD-----GDWYTLTTLFLTWDFG----------------------------------------------------------------------------------------------------------------------------------------------------------------------------------------------------------------------------------------------------------------------------------------------------------------------------------------------------- 
AEA20883     -------------SEEAGAGVGMMGYLGDFNS-LARYNLSPYMGLKMNVS-FGKMKG------L-IAYEYNFL---QRLSPYTTIG---------GIGVKYKIGDRTNVGLEWAMHFSL-SDELD-----TDCYSTLQLTLSYSFM----------------------------------------------------------------------------------------------------------------------------------------------------------------------------------------------------------------------------------------------------------------------------------------------------------------------------------------------------- 
ADE83222     -------------DEEIGAGVGLVSYVGDYNS-VAKYRLDPRVAIAFDLG-TGKLKG------V-VRLEYNFW---RRFTPFITIG---------GAGIKYKIGNRLNLTAEWAMRFTL-SDKLD-----TDGYSVLQIALTYDLW----------------------------------------------------------------------------------------------------------------------------------------------------------------------------------------------------------------------------------------------------------------------------------------------------------------------------------------------------- 
SCM55630     ---------------EAGGTLGTSFYLGDANR-IYRYNLNFHWAIKANLV-AGQVSG------F-GQLEFNFL---KPYTPYIFTG---------GIGFKYKIQERLNVGLEFSFRKLF-GDDFE-----QDGYSLTMVFLTWDFE----------------------------------------------------------------------------------------------------------------------------------------------------------------------------------------------------------------------------------------------------------------------------------------------------------------------------------------------------- 
ADQ79588     ---------------EIGISGGGSSYIGDANS-FVRYRIDTRFAVKAEFSRISKIVG------TDLCLEFNFF---RFFSPYIFVG---------GFGMKVKLAERWNLTAQWSNKLLLFSDNME-----NDLLSTLTIGVSYDFW----------------------------------------------------------------------------------------------------------------------------------------------------------------------------------------------------------------------------------------------------------------------------------------------------------------------------------------------------- 
ABR45389     ---------------EIGGMAGGAFYMGDANK-VFRYNINFRWALKANLM-WGQVSG------I-GQAEFNFF---KRFSPYVLVG---------GVGMKYKIKNRLNLGCEFSFRKLF-GDGLE-----KDWYSFLLLSVTWDFG----------------------------------------------------------------------------------------------------------------------------------------------------------------------------------------------------------------------------------------------------------------------------------------------------------------------------------------------------- 
ANU64617     --------------AELGPALGFSGYLGDANT-IFRYLVSPRWNIRGNFT-VATLSG------V-ARVDFNFF---RRWSPYLTLG---------GAGVRYKINPRLNLGVEWCMTKTF-TDKVD-----TDWYSTVMVSLTFEFG----------------------------------------------------------------------------------------------------------------------------------------------------------------------------------------------------------------------------------------------------------------------------------------------------------------------------------------------------- 
ANO47330     MQ-------------EIGVFGGGSNYMGDIGS-IYRWNKSKRHAWRFSAM-TSTISG------L-AGLEFNFF----IITPYIHSG---L-----TAGIKMKLTDKVILGLETSFHYTF-IDDLD-----NDWYTFTGITLTYTFG----------------------------------------------------------------------------------------------------------------------------------------------------------------------------------------------------------------------------------------------------------------------------------------------------------------------------------------------------- 
AEW85731     ---------------EIGVFGGGSNYMGDIGS-IYRWNKSKRHAWRFSAM-TSTISG------L-AGLEFNFF----IITPYIHSG---L-----TAGIKMKLTDKVILGLETSFHYTF-IDDLD-----NDWYTFTGITLTYTFG----------------------------------------------------------------------------------------------------------------------------------------------------------------------------------------------------------------------------------------------------------------------------------------------------------------------------------------------------- 
EFC71021     -------------SEEIGAGVGLMSYQGDFNG-VLKRVFNPYMALGFRST-FGTLKG------V-AVYEYNFW---RKLTPYILGG---------GLGLKYKMGERTNLSVQWTMHFAL-SDGLD-----TDSYSALQVSLTYSFA----------------------------------------------------------------------------------------------------------------------------------------------------------------------------------------------------------------------------------------------------------------------------------------------------------------------------------------------------- 
AEE13104     ---------------EMGGSVGAASYLGNANR-VFRYNHNFRLAFSGELG-YSFLPF----REL-GWVEYNFA---RSLVPYIGAG--V------KTGIKYKLRNRLNLIAALQGIYYL-SSHLD-----GDATIGLIVSITYEFG----------------------------------------------------------------------------------------------------------------------------------------------------------------------------------------------------------------------------------------------------------------------------------------------------------------------------------------------------- 
AHF13178     ---------------DGGLAGGISCYMGDANQ-VFRFLLNYRWSVKTDFS-AMQFSG------Q-GQVEFNFF---KRISPYLQAG---------GVGVRYKIAPRWNISLEFAMHKTL-GDSFD-----TDWFSTTLFSITYEFG----------------------------------------------------------------------------------------------------------------------------------------------------------------------------------------------------------------------------------------------------------------------------------------------------------------------------------------------------- 
AGA76933     ---------------EYGIGLGVATYSGDIIR-FGRRKFDNVWSLRYGIA-LAGLNA------L-VMMEYHFL----RYSPYAFFG---------GLGVKYQLKERLFLSVEFGFRPTL-SDFLDD----KDWYYFLGVTLSYSFH----------------------------------------------------------------------------------------------------------------------------------------------------------------------------------------------------------------------------------------------------------------------------------------------------------------------------------------------------- 
AKU69459     -------------SEEIGAGVGMMGYLGDFNE-LARYNMSPYMDLKMNVS-FGKMKG------L-FAYEYNFL---QRLSPYVTVG---------GLGVKYKVGERMNVGLEWALHFSL-SDELD-----TDCYSTLQFTFSYSFM----------------------------------------------------------------------------------------------------------------------------------------------------------------------------------------------------------------------------------------------------------------------------------------------------------------------------------------------------- 
ADK95303     -------------SEEIGAGVGMMGYLGDFNE-LARCNLSPYMGLKMNVS-FGKMKG------L-FAYEYNFL---QRLSPYAMIG---------GLGVKYKVNERMNVGLEWALHFSL-SDELD-----TDSYSTLQLTFSYSFM----------------------------------------------------------------------------------------------------------------------------------------------------------------------------------------------------------------------------------------------------------------------------------------------------------------------------------------------------- 
ALO47733     -------------DEEAGAAIGTVAYDGDFNG-LLRRILNPYMALKFGVS-YGKLKG------L-IAYEYNFW---KRLTPFVMVG---------GLGVKYKWGERLNIALEWAMHFSL-SDELD-----TDGYSTLMVGLTYNFA----------------------------------------------------------------------------------------------------------------------------------------------------------------------------------------------------------------------------------------------------------------------------------------------------------------------------------------------------- 
AEL25604     ---------------EIGLGLGAGTYTGDILR-FGRRNFDNAWSLRAGFS-IARLNG------M-ARMEFHFI----RFSPFGFFG---------GAGIKYKLKDRILLSFEGGAKATF-TDNLD-----RDWYYFLGFTISYSFH----------------------------------------------------------------------------------------------------------------------------------------------------------------------------------------------------------------------------------------------------------------------------------------------------------------------------------------------------- 
ANE51639     ---------------EFGLGVGVAHYFGDLNS-FFRKNFGNYIAARVNAS-YAQI-G------I-VQGDFNFY----RFTPYITLG----G----GVGMKYSLNERINIGAELVYHFTT-TDYLD-----NDQFATLLFYLSFNLQ----------------------------------------------------------------------------------------------------------------------------------------------------------------------------------------------------------------------------------------------------------------------------------------------------------------------------------------------------- 
AOR28093     ---------------EIGGFVGGSNFIGDVGS-LFKWNRSPRHSLRASLT-YSTLSA------I-VGIEFNFL----MSTPYIYTG---F-----TLGFKTTLTRHIILALEVGARYTF-SDELD-----NDWYVFSGFTLTYTFG----------------------------------------------------------------------------------------------------------------------------------------------------------------------------------------------------------------------------------------------------------------------------------------------------------------------------------------------------- 
AOR26178     ---------------EIGVFGGGSNFIGDVGS-IFRWNRSARHSYRVSVI-YTTLLG------A-AGIEFTFL----NFSPYIYTG---F-----ALGMKVTLTEDLIFGIEVAARYTF-SDELD-----NDWYVFSGITLTYTFG----------------------------------------------------------------------------------------------------------------------------------------------------------------------------------------------------------------------------------------------------------------------------------------------------------------------------------------------------- 
AMM51088     ---W-----------ELGIGIGGITYKGDVSP-FYKRDVSRALVLRGSLL-AGKVKA------V-VGFDYNFL----RWTPYFTLG---------GAGIKYALTHRLNLGVEFGARFLL-TDKFD-----NDWYFYNGVSLSYTFY----------------------------------------------------------------------------------------------------------------------------------------------------------------------------------------------------------------------------------------------------------------------------------------------------------------------------------------------------- 
AKD58369     ---------------EIGGGLGGMLYKGDVSP-FFRYNATRSFSIRGTGS-LGGLRG------I-IDFEYNFL----NWTPYVFGG---------GVGIKYEIKRPWSVGVEFGTRFTT-NDYLD-----KDSYTYTAVTLSYTFY----------------------------------------------------------------------------------------------------------------------------------------------------------------------------------------------------------------------------------------------------------------------------------------------------------------------------------------------------- 
AMQ00239     ---------------ELGVNAGAAGYIGDINP-YVKRNFNPYWAVGIHYN-YGKIKG------L-LQVDFNFL----NFTPYIFAG---------GIGMKYRIGERLGLFTQLGYRTAK-TDYLD-N---NDTYFYVHIGLSYTFT----------------------------------------------------------------------------------------------------------------------------------------------------------------------------------------------------------------------------------------------------------------------------------------------------------------------------------------------------- 
ACU03206     ---------------ELGVMAGGAGYMGDLNP-YAKLNLDPYWAVGLHYT-YGKIRA------L-VQVDFNFL----KFTPYIFTG---------GVGIKVQMKENWGLFSQIGYRTAH-TDYLD--G--RDTYMFVGIGISYTFV----------------------------------------------------------------------------------------------------------------------------------------------------------------------------------------------------------------------------------------------------------------------------------------------------------------------------------------------------- 
AMR33920     ---------------EIGGALGVAGYVGDLNP-FVKRNFNGYLGLKLAYQ-YYRIVG------L-LRAEFNFM----RYTPYVYLG---------GAGFKYNFSGKWTVGAELGYRYTF-TDYLD-----KDIYGFFGFTISYTFV----------------------------------------------------------------------------------------------------------------------------------------------------------------------------------------------------------------------------------------------------------------------------------------------------------------------------------------------------- 
ALU74124     ---------------EVGFFVGGSNYVGDIGR-IYKYNLNPRIALRATYS-YIPVSG------L-AGIEFNFF----NFTPYILAE---------GVGVKGRLFKNFAAAFEIGARFTL-VDDID-----NDVYMFTGVSIVYSFG----------------------------------------------------------------------------------------------------------------------------------------------------------------------------------------------------------------------------------------------------------------------------------------------------------------------------------------------------- 
ABG60646     ---------------EIGIGLGVANYTGEIVQ-YYRLNFNRVAALKFSTS-IGMLGA------Y-AMFEYNFL---KHFSPYISAG------IPFGGGFKYRTNAHLTINFQFTINKTF-TDAID-----TDWYYYSGITVGYIFW----------------------------------------------------------------------------------------------------------------------------------------------------------------------------------------------------------------------------------------------------------------------------------------------------------------------------------------------------- 
ADY52510     ---------------EAGIALGGSGYTGDLNQ-AVKKNFDGYWALKFSLL-KGTVRA------I-IQLEFNFF----RVTPFLYSG----L----GAGIKFKLSNNWNVATEFSFRTAY-TDYLD-----RDTYFFALVTLSYVFR----------------------------------------------------------------------------------------------------------------------------------------------------------------------------------------------------------------------------------------------------------------------------------------------------------------------------------------------------- 
ADB36723     ---------------EIGAGLGGMLYKGDVSP-FFRYNATRSFSIRGSGF-IGGLRG------L-VDFEYNFL----NWTPYIFGG---------GIGVKYEIKRPWSVGVEFGTRFMR-NDYLD-----KDSYTYTALTLSYTFY----------------------------------------------------------------------------------------------------------------------------------------------------------------------------------------------------------------------------------------------------------------------------------------------------------------------------------------------------- 
AFL84085     ---------------EFGGGLGMATYTGDIVR-FGRRNFDNVWSLRAGLS-YGRISA------V-AVMEYHFL----RFSPYGFFG---------GIGMKYKLTNNWILGAEMGFRPTF-SDLVD-----RDWYYFLGVTLSYSIT----------------------------------------------------------------------------------------------------------------------------------------------------------------------------------------------------------------------------------------------------------------------------------------------------------------------------------------------------- 
ALW84032     --A------------EVGIGIGATNYRGEISP-FYRRDVSVPITLRGAFT-AGLLRAGGVP--L-AVMEYNFM----HFTPYLFVG---------GAGIKYALSQHINLGLEAGVRKAF-TDNLD-----QDWYYYSGVSLSYTFY----------------------------------------------------------------------------------------------------------------------------------------------------------------------------------------------------------------------------------------------------------------------------------------------------------------------------------------------------- 
ALO16569     ---------------DIGLMLGGTTYMGDVNQ-FYRYNFHTRLALKGSIQ-YARLTG------M-AFVEFNFL----YATPYIGAG-----E---GLGVKIGLTERLAMGLEYTLHKTF-RDDLD-----DDWFTFFGVFLSYKLK----------------------------------------------------------------------------------------------------------------------------------------------------------------------------------------------------------------------------------------------------------------------------------------------------------------------------------------------------- 
AEI50334     ------------S--ELGGGVGWSGYLGDLNKPLGRYHISRNWALRGALT-FGTLSG------L-AIVEYDFLGKNRRFSPYLFTG---------GVGVRYDLNENWVLGAEAGFRLAF-SDYLD-----DDRYKLSTLSITYRFDDRDGIPDEKDACPNEPGSVRMNGCPDKDHDGVADKDDDCPDVAGSVSMKGCPDADGDGIRDQDDACPTEAGVASLQGCPDRDKDGIADKDDCPDAAGLANLKGCPDKDKDGIADEDDTDADGIADKDDECPGLAGKTELKGCPDGDNDGISDKDDACPTVAGITQFNGCPDTDGDGVEDSKDRCPEVAGKPEFEGCVNAKALQVVLKAAEKRARLEAELAAKQKAFIDPAKLVVDFKVESIVFATNSSVIQDQYKSILDGLVDVLVKNPTYKLRLSGHADSRGSQAYNEKLSEARANACLKGVNVSRIVVQGLGESIPAGDNKNEAGRKLNRRVEVEAFRQ 
AEA43901     ----SWGQKSHR---EFGFMAGGSYYIGDLN--LYRYNINARLAYRANFT-YGKIEG------L-TGIEVTYF----KGTAYLLAE----G----AVGVRLSLSQNIALNIEYGIRFLF-TDYLD-----RDWYTFFGIGLMFRLG----------------------------------------------------------------------------------------------------------------------------------------------------------------------------------------------------------------------------------------------------------------------------------------------------------------------------------------------------- 
