# Supplementary material for: Phylogenetic comparison between Type IX Secretion System (T9SS) protein components suggests evidence of horizontal gene transfer
Source: PeerJ. 2020 Jun 26;8:e9019. doi: 10.7717/peerj.9019 (PMC7323717; doi:10.7717/peerj.9019)
Supplement: Supplemental Information 1 — T9SS components sequences, alignment of each T9SS protein family, NEX files used as input for MrBayes tool, genome annotation (GFF) file for Porphyromonas gingivalis and detailed Bayesian Inference trees with support values. [file peerj-08-9019-s001.zip › supplemental/Supplemental files/Supplemental Data S2/pork.rphylipi]

153  561  i

AKV64808     ----------------------------------ELTEPSPFGMIQVPRGSIVL-GNKEADSLWG-AESRPISVDAFWMDRTEITNAQYRQFVYYVR------------------LDWS--S-NSVYY--VTHDRKLNPDQMVYRYEVYDYRSAAL-----------------SE-----------TI-------------YIVPIYPDETCWVNDFPNARTEIYTRMYFNHPGYDDYPVVGISWEQAQAFCAWRSEFF---------------------------------------DDFRLPTEAEWEYAARMGDSNNK---------YPWSTEDLR----TGRGC-FLGNFK---PGEGDY------TAD----------HLIPSRVSSFSPNDFGLYDMAGNVAEWTSTAFSESGLKQMSDINP----------------------------------------------------------------------------------QKVVRGGSWKDVARFIRSATRSHEYQNVGRSYIGFRCVRT----------- 
AAQ65507     ----------------------------------ELTEPSPFGMIQVPRGSIVL-GNKEADSLWG-AESRPISVDAFWMDRTEITNAQYRQFVYYVR------------------LDWS--S-NSVYY--VTHDRKLNPDQMVYRYEVYDYRSAAL-----------------SE-----------TI-------------YIVPIYPDETCWVNDFPNARTEIYTRMYFNHPGYDDYPVVGISWEQAQAFCAWRSEFF---------------------------------------DDFRLPTEAEWEYAARMGDSNNK---------YPWSTEDLR----TGRGC-FLGNFK---PGEGDY------TAD----------HLIPSRVSSFSPNDFGLYDMAGNVAEWTSTAFSESGLKQMSDINP----------------------------------------------------------------------------------QKVVRGGSWKDVARFIRSATRSHEYQNVGRSYIGFRCVRT----------- 
BAG34195     ----------------------------------ELTEPSPFGMIQVPRGSIVL-GNKEADSLWG-AESRPISVDAFWMDRTEITNAQYRQFVYYVR------------------LDWS--S-NSVYY--VTHDRKLNPDQMVYRYEVYDYRSAAL-----------------SE-----------TI-------------YIVPIYPDETCWVNDFPNARTEIYTRMYFNHPGYDDYPVVGISWEQAQAFCAWRSEFF---------------------------------------DDFRLPTEAEWEYAARMGDSNNK---------YPWSTEDLR----TGRGC-FLGNFK---PGEGDY------TAD----------HLIPSRVSSFSPNDFGLYDMAGNVAEWTSTAFSESGLKQMSDINP----------------------------------------------------------------------------------QKVVRGGSWKDVARFIRSATRSHEYQNVGRSYIGFRCVRT----------- 
BAK25550     ----------------------------------ELTEPSPFGMIQVPRGSIVL-GNKEADSLWG-AESRPISVDAFWMDRTEITNAQYRQFVYYVR------------------LDWS--S-NSVYY--VTHDRKLNPDQMVYRYEVYDYRSAAL-----------------SE-----------TI-------------YIVPIYPDETCWVNDFPNARTEIYTRMYFNHPGYDDYPVVGISWEQAQAFCAWRSEFF---------------------------------------DDFRLPTEAEWEYAARMGDSNNK---------YPWSTEDLR----TGRGC-FLGNFK---PGEGDY------TAD----------HLIPSRVSSFSPNDFGLYDMAGNVAEWTSTAFSESGLKQMSDINP----------------------------------------------------------------------------------QKVVRGGSWKDVARFIRSATRSHEYQNVGRSYIGFRCVRT----------- 
ALJ26080     ----------------------------------ELTEPSPFGMIQVPRGSIVL-GNKEADSLWG-AESRPISVDAFWMDRTEITNAQYRQFVYYVR------------------LDWS--S-NSVYY--VTHDRKLNPDQMVYRYEVYDYRSAAL-----------------SE-----------TI-------------YIVPIYPDETCWVNDFPNARTEIYTRMYFNHPGYDDYPVVGISWEQAQAFCAWRSEFF---------------------------------------DDFRLPTEAEWEYAARMGDSNNK---------YPWSTEDLR----TGRGC-FLGNFK---PGEGDY------TAD----------HLIPSRVSSFSPNDFGLYDMAGNVAEWTSTAFSESGLKQMSDINP----------------------------------------------------------------------------------QKVVRGGSWKDVARFIRSATRSHEYQNVGRSYIGFRCVRT----------- 
ALA94151     ----------------------------------ELTEPSPFGMIQVPRGSIVL-GNKEADSLWG-AESRPISVDAFWMDRTEITNAQYRQFVYYVR------------------LDWS--S-NSVYY--VTHDRKLNPDQMVYRYEVYDYRSAAL-----------------SE-----------TI-------------YIVPIYPDETCWVNDFPNARTEIYTRMYFNHPGYDDYPVVGISWEQAQAFCAWRSEFF---------------------------------------DDFRLPTEAEWEYAARMGDSNNK---------YPWSTEDLR----TGRGC-FLGNFK---PGEGDY------TAD----------HLIPSRVSSFSPNDFGLYDMAGNVAEWTSTAFSESGLKQMSDINP----------------------------------------------------------------------------------QKVVRGGSWKDVARFIRSATRSHEYQNVGRSYIGFRCVRT----------- 
ALO30273     ----------------------------------ELTEPSPFGMIQVPRGSIVL-GNKEADSLWG-AESRPISVDAFWMDRTEITNAQYRQFVYYVR------------------LDWS--S-NSVYY--VTHDRKLNPDQMVYRYEVYDYRSAAL-----------------SE-----------TI-------------YIVPIYPDETCWVNDFPNARTEIYTRMYFNHPGYDDYPVVGISWEQAQAFCAWRSEFF---------------------------------------DDFRLPTEAEWEYAARMGDSNNK---------YPWSTEDLR----TGRGC-FLGNFK---PGEGDY------TAD----------HLIPSRVSSFSPNDFGLYDMAGNVAEWTSTAFSESGLKQMSDINP----------------------------------------------------------------------------------QKVVRGGSWKDVARFIRSATRSHEYQNVGRSYIGFRCVRT----------- 
AEW20979     ----------------------------------ELVEPNPYGMVLIKRGSFEM-GPSDKDSLWG-AETKGVSFEAFWMDETEITNAKYRQFVYWVR------------------LDWT----ESVFY--VTGERGLDGRQMNYKYEWFDYTAAAL-----------------NQ-----------TI-------------YIINIYPDETSWVNDFKNAYNEPYLKMYFTHPGYDDYPVVGVSWEQANAFCVWRTEYY---------------------------------------ESFRLPTEGEWEYAARAGKNENK---------YPWSTNELQ----NGKGC-FMANFK---PGDGNY------TED----------HLITSRVATFAPNEFGLYDMAGNVAEWTSSVYTESGQNQTSDLNP----------------------------------------------------------------------------------KKVVRGGSWKDVAQFIRSDRRTFEYQNETRSYIGFRCVRT----------- 
BAR48723     ----------------------------------ELVEPNPYGMVLIKRGSFEM-GPSDKDSLWG-AETKGVSFEAFWMDETEITNAKYRQFVYWVR------------------LDWT----ESVFY--VTGERGLDGRQMNYKYEWFDYTAAAL-----------------NQ-----------TI-------------YIINIYPDETSWVNDFKNAYNEPYLKMYFTHPGYDDYPVVGVSWEQANAFCVWRTEYY---------------------------------------ESFRLPTEGEWEYAARAGKNENK---------YPWSTNELQ----NGKGC-FMANFK---PGDGNY------TED----------HLITSRVATFAPNEFGLYDMAGNVAEWTSSVYTESGQNQTSDLNP----------------------------------------------------------------------------------KKVVRGGSWKDVAQFIRSDRRTFEYQNETRSYIGFRCVRT----------- 
BAR51200     ----------------------------------ELVEPNPYGMVLIKRGSFEM-GPSDKDSLWG-AETKGVSFEAFWMDETEITNAKYRQFVYWVR------------------LDWT----ESVFY--VTGERGLDGRQMNYKYEWFDYTAAAL-----------------NQ-----------TI-------------YIINIYPDETSWVNDFKNAYNEPYLKMYFTHPGYDDYPVVGVSWEQANAFCVWRTEYY---------------------------------------ESFRLPTEGEWEYAARAGKNENK---------YPWSTNELQ----NGKGC-FMANFK---PGDGNY------TED----------HLITSRVATFAPNEFGLYDMAGNVAEWTSSVYTESGQNQTSDLNP----------------------------------------------------------------------------------KKVVRGGSWKDVAQFIRSDRRTFEYQNETRSYIGFRCVRT----------- 
ADE81622     ----------------------------------EVTEPTPYGMVLVKRGHVKM-GIENQDSLWG-TPVRDISVDGFWMDETEVTNSKYRQFVNYVR------------------LNWK----DAMYV--VTGDKMLDFRQLNYRYEVYDYTAAAL-----------------RE-----------SI-------------YIVNVFPDTTCWVNDFPNADNEMYLRYYFSNPAYNDYPVVGVTWEQANAYCAWRTEYL---------------------------------------QRYRLPTEAEWEYAAR-GKDQNE---------FPWDNEDVA----SGKGC-FYANFK---PDNGNY------TKD----------NLITSRVGIYSANSNGLYDMAGNVAEWTSTIYTEAGVEAMNDINP----------------------------------------------------------------------------------RKSVRGGSWKDPESYIRSAWRTAEYQNQPRSYIGFRCVRS----------- 
AOH40372     ----------------------------------ELVEPSPYGMVLIKRGSFEM-GPSDRDSLWG-PDTRGVSFESFWMDETEITNAQYRQFVYWVR------------------LDWS----ESVYY--VTGDRSLDARQMNYKYEWFDYTAAAL-----------------NQ-----------TI-------------RIVNIYPDETSWVNDFKNAHNEPYLKMYFTHPGYDDYPVVGVSWEQAEAFCVWRTEYY---------------------------------------EPFRLPTEGEWEYAARAGKSENK---------YPWSTNELQ----NAKGC-FMANFK---PGDGNY------TED----------HLITSRVATFAPNEFGLYDMAGNVAEWTSSVYTESGLSQTSDLNP----------------------------------------------------------------------------------KKVVRGGSWKDVAEFIRSDRRTFEYQNETRSYIGFRCVRT----------- 
AOW18464     ----------------------------------ELVSEKPYGMALIPGGSFTM-GKQDEDLLGT-APTKTVTVRPYYMDETEITNKEYKEFVFWVR------------AM----LNWD---PDSLFIEAVDGIRTFNTKSLNYKYSWFDRDNAA----------------------------------------------EVLNIYPDTTVWVKDFNYSYNDPMHQDYFYHQSYGDYPVVGVTWGQATAFCNWRTKKK---------------------------------------PDFRLPTEAEWEYAARGGLEFAT---------YPWGSGGTT----SDRGC-FLANFK---PVRGNY------SVD----------ALYTMEAKSFNANDYGLYNMAGNVSEWTNTAYNLSSYYMASTMNP----------------------------------------------------------------------------------RKIIRGGSWKDVSYYLEVASRDYEYADTARSYIGFRTVQN----------- 
CCB69976     ----------------------------------ELVPEKPYGMTLVPGGAFIM-GKSDDDLANV-APTKTVTVRSFYMDETEITNSEYRQFVEWVK------------PM----LNRK---PDSMYVESYNGLRTIDVKKLKFRYSWMDIQAAA----------------------------------------------EKEEIYPDTTVWIKDFTYSYNEPMHNDYFWHQAYSDYPVVGVNWKQAKAFCAWRTLLK---------------------------------------NSFRLPTEAEWEYAARGGLQSAT---------FPWGGPYTK----NDRGC-FMANFK---PDRGDY------AAD----------ALYTVEAKSYEPNGYNLYNMAGNVAEWTDSAYDATAYEFVSTMNP----------------------------------------------------------------------------------RKVVRGGSWKDVSYMIQVATRDNEYADTSRSYIGFRTVQD----------- 
AOZ99736     ----------------------------------ELVPEKPYGMTLVPGGAYIM-GKSDEDVAGV-AQTKTVTVRSFYMDETEITNSEYRQFVEWVK------------AM----LNRN---PDSMYIESYNGLRSIDVDKLKFRYSWMDIQAAA----------------------------------------------EEVKVYPDTTVWIKDFTYSYNEPMHNDYFWHKAYGDYPVVGVKWTQAKAFCAWRTLNK---------------------------------------NSFRLPTEAEWEYAARGGLESAT---------YPWGGPYTK----NDRGC-FLANFK---PNRGDY------AAD----------ALYTVEAKSYEPNGYNLYNMAGNVSEWTDSSYDPNAYEYVSTMNP----------------------------------------------------------------------------------RKVVRGGSWKDVAYFLQVSTRDYEYADSARSYIGFRTVQD----------- 
EFC70478     ----------------------------------EVVEPTPYGMTKISRGYLHM-GIDKQDSLWG-TPVKDISVDGFWMDETEVSNSKYKQFVMWVR------------------INWK----ESLYK--VTGEKLLDYRQLNYKYQVYDYTTAAL-----------------SE-----------TI-------------YIVNVYPDTTCWVNDFRNSDNEVYLRNYFSNPAYSDYPVVGVTWEQANAYCAWRTDYL---------------------------------------QRYRLPTEAEWEYAAR-GKSGSE---------YPWENEDVK----SGNGC-FYANFK---PDRGNY------TKD----------NLITSRTGIYSANSNGLFDMAGNVAEWTGTIYTEAGVDAMNDLNP----------------------------------------------------------------------------------KKSVRGGSWKDPESYIRSAWRTWEYQNQPRSYIGFRCVRS----------- 
AEA20663     ----------------------------------EVTEPTPYGMTLVKRGWLRM-GLEKQDSLWG-TPVKDISVDGFWMDETEVTNSEYKQFVEWVR------------------LNWN----ESLYV--VTGEKSLDASQMNYRYEIYDYTTAAL-----------------NE-----------TI-------------YIVNIYPDTTCWVNDFRNSDNEIYLRNYFSNPTYNNYPVVGVTWEQANAFCAWRTEYL---------------------------------------QRYRLPTEAEWEYAAR-GKNQDE---------FPWDNQNVK----NGNGC-FFANFK---PDRGNY------TKD----------NLITSKVGIYGANSNGLFDMAGNVAEWTSTIYTEAGVDAMNDLNP----------------------------------------------------------------------------------KKSVRGGSWKDPESYIRSAWRTWEYQNQPRSYIGFRCVRS----------- 
AKU69184     ----------------------------------EVTEPTPYGMTLVKRGWLRM-GLEKQDSLWG-TPVKDISVDGFWMDETEVTNSEYKQFVEWVR------------------LNWN----ESLYV--VTGEKSIDARQMNYRYEIYDYTSAAL-----------------NE-----------TI-------------YIVNIYPDTTCWVNDFRNSDNEIYLRNYFSNPTYNNYPVVGVTWEQANAFCAWRTDYL---------------------------------------QRYRLPTEAEWEYAAR-GRNQDE---------FPWDNQNVK----NGNGC-FFANFK---PDRGNY------TKD----------NLITSKVGIYGTNSNGLFDMAGNVAEWTSTIYTEAGVDAMNDLNP----------------------------------------------------------------------------------KKSVRGGSWKDPESYIRSAWRTWEYQNQPRSYIGFRCVRS----------- 
ALO16076     ----------------------------------ELTDQTPYGMVLVEQGSYTM-GPSDDDVPWA-AQSKTVSISSFWMDETEITNNEYRQFVHWVR------------------INWN------LYYERFFRMKTIDPRKLVYHYYWVDYKQAAE---------------------------------------------ESTPIYPDTLVWISDFSYSYNEPMANSYFYHPTYDNYPVVGVNWIQAKAFAVWRTNLL---------------------------------------QDYQLPTEAQWERAARGGLDLVP---------YPWGGYYTR----DGEGC-FLANFK---PLRGDY------TED----------ALRTHEVAAYNPNDFGLYDMAGNVAEWTRNAFDESAYTFTHDMDP----------------------------------------------------------------------------------RKVVRGGSWKDIGYYLQNGTRAYEYQDTAKSYIGFRCVRS----------- 
AMS27389     ----------------------------------ELTHPQPYGTIYIPTGSIHI-GANEQDVPMA-SPNKQVSIVAFYMDETEITNNEYRQFVQNVL------------------LNYE------LYYETYYRMKQIDVRKLIYKYENIDLRSASR---------------------------------------------EEEKIYPDTLVFMRDFTYSYNEPMTQVYFWHPKYDDYPVVGVNWNQAKAFCRWRTIYL---------------------------------------TDFRLPTEYEWEYAARGGRDLNM---------YPWGGPYVK----NAKGC-SLANFK---PMRGDY------MQD----------GLYPVKVSSYFPNDFGLYDMAGNVAEWTISAYAESGNMFSHDLNP----------------------------------------------------------------------------------RKVIRGGSWKDIAHFINCGTRTYEYQDSANSYTGFRCVMS----------- 
AEK22283     ----------------------------------ELVQPKPYGMTLIPGGAFVM-GNADDDKSGS-AQNKTVTVRSFYMDETEITNSEYRQFVYWVR------------VM----LNPK---PDKMYIEAYNGKRPLDVEQLVFRYQVMDMEKAA----------------------------------------------ELVKIYPDTTVWIRDFEYSYNEPMHNDYFWHEAYSEYPVVGVTWGQARAFCEWRTINK---------------------------------------NAFRLPIEAEWEFAARGGLENGT---------YPWGGPYTT----DDRAC-FLANFK---PLRGDY------AAD----------ALYTVEAKSYEPNGYNLYNMAGNVAEWTNTTYDPNAYEYMSTMNP----------------------------------------------------------------------------------RKVVRGGSWKDPMYMLQVHTRDFEYQDSARSYIGFRTVQD----------- 
APU95309     -------------------NKR-----------KKLP--PPPGMVYIPSGTILFKGSLDSG-----NVGKNVSVSAFFIDETEVTNKQYREFVNWVA-------------F----INWAVK------AEMRGNRRALNPEVIRYRFSYL-----------------------------------------------------TVSVMPIEDIWTKDFPNAQLASLDANYFTHPSFDYYPVVGVTWRQARAFTDWRANEM---------------------------------------LSLSLPTEAQWQYAASGKLDPQD---------TIAGSRTID----GTEGK-LAVNFK---QGEGTY------SRD----------ATFTLPVKSYMPNAFGVYNMAGNVSEWTLDAYSPSAVVFVNDLNP----------------------------------------------------------------------------------RKVVRGGSWKDNGEQLNSETRNYSVDYEPHSYIGFRCVMS----------- 
ANH82202     ----------------------------------KVIATMPLSVVEIPAGTFIM-NNHGDSTSST-NQQRPVLISGFYMSTTEITNAQYHEFVNWVR------------------INWK---AGDLVLKTISARRMLDPDKLVYAMEGFNYQEAAK---------------------------------------------YTVQVYPDTLAWMRDFGYSNNEQMAVNYFSSPKYQNYPVVGVSWKQASAFCDWLTKHK---------------------------------------GKARLPTEAEWEYAA--SLNARN---------APKKEATLA----KGAGADIAENTKVAIPGEG---------------------KIFPVYVRGAKKGAYGLYDLADNVSEWTTTSYYEGGENFQNRFNP----------------------------------------------------------------------------------RKVIRGGSWKDTPTFMTTENREFEDMDASHSYLGFRIVIN----------- 
BAR96559     ----------------------------------EVTEPTPYGMTLVKRGWLKM-GLSDQDSLWG-TPVKDISVDGFWMDETEVTNSEYKQFVEWVR------------------LDWN----ESLYT--VTGEKSLDAKQLNYRYEIYDYTTAAL-----------------QE-----------TI-------------YIVNIYPDTTCWVNDFRNSDNETYLRNYFSNATYNSYPVVGVTWEQANAFCAWRTDYL---------------------------------------QRYRLPTEAEWEYAAR-GKNQDE---------FPWENQDVK----SGNGC-FYANFK---PDRGNY------TKD----------NLITSRTGIYSANSNGLYDMAGNVAEWTSTVYTEAGVKSMNDLNP----------------------------------------------------------------------------------KKSVRGGSWKDPESYIRSAWRTWEYQNQPRSYIGFRCVRS----------- 
AFJ09594     ----------------------------------EVTEPTPYGMTLVKRGWLKM-GLSDQDSLWG-TPVKDISVDGFWMDETEVTNSEYKQFVEWVR------------------LDWN----ESLYT--VTGEKSLDAKQLNYRYEIYDYTTAAL-----------------QE-----------TI-------------YIVNIYPDTTCWVNDFRNSDNETYLRNYFSNATYNSYPVVGVTWEQANAFCAWRTDYL---------------------------------------QRYRLPTEAEWEYAAR-GKNQDE---------FPWENQDVK----SGNGC-FYANFK---PDRGNY------TKD----------NLITSRTGIYSANSNGLYDMAGNVAEWTSTVYTEAGVKSMNDLNP----------------------------------------------------------------------------------KKSVRGGSWKDPESYIRSAWRTWEYQNQPRSYIGFRCVRS----------- 
ALJ60613     ----------------------------------EVIEPAPYGMVLVKRGSVKM-GPDKQDSLWG-VPSREISVESFWMDDTEVTVAEYKQFVNWVR------------------LNWS----ESVYK--IDGTLMLDAGQMNYYYEIYDYTEAAK-----------------NR-----------TI-------------YIVNVYPDTTCWVNDFPNANNEQYMRLYFNHPSYNEHPVVGVSWEQANAFCAWRTNYL---------------------------------------QRYRLPTEAEWEFAAR-GREDNK---------YPWKESETK----DDRGC-YNANYK---PGKGNY------TKD----------NLISTRVGAYTPNSNGLYDMAGNVAEWTSTAYTESGVLQASDINP----------------------------------------------------------------------------------KKVVRGGSWKDVNAFIRSDARTAEYQNEQRSYVGFRCVRT----------- 
AHF12557     ----------------------------------EVTEPTPYGMVLVSRGSFKM-GPAEKDTVWG-QEARPISVDAFWMDETEITNSKYKQFVFWVR------------------LNWD----ESVYR--ITGEKQLDASQMNYRYEVFDYTEASK-----------------RE-----------TI-------------YIVNIYPDTTVWVNDFENAYNEPYVRLYFSHAGYNDYPVVGVSWEQANAFCAWRTALL---------------------------------------EPYRLPTEAEWEYAARAGKDENK---------YPWTGNPMA----E-KGC-FYANFK---PDDGNY------VKD----------NLITSPVGSYSPNEFGLYDMAGNVSEWTSTAYTEAISQNTSDLNP----------------------------------------------------------------------------------RKVVRGGSWKDVSNFIRSDIRMWEYQNEHRSYIGFRCVRS----------- 
AGB27568     ----------------------------------EVVEPTPYGMTRINRGYLKM-GLQGQDSLWG-TPVKDISVDGFWMDETEVTNSQYKQFVMWVR------------------LNWN----ESLYV--VTGEKLLDYSQMNYRYEVYDYVTAAL-----------------SE-----------TI-------------YIVNIYPDTTCWVNDFQNSENETYLRNYFTNPAYNDYPVVGVTWEQANAFCAWRTDYL---------------------------------------QRYRLPTEAEWEYAAR-GKDQTE---------FPWENADVA----NGNGC-FYANFK---PDRGNY------TKD----------NLISSKVASYSPNTNGLYDMAGNVAEWTSTIYTEAGVDAMNDLNP----------------------------------------------------------------------------------KKSVRGGSWKDPESYIRSAWRTWEYQNQPRSYIGFRCARS----------- 
APW31215     ----------------------------------EVTEPTPYGMTLVKRGWLKM-GLSDQDSLWG-TPVKDISVDGFWMDETEVTNSEYKQFVEWVR------------------LDWN----ESLYT--VTGEKSLDAKQLNYRYEIYDYTTAAL-----------------QE-----------TI-------------YIVNIYPDTTCWVNDFRNSDNETYLRNYFSNATYNSYPVVGVTWEQANAFCAWRTDYL---------------------------------------QRYRLPTEAEWEYAAR-GKNQDE---------FPWENQDVK----SGNGC-FYANFK---PDRGNY------TKD----------NLITSRTGIYSANSNGLYDMAGNVAEWTSTVYTEAGVKSMNDLNP----------------------------------------------------------------------------------KKSVRGGSWKDPESYIRSAWRTWEYQNQPRSYIGFRCVRS----------- 
SCD19412     ----------------------------------ELTEPTPYNMVLVSRGAYIM-GPGEIDSLWG-IPTRGVSVDNFWMDETEITNSQYKQFVYWVR------------------LNWR----NSVYT--ITGEKMLDARQMNFRYEWFDAAEAAR-----------------NE-----------TI-------------RIVNIYPDTTCWVNDFPNADNERYLRNYFSHPAYAHHPVVGVSWEQATAFCEWRTLFL---------------------------------------EKYRLPTEAEWEMAARNANSDNK---------YPWDSDATT----SESGC-FQANFK---PGDGAY------GAD----------HLIPAKVRSFKPNNSGLYDMAGNVAEWTSTAYTESGNELMGDLNP----------------------------------------------------------------------------------RKVVKGGSWKDISTFIRSDMRDNEYQNRGRSYIGFRCVRT----------- 
AHW59463     ----------------------------------YLKEPTPYGMVYVPRGAYNL-GPNDDQL-YA-TQNRTVSSEAFWIDDTEITNDEYRQFVYWVR------------------INWD------LYVERFGYKKEIDTRKLVYEYYWVDYKQAAK---------------------------------------------ESVPVYPDTLCWIRDFAYTYNEPFTIKYFSHVGFDDYPVVGVTWNQARAFCNWRNNLR---------------------------------------HEYRLPTESEWEIAARGGMHNTM---------YPWGSYYTR----NVSGC-FVANFK---PLRGNY------VAD--------PTTTTTMKVGLFDPNPYGVYDMAGNVAEWTSTAFFEAGYEAIDDYNP----------------------------------------------------------------------------------RKVVRGGSWKDIAYFIQSGTRSFEYQDTAKSYIGFRCVRT---FRD----- 
AEV33761     ----------------------------------ELVPSEPYGMVYIPQGSYNM-GNADQDVPYS-SPTKTVSVASFWMDQTEITNNEYRQFVNWVR------------FV----LDWG---PRSMYLEMFLGRSMIDARQLNYVYFTLNRQKAA------------------DQDGEYFSYRDYIKD-------------GVVNVYPDTLVWVHDFTYSYNDPMHDRYFWHPAYDDYPVAGVNWQQATAFCIWRTKYR---------------------------------------HEFRLPTEGEWEYAARGGQDNMT---------YPWGGPYAL----NSSGC-YLGNFK---PKRGNL------VAD----------GFYPVTTTAYAPNGLNLYNMAGNVSEWTSTAFDAASYYYISDISPA---------------------------------------------------------------------------------RKVIRGGSWKDVAYFMQVSSRDYEYQDTGKSYIGFRTVQS----------- 
AOE52262     ----------------------------------ELVPEKPYGMTLVPGGAYIM-GKSDDDLANV-APTKTVTVRSFYMDETEITNSEYRQFIEWVK------------AM----LNHK---PDSMYLESYNGLRTIDVSKLVFRYSWMDIDAAA----------------------------------------------EQVEVYPDTTVWIKDFAYSYNEPMHNDYFWHEAYGEYPVVGVTWQKAKAFCAWRTLNK---------------------------------------NSFRLPTEAEWEFAARGGLQSAT---------FPWGGPYAK----NDRGC-FLANFK---PNRGDY------AAD----------ALYTVEAQSYDPNDHNLYNMAGNVAEWTDSSYDASSYEYVSTMNP----------------------------------------------------------------------------------RKVIRGGSWKDVAYFLQVSTRDWEYADSARSYIGFRTVQD----------- 
APZ45200     ----------------------------------ELVSEKPYGMSLIPGGSFTM-GKQDQDILGT-TPTKTVTVRPYYMDETEITNKEYKEFVFWVR------------AM----LNWD---PDSVYIEAVDGVRTFNTKLLNYQYSWFDRDNAA----------------------------------------------EVLNIYPDTTVWVRDFNYSYNDPMHQDYFYHQSYGDYPVVGVSWGQANAFCNWRTKKK---------------------------------------PDFRLPTEAEWEYAARGGLEFAT---------YPWGTGSTT----SDRGC-FLANFK---PVRGNY------AVD----------ALYTVEAESYNANDYGLYNMAGNVSEWTNTAYNLSSYYMASTMNP----------------------------------------------------------------------------------RKIVRGGSWKDVAYYLEVASRDYEYADTARSYIGFRTVQN----------- 
AOW21678     ----------------------------------ELVTDKPYGMTLIPGGSFTM-GKQDEDVSGA-TPTRTVTVRPFYMDETEITNSEYKEFVYWVR------A-----PM----LNWD---PDSIFIESFDGRRMLDVEKLKYSYSWLDQEAAA----------------------------------------------EVVEVYPDTTVWVKDFDYSYNDPMHQDYFAHQAYGDYPVVGVKWDQAKAFCSWRTKKK---------------------------------------PHYRLATEAEWEYAARGGLDFST---------YPWGGSYTT----SDRGC-FLANFK---PRRGDY------AVD----------ALYTVEAKSYNPNDYGLYNMAGNVAEWTNTAYNESSYYLGSTMNP----------------------------------------------------------------------------------RKVIRGGSWKDVAYFLEVSTRDFEYADSARSYIGFRTAQD----------- 
ALL08340     ----------------------------------ELVNRVPLGMVYVPPGRTLI-GMSDEDINNS-SPSRMTSFSAFFMDQTEISNAEYRQFVNWVR------------------IDWKV---TDMYYDALPGRTEIDVRKLRYAYSYKSTDLEAE--------------------------------YTDLPDPDKSNQFPSVNVYPDTLVWKVDYSYSQNDPMVKTYFNHPSYDDYPVVGVSWEQATAFCVWRTRFY---------------------------------------PEYQLPSDAQFEYAARGGNVKTK---------YPWGGPYIR----NTKGC-MQANFK---VGRGNY------SDD----------GLYTVNVKSYFPNDYGLYNMAGNVAEWTVTAYNQSAAPLLLDFNP----------------------------------------------------------------------------------RKVVRGGSWKDIGFFLQNSVGTYEYQDQARSYIGFRCISA----------- 
ALU75623     ----------------------------------ELVAEKPFGMAKIPGGSFTM-GKQDEDPLGA-APTKTVTVQPFYMDETEITNSEYKQFVFWVR------------PME---LNWQ---PDSLYLESLNGIRTFNTKFLKYRYYWFDNEQAA----------------------------------------------EVVDVYPDTTVWIKDFNYSYNDPMHQEYFAHKAYEDYPVVGVTWNQAKAFCHWRTQTK---------------------------------------PSFRLPTEAEWEYAARGGLNFGK---------YPWGGPSTT----SDRGC-FLANFK---PVRGDY------AAD----------ALYTVEANSYNANEYGLFNMSGNVSEWTNTAYNQMSYYMGSTMNP----------------------------------------------------------------------------------RKIIRGGSWKDVAYFLEVGSRDWEYADTARSYIGFRTVQD----------- 
EAQ40615     ----------------------------------ELVSEKPFGMVLIPGGSFTM-GKQDEDIIGT-SPTKTVTVRPYFMDETEITNNEYKEFVFWVR------------PM----LNWE---PDSLYIDAVDGVRTFNTKFLKYKYSWFDRDNAA----------------------------------------------EILNIYPDTTVWVKDFNYSYNDPMHQDYFSHQSYGDYPVVGVTWGQANAFCNWRTKKK---------------------------------------PAFRLPTEAEWEYAARGGLEFAT---------YPWGTGSTT----SDRGC-FLANFK---PVRGNY------AVD----------ALYTMEAESYNANDYGLYNMAGNVSEWTNTAYNLSSYYMASTMNP----------------------------------------------------------------------------------RKIVRGGSWKDVAYYLEVGSRDYEYADTARSYIGFRTVQN----------- 
AFL80308     ----------------------------------ELVPQKPFGMTLIPGGSFIM-GKSDDDFVAV-APTKTVTVRSFYMDETEITNAEYRQFVNWVK------------PM----LNDK---PDTMYIESYNGQRTIDVSKLKFQYTYMDIESAA----------------------------------------------EELNIYPDTTVWIRDFNYSYNEPMHNDYFWHEAYGDYPVVGVTWKQAKAFCAWRTLYK---------------------------------------NSFRLPGEAEWEYAARGGLESAT---------YPWGGPYAK----NDRGC-FLANFK---PLRGDY------AAD----------ALYTVEAKSYEPNDFNLYNMSGNVSEWVASSYDPASYDFSSTMNP----------------------------------------------------------------------------------RKVVRGGSWKDIAYFLQVSTRDYEYADSARSYIGFRTVQD----------- 
AOM77785     ----------------------------------ELVNRVPLGMVYVPPGRTLI-GMSDEDINNS-SPSRMTSFSAFFMDQTEISNAEYRQFVNWVR------------------IDWKV---TDMYYDALPGRNEIDVRKLKYAYSINSLDLAAE--------------------------------YTDLPDPAKPNQYPSVNVYPDTLVWKVDYSYSQNDPMVKTYFNHPSYDDYPVVGVTWEQATAFCVWRTRFY---------------------------------------PEYQLPSDAQFEYAARGGNVKTK---------YPWGGPYVR----NTKGC-MQANFK---VGRGNY------SDD----------GLYTVNVKSYFPNDYGLYNMAGNVAEWTVTAYNQSAAPLLLDFNP----------------------------------------------------------------------------------RKVVRGGSWKDIGFFLQNAVGTYEYQDQARSYIGFRCISA----------- 
AFU67945     ----------------------------------QLVPEKPFGMVLVEGGSFIM-GKSDDDLASV-APPKTVTVPSFYMDETEITNSEYRQFVSHVR------------P-----LNWN---PDEFYLQSYNGRRMLDVTKFKYSYKTIDLDAAA----------------------------------------------EEVMVYPDTTVWIKDFNYSYNEPMHNDYFSHTAYDNYPVVGVTWGQAKAFANWRTKYL---------------------------------------NFFRLPSEAEWEYAARGGIEGGT---------FPWGGPYAK----DDRAC-FLANFK---PYRGDY------AAD----------ALYTVESDAYEPNDYGLYNMSGNVAEWVNTSYDPASYEYMSSMNP----------------------------------------------------------------------------------RKVVRGGSWKDVSYYLQVSTRDYEYSDSARSYIGFRTVQD----------- 
APY10297     ----------------------------------ELVPEKPYGMELIPGGAFIM-GKADDDLAGI-APAKTVTVRAFYMDATEITNSEYREFVHWVR------------VM----INKD---IDTMYLESYNGQRTWDVKKFKFQYNYMDIKEAA----------------------------------------------EEIEVYPDTTVWIRDFAYSYNEPMHNDYFWHDAYSEYPVVGVTWKQAKAFCEWRTIKK---------------------------------------NRFRLPSEAEWEYAARGGLQAAT---------YPWGGPYTK----SDRGC-FMANFK---PVRGDY------AAD----------ALYTVEAKSYEPNDYNLYNMAGNVSEWVNASYDPGSYEYTSTINP----------------------------------------------------------------------------------RKVIRGGSWKDVAYFLQVSSRDYEYADSARSYIGFRTVQD----------- 
ALM21820     ----------------------------------MVVPEKPYGMTLIPGGAFIM-GKSDDDIAAT-APAKTVTVPSFYMDETEITNAEYRQFTNWVR------------PL----LNRD---PDNFLIEAYNGERTIDTDKLQFMYTEYDVEAVA----------------------------------------------EPVPVYPDTTVWIRDFNYSYNEPMHNDYYYHEAYSNYPVVGVNWKQAKAFCQWRTLYH---------------------------------------FEYRLPSEAEWEYAARGGLEGAT---------YPWGGPYAK----NDRGC-FLANFK---PLRGDY------AAD----------AVYTVEADAYEPNDYNLYNMSGNVSEWVNSSYEPGAYEFMSSLSP----------------------------------------------------------------------------------RKGVRGGSWKDVSYFLQVGTRDYEYQDSARSFIGFRTVQT----------- 
APY07803     ----------------------------------QLVPEKPYGMTLVPGGAFIM-GKSDDDIAGV-APTKTATVRAFYMDETEITNSEYRQFVFWVR------------AM----INHD---PDGMYLESYNGQRTWDVKQFKFQYTYMDIAKAA----------------------------------------------EEVEVYPDTTAWIRDFAYSYNEPMHNDYFWHSAYDGYPVVGVSWKQAQAFCQWRTLKH---------------------------------------NSYRLPSEAEWEYAARGGLQGAS---------YPWGGPYTK----NDRGC-FMANFK---PLRGDY------AAD----------ALYTVEADAYDPNDFNLYNMAGNVSEWVNGSYDPASYEYMSTINP----------------------------------------------------------------------------------RKVVRGGSWKDVAYFLQVSSRDYEYADSARSYIGFRTVQD----------- 
ADX67270     ----------------------SL----------QIVPERPKGMVPIPGGSFVL-GQTDYDFTFE-APVRTVSVTGFFMDDTEITNSQYQIFVGYVKGFNAT-------PL-TNALNWD---PEGLYYERFNGERLIDTRKLNYSYVWVDQEAAAK---------------------------------------------EVVNVYPDTTVWVRDFNYSYNDPMHQNYFWHEAYASYPVVGVNWNQAMAFSAYRTKRH---------------------------------------IDYRLPTEIEWEYAARGGLQNAP---------YPWGGPYLT----DDRGC-YLANFK---PKRGDY------ME--ITEGKKT--YMYTAPVKTFKPNGYGLYDMAGNVAEWTLSPYNRSFYQMSSTLNP----------------------------------------------------------------------------------NIAVRGGSWKDIGYLLMVSARDWEHKDSARSYIGFRTIQP----------- 
ABR45028     ----------------------------------EVTEPAPYGMVLVKRGSFEM-GPADKDSLWG-PETKGVSFDAFWMDQTEVTNAKYRQFVYYVR------------------LDWN----ESVYY--VTGEKGLDPKQMIYKYEWYDYTAAAL-----------------NE-----------TI-------------RIVNIYPDENCWVNDFKNAYNEPYTRMYFSHPGYDDYPVVGVSWEQATAFCVWRTNLY---------------------------------------EPFRLPSEGEWEYAARTGKNENK---------FPWSTDELQ----DSKGC-FLGNFK---PGKGNY------TED----------HLITSRVGSFAPNEFGLYDMAGNVAEWTSTSYSESGPSQMSDMNP----------------------------------------------------------------------------------KKVVRGGSWKDVSQFIRSDMRTFEFQNESRSYIGFRCART----------- 
ADK95933     ----------------------------------EVTEPAPYGMTLVKRGWLRM-GLEKQDSLWG-TPVKDISVDGFWMDETEVTNSEYKQFVEWVR------------------LDWS----ESLYV--VTGEKSIDGRQLNYRYEIYDYTSAAL-----------------SE-----------TI-------------YIVNIYPDTTCWVNDFRNSDNEIYLRNYFSNPTYNNYPVVGVTWEQANAFCAWRTEYL---------------------------------------QRYRLPTEAEWEFAAR-GKNQDE---------FPWDNQNVK----NGNGC-FYANFK---PDRGNY------TKD----------NLITSKVGIYGANSNGLFDMAGNVAEWTSTIYTEAGVDAMNDLNP----------------------------------------------------------------------------------KKSVRGGSWKDPESYIRSAWRTWEYQNQPRSYIGFRCVRS----------- 
AEE13518     ---------SPSESAHDAR-----V---------ELVEPAPYGMVQIPQGHIVL-GEREADTVWG-AEYRAISVDAFWMDQTEVTNAQWRQFVYYVR------------------LDWS--T-ESVYY--VTGERKLDPKQMLYKYEVYDYHAAAL-----------------RE-----------TI-------------YIVAIYPDETVWVNDYPNSKNEIYTRTYFNHPRYDNHPVVGVTWEQATAFCHWRTDNY---------------------------------------PEFRLPTEAEWEYAARAGRTNTK---------FPWNSEDLD----SEDVC-FLANFK---PFEGDY------AAD----------QVITSQVSTFSPNDYGLYDMAGNVAEWTSSSYFVSSYEMMDDVNP----------------------------------------------------------------------------------RKVAKGGSWKDVLRFIRSTRRIYAPQDEAHSYIGFRCVRS----------- 
ANU63169     ----------------------------------EVTEPTPYGMVLIDRGSMKV-GPAKADSAWN-ADARGISVDGFWMDETEVTNGKYKQFVHWVR------------------LNWN----ESVYR--ITGVKELDPEQLNYRYEIYNHTEAAK-----------------RQ-----------TI-------------YIVNIYPDTTAWINDFENAYNEPYVRLYFSHGGYNDYPVVGVSWEQANAFSHWRTEFL---------------------------------------EPYRLPTEAEWEYAARAGNNENM---------YPWDGEPLT----EDKGC-FYANFK---PDEGNY------SRD----------HIITSRVGTYSPNDFGLYDMAGNVSEWTSTAYTESVGKLTSDLNP----------------------------------------------------------------------------------RKIVRGGSWKDVAHNVRSDLRMWEYQNEQRSYIGFRNVRT----------- 
ADZ81732     ----------------------------------ELTSKAPKGMVFIPAGSFIA-GQSDEDITSA-AQNRQFTQSAFFMDETEISNSQYRQFVNWVR------------------IDWQV--N--MYYDRIFGRDELDVRLLKYHYEIYNHRMAAA---------------------------------------------DTIGIYPDTLVWLADFSYAQNEPMVEGYFSHPAFQDYPVVGVNWRQARAFAVWRTRLY---------------------------------------LSYELPSEHQWEYAARGGLNGAP---------YPWGGPTIR----NAKGC-LMANFK---PGRGNY------ADD----------GAYTVPVHSYFPNDYGLYNMAGNVAEWTASSFEESSSSFIHDMNP----------------------------------------------------------------------------------RKVVRGGSWKDIGYFLQNSTRTYEYQDTAKSYIGFRCVTS----------- 
AEE49344     ----------------------------------ELTGINPYGMVYVPSGTLLV-GPSDQDISNT-QRPKQISIQGFFMDDTEITNNEYRQFVYWVK------------------IDWD------MYYDRFAGKKEIDVRNLKYKYSWYDWKKAAN---------------------------------------------KEVNVYPDTLVWVRDFAYSYNEPYARNYFWHPAFDDYPVVGIDWHTANAFCYWRTMLW---------------------------------K-----ENYRLPFEHEWEYAARGGRDRAM---------YPWGGPYIR----NAKGC-LLANFK---PGRGNY------PED----------GFYTVRADAYFPNDYGLYNMAGNVAEWTNTAYYENAYSFLHDLNP----------------------------------------------------------------------------------RKVLRGGSWKDIHHFLQTGTRSYEYQDTTKSYVGFRCVLT----------- 
ADV48211     ----------------------------------ELVPEKPHGMELIPQGSYIM-GKSEEDQAKV-APTKTVTVRSFYMDDTEITNSEYRQFVEWVR------------AM----LNFD---PDKLYIESYNGQRTIDVTQLKYKYSWMDIEAAA----------------------------------------------EELEIYPDTTVWIRDFEYSYNEPMHNDYFWHDAYSEYPVVGVSWKQAKAFCNWRTKFK---------------------------------------NQFRLPTEAEWEYAARGGIESGT---------YPWGGPYVI----SDTGC-FMANFK---PQRGDY------AAD----------ALYTVEAKSFEPNDYNLYNMAGNVSEWTDSSYDPNSYEYVSTMNP----------------------------------------------------------------------------------RKVIRGGSWKDVAYFLQVSTRDYEYQDSARSYIGFRTVQD----------- 
AIZ40504     ----------------------------------ELVPEKPHGMELIPQGSYIM-GKSEEDQAKV-APTKTVTVRSFYMDDTEITNSEYRQFVEWVR------------SM----LNLD---PDKLYIEAYNGQRTIDVTQLKYKYSWMDIEAAA----------------------------------------------EELEIYPDTTVWIRDFEYSYNEPMHNDYFWHDAYSEYPVVGVSWKQAKAFCNWRTKLK---------------------------------------NQFRLPTEAEWEYAARGGIESGT---------YPWGGPYVI----SDTGC-FMANFK---PQRGDY------AAD----------ALYTVEAKSFEPNDYNLYNMAGNVSEWTDSSYDPNSYEYVSTMNP----------------------------------------------------------------------------------RKVIRGGSWKDVAYFLQVSTRDYEYQDSARSYIGFRTVQD----------- 
AIY12139     ----------------------------------ELVPEKPHGMELIPQGSYIM-GKSEEDQAKV-APTKTVTVRSFYMDDTEITNSEYRQFVEWVR------------SM----LNLD---PDKLYIEAYNGQRTIDVTQLKYKYSWMDIEAAA----------------------------------------------EELEIYPDTTVWIRDFEYSYNEPMHNDYFWHDAYSEYPVVGVSWKQAKAFCNWRTKLK---------------------------------------NQFRLPTEAEWEYAARGGIESGT---------YPWGGPYVI----SDTGC-FMANFK---PQRGDY------AAD----------ALYTVEAKSFEPNDYNLYNMAGNVSEWTDSSYDPNSYEYVSTMNP----------------------------------------------------------------------------------RKVIRGGSWKDVAYFLQVSTRDYEYQDSARSYIGFRTVQD----------- 
EAP87234     ----------------------------------QLVPEKPYGMTTVSGGSFIM-GKSDDDIAAL-APTKTVTVRSFYMDETEITNSEYRQFVEWVR------------PM----INRE---PDTMYLESYNGQRTMDVSKFEFQYTWMDIQAAA----------------------------------------------ENVKIYPDTTVWIKDFSYSYNEPMHNDYFWHAAYDDYPVVGVSWQQAKAFCAWRTLEH---------------------------------------NTYRLPTEAEWEYAARGGIESAS---------YPWGGPYTK----NDRGC-FMANFK---PLRGDY------AAD----------ALYTVEAKSFEPNDFNLYNMAGNVSEWVDSSYDPSSYEYSSSMNP----------------------------------------------------------------------------------RKVVRGGSWKDVSYFLQVSSRDYEYADSARSYIGFRTVQD----------- 
APG65195     ----------------------------------ELVAEKPLGMTLIPGGSFTM-GKQDEDPLAT-APTRTVTVQPYYMDETEITNSEYKQFVYWVR------------AME---LNWE---PDSLYIEALNGVRTFNTKYLEYRFSWFDNEEAA----------------------------------------------EAVNVFPDTTVWIKDFNYSYNDPMHQEYFAHQAYEEYPVVGVTWDQARAFCNWRTKIK---------------------------------------PGFRLPTEAEWEYAARGGLKYAK---------YPWGGPSTT----SDQGC-FLANFK---PVRGDY------AAD----------ALYTVEAKSYNANEYGLYNMSGNVAEWTATGYNQMSYYMGSTMNP----------------------------------------------------------------------------------KKIIRGGSWKDVAYFLEVGSRDWEYADTARSYIGFRTVQD----------- 
ABQ04885     ----------------------------------ELVPEKPYGMTLVPGGSFIM-GKSDGDLANV-APTRTVTVRSFYMDETEITNSEYRQFVEWVK------------AM----LNKK---PDSMYLESYNGLRTIDVNKLKFRYSWMDIQAAA----------------------------------------------EQVNVYPDTTVWIKDFAYSYNEPMHNDYFWHKAYGDYPVVGVTWKQAKAFCAWRTLNK---------------------------------------NAFRLPTEAEWEYAARGGLESAT---------YPWGGPYTK----SDRGC-FMANFK---PNRGDY------AAD----------ALYTVEAKSYEQNGYGLYNMAGNVSEWTDSAYNPNAYEYVSTMNP----------------------------------------------------------------------------------RKVVRGGSWKDVAYFLQVSTRDHEYADSARSYIGFRTVQD----------- 
AOC93911     ----------------------------------ELVPEKPYGMTLVPGGSFIM-GKSDADLANV-APTKTVTVRSFYMDETEITNSEYRQFVEWVK------------AM----LNRK---PDSMYLESYNGLRTIDVNKLKFRYSWMDIQAAA----------------------------------------------EQVNVYPDTAVWIKDFAYSYNEPMHNDYFWHKAYGDYPVVGVTWKQAKAFCAWRTLNK---------------------------------------NAFRLPTEAEWEYAARGGLESAT---------YPWGGPYTK----SDRGC-FLANFK---PSRGDY------AAD----------ALYTVEAKSYDVNGYGLYNMAGNVSEWTDSAYNPNAYEYVSTMNP----------------------------------------------------------------------------------RKVVRGGSWKDVAYFLQVSTRDHEYADSARSYIGFRTVQD----------- 
AGC75991     ----------------------------------MVVPEKPYGMTLVPGGAFIM-GKSDDDIAAT-APTKTVTVPSYYMDETEITNAEYRQFVHWTR------------PV----LNHD---PDQMYIEAYNGERTIDTEKIIFTYTSLDLNAAA----------------------------------------------VPVKIYPDTTVWIRDFNYSYNEPMHNDYFYHEAYSDYPVVGVNWNQAKAFCQWRTLYH---------------------------------------NEYRLPTEAEWEYAARGGLEGAT---------YPWGGPYAK----NDRGC-FLANFK---PLRGDY------AAD----------ALYTVEARSYEPNEYNLYNMAGNVSEWVNSSYEAGAYEMMSSMSP----------------------------------------------------------------------------------RKGVRGGSWKDVSYFLQVGTRDYEYQDSARSYIGFRTVQS----------- 
AOR26642     ----------------------------------ELVPEKPYGMSLIPGGAFVM-GKSDDDIVDL-APTKTVTVRSFYMDETEITNSEYRQFVHWVR------------PM----INND---PDGMYLEWYNGQRTWDVEQFEFEYTYMDIEEAA----------------------------------------------YPVKVYPDTTVWIRDFEYAYNVPMHNDYFWHEAYGDYPVVGITWEQADAFCQWRSLYK---------------------------------------NMFRLPSEAEWEYAARGGLRGAA---------FPWGGPYAK----NDRGC-FLANFK---PLRGNY------AAD----------ALYTVEADAYEPNDYNLWNMAGNVSEWVNSSYDASSYEYTASFNP----------------------------------------------------------------------------------RKVVRGGSWKDVAYYLQVSTRDYEHADSARSFIGFRTVQD----------- 
CCG54177     ----------------------------------ELVSEKPYGMTLIPGGAFIM-GKSDDDLANI-APTKTVTVRSFYMDETEITNSEYRQFVEWVK------------AM----LNKK---PDSMYLESFNGLKTIDVSKLKFKYNQVDLNKAV----------------------------------------------PPIEIYPDTTVWIKDFAYSYNEPMHNDYFWHQAYGEYPVVGVSWKQAKAFCAWRTMYK---------------------------------------NSFRLPTEAEWEYAARGGIESGT---------YPWGGPYAK----NDRGC-FLANFK---PNRGDY------AAD----------ALYTVEARSYEPNDFNLYNMAGNVSEWTESSYDPGAYEFVSTMNP----------------------------------------------------------------------------------RKVVRGGSWKDVAFFLQVSTRDFEYADSARSYIGFRTVQD----------- 
ADQ80635     ----------------------------------EVTEAQPYGMVFIKRGSFMM-GPNDQSALGE-KKSINVTVDAFWMDETEITNDKYKQFVYYVR------------------LNWK----ASLYYNGLHGKRQIDPGKLQYKYEWINYDQAAL-----------------NK-----------TI-------------RIVNVYPDTIMWLRDFQFSYNDPKMHMYFSHPGFSQYPVVGVTWEQAQAFSQWRTRLF---------------------------------------QDYRLPTEAEWEYAARGGRKMAF---------YPWGGNYVR----DKKGC-YLANFK---PMRGSY------TDD----------GATTMKVASYPPNNFGLYDMAGNVAEWTSSAYDGSSSLVVSDMNP----------------------------------------------------------------------------------RKVIKGGSWKDIAYFLQCGVRDYEYQNESRPYIGFRCVRS----------- 
ACU57981     ----------------------------------QLIPPVPYGMVYVPSGTFHM-GPSDEDLNYA-ARNKSISISGFYMDATEITNNEYRQFVQWVT------------------IDWK------MTYDRLYGRKEFDVRKLVYHAETFNWEQAKK---------------------------------------------KDVAIYPDTLCWIRDFSYAYNEPMTRMYFWHPAFDNYPVVGVTWHQANAFAEWRSKFW---------------------------------------DKFQLPSEAQWEYAARGGREQTP---------YPWGGYYIR----NKKGC-LLANFK---PGRGNY------PED----------GFYTVRADAYWPNDYGLYNMSGNVAEWTQDIYYENAYSFTSDMNP----------------------------------------------------------------------------------RKAVRGGSWKDIGYFLQTGTRSYEYQDSAKSYIGFRCTIA----------- 
AMC11829     ----------------------------------ELVTKKPLGMVLIPGGSFTM-GKEDEDVAAS-TPTRTVTVRPYYMDETEITNAEYKEFVYWVR------------PM----LNWD---PDTMYVDSFDGKRILDTKKLKYKYSWLDRSSAA----------------------------------------------EIVEIYPDTTVWVKDFNYSYNDPMHQDYFYHQAYNEYPVVGVTWSQAKAFCSWRTKKK---------------------------------------PAFRLATEAEWEYAARGGLEYST---------YPWGGPYTT----TDRGC-FLANFK---PSRGNY------AVD----------ALYTVEAKSYNPNDYGLYNMAGNVSEWTNTAYSEASYYISSTMNP----------------------------------------------------------------------------------RKIIRGGSWKDVAYFLQVSTRDYEYADSARSYIGFRTVQD----------- 
AMR30228     ----------------------------------EVVT-TPLNMVYIKGGTFMM-GQTDQDVTFA-AQTKQASVPPFFMDETELSNTKYKQFVFWVR------------------INWNA--NQGLYYDRIFDRNEIDVRMLKYNYALVVLRDAAN---------------------------------------------DTVPVYPDTLVWLSDFSYAANEPMVEGYFSHPAYRNYPVVGVTWRQARAFTVWRTRLS---------------------------------------LPYDLPNEAEFEYAARGGRIGTD---------YPWGGPYIK----NAKGC-LMANFK---PGRGNY------TDD----------GAYTVNVRSYFPNDFGLYNMAGNVAEWTMSAYDESASTFVHDLAP----------------------------------------------------------------------------------RKVVRGGSWKDIGYFLQNSTRTYEYQDTAKSYIGFRCVTH----------- 
ADF54453     ----------------------------------QLVPEEPFGMVLVPGGSFIM-GKSDDDIAGQ-APPKTVTVNSFYMDETEITNAEYRQFVNYVK------------PM----LNKD---PDQLYIDAYNGTRTIDVKNLKFKYSWMDVEAAV----------------------------------------------EVVEVYPDTAVWIKDFNYSYNEPMHNDYFWHSAFDDYPVVGVTWKQARAFAQWRTKYN---------------------------------------PHYRLPTEAEWEYAARGGLEGGT---------YPWGGPYTK----NDRGC-FMANFK---PLRGDY------AAD----------ALYTVEAKSFDPNGYGLYNMAGNVAEWVNSSYDAASYDYMSSMNP----------------------------------------------------------------------------------RKVVRGGSWKDVAYFLQVSSRDYEYADSARSYIGFRTVQD----------- 
AEA44274     ----------------------------------HLTPEIPLGMVYVPSGSYIM-GENDQDVPFL-TRAKTVSVQAFYIDQTEITNNEYRQFVDWVR-------DEGALD-----LNWD------MYYERFYRRREIDTRKLNFKYYWIDLREAARVHNGIDKDGNEVSPEHR----------------------------EEINVYPDTLVWVRDFTYAFHDPMTNMYFWHPAYDNYPVIGITWVQAKAFSIWRTQLL---------------------------------------NDFRLPTEAEWERAARGDLNNSP---------YPWGGPYIR----NQSGC-FLGNFK---PMRGRY------FED----------GFHTVKAYSYNPNGWGLYCMAGNVSEWCETAYDEAMYEFSHDLNT----------------------------------------------------------------------------------RKVIRGGSWKDVGYYLQTSTRTYEYQDTAKSYVGFRNVAT------DIQLR 
EAQ39191     ----------------------------------ELVPEKPFGMTLVSGGAYIM-GKSDDDFAAV-APTKTVTVRSFYMDETEITNAEYRQFVEWVK------------PM----LNKD---PDTMYIEAYNGQRTIDVDKLNFRYTYLDIQAAA----------------------------------------------EVVPIYPDTTVWIKDFAYSYNEPMHNDYFWHDAYGEYPVVGVTWMQAKAFCEWRTMYK---------------------------------------NRFRLPGEAEWEYAARGGLESGD---------YPWGGPYAK----NDRGC-FLANFK---PLRGDY------GAD----------ALYTVEADAYEPNDYNLYNMAGNVSEWVASSYDPASYEYMSTINP----------------------------------------------------------------------------------RKVIRGGSWKDVAYFLQVSSRDYEYQDSARSYIGFRTVQD----------- 
AEE19665     ----------------------------------ELVPEKPYGMTLVSGGAYIM-GKSDDDFAAV-APTKTVTVRSFYMDETEITNSEYRQFVEWVQ------------PM----LNKD---PDTMYIEAYNGQRTIDVDKLDFRYTYLDIQEAA----------------------------------------------EIVNIYPDTTVWIKDFAYSYNEPMHNDYFWHDAYGEYPVVGVTWMQAKAFCEWRTMYK---------------------------------------NRFRLPGEAEWEYAARGGLESGD---------YPWGGPYAK----NDRGC-FLANFK---PLRGDY------GAD----------ALYTVEADAYEPNDYNLYNMAGNVSEWVASSYDPASYEYMSTINP----------------------------------------------------------------------------------RKVIRGGSWKDVAYFLQVSSRDYEYQDSARSYIGFRTVQD----------- 
ANH61818     ----------------------------------ELVPEKPFGMTLVSGGAYIM-GKSDDDFAAV-APTKTVTVRSFYMDETEITNAEYRQFVEWVK------------PM----LNKD---PDTMYIEAYNGQRTIDVDKLNFRYTYLDIQAAA----------------------------------------------EVVPVYPDTTVWIKDFAYSYNEPMHNDYFWHDAYGEYPVVGVTWMQAKAFCEWRTMYK---------------------------------------NRFRLPGEAEWEYAARGGLESGD---------YPWGGPYAK----NDRGC-FLANFK---PLRGDY------GAD----------ALYTVEADAYEPNDYNLYNMAGNVSEWVASSYDPASYEYMSTINP----------------------------------------------------------------------------------RKVIRGGSWKDVAYFLQVSSRDYEYQDSARSYIGFRTVQD----------- 
CAL67960     ----------------------------------QLVPEKPYGMTLIPGGAFVM-GKSDDDIAGQ-APPKTVTVRSFYMDETEITNSEYRQFVDYVK------------PM----LNKD---PDSMYIEVYNGQRTIDVKKLKFRYSYMDIQSAA----------------------------------------------EEVSIYPDTTVWIKDFNYSYNEPMHNDYFWHSAFDDYPVVGVSWKQARAFTQWRTKYH---------------------------------------PTYRLPTEGEWEYAARGGLEGAT---------YPWGGPYTL----NDRGC-FMANFK---PLRGDY------AAD----------ALYTVEAKSYDPNDYGLYNMAGNVAEWVDSSYDPGSYEYMSTMNP----------------------------------------------------------------------------------RKVVRGGSWKDVAYFLQVSSRDYEYMDSARSYVGFRTVQD----------- 
APU67824     ----------------------------------QLVPEKPYGMTLIPGGAFVM-GKSDDDIAGQ-APPKTVTVRSFYMDETEITNSEYRQFVNYVR------------PM----LNKD---PDSMYIEVYNGQRTIDVKKLKFRYSWMDIQSAA----------------------------------------------EEVSVYPDTTVWIKDFNYSYNEPMHNDYFWHSAYDEYPVVGVSWKQARAFTQWRTKYH---------------------------------------PSYRLPTEGEWEYAARGGLDGAT---------YPWGGPYTK----NDRGC-FMANFK---PLRGDY------AAD----------ALYTVEAKSYDPNDFGLYNMAGNVSEWVDSSYDPGSYEYMSTMNP----------------------------------------------------------------------------------RKVVRGGSWKDVAYFLQVSSRDYEYADSARSYIGFRTVQD----------- 
AMQ00662     ----------------------------------ELVKKMPRGMVYIPQGKTLI-GMSDEDINNS-SPSKMTSFSAFYMDETEITNAKYRQFVNWVR------------------IDWKV---KDMYYDALPGRNDLDIRKLRYSYSFVNLDLAEA--------------------------------YVDSPDPNNPNQFPSVSVYPDTMVWKVDYSYSQNDPMVKSYFNHPSYDNYPVVGVTWEQANAFCFWRTRLY---------------------------------------PEYRLPTDAEFEYAARGGNVKTK---------YPWGGPYVR----NTKGC-MQANFK---VGRGNY------SDD----------GLYTVNVKSYFPNDYGLYNMAGNVAEWTVTAYNNSAAPQLLDFNP----------------------------------------------------------------------------------RKVVRGGSWKDIGFFLQNSVGTYEYQDQARSYIGFRCVSS----------- 
APS38497     ----------------------------------QLVPEKPLGMTLIPGGSFIM-GKSDDDIAGQ-APPKTVTVRSFYMDETEITNAEYRQFVNDVK------------PM----LNKD---PDMMYIEVYNGQRTIDVEKLKFTYTWMDVQGAA----------------------------------------------EEIQIYPDTTVWIRDFNYSYNEPMHNDYFWHSAFDDYPVVGVTWKQARAFTQWRTLYH---------------------------------------PSYRLPTEGEWEYAARGGLEGAT---------YPWGGPYAK----NDRGC-FMANFK---PLRGDY------AAD----------ALYTVEAQSYDPNDYGLYNMAGNVAEWVDSSYDPASYEYMSSMNP----------------------------------------------------------------------------------RKVVRGGSWKDVAYFLQVSSRDYEYADSARSYIGFRTVQD----------- 
APG61017     ----------------------------------QLVPEKPYGMTLIPGGSFVM-GKADDDIADQ-APPKTVTVRSFYMDETEITNAEYRQFVNYVK------------PM----LNTK---PDSMYIEVYNGQRTIDVKKLKFKYSWMDIQAAA----------------------------------------------EEVAIYPDTTVWIKDFNYSYNEPMHNDYFWHSAFDAYPVVGVSWKQARAFTQWRTKHH---------------------------------------PSYRLPTEGEWEYAARGGLDGAT---------YPWGGPYTL----NDRGC-FMANFK---PLRGDY------AAD----------ALYTVEAKSYDPNDFGLYNMAGNVAEWVDSSYDPNSYHYMSTMNP----------------------------------------------------------------------------------RKVVRGGSWKDVAYFLQVSSRDYEYADSARSYIGFRTVQD----------- 
AFL97608     ----------------------------------MIVPQRPVGMVPVPGGSFVM-GQTDYDFAQQ-ASPKTVSVSGFFMDETEITNEMYHDFVNYVRGYS---------AI----LNWD---PEDLYYDRFNGERLLDVRKLNYVFTEIDKNKAAK---------------------------------------------DTINVYPDTTVWVRDFNYAYNDPLHQDYFWNTAYSKYPVVGVTWDQARGFCAYRTEKH---------------------------------------IVYRLPTEVEWEYAARGGLEDAP---------YPWGGPYLM----DSRGC-YLANFK---PKRGDY------VEDCCSKSKKK--YIYTAPVKSFYPNDYGLYDMAGNVAEWTQSPYEIISSEYTSTLNP---------------------------------------------------------------------------------RKKTVKGGSWKDIGYLLMVANREYEYKDSARSYIGFRTVQT----------- 
AIP98882     ----------------------------------MIVPQRPVGMVPVPGGSFVM-GQTDYDFAQQ-ASPKTVSVSGFFMDETEITNEMYHDFVNYVRGYS---------AI----LNWD---PEDLYYDRFNGERLLDVRKLNYVFTEIDKNKAAK---------------------------------------------DTINVYPDTTVWVRDFNYAYNDPLHQDYFWNTAYSKYPVVGVTWDQARGFCAYRTEKH---------------------------------------IVYRLPTEVEWEYAARGGLEDAP---------YPWGGPYLM----DSRGC-YLANFK---PKRGDY------VEDCCSKSKKK--YIYTAPVKSFYPNDYGLYDMAGNVAEWTQSPYEIISSEYTSTLNP---------------------------------------------------------------------------------RKKTVKGGSWKDIGYLLMVANREYEYKDSARSYIGFRTVQT----------- 
AKP71941     ----------------------------------ELIAERPYGMVAIPGGSFVM-GMADVDYTNMKAPLKTVTVSSFFMDETEVTNAQYRLFIDYVR------------PL----LDWG---PESMYLERINGERIIDTRKLKYAYQWEDIESAV----------------------------------------------ENIAVYPDTTVWIKDFNYAYNTPLYNGYFWHKAYKNYPVVGVTWDQARAYCDYKTKAK---------------------------------------MAFRLPTEAEWEYAARGGRENAT---------YPWGGPYLM----DDRGC-YMANFK---PKRGNY------IED----EKKG--YTYTAPVKSFPKNDFGLYDMAGNVSEWTESPYSNATYQFSSTLNP----------------------------------------------------------------------------------KKSVRGGSWKDVGYLLMTGYRDWERKDSARSYIGFRTVQD----------- 
ADZ11707     ----------------------------------ELIAERPYGMVAIPGGSFVM-GMADVDYTNMKAPLKTVTVSSFFMDETEVTNAQYRLFIDYVR------------PL----LDWG---PESMYLERINGERIIDTRKLKYAYQWEDIESAV----------------------------------------------ENIAVYPDTTVWIKDFNYAYNTPLYNGYFWHKAYKNYPVVGVTWDQARAYCDYKTKAK---------------------------------------MAFRLPTEAEWEYAARGGRENAT---------YPWGGPYLM----DDRGC-YMANFK---PKRGNY------IED----EKKG--YTYTAPVKSFPKNDFGLYDMAGNVSEWTESPYSNATYQFSSTLNP----------------------------------------------------------------------------------KKSVRGGSWKDVGYLLMTGYRDWERKDSARSYIGFRTVQD----------- 
AGC41247     ----------------------------------ELIAERPYGMVAIPGGSFVM-GMADVDYTNMKAPLKTVTVSSFFMDETEVTNAQYRLFIDYVR------------PL----LDWG---PESMYLERINGERIIDTRKLKYAYQWEDIESAV----------------------------------------------ENIAVYPDTTVWIKDFNYAYNTPLYNGYFWHKAYKNYPVVGVTWDQARAYCDYKTKAK---------------------------------------MAFRLPTEAEWEYAARGGRENAT---------YPWGGPYLM----DDRGC-YMANFK---PKRGNY------IED----EKKG--YTYTAPVKSFPKNDFGLYDMAGNVSEWTESPYSNATYQFSSTLNP----------------------------------------------------------------------------------KKSVRGGSWKDVGYLLMTGYRDWERKDSARSYIGFRTVQD----------- 
AKQ40396     ----------------------------------ELIAERPYGMVAIPGGSFVM-GMADVDYTNMKAPLKTVTVSSFFMDETEVTNAQYRLFIDYVR------------PL----LDWG---PESMYLERINGERIIDTRKLKYAYQWEDIESAV----------------------------------------------ENIAVYPDTTVWIKDFNYAYNTPLYNGYFWHKAYKNYPVVGVTWDQARAYCDYKTKAK---------------------------------------MAFRLPTEAEWEYAARGGRENAT---------YPWGGPYLM----DDRGC-YMANFK---PKRGNY------IED----EKKG--YTYTAPVKSFPKNDFGLYDMAGNVSEWTESPYSNATYQFSSTLNP----------------------------------------------------------------------------------KKSVRGGSWKDVGYLLMTGYRDWERKDSARSYIGFRTVQD----------- 
AFD56810     ----------------------------------ELIAERPYGMVAIPGGSFVM-GMADVDYTNMKAPLKTVTVSSFFMDETEVTNAQYRLFIDYVR------------PL----LDWG---PESMYLERINGERIIDTRKLKYAYKWEDIESAV----------------------------------------------ESIAVYPDTTVWIKDFNYAYNTPLYDGYFWHKAYKNYPVVGITWDQARAYCDYKTKAK---------------------------------------MAFRLPTEAEWEYAARGGRENAT---------YPWGGPYLM----DDRGC-YMANFK---PKRGNY------IED----EKKG--YTYTAPVKSFPKNDFGLYDMAGNVSEWTESPYSNATYQFSSTLNP----------------------------------------------------------------------------------KKSVRGGSWKDVGYLLMTGYRDWERKDSARSYIGFRTVQD----------- 
AIH01830     ----------------------------------ELIAERPYGMVAIPGGSFVM-GMADVDYTNMKAPLKTVTVSSFFMDETEVTNAQYRLFIDYVR------------PL----LDWG---PESMYLERINGERIIDTRKLKYAYQWEDIESAV----------------------------------------------ENIAVYPDTTVWIKDFNYAYNTPLYDGYFWHKAYKNYPVVGVTWDQARAYCDYKTKAK---------------------------------------MAFRLPTEAEWEYAARGGRENAT---------YPWGGPYLM----DDRGC-YMANFK---PKRGNY------IED----EKKG--YTYTAPVKSFPKNDFGLYDMAGNVSEWTESPYSNATYQFSSTLNP----------------------------------------------------------------------------------KKSVRGGSWKDVGYLLMTGYRDWERKDSARSYIGFRTVQD----------- 
AFR34829     ----------------------------------ELIAERPYGMVAIPGGSFVM-GMADVDYTNMKAPLKTVTVSSFFMDETEVTNAQYRLFIDYVR------------PL----LDWG---PESMYLERINGERIIDTRKLKYAYQWEDIESAV----------------------------------------------ESIAVYPDTTVWIKDFNYAYNTPLYDGYFWHKAYKNYPVVGVTWDQARAYCDYKTKAK---------------------------------------MAFRLPTEAEWEYAARGGRENAT---------YPWGGPYLM----DDRGC-YMANFK---PKRGNY------IED----EKKG--YTYTAPVKSFPKNDFGLYDMAGNVSEWTESPYSNATYQFSSTLNP----------------------------------------------------------------------------------KKSVRGGSWKDVGYLLMTGYRDWERKDSARSYIGFRTVQD----------- 
ALO49494     ----------------------------------EVVEPTPYGMIRINRGYLRM-GLETQDSLWG-LSQKDVSVDGFWMDETEVTNAKYKQFVMWVR------------------VNWK----DSMYE--VTGEKLLDYRQLNFRYEIYDYASAAL-----------------SE-----------TI-------------YIVNVYPDTTCWVNDFKNSDNEIYLRNYFSNPAYNDYPVVGVTWEQANAFCAWRTEFL---------------------------------------QRYRLPTEAEWEYAAR-GKEGKE---------FPWEIQDVK----TGDGC-FYANFK---PDRGNY------TKD----------NLITSKVGVYSSNSNGLYDMAGNVAEWTSTVYTASGVDAMNDLNP----------------------------------------------------------------------------------KKSVRGGSWKDPETFIRSAWRSWEYQNQPRSYIGFRCVRS----------- 
SCM59452     ----------------------------------ELTEPTPYNMVLVKRGAYRM-GPGEIDSLWG-VPTRGVSVDDFWMDEAEITNAQYKQFVFWVR------------------LNWS----NSVYV--ITGKKMLDARQMNFRYEWFDATEAAK-----------------NE-----------TI-------------RIVNIYPDTTCWVNDFENANNEYYLHNYFSHPAFAHHPVVGVTWEAATAFCEWRTMFL---------------------------------------EKYRLPTEAEWEMAARSGKTENR---------YPWGSDDLQ----DDKAC-YLANFK---PGEGAY------AAD----------NLIPAKTRSYPPNDFGLYDMAGNVAEWTSTAYTESGNRLMSDMNP----------------------------------------------------------------------------------RKVVKGGSWKDISTFIRSDMRDSEFQNRGRSYIGFRCVRT----------- 
CEA15048     ----------------------------------ELTEPTPYNMVLVSRGAYTM-GPGEIDSLWG-IPTRGVSVDNFWMDETEITNSQYKQFVYWVR------------------LNWS----NSLYI--ITGEKMLDGSQLNFRYELYDAAEAAK-----------------NE-----------TI-------------YIVNVYPDTTCWINDFHNSNNEIYMRNYFSNPAYAHYPVVGVSWQQATAFCEWRTLFL---------------------------------------EKYRLPTEAEWELAARSGSSDNI---------YPWGSDGTL----AENGC-YQANFS---PGDGAY------AAD----------FLITAPVRSFKPNNIGLYDMAGNVAEWTSTAYSESGNELMSNINP----------------------------------------------------------------------------------RKVVKGGSWKDNALFIRADMRDSEYQNRGRSYIGFRCVRT----------- 
AEM69892     ----------------------------------ELVPEKPYGMELIPRGAFVM-GKAHEDQAKT-APTRTVTVRSFYMDDTEITNSEYRQFVEWVK------------VM----LNKD---PDSMYLESYNGLRSIDVTKIKYKYNWMDIEAAA----------------------------------------------EELEIYPDTTVWIRDFEYSYNEPMHNDYFWHDAYSDYPVVGVNWMQAKAFCNWRTKFK---------------------------------------NQFRLPTEAEWEYAARGGIEGGT---------YPWGGPYVI----SDTGC-FMANFK---PQRGDY------AAD----------ALYTVEAKSFEPNEYNLYNMAGNVSEWTNSSFDPGAYQYLSTMNP----------------------------------------------------------------------------------RKVIRGGSWKDVAYFLQVSTRDYEYQDSARSYIGFRTVQD----------- 
ALM08018     ----------------------------------ELVPEKPYGMELIPRGAFTM-GKSEEDMAQT-APTKTVTVTSFYMDDTEITNSEYRQFVDWVK------------AM----LNRD---PDSMYLESYNGQRIIDVKKLKYSYKWIDIEAAA----------------------------------------------EMLEIYPDTTVWIKDFEYSYNEPMHNDYFWHDAYSDYPVVGVSWQQAKAFCNWRTKFK---------------------------------------NQFRLPTEAEWEYAARGGIEGGT---------YPWGGPYVI----SDTGC-FMANFK---PQRGDY------AAD----------ALYTVEAKSFEPNDFNLYNMAGNVAEWTNSSYDPNSYEFVSTMNP----------------------------------------------------------------------------------RKVIRGGSWKDVAYFLQVSTRDYEYQDSARSYIGFRTVQD----------- 
EAR17029     ----------------------------------ELVPEKPYGMELIPRGAFIM-GKSEEDMANV-APTKTVTVRSFYMDDTEITNSEYRQFVEWVK------------VM----LNKD---PDSMYLETYNGQRTIDVTKLNYKYTWMDIEAAA----------------------------------------------EITAIYPDTTVWIRDFEYSYNEPMHNDYFWHDAYSDYPVVGVSWSQAKAFCNWRTKFK---------------------------------------NQFRLPTEAEWEYAARGGIEGGT---------YPWGGPYVI----SDTGC-FMANFK---PQRGDY------AAD----------ALYTVEAKSYEPNDFNLYNMAGNVSEWTNSSYYPGSYEYASTMNP----------------------------------------------------------------------------------RKVIRGGSWKDVAYFLQVSTRDYEYKDSARSYIGFRTVQD----------- 
AKA34601     ----------------------------------ELVPEKPYGMELIPRGAFVM-GKADEDQAKV-APTRTVTVRSFYMDDTEITNSEYRQFVEWVK------------VM----LNKD---PDSLYLESYNGQRTFDVTKLKYKYTWMDIEAAA----------------------------------------------EELEIYPDTTVWIRDFEYSYNEPMHNDYFWHDAYSDYPVVGVNWKQAKAFCHWRTKFK---------------------------------------NQFRLPTEAEWEYAARGGIEGGT---------YPWGGPYVI----SDTGC-FMANFK---PQRGDY------AAD----------ALYTVEAKSFEPNDYNLYNMAGNVSEWTNSSYDPGAYQFVSTMNP----------------------------------------------------------------------------------RKVIRGGSWKDVAYFLQVSTRDYEYQDSARSYIGFRTVQD----------- 
CAZ95208     ----------------------------------ELVPEKPYGMELIPRGSFIM-GKSEEDQAKV-APTKTVTVRSFYMDDTEITNSEYRQFVEWVQ------------AM----LNKE---PDSLYIESYNGQRTIDVTKLKYKYSWMDIEAAA----------------------------------------------EELEIYPDTTVWIRDFEYSYNEPMHNDYFWHDAYSEYPVVGVSWQQARAFCNWRTKFK---------------------------------------NQFRLPTEAEWEYAARGGIEGGT---------YPWGGPYVI----SDTGC-FMANFK---PQRGDY------AAD----------ALYTVEAKSYEPNDFNLYNMAGNVSEWTNSSYDPSSYEFVSTMNP----------------------------------------------------------------------------------RKVIRGGSWKDVAYFLQVSTRDYEYADSARSYIGFRTVQD----------- 
EAR00567     ----------------------------------ELTPEKPYGMELIPRGSFIM-GKSEEDQAKV-APTKTVTVRSFYMDDTEITNSEYRQFVEWVQ------------VM----LNKD---PDSLYIESYNGQRTFDVTKLKYKYSWMDIEAAA----------------------------------------------EELEIYPDTTVWIRDFEYSYNEPMHNDYFWHDAYSDYPVVGISWKQAQAFCNWRTKFK---------------------------------------NKFRLPTEAEWEYAARGGIEGGT---------YPWGGPYVI----SDTGC-FMANFK---PQRGDY------AAD----------ALYTVEAKSYEPNDFNLYNMAGNVSEWTNSSYDPSSYDYVSTMNP----------------------------------------------------------------------------------RKVIRGGSWKDVAYFLQVSTRDYEYADSARSYVGFRTVQD----------- 
APA63808     ----------------------------------ELTPEKPYGMELIPRGSFIM-GKSEEDQGKL-APTKTVTVRSFYMDDTEITNSEYRQFVEWVK------------VM----LSKD---PDSIYLESYNGQRTIDVKQLKYKYSWMDIEAAA----------------------------------------------EEVEIYPDTTVWIRDFSYSYNEPMHNDYFWHDAYSEYPVVGISWQQAKAFCNWRTKFK---------------------------------------NQFRLPTEAEWEYAARGGIEGGT---------YPWGGPYVI----SDTGC-FMANFK---PQRGDY------AAD----------ALYTVEAKSYEPNDYNMYNMAGNVSEWTNSSYDPSAYDYVSTMNP----------------------------------------------------------------------------------RKVIRGGSWKDVAYFLQVSTRDFEYADSARSYIGFRTVQD----------- 
APQ16849     ----------------------------------ELTPEKPYGMELIPRGSFIM-GKSEEDQGKL-APTKTVTVRSFYMDDTEITNSEYRQFVEWVK------------VM----LSKD---PDSIYLESYNGQRTIDVKKLKYKYSWMDIEAAA----------------------------------------------EEVEIYPDTTVWIRDFSYSYNEPMHNDYFWHDAYSEYPVVGITWQQAKAFCNWRTKFK---------------------------------------NQFRLPTEAEWEYAARGGIEGGT---------YPWGGPYVI----SDTGC-FMANFK---PQRGDY------AAD----------ALYTVEAKSYEPNDFNMYNMAGNVSEWTNSSYDPSAYDYVSTMNP----------------------------------------------------------------------------------RKVIRGGSWKDVAYFLQVSTRDYEYADSARSYIGFRTVQD----------- 
ADY28591     ----------------------------------ELVPEKPYGMELIPRGSFIM-GKTEEDQAQV-APTKTVTVTSFYMDDTEITNSEYRQFVEWVK------------EM----LNKD---PDKLYIEAYNGQRTIDVTQLIYKYSWMDIDAAA----------------------------------------------TELPIYPDTTVWIKDFEYSYNEPMHNDYFWHDAYSEYPVVGVTWDQATAFCNWRTKLK---------------------------------------NKFRLPTEAEWEYAARGGIEGGM---------YPWGGPYVI----SDTGC-YMANFK---PQRGDY------AAD----------ALYTVEAKSYEPNDFNLYNMAGNVSEWTSSSYDPSTYDFVSTMNP----------------------------------------------------------------------------------RRVIRGGSWKDVAYFLQVSTRDYEYRDSARSYIGFRTVQD----------- 
APU09503     ----------------------------------ELVPEKPYGMELIPRGSFIM-GKTEEDQAQV-APTKTVTVTSFYMDDTEITNSEYRQFVEWVK------------EM----LNKD---PDKLYIEAYNGQRTIDVTQLIYKYSWMDIDAAA----------------------------------------------TELPIYPDTTVWIKDFEYSYNEPMHNDYFWHDAYSEYPVVGVTWDQATAFCNWRTKLK---------------------------------------NKFRLPTEAEWEYAARGGIEGGM---------YPWGGPYVI----SDTGC-YMANFK---PQRGDY------AAD----------ALYTVEAKSYEPNDFNLYNMAGNVSEWTSSSYDPSTYDFVSTMNP----------------------------------------------------------------------------------RRVIRGGSWKDVAYFLQVSTRDYEYRDSARSYIGFRTVQD----------- 
ACU92365     ----------------------------------ELVQPAPYGMTLIPSGSFIM-GSSDDDKTAS-APVKTVSVGSFYMDETEITNSEYRQFVNWVR------------AL----LNKK---PDKMYLEAYNGKRIMDVQKFEFKYQWLDMDKAA----------------------------------------------EIVKVYPDTTVWIRDFNYSYNEPMHNDYFWHEAYGDYPVVGVSWIQAKAFCEWRTLNK---------------------------------------NSFRLPIESEWEYAARGGLPGGT---------YPWGGPYTY----DDRAC-FLANFK---PMRGDY------AVD----------ALYTVEAKSYEPNGYNLYNMAGNVSEWTNTSYDPNSYEYMSTMNP----------------------------------------------------------------------------------RKVIRGGSWKDVAFMLQVNTRDYEYQDSARSYIGFRTVQD----------- 
ALC97514     ----------------------------------ELVQPAPYGMTLIPSGSFIM-GSSDDDKTAS-APVKTVSVGSFYMDETEITNSEYRQFVNWVR------------AL----LNKK---PDKMYLEAYNGKRIMDVQKFEFKYQWLDMDKAA----------------------------------------------EIVKVYPDTTVWIRDFNYSYNEPMHNDYFWHEAYGDYPVVGVSWIQAKAFCEWRTLNK---------------------------------------NSFRLPIESEWEYAARGGLPGGT---------YPWGGPYTY----DDRAC-FLANFK---PMRGDY------AVD----------ALYTVEAKSYEPNGYNLYNMAGNVSEWTNTSYDPNSYEYMSTMNP----------------------------------------------------------------------------------RKVIRGGSWKDVAFMLQVNTRDYEYQDSARSYIGFRTVQD----------- 
AOR28682     ----------------------------------ELVPEKPYGMSLIPGGAFVM-GKSDDDLTGI-APTKTVSVRSFYMDETEITNSEYRQFVFWVR------------PM----INND---PDNMYLESYNGQRTWDVSQFEFEYSYMDIQRAA----------------------------------------------EAVKIYPDTTVWIRDFEYSYNEPMHNDYFWHQAYGDYPVVGISWEQAKAFCQWRTLIK---------------------------------------NSFRLPSEAEWEYAARGGLQGGT---------FPWGGPYAK----NDRGC-FMANFK---PLRGNY------AAD----------ALYTVEADSYEPNDYNLYNMAGNVAEWTMSSYDSSSYEFSSTINP----------------------------------------------------------------------------------RKVVRGGSWKDVAYYLQVSSRDYEVDTIQRSYIGFRTVQD----------- 
APY01070     ----------------------------------QLVPEKPYGMTLVPGGAFIM-GKADDDLAGI-APAKTVTVRAFYMDETEITNSEYRQFVEWVR------------PM----LNHD---PDTMYLESYNGQRTWDVTKFKFQYSYMDIEKAA----------------------------------------------EEVEIYPDTTAWIRDFAYSYNEPMHNDYFWHDAYGDYPVVGVSWKQAKAFCQWRTLLH---------------------------------------NSYRLPSEAEWEYAARGGLQAAT---------FPWGGPYAK----NDRGC-FMANFK---PLRGDY------AAD----------ALYTVEADAFEPNDFNLYNMAGNVSEWVNASYDPSSYEHMSTINP----------------------------------------------------------------------------------RKVVRGGSWKDVAYFLQVSSRDYEYADSARSYIGFRTVQD----------- 
BAO76338     ----------------------------------QLVPEKPYGMTLVPGGAFIM-GKSDDDLAGV-APTKTATVRAFYMDETEITNSEYRQFVEWVR------------AM----VNHD---PDGMYLESYNGQRTWDVKQFKFQYTYMDISKAA----------------------------------------------EEVEVYPDTTAWIRDFAYSYNEPMHNDYFWHDAYGEYPVVGVSWKQARAFCQWRTLYH---------------------------------------NSYRLPSEAEWEYAARGGLQGAT---------YPWGGPYTK----NDRGC-FMANFK---PLRGDY------AAD----------ALYTVEADAYDPNDFNLYNMAGNVSEWVNGSYDPASYEYSSTINP----------------------------------------------------------------------------------RKVVRGGSWKDVAYFLQVSSRDYEYADSARSYIGFRTVQD----------- 
AND64462     ----------------------------------QLVPEKPYGMTLVPGGSFIM-GKSDDDLANV-APTKTVTVRSFYMDETEISNSEYRQFVHWVR------------VM----LNKK---PDSMYIEAYNGLRTLRSEKLKFKYTWMDIQAAA----------------------------------------------EEVTVYPDTTVWIKDFAYSYNEPMHNDYFWHQAYGDYPVVGVSWKQAKAFCAWRTLYH---------------------------------------NAYRLPTEAEWEYAARGGLESGT---------YPWGGPYAK----NDRGC-YLANFK---PSRGDY------AAD----------ALYTVEVDAYEPNDYGLYNMAGNVAEWTDSSYDPTAYEFLSTMNP----------------------------------------------------------------------------------RKVTRGGSWKDVAYFLQVSTRDFEYADSARSYIGFRTIQD----------- 
AEW87127     ----------------------------------QLVPEKPYGMTLVPGGSFIM-GKSDDDLANV-APTKTVTVRSFYMDETEISNSEYRQFVHWVR------------VM----LNKK---PDSMYIEAYNGLRTLRSENLKFKYTWMDIQAAA----------------------------------------------EEVTIYPDTTVWIKDFSYSYNEPMHNDYFWHQAYGDYPVVGVSWKQAKAFCAWRTLYH---------------------------------------NAYRLPTEAEWEYAARGGLESGT---------YPWGGPYAK----NDRGC-YLANFK---PSRGDY------AAD----------ALYTVEVDAYEPNDYGLYNMAGNVAEWTDSSYDPTAYEFLSTMNP----------------------------------------------------------------------------------RKVTRGGSWKDVAYFLQVSTRDFEYADSARSYIGFRTIQD----------- 
AOW09317     ----------------------------------ELVPEKPYGMTLVPGGSFIM-GKSDDDVANV-APTKTVTVRAFYMDETEITNSEYRQFVEWVK------------AM----LNRK---PDSMYLASYNGLRTIDVNKLKFRYTWMDIQAAA----------------------------------------------EEVMVYPDTTVWIKDFAYSYNEPMHNDYFWHKAYGDYPVVGVTWSQAKAFCEWRTLNK---------------------------------------NSFRLPQEAEWEYAARGGLESAT---------FPWGGPYAK----SDRGC-FMANFK---PNRGDY------AAD----------ALYTVEAKSYEPNGYNLYNMAGNVSEWTDSAYDANAYEFVSTMNP----------------------------------------------------------------------------------RKVVRGGSWKDVAYFLQVSTRAFEYADSSRSYIGFRTVQD----------- 
ALU25217     ----------------------------------ELMSEKPQGMSLIPGGTFTM-GQANEDFLGA-APTKTVTIGSFYMDETEISNNQYRKFVEWVK------------PM----LNKK---PDSLYIETYNGMTTFDNSKLKFKYSYVDVDAAT----------------------------------------------ETLLIYPDTTRWIKEFQYSYNEPMHNDYFWHEAFGDYPVVGVNWHQAKAFAAWRSMYK---------------------------------------NEFRLPMESEWEYAARGGLEGAM---------YPWGGPYAT----DEKGC-FMANFK---PTRFDY------AAD----------ALYTANVRSYPPNGYNLYNMAGNVAEWTSSTYDASSYDHMSALKP----------------------------------------------------------------------------------LKVVRGGSWRDPAYFLQVATRDSEYADSARSYIGFRTVQS----------- 
APA91263     ----------------------------------ELMSEKPQGMSLIPGGTFTM-GQANEDFLGA-APTKTVTIGSFYMDETEISNNQYRKFVEWVK------------PM----LNKK---PDSLYIETYNGMTTFDNSKLKFKYSYVDVDAAT----------------------------------------------ETLLIYPDTTRWIKEFQYSYNEPMHNDYFWHEAFGDYPVVGVNWHQAKAFAAWRSMYK---------------------------------------NEFRLPMESEWEYAARGGLEGAM---------YPWGGPYAT----DEKGC-FMANFK---PTRFDY------AAD----------ALYTANVRSYPPNGYNLYNMAGNVAEWTSSTYDASSYDHMSALKP----------------------------------------------------------------------------------LKVVRGGSWRDPAYFLQVATRDSEYADSARSYIGFRTVQS----------- 
AJA67940     ----------------------------------ELMSEKPQGMSLIPGGTFTM-GQANEDFLGA-APTKTVTIGSFYMDETEISNNQYRKFVEWVK------------PM----LNKK---PDSLYIETYNGMTTFDNSKLKFKYSYVDVDAAT----------------------------------------------ETLLIYPDTTRWIKEFQYSYNEPMHNDYFWHEAFGDYPVVGVNWHQAKAFAAWRSMYK---------------------------------------NEFRLPMESEWEYAARGGLEGAM---------YPWGGPYAT----DEKGC-FMANFK---PTRFDY------AAD----------ALYTANVRSYPPNGYNLYNMAGNVAEWTSSTYDASSYDHMSALKP----------------------------------------------------------------------------------LKVVRGGSWRDPAYFLQVATRDSEYADSARSYIGFRTVQS----------- 
AJH16396     ----------------------------------ELMSDKPQGMSLIPGGTFTM-GQANEDFLGA-APTKTVTIGSFYMDETEISNNQYRKFVEWVK------------PM----LNKK---PDSLYIETYNGMTTFDNSKLKFKYSYVDVDAAT----------------------------------------------ETLLIYPDTTRWIKEFQYSYNEPMHNDYFWHEAFGDYPVVGVNWHQAKAFAAWRSMYK---------------------------------------NEFRLPMESEWEYAARGGLEGAM---------YPWGGPYAT----DEKGC-FMANFK---PTRFDY------AAD----------ALYTANVRSYPPNGYNLYNMAGNVAEWTSSTYDASSYDHMSALKP----------------------------------------------------------------------------------LKVVRGGSWRDPAYFLQVATRDSEYADSARSYIGFRTVQS----------- 
ALR29189     ----------------------------------ELIAERPYGMVAIPAGSFVA-GLADQDPTNSKAGLKTVTVSAFFMDEAETTNAEYRVFINYVR------------PL----LDWK---PESMYLSRIANERILDVSKLKYTYRWGDMDAAL----------------------------------------------ESIAIYPDTTVWVKDFHFAYNEPLFEQYFWHKAYKEYPVVGVTWDQARAYCNFRSKLK---------------------------------------LIFRLPTEIEWEYAARGGMENAT---------YPWGGPYLM----DDRGC-YLANFK---PKRGNY------MED----DKKG--YTYTAPVKKFKKNGFGLFDMAGNVSEWTESGYNNSTYGFASTLNP----------------------------------------------------------------------------------RKSVRGGSWKDVGYMLMTGARDWERKDSARSYIGFRTVQD----------- 
AFD08330     ----------------------------------ELVQDVPYGMVYIPAGTFIM-GQGDQDVTAS-SQNRQVTIAPFYMDETEISNNEYRQFVLWVR------------------INPK----KGMYYDKITGRNDFDVRQLVYQYTWFDIRSAA----------------------------------------------EKIAIYPDTLVWLADFSYAQNEPMVEQYFSHPAFDDYPVVGVTWKQANAFCAWRTEFN---------------------------------------GVVSLPTEAQFEYAARGGRLGAD---------YPWGGPYIR----NSKGC-ILANFK---PGRGNY------ADD----------GFYTVHVKSYFPNDYGLYNMAGNVSEWTSSTYDESSYTFVHDMNP----------------------------------------------------------------------------------RKVVRGGSWKDIGFFLQNGTRAYEYLDTAKSYIGFRCVAQ----------- 
AFC24325     ----------------------------------QLIPINPYGMQYVPSGALHI-GPSDQDVNHS-ARPKQVSIQGFFMDDTEITNNEYRQFVHWVR------------------VDWE------MFYEQLGDRRNIDIRQLVYDYQWYDWKKAAQ---------------------------------------------DAIRIYPDTLCWIRDFTYSYNEPMTRNYFWHPAFDDYPVVGVAWKQAMAFCYWRTNLW---------------------------------------EDFRLPTEHEWEYAARGGRELAP---------YPWGGYYVR----NAKGC-LLANFK---PGRGDY------PAD----------GLYTVKGDAYFPNDYGLYCMAGNASEWTSSAYYENAYAFIHDLQP----------------------------------------------------------------------------------RKVIRGGSWKDIMYYIQTGTRHWEYQDTTKSYIGFRCVLT----------- 
AJR03352     ----------------------------------ELVPEKPYGMELIPGGAFIM-GKADDDLAGV-APAKTVTVRAFYMDATEITNSEYRQFVNWVR------------VM----INND---PDTMYLASYNGQRTWDVKKFKFQYSYMDIQEAA----------------------------------------------EEVEVYPDTTVWIRDFAYSYNEPMHNDYFWHDAYGDYPVVGVTWKQAKAFCEWRTIRK---------------------------------------NTFRLPSEAEWEYAARGGLQAAT---------YPWGGPYTK----SDRGC-FMANFK---PVRGDY------AAD----------ALYTVEAKSYEPNDYNLYNMAGNVAEWVNASYDASSYEFTSTINP----------------------------------------------------------------------------------RKIVRGGSWKDVAYFLQVSSRDYEYADSARSYIGFRTVQD----------- 
AEH01388     ----------------------------------QLVPEKPYGMTLVPGGAFIM-GKADDDLAGI-APAKTVTVRAFYMDETEITNSEYRQFVEWVR------------PM----LNHD---PDTMYLESYNGQRTWDVTKFKFQYSYMDIAKAA----------------------------------------------EEVEIYPDTTAWIRDFAYSYNEPMHNDYFWHDAYSDYPVVGVSWKQAKAFCQWRTLKH---------------------------------------NSYRLPSEAEWEYAARGGLQAAT---------FPWGGPYAK----NDRGC-FMANFK---PLRGDY------AAD----------ALYTVEADAYEPNDFNLYNMAGNVSEWVNASYDPASYEYASTINP----------------------------------------------------------------------------------RKVVRGGSWKDVAYFLQVSSRDYEYADSARSYIGFRTVQD----------- 
ALJ06779     ----------------------------------ELVPEKPFGMELIPGGAFIM-GKADDDLAAV-SPAKTVTVRAFYMDATEITNSEYRQFVNWVR------------VM----LNKE---PDTMYIESYNGQRTLDVKKLKFQYTYMDIEKAA----------------------------------------------EEVEVYPDTTVWIRDFAYSYNEPMHNDYFWHDAYGDYPVVGVTWKQAKAFCQWRTLWK---------------------------------------NSFRLPSESEWEYAARGGLQAAT---------YPWGGPYTK----SDRGC-FMANFK---PVRGDY------AAD----------ALYTVEAKSYEPNDYNLYNMAGNVSEWVNASYDPSSYEYISTINP----------------------------------------------------------------------------------RKVVRGGSWKDVAYYLQVSSRDYEYADSARSYIGFRTVQD----------- 
ACU06947     ----------------------------------ELVAERPYGMVAIPAGSYVM-GLADQDFTNTKATLKTVTVSSFFMDETEITNAEYRVFINYVR------------AM----LDWS---PESMYIERINNERIIDSRKLLYAYNWEDIESAV----------------------------------------------ESIAVYPDTTVWIRDFNYAYNEPLYDGYFWHSAYKNYPVVGVTWDQARAYCNFKSKLK---------------------------------------MAFRLPTEAEWEYAARGGRENAT---------YPWGGPYLQ----DDRGC-YLANFK---PKRGNY------IED----EKKG--YTYTAPVKQFEKNGFGLFDMAGNVAEWTESPYNNATYQFASTLNP----------------------------------------------------------------------------------RKSVRGGSWKDVGYLLMNGARDYERKDSARSFIGFRTVQD----------- 
ANF49807     ----------------------------------ELIAERPFGMVAIPAGSFVA-GLADQDPTNTKAALKTVTVSSFFMDEAETTNAEYRVFINYVR------------PL----LDWK---PESLYLSRMGSERILDVSKLKYNYQWGDMDAAL----------------------------------------------ESIAVYPDTTVWVKDFHFAYNEPLFEQYFWHKAYKDYPVVGVTWDQARAYCNFRSKLK---------------------------------------LTFRLPTEIEWEYAARGGMQNAT---------YPWGGPYLM----DDRGC-YLANFK---PKRGNY------MED----DKKG--YTYAAPVKKFKKNGFGLFDMAGNVSEWTESGYNNSSYGFSSTLNP----------------------------------------------------------------------------------KKSVRGGSWKDVGYMLMTGARDWERKDSARSYIGFRTIQD----------- 
APD06505     ----------------------------------QLVLEQPLGMVRIPSGSFVV-GQSDYDFTGN-ADPRTVTVSSFFMDETEITNGEYLQFVYYTR------------PI----LNWD---PESMYIERIDDERFIDWSKIKYKYQWVDTKAAA----------------------------------------------KEVSVYPDTTVWTRDFNYSFNEPMHEEYMWHDAYRDYPVVGVNWWQAQAFCSYRTKNA----------------------------------------KYRLPTEFEWEYAARGGLDAGT---------YPWGGPYLS----DDRGC-YMANFK---PKRGNY------MED----EKEG--WIYTAKVKSFPENGFGLYDMAGNVSEWTESAYDNSGYLQSATMNP----------------------------------------------------------------------------------KKVIRGGSWKDIGYYLQVASRDWEYADSATSYIGFRTVQT----------- 
AKK73268     ----------------------------------ELIAERPYGMVAIPAGSFVA-GLADQDPTNTKASLKTVTVSSFFMDEAETTNAEYRVFINYVR-----D------PM----LDWK---PESMYLSRLGNERILDVSKLKYTYRWGDMDAAL----------------------------------------------ESIAIYPDTTVWVKDFHFAYNEPLFEQYFWHKAYKNYPVVGVTWDQARAYCNFRTKLK---------------------------------------MIFRLPTEIEWEYAAKGGMQNAT---------YPWGGPYLM----DDRGC-YLANFK---PKRGNY------MED----EKKG--YTYTAPVKKFKKNGYGLFDMAGNVSEWTESAYNNSSYGFSSTLNP----------------------------------------------------------------------------------KKSVRGGSWKDIGYALMTGARDWERKDSARSYIGFRTVQD----------- 
ANE53628     ----------------------------------QLHLPKPPGMVYIPQGTFHM-GPSDEDPSYA-ARNRSVSISGFWMDATEITNNEYRQFVYWVR------------------VDWA-----DLILDRIFGKKEIDASKLIYHSETFDLKEAAK---------------------------------------------KDVRIYPDTLVWIRDFAYSYNEPMTKRYFSHPAFGNYPVVGVNWQQANAFCEWRTHFL---------------------------------------SDFRLPTEAQWEYAARGGRSQSM---------YPWGNYYLR----NKKGC-LLANFK---PGRGNY------PED----------GFYTVRADAYWPNDFGLYCMAGNVAEWTSSIYYEGSYTFQHDMNP----------------------------------------------------------------------------------RKVIRGGSWKDVGYYLQTGTRTYEYQDTTKSYIGFRTVID----------- 
AEW03076     ----------------------------------QLHLTRPPGMVYVPPGTFHM-GPSDEDVNYA-ARNKQISINGFWMDATEITNNEYRQFVQWVR------------------VDWK------LILNRIFGKKEIDPSKLIYHSETFQLKEAAE---------------------------------------------RNVPIYPDTLVWIRDFSYSYNEPMTKRYFVHPAFGNYPVVGVNWKQASAFCEWRTHYL---------------------------------------SDFRLPTEAEWEYAARGGRSQSM---------FPWGNYYLR----NKKGC-LLANFK---PGRGNY------PED----------AFYTARADAYWPNDFGLYCMAGNVSEWTSSLFYEGAYNFQHDMNP----------------------------------------------------------------------------------RKVIRGGSWKDVGFFLQTSTRSYEYMDTAKSYIGFRCVID----------- 
ADY53067     ----------------------------------ELTQEVPYGMVYIPAGTFVM-GQVDQDVTIS-PQNKQVTISAFYMDETEITNSEYKQFVHWVR------------------IDWKV---KNMYYERFFGKKELNVEQLKYDYEWIDYRKAAD---------------------------------------------EEVYVYPDTLVWISDFTYAQNDPMTKGYFSHPSFANYPVVGVSWKQAKAFTVWRSRLN---------------------------------------LDYDLPTEAQFEYAARGGRVGTT---------YPWGGPYIR----NAKGC-LLANFK---PGRGNY------IDD----------GAFTVYAKSYFPNDYGLYNMAGNVAEWTSSIYNPTATAYINTLNP----------------------------------------------------------------------------------RRVVKGGSWKDIGYFLQNSAKSYEYPDSARSSIGFRCVTP----------- 
ANI90483     ----------------------------------VVHMDLPSNMVYVPTGSFQL------------AGGGSVSVNGFWMDKYEVTNAQYHQFVNWVR------------------INWK----TGLMLDLLNNQPEIDPKKLVYTAHGYDFNAAAH---------------------------------------------YSVPIYPDTLVWIKDFDYSYNISMVRDYFSNPAYAQYPVVGVTWRQATAFAHWRTNYL---------------------------------------NVYRLPTEAEFEYAARGGHNNFL---------YPWGN-YLK----NNKGC-IMANFK---DGRGNY------TDD----------ALYPARVDSYFPNDYGLYNMSGNVAEWTSTSFVNGYQVYDNDFNP----------------------------------------------------------------------------------RKTVRGGSWKDPAIDIRVNARSYEYMDSARSYIGFRCVID----------- 
BAP30049     -------------------------------------------MVAIPAGSFVA-GLADQDPTNTKASLKTVTVSSFFMDEAETTNAEYRVFINYVR-----D------PM----LDWK---PESMYLSRIGNERILDVSKLKYTYRWGDMDAAL----------------------------------------------QSIAIYPDTTVWVKDFHFAYNEPLFEQYFWHKAYKNYPVVGVTWDQARAYCNFRSKLK---------------------------------------LQFRLPTEIEWEYAARGGMQNAT---------YPWGGPYLM----DDRGC-YLANFK---PKRGNY------MED----EKKG--YTYTAPVKKFKKNGFGLFDMAGNVSEWTESAYNNSSYGFSSTLNP----------------------------------------------------------------------------------KKSVRGGSWKDIGYALMTGARDWERKDSARSYIGFRTVQD----------- 
ABG57463     ----------------------------------DLVQTVPYGMVVCPSGTFHM-GQADEDVPAT-NLNKQVTIGGFYMDETEITNNEYRQFMNVML-----------------------------------------------------------------------------------------------------------ELYPDTTVWVRDFSHHMGDPMMEYYYAHPAFDEYPVVGVDWWAAKYFCEWRTQHM---------------------------------------PRFRLPSEAEWEYAARGGRDMAK---------YPWGNPYIR----NSKGC-MLANFK---PGRGNY------YDD----------FMYTSPVASYFSNDFGLYDMAGNISEWCEDAYYDAAVPIVWDLNP----------------------------------------------------------------------------------RKIIRGGSWKDIAYYLETGTRTFEYQDTSKSYIGFRTVMT----------- 
AFM04962     ----------------------------------ELTQEIPYGMIVVPAGTFHM-GQADQDILSS-NMNRQITIGGFYMDQTEITNNEYRQFIDEMT-----------------------------------------------------------------------------------------------------------RFYPDTTVWMTNFTHHYGDPMTENYYAHPSYDDYPVVGVSWFASKAFCGWRTTFM---------------------------------------PMFRLPSEAEWEYASRGGRDVAK---------YPWGGPYTR----NAKGC-ALANFK---PGRGNY------FDD----------FQYTNPVGAYFPNDFGLYDMAGNVAEWCNDAYAPNAMPLIWDLNP----------------------------------------------------------------------------------RKLVRGGSWKDIAFFIETGSRNYQYQDSVTAYTGFRCVMT----------- 
AHJ95868     ----------------------------------DLVQEVPYGMVPCPGGTFHM-GQTDQDISAS-NMNKQVTIAGFYMDETEITNNEYRQFMNAIR-----------------------------------------------------------------------------------------------------------ELYPDTTVWVRDFTYHMGDPLMEYYYTHPAFDDYPVVGVDWFAAKYFCNWRTKNK---------------------------------------PNFRLPSEAEWEYAARGGRDLAT---------YPWGGPYLR----NSKGC-MLANFK---PGRGDY------ASD----------YAYTSPVGAFFPNDFGLYDMSGNVSEWCDDAYMEASVPVVWDMNP----------------------------------------------------------------------------------RKVVRGGSWKDIAYFLETGTRNFEYQDSARSYIGFRTAMI----------- 
ACU02607     ----------------------------------ELVNRIPLGMVYIPPGRTLI-GMSDEDINNT-SPARMTSFSAFFMDQTEITNAEYRQFVYWVR------------------IDWRI---TDMYYDALPGRDEIDIRKLRYAYSYVSSDLAVE--------------------------------YTDNPDPSNPNHHPSVPVYPDTLVWKVDYSYSQNDPMVKTYFNHPSYDDYPVVGVTWEQASAFCVWRTRFY---------------------------------------PEYQLPSEAQFEYAARGGNVKTK---------YPWGGPYVR----NTKGC-MQANFK---VGRGNY------SDD----------GLYTVNVKSYFPNDYGLYNMAGNVSEWTITAYNQSAAPMLLDFNP----------------------------------------------------------------------------------RKVVRGGSWKDIGFFLQNSVGTYEYQDQARSYIGFRCVSA----------- 
ALW84284     ----------------------------------ELVQEVPFGMVPCPGGTFHM-GQTDQDISAS-NMNKQVTIAGFYMDETEITNNEYRQFMDNIK-----------------------------------------------------------------------------------------------------------ELYPDTTVWVRDFTYHMGDPLLEYYYTHPAFDDYPVVGVDWFAAKYFCNWRTKFR---------------------------------------PNFRLPSEAEWEYAARGGRDLAT---------YPWGGPYLR----NTKGC-MLANFK---PGRGDY------ASD----------FAYTAEVGSFFPNDFGLYDMAGNVSEWCDDAYMEASVPVVWDLNP----------------------------------------------------------------------------------RKVVRGGSWKDIAYFLETGTRNFEYQDSARSYIGFRCSMI----------- 
AMM50648     ----------------------------------DLIQEVPYGMIACPGGTFHM-GQTDQDIAAS-NLNKQVTIGGFYMDETEITNNEYRQFVDAIK-----------------------------------------------------------------------------------------------------------KLYPDTTVWVKDFSNHMGDPLMEYYYTHPAFDDYPVVGVSWHGAKRFNEWRTKHK---------------------------------------PNFRLPSEAEWEYAARGGRDLAT---------YPWGGPYLR----NSKGC-MLANFK---PGRGDY------YSD----------FTYTAPVGQYYPNDFGLYDMSGNVAEWCEDAYSVASVPLVWDLNP----------------------------------------------------------------------------------EKVVRGGSWKDIAHFLETGVRNFEHEDSTRSFIGFRSAMI----------- 
ALD21933     ----------------------------------DLYQEVPYGMVPCPGGTFHM-GQTDQDISAS-NMNKQVTIAGFYMDETEITNNEYRQFMDAIR-----------------------------------------------------------------------------------------------------------ELYPDTTVWVRDFTYHMGDPLMEYYYTHPAFDDYPVVGVDWFAAKYFCNWRTKHK---------------------------------------PNFRLPSEAEWEYAARGGRDLAT---------YPWGGPYLR----NSKGC-MLANFK---PGRGDY------ASD----------YAYTSPVGAFFPNDFGLYDMSGNVSEWCDDAYMEASVPVVWDLNP----------------------------------------------------------------------------------RKVVRGGSWKDIAYFLETGARNFEYQDSARSYIGFRTAMI----------- 
AIZ62963     ----------------------------------DLYQEVPYGMVPCPGGTFHM-GQTDQDISAS-NMNKQVTIAGFYMDETEITNNEYRQFMDAIR-----------------------------------------------------------------------------------------------------------ELYPDTTVWVRDFTYHMGDPLMEYYYTHPAFDDYPVVGVDWFAAKYFCNWRTKHK---------------------------------------PNFRLPSEAEWEYAARGGRDLAT---------YPWGGPYLR----NSKGC-MLANFK---PGRGDY------ASD----------FAYTSPVGAFFPNDFGLYDMSGNVSEWCDDAYMEASVPVVWDLNP----------------------------------------------------------------------------------RKVVRGGSWKDIAYFLETGARNFEYQDSARSYIGFRTAMI----------- 
AKD02677     ----------------------------------DLVQEVPYGMVACPGGTFHM-GQADQDIAAS-NLNKQVTIGGFYMDETEITNNEYRQFINVMM-----------------------------------------------------------------------------------------------------------DLYPDTTVWVKDYTYHMGDPLMEYYFSHPAFDDYPVVGVDWFAAKYFSEWRTKHK---------------------------------------PQFRLPSEAEWEYAARGGRDMAV---------YPWGGPYLR----NAKGC-LLANFK---PGRGDY------YSD----------FTYTAPVAQFFPNDFGLYDMAGNVAEWCEDAYSDATVPITWDLNP----------------------------------------------------------------------------------RKVVRGGSWKDIAYFLETGTRNFEFQDSARSYIGFRNAMI----------- 
ACP20875     ----------------------------------EF-MQAPTGMVLIPTGAFMM-GGVEEDIFKR--PNRRVSVSSFFMDETEVTNNEYRYFLTKVK------------------LDQK-------------------------------------------------------------------------------------VLTPNMDVWRTDFTNHMADRILEGYFELRGYDNYPVVGVSWEAASYFAAWRTKYF---------------------------------------PSFSLPSAAQWEYAARGGKELAK---------YPWGGPYIR----DAEGN-LRANFK---SGQGNY------SEC----------YTYTSPVTAFSPNDYGLYDMAGNVAEWTLDAYNPAAVALTWDSDP----------------------------------------------------------------------------------MKIIKGGSWKDISRFLQTGAYDYEHKDTARSYIGFRCVIP----------- 
CAL44037     ----------------------------------ELVTEKPFGMTLVPGGAFIM-GKSDDDLANV-APTKTVTVRSFYMDETEITNSEYRQFVYWVR------------VM----LNHK---PDSMYIEAYNGLRTIDVDKLKFRYSWMDIQAAA----------------------------------------------EEVKIYPDTTVWIKDFAYSYNEPMHNDYFWHQAYSQYPVVGVSWKQAKAFCAWRTLFK---------------------------------------NSFRLPTEAEWEYAARGGIESGT---------YPWGGPYAR----NDRGC-YLANFK---PSRGDY------AAD----------ALYTLEAQSYEPNDYNLYNMSGNVAEWTDSSYDPAAYEYVSTMNP----------------------------------------------------------------------------------RKVTRGGSWKDVAYYLQVGTRDFEYADSARSYIGFRTLQD----------- 
AIN74271     ----------------------------------ELVTEKPFGMTLVPGGAFIM-GKSDDDLANV-APTKTVTVRSFYMDETEITNSEYRQFVYWVR------------VM----LNHK---PDSMYIEAYNGLRTIDVDKLKFRYSWMDIQAAA----------------------------------------------EEVKIYPDTTVWIKDFAYSYNEPMHNDYFWHQAYSQYPVVGVSWKQAKAFCAWRTLFK---------------------------------------NSFRLPTEAEWEYAARGGIESGT---------YPWGGPYAR----NDRGC-YLANFK---PSRGDY------AAD----------ALYTLEAQSYEPNDYNLYNMSGNVAEWTDSSYDPAAYEYVSTMNP----------------------------------------------------------------------------------RKVTRGGSWKDVAYYLQVGTRDFEYADSARSYIGFRTLQD----------- 
AIN71166     ----------------------------------ELVTEKPFGMTLVPGGAFIM-GKSDDDLANV-APTKTVTVRSFYMDETEITNSEYRQFVYWVR------------VM----LNHK---PDSMYIEAYNGLRTIDVDKLKFRYSWMDIQAAA----------------------------------------------EEVKIYPDTTVWIKDFAYSYNEPMHNDYFWHQAYSQYPVVGVSWKQAKAFCAWRTLFK---------------------------------------NSFRLPTEAEWEYAARGGIESGT---------YPWGGPYAR----NDRGC-YLANFK---PSRGDY------AAD----------ALYTLEAQSYEPNDYNLYNMSGNVAEWTDSSYDPAAYEYVSTMNP----------------------------------------------------------------------------------RKVTRGGSWKDVAYYLQVGTRDFEYADSARSYIGFRTLQD----------- 
AFL83323     ----------------------------------EVTQNLPIDMVAVKAGTFWM-GQADEDIATT-AFNRQVTISEFYMDKYEVSNNKYRQFVEAVR-----------------------------------------------------------------------------------------------------------EVLPDTTVWTSSFSYHYGDPLMEFYFDHPAFDNYPVVGVSWEQANMYCEWRTYHM---------------------------------------PPFRLPTEAEWEYAAKGGKDVAK---------YPWGGPYLK----NKRGC-LMANFK---PGRGNY------IDD----------FSYTAPVDVFAPNGFGLYNMSGNVSEWVLDDYSEVGTALTWDLDP----------------------------------------------------------------------------------RKVVRGGSWKDIAHYLETSTRIYEYQDVKTAHIGFRTTMI----------- 
AMJ67352     ----------------------------------ELVQEVPFGMVPCPGGTFHM-GQTDQDISAS-NMNKQVTIAGFYMDETEITNNKYRQFIEAIK-----------------------------------------------------------------------------------------------------------ELYPDTTVWVRDFTYHMGDPLLEYYYTHPAFDDYPVVGVDWFAAKYFCNWRTKFR---------------------------------------PNFRLPSEAEWEYAARGGREGAT---------YPWGGPYLR----NTKGC-MLANFK---PGRGDY------VSD----------YAYTSEVGSFFPNDFGLYDMSGNVAEWCDDAYMEASVPVVWDLNP----------------------------------------------------------------------------------RKVVRGGSWKDIAYFLETGTRNFEYQDSARSYIGFRCSMI----------- 
ADQ17431     -------------------------TVNK-----QIVQVAPEGMVLIPSGSYIK-GQADEDVMST-GLNKRISIPAFYMDDTEISNNEYRMFVNSIL-----------------------------------------------------------------------------------------------------------NLYPDTTVWKKDFTYHNGDQLTENYFGNPAFDNYPVVGVSWDAAQKFCEWRTNLY---------------------------------------PSFRLPSEAEWEWAARGGKEGAK---------YPWGNPYVA----NAKGC-YLANFK---PNRGNY------QKD----------FQYTAPVNMYEKNGFGLYNMAGNVAEWTQDAYSESYMPLTWDMNP----------------------------------------------------------------------------------RKVVKGGSWKDVAYYLEAGTSTYEYRNATKSYIGFRCVMD----------- 
AKQ47231     ----------------------------------DVVQEIPYGMIACPGGTFHM-GQTDQDIAAS-NMNKQVTIGGFYMDETEITNNEYRQFMDAIR-----------------------------------------------------------------------------------------------------------QLYPDTTVWVKDFTYHMGDPLMEYYYSHPAFDDYPVVGVDWFAAKYFNSWRTKNK---------------------------------------PSFRLPSEAEWEYAARGGRDLAT---------YPWGGPYLR----NAKGC-MLANFK---PGRGDY------YSD----------FTYTAPVGQYYPNDFGLYDMAGNVSEWCEDAYSEATVPIVWDLNP----------------------------------------------------------------------------------RKIVRGGSWKDIAHFLETGVRNFEYQDSARSYIGFRSAMI----------- 
ALI99190     ----------------------------------DVIQEVPYGMVACPGGTFHM-GQTDQDIAAS-NMNKQVTIGGFYMDETEITNNEYRQFVDAIR-----------------------------------------------------------------------------------------------------------QLYPDTTVWVKDFTYHMGDPLMEYYFSHPAFDDFPVVGVDWFAAKYFNNWRTKHK---------------------------------------PSFRLPSEAEWEYAARGGRDLAT---------YPWGGPYLR----NAKGC-MLANFK---PGRGDY------YSD----------FTYTAPVGQYYPNDFGLYDMSGNVAEWCEDAYSEATVPVVWDLNP----------------------------------------------------------------------------------RKIVRGGSWKDIAHFLETGVRNFEYQDSARSFIGFRSAMI----------- 
ADY33174     -------------------------------------QKTGPGLVFIPGGTFVM-GRTQEDVMGD-NTPKRVSIASFYMDETEVRNIDWLEYLTWLR--------------------------------------------------------------------------------------------------------------PDTLVWRDQLGY--NEPMVKNYLRFPAYAEYPVVGVSWEQATDYCVWRTDRVILIDKKILTHDPDNQKDENNFNTEAYTTGQYTG-RPVRWPEYRLPTEAEWEYAAYGLIGNTQDERISNSRIYPWDGSWVRYAEKKHRGR-MMANFT---RGKGDYMGVAGSAND----------WDYTSPVRSFWPNDFGLYDMAGNVNEWVADVYRTLSFQDMAEFNP-GNVFQSPVLNEDGLGRMRYRNQTDAELANRENYRTADNRNFNDGDLKSRISGDIDWRNTENDRGTHDMYYNDGKGEITTL-ARVYKGGSWKDRAYWLNPGSRRYMNQKRSSNDIGFRCAMS----------- 
AGA76901     ----------------------------------EVTQTLPHEMVPVKAGTFWM-GQADEDIAVS-SLNKQVTISEFYMDKYEVSNNKYRQFLEAVR-----------------------------------------------------------------------------------------------------------ELVPDTTVWSQSFTHHYGDPLMEYYFEHPAFDDYPVVGISWEQAKKFCEWKTYHM---------------------------------------PRFRLPSEAEWEYAAKGGKEIAK---------YPWGGPYLK----NRRGC-LMANFK---PGRGNY------IDD----------FAYTAPVDAYAPNNFGIYNMAGNVSEWVEDAYNPAGSALTWDLDP----------------------------------------------------------------------------------RKVVRGGSWKDIAHYLETSTRTYEYQDVKTAHIGFRTVMT----------- 
AMQ55032     ----------------------------------EVTQNLPIDMVPVKAGTFWM-GQSDEDIAYT-SMNKQITISEFFMDKYEVSNNKYRQFLEAVK-----------------------------------------------------------------------------------------------------------ELRPDTTVWSKSFSYHYGDPLMEFYFDHPAFDDYPVVGISWEQAQKYCEWRTYHL---------------------------------------PAFRLPSEAEWEYAAKGGKDVAK---------YPWGGPYLK----NKRGC-LMANFK---PGRGNY------IDD----------FAYTAPVDVFAPNGFGLYNMSGNVAEWVMDAYKATARVDTWDLDP----------------------------------------------------------------------------------RKIVRGGSWKDIAHYLETSTRTYEYQDVAQAHIGFRTAMT----------- 
AEL24921     MNVVTLLSF-------------------------EVTQSLPFEMVPIKAGTFWM-GQADEDIGVS-STNKQVTISEFFMDKYEVSNNKYRQFLDAVR-----------------------------------------------------------------------------------------------------------ELLPDTTIWSQSFTHHYGDPLMEYYFDHPAFDDYPVVGVSWDQAKKFCEWKSYHM---------------------------------------PKFRLPLEAEWEYASKGGKDIAK---------YPWGGPYLK----NRRGC-LMANFK---PGRGNY------IDD----------FAYTAPVDAFAPNGYGLYNMAGNVAEWVEDAYNPAANALIWDMNP----------------------------------------------------------------------------------RKVVRGGSWKDVGYFLETSSRNFEYQFVQTAHIGFRTTMT----------- 
AKP50509     MNVVTLLSF-------------------------EVTQSLPFEMVPVKAGTFWM-GQADEDIGVS-STNKQVTISEFFMDKYEVSNNKYRQFLDAVR-----------------------------------------------------------------------------------------------------------ELLPDTTIWSQSFTHHYGDPLMEYYFDHPAFDDYPVVGVSWDQAKKFCEWKSYHM---------------------------------------PKFRLPLEAEWEYASKGGKDIAK---------YPWGGPYLK----NRRGC-LMANFK---PGRGNY------IDD----------FAYTAPVDAFAPNGYGLYNMAGNVSEWVEDAYNPAANSLIWDMNP----------------------------------------------------------------------------------RKVVRGGSWKDVGYFLETSSRNFEYQFVQTAHIGFRTTMT----------- 
AMR27752     ----------------------------------DLVQEVPFGMVPCPGGTFHM-GQTDQDIAAS-NMNKQVTIAGFYMDETEITNNEYRQFVNAIM-----------------------------------------------------------------------------------------------------------ELYPDTTVWVRDFTYHMGDPLLEYYYSHPAFDDYPVVGVDWFAARYFCTWRTKLK---------------------------------------PNFRLPSEAEWEYAARGGREGAT---------FPWGGPYVR----NTRGC-MLANFK---PGRGDY------ASD----------YAYTSEVGSYFPNDFGLYDMAGNVSEWCDDAYMEASVPIVWDLNP----------------------------------------------------------------------------------RKVVRGGSWKDIQYYLETGTRNFEYQDSARSYIGFRCSMI----------- 
ANW97060     ----------------------------------ELVAEKPFGMVLVPGGSFTM-GKTEENRWGG-MPPRSVAVKEFFMDDTEITNSEYKEFVYWVR------------PM----LNWE---PDQLYLDV-GGMKVFDVTLLKYSY----IANTK----------------------------------------------D-INVYPDTTVWAKDFEYSHNDVMVDNYFWHAAFEEYPVVGVSWNQAKAFCNWRTKKK---------------------------------------PTFRLPTEAEWEFAARGGIENGK---------FPWGGPYVT----DRNGY-YLANFK---PKRNNF------AAD----------FTYTVEAKSFKANDYGLYNMAGNVSEWTSTAYNTTAAYITSSLNA----------------------------------------------------------------------------------RKVIRGGSWKDIAYFLEVSTRDYEYADSAKSYIGFRTVQD----------- 
ACT94130     -------------------------FLKS-----EITQTTPAGMVVIPSGSFVM-GQADEDIASS-NMNRRVTISSFFMDDTEITNNEYRQFVNALL-----------------------------------------------------------------------------------------------------------KYYPDTTVWKKDFAYSNGDPFVEYYYQHPGFDTYPVVGVSWVAATYFSKWRTNLL---------------------------------------TGFRLPTEAEWEWAARGGRAVAK---------YPWGNPYTM----NAKGC-FLANFK---PQRGNY------DAD----------YPYTGPANAYNPNDFGLYNMAGNVAEWTSDAYTDNATAIVWDMNP----------------------------------------------------------------------------------RKVVKGGSWKDIAYYLQTGTRTYEFETETRAFIGFRCVMDNVN-------- 
AHM61046     ----------------------------------ELVMTVPYGMVVVPAGTFHM-GQAEEDIAAT-NFNKQITIGSFYMDDTEITNNEYRQFIMSML-----------------------------------------------------------------------------------------------------------ELYPDTTVWMRDFTHHMGDPLTEYYYLHPAFDDYPVVGVDWVAAKTFSKWRTDYL---------------------------------------PSFRLPSEAEWEYAARGGRDMAT---------YPWGNPYIR----NAKGC-MLANFK---PGRGNY------YDD----------FAYTSPVQSYFANDFGLYDMAGNVAEWCEDAFNPASVPLVWDLNP----------------------------------------------------------------------------------RKVIRGGSWKDVSYFLQTGTRSFEYQDSARSYIGFRCAMT----------- 
AEI49880     -------------------------FVKDNSGG-EIIQDTPFGMVLIPSGSFMM-GQADEDVAAT-NFNRRVTITSFYMDDTEVTNNEYRQFVASLM-----------------------------------------------------------------------------------------------------------KYHPDTTVWKKDFTYHNGDPMLEYYYSHPAFDTYPVVGVSWKAARYFSEWRSNLY---------------------------------------PKFRLPTEAEWEWAARGGRASAK---------YPWGNPYVA----NGKGC-FLANFK---PQRGNY------DAD----------YPYTAPANAYNANDYGLYNMAGNVAEWTLDAYADNATIVNWDMNP----------------------------------------------------------------------------------RKIVRGGSWKDVAYFLETGTRGWEYEDNKRSFIGFRCVVENLA-------- 
ADR22534     ----------------------------------NLVMATPYGMRSVPAGTFHM-GQADEDVAAS-NFNRQVTIGGFYMDETEITNNEYRQFVQRMM-----------------------------------------------------------------------------------------------------------ELYPDTTVWMKDFTNHMGDPMQEYYYMHPAFDDYPVVGVDWEAAKVFAQWRTDYL---------------------------------------PAFRLPSEAEWEYAARGGRDMAK---------YPWGNPYIR----NAKGC-MLANFK---PGRGNY------YDD----------NAYTAEVMSYFPNDFGLFDMSGNVSEWCEDAFNPASVPLVWDLNP----------------------------------------------------------------------------------RKVIRGGSWKDIAYYLETGTRAFEHKDSTRAYIGFRCAMT----------- 
