# Supplementary material for: Phylogenetic comparison between Type IX Secretion System (T9SS) protein components suggests evidence of horizontal gene transfer
Source: PeerJ. 2020 Jun 26;8:e9019. doi: 10.7717/peerj.9019 (PMC7323717; doi:10.7717/peerj.9019)
Supplement: Supplemental Information 1 — T9SS components sequences, alignment of each T9SS protein family, NEX files used as input for MrBayes tool, genome annotation (GFF) file for Porphyromonas gingivalis and detailed Bayesian Inference trees with support values. [file peerj-08-9019-s001.zip › supplemental/Supplemental files/Supplemental Data S2/porm.rphylipi]

159  406  i

ALO30271     NANRQKMINLMYLVFIAMMALN-VSSEVLDGFDKVDKSLASSIDGSDKRN-NLVLSELNTAY----KVWYERSLVLQKEADSLCTFIDDLKLAIAR----------DNLDASSVIMLKGS-TLRKEVDKFRELVAT----------------------------SWESSLF-ENMPTVAAITLLTKLQSDVRYAQGEVLADLVKSVDVGDYRVNSITAQVISQIVMSGDTYKANIVLSSVD----------GLFTATAGA-------TYPVKGYIEMMGN-GVKIRRDF-------------------------SVAPTMMNVLYAG--IDNPINI-AVPG--WIARP-----KTTLRVRAL--PDPLP--G-------VNYTVVKFQLV-A-SQNL--GKGK--- 
ALA94149     NANRQKMINLMYLVFIAMMALN-VSSEVLDGFDKVDKSLASSIDGSDKRN-NLVLSELNTAY----KVWYERSLVLQKEADSLCTFIDDLKLAIAR----------DNLDASSVIMLKGS-TLRKEVDKFRELVAT----------------------------SWESSLF-ENMPTVAAITLLTKLQSDVRYAQGEVLADLVKSVDVGDYRVNSITAQVISQIVMSGDTYKANIVLSSVD----------GLFTATAGA-------TYPVKGYIEMMGN-GVKIRRDF-------------------------SVAPTMMNVLYAG--IDNPINI-AVPG--WIARP-----KTTLRVRAL--PDPLP--G-------VNYTVVKFQLV-A-SQNL--GKGK--- 
AKV64806     NANRQKMINLMYLVFIAMMALN-VSSEVLDGFDKVDKSLASSIDGSDKRN-NLVLSELNTAY----KVWYERSLVLQKEADSLCTFIDDLKLAIAR----------DNLDASSVIMLKGS-TLRKEVDKFRELVAT----------------------------SWESSLF-ENMPTVAAITLLTKLQSDVRYAQGEVLADLVKSVDVGDYRVNSITAQVISQIVMSGDTYKANIVLSSVD----------GLFTATAGA-------TYPVKGYIEMMGN-GVKIRRDF-------------------------SVAPTMMNVLYAG--IDNPINI-AVPG--WIARP-----KTTLRVRAL--PDPLP--G-------VNYTVVKFQLV-A-SQNL--GKGK--- 
AAQ65509     NANRQKMINLMYLVFIAMMALN-VSSEVLDGFDKVDKSLASSIDGSDKRN-NLVLSELNTAY----KVWYERSLVLQKEADSLCTFIDDLKLAIAR----------DNLDASSVIMLKGS-TLRKEVDKFRELVAT----------------------------SWESSLF-ENMPTVAAITLLTKLQSDVRYAQGEVLADLVKSVDVGDYRVNSITAQVISQIVMSGDTYKANIVLSSVD----------GLFTATAGA-------TYPVKGYIEMMGN-GVKIRRDF-------------------------SVAPTMMNVLYAG--IDNPINI-AVPG--WIARP-----KTTLRVRAL--PDPLP--G-------VNYTVVKFQLV-A-SQNL--GKGK--- 
BAK25552     NANRQKMINLMYLVFIAMMALN-VSSEVLDGFDKVDKSLASSIDGSDKRN-NLVLSELNTAY----KVWYERSLVLQKEADSLCTFIDDLKLAIAR----------DNLDASSIIMLKGS-TLRKEVDKFRELVAT----------------------------SWESSLF-ENMPTVAAITLLTKLQSDVRYAQGEVLADLVKSVDVGDYRVNSITAQVISQIVMSGDTYKANIVLSSVD----------GLFTATAGA-------TYPVKGYIEMMGN-GVKIRRDF-------------------------SVAPTMMNVLYAG--IDNPINI-AVPG--WIARP-----KTTLRVRAL--PDPLP--G-------VNYTVVKFQLV-A-SQNL--GKGK--- 
ALJ26078     NANRQKMINLMYLVFIAMMALN-VSSEVLDGFDKVDKSLTSSIDGSDKRN-NLVLSELNTAY----KVWYERSLVLQKEADSLCTFIDDLKLAIAR----------DNLDASSVVMLKGS-TLRKEVDKFRELVAT----------------------------SWESSLF-ENMPTVAAITLLTKLQSDVRYAQGEVLADLVKSVDVGDYRVNSITAQVISQIVMSGDTYKANIVLSSVD----------GLFTATAGA-------TYPVKGYIEMMGN-GVKIRRDF-------------------------SVAPTMMNVLYAG--IDNPINI-AVPG--WIARP-----KTTLRVRAL--PDPLP--G-------VNYTVVKFQLV-A-SQNL--GKGK--- 
BAG34193     NANRQKMINLMYLVFIAMMALN-VSSEVLDGFDKVDKSLTSSIDGSDKRN-NLVLSELNTAY----KVWYERSLVLQKEADSLCTFIDDLKLAIAR----------DNLDASSVVMLKGS-TLRKEVDKFRELVAT----------------------------SWESSLF-ENMPTVAAITLLTKLQSDVRYAQGEVLADLVKSVDVGDYRVNSITAQVISQIVMSGDTYKANIVLSSVD----------GLFTATAGA-------TYPVKGYIEMMGN-GVKIRRDF-------------------------SVAPTMMNVLYAG--IDNPINI-AVPG--WIARP-----KTTLRVRAL--PDPLP--G-------VNYTVVKFQLV-A-SQNL--GKGK--- 
AHF12559     LSPRQKMINLMYIVLTAMLALN-VSSDVLNGFKQVEDGLERSTSNASLQN-DALYQKLAAFN----GQWYKKSLDVKRETSQLYNYIDSLKTLIVK----------DDLEAASYIMLQGA-KLRKMIDEYRTLISG----------------------------LWETTMF-ENMPVIAAVTILTKIQSDVRYAESEALHTLINNIDEGDVRVNQLNAFVISKNIMRGGKYSANIVLAAID----------GLYETYCGS-------IFDFQGYLEVPRG-GSMTRHEF-------------------------TISATLMNVLYAG--IGNPISI-SVPG--WIAKP-----NTQFRVRQL--PDPMP--G-------VSYRVLRFETV-A-NRRL--SRGK--- 
CEA15046     NSPRQKMINLMYLVFIAMLALN-VSAEVLDGFGLVDNSLRDSSTTLSSRN-DLILNELAQYK----EEWYNRGMEVRTMTDSLTKYIQQLKYLMVR----------DDLEAASVVMLEGK-KLKNAIDNYRNNITQ----------------------------SWEASHF-ENMPLAAAVTILTKIENDIVTAEGEALENILNSVDAGDFRVNQLNAYLISDIVFRGSNYRARVVLTAED----------NSFTLPANT-------TFPIDGHLEISGN-GTIIRRDF-------------------------TIAPSLMNVLYAG--IENEVSI-SVPG--WYATP-----SREFGVRAL--PDPTP--G-------IPFRVTEFRTL-S-RRRL--SRGS--- 
ALJ60615     DSPRQKMINLMYIVLMAMLALN-VSSDVLNGFSLVDESLSRTTANSTVQN-QSLYDGLAGAN----GPWFEKAVRVKNMSDSLYTYVDELKLRIVK----------EDLEAASFVMLQGK-ALFNRINQYRENILT----------------------------NWQEYIF-ENTPVAAAVTLLTKLQSDVRYAEGEVLHLLTQNTDVQDVRVNQLQAYVISQNVVRGGTYSARVILAAVD----------GWFETVCNR-------EFFLDGYLELAQG-GEVLRREF-------------------------TVSATMMNVLYAG--YDNPISI-SVPG--YIAHP-----DYTYRVRQL--PDPSP--G-------INFRVLGFETV-A-SRRL--SRGK--- 
ABR45026     NSPRQRMINLMYLVFIAMMALN-VSSEVLDGFELVEGSLRTSIDNSSRRN-KIVADEMEAYY----GEWALKAREVKRASDSLYTYIQDLKIRIAK----------DDLEAASRVMLEGK-KLRAEIDKYRIWMGG----------------------------TWEEALF-ENMPVAAAVTLLTKMQSDVRYAEGEVLSNLLNSVDVGDYRVNQITAQVISQIVMRGSQYKANIVLSAVD----------GVFTVNTGA-------TFPIKGYIEMPNS-GSIMRRDF-------------------------TVAPTLMNVLYAG--IANPMRI-AVPG--WEARP-----KTTFRVRAL--PDPLP--G-------VKYTVLRFELT-T-NRNL--SKGK--- 
AEE13520     NRNRQKMINLMYLVFIAMVALN-VSSEVLSGFVLVERSLTHTIEGAQQSN-DNIMKGLSTAY----EPWYRKGLALTAYADSLYNEIDQLRLLIAQ----------DDMNAPTTVMLRGA-KLRESIEAFRTYTTQ----------------------------SWEQQIF-ENIPTIASLTMLTKLQSDIRSVEGDVLSDLVQNIDSGDLRVNKIAAQVISQLVMQGSQYEASIVLSSYD----------GVYRVTATK-------TFPISGYIETELP-GTAVKQPF-------------------------TVAPTMMNVLYAG--INNPISI-AVPG--WIAKP-----ETSLRVRAL--PDPLP--G-------VPYQVVRFQLL-P-TRNM--AKGK--- 
SCD19410     NSPRQKMINLMYLVFIAMLALN-VSVEVLDGFEMVDNSLGNSSGTMLERN-RLIMDELTAYH----GEWYRKGVQVRAMSDSLTRYIGELKLRMVR----------DDLEAASVVMLEGR-KFRNTIDTYRDSVTQ----------------------------SWEASLF-EQMPLAAAITMLTKIENDIRSSEGEALSNILHNVDIGDFRVNRLNAYIISDIVIQGGSYNARIVLSAED----------GSFSVRADR-------TFPVEGYLEMTGS-GSVTRRPF-------------------------TIAPTLMNVLYAG--IDNEIGI-SVPG--WVARP-----IKEFRVRAL--PDPTP--G-------IPFRVTSFRTV-S-RRRL--ARGS--- 
SCM59454     NSPRQKMINLMYLVFIAMLALN-VSADVLRGFDIIGDTLERSTEKMQAKN-GSILKQLENYN----GEWYGKAMQVKRMSDSLVNHIDELKQQIVR----------ENWDATATVMLQGE-RLRAAIESYRRVVAA---------------------------FSWEESLF-REMPVSAAVTILSKIQNDIRLSESEALRSLLDAIDGNDLRVNQLQAYVISKVLFQGDTYKARIILSAAD----------GLFTVGSTS-------TFPVEGYIEMAGG-GNVVRKAF-------------------------TIAPTLMNVLYAG--IPNEISI-SAPG--WEATP-----SRNFRIRPL--PDPTP--G-------IPFRVISFRTL-S-RRRL--QRGR--- 
ADE81159     VSPRQRMINLMYVVLMAMLALN-VSNEVLNGFSIVEESLNRTTGNSAKEN-LAIYKTFEQQL----REWYGKAQQVRQMSDSLYNFAASLKQAIVV----------EDQEPANYVMLQGQ-KLYKAINSFRERMLT----------------------------NWAEYMF-ESMPAAAAVTLLSKLQSDVRYAEGEVLHTLVQNIDVKDVRVNLLDAFVISKTIVRGDRFSARIVMAAVD----------GLYETVCGK-------DFTLKGYMEMVNG-GDRIRREF-------------------------TVSADLMNMLYAG--YANPISI-SVPG--YIARP-----QYTFRVRKL--PDPTP--H-------IAFRVQSFETV-A-QRKL--ARNR--- 
AOH40373     NSPRQKMINLMYLVFIAMMAMNDTSSEVLSGFELVEKSLRESAATAADRN-RKTLEELEAAN----GEWYKKGVEVKKQSDELFEYIQQLKLRIIR----------EDLDAASEIMLEAA-KLKKRLEAYRAAMSR----------------------------SWETALF-ENMPMASAVTILTKYQNDIRYVEGEALASIARSVDVGDYRVNKIVAQVVSQIVMSGTPYEAAIVLSAID------PR--GTYTVGTGS-------TFPVQGYLKVPGK-PYY----F-------------------------TVASALMRVLYAGRVRENEIEI-AVPG--RYAVP-----DFTFKVRQL--PKAQP--G-------IECRVKQFTLT-G-SRNL--QRGK--- 
BAR48725     NSPRQKMINLMYLVFIAMMALN-YSSEVLNGFDLVERGLRESATIASVRN-KKALETMEAAN----GEWYRKAIDVKQQSDELVDYLQNLKIRIVQ----------ENMDASSEVMTEGK-KLREHLETYRSKVVT----------------------------SWESIMF-ENIPVAAAVTILTKYQNDIRYVEGEVLADITKSVDVGDYRVNKIVAQVVSQIVMSGTPYQANIVLSAID------PK--GIYTVGTGS-------TFPVQGYLKVPGK-PYY----F-------------------------TVASALMRVLYAGRVRENEIDI-AVPG--RYAVP-----DYPFKVRQL--PKAQP--G-------IECRVKNFTLT-N-SRNL--QRGK--- 
BAR51198     NSPRQKMINLMYLVFIAMMALN-YSSEVLNGFDLVERGLRESATIASVRN-TKALETMEAAN----GEWYRKAIDVKQQSDELVDYLQNLKIRIVQ----------ENMDASSEVMTEGK-KLRERLETYRSKVVT----------------------------SWESIMF-ENIPVAAAVTILTKYQNDIRYVEGEVLADITKSVDVGDYRVNKIVAQVVSQIVMSGTPYQANIVLSAID------PK--GIYTVGTGS-------TFPVQGYLKVPGK-PYY----F-------------------------TVASALMRVLYAGRVRENEIDI-AVPG--RYAVP-----DYPFKVRQL--PKAQP--G-------IECRVKNFTLT-N-SRNL--QRGK--- 
AEW22244     NSPRQKMINLMYLVFIAMMALN-YSSEVLNGFDLVERGLRESATIASVRN-KKALETMEAAN----GEWYRKAIDVKQQSDELVDYLQNLKIRIVQ----------ENMDASSEVMTEGK-KLRERLETYRSKVVT----------------------------SWESIMF-ENIPVAAAVTILTKYQNDIRYVEGEVLADITKSVDVGDYRVNKIVAQVVSQIVMSGTPYQANIVLSAID------PK--GIYTVGTGS-------TFPVQGYLKVPGK-PYY----F-------------------------TVASALMRVLYAGRVRENEIDI-AVPG--RYAVP-----DYPFKVRQL--PKAQP--G-------IECRVKNFTLT-N-SRNL--QRGK--- 
EFC70480     VSPRQKMINLLYVVLMAMLALN-VSTEVLEGFSVVEESLNRTTENATKEN-GSIYDSFAKHM----KAWFDKATSVKQMSDSLYNFAQQLKVAIVK----------EDLESAAHVMLKGK-ALFNAINSYRTRIVS----------------------------NWQEYMF-EGMPVAAAVTLLSKLQSDVRHAEGTVLHSLVANVDVKDIRVNKLTAFVISRTVMTGDRFVSRIVMAAVD----------NIYEFAAGG-------EHSFSGFITMKDG-GSIIRRDF-------------------------TVSADLMNVLYAG--FDNPISI-SIPG--FIAKP-----KYTFQVRKL--PDPIA--N-------IKFNVTSFETV-G-HRKL--SRNK--- 
ADK96144     ISPRQKMINLMYVVLMAMLALN-ISTEVLNGFSVVEESLNRTTGNSSKEN-DAIFGELDQMM----KQWFMMASTVREMSDSLYNYAQALKVAIVR----------DNIEAASYIMLQGH-KLYEAINSYRARILQ----------------------------NWEEYMF-ENMPVAAAVTLLSKLQSDVRYAEGEVLHTLVANVGLKDIRVNKLQAFVVQTRLYPGETMTAQMFMGAVD----------NQITVKAGA-------KHTLSGYILIKDL-GNVLRRNF-GGPQPKEYSPQGMQKVP-------TIAADLMNVLYAG--FDNPITI-SIPN--FIARP-----DYQFRVRKL--PDPSP--G-------IPFSVTSFRVV-A-SRQL--SRNK--- 
AKU69182     ISPRQKMINLMYIVLMAMLALN-ISTEVLNGFSVVEESLNRTTGNSSKEN-DAIFGELDQMM----KQWFMMASTVREMSDSLYNYAQSLKVAIVR----------DNIEAASYIMLQGH-KLYKAINTYRARILQ----------------------------NWEEYMF-ENMPVAAAVTLLSKLQSDVRYAEGEVLHTLVANVGLKDLRVNKLEAFVVQTRLYPGETMTAKMFMGAVD----------NQITVKAGA-------KHTLSGYILVKDL-GNVLRRNF-GGPQPKQYSPEGMQKVP-------TIAADLMNVLYAG--FDNPITI-SIPN--FIARP-----EYQFRVRKL--PDPSP--G-------IPFNVTSFRVV-A-SRQL--SRNK--- 
AGB27570     VSPRQKMINLMYIVLLAMLALN-ISTEVLNGFAVVEESLNRTTNNASSEN-EALYGDFKDQM----RAWFEKATAVKAMSDSLFNFAQELKVAIVR----------DNVDAAGTVMLRGG-RLYRAINSYRERILQ----------------------------NWQEYMF-ENMPVAAAVTLLSKLQNDVRHAEGDVLHTLVSNIDLKDIRVNKLSAFVVKTTLYPGERFTANIVMAAID----------GQYSFTAGG-------DHQFSGYILMRNA-GDVLRRDF-------------------------TVAADLMNVLYAG--YRNPISV-SVPG--YVAVP-----PFTFKVRRL--PDPTP--T-------IQFQVSSFSAV-A-GRRL--SHGR--- 
AEA20972     ISPRQKMINLMYIVLMAMLALN-ISTEVLNGFSVVEESLNRTTGNSTKEN-EAIFGELDQMM----REWFMMASTVREMSDSLYDYAQSLKVAIVR----------DNIEAASYIMLQGH-RLYEAINSYRSRILR----------------------------NWEEYMF-ENMPVAAAVTLLSKLQSDVRYAEGEVLHTLVANVGLKDLRVNKLQAFVVQTRLYPGESMTARMFMGAVD----------NQITVRAGA-------RHTLNGYILIKDM-GNVLRRNF-GGPQPRQYSPEGMQKVP-------TIAADLMNVLYAG--FDNPITI-SIPN--FIARP-----EYKFRVRKL--PDPSP--G-------IPFAVTSFRVV-T-SRQL--SRNK--- 
ALO49981     ISPRQKMINLMYVVLMAMLALN-VSTEVLNGFSIVEDSLNRTTANATREN-KAIYGDFESQL----KAWFAKATQVREMSDSLFDFVQSLKEEIVR----------DDLEAANRVMLQGK-RLFQAINAYRKHILS----------------------------NWQEYMF-EDMPVAAAVTLLSKLQSDIRYAEGEVLHTLATEIDIKDIRVNKLQAFVISRTVVSGDQFAARIVMAAVD----------GLYRFATSG-------EHSFGGVIAMQTP-GGFIRRPF-------------------------TVSADLMNVLYAG--FDNPLSV-SIPG--FVVHP-----RFTFHVRKL--PDPTA--G-------IDFRVTGFESV-A-LRRL--ARGR--- 
AOM77787     QTTRQKMINIMYLVLLAMLALN-VSDTILNAFKNINDSLVTSKTNVNTSI-EQLFAAFQNTL----QPIWESANKAKAYADELTNYIQKLKDQFAL----------SNMDIAQGIMIEGD-KLQTKINETREKLIA----------------------------NWADINFGEGTPLTAANTILTKLQSDVKNAEAEVVKKLFGNMDKALVNLDQFDAVAVSSYVIQGQPYTAQVFLTASD----------GVYTGSTGS-------VFKWVGTIRVKQT-GKVMEYKTP------------------------TVSPDKMNVIYAG--IPNPFSV-SAAG--YTVNV-----SQTFRVKAL--PTPKA--L-------VKYRVIRFSAT-A-GNSI--KPGA--- 
ANU63171     LSPRQKMINLMYIVLTAMLALN-VSSDVLDGFGQVEEGLARSNATVDQRN-EAVFRRLEAFA----AAWLDKAAEVRSTTSRVYGLIDTLKMAIAI----------DNLDAASIVMLKGK-HLRSTIDYYRNYIGS----------------------------LWEEAMF-ENKPVIAAITLLTKLQSDIRYAEGEALSTLLANVDAGDVRVNELNAFVISRNVMRGSRYSANIVLAAVD----------GLFETLASS-------NFDYSGYLEVPHG-GTVTRHDF-------------------------TISATMMNVLYAG--IDNPMSI-SVPG--WVARP-----TTSFRVRKL--PDPAP--G-------VSYRVLSFETV-S-QRRL--QRGK--- 
BAR96561     VSPRQKMINLMYVVLMAMLALN-ISTEVLNGFSIVEESLNRTTGNSSMEN-KAIFDELEQMM----KAWFAMASTVRNMSDSLFNYAQQLKIDIVK----------ENLEAAGIVMLQGH-KLYDAINSYRERILN----------------------------NWEEYMF-ENMPTSAAVTLLSKLQSDIRYAEGEVLHTLVANVGLKDLRVNKLQAFVVQTRLYPGETLTAQMLMGAVD----------NKITLRAGA-------KHTISGYMLIKDL-GNVIRRNF-GGPKPERYSPDGMQQVP-------TIAADLMNVLYAG--FDNPITI-SIPN--FIARP-----EYKFRVRKL--PDPAP--G-------IPFSVTSFRTV-S-QRHL--SRNK--- 
APW31213     VSPRQKMINLMYVVLMAMLALN-ISTEVLNGFSIVEESLNRTTGNSSMEN-KAIFDELEQMM----KAWFAMASTVRNMSDSLFNYAQQLKIDIVK----------ENLEAAGIVMLQGH-KLYDAINSYRERILN----------------------------NWEEYMF-ENMPTSAAVTLLSKLQSDIRYAEGEVLHTLVANVGLKDLRVNKLQAFVVQTRLYPGETLTAQMLMGAVD----------NKITLRAGA-------KHTISGYMLIKDL-GNVIRRNF-GGPKPERYSPDGMQQVP-------TIAADLMNVLYAG--FDNPITI-SIPN--FIARP-----EYKFRVRKL--PDPAP--G-------IPFSVTSFRTV-S-QRHL--SRNK--- 
AFJ08031     VSPRQKMINLMYVVLMAMLALN-ISTEVLNGFSIVEESLNRTTGNSSMEN-KAIFDELEQMM----KAWFAMASTVRNMSDSLFNYAQQLKIDIVK----------ENLEAAGIVMLQGH-KLYDAINSYRERILN----------------------------NWEEYMF-ENMPTSAAVTLLSKLQSDIRYAEGEVLHTLVANVGLKDLRVNKLQAFVVQTRLYPGETLTAQMLMGAVD----------NKITLRAGA-------KHTISGYMLIKDL-GNVIRRNF-GGPKPERYSPDGMQQVP-------TIAADLMNVLYAG--FDNPITI-SIPN--FIARP-----EYKFRVRKL--PDPAP--G-------IPFSVTSFRTV-S-QRHL--SRNK--- 
ALO16078     ETPRQKMIGMMYLFLTAMLALN-VSKEVLHSFVLVNDSLSATVDNFTEKN-KSIYNDFEKQA----GKWRDLANQVKAKSNEINEYIKELKVEVVQ----------DNLDVGGEVMVRGP-VLKEKIIEFREFL------------------------------SWTSHHF-SHMPLAAVLTMLTKTQSDIRNAEADILRYFYGQISAQDFKFNDLEPVVLSNYVLKGTEYEAEVFIAAQD-GEYQQ--Y-GIYQVRANT-------DKEWGGLIAMRAP-GSIQQFPF-------------------------IISASANRVFYYG--VPNPLEV-SVPG--LAVKP-----SSTFSVKQIPPPTPVL--R------DIKYKVISFTVS-D-RQKA--SRNQ--- 
ADZ78571     ETPRQRMINIMYLVLLAMLALN-VSDTILDAFKNINDSLETSRSNVNNSV-EQLFMAFENTL----RPIYEKAKQARAIVGELNEYINTLKKEFEK----------DNMDIAPGLMIKGA-ELKEKINGTREKLLA----------------------------KWEEINFGDGTPLTAAMAILTKIQTDAQNAESDVVKRILGKMDQAVVNLDQFAAVAVSSYLIQGQPYTAEVFLTAYD----------GVYNVNTSK-------VFTWTGVIKVKQT-GTIKEYRTP------------------------VVSPDKMNVLYIG--VDNPLSV-SAPG--YVARV-----TTDFRVKRI--PDPIA--A-------AKFNITKFTMI-N-SNGI--GPGT--- 
ACU57978     D-PRQKMINIMYLVLTAMLALN-VSAEILNAFNIVNNSINTSNKSITDKN-NDTYAAFEQKM----GPFKQKAEQVRTASAEMYTFLDSLKERIVR----------DNLDAPTRVMEQGP-LLEKKLTDLRANLLT---------EIG----------------DWTSYHF-NMVPTIAAVTILSKFQNDIKNSEALIIDDLYAQIGKRDFHFDKIRPFVSSKNLMEGQTLTAAIAVGAYS----------GEYSMVVSG-------EKTISGAVKMTDP-GQVINMPF-------------------------SISADKMNVLYIG--LQNPISI-SAGG--YSVTV-----SKEFRIKYI--PDPVL--G------GVRYEVVSYRIG-A-YRSL--RAGD--- 
ACU02609     ETTRQKMINIMYLVLLAMLALN-VSDTILNAFKNINDSLVTSKTNVNTSI-DQLFSSFQNTL----QPIWEKANKAKAYADELNSYVQQLKDKFVT----------ENMDIAQGIMIEGF-KLKAKINETREKLID----------------------------EWVDINFGEGTPLTAANTILSKIQSDVKNAEAEVVKKLFGNMDKALVNLDQFDAVAVSSYVIQGQPYTAQVFLTASD----------GTYTGGTGS-------VFKWSGVIRVKQT-GQVKEYKTP------------------------TVSPDKMNVIYAG--IANPFSV-SAAG--YSVMV-----SQQFRVKAL--PTPRA--A-------VKFRVVRFSAT-G-GNSI--KPGA--- 
AIM39089     ETPRQRMISILYLVLLALLALN-VPDTILDAFKNINNSLETSRSNVNNAV-QQLFTSFENTL----KPIYDKAKQAQAIIGDLNTYINSLKEELSK----------ENEDISPNLMIKGL-VLKDKINETRTKLLT----------------------------TWEEINFGNGTPLTAAMTILTKIQTDAQNAESDVVKLILGKMDQAIVNLDKFAAVAVTSYLVQGQPYKAEVFLTASD----------GVYTVPTNK-------IFSWTGVVQVKQT-GSMKEYRTT------------------------VVSPDKMNVLYIG--VDNPLSV-SAAG--YNARV-----TTEFRVKRI--PDPIA--A-------AKFKVTKFTMI-N-QNAI--VPGT--- 
AMR30226     ETPRQRMIGILYLVLLGLIALN-VPDSLLDSFKNITRSLDASRTNVTTGL-DATYSAYEATI----RQIEAQAKEASKASGELNAYIEEIKAELIK----------ESIDISSEVMVKGE-ILKGKIEATKDKLIQ----------------------------SWVDAYFGEGIPLGAALTTLAKVQADNKNAENEVVKKILGKVDRAQVTLNAFKAVAVSSYILAGQPYKAEVYLTAYD----------GTYTTGTSG-------LRSWTGTVSVKQV-GPPQNYPV-------------------------VVSPDKMNVLYIG--VPNPLSI-SAPG--YTATV-----SSDFRVKRI--PDPKP--R-------AQFKVTRFTLL-A-DSGV--TPGT--- 
APU95346     ETPRQRMIGILYLVLLALLALN-VPDSILDAFKNINNSLETSKSNVSTAV-QQLFTAFENTL----KPIYDKAKKAQAIIGELNQYIGSLKEEFVK----------ENEDISPNLMIKGT-VLKDKINTTRTKLLA----------------------------SWEEINFGSGTPLTAAMTILTKIQTDAQNAESDVVKLILGKMDQAVVNLDKFAAVAVTSYLVQGQPYKAEVFLTASD----------GVYSINTSR-------IYTWTGVIKVKQT-GSYKEYRTP------------------------VVSPDKMNVLYIG--VNNPISV-SAPG--YNVKV-----STEFRVKRI--PDPIA--A-------ATFRVTKFTMI-G-QNGI--VPGT--- 
ALC97512     LSPRQKMINLMYLVFLAMIALN-MGKQVLDAFGLVNQKFESSNKRANEGT-SNALAELANKA----GEIYEQSKQIKELSDGLYSYIQDIKTKVED---------MDQSDFTDNYFFHAS-EFIEKMKTYREGVLK----------------------------KWLNFNF-EGFPYVATLAKLSMMQSDILTTQQEFFDTALAGSLKSQVSMTNYTTLLEKGAYYQGEKFDGSIVLGRKDD---------VKLNISAGN-------DHKITGNLYFDQ--GKRIAVPV------------------------AVISADKMNVVYRG--VANPITI-SMPG--WVMRP-----SKMFRIKNI--PRAVT----------LKLQVNEFKVF-S-RLRA--KRGD--- 
AFL97610     LPPRQKMINLMYLIFIAMMAMQ-IDREVLRSFEGVNTSLTDASALASENN-NTFYEQIKNKA----QKVQAKAEEVRAKSNEVFEAIEAVKQQLIA---------LQNTDAVTNLFFTGA-ELKNKINQYHDFMLG-----------------------------WLYRMF-YNQPMVAALTNLSKIQSDVRTEEGNLVRNLLADKLQDEIELKAFQPIVD-PIVKKGEKVLANIAFGAYD----------ATFDLNTST-------TQTIRGTMTYKKP-GSTETMPF------------------------GSISADKMNVVYRG--VTNPITA-TING--YNYRV-----KKEFRIKPV--PPPQG----------VSFTVKSFKVK-N-SKNV--KPGD--- 
AIQ00333     LPPRQKMINLMYLIFIAMMAMQ-IDREVLRSFEGVNTSLTDASALASENN-NTFYEQIKNKA----QKVQAKAEEVRAKSNEVFEAIEAVKQQLIA---------LQNTDAVTNLFFTGA-ELKNKINQYHDFMLG-----------------------------WLYRMF-YNQPMVAALTNLSKIQSDVRTEEGNLVRNLLADKLQDEIELKAFQPIVD-PIVKKGEKVLANIAFGAYD----------ATFDLNTST-------TQTIRGTMTYKKP-GSTETMPF------------------------GSISADKMNVVYRG--VTNPITA-TING--YNYRV-----KKEFRIKPV--PPPQG----------VSFTVKSFKVK-N-SKNV--KPGD--- 
ADQ80637     ETPRQKMIGMMYLVLTAMLALN-VSSEILNGFTMVDNSLHKTIESSDARN-KSLYADFEALN----KEWLDKAKVVKQKSDEIYKYIEDFKKKIIK----------DNLDKAAEYGINGK-ILQKKIEDYRDFLIK----------------------------PWDVALF-EGMPLSAVVTILTKYQSDIRTSEAEVVQYLKGQTDALDFRVNKITALVVSRYVIRGGKYSSRIVLSAVD----------GIYDINCAK-------SFNYSGFIKLPMT-GSIKTYPF-------------------------TVSNEDLNVVYRG--IDNKFGI-SVPG--YIIRP-----GGAYRVKYI--PDPKS--G-------ANFTVQSFTMV-S-RDRL--EGGD--- 
ALL08338     QTTRQKMINIMYLVLLAMLALN-VSDTILNAFKNINDSLQTSKNNVSSSI-DQLFAAFQNTL----QPIWENANKAKAYANELNDYVQKLKDQFVV----------SNLDIAQGIMIKGD-ELQKKINETREKLIS----------------------------NWADINFGEGTPLTAANTILTKIQSDVKNAEAEVVKKLFGDMDKALVNLDQFDAVAVSSYVIQGQPYTAQVFLTASD----------GTYTGSTGS-------VFKWSGTIRVKQT-GKVVEYRTP------------------------TVSPDKMNVIYAG--IPNPFSV-SAAG--FTVNV-----SQKFRVKAL--PTPKA--L-------VKYKVIRFAAT-A-GNSI--KPGA--- 
AFD08328     QTARQQMINLMYLVLTAMLALN-VSAEVLNAFKTVRDGLDESSTNLDQTI-SKTMEAFQKSM----KEWYDKAQQAVKISNDLSAYIKGVKEEMVK----------DDLDVASRIMLKGP-EMKKKIREAREQLLS----------------------------SWENAQF-SSVPVTAAVTILTKLEGDVKNSEVEILKYLQSSIYASDVKFDKLKAVAVSSYVLVGQPYTAEVFLTATS----------AKFSTTASS-------EHTWGGKIVVVQP-GTTKDYPY-------------------------NVSADKMNVLYIG--VENPVSV-SAAG--YIAQV-----SRLYRVKQV--PPPTP--G-------MKFSVTGYTMY-P-AASV--TAGD--- 
AMQ00660     ETTRQKMINIMYLVLLAMLALN-VSDTILNAFKNINDSLDSSRTNVSTSI-DQLFTAFQNTL----QPIWDKANQAKKYADDLNGYIQQLKQQFNT----------GNQDIAQGIMIEGE-KLKAKINETREKLIA----------------------------KWEDINFGEGTPLTAANTVLTKIQSDTRNAEAEIVKKLFGNMDKSLVNLDQFAAVAVTSYVIQGQPYSAQVFLTASD----------GTYTGGTGS-------VFKWVGTIRVKQT-GQIKEYRTP------------------------TVSPDKMNVIYAG--IPNPFSV-SAAG--YSVSV-----SQQFRVKAL--PTPKA--A-------IKYKVIRFNAT-G-SNSI--KPGA--- 
AEW03078     E-PRQKMINMMYLVLTALLALN-VSSEILNAFVTVNGSIVKSNAVIGDKN-NLTYASFDAKL----ERWAPKAQDAKKLSADLYAYIETLKADLEK---------ADNLDAAIRLMDKGK-ELYAKLGEFKKNILA------P--SVP----------------GWIQSYF-HMTPAIAALTILSKFQNDVKSSEAQVVDYYHSKIGEVKLVYNKFQAIATTTYAMPGDPVEITAGVGAFS----------AIFKTTASG-------EHPVNVVIEYQKP-GSIDRVTK------------------------ASIFLEKMNVLYIG--VDNPLTV-SGGS--YVAKP------FPMRLKYL--PPPAA--A-------APFQVVSYRVGAN-RTSA--GPGT--- 
ANE52492     E-PRQKMINLMYLVLTALLALN-VSAEILNAFKTVDNSLVATNKTINSST-ETIMASFEEKL----AEWMPKAQQAVALTKGLNDYIQGLKQDILK---------EDNQDVATRIMVKGK-DLYNKLAEYKKQMAA---------SVP----------------TWEGAYF-RMVPTVAALTMLSKFQNDVKTSENKVVSLFHEQVGQVKVRYNQFAAIVGSNYLMPGQELTINAGVGAFS----------AEWKTMASA-------TRQVPVNIQYMDQ-GNMKTISK-------------------------SIALDKMNVLYVG--IDNPVSI-AASG--YIAKV-----ASMFRVRTI--PTPVA--G-------LKYTVTSFTLT-N-TNRL--KPGA--- 
AEE49342     KEPRQLMINIMYLVLTAMLALN-VSAKIINAFFVIDKGIKTSNSRLADAN-NTTVRDMERNA----AKVVSTAKEVQAKSKEFIAYVETLREAMVE---------YKNKDITTRYLVNGA-KLEQKVNATREELIG----------------------------NWSEYTF-NQLPLAAAFPLMTKFQNDMKSSEAAILNYLSSLIGKSEVKVDQFIPISSKSYIIAGEQFESTISVGATS----------AKYTSGSGE-------VKTYKVEIAVKNPTGEVFSNSE------------------------VTVSADKMNVFYMG--VENPVTV-AAAGGNFTVRG-----SFEFRVKPI--PDPVA--G-------ARCDILGYTVI-G-ANQA--KPGD--- 
AFC24321     KEPRALMINLMYLVLTAMLALN-VSAEIINAFFMLDKGIKHTNEIVDKGL-EGTISAM-KTT----KPITAAAEKVPGEIKELLDYIDELRVNITN--GKGFTI-KKNKDVTQRLLVQGA-KLKELITSTRGKLIKLN--------------------------SWEAYVF-GYMPVAACYPLFRKYQNDAKNAAAQVINFLSNNMGNKVLVYDKFDVFSSKPYILLGETYEAEIALGAYS----------AKFTAKPSS-------TQKYTATITVENPLGETERVSK------------------------VTVAADKMNVFYIG--VDNPISV-AAAG--FIVNA-----SYPFRVKRI--PDPIA--G-------AQCKIQSFTMY-G-TRSA--KPGG--- 
CAL44035     LTPRQKMINLMYLVFIAMLAMN-MSKEVLSAFGLMNEKFEGANTSSDAMN-AQMLTSLDSKA----LVASQTAHRVEGITKKFYDYIATLKGTVLE---------MDKGDNIDNAWFKGK-EIVATIEKYKADMKA----------------------------KYLEYHF-DKFPAVASLAKLSAWQSDVKKAESDVYSAALGKAAVAAASYSNYQAIVVKNAYFQGETVKGKVVLGRYD----------AVISLTAGS-------EQKINGQFTFLE--GKTIPLKF------------------------ATISADKMNVVYRG--VPNPMTI-SFAG--YVLRA-----KKEFRIKGL--PAPTG----------VTVNVTQFNIK-S-KAKA--TRGD--- 
AIN71168     LTPRQKMINLMYLVFIAMLAMN-MSKEVLSAFGLMNEKFEGANTSSDAMN-AQMLTSLDSKA----LVASQTAHRVEGITKKFYDYIATLKGTVLE---------MDKGDNIDNAWFKGK-EIVATIEKYKADMKA----------------------------KYLEYHF-DKFPAVASLAKLSAWQSDVKKAESDVYSAALGKAAVAAASYSNYQAIVVKNAYFQGETVKGKVVLGRYD----------AVISLTAGS-------EQKINGQFTFLE--GKTIPLKF------------------------ATISADKMNVVYRG--VPNPMTI-SFAG--YVLRA-----KKEFRIKGL--PAPTG----------VTVNVTQFNIK-S-KAKA--TRGD--- 
AIN74273     LTPRQKMINLMYLVFIAMLAMN-MSKEVLSAFGLMNEKFEGANTSSDAMN-AQMLTSLDSKA----LVASQTAHRVEGITKKFYDYIATLKGTVLE---------MDKGDNIDNAWFKGK-EIVATIEKYKADMKA----------------------------KYLEYHF-DKFPAVASLAKLSAWQSDVKKAESDVYSAALGKAAVAAASYSNYQAIVVKNAYFQGETVKGKVVLGRYD----------AVISLTAGS-------EQKINGQFTFLE--GKTIPLKF------------------------ATISADKINVVYRG--VPNPMTI-SFAG--YVLRA-----KKEFRIKGL--PAPTG----------VTVNVTQFNIK-S-KAKA--TRGD--- 
AHW61734     ----------MYIVLTAMLALN-VAAEVLEAFRVVDSSLLQTLEAVDMQN-AQIYSSFEQAY----QEWKDKADQLQNKSEEIINYVGALKDEVV-----------DDMNGPSELLIRAN-DLKNAVIEYREFLSS----------------------------TWESEHF-EDKPLIAVMTLLSKIQIDVKNSEASVAKYLYAEIDEGSFKFNRLGARVISNVVLMGDEYKAEVFLAAED----------ATYIGNTSQ-------KFTWSGLIKYKTP-GIIKSYPF-------------------------TMSATKMNVFYKG--LKNPFDV-GGGA--YVVEP-----TTEWRVKRV--PDPVA--G-------FGYRVTQFTME-N-RRNV--NVNS--- 
ADY53065     ETPRQKMIGIMYLVLMAMLALN-VSDTILNAFSTLNNSLVTSTEYVSQSL-DQAVNAFEQTM----KPILDKINQAKTVAGELFAYVDNLKKTLET----------DDLDVSPRIMIKGE-ELKKKINKTREKLLA----------------------------NWEQSNFGDGTPLTATITILSKIQTDVKNAENVVVRKFLSKMDEALVTLDAFAAVAVTSYVIQGQPYSAEVFLTAYD----------GVYTINTNS-------EFKWKGTIRVQQT-GTVKTYETP------------------------VVSPDKMNVLYIG--PDNPISV-SAPG--YVAKV-----TTKFRIKEV--PPPIA--K-------FKYRISKFTLF-D-NSNL--APGD--- 
AMS27387     ISPRQKMINMMYLVLTAMLALN-VSAEILKAFHMVEVSMDKAGVNIDEKN-RNTLKSIEAYN----NVIYKKSVEASKIADEASRYVTELKDFLIQ----------DNIELHANYLINGE-ALKNKINETREKLIA----------------------------TWQSEVF-EHTPLAAVVALLSKTVNDIKNTESQVLDILKAGLTDDIVIVENFEAKVIGTYITLGSEYSADIFLAA------------GKYTVNPSR-------EIEYSGVITTKRS-GKIETYPF-------------------------VISATKMNVVYIG--LENPISV-SVPG--YLLKV-----IQKYRVRPI--PKPTP--F------GIKFTPTEYYIV-A-ASNV--RSGD--- 
ANH82200     ------MINLMYLVLTALLALN-VSSEVLNAFKTIDKSLTNANETIDKKT-QTIFASLTEKA----RIWAPKAERAKQLSDEISGYIESLKTQIKE-----------NLDVPTHLMVNGE-ELHKRLTDYKSALLA---------SMP----------------TWSAAYF-RSTPSVAAITILSKFQNDVKNAESQVVEFCHNKIGAVKVVYDEFQALATAQYLLPGQEFNITAGVGAFS----------AEYKTVAGG-------TYSKKVMISFVKP-GTTSTVTR------------------------LTVSADAVKVLYVG--LDNPISIGGGSG--YTARV-----HFEFRVKSV--PAPTA--G------GVKFTVSSYTITFN-SERA--QPGS--- 
APU67822     QSPRQKMINLMYLVFIAMMALN-MSKEVLTAFGLMNEKLAESSTATTQRN-SAFMAGLAEKV----APLKEKADKIDELSSNFTAYIDNLKNELQA---------MDKSNELDEMFFKGE-EFLNQIEIYREGVAS----------------------------PWLDYHY-QGFPLIASITKLTQMQVDVKSTESQILSAMLSGQLQSEVSLTNYQAIVVKTAFFSGENFKGKVVLGRVD----------VVLDFPAGN-------EQDIKGQLEFKE--DSTVVIPV------------------------AVISADKMNVVYRG--VQNPMTI-SIPG--YTMDV-----SKTFRIKDI--PRPVG----------LNLNVTGFKFK-N-RRRA--GRGE--- 
AEA44279     ETPRQKMIGMMYLVLTALLALN-VSKTILDAFVAIEENTQKSNVMQVDRG-SEFVSDISNEAENAQKKVMKQMKQVDQLSASLIQEIDRVKLELLRIK------PKDQYDIPMHILVKGK-MIWEHYNNFRSKLIH--VNPK-------LSSIYMNLTKQERV-HWIGQTF-DHSPLVAALASLSSMQQDILSARSLALAHLKSKVSTGEYSFNSIVGLAY--IANSGDEVELNVMMAAFD----------GIIRTKVGS-------EMVLKGTISIKNK-GQVKM----------------------------TISLPQLNVLYKG--YNN-----RVEG--HIAKV-----SFPFRVMIL--PNPDF----------AKFTILNWELSLN-H-----RQGK--- 
AEV33759     QTPRQKMINMMYLVLTALLALN-ISKDILDALTKLNISLDQTVQTVDKKN-ADIYSAFAAAA----GEWNTKAQEVKKQSDDLYNYIAQLKTDLIE---------LDAREKPINYLLHAS-ELKSKIDAYRDNVSQ----------------------------SWESANF-EHFPLAAILPFLTDYQAKVRNTESDVISELQRNIGKSDLKFTGVRAIVMSNYVTQGDEYEAEVFLAAYD----------GKVTFKASS-------EQKWAGVIKISQM-KDPIEYPI------------------------VVISPTKMNVLYRG--VDNPLDI-GVPG--YMADV---N-SKEFRVKGL--PPAQG----------LDLTVTAFEIA-D-KSKL--RPGS--- 
CAL67958     QSPRQKMINLMYLVFIAMMALN-MSKEVLTAFGLMNEKLTASTANYEERN-NALMAGLATKV----TSIKADADKIHELSSNFTNYVEGVKDELKT---------MDQSSAMDEMFFRGE-EFLAQIETFRNGVSE--------L-------------------PWLKYRF-EGFPLVASITQLTQMQADIKSTESEILSSMLSGQLQSDVSLSNYQAIVIKPAFFSGENFSGKVVLGRFD----------VVLEFPAGN-------EQKISGELQYME--DSLKSISI------------------------AVISADKMNVVYRG--VQNPMTI-SIPG--YLMDV-----KKTFRVKDI--PRPVG----------LNLNVSSFKFK-S-RRRA--GRGE--- 
APG61019     QTPRQKMINLMYLVFIAMMALN-MSKEVLTAFGLMNEKLDSTAANFEERN-TALMAGLKTKV----TSIKADADKIDELSTELNQYIAGIKEKLEA---------MDKSNTMDEMFFEGE-EFLNKIKAYREGVSA--------V-------------------PWLKYRF-EGFPLVASITQLTQMQSDIKSTESEILSNMLSGQLQSDVSLDNYEAIVIKPAFFSGENFSGKVVLGRFD----------VVLDFPAGN-------EQKINGKLEYLE--GETKEIPI------------------------AVISADKMNVVYRG--VQNPMTI-SIPG--YLMDV-----KKTFRVKDI--PRPVG----------LNLNVTGFKFK-S-RRRA--GRGE--- 
AEM69890     QTPRQKMINLMYLIFIAMLALN-MSKEVLAAFGLMNEKLETSNTNMDSNN-SSFMASLETKA----GELYQNAQEIKQLSDNYYNYLEGLKKEMTA---------MDKSDYLDQKFFEGK-EFMKQINDYREGVIN----------------------------DWINYHY-EGFPLVASLTKMTQLQADIKTTEQEVLKTLLEGELTEAVSLTNFMSGLDKTAYYAGEKYDGKIVVSKTDE---------IKMLISAGT-------DHTIKGTMTYMQ--GVEVPVEV------------------------AVISADKMNVVYRG--VANPMTI-SIPG--YIMNP-----SSEFRIKDI--PRPSG----------LNLAVNQFKFK-N-KARA--GRGE--- 
APS38499     QTPRQKMINLMYLVFIAMMALN-MSKEVLTAFGQMNEDLEESNATTSQRN-DMAMAGLAAKA----EELKAKAEQIGVLSDNLYNTVGNLKDELLA---------MDRADKLNNLFFRGE-EFVAAIDNYRNEVLN----------------------------PWLMYNY-QGFPLIASLTKLTQIQSDVRTTENDILSSMLEGQLQSDVSLTNYQAIVVKTAFFSGENFKGKVVLGRVD----------VMLDFPAGN-------EKEINGELQFKE--DSIVRIPI------------------------AVISADKMNVLYRG--VQNPMTI-SIPG--YVMNV-----SKTFRIKDI--PRPAG----------LDLNVTGFSFK-S-RRRA--GRGE--- 
ALM08016     QSPRQKMVNLMYLVFICMLALN-MSKEVLAAFGLMNEKLEASNTKTTQNN-LAFLSGLETKA----GPLLQDAKKIKALSQEYYDYLENLKKDMMK---------MDKTDYLDQKFFEGK-EFMKRITEYRANVTQ----------------------------DWLAYHY-EGFPLVASLTKLTALQSDIKATEQDALKAMLQGQLTTEVSMTNYTTLLEKSAYYQGERFTGNIVLGRKDN---------VKLLVSAGS-------DHTLKGNLVFMQ--GERTEVPV------------------------AVISADKMNVVYRG--VANPITI-SIPG--YVMNP-----KTEFRIKDI--PRPEG----------LNLAVSGFKFK-N-KKRA--GRGD--- 
AJH16394     LTPRQKMINLMYLVFIAMMALQ-VSTEVLSAFGVVNEKFEAANEGAKANN-EGLLGALEKKA----ADPAKKAKQVEKITQEFYDFVGKYKTLITS---------MNKSDIINDAWFEGQ-AFIDGINKYKKALLD----------------------------AYLNYNF-YGFPAIASLTKLSTMQNDAKIVEAEIYNSLMGNTLSKAASMKNYQAIVVKSTLFAGETYKGRVVLGRYD----------VNLGFTVGN-------EHQIGGKFTFVE--GQPVEIDI------------------------ANISADKMNVVYRG--VSNPMTI-SFAG--YTLRP-----RKVFRIKDI--PSPRG----------LNLTVTSFVLQ-N-RRRA--QLGD--- 
ALU25215     LTPRQKMINLMYLVFIAMMALQ-VSTEVLSAFGVVNEKFEAANEGAKANN-EGLLGALEKKA----ADPAKKAKQVEKITQEFYDFVGKYKTLITS---------MNKSDIINDAWFEGQ-AFIDGINKYKKALLD----------------------------AYLNYNF-YGFPAIASLTKLSTMQNDAKIVEAEIYNSLMGNTLSKAASMKNYQAIVVKSTLFAGETYKGKVVLGRYD----------VNLGFTVGN-------EHQIGGKFTFVE--GQPVEIDI------------------------ANISADKMNVVYRG--VSNPMTI-SFAG--YTLRP-----RKVFRIKDI--PSPRG----------LNLTVTSFVLQ-N-RRRA--QLGD--- 
APA91261     LTPRQKMINLMYLVFIAMMALQ-VSTEVLSAFGVVNEKFEAANEGAKANN-EGLLGALEKKA----ADPAKKAKQVEKITQEFYDFVGKYKTLITS---------MNKSDIINDAWFEGQ-AFIDGINKYKKALLD----------------------------AYLNYNF-YGFPAIASLTKLSTMQNDAKIVEAEIYNSLMGNTLSKAASMKNYQAIVVKSTLFAGETYKGKVVLGRYD----------VNLGFTVGN-------EHQIGGKFTFVE--GQPVEIDI------------------------ANISADKMNVVYRG--VSNPMTI-SFAG--YTLRP-----RKVFRIKDI--PSPRG----------LNLTVTSFVLQ-N-RRRA--QLGD--- 
AJA67938     LTPRQKMINLMYLVFIAMMALQ-VSTEVLSAFGVVNEKFEAANEGAKANN-EGLLGALEKKA----ADPAKKAKQVEKITQEFYDFVGKYKTLITS---------MNKSDIINDAWFEGQ-AFIDGINKYKKALLD----------------------------AYLNYNF-YGFPAIASLTKLSTMQNDAKIVEAEIYNSLMGNTLSKAASMKNYQAIVVKSTLFAGETYKGKVVLGRYD----------VNLGFTVGN-------EHQIGGKFTFVE--GQPVEIDI------------------------ANISADKMNVVYRG--VSNPMTI-SFAG--YTLRP-----RKVFRIKDI--PSPRG----------LNLTVTSFVLQ-N-RRRA--QLGD--- 
AKQ40398     LSPRQKMINLMYLVFIAMLAMQ-IDQEIIRSYNDTRDTLSQTTLLTQSKN-KIFEETLRQKA----SQPYEQYKLLKDKIDALVKFIEVSKTEMQK---------LNNTDASTLYFFNAE-KLKTLMGEIKSLTLQ----------------------------DWLISKF-YNQPLVAALANLEVLQSEARNLQSDALANMLKEKVDADIKFNAFEAIVA-TVVLQGDKAEAKVIVGTYA----------GFKSLNTGS-------DFKFNGEITFLDA-QKQIRLPF------------------KEVA--AVVSADKMNVLYRG--VDNPVSA-SMLG--WIIRP-----SFPFRVKSV--PAPQG----------VSFTVTGFRVK-N-SANL--RSGD--- 
AKP71943     LSPRQKMINLMYLVFIAMLAMQ-IDQEIIRSYNDTRDTLSQTTLLTQSKN-KIFEETLRQKA----SQPYEQYKLLKDKIDALVKFIEVSKTEMQK---------LNNTDASTLYFFNAE-KLKTLMGEIKSLTLQ----------------------------DWLISKF-YNQPLVAALANLEVLQSEARNLQSDALANMLKEKVDADIKFNAFEAIVA-TVVLQGDKAEAKVIVGTYA----------GFKSLNTGS-------DFKFNGEITFLDA-QKQIRLPF------------------KEVA--AVVSADKMNVLYRG--VDNPVSA-SMLG--WIIRP-----SFPFRVKSV--PAPQG----------VSFTVTGFRVK-N-SANL--RSGD--- 
AGC41245     LSPRQKMINLMYLVFIAMLAMQ-IDQEIIRSYNDTRDTLSQTTLLTQSKN-KIFEETLRQKA----SQPYEQYKLLKDKIDALVKFIEVSKTEMQK---------LNNTDASTLYFFNAE-KLKTLMGEIKSLTLQ----------------------------DWLISKF-YNQPLVAALANLEVLQSEARNLQSDALANMLKEKVDADIKFNAFEAIVA-TVVLQGDKAEAKVIVGTYA----------GFKSLNTGS-------DFKFNGEITFLDA-QKQIRLPF------------------KEVA--AVVSADKMNVLYRG--VDNPVSA-SMLG--WIIRP-----SFPFRVKSV--PAPQG----------VSFTVTGFRVK-N-SANL--RSGD--- 
AFD56812     LSPRQKMINLMYLVFIAMLAMQ-IDQEIIRSYNDTRDTLSQTTLLTQSKN-KIFEETLRQKA----SQPYEQYKLLKDKIDALVKFIEVSKTEMQK---------LNNTDASTLYFFNAE-KLKTLMGEIKSLTLQ----------------------------DWLISKF-YNQPLVAALANLEVLQSEARNLQSDALANMLKEKVDADIKFNAFEAIVA-TVVLQGDKAEAKVIVGTYA----------GFKSLNTGS-------DFKFNGEITFLDA-QKQIRLPF------------------KEVA--AVVSADKMNVLYRG--VDNPVSA-SMLG--WIIRP-----SFPFRVKSV--PAPQG----------VSFTVTGFRVK-N-SANL--RSGD--- 
ADZ11705     LSPRQKMINLMYLVFIAMLAMQ-IDQEIIRSYNDTRDTLSQTTLLTQSKN-KIFEETLRQKA----SQPYEQYKLLKDKIDALVKFIEVSKTEMQK---------LNNTDASTLYFFNAE-KLKTLMGEIKSLTLQ----------------------------DWLISKF-YNQPLVAALANLEVLQSEARNLQSDALANMLKEKVDADIKFNAFEAIVA-TVVLQGDKAEAKVIVGTYA----------GFKSLNTGS-------DFKFNGEITFLDA-QKQIRLPF------------------KEVA--AVVSADKMNVLYRG--VDNPVSA-SMLG--WIIRP-----SFPFRVKSV--PAPQG----------VSFTVTGFRVK-N-SANL--RSGD--- 
APY07801     LSARQKMINLMYLVFIAMIAMT-TSKEILSAFSLFNTKFENANELAVASN-TTLLKGLEKQA----GVAYNNAQKVSSISNEFFSYLESQKAMILN---------MDKGDALDEYWFEGQ-AFVDRINKYKADIKQ----------------------------TWLDYNF-KGFPAVASYTKLTAMQNDIKATEANLYNVFLGNTVDEATSLKNYTAIVIKNAFFAGEKFTGSVVLGKY----------TARIEFTVGN-------EHDINGQFTFLE--GEELPINF------------------------ATISADKMNVVYRG--VANPMTI-SFAG--YVMNP-----RKTFRIKDI--PAPTG----------LPIEVTSFKMR-T-KQKA--RRGD--- 
ABQ04887     LTPRQKMINLMYLVFIAMLAMN-VSKEVISAFGLMNEKFEAANTSSVTTN-ESLLTSLDQKA----AKAAETAHKVQAASKEFYDYIGTLKTQAVK---------MDRGDNIDD-WFKGN-EIIAKIEKYKSDIKA----------------------------KYLAYHF-KGFPAIASAAKLSAWQNDVKKTEADVYNSALGKAAVAAASYSNYQAIVVKNAYFQGEKVTGKVVLGRYD----------AVISLTAGG-------EQDINGQFTFLE--GKNIPLKF------------------------ATISADKMNVVYRG--VVNPISV-SFAG--YNMSP-----KKTFRIKGI--PGPTG----------VGLDVVGFNMK-N-KARA--GKGD--- 
AOC93909     LTPRQKMINLMYLVFIAMLAMN-VSKEVISAFGLMNEKFEGANTSSTESN-ASLLSSLDQKA----AIAAVTAHKVETITKDFYDYIATLKAQAVK---------MDRGDNIDD-WFKGN-EIISKIEKYKADIKA----------------------------KYLAYHF-KGFPAIATAAKLSAWQNDVKKVETDVYNSALGKAAVAAASYSNYQAIVVKNAYFQGEKVTGKVVLGRYD----------AVISLTAGG-------EQDINGQFTFLE--GKNIPLKF------------------------ATISADKMNVVYRG--VVNPISV-SFAG--YNMSP-----KKTFRIKGI--PGPTG----------VGLDVVGFNMK-N-KSRA--GKGD--- 
AOE52260     LTPRQKMINLMYLVFIAMLALN-MSKEVLSAFGLMNEKLEASNADATARN-EAFMSGLADKA----AALKANADKVKVLADDLNGYLTSLKAEMLK---------MDKGDFLDNKFFEGQ-AFLDKIAAFREGVAA----------------------------DWLDYHY-KGFPMVASLTKLTQLQADVKTTESEVLGAMLQGNLTSQVSMTKYKAIVIKSAFFSGEPVTGRVVLGRYD----------AKFSFGAAG-------EHDITGKFVFME--GKEVPIPI------------------------ATISADKMNSVYRG--VENPMTV-SFAG--YNWNV-----KKTFNVRPI--PAPVP----------IQTSVESFEIY-A-RGKA--KRGD--- 
AFR34827     ----------MYLVFIAMLAMQ-IDQEIIRSYNDTKDTLSQATLLTQSKN-KIFEETLRQKA----SQPYEQYKLLKEKIDALVKFIEASKTEMQK---------LNNTDASTLYFFNAE-KLKTLMGEVRGLVLK----------------------------DWLVSKF-YNQPLVAALANLEVLQSEARNLQSDALANMLKEKVDADIKFNAFEAIVA-TVVLQGDKAEAKIVVGTYA----------GFKSLNTGS-------DFKFNGEITFLDA-QKQIRLPF------------------KEVA--AVVSADKMNVLYRG--VDNPVSA-SMLG--WIIRP-----SFPFRVKSV--PAPQG----------VSFTVTGFRVK-N-SANL--RSGD--- 
ANI90668     ------MINLMYLVLTALLALN-VSSEILNAFRTINDSLGNATNTIEQKN-QTLFESFQKLM----AMWEPKAERAKQYSDDLYNYIESIKGRLEK---------YDNTDVPTKIMDLGD-TLYQKLAEYKKNLLA---------TTP----------------TWSAAYF-RMTPTIAAVTILSKFQNDVRNSEAQVVEFCHNQVGAVQVVYDEFEALATSTYYLPGQELTISAGVGAFS----------ALYKSVAGS-------TYTKRVNISFYKP-GSLATITK------------------------ITVSADATRVLYIG--LDNPISIGGGNG--FIARV-----VQEMRVKTV--PTPTA--G------GVKFTVTSFTITCN-LERA--KPGC--- 
APY10295     LSARQKMINLMYLIFIAMLALN-MSKEVLSAFGLMNERLVESNQAAEERN-NNFVASLNLKA----QPLKAEAESLHKLASNFDSYLAELKSKMTA---------MDKGDYLDQNFFEGQ-EFLDQINTFREGVVS----------------------------DWLDYHY-KGFPLVASLTKMTQLQSDIKTTESEVLSQMLAGTLSSEVSMTNYSTLMEKSAYFNGEKFDGEIVLGRTDE---------VKLNVNSGS-------EHKIKGKLIFAQ--GEEVEVEV------------------------ATISADKMNVVYRG--VKNPMTI-SFAG--YVMDA-----NAKFRIKDL--PKPTG----------LPLRVAEFKFK-N-KRKA--KRGS--- 
AKA34599     QSPRQKMINLMYLIFIAMLALN-MSKEVLAAFGLMNEKLEASNEKMTANN-SDFFAGLETKA----GPLFEKAREVKQLSQDYYQYLEGLKKEMLK---------MDKSDFLDQKFFEGK-KFLSSLTNYRDQILK----------------------------DWMNYHF-EGYPMVASLTKITQLQADVKATEQEILKGLLEGNLTSAVSLKNFSTLLDKSVFYAGEKFKGSLVLGKTDD---------VKLLVSAGA-------DHELKGQLIYMQ--GNEVPVEV------------------------AVIAADKMNVVYRG--VANPMTI-SIPG--YIMNP-----PATFRIKDI--PRPGG----------LNLAVSGFKFK-N-KKRA--RRGD--- 
APQ16847     NSPRQKMVNLMYLIFIAMLALN-MSKEVLAAFGIMNEKLETSNAMTTASN-EAFLGSLETKA----DKLYKNAQQIKAMSQEYYDYLESLKTGMTE---------MDMSDYLDQKFFGGK-EFMKRITDYRDNVAA----------------------------DWINYHY-EGYPLVASLAKLTALQADVKVTEEAALKSMLEGELTSQVSLANFATSLQKSAYYTGEKYDGKIIISKTDE---------VKMLVGSGS-------DHVLKGTIYFKQ--GEEIPVEV------------------------ALIAADKMNVVYRG--VANPMSI-SIPG--YIMNP-----SLEFRIKDI--PRPEG----------LDLAVSGFKFK-N-KERA--RRGD--- 
AJR03354     LSPRQKMINLMYLIFIAMLALN-MSKEVLSAFGLMNEKLTDSNEATDQRN-TAFLSGLEQKV----KPLKAKADQINVLAEDLDNYIEDLKSKMIA---------MDKGDYLDQNFFEGQ-EFLAKIAAFREGVAK----------------------------DWLDYHY-KGFPLVASLTKLTQIQSDIKTTESEILSTMLAGELSNQVSMTNYTTLMEKSAYFNGEKFDGQIVLGRKDE---------VKLAVGTGS-------EHKIEGNLFFLE--GKETPVPV------------------------ATISADKMNVVYRG--VKNPMTI-SFAG--YVMDA-----KASFRIKDL--PKPTG----------LPLRVTGFKFK-N-KTKA--KRGT--- 
AFL80306     LSPRQKMINLMYLVFIAMLALN-MSKEVLSAFGLLNEKISVANVATSQRN-TAFMEGLAQKA----AAVKAKADEVSQVSDGLDAYIESVKSASME---------MDKPDYFNNLFFGGQ-KFLDNINKYRTEMMS----------------------------AWLNYNY-EGFPQVASITKLTQIQADIKTTKSEVLQRMLAGQQAAALSFSNYSTLMEKSAYYSGEAFDGAIVLGRTDE---------VKLKVGAGS-------DHKIEGFLYYGE--GEETEVAV------------------------AVIAADKMNVVYRG--VDNPMTV-SIPG--YVMRP-----SSEFRIKDI--PSPMG----------LKLNVTGFSFK-N-KKRA--GRGE--- 
AOW09319     LTPRQKMINLMYLVFIAMLALN-MSKEVLSAFGLINERFETANSLALTTN-ESILADLDVKA----KVPSEIGKKVNAATSTFYKYVESLKVDLTK---------MDNSSKLDESWFKGK-EVVVAVENYKAAIKS----------------------------NNLDYNF-KHFPLIASVAKLTTIQNDINTIENQILSRLTGSTAVAAASMKNYKAIVIKSAFFAGEAVKGRIVLGRYD----------VDFSFGAGN-------EHDIKGTFTFME--GKPVPIPV------------------------ATISADKMNVVYRG--VINPMTI-SFAG--YNMNP-----KKAFRIKGI--PAPVG----------VNLIVVGFTFK-D-RARA--TRGD--- 
ALJ04917     LSPRQKMINLMYLIFIAMLALN-MSKEVLSAFGLMNEKLTESNQAASMRN-ETFMASLGVK-----KELKSKADQIHVLASEFDSYLSDLKGKMTA---------MDKGDYLDTNFFEGQ-EFVDHMVKFREGVAT----------------------------DWLDYHY-KGYPLVASLTKMTQLQSDIKTTESEVLSSMLGEAQGQALSMTNYTTLLEKSAYFNGEQFDGQIVLGRKDE---------VKLKINTGA-------EHKIEGKLIFSQ--GEEIEVPV------------------------ATISADKMNVVYRG--VKNPMTI-SFAG--YVMDA-----KATFRIKDL--PKPTG----------LPLRVTGFKFK-N-KSKA--KRGS--- 
AIZ40502     QSPRQKMVNLMYLVFICMLALN-MSKEVLAAFGLMNEKMEVSNQKTSDNN-LAFLDGLETKA----AEDFKKAQTVQKLSQEYYDYLEALKKDMTA---------MDKSDFLDQKFFGGK-EFMKKIEEYRSKVSV----------------------------DWLNYHY-EGFPLIASLTKITALQADIKSTEEDALKSMLEGNLTDQVSLTNFKTSLFKSAFYSGEKYDGKIIISKTDE---------VKMLISTGN-------DHVVAGTIFFMQ--GTEVPVEV------------------------ALIAADKMNVVYRG--VANPMSI-SIPG--YVMNP-----KSEFRIKDI--PRPNG----------LNLAVSGFKFK-N-KKRA--GRGD--- 
AIY12137     QSPRQKMVNLMYLVFICMLALN-MSKEVLAAFGLMNEKMEVSNQKTSDNN-LAFLDGLETKA----AEDFKKAQTVQKLSQEYYDYLEALKKDMTA---------MDKSDFLDQKFFGGK-EFMKKIEEYRTKVSV----------------------------DWLNYHY-EGFPLIASLTKITALQADIKSTEEDALKSMLEGNLTDQVSLTNFKTSLFKSAFYSGEKYDGKIIISKTDE---------VKMLISTGN-------DHVVAGTIFFMQ--GTEVPVEV------------------------ALIAADKMNVVYRG--VANPMSI-SIPG--YVMNP-----KSEFRIKDI--PRPNG----------LNLAVSGFKFK-N-KKRA--GRGD--- 
EAP87236     QTPRQKMINLMYLVFIAMLALN-MSKEVLTAFGLMNEKLVEANADTTQRN-QLAMAGLAEKA----APLKEQADQINALTEELVGYIDGVKNKLTA---------MDKSNDLDELWYEGQ-EFIDKMDTYRNGVVS----------------------------DWLSYNY-VGFPLVASITKLTQIQADAKTVESEILSDLLAGQLKSDVSMTNYQAIVVKTAFFNGENFKGKVVLGRFD----------VVLDFPAGN-------EQEIKGELQFKE--DSLVSIPI------------------------AVISADKMNVVYRG--VQNPMTI-SIPG--YNMNV-----SKTFRIKDI--PRPVG----------LKLNVTGFKFR-S-RRRA--KRGE--- 
ALU75621     QSPRQMMVNLMYLVFISMLAMN-MSKEVLSAFGLMNEKLSESNVRATEKN-TAAYATLAQKA----GKAKEDTDKLRVMADGLFTYISDLKTKMTS---------MDKSGFLDQYFFKGK-EFMDKMNQFREESLL----------------------------NWLKYNY-EGFPLIASLTKLTQIQADIKNTEADALTALLQGELESAVSMSNYDAMVVKNAYYPGEKLSGKIVLGKND----------VILDGPAGS-------DKELKGEFQFKQ--DSIVTIPI------------------------AVVSADKMNVVYRG--LSNPLTI-SVPG--YVMNP-----PKKYRIKDI--PPAVG----------LKLNVSSFKLK-R-NAGA--RRND--- 
ANH61816     QSPRQKMINLMYLVFIAMLALN-MSKEVLSAFGSINEKFDRSNTTFETKN-NLALADLSKKA----KAAAATAQSAKQLGDTYFAYLASEKDALLA---------MDKSNFLDERFYEGQ-TFLDEMAKYRDGMVK----------------------------DYISYNF-VGFPSVSSLTKMSQLQNDIKVVENELLTKLLSGNLKELASLDNYETVMTKGAYYTGSTFDGVLSLGRVDE---------LVLGVNTGG-------DHKITGTLFYPQ--GKEIEVAV------------------------ATIAADKMNVVYRG--VDNPMTI-SFAG--YNMKP-----KAVFRIKDI--PRPVG----------LNLKVNSFKFR-N-RKRA--KRGS--- 
EAQ39193     QSPRQKMINLMYLVFIAMLALN-MSKEVLSAFGSINEKFDRSNTTFETKN-NLALADLSKKA----KAAAATAQSAKQLGDAYFAYLASEKDALLA---------MDKSNFLDERFYEGQ-TFLDEMAKYRDGMVK----------------------------DYISYNF-VGFPSVSSLTKMSQLQNDIKVVENELLTKLLSGNLKELASLDNYETVMTKGAYYTGSTFDGVLSLGRVDE---------LVLGVNTGG-------DHKITGTLFYPQ--GKEIEVAV------------------------ATIAADKMNVVYRG--VDNPMTI-SFAG--YNMKP-----KAVFRIKDI--PRPVG----------LNLKVNSFKFR-N-RKRA--KRGS--- 
AIH01828     LSPRQKMINLMYLVFIAMLAMQ-IDQEIIRSYNDTRDTLSQTTLLTQSKN-KIFEETLRQKA----SQPYEQYKLLKDKIDALVKFIEASKTEMQK---------LNNTDASTLYFFNAE-KLKTLMGEIKSLTLQ----------------------------DWLVSKF-YNQPLVAALANLEVLQSEARNLQSDALANMLKEKVDADIKFNAFEAIVA-TVVLQGDKAEAKVIVGTYA----------GFKSLNTSS-------DFKFNGEITFLDA-QKQIRLPF------------------KEVA--AVVSADKMNVLYRG--VDNPVSA-SMLG--WVIRP-----SFPFRVKSV--PAPQG----------VSFTVTGFRVK-N-STGL--RSGD--- 
AOZ99738     LTPRQKMINLMYLVFIAMLAMN-VSKEVISGFGLMNEKFESSNASSKQTN-DQMLLALDTKA----AVASATAHKVKTITDNFYNYINSLKEQATK---------MDKGDNVDD-WFKGK-EIVATIEKYKADIKA----------------------------KYLSYHF-KGFPAIATIAKLSSWQNDINKVESDVYSIALGKAAVEAASYSNYQAIVVKNAYFQGEQVTGKVVLGRYD----------AVISLTAGG-------EQTIGGQFTFAE--GKTIPLKF------------------------ATISADKMNVVYRG--VSNPISI-SFAG--YVMNP-----RKVFRIKGI--PGPTG----------VNIDVVGFNLK-N-KSKA--VRGD--- 
ADF54451     QSPRQKMINLMYLVFIAMMALN-MSKEVLVAFGSMNEKLEESNATTEQRN-VAAMQGLKSKA----AELAQKAETINQLSQNLDTYIQGVKNDLTS---------MDKTDILDEKFFEGQ-EFVAKINEYREGVIN----------------------------PWLTYNF-EGFPLIASITQLTQIQSDIKTTENDVLSAMLAGQLQEEVSMTNYTTLLEKSAYYQGETFDGAIVLGRSDE---------VVLNVPVGN-------DHSITGKLIFNE--EEPIEVPV------------------------ATISADKMNVLYRG--VKNPLTI-SMAG--YVMDV-----SSTFRIKDI--PSPVG----------IGLRVTGFSFK-N-RRRA--GRGE--- 
EAR00569     QTPRQKMINLMYLIFIAMLALN-MSKEVLAAFGIMNEKLEASNIKTSESN-DAFLGSLETKA----GELYQNGQKIKSMSQEYFDYLEGIKTGMTE---------MDNSDFLDQMLFKGK-DFMKRLTDYRDQVAA----------------------------DWINYHY-EGYPLVASLAKLTALQADVKSTEEDALKSMLEGELTSQVSLTNFRTSLAKSAFYSGEKYDGKIIISKTDE---------IKMLISAGS-------DHEVAGTMFFMQ--GEEIPVEV------------------------ALIAADKMNVVYRG--VANPMSI-SIPG--YVMNP-----PAEFRIKDI--PRPAG----------LNLKVSGFKFK-N-KKRA--KRGD--- 
EAR17031     ------MINLMYLIFIAMLALN-MSKEVLAAFGLMNEKLETSNSKATENN-EAFLASLETKA----AELYQDAQQIKQLSQEYYTYLEDLKASMVE---------MDKSDYLDQKFFQGK-EFMERIEAYRTQVLG----------------------------DWINYHY-EGFPLIASLTKITSLQSDIKATEEAALKAMLQGELTSQVSLTNFSTLLEKSAFYAGEKFNGSIVLGKTDE---------VEMLIGAGS-------DHEIAGTLIYMQ--GEETEVPV------------------------AVISADKMNVVYRG--VANPMTI-SIPG--YVMNP-----NSEFRIKDI--PRPSG----------LNMAISGFKLK-N-KRRA--GRGD--- 
BAO76340     ASARQKMINLMYLVFIAMMAMN-MSKEVLSAFGLMEAKFADSNEATTTRN-DKLLAELEVKS----KIPAARAQEVKIISDKFYKYIETLKRDLIK---------MDKTDILDEAWFKGD-EVMAKIKEYKKAIND----------------------------DWLAYHY-QGFPAIASYTKLTAMQNDVKVTESDMFSLFLGNIVSEATTLNNYKAIVLKSAFFAGEKFQGKVVIGKY----------TATLGFNVGN-------EHDIKGQFTFIE--GKELEIPI------------------------ATISADKMNVVYRG--VANPMTI-SFAG--YLMNP-----KKTFRIKDI--PAPTG----------LPIGVTSFKIK-T-KKRA--RRGD--- 
APA63806     QSPRQKMVNLMYLIFIAMLALN-MSKEVLAAFGIMNEKLETSNEKTTASN-NAFLESLGTKA----DKLYQNAQQIKAMSQEYYDYLEGLKKGMME---------MDMSDYLDQKLFDGK-KFMSNLTGYRDQVAA----------------------------DWINYHY-EGYPLVASLAKLTQLQADVKITEEAALKSMLAGELTEQVSLKNFATSLSKSAYYAGEKYDGKIIISKTDE---------VKMLIGSGS-------DHEVKGTIYFKQ--GEEIPVEV------------------------ALIAADKMNVVYRG--VANPMSI-SIPG--YVMTP-----KSEFRIKDI--PRPEG----------LNLAVSGFKFK-N-KSRA--KRGD--- 
CAZ95206     ATPRQKMINLMYLIFIAMLALN-MSKEVLAAFGIMNEKMEASNAKTTESN-LAFLDGLETKA----GKLYQDAQKIKQLSQDYYDYLEGLKQGMTE---------MDNSDFLDQKFFGGK-EFMKRINDYRTQVAA----------------------------DWINYHY-EGYPLVASLAKITALQADVKATEEDALKRMLEGELTSQVSLKNFATSLQKSAFYAGEKYDGKIIISKTDE---------VKMLIGAGA-------DHVVEGTLYFKQ--GEEIPVPV------------------------ALIAADKMNVVYRG--VANPMSI-SIPG--YVMNP-----KSEFRIKDI--PRPAG----------LNLAVSGFKFK-N-RKRA--KRGD--- 
APU09501     QSPRQRMVNLMYLVFICMLALN-MSKEVLAAFGLMNVKMEASNKKTTENN-VAFLEGLGTKA----AEDYKKAQKVQAISQEYYDYLEGLKKEMTK---------MDKSDYLDQKFFGGK-EFMKRIKDYREQVSS----------------------------DWINYHY-EGFPLIASLTKITALQSDIKATEEDALKAMLEGNLTDQVSLKKFKTSLFKSAFYAGEKYDGKIIISKTDE---------VKMLIGAGN-------DHEVAGTLFFKQ--GEEVPVEV------------------------ALIAADKMNVVYRG--VANPMTI-SIPG--YVMTP-----SSEFRIKDI--PSPTG----------LNIGVSGFSFK-R-KKRA--KRGD--- 
ADY28589     QSPRQRMVNLMYLVFICMLALN-MSKEVLAAFGLMNVKMEASNKKTTENN-VAFLEGLGTKA----AEDYKKAQKVQAISQEYYDYLEGLKKEMTK---------MDKSDYLDQKFFGGK-EFMKRIKDYREQVSS----------------------------DWINYHY-EGFPLIASLTKITALQSDIKATEEDALKAMLEGNLTDQVSLKKFKTSLFKSAFYAGEKYDGKIIISKTDE---------VKMLIGAGN-------DHEVAGTLFFKQ--GEEVPVEV------------------------ALIAADKMNVVYRG--VANPMTI-SIPG--YVMTP-----SSEFRIKDI--PSPTG----------LNIGVSGFSFK-R-KKRA--KRGD--- 
CCG54179     LSPRQKMINLMYLVFVAMLAMN-MSKEVLSAFGLMNEKFEGANTSAAQTN-KDMLTVLDQKA----GGAAATAHKVVDATKKFYEFVQSLKGDVTK---------MDKGDKIDELWFKGK-AVIDAIETYKSELKA----------------------------KYLNYHF-KGFPAIASLAKLSAWQSDAKKVESDVIAAALGKAAVDAASMKNYQAIVVKNAYFQGEQVKGKVVLGRYD----------AVISMTAGG-------EQKIGGEFTFLE--GKNIPLKF------------------------AIISADKMNVVYRG--IDNPISV-SIPG--FVIKP-----SMPFRIKAL--PKPTG----------VTVNVVQFNLK-N-KKKA--GKGD--- 
APY01068     ASARQKMINLMYLVFIAMMAMN-MSKEVLSAFGLMDAKFEESNEVATEKN-TALLADLETKA----AVPYNKATQVNTVSDKFFKYIGTLKADILR---------MDKTDILDEMWFKGQ-EVIAKIEQYKTDIKN----------------------------SWLNYNF-QGFPAIASYTKLTAMQNDVKMTEANMFNLFLGNSLDEAVSLKKYQAIVLKSAFFAGEKFQGKVVLGKY----------TAKLDFNVGN-------EQEIKGTFTFLE--GKPLEIPI------------------------ATISADKMNVVYRG--VTNPMTI-SFAG--YTMVP-----KATFRIKDI--PKPTG----------LPLTVTGFKVK-S-KNKA--RRGD--- 
CCB69974     LTPRQKMINLMYLVFIAMLALN-MSKEVLSAFGLMNEKFDSANKVAMSSN-EQLLSTLNQKG----GKAKDIAGKVAQISKDFYAYVETLKADATN---------MDKGPHIDETWFKGN-EIVAKINGYVTALKA----------------------------KYLSYHF-EHFPAIASLTKLTAWQNDIKKTETDIYNTLLGKAAQDAASYTNFKGFVVKNAYFQGESVKGTVVLGKYD----------AVISETAGS-------ERTLKGQFTFVE--GKTIPVPF------------------------ATISADKMNVVYRG--VVNPMTI-SFAG--YTMSP-----KKLFRVKNI--PRPVG----------VNLQVVGFTFK-D-RAKS--TRGD--- 
AEE19667     QSPRQKMINLMYLVFIAMLALN-MSKEVLSAFGSINEKFDRSNATFEAKN-DLALADISKKA----KAAAATAKSAKALGDEYFAYLASEKAALLA---------MDKSNFIDERYYTGQ-EFLAKMDAYREGMLK----------------------------DYLSYNY-VGFPSVSSLTKMSQLQNDIKVVENELLSKLLSGNLKELASLNNYETVMTKGAYYTGSTFDGVLSLGRVDE---------LVLGVNTGG-------DHKITGSLFYPQ--GKEIEVPV------------------------ATIAADKMNVVYRG--VANPMTI-SFAG--YSMTP-----KAVFRIKDI--PRPVG----------LNLNVNSFKFR-N-KKRA--KRGS--- 
ANW97058     LSPRQKMINLMYLVLLALLAMQ-VSVEVMEAFSKMYERSEDAIEQGIEKN-KATLADLQQLS----AEIFQTATKVESLSKDFIAEIGVLKNKIKE---------MGKGDLMDEFLFAGD-KFVAAVDTYREEMLK----------------------------SWLDYNF-KGIPTIGTIAILSSMESTVLNIENETLTNFVSGRLKKATSANNLKALVIKTAFFEGEKFEGEVLLASRD----------VSLALPSGK-------ENTIVGEFTFIE--GKEVKIPV------------------------AVISADKMNVVYRG--IENPITI-SMAG--YILRP-----PVTFRIKDI--PAPMA----------LKLNVLSFKVK-D-RASA--SRGD--- 
AEH01390     ASARQKMINLMYLVFIAMMAMN-MSKEVLSAFGLMDAKFEESNEVATEKN-SALLADLETKA----AVPFNKATQVNAVSDKFFKYIGSLKADILR---------MDKTDILDEMWFKGQ-EVIAKIEQYKADIKN----------------------------SWLNYNF-QGFPAIASFTKLTAMQNDVKMTEANMFNLFLGNSLDEAVSLKKYQAIVLKSAFFAGEKFQGKVVLGKY----------TAKLDFTVGN-------EQEIKGTFTFLE--GKPLEIPI------------------------ATISADKMNVVYRG--VSNPMTI-SFAG--YKMVP-----KKTFRIKDI--PKPSG----------LPLTVTGFKIK-S-RRKA--KRGS--- 
ANQ50637     ETPRQRMIGLMYLVLMAMLALN-VSNTVLDKFMFIERALNEANEIKIQEN-DRQLHAIEAAV----QEVLKEATALRTETVKVTDLIEELKQEIIK---------KSDTQIPAEIMIKAY-DLEKKLNELAKHYDA----------------------------DYAQIQF-EDTPVAAALAVLTEVSSEVLQAETKVLQVLNDRVGGRVV-FDKVVAVVKSKFVAAGLDYEATMFIAASS----------GTIKFPAKA-YDKNGRTQTWKGEITYTTP-G-DTTLLV-------------------------SVNSATVNALYRN--VANKLVV-DVPA--ATIIP--S-ITKTFKTRGV--PKPTIFP---ALPD-ANYRVVDWEVTVG-NRNAPKTEGV-G- 
AKK73270     QTPRQKMINLMYLVFIAMMALN-IDAEIIRSYYDSTRALNETRTLTEKKNEKIFEKTLEAKA----AQPWAQYKVLKAKIDVLVKSAQDVKVLLKK---------LNNNEATTEYFFNAL-DLKAKIDDVRNYINA----------------------------TWFQNKF-YHQPLIAAISNLEIIQNDARNVQSDALALLLQEKVDASIKFTSYEPIVS-VDIQAGKQAEVKVMLGTY-----------GIIPISGAG-------EHKLGGTITLTDA-GKPQSFPW------------------REVK--LLLSADKMNVMYRG--LENPVSG-SILG--WVVKP-----VFEYRIKNV--PPPQG----------VSFTVTQFMVR-N-SKNL--RSGD--- 
AOR28684     -----------------MLALN-MSKEVLSAFGMISEQVTENNISLQERI-ITFETSIDSNF----KEKKLAKDQVHEITTNFLTYLTNLQQTPPQ---------MDKPDYFDNKFFEGQ-EFLDKIKAFKRDFVA-------E--------------------TWIEYNY-FGFPEVATNTKLTVMKANVLGFQAELLSAMIGGQYKINATLANFDAYVVKAAYFPGSKFSGTIVLGKKS---------EIVLDFPVGA-------TREIVGTITFEEG-GEPIEIPV------------------------ASVQVMGRNTLFRN--FDNLVKV-SVPG--YTIKP-----SETFQIRRA--PVPNI----------STVRVRSFTVK-N-AKKA--PKGF--- 
AMJ67350     ETPRQKMIGMMYLVLTALLALQ-VNSAILLKFKFIDDSLIGVNDKTSAAA-DGTVKGIEAAV----KAVLAQSEEIREKTKTMVAYLRDLRDKLVT---------MSAEDKVAITMILAY-PMKAKLNDYSSYIKG----------------------------DFAELNF-ENTPLVAALAVLSQKETEVLKYEADALSAQAQKVGAKTIVFDKIGAFASSNTVAAGTKYKAELFLTAAA----------GKVEFTARP-FDASGNKASWTGTVRFNQ--GRDTTFKV-------------------------QIQSASVQALYFK--CGNKLSV-SVPA--VTLVP----ISQTFQVRPI--PKPEI-----FLPD-ARFRVSSYEVTL---NAY--REGD--- 
ALM21822     QSPRQKMINLMYLVFIAMLALN-MSKEVLNAFGLLNANIEESNVAATAKN-SNAMNGLAQLA----APLKAKADKVDQLSTEYYQYLQNIKEEMEG---------MDKADFLDQKFFEGE-EFLSRMTEYRDNMKQ----------------------------EYMDYHY-KGFPLIASIAKITLLQSQVKNIESEVLSKLTTGALKEEVSMNKYTTLMEKAAYYNGETFDGQIVLGRKDE---------VVLKVGAGS-------DHKITGQLIFEQ--GEDLPVDV------------------------ATISADKMNVVYRG--VDNPMTI-TFAG--YIMSP-----SKTFRIKNL--PRPTG----------LKPRVTSFIFK-N-RNRA--RKGD--- 
ACU06949     QTPRQKMINLMYLVFIAMLAMQ-IDQEIIRSYNDTNQTLTDTRDLVEQKNDKIFEKTLEAKA----TKPLADYQGLKTRANDLVSFIEGLKTKLKQ---------LNNTEPSSKMFFSSA-DLKAKMAALQTYIAQ----------------------------NWLQYKF-YGQPLIAALSNLEVIQSEARNLQSDALMTMLQEKVDADIKFDAYQAIVS-TSVVLGEAVQAKVAIGNYS----------GIASLNTSS-------EKSFSGNISFTDV-GNVISLPY------------------KEVA--ALLSADKMQVLYRG--LPNPISG-SILG--WVVTP-----AFTFRIKNV--PPPVG----------VSFTVNSFMFK-N-SKNL--RAGD--- 
AFM04960     ESPRQRMIGMMYLVLTALLALQ-VQNEVLEKFYFIDDSLQSAKTIAMSTN-DKIIESMKKQV----KAVLTKADKVKQETVKMIEYIQAIRTKIIT---------GDKYDEINTIMLEAA-KLQTTMNAYVEGIIK----------------------------EWEHINF-QSTPMVASLAVLSQLENDVVKVETKAIEYLKTKIGDFVIEFDKVQAMASSNTVASGTKYTAKMFISATS----------GTVEFTASG-PEG---KQTWQGTITIKTA-GMDTALTV-------------------------EIESGTVNSLYLK--CGNELKV-KVPA--VTLVP----ITKNFSVKMI--PKPTI-----QLPR-ARYRVSGFTVTL---SKA--KPGD--- 
AFL83321     ESPRQRMIGMMYLVLTALLALQ-VSNQILQKFVLINDGLERTSKNYILKN-EFAVQSIAGTV----APKVEVAKELRKKTAEVFNYLESMKQELIT-------------SALKNVDVKGY-EMQEILNTYPQEVSA----------------------------DFVNLTF-VKSPIGAVLTLISQFQNEVLNVESESLVAITNTIGSFYYKADIVQARIASNVVAAGTKFEADMFIASSS----------GKIEFTATP-YDDRGLRRVIQGEIITNV--GEDQVLPI-------------------------RVTSEVVNQLYAD--CANDLMI-DVPA--VTIIP----IDVSYDIKPV--PMPTI--SILTMAR-AKFEVTGGEITL---EQA--KAGD--P 
AEK22285     -SPRQKMINLMYLVFISMLALN-MGKEVLSAFGLMNEKLEASNEKANNAN-INAIQALEQNN----AEAFQKSKKVKELSDSFYNYIEGIKGEVMN---------MDKSDYLDQKFFEGE-EFVRQINDYKTQLVE----------------------------KWLNYNF-EGFPYIASVAKLSMMQSDIRATEQEVYAEMLKGQLKSQISMTNYTTLLEKGAYYQGESFDGAIVLGRKDE---------VKLKVGAGN-------EHKITGNLYFDQ--GKRIAVPV------------------------AVISADKMNVVYRG--VNNPMTI-SMPG--YTMKP-----SKTFRIKDI--PRAVA----------IKPVVKQFRIF-N-KNRA--KRGD--- 
ADX67268     LTGRQKMINLMYLVFIAMMAMN-VDREVLRSFESINITLEESAKLTADNN-ATFYQQIKKKA----QVTDEKAGLVKAKTNEFVNFIDSLKKELIG---------LQNTEPIVSLLFKGQ-ELVKRINEFQKFLLG----------------------------NWLNEKF-YDQPMVAALTNFTKLQVDARTLEGNIVRDLLSGKLKEKIELNAFEGLFL-GIVEQGSDVALNVVLGAYD----------ATLKLNTGS-------IHKLTGSLTYRDA-GENKTVQIV-----------------SDVKE-GSIVADNLRVVYRG--VSNPISA-TING--WNYTP-----RETFRIKPV--PPARG----------ITGEVTSFNVK-N-KSKA--QKGDY-- 
AFU67943     ETPRQKMINMMYLVFIAMLALN-MSREVLSAFGTINESLEDTNTNFEDKN-DAALAGLAVKA----KEVFKNAQIVSTATSELFTYFAGLKEGMYN---------MDKSSYANELFVAGE-EFLIKMRSYKDKMNQ----------------------------NYVRHHF-VEYPLISSITKITALQNNLKVLENEILSSMLSGQLTQIASMDNYSTLLERGAYYQGNIFDGSIVLGRTDK---------VKLNVSAGS-------DHKIEGVLIFIQ--GKNIPVSV------------------------AIVSADKMNVVYRG--IENPITV-SMPG--YMVKP-----SAIFRIKSL--PRPTP----------ITPVVKQFTLS-S-RDLA--RAGD--- 
AEL24919     ETPRQRMIGMMYLVLTALLALQ-VSNQILQKFVLINDGLERTSKNYVQKN-LFSVNIISSTV----IPKVEAAKEIRQKSAELVSYLEEAKTKLIE-------------SALKNVDILGY-DMQEKLNEFPEELEQ----------------------------DYVNLNY-VKSPIGAVLAIISQHQNEVLNIESEALTAITNSLGSFIFEADKLKARIASNVVAAGTTFEAEMFLASSS----------GQIKFPVAPSYDDRGLARSLKGEITVPI--GEDSVFTI-------------------------KVSSEVVNQLYAE--CANDLVI-EVPA--VTIIP----ISVDYDIKPV--PDPSI-----TMPR-ANFEVTAGEVRL---AQA--QSGD--- 
AKP50507     ETPRQRMIGMMYLVLTALLALQ-VSNQILQKFVLINDGLERTAKNYVQKN-LFSVNIISTTV----IPKVEAAKEIRKKSTELVSYLEEAKTRLIE-------------SALKNVDILGY-EMQEKLNSFPAEIEQ----------------------------DYVNLNY-VKSPIGAVLAIISQHQNEVLNIESEALTEITNSLGSFIFEADKLKARIASNVVAAGTTFEAEMFLASSS----------GQIKFPVAPSYDDRGLARSLKGEITVPI--GQDSVFTI-------------------------KVSSEVVNQLYAE--CANDLVI-EVPA--VTVIP----ITVGYDIKPV--PAPTI-----TMSR-ANFEVTAGEVRL---AQA--QSGD--- 
AOW21680     LSPRQKMINLMYLVFIAMLAMN-MSKEVLSAFGFMNEKITASNITATEKN-NLSYEGLAEKV----RPLNEKAIGIKALSADLYNHIEDIKTKMKA---------MDKPDFLDLYFYNGQ-AFLDKITAFKDGVNS----------------------------NWIDYNF-VGFPAVASLTKLSAMQADIKATENDVLSSMLQGQLIADNSIKKYEAIVIKTAFFQGETFKGKVYLGKVD----------VLLEFPAGA-------ERDIKGKFVFLE--GEEVEIPI------------------------AVISADKMNVVYRG--LSNPMTI-SIPG--YIMTP-----SMDFRIKDI--PAPVG----------LTLNTTGFSIK-S-RDRA--RPGD--- 
AMD84447     LSPRQKMINLMYLVFIAMMALN-MGKEVLNAFGLVNQKFESSNKRATEVN-DAALQALAMKA----AEIYDKSKQIKELSNNFYSFIQGIKDDVED---------MDKSDYTDDLFFKGQ-EFIDQINNYREGILK----------------------------KWLQYNF-EGFPYVATLAKLSMMQSDIRSTEQGFFDDALKESYKTTASMTNYTTLLEKGAYYQGEKFDGAIVLGRKDD---------VKLNISAGN-------DHKITGNLYFDE--GKRIAVPV------------------------AVISADKMNVVYRG--VANPITI-SMPG--WVMRP-----SKMFRIKSI--PRPVT----------LKLQVNEFKVF-SNKLRA--RRGD--- 
APD06503     LSPRQKMINLMYLIFIAMMAMN-VDREVLRSFGNTNATLEDVVGQTTEAN-KSFYNGLEKKA----ASVYEKSQEVKTKADEFIAYIDGIKSEIGA---------LESSEKLDKLFFKAL-EFEAKVNEFRTYLLS----------------------------TWLNETF-FEQPNVASLTNLSLLETNVRNEESKIVSSMLATKLIQDVELNSFEPIVI-STIKQGDPASAKILLGAYD----------AEFELGTGS-------YKTISGEISYVNG-GKTISYPF-----------------------DGAVTADKMNVVYRG--LNNPMSA-TMSG--YMYKP-----KVTYRIKNV--PKPQG----------IKANVTSFKVK-N-RGKL--RRGQ--- 
EAQ40617     MSARQKMINLMYLVFIAMLAMN-MSKEVLSAFGFMNEKLVENNISTIEKN-QEAYANLDLKA----GPLKVQADKIKTYSNDFYDYLAALKSKMLT---------MDKTDWLDSYFFEGQ-EFLDRINAYRTNVID----------------------------PFLKARY-EGFPMVASLTNFTQMQADIRNTESDIVTDLLGGKLEEALSLNNYTGIVRKSAYFAGEKVTGEVVLGRYD----------VILNMPAGN-------EKTIKGTIFFRE--GEEVPVPF------------------------AVVSADKMNVVYRG--LDNPISV-SLPG--YVVRP-----KATFRIKDV--PAAQG----------LKIQVQSFKIK-T-KSKA--RRGD--- 
AMC11831     LSPRQKMINLMYLIFIAMLAMQ-MSKEVLSAFGYMNEKLTENNVTTSAKN-AATLQNLSTKA----ASLFTVAKKVDELSKNFNNYLADKKEFFLS---------MDNANIVNEYFFEGQ-EFLDQINNYRNAIVK----------------------------PWLKNRY-EGFPLISTITNLTSLQTDIVTTQSEIYGSLLGGQLESDVSMSNYKTILIKSAFFQGENFKGKIVLGRYD----------AILDFPAGA-------EREIKGKFVFIE--GKPVEIPI------------------------AVISADKMNVVYRG--VPNPMTI-SIPG--YVMTP-----SQNFRIKDI--PSPRG----------LKLKTSGFTVK-N-RSKA--KRGD--- 
APZ45198     MSARQKMINLMYLVFIAMLAMN-MSKEVLSAFGVMNEKLTENNVSTTEKN-NEAYANLATKA----GELNKQAVQIKGYSNEFYSYLGELKSKMTA---------MDKTAFLDVYFFEGQ-EFLSKIDSYRTNVIN----------------------------EWLKARY-EGFPLVASLTSLTQMQADIKNTEADIVSSLLGGKMEEALSLNNYKGIVAKNAYFAGEKVTGKIVLGRYD----------VIIDMPAGN-------NHDIKGKITFTQ--GEPVEVPF------------------------AVVSADKMNVVYRG--LSNPISV-SLPG--YVLKP-----KATFRIKDI--PAAMG----------LTIKVQSFKIK-T-TAKA--KRGD--- 
AOW18466     VSARQKMINLMYLVFIAMLAMQ-MDKEVLSAFGFMNEKLETNNISTTEKN-NAAYANLAVKA----GELNKQAKKIKDYSADFYAYLADLKTKMTA---------MDKTEFLNSYFFEGQ-EFLNKIDSYRTNLMN----------------------------EWLNARY-EGFPLVASLTNLTQMQADIKNTEADIVSALLGGQMEEALSLNNYTGIVRKSAYFAGERVTGEVVLGRYD----------VIIDMPAGN-------QKEIKGTIFFTE--GEEIPVTF------------------------AVVSADKMNVVYRG--LDNPISV-SLPG--YSIRP-----KATFRIKDI--PAAMG----------LTIRVQSFKIK-N-TSKA--GRGD--- 
ADV48209     QSPRQKMVNLMYLVFICMLALN-MSKEVLAAFGLMNEKMEVSNQKTSDNN-LAFLDGLETKA----AEDFKKAQSVQKLSQEYYDYLEALKKGMTV---------MDKSDFLDQKFFGGK-EFMKRIEEYRTKVSV----------------------------DWLNYHY-EGFPLIASLTKITALQADIKSTEEDALKSMLEGNLTDQVSLTNFKTSLFKSAFYSGEKYDGKIIISKTDE---------VKMLINTGN-------DHVVAGTIFFMQ--GTEVPVEV------------------------ALIAADKMNVVYRG--VANPMTI-SIPG--YVMNP-----PAKFRIKDI--PRPNG----------LNLAVSGFKFK-N-KKRA--GRGD--- 
ACU92363     LSPRQKMINLMYLVFLAMIALN-MGKQVLDAFGLVNQKFESSNKRANEGT-SNALAELANKA----GEIYEQSKQIKELSDGLYSYIQDIKTKVED---------MDQSDFTDNYFFHAS-EFIEKMKTYREGVLK----------------------------KWLNFNF-EGFPYVATLAKLSMMQSDILTTQQEFFDTALAGSLKSQVSMTNYTTLLEKGAYYQGEKFDGSIVLGRKDD---------VKLNISAGN-------DHKITGNLYFDQ--GKRIAVPV------------------------AVISADKMNVVYRG--VANPITI-SMPG--WVMRP-----SKMFRIKNI--PRAVT----------LKLQVNEFKVF-S-RLRA--KRGD--- 
AND64464     LSPRQKMVNLMYLVFVAMLAMN-MSKEVLSAFGLMNERFEGSNQSAKSTN-EQMLASLDQKA----AMAAATAHKVEAASNKFYSFVDGIKADLTK---------MDKGDKLDETWFKGK-AVLDAIETYKSELKS----------------------------KFLNYHF-KGFPSIASLAKLSAWQNDAKKAESDVISAALGKAAVQAASYSNYQAIVVKNAYFQGEQVKGKVVLGRYD----------AVISTTAGG-------EQNINGQFTFLE--GKTIPLKF------------------------ATISADKMNVVYRG--VPNPISI-SFAG--YILKP-----KKEFRIKGL--PAPTG----------VDVRVTQFNVK-N-KQKA--QRGD--- 
AEW87125     LSPRQKMVNLMYLVFVAMLAMN-MSKEVLSAFGLMNERFEGSNQSAKSTN-QQMLASLDQKA----AMAAVTAHKVEAASNKFYSFIDGIKADITK---------MDKGDKLDETWFKGK-AVVDAIETYKLDLKS----------------------------KFLNYHF-KGFPSIASLAKLSAWQNDAKKAESDVISAALGKAAVQAASYSNYQAIVVKNAYFQGEQVKGKVVLGRYD----------AVISTTAGG-------EQNINGQFTFLE--GKTIPLKF------------------------ATISADKMNVVYRG--VPNPISI-SFAG--YILKP-----KKEFRIKGL--PAPTG----------VDVRVTQFNVK-N-KQKA--QRGD--- 
AFK02447     ESPRQKMINMMYLVLTAMLALQ-VSNALLQKFQLLNNSLERANNAANTNN-EKSVKAIEKEI----ADVLQKALEVRKITSEMDNYISGLKQEIIN---------PSEEEKVAILMVKGY-ELKKKLNDFAVTLQK------------A---------------DFAELYF-AQTPVPAALATLSQKQSEVRRLEGDVLDYLASQVGIKEIKFDEIFAVVISRSVVAGQKYKAEVAIGAYS----------GLYEITASG-FDKNGQKRSYKATVSYPAP-GSMKSVEK-------------------------QIETATMPALYFK--CANRLAT-YSPG--ITIVP----LTFPFPVRRV--PKPTI-----TNPE-AQFRVAEFEVNL---QQA--QAGD--- 
APG65193     LSPRQKMINLMYLVFIAMLAMN-MSKEVLSAFGLMNKKIADSNVRAEKSN-AASYDALKLKA----GDAKRKTDSIRTMSDDLYNYLEGLKGQMTS---------MDKPDFLDEYFFNGQ-EFLSKVNNYRNETVK----------------------------NWLSYNF-EGFPLIASVTKLTQMQADIKATEADALSALLTQELSAAVSMTNYDAMVVKNAYYAGEKLSGKIVLGKND----------VILDGPTGG-------DHDIKGEFMFRE--DSLVKIPI------------------------AVISADKMNVVYKG--LTNPMTI-SIPG--YNMRPG----NKKFRIKDI--PAAMG----------LKLQVLSFKVK-S-GNKA--RRGD--- 
ABG57465     ESPRQKMIGMMYLVLTALLALQ-VSSAIMEKFIFLDESLMYAVGAADKGN-AETVAKIDKAV----KAVSDKAIQVRTKTAEMIKTMNDLREEMIM---------AKEEEAIAGLMVKAY-ALQTSLNKYGQEV------------------------------DFGKLNF-AETPLVAALAVMATFESEVKKIETQALDLLASQVGAADLKFDQVFAVATSGVVAAGTDYEAELFLAASS----------GKVKFKASA-YDAEGNKQNWKGQIKINN--GKDTIFSI-------------------------QIQSASVNALYLR--CGNELSV-QVPA--VVVIP----ISQDFKVRGI--PKPEI-----FLPK-ARYNVTKWNVML---SQA--QAGD--- 
ALW84282     ETPRQKMIGMMYLVLTALLALQ-VNSAILLKFKFIDDSLLSVNDKTSVAA-DGTVKGIQAAV----QAVLKQSEEIRQKTKDIVAYLRDVREQLLK---------MSGEDKVAITMLIAYTTMKPKLNEYAEYMKQ----------------------------NFAELNF-ENTPVVAALATISQKETEILKMEAEALQKQAEKVGAKTIVFDKIGAFASSNTVAAGTKYKAELFLTASA----------GKIEFTARP-FDASGNKAFWTGTIRFNQ--GRDTTFTK-------------------------QIQSASVQALYFK--CGNKLNV-SVPA--VTLVP----ISQTFQVRPI--PKPTI-----FLPD-ARYRVSRYEVTL---NAY--REGD--- 
AIZ62965     ETPRQKMIGMMYLVLTALLALQ-VNSAILLKFKFLDDSLLGVNGKTATAN-QGAVKGIEATV----LAILKQSQEVRERTSKMVGYLRDIREKLLV---------MSMEDKVAITMILAY-PLKDELNNYATYIKQ----------------------------NFAELNF-ENTPIVAALATLSQKETEVLKYESDALNKLASQVGASTIVFDKVNAFASSNTVAAGTKYKAELFLTASA----------GKVEFTARP-FDAAGNKASWTGTIRFNQ--GRDTTFKV-------------------------QIQSASVQALYFK--CGNKLSV-QVPA--VTLVP----ISQTFQVRPI--PKPEI-----FLPE-ARYRVTRYEVTL---NTA--REGD--- 
AOR26644     ------MINLMYLVFIAMMAMN-MSKEVLSAFGLMEAKFAESNVTTSETN-EALLSDLITKG----AVAANKAQQINIISDEFYRYIETLKVDLLK---------MDKTDILDEMWFAGA-AVLAKIEQYKADVKE----------------------------DWLDYNY-KGFPAIASYTKLTAMQNDVKVTEASMFNLFLGNTLTEAVSLKNYQAIVLKSAFFAGEKFQGKVVLGKY----------TATLDFNVGN-------EKSIDGQFTFLE--GKPLEIPI------------------------ASVAADKMNVLYRG--LENPMTI-SFAG--YFINP-S---KKSFRIKNI--PSPEG----------LEPTVSAFDLT-N-RNNS--PRRS--- 
AKD02675     ETPRQKMIGMMYLVLTALLALN-VSSAILLKFQFLDESLQSVNRKTVSDN-AGVVSNIQAAI----QRVLKNAQEVRQRTSEMVTYIQGLRNMLIE---------PEGNDIVAMNMIAAY-ELKDKLNEFAKFLNQ----------------------------DFAQLNF-EETPMVAALAVLSQKEAEVLKYEADVLQKLAQQVGADIIKFEKIFAMARSKTVAAGTKYTADMFIAASS----------GKVEFVASA-YDADGNKQTWKGQVTINQ--GRDTTFTV-------------------------QVQSASVQALYFQ--CANELNI-QVPA--VTIIP----ISEKFKVRPI--PKPEL-----LLPN-ARYRVTKWRAYL---AKA--NKGD--- 
AHJ95870     ------MIGMMYLVLTALLALQ-VNSAILLKFKFLDDSLSAINGKVSKAN-DDKVKGIKGQV----LAVLKQSEEVRQKTQEIVAYLSSVRTKLLE---------MSAEDKVAELMLEGY-TMKGQLNNYSTYIKQ----------------------------NFAQLSF-ENTPVVAALAVLSQKEAEVLKYESDALSALAQRVGGSVIVFDKIGAFASSNTVAAGTKYKAELFLTASA----------GKIEFTARP-FDQAGNKGSWTGTIRFKQ--GRDTVFTV-------------------------QIQSASVQALYFK--CGNKLSV-QVPA--VTLVP----ISQTFQVRPI--PKPEI-----FLPD-ARFRVSRYEITL---NTA--REGD--- 
ALD21931     ETPRQKMIGMMYLVLTALLALQ-VNSAILLKFKFLDDSLLGVNGKTAVAN-EGAVKGIEATV----LAILKQSQEVRERTSKMVSYLRDIREKLLV---------MSMEDKVAITMILAY-PLKDELNNYATYIKQ----------------------------NFAELNF-ENTPIVAALATLSQKETEVLKYESDALNKLASQVGASTIVFDKVSAFASSNTVAAGTKYKAELFLTASA----------GKVEFTARP-FDASGNKASWTGTIRFNQ--GRDTTFKV-------------------------QIQSASVQALYFK--CGNKLSV-QVPA--VTLVP----ISQTFQVRPI--PKPEI-----FLPE-ARYRVTRYEVTL---NTA--REGD--- 
ANF49805     QTPRQKMINLMYLVFIAMMALN-IDAEIIRSFYDSTKALNETRFLTEKKNEKIFEKTLEAKA----ATPWEQYKVLKSKVDVLVKSAEEIKDNLKK---------LNNNEATMSYFFGST-DLKAKMDDVRNYIVA----------------------------TWFQNKF-YHQSLIAAISNLGIIQNDARNVQSDALALLLQEKVDASIKFNNYEAIVS-TDIQSGKKAEAVIMLGTY-----------GYIPLNTSG-------EHKINGTITLTDA-GKSQPYPY------------------QEVK--LLLSADKMNVMYRG--LENPVSG-SILG--WIVSP-----VFEYRIKNV--PPPQG----------VSFTVNQFMVK-S-SKNL--RSGD--- 
AGA76899     ETPRQKMIGMMYLVLTALLALQ-VSNQILQKFILLNDGLERTSKNYIEKN-ASIVSNIEGTV----LPKVEAAKQIREKTSEIFSYLEGLKQELIT-------------SALKNTDIKGY-EMQERLNRYPEEIGA----------------------------DFVNLNF-VKSPIGAVLAIISQYQNEVLNIESESLGALTRSLGSFYYKADIFEPMVSSNIVAAGTKFEGNLFIASAS----------GKISFPVGPDYDDRGLKRTLEGEVVVNI--GKDSLLNV-------------------------EVTAEAIQQLYAQ--CANELSI-KVPA--VTIIP----ITVTYDIRPV--PAPTI-----TMPK-ARFQVSGGVVKL---AAA--RSGD--- 
AMR27750     ETPRQKMIGMMYLVLTALLALQ-VNSAILLKFKFIDDSLTDVNGKTETAA-DNTVKGIEAAV----VAVLKKSQEIRDETKKVIDYLNGVRDNLYK---------MSAEDKVAITMLLAY-PLQKQLNGYSDYIKQ----------------------------NFAELNF-ENTPVVAALAVLSQKETEVLKYQADALQKQAEKVGAKTIVFDKLGAFASSNTVAAGTKYKADLFLTASA----------GKVEFTARP-FDQAGNKSSWTGTIRLNQ--GRDTTFKV-------------------------QIQSASVQALYFE--CGNKLSV-QVPA--VTLVP----ISQVFKVRPI--PNPTI-----FLPE-ARYRVSRFQAVL---NAY--KEGD--- 
AKD56407     ------MIGMMYLVLTALLALQ-VTSAILEKFVLINNSLEQSIGAVSKVN-QSTFDNIRATV----LAIVKQADEVRKLTAEMSGELDKLKDQIVT---------LSEEESVAQLMIAAF-KLKDQLNNYTENLSR----------------------------DFAELNF-AQTPVPAALAVISQKQADVRRLEGEVLDVLASKVGAQDVKFDKIIAMLSSKVVVAGTKFKGQMFLAASS----------GLIEFTAQG-YDKNGLRRTLTGSIAYQTA-GLKTV-PL-------------------------QIETGTMPPLYLG--CANKLSI-QSPQ--ITVVP----LTERFRVNKV--PRPTL-----YSPD-AKFRTSSSTVSL---AEA--QPGD--- 
AMQ55030     ETPRQRMIGMMYLVLTALLALQ-VSNQILQKFILINDGMERTSRNFITKN-EFVVTNIKSTV----VPKVSAAQEVRTATKEIYAYIEDLKQELIT-------------SALKNTEIKGD-EMKEKLNAYPVQVSQ----------------------------SFTNLNF-VKSPVGAVIALLSQFQNEVLNIESEALTAITNSIGSFYFKADILKGQIASNVVAAGTKFEADMFIASAS----------GKVEFTVPPSYDDKGLRQVLKGQIVTNV--GEDQVIPV-------------------------KVSSEVVQQLYAD--CANELLI-EVPA--VTVIP----ISVDFDIKPV--PAPTI-----TMSK-ANFEVTGGELIL---ESA--RPGD--- 
BAP30051     QTPRQKMINLMYLVFIAMMALN-IDAEIIRSYYDSTRALNETRTLTEKKNEKIFEKTLEAKA----SKPWQDYKTLKGKIDALVEHAQKIKDLLKK---------LNNNEATTEYFFNAL-DLKAKIDDVRNYINA----------------------------TWFQNKF-YHQPLIAAISNLEIIQNDARNVQSDALALMLQEKVDASIKFTSYEPIVS-TDIQAGKQAEVKVMLGTY-----------GIIPISGAG-------EHKLAGTITLTDA-GKPQSFPW------------------REVK--LLLSADKMNVMYRG--LENPVSG-SILG--WIVKP-----VFEYRIKNV--PPPQG----------VSFNVTQFMVR-N-TKNL--RTGD--- 
AII51661     ------MIGMMYLVLTALLALQ-VNSAILLKFKFLDDSLFGINEKVSKSN-DGTVKGIAAQV----VAVLKQSEEIRERTKQMIDYLRGVRDKLVT---------MSAEDKVAITMLAAY-EMKNKLNEYSSYIKT----------------------------NFAELNF-ENTPLVAALATLSQKETEVLKYESDALAAQSAKVGGNIIVFDKVGAFASSNTVAAGTKYKAELFLTASA----------GKVEFTARP-FDAAGNKAQWTGTIRFKQ--GRDTTFKV-------------------------QIQSASVQALYFR--CGNKLSV-QVPA--VTLVP----ISQTFQVRPI--PKPEI-----FLPD-ARFRVTRYEVTL---DQA--REGD--- 
AGC75989     ----------MYLVFIAMLALN-MSKEVLTAFGLLNVNIEESNAAATAKN-NAAMAGLTQLA----GDAKLKGEKVDQISKEYFNYLEGLKNEMEG---------MDKGDFLDVKFLEGQ-EFLDRMTGYRDAIKE----------------------------PYLDYNY-KGYPLIASIAKVTLLQSEVKNIETQVLAGLISSEQASALSVTKLTTLLEKSAYYNGETFDGSIVLGKKDE---------IDLKVGAGS-------DHKITGALIFEE--GKEESITV------------------------ATIAADKMNVVYRG--VPNPMTI-SFAG--YVMNP-----SKEFRIKNL--PRPTG----------LTPRVTGFLFK-T-KNKA--RKGD--- 
ACT94132     ------MIGMMYLVLTAMLALQ-VSSAIIEKFILLNNSLELSSGAANKIN-QETVLKIKAAV----VAVIKEAEQVRKVTSDINNQLNALKQEIIT---------PEEETKVGEMMIKAY-ELQKTLNGYVAELNK----------------------------DFAELNF-ESTPVAAALAVLSQKQTDVRRMEGEVLNYLASKVGAADIKFDRVLAMVSAKTVVAGTKFKGQMFIAASA----------GVIEFTAQG-YNAEGLKRELRGQITIPTP-GKDTTYTM-------------------------QIETGTLPPLYLG--CANKLSI-QSPA--FTIVP----LSEPFKVNRV--PKPSL-----FSPE-AKFRVSQVEISL---QQA--QPGD--- 
ALR29191     QTPRQKMINLMYLVFIAMMALN-IDAEIIRSYYDSTKALNETRSLTEKKNEKIFEKTLEAKA----AQPWEQYKTLRDKINLLVSDAEKIKVLLKK---------LNNNEATTEYFFGAT-DLKARIDDVRNYINT----------------------------TWFQNKF-YHQPLIAAISNLEIIQNDARNVQSDALALMLQEKVDASIKFSSYEAIVS-VDVVAGKPAEAVIMLGNY-----------GYASLNTGA-------AHTLSGNITLTDA-GKAQSFPF------------------QEVK--LLLSADKMNVMYRG--LDNPVTG-SILG--WDVKP-----VFEYRIKNV--PPPQG----------VSFNVTSFMVR-N-SKNL--RPGD--- 
ADR22536     ETPRQKMIGMMYLVLTALLALN-VSVTVLDKFIDINNSLEVSVDAAKEQN-GNTLRRIENAV----VKILDKAKEIREKTSAMIAELKTYKDTFIE---------KTDYDKVGNYMMI---KLQKSLNEYAKYVDE----------------------------DWATLEF-MGAPTPAALATISDYQNKVMAYESRALDVLARRVGAGDLKFDLIQLVALSKVVAAGAKYKADLIVAASS----------GKIEFTATP-YGEDGTRKTFEATAKLK-----DSVYRD-------------------------QVQSASLSTLYLN--CGNKLNV-GVPA--VTIIP----INVEFDVQRI--PKPEI-----QLPD-ARYRVNRWTITL---SNA--RPGD--- 
ACE05696     LSARQKMIGMMYLVLTALLALQ-VSSSVLDKFVLINRSLEKSIHKQESEN-TTRIRHIKTAV----VEVLDKALAIRKETDKVITYINKLKDDLID---------VKDDSGVAQLMCKAE-ELKNLLNGYMRYLTK----------------------------CFATLNF-EKTPLGAVLATLSQFGTDVIYAESDALEILAGKLGADDVKFDKIFPLIKSNIVAAGSKYDAELLLAASS----------GKISFVTTP-YDQNGLRKTFKAAIKLKVP-G-DSTFVK-------------------------QVQSAAVSALYLN--AGNELNI-QVPA--VTLIP----LTITFKVRTI--PKPDI-----FLPK-ARYRVAEWEVTL---SLA--QPGD--- 
ADQ17429     ESPRQKMINMMYLVLTAMLALQ-ISNAILEKFMLLDSSLDQANKAADLSN-KRTLDSMNDAV----RALYNNAVDVRKKTSELISYMDGLKDILRN---------LAEEEKVANIFVKGY-ELKQKLDEYVAYLQK------------A---------------DFAELLF-AQTPVPAALAGISQKQSVIRRYEAEVLDYLAQQVGAKEIKFDKLFAVVISRTVVAGQTYKAEIAIGAYS----------GVYEVRAGG-FDNNGQKRSYTATISYPKP-GTRETVTK-------------------------QIATSSMPALYFK--CANRLQT-MSPG--VTVVP----LTFPFSVKLV--PKPTI-----TNPE-AAFRVAGLKVVL---SEA--SPGD--- 
AHM61044     ETPRQKMIGMMYLVLTALLALQ-VSNTVLEKFIFINRSLENTVAESNAGN-SAVVARIQKQV----VAVLDKARQVRERTQKVISDLNALKAEIVQ---------INDEEYLANQMIRGE-ELKEMLNGYAQFLQQ----------------------------SFAELNF-GSTPLVAGLATITQFETEVLMREQVALDELARSVGAQDVKFDKIVPMVRAKVVAAGTKYVADMFIAASS----------GKVEFPATA-YDAEGLKQTYKAEIKVTLP-GKDTTYTN-------------------------QVQSASVQALYLQ--CGNELNV-QVPA--VVLVP----ISENFSVRLV--PKPEI-----FLPN-ANFRVTGYTVYL---AKA--KGGD--- 
AEI49882     ETPRQKMIGMMYLVLTAMLALQ-VSSALLEKFQLLNNSMEVSSNAANKIN-ARTVENIRDKV----VAIVKQAEDVRKIASGMIGEIDAMKSQIAA---------PNEEDKVAIYMIKAY-DLKSKLNSFVEQMNK----------------------------DFAELNF-EQTPVPAALAVLSQKQSEIRRLEAEVLDALAAKVGAKDIKFDKILAMISSNVVVAGTKFKGEMFIAASS----------GIIEFTAQG-YDKDGLAKTLSGVISFPTP-GRDTTITM-------------------------NIESASMPPLFLG--CKNVLSI-QSPG--VIIIP----ITEGFRVNRV--PRPRL-----YSPE-ANFRVSQITVRL---AQA--AAGD--- 
ALI99192     ETPRQKMIGMMYLVLTALLALN-VSSAILLKFQFIDASLMEVNRKTVSDN-QGAVKGIQAAV----QQVVAQAQQVSAKTAEVVAFIRSLRDELEK---------PEANEIVNEVMIKGY-ELEAKLNEYAAFLRP----------------------------NFAQLNF-EETPMVAALATLAQKESEVLKYEAETLSQLAQKVGADIIKFENIFAMASSKTVAAGTKYKAEMFLAASS----------GQIEFTATA-YDAEGNKKRWTGKVRFRQA-GRDTTFTV-------------------------QIQSASINSLYFN--CGNELSV-QVPA--LTIIP----ISQDFTVKLV--PRPRV-----QLPK-ARYRVTQYTVYL---GQA--RPGD--- 
AMM52754     ------MIGMMYLVLTAMLALN-VSSAILLKFQFIDDSLTTVNTKTKSDN-GGIVNGIKTTV----VRVVENATAVRTKTSEIIAYMDGLREQLVK---------PENNERVNMLMIKAY-ELEKKLNEYAAFLRQ----------------------------DFAEINF-EETPIVAALATIAHMESEVLKYESETLAKLAQKVGADIIKFEKIFAMASSKTVAAGTKYKAEMFLAASS----------GQIEFTASA-YDAEGNKKQWTGQVRFRQP-GRDTVFTV-------------------------QIQSAAINSLYFN--CGNELNI-QVPA--VTIIP----ISQEFTVKTV--PRPQI-----LLPK-ARYRVTNYTVYL---SKA--RPGD--- 
ADB39234     ETPRQKMIGMMYLVLTALLALQ-VTSAILEKFVLINNSLEQSIGAVSKVN-QSTFDNIRGTV----LAIVKQADEVRKLSAEVSGELDKLKEQIVE---------LSEEESVAQLMIAAF-KLKDQLNKYVEELSR----------------------------DFAELNF-AQTPVPAALAVLSQKQADVRRLEGEVLDVLASKVGAQDVKFDKIIAMLSSKVVVAGTKFKGQMFLAASS----------GIIEFTAQG-YDKNGLRRTLTGSIAYQTA-GLKTV-PL-------------------------QIETGTMPPLYLG--CANKLSI-QSPQ--ITVVP----LTERFRVNKV--PRPTI-----YSPD-AKFRTTGATVSL---AEA--QPGD--- 
AKQ47233     ------MIGMMYLVLTALLALN-VSSAILLKFQFIDASLMGVNQKTISDN-QGSVKGIQAAV----KLVVEQAQEVRNTTAELVSYIRSLRAELEK---------PEANEIVNEVMLKGY-ELEAKLNQYAAYLRK----------------------------NFAQLNF-EETPMVAALATLAQKESEVLKYEAETLSQLAQKVGADIIKFENIFAMASSKTVAAGTKYKAEMFLAASS----------GQIEFTATA-YDAEGNKKQWKGQVRFRQA-GRDTTFTV-------------------------QIQSASINSLYFN--CGNELSV-QVPA--LTIIP----ISQDFTVKLV--PRPQV-----QLPK-ARYRVTQYTVYL---AQA--RAGD--- 
