# Supplementary material for: Phylogenetic comparison between Type IX Secretion System (T9SS) protein components suggests evidence of horizontal gene transfer
Source: PeerJ. 2020 Jun 26;8:e9019. doi: 10.7717/peerj.9019 (PMC7323717; doi:10.7717/peerj.9019)
Supplement: Supplemental Information 1 — T9SS components sequences, alignment of each T9SS protein family, NEX files used as input for MrBayes tool, genome annotation (GFF) file for Porphyromonas gingivalis and detailed Bayesian Inference trees with support values. [file peerj-08-9019-s001.zip › supplemental/Supplemental files/Supplemental Data S2/porn.rphylipi]

62  267  i

AAQ65510     -----------------DNAPWRRVVYRRVDLMEESNAVLYYPP------DRKNLFSTIFGLINS-----------------------Y-----------------------------------PSAEVKAYYVKEEWYFTPTNSDVDIKIQAICPIPL---F------WIPYENIRPYIARERVMLSSLNNTRNSTIDDFFRLNLYKGDIVKTE-RALAEYC-----KRIDKELQGFRDGLF---------ATRSVRRRK------ 
AKV64805     -----------------DNAPWRRVVYRRVDLMEESNAVLYYPP------DRKNLFSTIFGLINS-----------------------Y-----------------------------------PSAEVKAYYVKEEWYFTPTNSDVDIKIQAICPIPL---F------WIPYENIRPYIARERVMLSSLNNTRNSTIDDFFRLNLYKGDIVKTE-RALAEYC-----KRIDKELQGFRDGLF---------ATRSVRRRK------ 
ALA94148     -----------------DNAPWRRVVYRRVDLMEESNAVLYYPP------DRKNFFSTIFGLINS-----------------------Y-----------------------------------PSAEVKAYYVKEEWYFTPTNSDVDIKIQAICPIPL---F------WIPYENIRPYIARERVMLSSLNNTRNSTIDDFFRLNLYKGDIVKTE-RALAEYC-----KRIDKELQGFRDGLF---------ATRSVRRRK------ 
BAK25553     -----------------DNAPWRRVVYRRVDLMEESNAVLYYPP------DRKNLFSMIFGLINS-----------------------Y-----------------------------------PSAEVKAYYVKEEWYFTPTNSDVDIKIQAICPIPL---F------WIPYENIRPYIARERVMLSSLNNTRNSTIDDFFRLNLYKGDIVKTE-RALAEYC-----KRIDKELQGFRDGLF---------ATRSVRRRK------ 
ALJ26077     -----------------DNAPWRRVVYRRVDLMEESNAVLYYPP------DRKNLFSTIFGLINS-----------------------Y-----------------------------------PSAEVKAYYVKEEWYFTPTNSDVDIKIQAICPIPL---F------WIPYENIRPYIARERVMLSSLNNTRNSTIDDFFRLNLYKGDIVKTE-RALAEYC-----KRIDKELQGFRDGLF---------ATRSVRRRK------ 
BAG34192     -----------------DNAPWRRVVYRRVDLMEESNAVLYYPP------DRKNLFSTIFGLINS-----------------------Y-----------------------------------PSAEVKAYYVKEEWYFTPTNSDVDIKIQAICPIPL---F------WIPYENIRPYIARERVMLSSLNNTRNSTIDDFFRLNLYKGDIVKTE-RALAEYC-----KRIDKELQGFRDGLF---------ATRSVRRRK------ 
ALO30270     -----------------DNAPWRRVVYRRVDLMEESNAVLYYPP------DRKNLFSTIFGLINS-----------------------Y-----------------------------------PSAEVKAYYVKEEWYFTPTNSDVDIKIQAICPIPL---F------WIPYENIRPYIARERVMLSSLNNTRNSTIDDFFRLNLYKGDIVKTE-RALAEYC-----KRIDKELQGFRDGLF---------ATRSVRRRK------ 
BAR51197     -----------------GNARWMRVIYRELNMLEEKNAPLYYPV------GSMNLFSSIFQLVSE-----------------------Y-----------------------------------PSGEVKAFYVKEAWYFDQNNSLYDVKTLAISPIPM---F------WVVYEDVRPYVSNTYIMTSNTNNAKTFTIDDYFRRRMFDGKIIKTE-IPLQAYC-----KKIEGELVAFNKALW---------ATRSVRRRR------ 
BAR48726     -----------------GNARWMRVIYRELNMLEEKNAPLYYPV------GSMNLFSSIFQLVSE-----------------------Y-----------------------------------PSGEVKAFYVKEAWYFDQNNSLYDVKTLAISPIPM---F------WVVYEDVRPYVSNTYIMTSNTNNAKTFTIDDYFRRRMFDGKIIKTE-IPLQAYC-----KKIEGELVAFNKALW---------ATRSVRRRR------ 
AEW20566     -----------------GNARWMRVIYRELNMLEEKNAPLYYPV------GSMNLFSSIFQLVSE-----------------------Y-----------------------------------PSGEVKAFYVKEAWYFDQNNSLYDVKTLAISPIPM---F------WVVYEDVRPYVSNTYIMTSNTNNAKTFTIDDYFRRRMFDGKIIKTE-IPLQAYC-----KKIEGELVAFNKALW---------ATRSVRRRR------ 
BAR96562     -----------------EDVVWRRDIYRELNLVEDANAGLYYPT------SQMNLFCYIFKLMMM-----------------------Y-----------------------------------PSAEVKGYYLKESAYYDQGTSTFHRKVIALCPIPL---F------WVKYDDLAPFLSKQTIMTSNLNNAATMSVEDYFTMNRYQGKIYKTN-RTLSQYC-----RKIENELLAFEKNIF---------ARVSVRRQRH----- 
AFJ09359     -----------------EDVVWRRDIYRELNLVEDANAGLYYPT------SQMNLFCYIFKLMMM-----------------------Y-----------------------------------PSAEVKGYYLKESAYYDQGTSTFHRKVIALCPIPL---F------WVKYDDLAPFLSKQTIMTSNLNNAATMSVEDYFTMNRYQGKIYKTN-RTLSQYC-----RKIENELLAFEKNIF---------ARVSVRRQRH----- 
APW31212     -----------------EDVVWRRDIYRELNLVEDANAGLYYPT------SQMNLFCYIFKLMMM-----------------------Y-----------------------------------PSAEVKGYYLKESAYYDQGTSTFHRKVIALCPIPL---F------WVKYDDLAPFLSKQTIMTSNLNNAATMSVEDYFTMNRYQGKIYKTN-RTLSQYC-----RKIENELLAFEKNIF---------ARVSVRRQRH----- 
ALO49492     -----------------EDVVWRRDIYREIRLDDEPNAGLYYPV------GQMNLFCYLFKLVLS-----------------------Y-----------------------------------PSREVKGYYIKESTFYDQASATFHTQVLALCPIPL---F------WIRYADLAPFLVNRTLMASSLNNAVVMTLDDFFTAHHYRGKIYKTN-KTLAQSY-----KRIEDELQTFEQRMW---------ARVSVRRERH----- 
AOH40374     -----------------GNARWMRIIYRELNMLEDKNAPLYYPV------GTQNLFTTIFRLVAD-----------------------Y-----------------------------------PSGEVRAFYVKEAWYFDQNNSVFDVKTLAISPIPM---F------WVLYEEVRPYVSNTYIMTSNMNNAKTFTIDDYFRRRMFDGKIIKTE-IPLQAYC-----QKIEDQLQAFNKNLW---------ATRSVRRRR------ 
ANU63172     -----------------ADAQWMKIVYRQVDLDKVKNAPLYYPE------GQENLFRIIMRLVAD-----------------------Y-----------------------------------PTNEVLSYYLLERWELDKRTNRMRTTVDAICPVPM---F------WLKMDKLRPYLAQQSIFIDDDNNLASYTYDDFFTLGLYEGDIYKTR-LSMMQMY-----DSIQNYLTNYEKKMW------V--AKRSVRRRK------ 
AEE13521     ----------VA-----ETAPWRRVVYRQLSIDSLANAPIFRPV------KLQSLFSLLFNRFNE-----------------------Y-----------------------------------PTQSIRSYYVKEEYYYDVKTSDVSSQIVAICPVPL---F------WVKYSDLQPYLSQQPVMLSTKNNATTATMDDFFSLNLYRGQISMTL-AELNSEM--AFHNQIEGELKQFEESLYGEDDSQ-EQSTRSVRNRF------ 
AHF12560     MTYH-------------ADIPWMRVIYRQIDLTKEKNLPLYYPE------SQENLFRIIMKLLAN-----------------------Y-----------------------------------PANEILSYYILEKWIFDRRTSQMKPSIEALCPVPM---F------WVKYNDIRPYIARQYILASNENNIAQYNYDDYFKMRMYDGEIYKTQ-QSLMQMY-----DSIERQLKNFNENLW---------PVRSVRRTR------ 
AGB27571     -----------------EDVVWRRDVYRELSLNDDANAGLYYPV------TQMNLFTYMFKLIMA-----------------------Y-----------------------------------PSAQVKGYFIKESTYYDQATATFHTKVQALCPVPL---F------WVRYADLAPFLSKQTIMTSNLNNAATMSIDDYFTMNAYKGKIYKTT-QTLAQVA-----QRIEREIAAFEKGIW---------ARVTVRRQRH----- 
AKU69181     -----------------EDVVWRRDIYRELKLVEDANAGLYYPT------SQMNLFTYIFKLMMS-----------------------Y-----------------------------------PSGEVKGYYLKESAYYDQGTATFHRKVVALCPIPL---F------WVRYDDLAPFLAKQTIMTSNLNNAATMSVDDYFTMNLYKGKIYKTT-KTLAQYC-----KKIEWELMAFEKTIY---------ARVTVRRERH----- 
ADK95476     -----------------EDVVWRRDIYRELKLTEDANAGLYYPT------SQMNLFTYIFKLMMN-----------------------Y-----------------------------------PSGEVKGYYLKESAYYDQGTATFHRKVVALCPIPL---F------WVRYDDLAPFLAKQTIMTSNLNNAATMSVDDYFTMNLYKGKIYKTT-KTLAQYC-----KKIERELVAFEKTIY---------ARVTVRRERH----- 
AEA21199     -----------------EDVVWRRDIYRELKLTEDANAGLYYPV------SQMNLFTYIFKLMMN-----------------------Y-----------------------------------PSGEVKGYYLKESAYYDQGTSTFHRKVVALCPIPL---F------WVRYDDLAPFLSKQIIMTSNLNNAATMSVDDYFTMNLYQGKIYKTT-KTLAQYC-----KKIECELTDFEKTIY---------ARVTVRRERN----- 
AEV33758     -------------PYLRSDMLWSTRHWERIDLREKINHHLYYPI------DRKSLYDVLVDGILN-----------------------------------------------------------TAKDVLAYQIKSDWFFDKQRGEMKNRIIGISPVTL---F------WVWFPDARYALSTHTAF-NNQNNAARLTYDQIFHIRYFNSVIYKED-RQIKDYK-----QQIKEELRNFEHDLW------------------------ 
AEE49341     -------------DQPRADIFWKKRIWRIIDVREKMNLPFAYPK----------FVSILLEAINN-----------------------------------------------------------N-ADVQRIRVKEIWFFDKESSTMQVRILGIAPVVL---F------WIYYPDARELLAKEKIF-NDQNDGAPMTWEDVFEMRYFSSYIYKTS-LRLQDQF-----DKIKQEIFNLEHDLW------------------------ 
CEA15045     ----------------IENSRWSRIIYRYLDLSKPENSPLL-------------LFTKIFTLLQN-----------------------Y-----------------------------------PLDEVQGYYLKEVYYFDTPTSSLRVTPLAICPIPL---F------WIPYSEIAPHAKQMPVMLSPLNNSIRGTIDDFFRARRYNGEIYKTG-RTLSQQT-----ERIEQELIDFEKRLR---------SQQTMRTRRY----- 
ADQ80638     ----------------RDDVRWSRVVYRVIDMREKQNYQLYFPM------EYRSLFRVMLDAITDITVYRRNARDLKPQFHEEDKLVGY------------------------------------------FLVQEIVFFDKHTSRMYSQIMAIAPLKY---FQESVLCWFLFDELRPYLAKQYVI-PNGNETQRLTYDEFFAQKLYSSYLLGDS-RMLLDYV-----DRLETELMNFEQDLW------------------------ 
ACU02610     -------------ADVREDVYYAKRIWREIDLRDTINSVL----------EDAKLIDILLEAVGN-----------------------Y-----------------------------------RSDEFLKFRIKEDWILDTKRSIFEPRIVGLAPMPV---F------WIYYDDARELLSKKRLV-NPLNDASQLTFDDFFVRRLFSSYVVKET-KNIVDILKD---ERIKKSISDYEQSLW------------------------ 
AOW09320     -------------GYVDRDILMGKTVWEIVDLNERFNFPLYFPI------DRRSLFDVLIKGIKS------------------------------------NDLYFPKAKPSVTYKT----AK-TAQDITGYKLKGYWYFDKRQSELKYRLLGICPIDL---F------WIFYPSVRNYLHGYLAF-NEKNSAMPISFDRILDSRQFSGVIYKEE-RLITEYI-----DRIKDKIRDFEHDMW------------------------ 
APY07800     -------------GYVGRDILFSKMIWEKVVLDERVNFPLYFPV------DRKSLYKVLMENIES-----------------------------------------------------------EPADISSYLIKGLWYFDKRQGELKYRILGIAPAPM---F------WVFFPEVRDILHEAKAF-NNDNSASPISFDHLLNSRRFHGIIYKEE-REVKEYV-----ERIKDKIRDFEQDMW------------------------ 
ALM21823     -------------GYVERDVLWQRTVWETIDLDERINFPLYYPV------DRRSLFHVLTDAAIK----------------------------------------------------ITYN---GADNVKEYRIRGVWYFDARQSELRYRLIGICPVEL---F------WVYYPDARQLLHEAKAF-NTLNSARPISFDHILNSRRFNALIYKMD-REIERYI-----RRLNEIIRNFELDMW------------------------ 
APY01067     -------------GYVDRDIMFAKMTWEKIVLDERVNFPLYYPV------NRRSLYDVLTKAIAE-----------------------------------L-----------------------SSYHISAYLIKGLWYFDKRQGELKYRLLGIAPAPL---F------WVFYPDAREVLHEAKSF-NAKNSAVPFSFDHILNARRFNGVITREE-RKVEEYV-----ERIKEKIRNFELDMW------------------------ 
ABR45025     -----------------GNARWMRIIYRQVDLMKEQNAPLYYPT------GQMNLFSVIFQLLGE-----------------------Y-----------------------------------PAADVRSYYVKEAWYFDQNNSAFDVKILAICPIPM---F------WLPYENIRPYISNSYIMTSNMNNAMTFTMDDYFRRRMFEGDIIKTQ-LPLQAYC-----ARIEDQLTGFEKSLW---------PVRSVRRRR------ 
SCM59455     -----------------DHIKWRREVYRYLDLTKERNAALYHPT------GGRNLFTLIFKLLAE-----------------------Y-----------------------------------PSHEIQGYYLKELYSFDTGTSNYRVRPIAISPIPL---F------WVPYDQLRPYLLRTPVMSSSLNNALSGTIDDFFIMREYDGEIYKSS-LAISQYT-----ERIEKELNDFERMLW---------GTTTMRNRRY----- 
ADY28588     -------------GYVDRDVLWSTTVWEVIDLDERVNFPLYYPI------NRRSLYHVLMKAIKS-----------------------------------------------------------VAADLEEYLIKGMWYFDKRQGELKYRLLGIAPVPL---F------WVWYPDAREILHKAKVF-NQRNSASPISFDMLLNSRRFHATIYKEE-RKIKDYI-----KRIKEVIRDREQDMW------------------------ 
APU09500     -------------GYVDRDVLWSTTVWEVIDLDERVNFPLYYPI------NRRSLYHVLMKAIKS-----------------------------------------------------------VAADLEEYLIKGMWYFDKRQGELKYRLLGIAPVPL---F------WVWYPDAREILHKAKVF-NQRNSASPISFDMLLNSRRFHATIYKEE-RKIKDYI-----KRIKEVIRDREQDMW------------------------ 
APS38500     -------------GYIERDVLWSKNVWEKIDLDERVNFPLYYPI------NRRALYDVLVSAIKS-----------------------------------------------------------SAADIAEYHIRGMWYFDKRQAELKYRILGIAPVEL---F------WVWFPDARQVLHDNKAF-TGSSSAQTVTFDHLLNSRRFDGMIYKED-REIDEYI-----QRIKEQIRNFELDMW------------------------ 
AOW21681     -------------GYVDRDILWSKVVWEYIDLNERLNLPYYYPI------QRKSLFNTLLEGIKN-----------------------------------------------------------ESRHIEGYKIKGVWYFDKRQGEMKYRLLAIAPVPL---F------WVWYPGARQLLHEMKVF-NQKNSAYPISYDHMLNARRFSAIIYREE-RDVAEYV-----DRIRESIRDKELDMW------------------------ 
ALM08015     -------------GYVDRDILWSKTVWEVIDLDERVNFPLYYPL------DRRSLYDVLMKNIKS-----------------------------------------------------------TAADLEEYLIKGIWYFDKRQGELKYRLLGIAPVPL---F------WVWYPSAREILHEAKVF-NQRNTAQPISFDMLLNARRFNATIYKED-REIKDYI-----QRIKEVIRDREQDMW------------------------ 
EAR00570     -------------GYVDRDILWSKTIWETIDLDERVNFPLYYPI------DRRSLYDVLLKNIKS-----------------------------------------------------------TAADIEEYRIKGMWYFDKRQGELKYRLLGIAPVEL---F------WVWYPGARQLLHDAKVF-NQRNSAQPISFDMLLNARRFNGVIYRED-RKVNDYI-----KRIKEVIRDREQDMW------------------------ 
AIZ40501     -------------GYVDRDILWSKTVWEVIDLDERVNFPLYYPI------DRRSLYDVLIKNIKN-----------------------------------------------------------AAADLEEYLVKGIWYFDKRQGELKYRLLGIAPRAL---F------WVWYPSARQILHEAKVF-NQRNSAQPISFDMLLNARRFNATIYKED-RAIKDYI-----NRIKETIRDKEQDMW------------------------ 
AIY12136     -------------GYVDRDILWSKTVWEVIDLDERVNFPLYYPI------DRRSLYDVLIKNIKN-----------------------------------------------------------AAADLEEYLVKGIWYFDKRQGELKYRLLGIAPRAL---F------WVWYPSARQILHEAKVF-NQRNSAQPISFDMLLNARRFNATIYKED-RAIQDYI-----NRIKETIRDKEQDMW------------------------ 
ADV48208     -------------GYVDRDILWSKTVWEVIDLDERVNFPLYYPV------DRRSLYDVLIKNIKN-----------------------------------------------------------AAADLEEYLIKGIWYFDKRQGELKYRLLGIAPRAL---F------WVWYPSARQILHEAKVF-NQRNSAQPISFDMLLNARRFNATIYKED-RAIKDYI-----NRIKETIRDKEQDMW------------------------ 
CAZ95205     -------------GYVDRDILWSKTVWEVIDLDERVNFPLYYPT------DRRSLYDVLIKNIKN-----------------------------------------------------------TAADIEEYRIKGMWYFDKRQGELKYRLLGIAPVEL---F------WVWYPDARQILHEAKVF-NQRNSAQPISFDMLLNARRFNGVIYRED-RKVNDYI-----TRIQEVIRDREQDMW------------------------ 
SCD19409     -----------------ENAKWSRIIYRYLDLTKEANAPLYYPP------GKMSLFTMLFNLLQE-----------------------Y-----------------------------------PGNEVESYFVKEAYYFDTGSSSFKVRPLAICPVPL---F------WIPYDEIAPYARRIPVMSSSLNNNMSGSVDDFFRMRKYDGEIYKAQ-LAISQYT-----ERIEQELVDFEKSLW---------ASVSMRDRRY----- 
ADE81181     -----------------EEVVWRRDIYREISLEDDANGGLYYPV------KQLNLFTYIFKLALN-----------------------Y-----------------------------------PSAMVKKYYLKESAYYDQANSSFHIKVQALCPIPL---F------WVKYSDLEPYLNRQTVMASSMNNAATVSMDDFFTLNMYRGKIYKTN-KTLLQLC-----KRIEAELEGFKKTIF---------ARVSVRRQRH----- 
AEW03079     ----TANFAD--KEHIRDDAVYMQRVWREIDVHEKMNLPFVYKA------GNERFIYILLNAIKN-----------------------F-----------------------------------NPDKIERFWIKEDWVFDKESSRMQVRILGIAPLPI---F------WVYYPDLRPIFAKHEVY-NGKNFGARMSWEELFESRMFASRIIKSTVEFIKSYI-----EDMKERIFNYEQDLW------------------------ 
ALJ60616     -----------------EDVVWMREIYRTLDLTKDTNGALYYPV------NKMNLFATVFRLLAQ-----------------------Y----------------------------------KPSADVLSYFVKEVWYFDQRTSTYGSVITAICPVPM---F------WVNYKDLVPYLTQTKVSVSNYNNAANSTWDDFFTARLYKGDIYKTT-RTLSQYC-----KRIEKELVDFEKTLY---------PKASVRRQRR----- 
EFC70481     -----------------EDVVWRRDIYRELNLMDDANAGLYYPT------TQMNLFTYIFKLMMT-----------------------Y-----------------------------------PSKEVKGYYIKESSYYDQATATFHTKVLALCPIPL---F------WVKYADLAPFLSKQTIMTSNLNNAAVMSVDDYFTKNMYKGKIYKTN-LTIAQYC-----KRIEREIAAFEKNMW---------ARVSVRRERHIVEQS 
AHW59464     -------------VPVRADVFWQKTLWRVIDLREKMNIPLYYPT------DRSNLISLLLKGIES-----------------------------------------------------------RPTEIKQYMLKEQWYFDKQTSTLNVRILGICPIKV---F------WIYYPEARPLLATNVVQ-NPYNEARQQSFDDLFIKRMFNSYIVQES-REISSYL-----KRIEDEIFNYEQDLW------------------------ 
ALO16079     -------------SQLRADVMWKKRVWRCIDLRQKMNFHFYYPI------ERMNLTNLLVYGQTH-----------------------------------------------------------NYAEVKQIWLKEEWFFDRQRSKMEVRILGIMPIRL---F------WAYYPAVRPILANHEVF-NRFNDAKRRTYDDIFFKRFFDSYIVKES-RRIAEYR-----QKIKKEMFNYEQDLW------------------------ 
APG61474     -------------GYVGRDILWSKGTWEIIDLDERVNFPLYYPI------NRRSLYDVLVGAIKK-----------------------------------------------------------GSADIVEYHIRGLWYFDKRLAELKYRLLGIAPVEL---F------WVWYPDAREVLHEAKVF-TGGNTSQTVSFDHLLNARRFSGVIYKED-RSIDEYI-----QRIKEQIRNFEQDMW------------------------ 
AOE52259     -------------GYVGRDVLLARKVWEVIDLDQRINFPMYFPI------DRRSLFSVLISAIKD------------------------------------N----------------------TGADVTKYKIVGTWYFDKRQGEMKYRILGICPMEL---F------WVFYPGARDVLHKAKAF-NEKNSALPITFDHLLNSRRFSSNIVKEE-RLIEDYM-----ERIKDKIRNFEQDMW------------------------ 
AMR30225     -------------ANLRSDVAFARRIWREIDLREKMNQFM----------PKQRLIDILITAIDA-----------------------Y-----------------------------------LADSVIKFRLKEDWVFDKQRSIFEPRIIGIAPLPA---F------WIYFPDARPVLATKEAV-SRNSDNTGLSFDDVFMKRIFTSYIVKQS-ERIKDYA-----ERIKKNLMDWELGLW------------------------ 
EAP87237     -------------GYVDRDVLWSKTTWEIVDLDERVNFPLYYPI------DRRSLYDVLLSNIKN-----------------------------------------------------------NAGDISEYHVKGLWYFDKRQGELKYRLLGIAPCEL---F------WVWFPGVREVLHNAKAF-NRQNSSQPITFDHLLNSRRFNGVIYKED-RTVEDYI-----DRIKEQIRNFEQDMW------------------------ 
AFD08327     -------------PYVRADVMWSKRIWREIDVREKINRPL----------PNSRLINVIMKAITA-----------------------YR----------------------------------NPDQIVKYRVKEDWIFDKQRSIFEPRIIGIAPCPI---F------WVYYPEARQVFANSEMF-NRFNDASNLSFDDFFIKRLFTSYITKES-LRIEDYA-----DRIKKKLMDYEQDLW------------------------ 
ANW97057     -------------EYVDRDILWSKVVWETIDLYQKQNFRLYYPV------SSKSLFVNLLENIRN-----------------------------------------------------------KAQDIQAYQIKGIWYFNKRTSQMNYRLLAIAPLPL---F------WVFYPDARNVLHHAQPV-KGGFAAYTESFDYLLNIRDFASVIIREE-RSINEYI-----QNIKNEIRDLESDMW------------------------ 
AOZ99739     -------------GYVHRDVLMGRMVWEIIDLSEKINFPLYFPI------NRRSLYDVLTRAIKS-----------------------------------------------------------TAQDVTQYKIKGFWYFDKRQSELKYRLLAICPVEL---F------WIFFPDAREVLHEAKSF-NNKNSAMPVSFDQILNSRRFNSTIYKEE-REIKEYM-----ERVKEKIRDFESDMW------------------------ 
AEA44277     -------------EFVRADVVWSHRVWRMIDMREKMNLPIYLPLDYVRNTSRWSLWTILRHHIIN-----------------------F-AFGKLGAQSL------------------------DSEHIVQYRLKEDWFFDKERSVLDVRILGIAPVGMEEKF------WLYFPHCRYILANYFVY-NEKNDAQWQSFDDLFWQRRFTSTIYRES-RKIDSYK-----EKVTEEIRNFEHDVW------------------------ 
CAL67957     -------------GYVGRDILWSKGTWEIIDLDERVNFPLYYPI------SRRSLYDVLVRAIKQ-----------------------------------------------------------GAADIAEYHIRGMWYFDKRLAELKYRLLGIAPVEL---F------WVWYPDARKVLHDAKVF-TGGNTSQVISFDHLLNSRRFDGIIYKED-REIDEYI-----QRIKEQIRNFEQDMW------------------------ 
AEM69889     -------------GYVDRDILWSKTVWEIIDLDERVNFPLYYPT------DRRSLYHVLMKNIRN-----------------------------------------------------------TAADIEEFRVKGIWYFDKRQGELKYRLLGIAPVEL---F------WVWYPAARQILHDAKVY-NQRNSSRPISFDMLLNARRFNGVIYKEE-REISDYI-----QRIKEGIRDREQDMW------------------------ 
AGC75988     -------------GFVGRDILWQRTVWETIDLDERVNFPLYYPV------ERRSLYHVLTAAAMS----------------------------------------------------ITYN---GADDVKEYRIRGLWYFDTRQSELRYRLLGICPVEL---F------WIYYPDARELLHNNKAF-NTLNSARPISFDHILNSRRFNALIYKMD-RSIDSYI-----DRLKEIVRNFELDMW------------------------ 
AMD84448     -------------GYVDRDILWSVEVWEVIDLNERANFPLLFPT------YRRSLYDVLLKNIKN-----------------------------------------------------------ESADIAQYHIRGIWYFDKRQGELKYRLLALAPVPL---F------WVFYPQVRDILHEAKTF-NRKNDARPMSFDHLLNARMFSSVIYKEA-RKIKEYL-----DKIKQKIRDREQDMW------------------------ 
