# Supplementary material for: Phylogenetic comparison between Type IX Secretion System (T9SS) protein components suggests evidence of horizontal gene transfer
Source: PeerJ. 2020 Jun 26;8:e9019. doi: 10.7717/peerj.9019 (PMC7323717; doi:10.7717/peerj.9019)
Supplement: Supplemental Information 1 — T9SS components sequences, alignment of each T9SS protein family, NEX files used as input for MrBayes tool, genome annotation (GFF) file for Porphyromonas gingivalis and detailed Bayesian Inference trees with support values. [file peerj-08-9019-s001.zip › supplemental/Supplemental files/Supplemental Data S2/porp.rphylipi]

138  281  i

AAQ65506     -----------------------AQGD-LLLAQYTRAYGYY------NPAYAGMRKIFITALHNRQW-EGM--SP-KSFVVLADA--------GVGVRVVTETR---G-----INELMGQYAFKQKL---LSVALQAVNTAFD----------DIGAGIYY-KE-LYVGFSSTHLTAHYYLLAGYNIRSLWHPSIFAA--RLDVTMGMSY-NNRFFASLMYR------------------------KFYAGYAFEWPTSVL----SHELLVSYSF------ 
BAK25549     -----------------------AQGD-LLLAQYTRAYGYY------NPAYAGMRKVFITALHNRQW-EGM--SP-KSFVVLADA--------GVGVRVVTETR---G-----INELMGQYAFKQKL---LSVALQAVNTAFD----------DIGAGIYY-KE-LYVGFSSTHLTAHYYLLAGYNIRSLWHPSIFAA--RLDVTMGMSY-NNRFFASLMYR------------------------KFYAGYAFEWPTSVL----SHELLVSYSF------ 
ALO30274     -----------------------AQGD-LLLAQYTRAYGYY------NPAYAGMRKIFITALHNRQW-EGM--SP-KSFVVLADA--------GVGVRVVTETR---G-----INELMGQYAFKQKL---LSVALQAVNTAFD----------DIGAGIYY-KE-LYVGFSSTHLTAHYYLLAGYNIRSLWHPSIFAA--RLDVTMGMSY-NNRFFASLMYR------------------------KFYAGYAFEWPTSVL----SHELLVSYSF------ 
AKV64809     -----------------------AQGD-LLLAQYTRAYGYY------NPAYAGMRKIFITALHNRQW-EGM--SP-KSFVVLADA--------GVGVRVVTETR---G-----INELMGQYAFKQKL---LSVALQAVNTAFD----------DIGAGIYY-KE-LYVGFSSTHLTAHYYLLAGYNIRSLWHPSIFAA--RLDVTMGMSY-NNRFFASLMYR------------------------KFYAGYAFEWPTSVL----SHELLVSYSF------ 
ALJ26081     -----------------------AQGD-LLLAQYTRAYGYY------NPAYAGMRKIFITALHNRQW-EGM--SP-KSFVVLADA--------GMGVRVVTETR---G-----INELMGQYAFKQKL---LSVALQAVNTAFD----------DIGAGIYY-KE-LYVGFSSTHLTAHYYLLAGYNIRSLWHPSIFAA--RLDVTMGMSY-NNRFFASLMYR------------------------KFYAGYAFEWPTSVL----SHELLVSYSF------ 
BAG34196     -----------------------AQGD-LLLAQYTRAYGYY------NPAYAGMRKIFITALHNRQW-EGM--SP-KSFVVLADA--------GMGVRVVTETR---G-----INELMGQYAFKQKL---LSVALQAVNTAFD----------DIGAGIYY-KE-LYVGFSSTHLTAHYYLLAGYNIRSLWHPSIFAA--RLDVTMGMSY-NNRFFASLMYR------------------------KFYAGYAFEWPTSVL----SHELLVSYSF------ 
ALA94152     -----------------------AQGD-LLLAQYTRAYGYY------NPAYAGMRKIFITALHNRQW-EGM--SP-KSFVVLADA--------GVGVRVVTETR---G-----INELMGQYAFKQKL---LSVALQAVNTAFD----------DIGAGIYY-KE-LYVGFSSTHLTAHYYLLAGYNIRSLWHPSIFAA--RLDVTMGMSY-NNRFFASLMYR------------------------KFYAGYAFEWPTSVL----SHELLVSYSF------ 
APU70298     -----------------------SQQL-PQFTQYMYNTISI------NPAYAGSRDFSIIGLHRSQW-ADF--AP-TTQTLSINS--------GLGLSIINDNA---G-----YTYAYGDFAYRIDL---LRMGLKASYYNLE----------NFGLGFYL-QN-WYIGASAPKLINHYYLTGGYVFDL-LRPTTLVK--SVDLTATAIF-NEKFYLGGSYR------------------------GFRAGYAYEYPISDI----SHEILLIYE------- 
APG65175     -----------------------AQQD-PQFTQYMYNTLSV------NSAYAGTRGVAITAIHRSQW-AGL--AP-ETQTLSFDS--------GLGISIVQDKL---G-----ETYFDANLSYSIKT---LSLGLKGRLLNID----------TLGAGLYY-EK-SYLGFSIPNFFAHMFFIGGLVRNI-FKPAFLLK--ILDLSANFMF-NEKFRLGASYR------------------------KLLLGYSYDYTTTEL----THEFMLRFEL------ 
AEE13517     -----------------------AQVD-PLFSDYRRLQNYY------NPAAIGLQKLLLTAAYHQQW-IGI--AP-ANLFVSAHT--------GVGLVVVAQRA---G-----RTEAQAEYAFQLRW---LSIGTGLINLLYD----------DLSAGILW-PR-YFIGVSGRHLTVHINAVCGYNITPLWHPSLFAS--RVDVNLDVRL-AQRWEAGLMYR------------------------KCHVGYLFEMPTSQL----SHELVITYAL------ 
BAR96558     -----------------------AQYD-VSFSHYWEMEPYY------NPASVGKENLNVVGAYALDF-AGY--NP-RVMYVGASM--------GVGVSILNDQI---G-----HQRIAGQYAFRKNL---LAAGVQLLLEKFN----------DLGVGLYY-KN-WYVGASVQHLNATYYLTGGYNIKLFIPTSVMAR--RADITARLVY-KKVLYGGVSYS------------------------NINVGYSYEMYTGTA----SHELMVSYQT------ 
AFJ08836     HRGELFLFIFAI-----------AQYD-VSFSHYWEMEPYY------NPASVGKENLNVVGAYALDF-AGY--NP-RVMYVGASM--------GVGVSILNDQI---G-----HQRIAGQYAFRKNL---LAAGVQLLLEKFN----------DLGVGLYY-KN-WYVGASVQHLNATYYLTGGYNIKLFIPTSVMAR--RADITARLVY-KKVLYGGVSYS------------------------NINVGYSYEMYTGTA----SHELMVSYQT------ 
ANU63168     -----------------------AQVD-AGFTQYMEVPSYY------NPAAIGLTDLRIRGGSRLQW-MGI--AP-KTFLANADM--------GVAIVMQQESM---G-----NLTLGAMGAYKLKI---LSIGARIFDESFR----------DISFGIHY-RL-FWAGISATHINQNFYFMGGGNIPILLQPSVLVK--TAEITAKLQY-NRFFYGGLAYR------------------------NFFVGYSYDYPISDI----SHEIWLGYSM------ 
APW32674     -----------------------AQYD-VSFSHYWEMEPYY------NPASVGKENLNVVGAYALDF-AGY--NP-RVMYVGASM--------GAGVSILNDQI---G-----HQRIAGQYAFRKNL---LAAGVQLLLEKFN----------DLGVGLYY-NN-WYVGASVQHLNATYYLTGGYNIKLFIPTSVMAR--RADMTARLVY-KKVLYGGVSYS------------------------NINVGYSYEMYTGTA----SHELMVSYQT------ 
BAR51201     -----------------------AQVD-ASLNHYFMAMGAY------NPASVGMKNLGITALYRLQW-LGLD-MP-QSAFVAADM--------GVGVMFFSDDK---S-----DVYTSLQYAYKHKL---LSIGLQGISKSYL----------DIALGLLY-DK-YYVGIASTHLLAGYNLTAGYNIKLLLQPSVFLQ--MGDVTLRAVY-KTMFNGGLGMR------------------MNGI--KFRVSYAYEYPFSAL----SHEAMATYRM------ 
BAR48722     -----------------------AQVD-ASLNHYFMAMGAY------NPASVGMKNLGITALYRLQW-LGLD-MP-QSAFVAADM--------GVGVMFFSDDK---S-----DVYTSLQYAYKHKL---LSIGLQGISKSYL----------DIALGLLY-DK-YYVGIASTHLLAGYNLTAGYNIKLLLQPSVFMQ--MGDVTVRAVY-KTMFNGGLGVR------------------MNGI--KFRVSYAYEYPFSAL----SHEAMATYRL------ 
AEW20076     -----------------------AQVD-ASLNHYFMAMGAY------NPASVGMKNLGITALYRLQW-LGLD-MP-QSAFVAADM--------GVGVMFFSDDK---S-----DVYTSLQYAYKHKL---LSIGLQGISKSYL----------DIALGLLY-DK-YYVGIASTHLLAGYNLTAGYNIKLLLQPSVFMQ--MGDVTVRAVY-KTMFNGGLGVR------------------MNGI--KFRVSYAYEYPFSAL----SHEAMATYRL------ 
AKU69185     -----------------------AQYD-PSYSHYWAMESSF------NPAAVGKDNLNVVGAYALDF-AGY--NP-NTFYVGADM--------GVGVSILNDKL---G-----HQRVAGQYAFRQNL---VSAGVQVLFEKLD----------DLGAGLYY-RN-WYVGASVQHLNSTYYLTGGYNIKLFIPTSVLAR--RADITARLVY-KKVLYGGVSYS------------------------GINVGYSYEMYTGTA----SHGLFVSYQT------ 
AEA20125     -----------------------AQYD-PSYSHYWAMEPSF------NPASVGKDNLNVVGAYGLDF-SGY--NP-NTFYVGADM--------GVGISILNDKL---G-----HQRISVQYAFRHHL---LSAGVQSLFEKFD----------DFGAGLYY-RN-WYVGASVQHLNSTYYLTGGYNIKLFIPVSALVR--RTDLTARVVY-KRMLYGGVSYS------------------------GINVGYSYEMYTGTT----SHGLFVSYQT------ 
AGB27567     -----------------------AQYD-PSFSHYFDMETSY------NPAAAGKQPLNATFAYALDL-AGF--NP-QTAYASADM--------GVGLQFMNDKL---G-----HQKLALQYALKFKL---MSVGLQVLNESFD----------DLSAGLYY-KA-WYAGVSVLHANATYYLTGGYNIKLFIKPSFLVQ--RANVNARLIY-DRVMYGGVGYS------------------------GIMLGYSYEAYTSGI----SHELFVGYQH------ 
AHW59466     -----------------------GQQD-PQYTNNMFYKLGV------NPGYAGAENISGILLNRYQW-AGF--AP-KTLVFSVDA--------GIGINVISDEQ---G-----NTWVNFNYSYKVTT---LGLGISPYNFNINEWEVP-----DVGFGAYL-NK-YYAGFSVTHINQHYYLTGGYNIKLLVRPSFLLK--QMDLNANVVY-NDKFWGGISYR------------------------GMRIGYSFDLVTSAL----SNEFFVSYSL------ 
AOC97376     -----------------------AQQD-PEYTQYMYNTMAV------NPAYAGSTGIEAALLYRSQW-VGM--AP-ETQSFSVHS--------GVGLSVVNDKI---G-----ELYLDGNFSYSIPL---LAFGVKARMLNID----------AVGAGVYY-EK-WYVGFSIPSFIQHYYLMGGYVFDL-FKPAFLVK--TADISANFMI-QEKFVIGGAYR------------------------SFFLGYSFDYTVSEL----SHEFILRYQF------ 
APS39981     -----------------------AQQL-PQFTQYMYNTISI------NPAYAGSRDFSITALNRNQW-AGV--AP-NTQTLSVHS--------GLGLSVINDKT---G-----YTYAYGDFAYRLDF---LAMGLKASYYNLD----------NFGIGFYL-QN-WYIGASAPKLINHYYLTGGYVFDL-FRPTSLLK--SVDFSGTMIF-NEKFYLGANWR------------------------GFRAGYAYEYSISDI----SHEILLIYE------- 
AOH40371     -----------------------AQTD-APLNHYFTAMTAY------NPAAVGMQSIKATALYRLQW-VGLD-AP-KSIFVAADM--------GVGIILFNDDK---S-----DMYAAAQLAHKRRL---LSIGLQVINSTYQ----------DLAAGVMY-DR-YYIGLASTHLTAEYNLMAGYNIALLLRPSLLVR--VGDVTLRAIY-KKMFNGGLGVR------------------TNGI--GFRVSYAYEYPFSAL----SHEAVVTYRL------ 
ALJ60612     -----------------------AQFD-ARFSQYWEVKGYY------HPGWVGQDNMNIYGSYGMQL-MGF--AP-RVMYFGADM--------GVGVGFFNEGI---G-----NQRFWGQYAYQMKI---LGIGLQVLTVSFD----------DLGLGGYY-PK-FYAGFSAHHLTAIFYLTGGYNIQTLIQPSMQLQ--RLDVTGRLFY-SRVLSGGLTYS------------------------GVTLGYAYECFTSKI----SHDLVVRYAL------ 
ALO16075     ------------------------------MAQTIPHATLFQYNHMMNPGYSGMNDITVNTVVRNQW-MGW--AP-NTQNFNVHM--------GAGLTLMNDEA---G-----NIAIGLNYAYRRDI---MGIGVGFYN--------------DLNIGGFY-DK-LYFGFSVNHLTAA-FLTAGYRYQLLLEPNIMVY--QAAFNAIMHY-KSRFWGGVGYR------------------------GLNIGLAYDIPTSQV----SFEFTVQYIF------ 
SCM59451     -----------------------AQWD-IPFSQFWTASGYF------NPSFAGESGIQVTALYLHHL-AKI--PP-RHLMLSADM--------GIGL----QTVIIGG-----RRLFAAQYALNRRA---LGVGLQMLEM-------------DLNAGFSW-GK-IRFGGAVMHLNRSYNFMAEYNISLLIRPAVLLL--RLHSAVRMVF-DQKISAGVSRN------------------------HLQLGYAYRLYRYGP----SHEVSCRYLL------ 
CAL66807     -----------------------SQQL-PQFTQYMYNTISI------NPAYAGSRDFSITALNRNQW-AGV--AP-VTQTLSINS--------GLGLSVINDKI---G-----TTFVYGDFSYRVDL---LRLGLKAYYYGLD----------NFGAGAYL-QK-WYLGFSAPKLINHYYLTSGYVFDL-LRPSALVK--SVDMTATGIF-NEKFYLGANYR------------------------GFRAGYAYEYSISDI----SHEFLLIYE------- 
APG59407     -----------------------SQQL-PQFTQYMYNTISI------NPAYAGSRDLSIVGLHRSQW-ADL--AP-VTQTLSVHS--------GLGLSIINDNA---G-----YTYAYGDFSYRLDM---LRLGLKASYYNLE----------NFGVGFYL-QN-WYIGGSAPKLINHYYLTGGYVFDL-LRPTTLFK--SVDISATTIF-NEKFYLGANYR------------------------GFRAGYAYEYPISDI----SHEILLIYE------- 
ALU28059     -----------------------AQQD-PQYTQYMYNANMI------NPAYVGSKELSIFGMYRTQW-VGM--AP-KTAVVSAST--------GLGVNFANDRI---G-----ENNISIDLSYTIDL---LAFGLKTNILSVD----------NIGAGAYL-DK-AYVGVSVPNFLTHFYLMGGYVFEL-FKPATLIK--QVDLTANFLI-IDKFTIGAAYR------------------------GLFVGYSYDADTSKL----SHEIFLRFEL------ 
AEV97868     -----------------------AQTD-PHYSQYYIYPLWL------NPGLTGVDGYRVTAIYRRQW------SPYVTPGISADI--------NVGLNIMNQQA---G-----YLTAYASMAYTGVR---ISMGMSFINRRFD-----GEVS-DAGAGVVYPMN-LFAGLSGYHLTQRITAHGGAQFNI-ITPNLLYM--QSNIN------DADFLLGANYR------------------------TFVLGLSYDVGTSDL----SFEISLSVMG------ 
EFC70477     -----------------------AQYD-ANFSHYFGMPTSF------NPAAVGSQSLNITAAYAHNF-AGF--NP-RTMYLSGDL--------GVGGYFMNDQI---G-----HQSINAQYALQSKL---LAIGLQVLTEQFD----------DMGIGVFF-KDKWYVGASAKHLNAMYYLTAGYRIKFFLQPSILAR--RVDLTNRVVY-NRLLYGGVGYS------------------------GFVLGYSYELYTSAI----SHELFIGYQT------ 
ADQ80634     -----------------------SQFD-VQLSQYMFHNSSF------NPAAVGESGIQIVGQHRIQW-VGM--AP-RTTVFSVNS--------GVGIRFIDDKA---G-----NQSAHLQYAYKRKL---VSVGADFVSLGFR----------DLNLGAFY-PS-FYAGVSYLHLNNSLFVTGGYNWILKFKPSTLIK--QCDLTGRMEY-DNKYWGGLSYR------------------------GLSIGYSYDLPTSQI----SHEILLMYSF------ 
AHM61047     -----------------------AQQE-TQFTQYTFNTLFY------NPAYAGVEGTKITAAHRTQW-AGY--NP-ISQIVSFTT--------GFGVHFVQDRA---G-----VMQLQGSYAYHLHL---LSFGARFVAKSID----------DFGAGVYI-SK-VFGGVSFSHLMKHMYVLFGYDYEY-LTPSLLVQ--NFTLSTIANL-DDKYWAGLSFR----------------------KDSLRFGYSFDYVVKGR----SHEALITYTM------ 
AEA45326     -----------------------AQQD-PHYTQYFDNMLFI------NPAYAGSRGLNLTGIHREQW-VGF--RP-RSSTFSMHS--------GLGLTAVNDNV---G-----QTMIYADASYTIKF---LAFGVKGNLINIG----------NFGVGIYY-PK-FFIGISTPKILEHYFGTIGGVIGL-LRPSSLVK--SLDLTLAAIY-NEKVWFGANYR------------------------QFKVGIASDFGTQKL----SFELMVSYDF------ 
ADB39237     -----------------------AQGD-PQLSLYMYNPLYY------NPAAAGSEGSRMQITHRTQY-FGY--AQ-STQVLSFNM--------GIGIYAMNDKY---G-----NQSVQVSYAYRMTL---LALGVQAFNRGFD----------DIGAGIYY-TD-YWLGVSMTHLNGKAYLTAGYRLGI-VQPSVLVQ--NATVNLVATY-DNRIWGGVGYR----------------------RNALRLGYALDITAGGT----SHEILLSYAL------ 
AFL83324     -----------------------AQQD-AQFTQYMNNGLFY------NPAFAGKEKYNFSALHRTQW-ANY--AP-ITQLLTASG--------GYGLSFVNDNI---G-----NQEINLSLGYHLRL---LSLGASGFSSTLK----------NVGFGAIY-RN-FYVGISSRHLNEHSYLNAGYRIRT-FEPSFLLK--SYDLSVIATH-NQKVSAGLAYR----------------------RDSLRIGYAFDLVVGGL----SHEFMLTYNL------ 
AEM70720     -----------------------AQQD-PQFTQYMYNTMSV------NPAYAGANGITALLMHRSQW-VGV--AP-NTQVLAVDS--------GIGGIIARDAL---G-----EISLDGNVSYTIQL---LSFGMKVRIFDVD----------TIGAGIYY-GK-GYLGFAIPNFFSHYYFIGGKVFDL-LKPAFFVK--IADVSVNALL-KETFTFGLAYR------------------------NFSAGYAYDLTTSNL----SHELFVRYEF------ 
CCG53126     -----------------------AQQD-PHYTQYMYNMSVM------NPAYAGSKELSMGLLYRKQW-VEI--AP-TTATLFGHA--------GMGLSVINDKI---G---VEENNIYGDFSYTLNL---LALGLKATLHNVD----------NFGTGLFY-NK-YYLALSVPNMVKHYFLTGGYVFDL-FKPFFMLK--SLDVSTNFLF-KEKFEIGATYR------------------------SLKLGYAYDHIVSDL----SHEVILLFDV------ 
AEE49345     -----------------------AQQS-AQYTLHMLSPYYW------NSGAAAIDQLSLTASVRQQW-GGL--AP-MSQFALLQV--------AFGVKFENDEL---G-----NSNLMATYNYQLEL---LGLGASATQYGLD----------TFDLGAYY-EK-WSFGVAMRNLTSTVFFNGQTSFPL-IQPSVLVR--QTDVGLLIRY-NDNIFGGASFR------------------------KLSIAYAYDLVLSPL----SHELMVHYRI------ 
ALJ03941     -----------------------AQQL-PQFTQYMYNTISI------NPAYAGSRELSIVGLHRSQW-VGF--GP-ITQTLSIHT--------GLGLSFIEDDL---G-----FSYLYADFSYTIPI---LAFGLKGTGFTFD----------NMGAGIYW-SK-WYLGLSAPRIFNSYYFTGGYVFNF-FKPAFLIK--SYDLTANFLF-NEKFWLGGSYR------------------------QLRVGYAYEKPISDI----THEVLLMYE------- 
ADY28349     -----------------------AQQD-AQYTQYMYNTISI------NPAYAGSRGMSVGLLHRSQW-VGL--AP-KTQTFNFHT--------GVGFSVVNDVI---G-----ETYFDGDFSYTIYT---LSFGLKAHLLDVR----------NVGAGVYY-EK-FYAGLSVPRILEHIYLMTGYVFDL-FKPTILTK--QVDLSANFMF-NDKFILGGAYR------------------------DFMIGLAYDKETTEL----SFEVMLRYDF------ 
EAQ42643     -----------------------GQQD-PLYTQYNYNMNVI------NPAYAGSKGFSLGVLGRSQW-VGI--SP-RTLTLAAHS--------GLGLSVIADRV---G---VRETNIFGDFSYTIVT---LALGLKATSLQVN----------NFGTGAYF-DK-FYAGFSIPNLLKHYFITTGYVFDI-LKPSTMIR--SVDISANLLW-QEKFEFGASYR------------------------DMRIGYSYDQSIGNF----SHEIMLLID------- 
CCB69274     -----------------------AQQD-PHYTQYMYNMNII------NPAYAGSKELSFGLLYRKQW-VEI--AP-TTFSLSGSM--------GVGLSLLNDKI---G---VEETNAYADFSYTLNL---LAFGVKGTMHKID----------NIGSGLFY-NK-YYVAFSVPNMLKHYFLTGGYVFDL-FKPFTMIK--SVDFSTNFLI-HDKLELGATYR------------------------SLRVGYAYDHIVSDL----SHEVILLFDL------ 
AOR26578     -----------------------AQQD-PQYTQYMYNMNII------NPAYAGISELSIGALYRSQW-VGL--GP-ETYTFNIHS--------AMGLSVISDQI---G---VQETNAYVDVSYTIPT---LAFGVKGTFHDIG----------NIGAGVYF-NK-YYVSVSVPNILNHMFAAAGYVFDL-LKPHALLK--SYDINANLFM-YDLIEVGVGYR------------------------NLRVGYAYDAIRSDL----SHEIFINFDF------ 
AOR28601     -----------------------AQQD-PQYTQYMYNMNII------NPAYTGSTELAVGALYRSQW-VGL--GP-ETFTFNIHS--------GLGLSIIADQI---G---VKETNAYVDFSYTIPV---LAFGVKGTFHDIG----------NIGAGAYF-SK-YYISVSIPNILNHFFAAAGYVFDL-LKPHTLIK--SYDINANVFM-FDVVEVGVGYR------------------------NLRIGYAYDAIQSDL----SHEIFINFDL------ 
ADR22958     -----------------------AQLD-PLYNQYFFNQAMI------NPAYTGVNDFNATAISRTQW-LGI--AP-TTNTLNVTS--------GIGGTIIYDTY---G-----NTEFNLAYSYKITT---FSMGLQAVNYNYN----------NFGVGFWY-KD-YYIGLSVPRIFDHYYLSAGYVFDQ-FKPSMMLM--ALDLNASVLL-NEIIWLGASLR------------------------TLKLGYAFELPLNNT----THSLMVSLDF------ 
APY12266     -----------------------AQQL-PQFTQYMYNTISV------NPAYAGSRELSIVGLHRSQW-VGF--GP-ITQTFSIHT--------GLGLSFIEDDL---G-----FSYLYGDFSYSIPT---LSFGLKATQFSFD----------NLGAGVYW-NR-IYAGLSAPRILNSYYFTVGGVIDL-FKPAGLIK--SFDLTANFLF-NEKLWLGGSYR------------------------QLRIGYAYEKPISDI----THEILLMYE------- 
CAL44466     -----------------------AQQD-PHYTQYMYNMNII------NPAYAGSKELSIGLLFRKQW-VEI--AP-TTFTATGHS--------GAGLSVISDRI---G---VDETNVYGDFSYTLNL---LAMGMKASMLKVD----------NIGAGLFY-NK-YYVAFSVPNMLKHYFFTGGYVFDL-FKPFFMIK--SIDVSTNFMF-FNKFEIGATYR------------------------GIRAGFAYDHIVSDL----SYEAILLFDL------ 
AIN74961     -----------------------AQQD-PHYTQYMYNMNII------NPAYAGSKELSIGLLFRKQW-VEI--AP-TTFTATGHS--------GAGLSVISDRI---G---VDETNVYGDFSYTLNL---LAMGMKASMLKVD----------NIGAGLFY-NK-YYVAFSVPNMLKHYFFTGGYVFDL-FKPFFMIK--SIDVSTNFMF-FNKFEIGATYR------------------------GIRAGFAYDHIVSDL----SYEAILLFDL------ 
AIN72633     -----------------------AQQD-PHYTQYMYNMNII------NPAYAGSKELSIGLLFRKQW-VEI--AP-TTFTATGHS--------GAGLSVISDRI---G---VDETNVYGDFSYTLNL---LAMGMKASMLKVD----------NIGAGLFY-NK-YYVAFSVPNMLKHYFFTGGYVFDL-FKPFFMIK--SIDVSTNFMF-FNKFEIGATYR------------------------GIRAGFAYDHIVSDL----SYEAILLFDL------ 
ACU61086     -----------------------AQQD-AMYSQYMFNMMGV------NPAYAGSRGLSATALYRRQW-VGI--AP-ETSTFSFDM--------GLGIQAFNDKI---G-----TTGFYATYAYRIRF---LAIGLQGSNFRAD----------CFGAGIYY-DR-FYAGFSIPNLVKHFFFIAGYVFDL-LKPSTLVK--QWDINANLWI-RDVISVGASYR------------------------QFRLGYAYDHTISKL----THEIMLRYEF------ 
AKD03907     -----------------------AQQR-PQYTQYTLNNYLA------NPAITGIEDADLKLGTRHQW-SGL--AP-QSYYLTLHMSG-SNIYRGFGLTAMSTET---G-----RGSFSASYAYHQPL---VSAGVQPIQYSLD----------DLSMGLWL-RN-FYAGVAGAQLVPHYYITGGYRLDV-LVPSVMVK--SVDATVKALY-SDRLWAGITYR------------------------LLDLAYSYDAGTSPL----SHEVVLGFKL------ 
AOZ98046     -----------------------AQQD-AQFTQYMYNTINV------NPAYAGSRGMSIFALHRTQW-VGL--AP-TTNAVSINT--------GLGVSIINDRI---G-----ENTLSTDLSYTIPT---LSFGIKANLFDLD----------NIGAGVYL-DK-AYVGLSIPNFIETYYLIAGYVMDL-FKPALLTK--QVDVSGNFMF-FDKLTAGIAYR------------------------AMYIGYGYDLETTKL----SHEIFLRYEI------ 
ADZ78650     -----------------------AQQN-IQFTQYIFNSLSV------NPAYAGYKEWFAQMALRSQW-TGI--AP-KTGQASIDG--------GVGLQVTADKL---G-----ATSVYANYAYRLRL---LSFGIGATQYGLD----------DIRFGVYY-PR-WYLGVSMMDLLSHMYLIGGALFDL-LRPSVMVM--NVDLNAMFIF-GERVWLGAGYR------------------------RLRIGYSYDHILSRL----THEVTIGLTF------ 
AMP99193     -----------------------AQQN-IQFSQYIFNTLSV------NPAYAGYKEWFAQMALRNQW-VGI--AP-KTGQISIDG--------GVGVQITSDKL---G-----SNSITLNYAFRIQL---LSFGLGVAQYGLD----------DFRAGIYY-PY-WYAGISALNLLSHMYFVAGALINA-FRPSVMIR--NADFNIMAIF-NDKVWLGGGYR------------------------RFRIGYSYDYALSKL----THEITVGIAF------ 
AJR03396     -----------------------AQQD-PQYTQYMYNTMSV------NPGYAGQRELSITGLFRTQW-VGI--AP-RTQTLGVHS--------GLGLSIVNDAL---G-----ETYIDGNFSYSI-----LSFGIKAHLLNTD----------TIGAGFYL-DK-WYVGLSVPDFLTHYYLIAGYVFDL-FKPAALVK--IADVSGNFLI-NDKLTLGLAYR------------------------GMYIGYAYDATTTSL----SHEIMMRFE------- 
EAR00634     -----------------------AQQD-AQYTQYMFNTMSV------NPAYAGSRGLSIAALYRSQW-VGL--AP-KSQTLNLHS--------GYGISIVNDEI---G---VQETYFDAIVSYTIDV---LSFGLKANLLNLD----------NVGVGVYY-NS-FYAGLSAPNLLQNFYMITGYVLDL-FKPAVLTK--QVDLSASFMF-NDKFTFGAAYR------------------------QLMLGLAYDRETTDL----SFEVFLRYEL------ 
ACU03857     -----------------------AQQD-SQYTQYIFNGIHI------NPAYAGYKGIYVQSFYRSQW-AGI--AP-KTFSVAADG--------GLGLIVSNDQL---G-----YLTAYANYAYHIKT---LSFGIAAVQMGLD----------DARFGIYY-ES-FFLGLSMTNMLAHLYFSAGALFPF-FKPVILFK--AMDITTFLLL-KDRLWIGAFAR------------------------NIRIGYSYDYSLNKL----SHELSAGFYI------ 
AIM60729     -----------------------AQKE-PQYTQYMYNIGSF------NPAYVGSVEPEIISLYRTQW-VGV--AP-TTIRLGANI--------GLGFNAYSDKL---G-----QSLINVSYSYQVKL---WSFGINASILDID----------IIGAGTFV-DN-WYLGLSVPNLLTQVNFIGGVVFDL-FKPAFLVN--NVNLSTNFLI-SDLVTVGASYR------------------------SIYVGYSYDYSTNAF----SHEVILKFYLT----- 
APD05942     -----------------------SQSGLEQFEHYLVTDYYL------NPAYAGFEEWKINGTYKQQY-SGL--SP-KTQTLSAHG--------GIGAYFFSDEN---G-----KQGLNLSFAYHIPIDY-FSFGVSFYIYKVD----------NLGGFAQW----FFIGASIEDIPLNFYGVLGYHIPV-VEPSLLFK--RLDLNVKGKYTENSFWGGVSYS------------------------VFTASYGYSIGTNDF-----HLISVGLKF------ 
ABR45029     -----------------------AQYD-ARLSQYFMAKPYY------NPAVAGATELNILALARLEM-IGV--AP-KSFFITADM--------GVGLVVFTEAI---G-----NTHVGAQYAYKYKL---LSGGLQIVNQSFD----------DMNFGIYY-KR-FYAGFGMTHITQSLNLMGGYNIQLLLQPSVFLL--HADITARLEY-NKMFNGGFSYR------------------------RFHAGYAFDFPTTAL----SHELCVKYAL------ 
AHF12556     -----------------------AQID-TQFSQYWALPGYY------NPAAAGSTDLNILTSTRQQW-IGM--AP-QTYFVTGDM--------GVGLVVTSETE---G-----HLIVGAQYAFKLKL---LSLGVQLLDERFD----------DMSFGVWY-PW-FYVGLSASHLTESYYFIAGSNIPILVQPSMMVK--QYELSCRVKY-NKLFWGGLSYR------------------------NFIAGYAYDYPVSAI----SHEVFLGYRL------ 
ADE82242     -----------------------AQYD-VSFAHYWAMEPSF------NPAAVGKEALNVTGAYALQL-AGF--NP-KTMYAAADM--------GVGVQLLNDDI---G-----HKRLAVQYAYQRRV---LSVGVQLLGETFD----------DVSAGIYY-LN-WYMGASVLHLNNTYYFTAGYNIQLFIQTSVLGR--RADVTGRVRY-KKMLYAGLSYS------------------------GIHLGYSYECYTSAI----SHELFVGYET------ 
SCD19413     ------------GNSSFFRR---AQWD-DPPGQYWAVKSYL------NSSFAGDAEISTTAFYRYAW-RGI--AP-QQLILTADM--------GVGLVINNETV---G-----NSLLAVQYSFKKEF---LNMGLQAYDLNFD----------DLGAGISW-KS-VFIGLSAIHLNQSYNLMAGYNITLLIQPMLWVQ--QVQATLRLEY-NKKLSGGASWR------------------------EVELGYAYGLHTMGI----SHELYLRYNF------ 
AEV33762     -----------------------GQQD-LQFTQFMFNKIYY------NPAVAGSGGICVNALHRSQW-VGF--AP-TSQNLNINA--------GLALKVSNDQI---G-----NFNIGLGYAYQMEL---LGFGLNLFTSSVN----------DGSLGIYY-DT-WWAGISSARLAQHYYIMGGYNWAI-LRPSLLLK--VVDVNVMGVY-NNKFWGGVTYR------------------------SLKAGYSYDIGINGI----SHEIFLSYCF------ 
AMQ55033     -----------------------GQQD-PQFTQYMYNGMFY------NPALVGKEDFRFSALHRSQW-SGY--AP-VTQLFTGQG--------GYGFVLINDNI---G-----NLQFNLQGSYDKKI---LSVGAYGASSSLD----------DFGIGVLI-GD-YFLGLSSKHLNQHTYLLFGYRIRP-IEPSLLVK--SYDLSVMATH-QNRINAGLAYR----------------------KDSLRLGYAFDLVTSGL----SHELLLRYTL------ 
AGA76902     -----------------------AQQD-AQFSQYMYNGLFY------NPAFSGNHTYRFSALHRSQW-LGY--AP-TTQLVTASG--------GWGVSFTNDDI---G-----SQEANISLAYHKKI---LSFGVSGFSNTIK----------NVGAGILY-PK-YYLALSSRHINEHSYLMVGYKIRT-FDPSILLK--SYDVSVIATY-DDRLSGGVAYR----------------------RDSLRIGYAFDLVMGGN----SHEFMLTYNL------ 
ABQ06961     -----------------------AQQD-AQYTQYMHNTINI------NPAYAGSRGMSIFGLYRTQW-VGL--AP-ETSTLSLNT--------GLGFSLVNDKI---G-----ENNFSVDFSYSIQT---LSFGIKGNIFNLD----------NVGAGVYW-DK-GYIGLSVPNFIQNYYLIAGYVFNL-FKPAILGK--QLDASANFMF-NDKFVVGVSYR------------------------SMYIGYAYDRETTKL----SHEIFLRFEF------ 
AKD56409     -----------------------AQQD-PQFSLYMYNPLYY------NPAAAGSEGSRIQITQRTQY-LGY--AQ-STQMLSFNM--------GIGIYALNDKY---G-----NQAVQLSYAYRLAL---LSIGVQAFNRGYD----------DIGAGVYY-TD-YWLGVSMTHLNKKAYLTAGYRLGM-LQPSILVQ--TVALNLLGTY-DNRIWAGLGYR----------------------RNALRVGYALDIVTSGS----SHEILLSYAL------ 
AOE52153     -----------------------AQQD-PQYTQYMYNPINI------NPAYAGTRGTTIFGLHRAQW-VGL--AP-VTNSASLNA--------GLGVSFVNDKI---G-----TNVIAADFSYTIPV---LSLGIKGQLFNVD----------NVGAGAFM-EN-SYFGLSVPHILEHVYAMAGHVFDL-FKPAALAK--QVDLTANVLY-NDKFTLGLAYR------------------------GLFIGYTYDTETTKL----SHEIFLRFEL------ 
AFU67172     -----------------------AQTD-VKLSNFIYAPLVY------NPAYAGSSNYSANAFYTSQW-VGF--AP-ETLIITGHD--------GVGFDIMSDNI---G-----ENRVVGNVAYHIRL---LSTGIKFNNYAID----------IFGTGFFL-EN-FFAGVSVPNFLINYFITTGYKIEL-IQPTVMVR--SALVSFNLNW-KDKFYASANYE------------------------QIMAGYAYDTSINSF----IHSFMISYRA-CGCFT 
ALM06550     -----------------------AQQD-AQYTQYMYNTVTV------NPGYAGSRGMSIAALYRSQW-VGL--AP-TTQSLNIHS--------GLGFSIVNDEI---G-----ETNFDLDFSYTIYT---LSFGLKANLLDIR----------NVGAGVYY-ER-YYLGLSVPRFLENFYLITGYVFEL-FKPALLTK--QVDVSANVMY-NDKFILGAAYR------------------------NMLIGLAYDRETTAL----SFEVIIRYDF------ 
APA63407     -----------------------AQQD-AQYTQYMFNTMSV------NPAYAGSRGLSITGLYRSQW-VGL--AP-KTQTLNIQS--------GYGVSIVNDEI---G---VQETYFDAVISYTIDV---LSFGLKANLLNLD----------NVGVGLYY-NE-FYAGLSAPNLFQNFYLITGYVFDL-FKPALLTK--QVDVSANFMF-NEKFTFGAAYR------------------------QFMIGLAYDRETTDL----SFEVLLRYEL------ 
AKP50701     -----------------------AQQL-PQFSQYMFNGLHV------NPAYAGYKGHYVQSTYRSQW-GGL--AP-TTFTVTADL--------GFGVSIMSDEV---G-----TNTGLLTYAYRIQT---LGIGVSGSEYAID----------NLNTGIFF-PN-FYAGFSAYNLVGHYYLTAGALFPL-FKPSFLMR--NLDLNGMFLF-MDRIWAGASYR------------------------KLRLGYAYDVQTNAL----SHEMSLGYYI------ 
AFL80994     -----------------------AQQD-PQYTQYMYNMNVV------NPAYAGSKELSLTALYRNQW-SSL--NP-VTYTFSAHS--------GLGLSAINDEL---G---VKETNVYADFSYTLQV---LALGLKATFHEVG----------NIGAGVFL-EQ-FYLGISVPNLLKHYFATGGYIFEV-LKPSTMVK--SVDANLNALF-YDKFELGASYR------------------------NIRVGYAYDYVTSDL----SHEIVLNFNL------ 
CAZ97043     -----------------------AQQD-AHYTQYMYNTMAI------NPAYAGSRGFSIAGLHRSQW-VGI--AP-KTQTLNFHT--------GVGLSIVNDDI---G---SQETYFDGVFSYTVPI---LAFGLKAHVLNLD----------NFGAGVYY-EK-FYIGFSVPNFLANFYLITGYIYEL-FKPTLLLK--QIDLSANFMF-NDKFILGAAYR------------------------QILLGLAYDREISEL----SFEIVLRYEF------ 
AIZ62962     -----------------------GQQQ-PQFTQYGFNGMYL------NPGYAGVKGGEITTIGRYQY-VGY--SP-QTYLLSASV--------GLGINLYKDKI---A-----VTTANLSYAYHLKI---LGLGVQG--TNIH----------DAGAGAWY-ES-YYAGLSVNNLLRHVYLTGGYNIQA-VTPTVLVKDSSFELGARATF-NDKYWGGVGYR----------------------KDAFKVGYAFDFIAFNQ----SHEIMLSYRL------ 
ALD22806     -----------------------GQQQ-PQFTQYGFNGMYL------NPGYAGVKGGEITTIGRYQY-VGY--SP-QTYLLSASV--------GLGINLYKDKI---A-----VTSANLSYSYHLKI---LGLGVQG--TNIH----------DAGVGAWY-EK-LYAGLSVNNLLRHVYLTGGYNIQA-VTPTVLVKDSSFELGARATF-NDKYWGGVGYR----------------------KDAFKVGYGFDFIAFNQ----SHEIMLSYRL------ 
AEE18151     -----------------------AQQE-PQYTQYMYNQGVV------NPAYMINEPIRVGSLYRSQW-VGL--AP-KTANVFANI--------EIGVNYVNDQI---G---LTTNNFNVNFAYRINV---LSFGLKLDNQSLD----------DVGVGAFL-DN-YYIGLSSPSVIPTAYLMAGYVYDV-IKPSAVAK--TYDLSLNALY-DEKFELGVSYR------------------------DLKIGYSYDFNVSDL----SHEVVLLYTF------ 
APY00888     -----------------------AQQD-AQYTQYMYNTMSI------NPAYAGSRDISIAGLYRTQW-VGL--AP-DTQTFNIHS--------GLGLSIINDNI---G-----ETYFDIDFSYTVNT---LSFGVKAHLLDVA----------NVGAGIYY-DR-WYVGLSAPNLLENLYLIGGYVFDI-LKPAILFK--QADLTVNALL-KEKLTLGLAYR------------------------GLMLGVGYDRETTDL----SYEVFLRYEI------ 
ALJ01037     -----------------------AQQR-PQYSQYMINSYLL------NPAITGIEDTEVKIGTRQQW-VGL--AP-RTYHVSAHTQV---RFTGVGIQAISDKT---G-----RTNVNLTYAYHLPI---ISMGASALRNSIN----------DMGLGTWI-NN-FFVGLSGAQLIKHYIGTVGYKFNL-IIPSVLAK--TIDYNVRAIY-ADRIWAGVSYR------------------------IMDVSYSYDYNTSGL----THEVVLGLKL------ 
AKQ44968     -----------------------AQQK-AQYSQYLFNNFLL------NPALSGIESTDVRMGTRRQW-VGV--AP-VTYYISGHSNDRSAKYHGFGAMAQVDKT---G-----ATNVNLTYAYHHPI---MSVGLAGVQTRLN----------DLGLGTWV-DF-FYVGASAAQLV-HYFLTGGYRIRL-LEPSVMMK--SVDVNFKATY-ANRFWAGVSYR------------------------VLDFGYSYDLTTSGL----SHELIVGVKL------ 
AFD07407     -----------------------AQQD-AQFSQYMFNGIYI------NPAYAGYRELNLHMFYRSQWTGGL--NP-ETFTFAVDA--------GLAMNVISDKL---G-----TLAGYLNYAYRLRV---LAFGLGVAQYAID----------DIRAGIYY-ER-VYAGFSVDNLIGHFYLTAGGLVPL-LKPSFMFK--TLDINAFVLF-YERLWLGASYR------------------------RIRIGYAYDFSLSEF----THEISLGYSI------ 
ANW97049     -----------------------AQDE-PQYTQYVNNTMTY------NPAYISTQEITFTALGRSQW-SGV--AP-KTLTFSALF--------GSGINVIHDEI---G-----QTFLTANFSYELKL---TSFGLSGSLLNIN----------VLGVGIMT-DK-WYVGLSVPNLLKQFLLMGGYVFDI-FKPAVLTR--VVDYSANFLI-NDIVRLGLSYR------------------------SFYIGYSYDYTLSEL----SHEIMLRFTI------ 
AJH15617     -----------------------AQQD-PQYTQYMYNTNMI------NPAYAGSRGLNVFGMYRTQW-VGL--AP-KTANVSVST--------GLGVNFTNDRI---G-----ENNISVDLAYAIDL---LAFGLKGNLLSVD----------NIGAGLYM-DK-AYVGLSVPNFLTHFYLMGGYVFDV-IKPAALVK--QVDLTANFLF-YDKFTLGGAYR------------------------NLFVGYSYDFETTAL----SHEIFLRFEL------ 
ALM20999     -----------------------AQQD-PQYTQYMYNQNII------NPAYAGTKELSVTSLYRQQW-SGV--AP-ETITFSGSA--------GLGLSFINDVI---G---VNEKNIYADFSYKLQV---LALGLKATFHNVD----------NIGAGAFL-EN-WYTGFSVPNMLSHFFLTAGYVFDL-FKPHTLIK--SFDVNTNFLF-NNRFELGVGYR------------------------TLKVGYAYDRVVSDI----SHEVFVTFDL------ 
ADV48903     -----------------------GQQD-PQFTLYNYNTMTV------NPGYAGSRGLAILSLYRDQW-VGV--AP-RTISLGIDT--------GLGISIIQDDI---G-----ETFFDGNYAHQLIL---LGLGVKARMYSLD----------TIGAGLFY-DR-SYFGISVPNILTHYYIIAGYVFDV-FKPSIFAK--TVDTSANFLL-YEKFNFGVNYR------------------------QLSLGYAYDFTTNNL----THEIFLRYQF------ 
ACU93243     -----------------------GQQE-SQYTQYMYNTMMF------NPAYTGSREGSFFGMFRTQW-VGI--AP-TNGSISYHQ--------GLGGSIFRESI---G-----QTDLTIDFSYTLNF---LAFGINGSLFQIN----------NIGAGIYW-DK-YYLGFSVPNMLEHMYLIGGYVFNL-FKPAVLSK--QLDLSANFMF-NEKFVLGAAYR------------------------RWFAGYAYDFETTEL----SHEIFLRYEL------ 
ALC96327     -----------------------GQQE-SQYTQYMYNTMMF------NPAYTGSREGSFFGMFRTQW-VGI--AP-TNGSISYHQ--------GLGGSIFRESI---G-----QTDLAIDFSYTLNF---LAFGINGSLFQIN----------NIGAGIYW-DK-YYLGFSVPNMLEHMYLIGGYVFNL-FKPAVLSK--QLDLSANFMF-NEKFVLGAAYR------------------------RWFAGYAYDFETTEL----SHEIFLRYEL------ 
AGC76429     -----------------------AQQD-PQYTQYMYNQNII------NPAYAGTQDFNITALYRQQW-SGI--AP-ETITLSGST--------GVGLSVIADNI---G---VGETNTYGDFSYRLQV---LALGLKATFFDVN----------NLGAGAFL-TN-WYAGFSVPNMLNHYFLAGGYVFDV-LKPHVLVK--SFDLNTNVLF-NNKFEVGVSYR------------------------NIKVGYAYDRVVSDI----SHEVFLSFGL------ 
AMD84850     -----------------------AQQE-SQYTQYMYNTMMF------NPAYTGSRGGSFFGMFRTQW-VGI--AP-TNGSISYHQ--------GLGGTVFRESI---G-----KTDLVLDVSYTLNF---LAFGLNGNVFEID----------NVGAGVYW-DK-YYLGFSVPNMLEHLYLIGGYVFDL-FKPAVLSK--QLDLSANFLF-NEKFVLGAAYR------------------------RWFAGYGYDFETTEL----SHEIFLRYEL------ 
EAR14163     -----------------------GQQD-AQYTQYMYNTVSI------NPGYAGSRGLSIAALYRSQW-VGL--AP-KTQTFNLHT--------GMGLSIVNDQI---G-----ETAFDGDFSYTLQV---LSFGLKAHMLDIR----------NIGAGIYY-EH-FYAGLSVPRFLENFYMITGYVWDF-FKPSILTK--QVDVSANFMY-NEKFIFGAAYR------------------------SFLIGVAYDREITEL----SFEVILRYDF------ 
APQ19238     -----------------------AQQL-PQFTQYMYNTISV------NPAYAGSRELNATILHRNQW-AGL--NP-RTSTFSVHS--------GLGVSYINDRL---G-----TNYFYGDFSYTVPV---MRFGLKGTSYSLE----------NFGAGFYI-NR-WYAGISSPRILNSYYAIGGLVLDL-FKPTIITK--TYDFTINFLF-NEKFWIGTSYR------------------------DIRIGYAYDLPTSTV----THEIILIYEL------ 
AKA35852     -----------------------AQQD-AQYTQYMYNTLSV------NPAYAGSRGLTFAGLYRSQW-VGL--AP-ETFTINLHS--------GYGISIVNDNI---G---VQETYVDAVLSYTIDV---LSFGFKANLLSLD----------NFGLGIYY-DK-FYAGVSAPNILENFYVITGYVFDL-FKPALLTK--QVDVSASFLF-NDRFSFGAAYR------------------------QLMLGLAYDRETTEL----SFEVFLRFEL------ 
AEW86879     -----------------------AQQE-AQYTQYMYNTANV------NPGYTGTRGFSALVMHRSQW-VGL--AP-KTNTVAMST--------GLGVSVINDKI---G-----ENAISVDLSYNINT---LSFGIKGNFFSVD----------NIGAGVFW-DK-TYVGLSIPFILEHPHLIAGHVFRL-FKPTTMIK--QVDLSGNFWF-NEKFSLGAAYR------------------------SWLIGYAYDRDVTRL----SHEVFLRYEL------ 
ADF53395     -----------------------AQQD-PHYTQYMFNTMSI------NPAYAGSTGLQALLLYRSQW-VGV--AP-ETQNFSMHS--------GLGLNIVNDKL---G-----EVFADANFSYTIQT---LAFGVKGRVLNVD----------SLGAGAYW-DR-WYIGASIPNFIRHYFIMGGYVFDI-LKPAFLVK--SVDVSANFLL-QEFLNLGAAYR------------------------SLFVGYSYDYTTTDF----THEILLRFDL------ 
AMS27390     -----------------------AQQD-AQYSQFFLNKLSY------NPGFAGSEDICVTGLARTQW-LGF--SP-STQVINIHA--------GVGANIVRDQL---G-----SLNPTLALSYRQRF---LALGVGVMQKSLA----------DINIGLYY-NN-VYAGLSATHLNQHYYLMTGASYEL-IEPNILIK--SADINAMLMY-NNKIRGGLSYR------------------------TLQVGYSYDLTTSNI----SHEIALRYCF------ 
BAO77152     -----------------------AQQL-PQFTQYMFNTISI------NPAYAGSREFSAVGLHRSQW-VGL--GP-ETQTLSIHT--------GLGLSFINDKL---G-----FSYIYGDFSYTIQT---LAFGLKATHYNLD----------NVGAGLYW-QR-WYLGLSAPRILNSYYVTGGYVFDL-LKPSVLLK--SFDISANFLF-NETFWVGAGYR------------------------QMRIGYAYEYPISDL----THEVLLMFEV------ 
APY07018     -----------------------AQQL-PQFTQYMFNTISI------NPAYAGSREFSAVGLHRSQW-VGL--GP-ETQTLSVHT--------GLGLSFINDKL---G-----FSYIYADFSYTIQT---LAFGIKGTHYNLD----------NVGAGLYW-QR-WYVGLSAPRILNSYYITGGYVFDL-LKPSVLLK--SFDISANFLF-NDTFWIGGGYR------------------------QLRIGYAYEYPISDL----THEVLLMFEV------ 
AFK02450     -----------------------AQQD-AQFTHYIYNQLFL------NPATAGSENTRFQAIYRTQY-LGY--AP-VSQVISANV--------GVGLTFVNDKI---G-----QRDFKLSYAYQMPI---LGIGVSGFNRGID----------DLGAGLYL-PS-YTLGLSMNHINESAYLTGSVLIGV-VSPMFIIK--SAEAGAIATY-DGRYWLGASYR-----------------------DSLRVGYAIDVIVGGK----SHELLLSYSL------ 
AII51665     -----------------------GQQQ-PQFTHYGFNGMYL------NPAYAGIKGGEITTIGRYQY-LGY--SP-QTGLFTASL--------GLGLSVSYDKF---A-----MVNAQLSYSKHIKV---LGLGIQG--NNLS----------DVGAGLWY-PT-LYAGLSANNLLRHSYLTAGYNIEA-VTPSVLVKDSSYEANVRATF-NDKFWGGLGYR----------------------KDALRIGYAFDFVAFNQ----SHEIMLSYRL------ 
AEH02496     -----------------------AQQL-PQFSQYMFNTISI------NPAYAGSRELSVVGLHRSQW-VGL--GP-STQTLSIHS--------GLGLSIINDQL---G-----FIFVYGDFSYTIQT---LAFGLKATHYSLD----------NVGVGLFW-NK-WYVGLSAPRILNGYYLTGGYVFNL-LKPAVLAK--SFDINANLLF-YEKLWLGAGYR------------------------QLRIGYTYEYFLSDL----THEIILMYEL------ 
APZ45666     -----------------------AQQD-PQYTQYMYNMNVI------NPAYAGSSDLSIRALYRTQW-VGL--GP-ETATLSIHS--------GLGLSVIKDEI---G---VRETNASADFSYTISV---LAFGIKATFLDIG----------NVGAGAYF-SK-YYVSVSMPNILNHLFAAAGYVFKL-LKPHGLLK--SFDINANLFM-YNKVEFGIGYR------------------------NLRIGYAYDKVTSNL----SHEVFLNFDI------ 
AOW18951     -----------------------AQQV-PNYTQYLYNMQII------NPAFVGYRALSMSVLSRNQW-VGL--AP-TTRTFSING--------GIGATVVNDKI---G-----TTNVNLDASYTLVI---LSLGLKGTFFNNN----------NVGFGALY-RD-FYVGLSVPYLLENVFLSTGALFEL-FKPSTMVR--SIDVNANFLY-NEVIEAGLSYR------------------------KYRIGYAYDYKTISI----THEFILHIDL------ 
ALO49982     -----------------------AQYD-AAFSHYFDMEPSF------NPAVVGKQGLNVTGVYALGF-AGV--NP-RSVYLAGDA--------GAGLQFVDEKI---G-----HRRMALQYGYKRPW---VSFGVQVLNEDLD----------DLGAGVYY-GT-WYVGVSGQHLNRTYYLIAGYNIRLFIKTSLLVR--RADVTGRLVY-KKMFYGGVGCS------------------------GVVVGYSYELYTSAI----SHELFVGYQC------ 
APA93369     -----------------------AQQD-PQYTQYMYNTNMI------NPAYAGSRGLNVFGMYRTQW-VGL--AP-KTANVSVST--------GLGVNFTNDRL---G-----ENNISVDLAYAIDL---LAFGLKANLLSVD----------NIGAGVYL-DK-AYVGLSVPNFLTHFYLMGGYVFDV-IKPAALVK--QVDLTANFLF-YDKFTLGGAYR------------------------NLFVGYSYDFETTAL----SHEIFLRFEL------ 
AJA70106     -----------------------AQQD-PQYTQYMYNTNMI------NPAYAGSRGLNVFGMYRTQW-VGL--AP-KTANVSVST--------GLGVNFTNDRL---G-----ENNISVDLAYAIDL---LAFGLKANLLSVD----------NIGAGVYL-DK-AYVGLSVPNFLTHFYLMGGYVFDV-IKPAALVK--QVDLTANFLF-YDKFTLGGAYR------------------------NLFVGYSYDFETTAL----SHEIFLRFEL------ 
ANH59271     -----------------------AQQD-PQYTQYMYNMNVV------NPAYAGLKELAINLLYRNQW-SSL--SP-ETFTLAAHS--------GLGISLIRDEL---G---VRETNAYADFSYTIDV---LALGVKATFHEVG----------NVGTGAFL-DK-FYVGLSVPNLLNHYFITSGYVFQV-LKPSVMVK--SFDANVNALF-LEKFELGVSYR------------------------EFRIGYAYDAVTSEI----SHEIIITYNI------ 
EAQ39370     -----------------------AQQD-PQYTQYMYNMNVV------NPAYAGLKELAINLLYRNQW-SSL--SP-ETFTFAAHS--------GLGISLIRDEL---G---VRETNAYADFSYTIDV---LALGVKATFHEVG----------NVGTGAFL-DK-FYVGLSVPNLLNHYFITSGYVFQV-LKPSVMVK--SFDANVNALF-LEKFELGVSYR------------------------EFRIGYAYDAVTSEI----SHEIIITYNI------ 
ADY51609     -----------------------AQQD-AMYSQYMFNTLAI------NPAYAGSRNVSATALYRNQW-VGI--AP-ETATFSIDA--------GLGFQAYSDKA---G-----NNGASASYAYRLRM---LSFGMQGRQYKAD----------DISAGLYY-DR-FYLGFSAMDLLKHMFLASGVVIPL-LKPSFLIK--EGDINATLWI-KDIIAIGAQYR------------------------QIRLGYAYDYSTTEL----SHEIMLRYEF------ 
AEK22521     -----------------------SQQE-SQYTQYMYNTMQF------NPGYTGSRGGSLFGLYRTQW-VGL--AP-KTSNLSFHT--------GLGLSIHHETI---G-----DTNLMVDFSYTLNL---LAFGIKGGFFHID----------NVGAGLYW-DN-WYLGLSVPTLLEHYYLIGGYVFDL-FKPAALSK--QLDLSANFMF-NERFVLGAAWR------------------------RWFIGYGYDFETTEL----SHEIFLRYEF------ 
AEI49378     -----------------------AQQD-KMFSQYMFNMMAL------NPAYAGSRDLSATALYRNQW-GGM--AP-QTATFSLDM--------GLGLQLFNDQV---G-----WTGAMLSYAFRIKL---LALGLQGMSFRWD----------NFGTGIYL-DR-SYLGISVPYLIEHFYAIGGFVIGR-LKPSMMAR--SLDGNLNLWF-NDRVAVGMSYR------------YN----------QFRLGYSYDWTRNRL--RPTHEIMLRYEF------ 
ABG57462     -----------------------AQQD-AQFSHYMFNSMYY------NPGYAGLEGTRFTGIFRKQW-LGY--SP-TSAVMTAST--------GAGLNFLYDSK---G-----TTELQLSLAYHFKI---LGVGLRSRYENLN---------SDLAAGVYW-PK-YYIGLSASHFTGHMYATAGYTFTLILTPNAFFQ--TYLFGAMVTY-NDKFYGGISARQSIANKEVTQGL----------KNAMRVGYAFDYVTSGA----SHEIMLSYVI------ 
AOW22130     ----------------------SAQQD-AQFTQYMYNMSVI------NPAYTTGDLVNLGLLHRSQW-VGV--SP-KTSTFFAHT--------EVGISFVNDNI---G---VKENNFYADFAYKLDL---LSFGIKATLFDVD----------NIGTGVYY-DN-YYVGLSIPNILKHVYLTGGYVFDI-LKPAFMAK--SFDITANVLY-QERFELGVGYR------------------------ELRIGYAYDSTISNL----SHEIIFLYDL------ 
APT23016     -----------------------AQQD-PQYTHYMYNMSVV------NPAYATAKQLDLGVLYRSQW-VGA--SP-KTMTAFAHI--------EVGASLITDDV---G---KKENNFYADFAYILQF---LSFGMKATNLTTN----------NVGVGAYY-DK-YYMGISMPNVLPHLFATAGYVFNI-VKPSAMAK--SLDISANVLY-NNRFELGASYR------------------------NFKLGYSYDHTLSNL----THEVFLIFNL------ 
EAP87088     -----------------------AQQD-AQYTQYMYNTISV------NPAYAGSRGMSIVGLHRSQW-VGL--AP-RTQTISAHT--------GLGLNVTNDEI---G-----ETYFDGIVSYTINT---LSFGLKAHLLNID----------QVGAGVYY-DK-FYLGLSVPNFLKNYYLITGLVLDL-FKPAVLGK--QVDITANFMF-YEKLTLGAAYR------------------------SMFIGFGYDGETTRL----SYEIMARFEL------ 
ANQ49352     ----------------------------------MFNGLTI------NPAYAGSQGVNTSLIYRQHW-TGV--SP-NTTTLAIDS--------SIGGLFSQDKI---G-----TQNMNVVASYRINL---LSFGLQGNSVAVN----------NFGAGLFY-DH-LYLGFSAPRLISHYFLNAGYAIEL-LKPNILFR--QADINLNALI-MEWIWFGVSYR------------------------VFRIGYSYDMITNSA----SHEFVINVFF------ 
AEL24922     --------------------IL-AQQD-AQFTHYMNNGMFY------NAAFAGREEYIITALHRSQW-LNY--AP-TTQLISFSG--------GFGLVAVNDQI---G-----NQEVNLSLAYNLRL---LRVGASGFSSTIR----------QASIGLLY-GN-FYLGLSSRHLNEHNYLMAGYKINT-VEPSMLVK--SYDFSVIGTY-NKKVSLGMAYR----------------------KDSLRLGYAFDLVVGGV----SHEFMLTYNI------ 
ALL07143     -----------------------AQQN-IQFTQYIFNSLSV------NPAYAGYKEWFVQLGLRAQW-LGM--AP-QTATASIDG--------GVGFQITTDKI---G-----STSATLNYAFRLQL---LSFGLGIAQYSLK----------DLRLGIFY-DY-WYLGLSALDIFSHAYMMGGALINV-IRPSLLIK--SADFNTMLII-NDKVWIGGSIR------------------------RFRIGYSYDQVTSAL----SHEITMGLAF------ 
ANE53419     -----------------------AQQR-PHYTQYILNNYIL------NPALSGIENTDLKISGRDQW-VGL--AP-KTAYISLHAKD---NYTGVGFTLINDKT---G-----RTSLAATYAYHVGL---LSAGFSGTNISFN----------DIGAGLWL-AD-YFVGVSAQQILPHFFATAGYRFLL-ALPSVMFK--QFDINCKLQY-HDLLWIGGSYR------------------------TFNISYAYDIANTPL----THELVLGFLL------ 
AOW10368     -----------------------AQQD-AQYTQYMYNTIVV------NPAYAGSRELSLFALHRNQW-VGL--AP-VTNNFSVHS--------GLGLSIVNDKI---G-----ENNISADFSYSINT---ISFGVKANLLNVD----------NIGAGVYF-DN-TYIGLSAPYLLEHYYLISGHVFDL-FKPSLLTK--QVDLSGNFMI-NEKFVAGLAYR------------------------SWFIGYGYDLENTTL----SHEIFLRYEL------ 
AFM04867     -----------------------AQNS-LYSGNYLWNYASI------NPAALGSENLDIKMNYRRQW-SGI--AP-NSFSFLAQSNQ------ATGIEAYYNEA---G-----ETAVYARYAYHLTL---MSFGASFKTIGFD----------DANIGVWL-DR-FFGGFGVYQLFEYYNLTAGGNIHL-LSPSVLMN--SWDMNTKIAY-NDLIWTAINYR------------------------WLDIAYSYEFSTFIN----TNEVLLGIRL------ 
AIZ41745     -----------------------AQQD-AQYTQYMFNTMSV------NPAYAGSRGLSVTALYRSQW-VGL--SP-TSQTLNLHS--------GYGVSIVNDEI---G---VQETYFDGVISYTIDV---LSFGLKANLLNLD----------NFGIGAYY-DK-FYLGLSAPNLLENFYAITGYVFDL-FKPALLTK--QVDLSANFMY-NEKFTFGAAYR------------------------QFMIGLAYDKETTEL----SFEIFLRYEL------ 
AIY13389     -----------------------AQQD-AQYTQYMFNTMSV------NPAYAGSRGLSVTALYRSQW-VGL--SP-TSQTLNLHS--------GYGVSIVNDEI---G---VQETYFDGVISYTIDV---LSFGLKANLLNLD----------NFGIGAYY-DK-FYLGLSAPNLLENFYAITGYVFDL-FKPALLTK--QVDLSANFMY-NEKFTFGAAYR------------------------QFMIGLAYDKETTEL----SFEIFLRYEL------ 
AMC11704     -----------------------AQQL-PQFTQYMYNTIAI------NPAYAGSRNLSIVGLNRNQW-AGF--GP-QTQTLSIHS--------GLGFSLINDKA---G-----FTYAFADFSYTIKA---VSFGLKATYYKLA----------NFGAGILV-DK-WYLGLSIPKMINHYYAIGGYVVDL-FKPSFMFK--STDLTANFLF-NEKFWLGGSYR------------------------QFRVGYTYEIPTGEI----SHEILLMYE------- 
ALW84285     -----------------------AQQQ-PQFTHYGLNGMYL------NPAYAGIKGGEVSLIGRYQY-LNY--SP-RTGLVTVSL--------GVGLAVYYDQV---G-----MTNAALSYSQHIKL---LGVGIQG--TYLS----------DAGAGVWY-PK-LYAGLSLNNLARHAYFTAGYNIDA-VTPMVLVKSTSFEGGVRATI-DDKYWAGVNYR----------------------KDAMRVGYAFDFIAFNQ----SHEIMLSYRL------ 
AMR32841     -----------------------AQQR-PQYSQYVFNNFLL------NPAVSGIENTDAKLGYRSQW-TGL--AP-VTSYFSINANF---YYRGIGFMVVSDKA---G-----QTNLNATYAYHLGI---LSVGVSANNLSIN----------DVGVGIWA-ST-YYFGISAQQILSHFFATGGFKIFL-LLPSALLK--SFDINMKMSF-RDRFWFGGSYR------------------------VINVGYSYDITTSAL----SHELVLGILL------ 
ALU74757     -----------------------GQQS-PQFTQYMYNTISV------NPAYAGSRGLSAVGLHRSQW-AGF--GA-ETQTLSVNA--------GVGLSFINDKL---G-----FTYLYGDFSYTVQL---LAFGLKATQYNLD----------NIGSGLFL-EK-WYVGLSVPKLLNSYYLTGGYVFEL-FKPATLIK--SYDVTANFLF-NDKFWLGGSYR------------------------KFRIGYAYEYPLSDI----THEALLMYEL------ 
AFC24326     -----------------------GQQA-VQYSLQPWNPYYY------NTAYAGLDELSMTGQFRKQW-TGF--SP-LSFNFSAHL--------GVGFMVEQDYR---GLDG--NTNFRFSYNYFIDL---LSIGAAFLQKRVD----------TADFGIYY-ER-LQLGLSSNYLTENYFLSGSYTFDL-LQPTVLLK--QPELGVLAHY-QDQFYGGINLR------------------------QLKMAYAYDLSISGL----SHEIMLNYNL------ 
AMR27753     -----------------------AQQQ-PQFTHYGLNSMYL------NPAYAGITGTEVNVIGRYQY-LNL-GSP-RTGMVSASI--------GVGLAVYYDQA---G-----MTNAALSYSQHIKL---LGIGIQG--TYIG----------DAGAGIWY-PK-FYAGLSLNNLLRHAYLTTGYNIEA-VTPMLLVKTKSFEVGARATY-NDQFSAGLNYR----------------------ADRYRIGYAFDFIAFNQ----SHEILFSLRL------ 
AMJ67353     -----------------------AQQQ-PQFTHYGFNGMYL------NPAYAGIKGGEVNLIGRYQY-YNL-GAP-RTGLITASL--------GVGLAVSYDQA---G-----VTNTALSYSQHIKL---LGFGVQG--TYIS----------DAGAGIWY-PK-FYAGLSANNLLRHAYLTAGYNIEA-VTPTILAKSGSFEGGLRATL-DDKYWIGANYR----------------------KNAFRIGYAFDFIAFNQ----SHEILLSYRL------ 
AHJ95867     -----------------------AQQQ-PQFSHYGFNGMFL------NPAYAGIKGGEITALGRSQY-FGY--SP-QTYMLTASL--------GLGIGIYRDKI---A-----TTNVQLSYSKHIKI---LGIGVQG--NNIY----------DAGVGVWY-DK-LYAGLSVNNLLRHAYLTAGYNIEA-VTPTVLMKDDSYEAGVRATF-NDRFWGGLGYR----------------------KDAMRVGLAYDLIAFNQ----SFEIMLSYRL------ 
AFL96795     -----------------------AQESLPFYEHYILSDDFL------NPSFAGANPIKVRATHYSQW-SGM--VP-STQTLSAHA--------SAGIYGFHDSN---G-----MTGVNLAAAYHIPIDYLFSFGISYFSQSFD----------NIGTSFYY----FHGAVSVLDIPLWYYLGGGYRFLV-LDPSFNLA--QIDLILKSKFMENALGVGVSYR------------------------RLRIGYSYKWGLSEI-----HLFSLGFDF------ 
AIQ00551     -----------------------AQESLPFYEHYILSDDFL------NPSFAGANPIKVRATHYSQW-SGM--VP-STQTLSAHA--------SAGIYGFHDSN---G-----MTGVNLAAAYHIPIDYLFSFGISYFSQSFD----------NIGTSFYY----FHGAVSVLDIPLWYYLGGGYRFLV-LDPSFNLA--QIDLILKSKFMENALGVGVSYR------------------------RLRIGYSYKWGLSEI-----HLFSLGFDF------ 
AMM51773     -----------------------AQQK-PQYSQYLFNNYLL------NPALSGIESTDIRMGTRRQW-VGL--AP-VTYYISGHTSDRTTKYHGFGALAQTDKT---G-----TSNLTGTYAYHHPL---MSVGIAGQQTRLD----------DLGLGTWI-DF-FYVGASAAQLV-HFFLTGGYRLKI-LEPSIMVK--AVDVNFKTTY-MNRVWAGVSYR------------------------LMDIGYSYDLTTSEL----SHELIVGIKL------ 
ADQ19132     -----------------------AQQE-VLYSQYMFNMLAL------NPAYAGSRDLSITALGRYQW-IGV--AP-NTHSLTLDM--------GVGITAYNDNI---G-----TTGLNLAYAYKFKL---MSLGLQPMNV-------------NAGLGTFI-DK-AYFGISVPQLIEHYFAMMGLVLGK-VKPSTVIR--GLDGNLNVWY-RDKISLGVSAR------------------------QLRLGFAYDTALGRLFYKPTYEGYLRFEF------ 
ACT96939     -----------------------AQRE-VLYEQYVQNPMSI------NPGFTGVREFNMTAIFRRKW-FNI--SP-TSQTFAADG--------GIGFQALNDQT---S-----TTGFVGSFAFHLGI---LGLGAQGNVLPVS----------SFGLGAWL-EQ-WYVGISKPELLSPLYIMAGGSHDL-MLPHILLV--RFDIGSRFWF-REKVGLGASYR--------------KVDY------NVRLGYFYSTRQAEQ----IHELMLKF-------- 
