# Supplementary material for: Phylogenetic comparison between Type IX Secretion System (T9SS) protein components suggests evidence of horizontal gene transfer
Source: PeerJ. 2020 Jun 26;8:e9019. doi: 10.7717/peerj.9019 (PMC7323717; doi:10.7717/peerj.9019)
Supplement: Supplemental Information 1 — T9SS components sequences, alignment of each T9SS protein family, NEX files used as input for MrBayes tool, genome annotation (GFF) file for Porphyromonas gingivalis and detailed Bayesian Inference trees with support values. [file peerj-08-9019-s001.zip › supplemental/Supplemental files/Supplemental Data S2/porq.rphylipi]

108  358  i

AKV64544     M-----------------------------------------------------KQVFHFLNLPATAQALAAGGKAITIVD--NPGLAFENPALLGYESGGRAFLSYLYYMSGSHMGNA-CYASS----VGMRFLNYGSMQGYDQNAIATGS-FSASDIAVQGFYSHEHFRGGVSLKALYSSIETYSSFGLGVDVGISYY-DDDKGYSASALFKNVGAQLKGY--PLDWDFQLGFSRSFINAPFRLHITLFNLNPH-YFK------QKFLRHFSIGAEFT--PSERFWVGLGYTPQIAQDFEV---------GLSAGVGFTSGV-VRVGVSAATYHPAALSFMCSVGIRL-------- 
AAQ65786     M-----------------------------------------------------KQVFHFLNLPATAQALAAGGKAITIVD--NPGLAFENPALLGYESGGRAFLSYLYYMSGSHMGNA-CYASS----VGMRFLNYGSMQGYDQNAIATGS-FSASDIAVQGFYSHEHFRGGVSLKALYSSIETYSSFGLGVDVGISYY-DDDKGYSASALFKNVGAQLKGY--PLDWDFQLGFSRSFINAPFRLHITLFNLNPH-YFK------QKFLRHFSIGAEFT--PSERFWVGLGYTPQIAQDFEV---------GLSAGVGFTSGV-VRVGVSAATYHPAALSFMCSVGIRL-------- 
BAG33164     M-----------------------------------------------------KQVFHFLNLPATAQALAAGGKAITIVD--NPGLAFENPALLGYESGGRAFLSYLYYMSGSHMGNA-CYASS----VGMRFLNYGSMQGYDQNAIATGS-FSASDIAVQGFYSHEHFRGGVSLKALYSSIETYSSFGLGVDVGISYY-DDDKGYSASALFKNVGAQLKGY--PFDWDFQLGFSRSFINAPFRLHITLFNLNPH-YFK------QKFLRHFSIGAEFT--PSEKFWVGLGYTPQIAQDFEV---------GLSAGVGFTSGV-VRVGVSAATYHPAALSFMCSVGIRL-------- 
BAK25877     M-----------------------------------------------------KQVFHFLNLPATAQALAAGGKAITIVD--NPGLAFENPALLGYESGGRAFLSYLYYMSGSHMGNA-CYASS----VGMRFLNYGSMQGYDQNAIATGS-FSASDIAVQGFYSHEHFRGGVSLKALYSSIETYSSFGLGVDVGISYY-DDDKGYSASALFKNVGAQLKGY--PLDWDFQLGFSRSFINAPFRLHITLFNLNPH-YFK------QKFLRHFSIGAEFT--PSEKFWVGLGYTPQIAQDFEV---------GLSAGVGFTSGV-VRVGVSAATYHPAALSFMCSVGIRL-------- 
ALJ25089     M-----------------------------------------------------KQVFHFLNLPATAQALAAGGKAITIVD--NPGLAFENPALLGYESGGRAFLSYLYYMSGSHMGNA-CYASS----VGMRFLNYGSMQGYDQNAIATGS-FSASDIAVQGFYSHEHFRGGVSLKALYSSIETYSSFGLGVDVGISYY-DDDKGYSASALFKNVGAQLKGY--PFDWDFQLGFSRSFINAPFRLHITLFNLNPH-YFK------QKFLRHFSIGAEFT--PSEKFWVGLGYTPQIAQDFEV---------GLSAGVGFTSGV-VRVGVSAATYHPAALSFMCSVGIRL-------- 
ALA93874     M-----------------------------------------------------KQVFHFLNLPATAQALAAGGKAITIVD--NPGLAFENPALLGYESGGRAFLSYLYYMSGSHMGNA-CYASS----VGMRFLNYGSMQGYDQNAIATGS-FSASDIAVQGFYSHEHFRGGVSLKALYSSIETYSSFGLGVDVGISYY-DDDKGYSASALFKNVGAQLKGY--PLDWDFQLGFSRSFINAPFRLHITLFNLNPH-YFK------QKFLRHFSIGAEFT--PSERFWVGLGYTPQIAQDFEV---------GLSAGVGFTSGV-VRVGVSAATYHPAALSFMCSVGIRL-------- 
ALO30012     M-----------------------------------------------------KQVFHFLNLPATAQALAAGGKAITIVD--NPGLAFENPALLGYESGGRAFLSYLYYMSGSHMGNA-CYASS----VGMRFLNYGSMQGYDQNAIATGS-FSASDIAVQGFYSHEHFRGGVSLKALYSSIETYSSFGLGVDVGISYY-DDDKGYSASALFKNVGAQLKGY--PLDWDFQLGFSRSFINAPFRLHITLFNLNPH-YFK------QKFLRHFSIGAEFT--PSERFWVGLGYTPQIAQDFEV---------GLSAGVGFTSGV-VRVGVSAATYHPAALSFMCSVGIRL-------- 
AEW21447     M-----------------------------------------------------GEVFTFLRFPTSARANALGGHTVSLIE--DPSLAFHSPALLGGEMDGMVNLNYMSYIGDIHVGSA-IYTKA----IGGSFISYGNFKEVDASRMIKGE-FSAKDMSVQAFYSYDKWRGGLSMKMLYSHLAEYSSFGIGVDAGLSYY-DEEKGLSFGVALKNIGAQLKAY--QLPWDIQMGISKRMAHAPIRVSVTAMHLKQW-KFK------QTLAKHLVFGVDFL--PSDNFWVGLGYNPKANMDMKL---------GFSIGAGLHVSR-FDIGASVARYHPSALSLMVSLSMSL-------- 
AFC24376     -----------------------------------------------------ERYVYEFLELSPSARATALGGRLPSVRD--DLSLSFLNPAALNAENHNNVSLQQNAHISGITHGTV-AYAYH----GSIEHVSYGQFEGYDEVGQATGS-FSASELALGLGASYQKWSFGLQLKGVFSRYEAYSSRGWASNLGMIYQ-DTAKRFSMGLVLKNIGQQLKSY--ALPFDMQLGLSQQLKYLPLRISVVAHHLDRW-DIRDD----DNFFRHLNFNLEFLLGP--SLRLRLGYDHLRQREMSI---------GFSAGVGFKLYK-FRFDYGLANYHLAGTVHHFGISTRL-------- 
AHW59763     ------------------------------------------------------EYTYQFLELTNSARIAALGGTQVAIMD--DLNLPYTNPALLHKEMDHRVLVNYVNYLADVNYGYA-SYAKT----VGMHYINYGQFDEATEAGELTIT-FKAAEYALNLIYSNRRLNYGINLKPILSSFESYQSLGIAADLGASFA-SKDGYTNVALVVRNIGTQISTY--RIPLNIQAGISKRLQHAPLIFSATLQHLNHW-DLASD----KQTMRHLVLGAELL--PSENFTLRVGYNYQRRQELKF---------GLSAGFGLKIKR-FHFDYAISRFHLAGSSNLFSVAVNL-------- 
BAR48451     ------------------------------------------------------GEVFTFLRFPTSARANALGGHTVSLIE--DPSLAFHSPALLGGEMDGMVNLNYMSYIGDIHVGSA-IYTKA----IGGSFISYGNFKEVDASRMIKGE-FSAKDMSVQAFYSYDKWRGGLSMKMLYSHLAEYSSFGIGVDAGLSYY-DEEKGLSFGVALKNIGAQLKAY--QLPWDIQMGISKRMAHAPIRVSVTAMHLKQW-KFK------QTLAKHLVFGVDFL--PSDNFWVGLGYNPKANMDMKL---------GFSIGAGLHVSR-FDIGASVARYHPSALSLMVSLSMSL-------- 
BAR51469     ------------------------------------------------------GEVFTFLRFPTSARANALGGHTVSLIE--DPSLAFHSPALLGGEMDGMVNLNYMSYIGDIHVGSA-IYTKA----IGGSFISYGNFKEVDASRMIKGE-FSAKDMSVQAFYSYDKWRGGLSMKMLYSHLAEYSSFGIGVDAGLSYY-DEEKGLSFGVALKNIGAQLKAY--QLPWDIQMGISKRMAHAPIRVSVTAMHLKQW-KFK------QTLAKHLVFGVDFL--PSDNFWVGLGYNPKANMDMKL---------GFSIGAGLHVSR-FDIGASVARYHPSALSLMVSLSMSL-------- 
ABR45425     ------------------------------------------------------SEAYTFLRFPTSTRANALGGHTVALVE--DPSLIFHNPALLGAEMDGMINLNYMNYISDINVGSA-LFTKA----VGATFISYGDIKEVLPDNVVTGS-LSAKDISVNGFYSRDRWRGGLSLKFLYSGLADYTSIGLCVDAGLSYY-NSDKGFSFGFALKNIGAQLKAY--KMPWDIQMGITQKMAHAPIRFSLTAQYLNRW-KFD------KTLAKHFIIGVDFI--PSENFWVGVGFNPKVNMDMKL---------GFSAGAGVRIKM-FDVGFSLAKYHPSAMSMMISVSTTL-------- 
ALJ58790     ------------------------------------------------------TSAFQFLKLPFSAHASALGGENISIIE--DLTMAVQNPALLSCVADKTLNLNYILYMDGVNVGGA-AFART----ITAQYVDYGELKETTEENIETGT-FSAKDISISGIYTYDYWSGGVRTNFIYSHYDKYSSFAIGVDLGLNYY-HQESDFSASLVARNLGGQLKAF--KLPVDVQLGFSKRLSHAPFRLSLTLHDLTHW-SAS------KKLLNHIALGIDFL--PTNNFYLAAGYNFRRGEEMKI---------GFTCGTGIQLKR-LKLGMAYAKYHVSSSSLIFNLSYTL-------- 
ADQ80924     ------------------------------------------------------YGVYRFLDLPVSSRLAALGSSNVSLRD--DINFSFQNPALLSVETNNVISLNMANYLADIKFGSA-VYGKN----VGIQYVDYGTFQEATDLNVLTGT-FTAKDFALNIMYARPQIIVGATLKPIYSAYETYTSYGLAMDAGVSYN-DSANLFSAGFVLRNIGTQLKGYDTPLPFNIELGMSKKLAHAPLRFSMTLHNLQHW-NLN----A-DMAFRHAIFAAEFV--PSKNFYLSVGYNHRRQQELNM---------GFSFGGGVKLYK-FHVGFGMTPFQVGNYSYQFSISTSL-------- 
ADX67942     ------------------------------------------------------TRVYEFLNISTSARQAALGGNAQTAWD--DPNMSLWNPALMNHKMHGQLAMNYVSYIADVNFATF-SGVYQ----LHGQYVDYGKLIGADEIGNLTGD-FKANDAAIVLGYGREFFSVGVNLKYINSRIESYTSSAVAADIGISYH-NFDDNFNATLVARNIGSQIKSY--KMPVQINLGLTHRLEHVPIELNLTLHDLQKF-DNS------RKFIDHVSIGAEIF--PEQDFNLRIGYNFKRGNELAI---------GLTYGFGFRANA-FRIEYAHANYHKSGGANHFGIIVNL-------- 
AJR04315     ------------------------------------------------------ESTYQFLNLVSSPRQAALGGKVLTNVD--DVTQGLFNPATINPEMDNQLALNYVSYLGGIGYGTA-AYAYT----AGITYVNYGSFDGYDEAGNATGT-FSGNESAISFGYATQDFYAGANLKLITSKLEQYNSFGAAIDFGIIYI-NEYLDFNAALVIRNLGTQITTY--KLPFEVDFGMSQRLENVPIRWHITLENLQEW-PISPN----GQVMRHSIFGAEIF--PDGGFNIRLGYNFRRAEDLRI---------GLSAGISIKMNK-MRFSYTHAKYTSAANSNFFGLQIDL-------- 
APY12248     ------------------------------------------------------EHTYQFLNLISSPRQAALGGKVLTNVD--DVTQGMFNPATINVEMDNQLALNYTSYLGGISYGTA-SYAYT----AGITYINYGSFDGYDEDGNSTGT-FSGGETALSFGYARQDFYLGGNLKFISSKLEQYTSFGAAVDVGLLYI-NDYLDFNAALVIRNLGTQITTY--SLPFEVSFGMSQRLENVPIRWHVTFENLQEW-PIAPN----GQVIRHTILGAEIF--PEGGFNIRLGYNFRRGEELRI---------GLSAGISIKMNK-MRFSYTHAKYTSAANSNFFGLQIDL-------- 
CCG53024     ------------------------------------------------------QSVYQFLNLVQSPRQAAMGGKTVTIVD--DVNQAMYNPATINPKMDNHLSTNYSNYYGEVSYGTA-AYAYT----VGANFINYGNFDGYDELGNKTGS-FTGTEGALSLGYSYNNLYVGANVKFITSALESYNSFGVASDIGFLYI-DEKNDINFGLSLRNMGYQIKPY--KLPFEIDAGISQLMENVPIRWHVTLENLQQW-NIASN----NNALRHVIMGAELF--PEKAFNIRLGYNFRRGQELNI---------GISAGFSLRFNT-VRIDYSYARYTVAANSSIFGVTINL-------- 
EAQ38910     ------------------------------------------------------RATYQFLNLMSSPRQAALGGKIITNYD--DPDSALYNPANINYRMDNQLSVNYVNYLADINYGTA-SYAYL----AGITYVNYGSFDGRDENGNATGE-FGGSEAALSLGYATNDFYVGANVKLITSTLAEYTSAGGAIDLGLTYN-YEDWDLNAAVVVRNIGTQFTPY--KLPLEIDAGISQIVPNVPIRWHLTLENLQLW-NIAEN----DNVIRHAIVGVELF--PRGGFNLRLGYNFRRSEELRI---------GISAGFGIKINK-MRFNYAYARYNSAAASSFFGIGIDL-------- 
ANH61508     ------------------------------------------------------RATYQFLNLMSSPRQAALGGKIITNYD--DPDSALYNPANINYRMDNQLSVNYVNYLADINYGTA-SYAYL----AGITYVNYGSFDGRDENGNATGE-FGGSEAALSLGYAINDFYVGANVKLITSTLAEYTSAGGAIDLGLTYN-YEDWDLNAAVVVRNIGTQFTPY--KLPLEIDAGISQIVPNVPIRWHLTLENLQLW-NIAEN----DNVIRHTIVGVELF--PRGGFNLRLGYNFRRSEELRI---------GISAGFGIKINK-MRFNYAYARYNSAAASSFFGIGIDL-------- 
CAL43780     ------------------------------------------------------QGVYQFLNLISSPRQAALGGKIITNYD--DVNQPLFNPASINTEMDGRLALNYGNYFGDVTYGTA-AFAYT----GAITYINYGKFDGYDEFKAATGQ-FTGNEIALSLGYAYNKIYLGANAKLISSTLESYNSFGVAADLAAMYK-DDKNDINYALVVRNFGTQIKSY--KLPFEVIAGISQELENVPIRWHLTLENLQHW-NVSAN----GNTMRHVIVGAEIF--PKKTFTLRLSYNFRRAAELKI---------GISAGFGIRFRK-FRFDYSYSRYTLAANTSLFGLTINL-------- 
AIN74510     ------------------------------------------------------QGVYQFLNLISSPRQAALGGKIITNYD--DVNQPLFNPASINTEMDGRLALNYGNYFGDVTYGTA-AFAYT----GAITYINYGKFDGYDEFKAATGQ-FTGNEIALSLGYAYNKIYLGANAKLISSTLESYNSFGVAADLAAMYK-DDKNDINYALVVRNFGTQIKSY--KLPFEVIAGISQELENVPIRWHLTLENLQHW-NVSAN----GNTMRHVIVGAEIF--PKKTFTLRLSYNFRRAAELKI---------GISAGFGIRFRK-FRFDYSYSRYTLAANTSLFGLTINL-------- 
AIN71400     ------------------------------------------------------QGVYQFLNLISSPRQAALGGKIITNYD--DVNQPLFNPASINTEMDGRLALNYGNYFGDVTYGTA-AFAYT----GAITYINYGKFDGYDEFKAATGQ-FTGNEIALSLGYAYNKIYLGANAKLISSTLESYNSFGVAADLAAMYK-DDKNDINYALVVRNFGTQIKSY--KLPFEVIAGISQELENVPIRWHLTLENLQHW-NVSAN----GNTMRHVIVGAEIF--PKKTFTLRLSYNFRRAAELKI---------GISAGFGIRFRK-FRFDYSYSRYTLAANTSLFGLTINL-------- 
ABG60232     ------------------------------------------------------RTGYSFLEVPVAARQAAVGGYNVSIRD--DVAMGYSNPALLNDTISKTVSFTYQPFYADIKKSTL-AYGLK----GGVNYFNYGSINQTDANGNETGAVFHPVEYALVLGYARGPFSMGANAKYVHSSIETYNAAAVMVDFGVLYK-HPKQQLTVGLVFKNVGFNVNNY--NLPFDIQLGASYKPDHMPVRLSLTTHHLYKF-DVVND----DKLMRHFVIGGEFL--FTKNFHARFGYNFLMRRELRL---------GMTWGFMLRVKK-FDIGYTRAYYSIKGGTSYFTLGINI-------- 
AHF12369     ------------------------------------------------------TSSFDFLNIPTSTHAYALGGTNISVID--DVNLINQNPALLGPESDLQLGLNYMKYVGGINLAGA-TFAKA----AGIQYYGYGKMKSADETGVITGE-FSPKDIVFNGIYSHDFLRGGINAKVIYSSYEQYTSWALAVDLGLNYY-NADNDLSLSLVARNLGGQIKRY--RMPFDLQIGYTQSLQHAPIRVSVTARHLTRW-KLPPT----DNLFRHLIFGVEYL--PTDRLYFGLGYNYKTRTDMKT---------GFSIGGGIKVRM-FGLGVALAQQHTGATTLMVNLAINL-------- 
ALO16038     ------------------------------------------------------SSVYRFLTVPTSAYSASLGGAPIVSAD--SINFIADNPALLKPELDQQVGLNFTNLHPGVNMGMV-AWGYD----VGLQYMNYGEMDRIDQFGNDMGT-FNGGDYALIIGWSQPNLRLGASVKGIYSKIDRYDALAAAFDAALTYH-NPDLQLTVSLMAKNIGNQIETY--PLPQDYQFGIAKGLEHAPFRFSVVAHRLHDF-DLLTN---REKIMRHLIFAVEFI--PSKRISARVGYNYYRRSTMKM---------GFSLGASVLIKG-FHIEYARASYHLAGATNHISVRTNL-------- 
ANE50028     -----------------------------------------------------LKAAYSFLNLPASPSLSALGGVNISYNN--DVGLATNNPSQLTSNLHSQLGASFNAFFAGIKAYQL-AGAAY----SSLFFIDYGNITQADDGGNVTGS-LRPRDMVFQLSVGKSKWHYGVTGKFIHSDYGIYQSSAIAFDVGVHYS-DSSKLFSAAFLAKNMGTQLSTY--ELPFDLQLGITKRLEKAPLGFSATLQQVHRW-FVGED----NKFFNHFVLATHVY--IGKNLEVMAGYNRLRRTELNI---------GFSTGFKASFKK-LQVQYARAYFQRAGAYNQFGLNLKL-------- 
AOH41228     ------------------------------------------------------NEVFRFLRFPMSARAGALGGHTVSLVE--DPALVFHNPALLGGEMNGMVGLSYMNYIGGIHVGSA-IYTRT----VGLSYINYGSMKEADAQRNLSGH-FSASDAGLSATYSYDRWRGGLSMKVLYSAIAEYSAFGLAADAGLSYF-DEEADLSVGIALKNIGAQLKAY--RLPWDIQLGFTKRMAHAPIRLSVTGMYLNQW-KFK------ATLAKHLVFGVDFV--PSNNFWVGVGYNPKEAMDMRL---------GFSMGAGLHVSR-FDVSISAARYHPSAMSLMLGLGISL-------- 
ADK97253     ------------------------------------------------------QTEYNFLRLPVSAHAAALGGENITIIE--DPSLMFSNPALASSVSDKTVGLSYMNYMRGAHYMGA-SYTKA----GGVQYMNYGKMKEVDANNVQTGT-FNASEIAVEGIFSYENLVGGITAKFITSYIGSYNSMAVGVDLGLNWY-EPERQWSVSLVAKNLGGQIKAY--KMPIDVQVGVSKTFAALPVRVSATLVDLTHY-D--------YRFINHLNLGAEVL--LSESIWVGGGYNFRKADEMTI-KAD-----GFSVGAGINLEQ-FKLNLAYGKYHAASNSILVNLAYSF-------- 
AKU69763     ------------------------------------------------------QTEYNFLRLPVSAHAAALGGENITIIE--DPSLMFSNPALASSVSDKTVGLSYMNYMRGAHYMGA-SYTKA----GGVQYMNYGKMKEVDANNVQTGT-FNASDIAIEGIFAYENLMGGITAKFITSYIGNYNSMAVGVDLGLNWY-EPERQWSVSLVAKNLGGQIKAY--KMPIDVQVGVSKTFAALPVRVSATLVDLTHY-D--------YRFINHLNLGADIL--LSESIWIGGGYNFRKADEMTI-KSD-----GFSVGAGINLEQ-FKLNLAYGKYHAASSSILVNLAYSF-------- 
APW32958     ------------------------------------------------------QTEYNFLRLPVSARAAALGGNNISIIE--DPSLMFSNPALAASVSDRTLGLSYMNYMKGANYMGA-SFTRA----GGIQYMNYGKMKEVDENNVQTGE-FSASEIAVEAVFAYENLVGGITGKFITSYIGSYNSIAVGVDLGLNWY-DPEREWSVSAVAKNLGGQVKAY--KMPFDLQIGVSKTFAALPVRVSATLVDLTHY-D--------YRFINHLNLGAEIL--LSESLWVGGGYNFRRGNDMKV-VGD-----GFSVGGGINLER-FKLNVSYGKYHASSNSIMVNFAYTL-------- 
ADE82884     ------------------------------------------------------KTVYNFLRLPVSAHAAALGGENITLTD--DATQLFHNPALISGVTDKTLNLNYMTYMEGAKTVSA-SFVRL----VSAQLMDYGRIKQTSFANEDLGD-FSARDIAIGGTFAYERISGGITAKFITSTIAGYNSLGVGVDLGLNYL-DVERGWSVSTVARNLGGQIKAY--RIPFDLQVGASKRLLNSPLRFHATMSRLTDW-S--------EGIGRHLAIGADVL--LGENIYVATGYNFRKASEMKI-DSE-----GLTLGAGLSLQR-FKLHLGWGKYHVSTSSLIINISYTL-------- 
ACU07733     ------------------------------------------------------TLVYPFLNIPVSARQAAMGGDAVSVRD--DVSFAGVNPALMNIEQDEMIAVNYSSYLADSKYGTI-SYVRD----FNARYMDYGRMPRTDESANIDGE-FGAMDATVGLGYAYQDWTIGGSANFVTSKIDTYTSMAVVGSAGITYH-NRQSNETVALVFRNFGYQFKTY--NVAFRVDLGYTKILDEFPLAFTITAHDLQKL-NIS------RKIADHFSLGAELF--PQQAFNIRFGYNIKRGNELAV---------GLTAGFGIKISS-FRFDYAHVRYHNSSNVNMFGLTLDL-------- 
CCB69879     ------------------------------------------------------RSVYQFLSLVNSPRQAALGGKVVTFFD--DVNQAQFNPATINEAMDNKLAVNYGSYFGQVNYGTA-AYAYT----VGANFVNYGNFDGYNEIGQKTNN-FSGSEGALSFGYAYNNIYIGANAKLITSGLENYSSFGGAVDLGFLFI-DEKNDVNWALSIRNLGTQFTTY--KLPTEIMIGISQEVENVPLRWHLTLENLQQW-NIASN----NNALRHVIIGAELF--PQKGINLRLGYNFRRAEELRI---------GVSLGFGLKINN-LKFNYSYSRYTLAANTSLFGITINF-------- 
ALW85443     ------------------------------------------------------RTVFPFLDLPAGAQQAALGGTNVSARN--DPTMLFANPALLNPEMDGRLALSYVAYVADIKQSTA-AYVFN----IGLTYLNYGQLESYDAAGNSLGT-FGVNEYTVGVSDSYTKFTFGATTKLAVSSIAGSRSLAGVADAGVVFK-HPTQDFTVGLAAKNAGYQFSPY--PLPLDVELGATIKPEHMPLRLSLTAHHLQQW-DIQLD----DNLARHFTASATLV--LGQNFNLRVGYNHLQRRELRL---------GLSFGFMLKIST-FQLDYTHATLQAAGSSEYFTLARNL-------- 
AEV99983     ---------------IPAKADCALGLFRYFSAQSTYAQASADETFMPGRLHI-LNTVYNFLKLSNTPQLTALGGINISNQT--DIGLAFNNPSLLRPVMHTQANMVFNSFYAGIKNYHL-MWGYH----AGINYFSYGSIAETDMMGNVLGN-MRPADYVAQLSAARQRWHYGVTAKFIHSSYGIYSSSGVAMDIGIAYY-DSIHLWQVSLVAKNMGAQLKQY--DLPFDLQLGISKRLAHAPLQFSLTLNQLHQF-DTRND----DKFFRHVTLAVQLF--AGDKIEVTAGYNYLRRKELNI---------GFSLGVGVLFKK-IQIRYARSYYQNNSSYNQFGLNLRL-------- 
BAR97019     ------------------------------------------------------QTEYNFLRLPVSARAAALGGNNISIIE--DPSLMFSNPALAASVSDRTLGLSYMNYMKGANYMGA-SFTRA----GGIQYMNYGKMKEVDENNVQTGE-FSASEIAVEAVFAYENLVGGITGKFITSYIGSYNSIAVGVDLGLNWY-DPEREWSVSAVAKNLGGQVKAY--KMPFDLQIGVSKTFAALPVRVSATLVDLTHY-D--------YRFINHLNLGAEIL--LSESLWVGGGYNFRRGNDMKV-VGD-----GFSVGGGINLER-FKLNVSYGKYHASSNSIMVNFAYTL-------- 
AFJ07596     ------------------------------------------------------QTEYNFLRLPVSARAAALGGNNISIIE--DPSLMFSNPALAASVSDRTLGLSYMNYMKGANYMGA-SFTRA----GGIQYMNYGKMKEVDENNVQTGE-FSASEIAVEAVFAYENLVGGITGKFITSYIGSYNSIAVGVDLGLNWY-DPEREWSVSAVAKNLGGQVKAY--KMPFDLQIGVSKTFAALPVRVSATLVDLTHY-D--------YRFINHLNLGAEIL--LSESLWVGGGYNFRRGNDMKV-VGD-----GFSVGGGINLER-FKLNVSYGKYHASSNSIMVNFAYTL-------- 
AEA20999     ------------------------------------------------------QTEYNFLRLPLSAHAAALGGENITVIE--DPSLMFSNPALAASVSDRTVGISYMNYMHGANYMGA-SYTKA----GGVQYMNYGRMKETDENNVQTGT-FNASDIAVEGIFAYENIVGGITAKFITSYIGHYNSMAVGVDLGLNWY-EPEEQWSVSLVAKNLGGQIKAY--KMPTDVQVGVSKTFAALPVRLSATFVDLTHY-N--------YRMADHLDLGIDLL--LSESIWIGAGYNFRRADEMTV-KAE-----GFSIGGGINLER-FKLNLAYGKYHAASSSVLVNLGYSF-------- 
ALR30263     ------------------------------------------------------TNVFPFLNLPVSARQAALGGDAISIRD--DVSFAIANPSLLNKDSDNQLSVNATAYLADSKYGTI-AYAKD----VNARYMSYGDIPRTDDSGFENGT-FKASDVAIGAGYAYQDWTIGGGINFITSKIDNYTSSAIAGNLGVTYH-NKKNKETASVILRNFGYQFKTF--NLPFRIDLGYTRILKAIPLAITITAHDLQEF-NIS------RKIADHFSIGAELF--PEKSFNIRLGYNVKRGNELAV---------GLSGGFGIKLSR-FRIDYAHVRYHNSSNVNQIGISVDL-------- 
AOW19282     ------------------------------------------------------ESVYNFLNVPTSARQAALGGKVITLLD--DVNQPLWNPATINIDLENQLAVNYLNYLTDIGYASV-SYAYL----GGLTYANYGEFIEADETGIETGT-FKAYDLALSIGYAYQNFSIGVNAKLINSVIQDYSSFGIATDLGIVYE-NDHQPYVFSLAIRNIGYQITTF--KVPLEILFGASYRLKNVPVRWYVTLDNLQKW-NVAPN----DNTMRHFVVGAEFF--PESLFNLRLGYNFRRAKELKL---------GFSAGFGLQMRR-VKLNYAFTKYHPAENTSTFSLQIDL-------- 
AGC77804     ------------------------------------------------------RSTYQFLNLVSGTKQAALGGRVLTGVD--DPTSGIFNPATINPKMDNQLQVNYVNYLGDVNYGTA-SYAYT----AGVTYLNYGTFDGFDEQGNSTGE-FGGNEVAVSMGYAYNDFYVGANLKLISSKLDIYTSFGGAVDLGVLYY-NEDKAIRAALVVRNLGTQFTPY--DLPLEISAGFSNTMKNLPLRLHVTLENLQQW-DLATN----NNALRHTVFGLEIF--PEQVFEVRLGYSFRRAEELRI---------GVSAGFSLKMNK-LRFSYTHARYTLASHTSLFGVNINL-------- 
BAP31446     ------------------------------------------------------TNVYPFLNVPVSARQAALGGDAISIRD--DVSFAIANPALLNKDSDKQLSVNATAYLADSKYGTI-AYAKD----INARYMSYGSIPRTDESGFQDGE-YKASDVAIGAGYAYQDWTIGGGLNFVTSKIDNYTSSAISGTAGITYH-NKKNKEVLSLVLRNFGFQLKSF--NLPFRVDVGYTRILKNFPLAITITAHDLQQF-NIS------RKIADHFSLGAELF--PEKNFNIRLGYNVKRGNELAV---------GLSGGFGIKVSR-FRIDYAHIRYHNSSNVNQIGISMDL-------- 
ANF52604     ------------------------------------------------------TNVYPFLNIPVSARQAALGGDAITIRD--DVSFAIANPALLNKDSDKQLSVNGAAYLADSKYGTI-AFAKD----INARYMSYGDIPRTDESGFENGN-FTASDVAVGAGYAYQDWTIGGGINFITSKIDTYTSSAIGGNFGVTYH-NKKRKEVVSVVARNFGYQFKSF--NLPFRVDLGYTKILTAIPLAITITAHDLQQL-DIS------RKIADHFSIGAELF--PEKSFNIRLGYNVKRGNELAV---------GLSGGFGIKIAK-FRIDYAHVRYHNSSNVNQIGVSMDL-------- 
AKK74246     ------------------------------------------------------TNVYPFLNVPVSARQAALGGDAISVRD--DVSFAIANPALLNKDSDKQLSVNATAYLADSKYGTI-AYAKD----INARYMSYGSIPRTDESGFENGE-FKASDVAIGAGYAYQDWTIGGGINFITSKIDNYTSSAISGTAGVTYH-NKKNKEVLSLVLRNFGFQLKSF--NLPFRVDLGYTKTIKNFPLAITITAHDLQKF-DIS------RKIADHFSLGAELF--PEKNFNIRLGYNVKRGNELAV---------GLSAGFGVKVSR-FRIDYAHVRYHNSTNVNQIGISVDL-------- 
AKP70815     ------------------------------------------------------TTVYNFLNMPFSARQAVL-GEAVSVRD--DQNLAAVNPALLNVEMDSRLSVNYASYLAGAHYGTV-SYAKD----ANVRYLDYGNMPRTDEFGNINGD-FSAIDASLGLGYAYQNWTIGSNLNLVTSKIDNYNSMAVVGSLGVAYH-NDKSKETVGLVIRNFGYQFKTY--KLPLRIDLGYTKQLDEFPLAFTITAQNLQKW-NIS------RKLFDHFSFGAELF--PEQSFNLRLGYNVKRGNELSI---------GLSFGFGLKVSY-FRFDYTHSRYHNASNFNLLGVSLDL-------- 
ADQ81694     ------------------------------------------------------TTVYNFLNMPFSARQAVL-GEAVSVRD--DQNLAAVNPALLNVEMDSRLSVNYASYLAGAHYGTV-SYAKD----ANVRYLDYGNMPRTDEFGNINGD-FSAIDASLGLGYAYQNWTIGSNLNLVTSKIDNYNSMAVVGSLGVAYH-NDKSKETVGLVIRNFGYQFKTY--KLPLRIDLGYTKQLDEFPLAFTITAQNLQKW-NIS------RKLFDHFSFGAELF--PEQSFNLRLGYNVKRGNELSI---------GLSFGFGLKVSY-FRFDYTHSRYHNASNFNLLGVSLDL-------- 
ADZ12810     ------------------------------------------------------TTVYNFLNMPFSARQAVL-GEAVSVRD--DQNLAAVNPALLNVEMDSRLSVNYASYLAGAHYGTV-SYAKD----ANVRYLDYGNMPRTDEFGNINGD-FSAIDASLGLGYAYQNWTIGSNLNLVTSKIDNYNSMAVVGSLGVAYH-NDKSKETVGLVIRNFGYQFKTY--KLPLRIDLGYTKQLDEFPLAFTITAQNLQKW-NIS------RKLFDHFSFGAELF--PEQSFNLRLGYNVKRGNELSI---------GLSFGFGLKVSY-FRFDYTHSRYHNASNFNLLGVSLDL-------- 
AGC40398     ------------------------------------------------------TTVYNFLNMPFSARQAVL-GEAVSVRD--DQNLAAVNPALLNVEMDSRLSVNYASYLAGAHYGTV-SYAKD----ANVRYLDYGNMPRTDEFGNINGD-FSAIDASLGLGYAYQNWTIGSNLNLVTSKIDNYNSMAVVGSLGVAYH-NDKSKETVGLVIRNFGYQFKTY--KLPLRIDLGYTKQLDEFPLAFTITAQNLQKW-NIS------RKLFDHFSFGAELF--PEQSFNLRLGYNVKRGNELSI---------GLSFGFGLKVSY-FRFDYTHSRYHNASNFNLLGVSLDL-------- 
AKQ39248     ------------------------------------------------------TTVYNFLNMPFSARQAVL-GEAVSVRD--DQNLAAVNPALLNVEMDSRLSVNYASYLAGAHYGTV-SYAKD----ANVRYLDYGNMPRTDEFGNINGD-FSAIDASLGLGYAYQNWTIGSNLNLVTSKIDNYNSMAVVGSLGVAYH-NDKSKETVGLVIRNFGYQFKTY--KLPLRIDLGYTKQLDEFPLAFTITAQNLQKW-NIS------RKLFDHFSFGAELF--PEQSFNLRLGYNVKRGNELSI---------GLSFGFGLKVSY-FRFDYTHSRYHNASNFNLLGVSLDL-------- 
AOR25245     ------------------------------------------------------EATYQFLNLMSSPRQAALGGKVITNVD--DVTQGLYNPASINVEMDNQLALNYANHLGDIRYGTA-AYAYT----IGATYVDYGTFDGYDEFGNSTGS-FTGNETAISFGYALQDFYAGANVKLISSKLEQYNSFGGALDFGLVYL-NEYLEFNAALVVRNIGTQFTTY--PLPFEVDLGFSQTLQFVPIRWHLTFENLQKW-PIAAN----SNLIRHTLVGVELF--PDKGFNLRLGYSFRRAEELRI---------GLSFGVGLKFNK-LRFSYTHARYSSAANTSFLGVQISL-------- 
APZ47826     ------------------------------------------------------ESVYQFLNLSTSARQIALGGEVLTLID--DVNQPIWNPSTINPEIDNKVSINYSSYLASINIGSF-SYAKL----TSIKYLDYGTLIGADNQGNETGD-FGASDLAFSFGYARNNLFFGANIKLINSSISSYTSFGIVADFGVLYY-SPYKNYSFTIVARNAGRQITSY--KLPFKVSLGGSYRLEYVPLKWYFTLDNLQHW-DVSPN----GNTFRHFVIGAELF--PESAINIRMGYNFRRAAELKL---------GISFGFGIKMNK-LKFNYAYSKFHSATNASTFSLQIDL-------- 
AOW15958     ------------------------------------------------------ENIYQFLNLSSSARQIALGGEVLTLTD--DVNQPIWNPAVISNEIDHKISANYASFLAGINIGSI-SYARE----ASINYLDYGTLIGADEQGNETGN-FGANDLAISVGYALNNFFFGANVKLINSNIQNFTSFGVAADFGILYN-SPYKPYSFTLVARNAGAQIKSF--ELPFKIAFGASYQLEYVPLKWYLTLDNLQQW-DVSPN----GNALRHFVVGAELF--PESAINLRVGYNVRRAAELKL---------GISFGFGIKMNR-FKFNYAYSKFHTATNASTFSLEMDL-------- 
AKD03384     ------------------------------------------------------QRGFPFLELPTSAKQAALGGINVTAAG--DVNMVAANPALLNEEMDGQISLSYVGYLADIKQSHA-VYAFN----ASINYLSYGDFVERDATGMELGT-FNVNDYTLALTHSREAFTIGATAKMAVSSIAGNQAVGLLADAGAVFK-HPEKDLTVGLAFKNVGYLVKPF--EMPWDAQLGISYKPVHMPVRLSLTAHRLYQF-DIVLD----DKIARHFVVGTEFV--FSKNFQLRAGYNHLRRKELRL---------GFSLGAMVRVRS-FELNYGSAFFHPSGATHYITIATNT-------- 
AIZ65257     ------------------------------------------------------QHAFEFLTLPASAKLAGLGGVNVSARD--DGTMLLGNPALLNEEMDGRASLTYIDYLADIRQSTA-TYVFN----VGLTYLNYGRFEQFDAAGNSLGE-FSVNEYALGITKAVTNFTLGGTAKLAVSGIAGNHSVGTVLDAGGLFK-HPTTDFTVALAVKNLGYQLRPY--PLPLDVQMGATIKPEHMPLRFSLTAHHLQQF-DIVLD----DKIARHFVVGGELV--LSKNFQVRVGYNHLRRRELRL---------GLSFGVTFKLSQ-FQIDYTRAYYHVSGASNYFTLARSL-------- 
ACU59532     ----------------------------------------------------CLKNVFSFLDLPVAPQVAALGSTNVSLQN--DIALSSLNPALLRPSMDQHLQVNYTNYFGGVQYAHA-LFGYH----GGIQYINYGRITETDATGMAQGT-FWPRDMAIQVTASRRRWFYGLTMQYVHSAYQQYKASGLAFHVGLNYQ-DTAHHWQAGLVFRNMGVQLKTY--PLPFDLQVGVSKKLEGAPLQFSATIHHVHQF-DVRAD----DKIFRHFILAAQWE--IGRYIELTTAYNHLRRQELGM---------GFSGGLGIITRR-LQLRYARSWYQRSEALNQLGINLPL-------- 
ALO49277     ------------------------------------------------------REIYHFLRLPISAHAAALGGDNITLIE--NAPLMFNNPALLGSVSDKTLNLNYMNYMSGVNYGSA-SFTRI----AGVQFINYGRMRQTDENGVQIGE-FSANEIAFSGVFSYERLIGGITAKVITSYFGNYNSLAMGVDLGVNYY-DPDHQWSVSAVAKNLGGQLKAY--RMPIDVQFGVSKRFEDMPLRFSATLVDLNHW-H--------YAFVNHVTAGVDVL--LSERIYVAAGYNFRRAREMKI-DGD-----GLSLGTGLQLER-FKLHIAYGKYHVSSSSLIMNVSYSL-------- 
AOR27158     ------------------------------------------------------ESTYQFLNLISSPRQAALGGKSITNVD--DVTQALYNPATINVEMDNQLAVNYSSYLGDISYGTA-AYAYT----VGMTYVNYGSFDGYDENGISTGE-FSGSEAAFSVGYATQDFYAGANLKLISSKLEQYNSLGIATDVGFIYI-NEYLDFNAALVIRNFGMQLTTY--SLPFEIDLGFSQKLENVPLRWHLTLENLQQW-PIAEN----SNIIRHTILGLELF--PDKGFNIRVGYSFRRAAELKI---------GLSFGIGLKFNK-LRFSYTHARYSSAANTSFLGLQINL-------- 
AFU70205     ------------------------------------------------------QNTYQFLNLPVSPKVSALGGKNITSYS--DPSDAMANPALINFDMHNQMSVNYMNYFADVNYGTA-SYAYD----AGVTFIDYGRFEGFDEAGNSTSK-FGGSEAALSVGYSRRDYYVGVNLKLISSSLEQYSSFAGAADVGVSYI-YPEWDLIISGVVRNFGTQFKAF--SMPFEVVLGISQKLKKAPIRWHVTLENLQQW-NLSRN----NNALRHTILGAELF--PDGGFSIQLGYNFRRGEELRI---------GLTGGVSIKLNK-LRFSYSYARFNRAASSSFFGLNINL-------- 
ALM20056     ------------------------------------------------------TSTYQFLNLVSGTKQAALGGRVLTSVD--DPTTAFYNPATINPKMDNQLQVNYANWLGDINYGTA-SYAYT----VGVTYVNYGTFAGYNEQGISTGD-FSGNETAISAGYSYNDFYVGANVKFISSKLDIYTSLGGALDLGLLYY-NEDKAIRAALVVRNLGIQFTPY--DLPLEIAVGFSNTMKQLPVRLHVTLENLQKW-NLASN----NNMLRHTVLGVELF--PEQTFEIRLGYSFRRSEELRI---------GLSAGFSLKMNK-MRFSYSHARYSLAAHTSFIGVNIDL-------- 
ALJ03924     ------------------------------------------------------ESTYQFLNLVSSPRQAALGGKVLTNVD--DVTQGLFNPATINVEMDNQLALNYTSYLGGISYGTA-AYAYT----GGITYINYGSFDGYDESGNSTGT-FTGSETALSLGYALQDFYFGGNLKLITSKLEQYSSFGAAVDLGLLYI-DENIDFNAALVVRNFGTQITTY--PLPFELDFGMSQTLENVPIRWHVTFENLQKW-PIASN----GQVIRHTILGAELF--PEGGFNIRLAYNFRRGEELRI---------GLSAGFSIKLNK-MRFSYAHAKYSSAANANFFGLQIDL-------- 
AFR36079     ------------------------------------------------------TTVYNFLNMPFSARQAVL-GEAVSVRD--DQNLAAVNPALLNVEMDSRLSVNYASYLAGAHYGTV-SYAKD----ANVRYLDYGNMPRTDEFGNINGD-FSAIDASLGLGYAYQNWTIGSNLNLVTSKIDNYNSMAVVGSLGVAYH-NDKSKETVGLAIRNFGYQFKTY--KLPLRIDLGYTKQLDEFPLAFTITAQNLQKW-NVS------RKLFDHFSFGAELF--PEQSFNLRLGYNVKRGNELSI---------GLSFGFGLKVSY-FRFDYTHSRYHNAANFNLLGVSLDL-------- 
AIH03078     ------------------------------------------------------TTVYNFLNMPFSARQAVL-GEAVSVRD--DQNLAAVNPALLNVEMDSRLSVNYASYLAGAHYGTV-SYAKD----ANVRYLDYGNMPRTDEFGNINGD-FSAIDASLGLGYAYQNWTIGSNLNLVTSKIDNYNSMAVVGSLGVAYH-NDKSKETVGLAIRNFGYQFKTY--KLPLRIDLGYTKQLDEFPLAFTITAQNLQKW-NVS------RKLFDHFSFGAELF--PEQSFNLRLGYNVKRGNELSI---------GLSFGFGLKVSY-FRFDYTHSRYHNAANFNLLGVSLDL-------- 
ANO48187     ------------------------------------------------------NGVYRFLNLTTSPRQVALGGKAITIYD--DVNQPILNPASINQEMDGKLAVNYGSYLGDISYGTA-SYALI----GGISYINYGKFDGRDELGTQTGN-FTANELAMSLGYAYNDWYLGVNAKLIASSLENYQSFGIATDIGVTYL-DEQKSVNYALLIKNFGTQITTY--NLPFEVMLGVSQKLEHLPIRWHLTLDNLQKW-QLASN----GNAIRHVILGAEIL--PDKGINFRISYNFRRAAELKI---------GFSAGIGIRFSK-FRFDYSYARYTLASNTSMFGLTINL-------- 
AEW84917     ------------------------------------------------------NGVYRFLNLTTSPRQVALGGKAITIYD--DVNQPILNPASINQEMDGKLAVNYGSYLGDISYGTA-SYALI----GGISYINYGKFDGRDELGTQTGN-FTANELAMSLGYAYNDWYLGVNAKLIASSLENYQSFGIATDIGVTYL-DEQKSVNYALLIKNFGTQITTY--NLPFEVMLGVSQKLEHLPIRWHLTLDNLQKW-QLASN----GNAIRHVILGAEIL--PDKGINFRISYNFRRAAELKI---------GFSAGIGIRFSK-FRFDYSYARYTLASNTSMFGLTINL-------- 
EAP86428     ------------------------------------------------------QSTYQFLNLINSPRQAALGGKNITIYD--DPTSGLYNPANINFRMDNQLSVNYVNYIADVNYGTA-SYAYL----AGITYINYGSFDGYDENGNATNT-FSGGEAALSLGYAYNDFYIGANAKFISSKLEQYSSLGGALDLGITYF-YEDWDLVIAAVARNIGTQFTAY--SIPFEVNFGISQQLRKVPLQWHLTFENLQQW-QIARN----NNVLRHTILGVELF--PKGGFNIRLGYSFRRGEELRI---------GLSAGFGVKFNR-VRFNYAYSRYNSAASSSFFGLNIDL-------- 
ABQ05777     ------------------------------------------------------RYTYQFLNLTTNPRQAALGGKTITIYD--DVNQAMSNPAALNADMDNHLALNYGNYYGEASYGTG-SYAYT----AGVNYINYGSFEGYDENGQRTSD-FTGSEGALSVGYAYNDLHIGVNGKLITSTLESYNSIGGALDLGFLYI-DERNDINYALVFRNIGTQFKTY--NLPFEITAGISQELEHIPLRWHLTLENLQQW-DIASN----NNALRHVVFGVELF--PQRAFNVRLGYNFRRGEELRV---------GVSLGFGLRMNK-LKFNYSYSRYTLAANTSLFGLVLNL-------- 
AOC96731     ------------------------------------------------------RYTYQFLNLTTSPRQAALGGDVITIYD--DVNQAMSNPALINADMDNHLALNYGSYYGEASYGTA-SYAYT----AGVTYVNYGTFEGYDENGQATSN-FTGSEGALSLGYAYNDFYIGASAKLITSSLESYNSIGGAVDLGFLYV-NQMNDLNFALVFRNMGTQFTTY--NLPFEIVAGVSQELEHVPIRWHLSLENLQQW-NISSN----NNALRHVAFGVELF--PKKAFNFRVGYNFRRGEELRV---------GVSLGFGLRMNK-LKFNYSYSRYTLAANTSLFGLTLNF-------- 
AEE13025     ------------------------------------------------------HT-FGFLLQPPSAQSLAMGGKVISYID--NPGLALDNPALYGHEVAGRMFLSYFNYMRGTHSANA-LYGLP----VALRSTYYGKMQGYDTQGVATAP-FQAMEMALSGLYSYDRLRGGLALKMLYGQIEHYSAFALVADAGLSYY-RSDWGTSLGMTISNVGGMLKSY--MPQWDVRLGMSQRLAHAPIRFHLTIQGLTPY-NIQ------IRIASHFAGGVEFV--PSEQFWVGIGYNAKQAVDLSE---------GLSAGVGFNQRH-YRLALGATYYNPQMLGLMFSFSTTF-------- 
EFC70277     ------------------------------------------------------KTAYNFLRLPVSAHAAALGGENISLIE--DEALIFHNPALLSSVSNKTINVNYMNYMKGINSLSA-AFNKT----FSAQYLNYGTLQQTDPSGNITGS-FTAKDISVAGYFSYIDVAGGIAVKFITTNIGNYNSIAMGVDLGLNYY-EPDYDWSVSIALKNLGGQLKAF--TMPLDIQLGVTKRFTNTPFRASLTLFDLNHG-N--------YKFIQHVNAGLDVI--LSDNIWVGAGYNFKRSNQMKL-TND-----GLSLGAGLILER-FKLNLAYGKYHVSGSSLLINVGYSL-------- 
AGB28860     ------------------------------------------------------QTAYNFLRLPVSAHAAALGGDNVTLVE--DGALMFHNPALLSSVTDKAIGLNYMNYMSGASTASA-SFSRV----VSGQYVDYGKMKEVDENNIQTGE-FSARDMAVAGYFSYMRFAGGISARLVNSYIGNYNSIGFGVDLGLNYF-DPDHEWSVSLVAKNLGGQLKAY--HMPLDVQLGVSKRFVGTPFRVSATVVDLNHL-D--------YKMINHVVVGGEIL--LTETFWIGGGYNCRRANEMKIGTEG-----GLSLGAGLNLER-FKLNLAYGKYHVSSSSVVLNLGYRL-------- 
ANU64799     ------------------------------------------------------STAYNFLNITSSSRIYGLGGVNISIVD--DINSIDQNPGLLGPEVGKQLGLNYMHYVGDANFAGV-RYGMA----AGIQYFGYGDMKAADVTGNITGT-FSAKDMAFSATYSHDSLRGGITVKGIYSAYESYSAFALATDLGINYY-DPDRGVSLSAVVANLGGQIKRF--RMPVDVRLGLSKQLADVPLRLSVTAWNLTKW-HLP------SNLFRHLVFGVEWL--PSDRLYIGVGYNYKTRTDMGT---------GFSACAGINVSR-FSVGIALDQPHTGATTFMLNLSTRL-------- 
BAO77137     ------------------------------------------------------ESTYQFLNLVSSPRQAALGGKIITNFD--DVTEGLYNPASINWEMGNQLAVNYSNYLGGISYGTA-AYAYT----IGVSYINYGTFDGYDVNGNSTGT-FNGNEAALSAAYNYNDFYVGAAVKLITSSLEQYNSFGGALDFGAMYI-NEDLDFHAAITVRNLGTQFTTY--PLPFEVNFGMSQTLENVPLRWHLTLENLQKW-PIGSN----NKGLRHLILGAELF--PEGGFNIRLGYNFRRAEELRI---------GLSVGVGIKLNK-MRFSYTHARYTSASNTSFFGLQIDL-------- 
APY07004     ------------------------------------------------------ESTYQFLNLVSSPRQAALGGKIITNFD--DVSEALYNPASLNWQMHNQLAVNVSSFLGGITYGTA-AYAYT----FGVTYINYGTFDGYDVNGNSTGT-FSGNEAAISAGYNYNDFYIGANVKVITSLLEQYNSVGGAVDLGIMYI-NEKLDFHAALTVRNLGTQFTTY--PLPFEVNFGMSQTLENVPIRWHLTMENLQEW-PIGSN----NNALRHLILGAELW--PERGFNLRFGYNFRRAEELRI---------GLSVGVGIRLNS-MRFSYTHARYTSASNTSFFGLQIDL-------- 
ALD20281     ------------------------------------------------------QHAFEFLSLPASAKLAGLGGVNVSARD--DGTMLLGNPALLNEEMDGRASLTYIDYLADIRQSTA-TYVFN----VGLTYLNYGRFEQFDAAGNSLGE-FSVNEYALGITKAVTNFTLGGTAKLAVSGIAGNHSVGTVLDAGGLFK-HPTTDFTVALAVKNLGYQLRPY--PLPLDVQVGATIKPEHMPMRFSLTAHHLQQF-DIVLD----DKIARHFVVGGELL--LSKNFQVRVGYNHLRRRELRL---------GLSFGVTFRLSQ-FQLDYTRAYYHVSGASNYFTLARSL-------- 
AEH02509     ------------------------------------------------------QSTYQFLNLVNSPRQAALGGKVLTNVD--DVTQALYNPSTINIEMDNQFALNYTSYLGGISYGTA-AYAYT----AGMTYVNYGDFDGYDENGISTGT-FTGSEAALSVGYAKQDFYAGANVKLITSTLEQYNSFGIAADLGLLYI-DERLEFQGTLVVRNLGTQITTY--RLPLEIDLGLSQTLENVPLRWHLTFENLQQW-PIGEN----AQVIRHTIVGAELF--PDKGFNIRLGYSFRRGEELRI---------GISAGFSVKLNK-LRFSYTHAKYTSAANSNFFGLQIDL-------- 
AOW10187     ------------------------------------------------------KHTYEFLNLVTSPRQAALGGKVITIYD--DVNQALFNPAAINQEMDNHLSLNYGNYYQEVTYGTA-SYAYT----AGINYINYGKFDGYDENGLPTSS-FTGSEIALSLGYAYNDIHLGANAKLIESTLETYNSFGAAIDLGMVYI-DEKNDVNWALTLKNIGTQFTTY--SLPFEIIAGVSQELEHVPIRWHFTLENLQQW-NLASN----NNALRHMIFGAEFF--PKKAFNLRLGYNFRRAEELRI---------GLAVGFGLKLNK-LKFNYSYSKYTLAGNTSLFGLIVNF-------- 
APY00114     ------------------------------------------------------QSTYQFLNLVSSPRQAALGGKVLTNID--DVTQGIYNPSAINVEMDNQFALNYTSYLGGVKYGTA-AYAYT----AGITYINYGDFDGYDEDGNATGT-FSGAETALSFGYALQDFYAGANIKLINSSLEQYNSFGAATDLALMYI-DERLEFQGTLVVRNLGTQITTY--SLPFEVAIGLSQTLENIPLRWHLTFDNLQQW-PIGPN----AQVVRHTILGAELF--PSKGFNIRLGYNFRRAEELRI---------GLSAGFSVKLNK-MRFSYTHAKYTAASNSNFFGLQIDL-------- 
AMC10496     ------------------------------------------------------ESIYNFLNLTGSARQASLGGNTLTLLD--DVNQPLWNPSIINSELDNQISINYLNYLADVNLTSA-TFAHL----GGITYLSYGKFIEADENGVETGI-FKAYDLSVSVGYSYPDFFIGANIKIINSVIGNFTSFGVGTDIGLLYY-NEFKPYVFTLVARNIGYQVTVF--KLPLDISFGASYKLENVPITWHITFDNLQQW-DIAAN----DNTIRHFTLGAELF--SEGAFNLRVGYDFRRAKELQL---------GFTAGFGLKMNK-FKFNYAFSKYHPASNANTFSLQINL-------- 
AFL82083     ------------------------------------------------------RTTYQFLNLVNSPRMAALGGKVVTNYD--DPTQGLFNPASINPEMDNQLSLNYTNYIGDVNYGTA-AYAYL----MGATYVNYGKFDGYDELGNPTSS-FSGGEVAISFGHARNNFHVGVNVKLISSTLENYSSFGGALDIGLMYV-YEDWDLQITGVARNIGTQFTPY--PLPFEMIFGISQTLENIPIRWHFTLENMQQW-NIAAN----DQTFRHMIAGIELF--PESGFNIRLGYNFRRGEELRI---------GISAGFAIKLNK-LRLSYSYSKYSSAATSSFFGLNIDL-------- 
AEE18255     ------------------------------------------------------RATYQFLNLMSSPRQAALGGKIITNYD--DPDSALYNPANINYRMDNQLSVNYVNYLADINYGTA-SYAYL----AGITYVNYGTFDGRDENGNSTGD-FGGSEASLSLGYALNDFHVGANVKLITSTLAEYSSAGGAIDLGLTYN-YEDWDLNAALVVRNIGTQFTPY--KLPLEVDAGISQILPNVPIRWHVTLENLQLW-NIAEN----DNVIRHAIVGVELF--PKGGFNVRLGYNFRRSEELRI---------GISAGFGIKINK-MRFNYAYARYNSAAASSFFGLGIDL-------- 
AMS27237     ------------------------------------------------------TSTYQFLSLQPNARIAAMGGTAITLDD--DMNLALQNPSMLKAEMNNQITYNHVFLFQNIGAGYV-GFTKH----MGIQYIGYGDFKRTLANGEEIGT-FSAGEYAANIGYGKKYLSIGGQVKLIYSSLAEFASVGIATDVAATYH-NNDKLFTAAAVISNVGRQIRAY--NSPFNAQLAFSKKFKHNPFRFTIVANHLEKAGKLLANN---EKTLAHLTFGSEIL--LGKTFYIALAYNHFKRREMRL---------GFSWGFGFKVSK-MQVAYGNTGYYIGQCTNHFSFIFNL-------- 
ACT94188     ------------------------------------------------------RSCLDFLQLPAQARSTALGSNHITAQG--DPALFLQNPALLDTAKVNNVSLNLMPYLADTRFVNL-GYANR----VGLQYLNYGTMQETDDIGNVVGE-FRAADYGLSAGYGHTAFTLGATAKFVGASIESYQAWGMAFDWGATFR-HPREDLTIGFVAKNFGFLRQNY--VLPLDLRVGVTFKPKYMPIRVSLTAHHLNRF-DMVND----EKLGRHLSIGAEFI--AHSNFRILLGYDHLKRQELRL---------GFSFGAWLRIKR-FEVGYGRAQYVPGFGSSSISIVMNLNGFARNKW 
AKD58455     ------------------------------------------------------QRIFSFLDLPTHARVAALGGQVASAIG--DGAYHLNNPALADSVSPNLASISLMPYLAAAKYYTL-QYGLPDP--IGMQYLSYGQFTYTDPAGNTLGT-FSANDYALSLTHSRTNFTLGATIKAVGSSIETYSAFGILADLGGIWR-HPNHNLTFGLVAKNVGYLIKNY--SLPFDLQAGVTLKPQHAPIRLTITAHHLQRF-DISND----EKLARHMSVGAELL--VSKNVHLLVGYNHQKRAEGSL---------GISFGASVQAKA-FQLTYGRFTSVPTAGTSQLSIRIDL-------- 
AKQ46236     ------------------------------------------------------RSVFQFLNVPTHARVAALGGVNISSGL--DVNAVTANPALLHGKTNNQLGLTYLNYLADVRQNNL-QYAFE----LGIQYLDYGSFTQTDATGQEEGS-FRVRDYGVALSHAATTFTLGATAKVAVSSIAGDQAVAALVDLGGTFK-HPEQDFVVGLAIKNLGYMLKTY--DMPLDIQLGASYKPEHAPFRLSVTAHQLQRF-DIVLD----DKLARHFVVGGELL--LSDNFQLRGGYNHLRRKELVV---------GFSFGASVKVHA-FRFEYSYSKFHVAGAGHYLTLNTDV-------- 
ALI98124     ------------------------------------------------------RYVFRFLDVPTHARVAGLGGVNVSSGL--DVNAVTANPGLMHGKTDNHLGLTYLNYLADVSQNNL-NYTFE----IGIQYLDYGTFTQTNDAGVEEGS-FKVRDYALNLSHAATHFTLGATAKLVVSSIAGDQAIGALVDIGGTFK-HPERDFVVGLAIKNLGVMLKPY--DMPLDIQVGASYKPEHAPFRLSLTAHQLQRF-DIVLD----DKLARHFVVGGEFI--LGPGFQLRAGYNHLRRKELVV---------GISFGASVKMHA-FRFEYTYAKYHVAGASNYLTLNTDL-------- 
ADR20810     ------------------------------------------------------LRAFEFLEIPNHARVAGLGTVNVSSNA--DVNMVWQNPALLDSGMDGNISFSLNPYYADIYNSKI-TYAQD----FGLSYFHYGQFEGFDNTGSTTED-FSASDYAIQISHSREVFRYGASLKFVGNQISGFNQTAVLTDLGGVFV-HPDKTLSLGLVIKNLGFFTSKF--DLPFDVQLGGTYKPEFMPFRFSLTLNRLYQY-DLSFD-F--DKIFHHFTIGTEVI--LGKNVNLRAGYNHLLRQSLRA---------GFTFGVYFQTKK-FNLAYSNAIYQAGGFAHFITLGSNL-------- 
ANQ50012     ------------------------------------------------------SQAFNFLNVANNARQVGLGGFLVSSGL--DPNAMFYNSALLTEASTNQAFLNYYDYHMTAGMTSL-GYA------IGMSYMGYGQFDGFDQNGNYNGT-YTANDYWFQGSYTHKVFSMGANLKFASSRIESFNANALMVDLNGAFI-HPTKDLVVGLAIKNAGFVTKQY--ELPFDTQLGVSFKPERMPIRFSVTYHHIHQF-DITTD----DKLSRHFAFGGEFV--LGKVLNIRAGYNVMRRREMVA---------GMSLGAALKVKKHINFGYSVAWYHIAGPTNSLSLSVAT-------- 
AMJ66783     ------------------------------------------------------RSVLPFLDLPPGAQLAAWGGMNPSARS--DPTMLFGNPALLNADMDHRLALSYVGYVADIKQSTA-AYVFN----LALTYVNYADLPSYDAAGNSLGS-FVVSEYTAGVSDSYTKFTFGLTAKLAVSSIAGNRSLAGVADAGVLYK-HPTQDFTLGLVAKNLGYQFVPY--PLPLDVQLGATAKPAHMPVRFSLTAHHLQQW-DIQLD----DNLARHFTVGAALV--LSQNLQLRVGYNHLQRRELRL---------GLAFGAMVAISG-FQLDYTYATLQASGASNYFTLAR---------- 
AOE53971     ------------------------------------------------------KYTYQFLNLVTSPRQAALGGKVITLHD--DVNQGIFNPATINPEMDNHLSANYGNYYGEVAYGTA-AYAYT----VGVNYVDYGNFEGRDETGLLTGD-FTGSELALSLGYAYNDLYLGVNAKIISSTLETYNSLGAAVDIGALYK-DEDNDINYALVIRNAGTQITTY--KLPLEIIAGISQEMENVPLRWHLTLENLQQW-NIASN----NNALRHVIVGAEFL--PGKSFNLRVGYNFRRAEELRI---------GISAGIGIRFGK-LRFDYSYSRYTLAANTSLFGLMLNL-------- 
APG64360     ------------------------------------------------------EEVYQFLNVATSARQVALGGEVLTLVD--DVSQPIWNPATITNEIDRELAVNYTSYLSGVSIGSA-SFAYT----ASVKYLNYGSLIAADEEGNETGS-FNASDIALSIGYAYNDIFIGTNIKFINSSIDNFSSNGIALDFGVLYY-NPYNPWRFSIVARNLGAQLSTF--KLPFEVVAGASYKLDKVPLRWYLTLDNLQKW-QVGPN----DNAFRHVVVGAELF--PESAINLRIGYNFRRSKELQL---------GISFGFGLKMDK-FKLNYAYSRFHTATNVSTFSLQMDL-------- 
ANW95493     ------------------------------------------------------ETLYSFLNVPTSAKQVALGGVTLTSRD--DVSQTLWNPSSVNTLMENDISLNYIKYVSGINVGSL-SYAKS----LGIQYFDFGDMERTDASGPTVGV-FSARDISFNLGYGYTSVSFGASLKYISSKIDTYTSSALLYDIGITYL-HPTKPFVMSLVLRNSGKQLTAF--NIRSNAIFAVEYRLEHVPIKVYGAIDELNNW-NISSN----NNALRHLSIGAELW--PEKMINVRVGYNHRKSQEYQL---------GLSYGFGINTKY-LRFDYAYAKFQEGAKYSTFGLTVHL-------- 
ADB37676     ------------------------------------------------------QRIFSFLDLPTHARVAALGGQVATAVS--DGAYHLNNPALADSVKPNLGSISLMPYLAAAKYYTI-QYGLPSP--VGLQYLSYGQFDMTDPMGNSLGT-FSANDYALSLTHSRTNFTLGATIKAVGSSIEMYSAFGVLADLGGVWR-HPKQDLTFGLVAKNVGYLIKNY--DLPFDLQAGVTLKPRHAPVRLTVTAHHLQRF-DISND----EKIARHLSVGAELL--LSRNVHLLVGYNHQKRAEGKV----IFTGTGISFGASVQARA-FQLTYARFTSIPTAGTSQLSLRIDL-------- 
AEV32563     ------------------------------------------------------QNAYQFLNIVPSARVAGQGGVAIANTE--DVNFALWNPSLLNKEMSGQVSISMVDYLSDILLGDV-TYARH----IGLRYLDYGDFDRANTLGIRAGE-FGGADVALTIGYGYQNWSFGANLKVINSTLEAYSSTGMALDLAATYQ-IPRKRLSIALVAKNIGFQFNAY--KLPFELQLGISNRFEHLPLRWSLTWEQLETW-DLRDD----NNVLRHLVIGAEFA--PTKSFNIQFGYNFRKRQELNL---------GFSFGLGLKISK-FRINYARNMYHVAGGANNFSLVTNL-------- 
AEA44739     ------------------------------------------------------KYAFQNLNTQYNARTMGLGGDAITIYD--DLNLALNNPAILNDQMNGKFGFNQTIMSSGVNTGAL-TYARK----LNFRYTAYGKMKRTDELGIESGT-FSPGDFILGASAQHARMSVGATFNILYSQLDSYTAFGTSLDIAGLYR-DSARNLTLVGVIKNLGAQWKGY--PLPLEVQLGISHKLKHAPFRFSLVAQHLQKW-NLAND----ENLARHAKIQLEIL--IGKKFHLSTAFDYQRRKELAI---------GFSFGAGFAFKR-FSIDYGWYIYSAAGGQHGLTLNFLL-------- 
AHJ98764     ------------------------------------------------------QQAFSFLNLPTSAKLAGLGGANVSARD--DATMLYGNPALLNSEMDGRLALGYVDYLADIKQSTA-AYVFN----VGLTYLSYGNFEQFDVAGNSLGQ-FSVNEYALSVADSYTVFTIGGTLKLAGSGIAGNHSFAALADVGGLFK-HPDQDFTVGLVVRNAGIQLKPY--PMPLDVQLGTSFKPEHLPLRFSFTAHHLQQL-DIVLD----DKIARHFVVGGELL--LSKNLNVRVGYNHLQRRELRL---------GFSFGVMLRVSQ-FQLDYTHAGYHASGGANYFTIARNI-------- 
AEE51227     -----------------------------------------------------TQSTYAFLGLPTSARVAGLAGNLITVVD--DVSLAWSNPAALNPLMHQQLAFNHGFLGKQMQHGSF-NFGHQ----AGIQYARYGEIEQTDEFFQTLGT-FNAAEYAIVAGVAHPRLNLGANLRLISSQFGQYNSLGLAGDLAATYR-DTAKRLTVSMVFRNMGQQLSTY--PLPFDLQIGLSKQLKYLPFRFSIIYTSLNRW-NLLDD----DNFFRHLVFNGELLIGARENFRLRFGYNYRMHREMTV---------GFTFGVGLKVSR-FRIDFGRGIYHLAGGQTQLGISTNF-------- 
AMM50186     ------------------------------------------------------RSAFSFLQVPTHARVAALGGINISSGL--EVNAVTENPALLQAKTNNHLSFTHLNYLSDISQNNV-QYTFD----VGVQYLDYGDFTQRDAAGLEEGS-FNVRNYVVTLSHASTHFTVGGTLKGAVSNIAGNQAFATAIDLGGAFK-HPQKELIVGVAIKNLGLMLKPY--PLPLDVQLGVSYKPEHAPFRLSVTGHQLHRW-DIVLD----DQLARHFVVGGEFL--LSQNFQLRAGYNHLRHQELVQ---------GFSFGSSIRIKA-FRLDYSYAKFHVAGAGHYLTLTTDL-------- 
AEN72374     ------------------------------------------------------LGGFAFLRLSPAARVTALGETPATVAD--DVALFLLNPALLHPAQHRQLQVSYLNHLSDLRAGTI-AYGWH----LALRFLDWGAIDEADLEGNRNGT-FRPIDLALTVGLGRASLHYGVSLHLIHTTLADRRATALALDAGVRYE-IPERLLTIGASLHHLGVTLQTL--RLPFDVRLGLRKRLRYLPLQMTLTAYDLPHF----------GRLFYHLNFGAELG--AGRSFQLRFGYSYRRHEMLKI---------GFNAGFGLRLAG-LHFDYAFSSWSSLGTLHHLTVQTRL-------- 
AFM05159     ------------------------------------------------------KTSLEFINLPTHARVIGLGGANITSQDGEDINMHIENPALLTEQTHDRLSLAYYGYSAGISNVNL-AYGHD----FSFQYLDYGNIESYDALGNSLGQ-INASEYSFGVSHSQKAFRVGGTLKIAGSQLAGYNATGVYLDLGGTLK-HPDKDLRFGLVMNNLGFLISNY--EMPMNILLGASLKPEQMPIRFSLTLQQLFRK-NIAND----DKTLRRVVLGAEII--FSKNFNLRAGYNFLRRKELTL---------GFSFGGVLRIRS-FEFAYSRSLAHIAGGTNNFTMTLDT-------- 
AII52917     ------------------------------------------------------QQAFSFLNLPPGAKTAALGGVNVSVRD--DPTMLLSNPALLNAEMDGRLALSFVDYVADIKQSTL-AYAFK----ATLSYLNYGELVMRDPANNVLGT-FSVNEYAAGLTYAYVPFTLAGTGKLAVSGIGGNHSVGLLADVGAVFK-HPEKDFTVGLAVKNAGYQLRPY--PMPLDVQLGASIKPEHMPLRFSITAHNLQRL-DIVLD----DQIARHFAVGGELL--LGKNLNVRLGYNHLQRRELRL---------GISFGVMLRISQ-FQLDYTRAGLHASGAANYFTVARNL-------- 
AFK01861     -DELQKIKLIIPTLC---------------------------------------QNSFSFLNIPTHARVNGLGGINVSLAS--DINFINSNPALLDSSLKGQIGLTYSPYLA---QSHLVNYSPK----FSIQNLSYGTFQGTDAIGNLTNE-FSANDFALTTTYARQNITFGTTAKMVGSILESYSSLAFLTDWGGIFK-HPIHDFTIGLVAKNVGYVLKSY--DLPFDLQIGTSFKPKYMPVRFSFTGHHLYTF-NIINN----DKISRHFITGAELL--FHKNFNLLIGYNFLIRKELVV---------GFSFGANLRLKK-IDFCFSHAFLSAKGHTSF--------------- 
ACY47337     ------------------------------------------------------LGGFAFLRLSPSARVTALGETPATVAD--DVTLFLLNPALLQPAQHRQLQVSYLNHVGDIRAGTI-AYGWH----LALRFLDWGAIDEADLEGNRNGT-FRPIDLALTAGLGRASLHYGASLHLIHTTLADRRATALALDAGVRYE-LPEHLLTIGASLHHLGVTLQTL--RLPFDVRLGLRKRLRYLPLQLTLTAYDLPHF----------GRLFYHLNFGAELG--AGRSFQLRFGYSYRRHEMLKI---------GFNAGFGLRLAG-LYFDYAFSSWSSLGTLHHLTVQTRL-------- 
EAQ41049     --------------------------------------------------------------------------------------------------MDGKLALNYSSYLSDINIGSI-SYARL----GSINYLDYGSFIGADEEGNETGE-FGANDISVSLGYALNNLFFGANLKFINSNIDSFSSVGIAGDVGVFYY-SPYKNYTFTLVARNFGTQIKTF--KLPFKVALGASYKLNYVPLKWYLAIDNLQKW-DISPN----NNALRHFVIGAELF--PESAINIRAGYNFRRAAELKL---------GVSFGFGIKMNK-FKFNYAYSKYHSASNSSTFSLQIDL-------- 
AFL86240     ------------------------------------------------------TAAFNFIDNPSHAKLAALGGVNLTA-G--DPLMFLSNPALLDSSRIQTPAFHYLNFPGGINVATL-GY--N--RNIGLQYFNYGEFEGYDQIGMATGS-FSANEFALTVGYSKRVFQYGTNFKILGSVLEGYQAYAFAFDFGINYH-HPEKDLILAINARNIGFNLSNY--QIPSDIRIGASYKPEFAPFRFHIALRNLQGK-EQDFI----DKLFRRAVLGVEIL--PSEQFHLRLGYNHLIRKEFET---------GFTGGFAFKVKQ-FELSYARMFYNIPGGSNIFGISTAI-------- 
AMR27361     ------------------------------------------------------RAAFPFLSLPPSAQLAALGGMTASARS--DPTQFFANPALLYAANDHAVAANYVAYITDIRQSTL-AYSFN----LGMTYLNYGSLESYDAAGNSLGT-FSVNEYALAAADSYTKFTVGVTGKLAVSGIAGNRAVGLAGDAGVLYKPHDDQEFTVGLVVKNAGYMLKPY--PLPLDVQLGTTIKPEHMPLRFTFTAHHLQQW-DIQLD----DNLARHFTVGAELL--LGKGLSLRLGYNHLQARELRL---------GFSFGAMVRISQ-FQLDYTYATLQAAGSSNYFTLSRSL-------- 
AHM62148     ------------------------------------------------------RHSFAFLKLSPTATVSALGGAATAA----GAGFWQYNPALADSASAQTLHLSYLPYFADIRQLQL-SYAQP----GGVQYLNYGKMQGYDPTGVAEGD-FYASDWAVSAGYSRSHYAAGAVLKWASSGIAGYRASALAIDAGGRFR-HPAKDLTLGFLIRNMGLPISRY--ELPLDVQLGASFKPEFMPFRFYVQAHHLQ------------GKVMRHVTLGTELV--ASRNVHLRFGYNYLRRQELKL---------GFSAGFMLQSRR-FRIDYSRAWYHAAGGRHQLSLMFNM-------- 
