# Supplementary material for: Phylogenetic comparison between Type IX Secretion System (T9SS) protein components suggests evidence of horizontal gene transfer
Source: PeerJ. 2020 Jun 26;8:e9019. doi: 10.7717/peerj.9019 (PMC7323717; doi:10.7717/peerj.9019)
Supplement: Supplemental Information 1 — T9SS components sequences, alignment of each T9SS protein family, NEX files used as input for MrBayes tool, genome annotation (GFF) file for Porphyromonas gingivalis and detailed Bayesian Inference trees with support values. [file peerj-08-9019-s001.zip › supplemental/Supplemental files/Supplemental Data S2/porr.rphylipi]

176  471  i

AKV64062     --------------------IVMVDLKKQ--------YLQMKKQI----------HTVIDS------TAFINGKEVHAFAEDLAAYLGVK---HVIPCANGTDALQISLMALGLKVGDEIIVPDFTYAASAEAIGLLGLTPVFADVDPI-----TFNLTSKGCEKVLSDKT----------------KAIIPVHLFGQS-CDMEPLLAFAKRNDLFVIEDNAQAMGG---SD-----------------------TGTMGHIGCASFFPSKNLDGGAVTT-NDDELAKRVRMIAN---------------------------HG-----------------YKHDIIGCNSRLDTIQAAILRVKLQYLDRFNALRNEVASHYTSLLEGIL--TRDGLREHLTNHKIASMIYY--PLHRQPAFVLDVSDSLSRTVLSIPIYPEMEI-EQIH---AVVSAIK---TFEPSLQ- 
AAQ66245     --------------------IVMVDLKKQ--------YLQMKKQI----------HTVIDS------TAFINGKEVHAFAEDLAAYLGVK---HVIPCANGTDALQISLMALGLKVGDEIIVPDFTYAASAEAIGLLGLTPVFADVDPI-----TFNLTSKGCEKVLSDKT----------------KAIIPVHLFGQS-CDMEPLLAFAKRNDLFVIEDNAQAMGG---SD-----------------------TGTMGHIGCASFFPSKNLDGGAVTT-NDDELAKRVRMIAN---------------------------HG-----------------YKHDIIGCNSRLDTIQAAILRVKLQYLDRFNALRNEVASHYTSLLEGIL--TRDGLREHLTNHKIASMIYY--PLHRQPAFVLDVSDSLSRTVLSIPIYPEMEI-EQIH---AVVSAIK---TFEPSLQ- 
BAG33755     --------------------IVMVDLKKQ--------YLQMKKQI----------HTVIDS------TAFINGKEVHAFAEDLAAYLGVK---HVIPCANGTDALQISLMALGLKVGDEIIVPDFTYAASAEAIGLLGLTPVFADVDPI-----TFNLTSKGCEKVLSDKT----------------KAIIPVHLFGQS-CDMEPLLAFAKRNDLFVIEDNAQAMGG---SD-----------------------TGTMGHIGCASFFPSKNLDGGAVTT-NDDELAKRVRMIAN---------------------------HG-----------------YKHDIIGCNSRLDTIQAAILRVKLQYLDRFNALRNEVASHYTSLLEGIL--TRDGLREHLTNHKIASMIYY--PLHRQPAFVLDVSDSLSRTVLSIPIYPEMEI-EQIH---AVVSAIK---TFEPSLQ- 
ALJ25658     --------------------IVMVDLKKQ--------YLQMKKQI----------HTVIDS------TAFINGKEVHAFAEDLAAYLGVK---HVIPCANGTDALQISLMALGLKVGDEIIVPDFTYAASAEAIGLLGLTPVFADVDPI-----TFNLTSKGCEKVLSDKT----------------KAIIPVHLFGQS-CDMEPLLAFAKRNDLFVIEDNAQAMGG---SD-----------------------TGTMGHIGCASFFPSKNLDGGAVTT-NDDELAKRVRMIAN---------------------------HG-----------------YKHDIIGCNSRLDTIQAAILRVKLQYLDRFNALRNEVASHYTSLLEGIL--TRDGLREHLTNHKIASMIYY--PLHRQPAFVLDVSDSLSRTVLSIPIYPEMEI-EQIH---AVVSAIK---TFEPSLQ- 
ALA93413     --------------------IVMVDLKKQ--------YLQMKKQI----------HTVIDS------TAFINGKEVHAFAEDLAAYLGVK---HVIPCANGTDALQISLMALGLKVGDEIIVPDFTYAASAEAIGLLGLTPVFADVDPV-----TFNLTSKGCEKVLSDKT----------------KAIIPVHLFGQS-CDMEPLLAFAKRNDLFVIEDNAQAMGG---FD-----------------------TGTMGHIGCTSFFPSKNLDGGAVTT-NDDELAKRVRMIAN---------------------------HG-----------------YKHDIIGCNSRLDTIQAAILRVKLQYLDRFNALRNEVASHYTSLLEGIL--TRDGLREHLTNHKIASMIYY--PLHRQPAFVLDVSDSLSRTVLSIPIYPEMEI-EQIH---AVVSAIK---TFEPSLQ- 
ALO29543     --------------------IVMVDLKKQ--------YLQMKKQI----------HTVIDS------TAFINGKEVHAFAEDLAAYLGVK---HVIPCANGTDALQISLMALELKVGDEIIVPDFTYAASAEAVGLLGLTPVFADVDPI-----TFNLTSKGCEKVLSDKT----------------KAIIPVHLFGQS-CDMEPLLAFAKRNDLFVIEDNAQAMGG---SD-----------------------TGTMGHIGCASFFPSKNLDGGAVTT-NDDELAKRVRMIAN---------------------------HG-----------------YKHDIIGCNSRLDTIQAAILRVKLQYLDRFNALRNEVASHYTSLLEGIL--TRDGLREHLTNHKIASMIYY--PLHRQPAFVLDVSDSLSRTVLSIPIYPEMEI-EQIH---AVVSAIK---TFEPSLQ- 
AFL85708     --------------------IPFLDLSRF--------PKKLQTEL----------SELLEK------GIFSGSEEVEILEAELKKYLGAP---FLSVCSNGTDALEIALRALNIGQGDDVIVPALSWVSTAEVVLLCGARPVFIDTNSE-----GL-IDLSLLDQVYTSKT----------------KAIIPVHLYGNL-VDMPTLIDWAKIKQVKVIEDAAQAFGA----G-----------------------AGLFGDIGCFSFYPTKNFEAGALTC-KDEELARKLKALIN---------------------------HG-----------------DHHILVGRNARIDTLQAGFLNTILPYFEPWQKQRKFLAHVYLEELKHLL--ERDQLKSYLEEKGVGTSIHY--IIPKMKPYLFTASEQLVSHVLSLPLNPFLSQ-QEVL---HICKLIK---NFKLK--- 
AHM61772     MYVLIIDNRIAVVYLW----IQMVDLQGQ--------YQHIKPEI----------IQAIEE------SAYINGPAVRHFAQELAEYAGVK---YVVPCANGTDALQIAMMALGLQAGDEVIVPAFTYVATAEVIALLGLKPVFVEVNPD-----TFNIAVNQLESKLSAKT----------------KAIVPVHLYGQC-AGMEELIEFAQRHKLYIIEDTAQAIGA---TN-----------------------AGTMGNIGATSFFPSKNLDGGAMFT-NDEKLAQKLQMIAN---------------------------HG-----------------YYHEVVGVNSRLDTLQAAVLRIKLRRLNGYIENRQKAAAYYDQVLSGIL--KRDALKEYLDGHDIPSMIYY--PLHLQKAYQFPVSENLCEEVLSLPMHTELSE-DQLN---YITDTVK---SFFA---- 
EAR16011     --------------------IQMVDLVGQ--------YADIREEV----------DSILES------AAFINGPEVKAFQEDLEAYLGVK---HVIPCANGTDALQIAMMGLGLKPGDEVITADFTFAATVEVIALLGLTPVLVDVEPD-----TFNIDTEAVRKAITPKT----------------RAIVPVHLFGQC-ADMETLLEIAREHDLFLIEDNAQAIGA---SD-----------------------AGAIGHVGATSFFPSKNLDGGALFT-DDDALAHRIRGIVN---------------------------HG-----------------YYHDVVGVNSRLDSLQAAVLRAKLPHLDRYCEKRRAAARYYNASFKDRI--KRDALAKRLTEAGIPHGIYY--PLHRQKAYAFAVTNQLSEEVISLPMHTELDE-EQLA---YICRTVL---EFIEQAE- 
ALD21149     ----------------PCY-ILMLDLAAQ--------HAPLRAEL----------RQCLDE------SAFIQGPAVAEFVQELSQYLGGP---HVVPCANGTDALQLALMSLRLPQGSEVLVPAFTYVATLEAAALLGLVPVPVDVLPT-----TFGLDPHAVEAAITPRT----------------GAIVAVHLFGQC-ADLESLRRLADHHNLALIEDNAQSLGA---ST-----------------------AGTVGEVGTTSFFPSKNLDGGALFT-HDSSRAELLRQLAN---------------------------HG-----------------YHHEHIGLNSRLDTLQAALLRVKLRHLEQWTAARQHIAARYDAAFAGIL--RRDVLQKHLAALGVPSVVYY--PVHRQPAYHFPVAERLCQKVLSVPIHPTLAP-EQVA---FIGEAVR---SFF----- 
AII50423     -------------------TIQLLDLPAQ--------HAPILGEL----------HHALKE------AAFIQGPAVQQFTRELSHYLGGP---HVVPCANGTDALQLALMALRLPPGAEVIVPAFTYVATLEAAAVLGLVPVPADVLPG-----TFNLDPQAAAAALTPRT----------------GAIVAVHLFGQC-ADLEALRSLANQHGVALIEDNAQAIGA---SQ-----------------------AGTVGEVGTTSFFPSKNLDGGALFT-RDEARATYLRQLAN---------------------------HG-----------------YHHAHIGLNSRLDTLQAALLRVKLPHLPAWTAARQHVAARYDAALADVL--RRDALQQHLAAHGVPSAVYY--PTHLQPAYAFPVAERLCRTVLSLPIHPTLSD-EQVA---YVVTVVRAGGS------- 
AGA80074     --------------------IPFLELAPM--------HRDLADEL----------AALLEK------GLFSGGEEVEVLASSMQEFLKVP---YAIPCANGTDALELALRALEVGPGDEVIVPALTWVSTAEVVKMVGANLVFCDVDAD-----GL-MDLTLLPSVISPNT----------------KAVIPVHLYGKM-MDMKSLAAIAQKTGIKVIEDAAQAFGA----G-----------------------AGAYGDIGCFSFYPTKNLEAGMLTS-HDGGLSERLRLLLN---------------------------HG-----------------DVHELIGRNSRIDTLQAAFLNVKLSYFTPWQQRRKALAKLYLDHLQHLI--QRDALKECLSKKGIGTAIHY--PVPAMKPFGFPVAARIGKTTLSLPLHPYLRE-DEVR---YVCEEVQ---RFFNKA-- 
BAR95660     --------------------IEYLSLKRI--------TAMHEDEI----------SDVVAS------GWYLNGTAVQRFEEHYRTYIGTQ---HCVSCGNGLDALHLILRAY---DGDEIIVPANTYIATILAITENNLTPVLVEPDII-----TLEIDDNRIEAAITPRT----------------RAIMLVHLYGRC-AYTERIGNICKHYGIKLIEDNAQAHGC----------------------------TGSLGDAAAHSFYPGKNLDAGAVTT-NDLELAKAVRTLGN---------------------------YG-----------------YVFDYQGKNSRMDEIQAAVLDVKLKYLDKDNARRKEIAHYFEQHIEN-I--ERDRLQEYLKENGVQTMIHY--PPHKQKAYKFPITERIHREELSIPCNQTMSL-DDAE---LIVTLLN---NFH----- 
AEL24157     --------------------IKFLDLKAI--------NQAFEPEL----------LQISRS------GQYVNGEISAKFEKNFADYIGTQ---HCISLGNGTNALELILRAY---EGDEVLVPANTFFATFLAISNQRLIPVAVEPELT-----SFNISARSLEQKITKKS----------------RALVLVHLFGRN-AYSEEIKQLIDKHQLKLIEDNAQAVGC----------------------------TGALGHVSAHSFYPAKNLDAGAVTT-NEQELANIIRALTN---------------------------YG-----------------HKYEYIGTHSKMDEIQAGVLNVKLPHLDKNNCRRDEIASIYLDRIDS-V--NRERLIQYLSQKGIETAIHY--PPHLQPAYRLPLTERIHREILSIPLHPSLRE-NEVS---TIIESIN---KWEGK--- 
BAK25232     ----------------------MVDLKKQ--------YLQMKKQI----------HTVIDS------TAFINGKEVHAFAEDLAAHLGVK---HVIPCANGTDALQICLMALGLKVGDEIILPDFTYAASAEAIGLLGLTPVFADVDPI-----TFNLTSKGCEKVLSDKT----------------KAIIPVHLFGQS-CDMEPLLAFAKRNDLFIIEDNAQAMGG---SD-----------------------TGTMGHIGCASFFPSKNLDGGAVTT-NDDELAKRVRMIAN---------------------------HG-----------------YKHDIIGCNSRLDTIQAAILRVKLQYLDRFNALRNEVASHYTSLLEGIL--TRDGLREHLTNHKIASMIYY--PLHRQPAFVLDVSDSLSRTVLSIPIYPEMEI-EQIH---AVVSAIK---TFEPSLQ- 
ADY32031     --------------------LNMVDLKGQ--------YDKIREEV----------QKVLDT------TAFINGPKVKEFAAHLAEYNRVK---HVIPCGNGTDALQIALMALGLKPGNEVVVPAFTYVATAEVIGLLGYTPVMVDVDYT-----SFNVTVKNIERALTAKT----------------KAIVPVHLFGQS-CDMEPILKFASEHHLYVVEDNAQAIGA---SD-----------------------TGTMGTIGCTSFFPSKNLDGGALMT-DDDELAEKIRMIAN---------------------------HG-----------------YHHSVLGCNSRLDTLQAAILDVKLKHLDEYGAARYKAAQYYTRRLSGVI--RRDVLKKFLEEGGIPAMIYY--SLQQQEAFKLDMAEQLAYSVLSLPIHTEMTP-EQQD---LVIERIK---EFYKS--- 
ANF51536     --------------------IQMVDLKGQ--------YEKIKNEV----------QNCIDN------TAFINGPAVKEFQQDFENYLNVK---HVIPCANGTDALQIAMMALELKPGDEIICPAFTYVATAEVMGLLGLKPIMVDVDEN-----TFEIELNGLEKYITPNT----------------KAIVPVHLYGQS-ADMEKILEFAKKHNLFVIEDNAQAIGS---SD-----------------------SGTIGHIGCTSFFPSKNLDGGALMT-NDDDLALKIRMIAN---------------------------HG-----------------YYHKVLGCNSRLDTIQAAVLKVKLQHLDEYSAARNKMADYYDENLAKII--KRDELQKYLGEKNIPSMIYY--PLYKQEAFQLPVTEKLCSEVISLPIHTEFDQ-EVLD---FIISEIK---NFFN---- 
ALR31088     --------------------VQMVDLQSQ--------YQKIKKEI----------QECIDN------TAFINGPAVKEFQQNFEKYLDVK---HVIPCANGTDALQIAMMALDLKPGDEVICPAFTYVATAEVIGLLGLKPIMVDVDEN-----TFDIELKDLEKYITSNT----------------KAIVPVHLYGQS-ADMEKILEFAKKHNLFVIEDNAQAIGS---SD-----------------------TGTIGHIGCTSFFPSKNLDGGALMT-NDDDLAFKIRMIAN---------------------------HG-----------------YYHKVLGCNSRLDTIQAAVLKVKLKNLDNYSAARNRMASYYDENLNDII--KRDQLQKYLAEKNIPSMVYY--PLYKQEAFELPITEKLCSEVISLPIHTEFNQ-EVSD---YVISEIK---NFFN---- 
AMS26541     --------------------IEMVDLKGQ--------YKQIKAEI----------IACVES------AEFINGKMVHQFADNLGKYTGAK---YVIPCANGTDALQIAMMALGLKVGDEVIVPTFTYVATAEVIALLGLTPVWVDVNPD-----TFNIDCGKIEAAITSKT----------------KAIVPVHLYGQC-ADMEQIMTIADKHNIYVIEDTAQAIGA---LD-----------------------AGTIGTIGCTSFFPSKNLDGGAMFT-NDDRLGKYIKMIAN---------------------------HG-----------------YHHDTIGVNSRLDTLQAAILDVKLNYLTRYSEARSAAASVYDELLKEVL--KRDELKKYLEAKGIPTMIYY--PMHLQKAYYFPIAESLTECVLSLPMHTELNR-ETQE---YIINEIK---SFYK---- 
AHF14219     --------------------IAMVDLKGQ--------FAKIKPEI----------ESCLDS------TTFINGPSVKQFSTALAKYLSVS---NVIPCANGTDALQVALMALDLQPGDEVILPAFTYAATAEVIGLLRLTPVMVDVDSS-----TFNITANLIEKAITPKT----------------RAIVPVHLFGQC-ADMQPIMSLAAKHQLYVVEDTAQAIGA---PD-----------------------AGTIGHIGCTSFFPSKNLDGGAIYT-QDTKLAEKISMICN---------------------------HG-----------------YQHSCIGVNSRLDTLQAAVLNIKLNYLDEYSAARNKAAIIYDELLKDVI--KRDELKAFLQQTGIPSMIYY--PLQEQEAYRLSVTSELCSSVLSLPMHTELSF-EQQE---FIASNIK---SFFSK--- 
ABR44503     --------------------IQMVDLRRQ--------YERLRSEI----------QTVIDA------CAFINGPQVKEFCNHLSGYLGVP---YVIPCGNGTDALQISLMALDLHPGDEVIVPAFTYIAAAEVALALGLVPVLVDVDPG-----TFNIDPEKIEDALSEKT----------------RAIIAVHLFGQC-CDMEPILRIASRHNLYVIEDNAQSIGA---SD-----------------------ACTIASIGTTSFFPSKPLDGGAMFT-SDARLAERLRMIAN---------------------------HG-----------------YHHALVGCNSRLDTLQAAVLDVKLRYLDEFAAARCKVAARYDAAFSGLV--KRDQVQAALKERGIPSMIYY--PLQEQEVMRLNVASRLSRSVLSLPIHTEMTE-EEQA---YIIESIK---SVL----- 
ACU59011     --------------------IQMVDLKRQ--------YLKIKPQV----------TEVLEN------AAFINGAPVQQFTNALQSYLGVK---HVIPCANGTDALQIAMMALDLAPGDEVITPSFTFIATAEVIALLRLKPVFVDVDPK-----TFCLDPEQVEKAITPKT----------------KAIVPVHLYGHA-TDMEPLMAISGKYNIPVIEDNAQAIGG---AD-----------------------LGAIGQIGCTSFFPSKNLDGGALFT-NDDALAAKIRMVAN---------------------------HG-----------------YYHDVVGVNSRLDTLQAVVLNIKLPLLDEYIKARRAVADAYDAGFAGII--DRYALQQYLQEKGVPAMIYY--PAHRQKMFELPVTDDLTSKVISLPIHTEMDA-DQLQ---YIIDSVK---SFLNQNS- 
AGY53124     --------------------IPMLDLKGQ--------YKKIKSEV----------QQVIDS------GIFINGKEVSDFEKNLSEFLSSN---YVVACANGTDALQIAIMALEFKPGDEVIVPSFTYAATAEVVGLLGLVPVLVDVDPR-----SFNIKVEDIEKSITPKT----------------KAIVPVHLFGQI-SDMERIMEIAAKHGLYVIEDNAQALGA---SD-----------------------AGTIGHIGCTSFFPTKNLDGGALFT-QDKALAEKIRMVTD---------------------------HG-----------------YYHDIIGCNSRLDTIQAAVLNIKLRHLNEYSAARYKAAQKYKELLADMI---RDELKQFLFNKGIASMIYY--ALNHQKAFSLENAEKVAGEVLSLPMHTELKE-SDQV---VICNAIR---EFFGK--- 
APU68783     --------------------IQMVDLKGQ--------YEGIKDEV----------QEILES------TAFINGPQVHDFQKELQEYLGVK---HVIPCANGTDALQIAMMGLGLKPGDEVITADFTFAATVEVIALLQLTPVLVDVDPK-----TFNIDTEAIKRAITPNT----------------KAIVPVHLFGQT-ANMDEIMKIAREHDLFVIEDNAQAIGA---AN-----------------------AGTIGDVAATSFFPSKNLDGGAIFT-NNDELAHDIRGIVN---------------------------HG-----------------YHHDVVGVNSRLDSFQAGVLRAKLPKLDHYNSQRQQAAEKYTSALKNVI--KRDALAKHLQEKGIPFGIYY--PLHRQKAYLFPVTNMLVQEVISLPMHTELDD-EQIN---FITSAIK---EFLA---- 
AFC24661     --------------------IQMVDLQSQ--------YRRFKTEI----------HEVLDS------SAYINGPAVKGFQAALEEYLGAK---AVIPCANGTDALQIALMALDLAPGDEVIVPSFTYVATAEVAALLRLSIVMVDVDPQ-----TFNLRAEDVEAAITPQT----------------KAIVPVHLFGQS-CDMQPIIELAEKHQLYIVEDNAQAIGA---PN-----------------------TGLLGHIGCTSFYPSKNLDGGAIFT-NDEALADKIRMIAN---------------------------HG-----------------YYHDRVGVNSRLDGIQAALLHVKLKALDEFSAARQKAADYYDAAFAELV--QRDALQAHLQAAEVPCMIYY--PLHEQAAFELPNTEMLCQQVISLPMHSELEA-DQLV---YVAEQVK---AFFKK--- 
AOE53269     --------------------IQMVDLKSQ--------YDQIKDTV----------QEVLDT------TAYINGPQVHSFQKNLETYLDAK---HVIPCANGTDALQIAMMGLDLKPGDEVITADFTFAATVEVIALLQLTPVLVDVEPD-----TFNISVEAIKKAITPKT----------------KAIVPVHLFGQA-ADMEAIMALATEHNLYVIEDNAQAIGA---AD-----------------------AGVIGHVASTSFFPSKNLDGGAIFT-NDDDLAHKLRGIVN---------------------------HG-----------------YHHDVVGVNSRLDSIQAAVLNAKLPNLDTYNDARQTAAQKYSDALAGHI--DRDGLMQHLLDKGIPCAIYY--PLHSQKAYAFPVTNQLVKEVISLPMHTELDD-EQIK---FITDSIL---EFLK---- 
AOW21595     --------------------IQMVDLKSQ--------YNKIKSEV----------TDVLEN------TAYINGPQVHKFQKNLENYLDVK---HVIPCANGTDALQIAMMGLGLEQGDEIITADFTFAATVEVIALLKLTPVLVDVEPD-----TFNIDIEAMENAITPKT----------------KAIIPVHLFGQC-ANMDAIMEIAKKHNLFVIEDTAQAIGA---AN-----------------------AGTIGNVGATSFFPSKNLDGGAIFT-NDDELAHTIRGIVN---------------------------HG-----------------YHHDVIGVNSRLDSIQAGILDVKLKYLDDYSNARKASAKKYNKAFENQI--DRDALVKHLNENDIPCGVYY--PLHKQKAYVFTVTNQLVKEVISLPMHTELED-DQIE---FITQTII---NFVNK--- 
APQ17786     --------------------IQMVDLSGQ--------YQEIKDQV----------TQILET------SAFINGPEVHAFQKELEEYLGVK---HVIPCANGTDALQIAMMGLGLKPGDEVITADFTFAATVEVIALLQLTPVLVDVYPD-----TFNINIEAIEKAITPKT----------------KAIVPVHLFGQC-ANMDAILSLAKKHNLFVIEDNAQAIGA---KD-----------------------AGSMGHVGATSFFPSKNLDGGAIFT-NDDELAHTLRGIVN---------------------------HG-----------------YHHDVVGVNSRLDSIQAAVLRAKLPRLNGYCDARRNAARAYSKAFEGQI--KRDALVKHLNENKIPCGVYY--PLHKQKAYLFPVTNKLVKEVISLPMHTELDD-EQIN---HITKMVI---GFVNA--- 
APS37568     --------------------IQMVDLKGQ--------YDGIKDQV----------QEVIEN------AAFINGPEVQQFQKDLEEYLQVK---HVIPCANGTDALQIAMMGLDLKPGDEVITADFTFAATVEVIALLQLTPVLVDVEPD-----SFNIDPEAIKKAITPKT----------------KAIVPVHLFGQA-ANMDAIMEIAKEHNLYVIEDNAQAIGG---KN-----------------------TGAIGHIGATSFFPSKNLDGGAIFT-NDDDLAHTIRGIVN---------------------------HG-----------------YHHDVVGVNSRLDSLQAAVLRAKLPKLDSYNEARRKSAKQYSEAFKGQI--KRDALAKHLQEKGIPFGIYY--PLHKQKAYTFPVTNQLVQEVLSLPMHTELDD-EQIE---YITATIK---NFLDT--- 
AIP99706     --------------------IQMVDLVSQ--------YHKIKPEL----------IEVVES------SAYINGPEVKAFQQELEEYLGVK---HVIPCANGTDALQVALMALDLEEGDEVITADFTFAATVEVVDLLKLKSVLVDVDKD-----TFNINVEALEKAITPKT----------------KAIIPVHLFGQC-ANMEEIMDIAEKHNLYVIEDTAQALGA---SN-----------------------AGTIGHMGCTSFFPSKNLDGGAIFT-NDDNLAHKLRGIVN---------------------------HG-----------------YYHDEVGVNSRLDSIQAAILRLKLPHLDHYNSARNAAADYYDKAFAHHI--DRDALQKYLAEHDIPAMIYY--PLHQQKAYDFSVTMELIDEVISLPMHTELSE-EQLE---YITTTLK---NYFK---- 
ALU26206     --------------------IQMVDLKGQ--------YEGIKEEV----------QEILES------SAFINGPQVHAFQANLEQYLGVK---HVIPCANGTDALQIAMMGLGLKPGDEVITADFTFAATVEVIALLQLTPVLVDVCPD-----TFNISIEAIEKAITPKT----------------KAIVPVHLFGQS-ADMDAIMKLAEKHNLYVIEDNAQGIGA---PD-----------------------TGAIGHVAATSFFPSKNLDGGAIFT-NDDALAHTLRGIVN---------------------------HG-----------------YHHDVVGVNSRLDSIQAAVLNAKLPNLDAYNVARRTAAQMYSAALANHI--DRNALLAHLQGKGIPCAIYY--PLHNQKAYLFPVTNQLVQEVLSLPMHTELDE-EQIK---FITDEIK---AFLG---- 
APA92257     --------------------IQMVDLKGQ--------YEGIKEEV----------QEILES------SAFINGPQVHAFQANLEQYLGVK---HVIPCANGTDALQIAMMGLGLKPGDEVITADFTFAATVEVIALLQLTPVLVDVCPD-----TFNISIEAIEKAITPKT----------------KAIVPVHLFGQS-ADMDAIMKLAEKHNLYVIEDNAQGIGA---PD-----------------------TGAIGHVAATSFFPSKNLDGGAIFT-NDDALAHTLRGIVN---------------------------HG-----------------YHHDVVGVNSRLDSIQAAVLNAKLPNLDAYNVARRTAAQMYSAALANHI--DRNALLAHLQGKGIPCAIYY--PLHNQKAYLFPVTNQLVQEVLSLPMHTELDE-EQIK---FITDEIK---AFLG---- 
ALM08857     --------------------IQMVDLNGQ--------YQSIKEQI----------SQILET------TAFINGPEVHAFQKELETYLGVK---HVIPCANGTDALQIAMMGLGLEQGDEVITADFTFAATVEVIALLKLTPVLVDVDPD-----TFNIDPVALEKAITPKT----------------KAIVPVHLFGQC-ANMDVIMAIAKKHNLFVIEDNAQAIGA---AD-----------------------AGTIGHVAATSFFPSKNLDGGAIFT-NDDDLAHTLRGIVN---------------------------HG-----------------YHHDVVGVNSRLDSIQAAVLRAKLPKLDAYNNKRRNAARSYSKAFQGQI--QRDALVQHLSEKGIPCGVYY--PLHRQKAYLFPVTNQLVKEVISLPMHTELDE-EQIN---FIAQTII---KFINA--- 
APY08809     --------------------IQMVDLQSQ--------YAKIKNVV----------QEILES------AAFINGPKVHQFQENLENYLGVK---HVIPCANGTDALQIAMMGLGLKPGDEVITADFTFAATVEVIALLQLTPVLVDVDPI-----TFNIDVAAIEKAITPKT----------------KAIVPVHLFGLA-ADMDPIMDLAKKHNLYVIEDNAQGIGA---KD-----------------------TGAIGDVASTSFFPSKNLDGGAIFT-NDDDLAHIIRGIVN---------------------------HG-----------------YHHDVVGVNSRLDSIQAAVLDAKLPHLDSYNQARRNAARKYTEAFKDHI--DRDALVAHLQQHNIPCGVYY--PLHLQKAYKFEVTNQLVKSVISLPMHTELDD-EQID---FITSTIL---NFINEN-- 
AMC11728     --------------------IQMVDLLGQ--------YDKVQKKI----------LEVVKS------AAYINGPEVHSFQKELENYLNVK---HVIPCANGTDALQIAMMGLGLKPGDEVITADFTFAATVEVIALLGLTPVLVDVEKD-----TFNIDIESLKKAITPKT----------------KAIVPVHLFGQC-ANMEAVLEVAKTHNLFVIEDTAQAIGA---KN-----------------------AGTIGNVGTTSFFPSKNLDGGAIFT-NNDDLAHTLRGIVN---------------------------HG-----------------YYHDVVGVNSRLDSIQAAILRIKLPLLNSYCDARSKAAEYYTKAFSTTI--DRNALHQHLLDNGIPNAIYY--PLHSQKAYMFKVTNELINTVLSLPMHTELDS-EQLN---FITSTVL---NFINK--- 
APY01199     --------------------IQMVDLKGQ--------YTQIKKEV----------QEVLET------TTFVNGPKVHEFQKNLENYLGVK---HVIPCANGTDALQIAMMGLGLKPGDEVITADFTFAATVEVIALLNLTPVLVDVNPD-----DFNIDIEAVKRAITPKT----------------KAIVPVHLFGQC-ANMDAIMEIAKQNNLFVIEDNAQAIGA---SK-----------------------SGTIGHVASTSFFPSKNLDGGAIFT-NDDDLAHTLRGIVN---------------------------HG-----------------YHHDVVGVNSRLDSIQAAVLDAKLPHLDTYNNKRKEAAAKYDKAFKDNI--DRDALVQHLNDKGIPCGVYY--PLHKQKAYMFKVTNQLVKEVISLPMHTELED-DQIE---FITKTVI---EFIDN--- 
CAL65260     --------------------IQMVDLKGQ--------YQGIKNEV----------QEILEE------TSFINGPHVHAFQKELQEYLDVK---HVIPCANGTDALQIAMMGLGLKPGDEVITADFTFAATVEVIALLQLTPVLVDVDPQ-----TFNIDPEEIKKAITPNT----------------KAIVPVHLFGQP-ANMDAIMEIAKEHNLYVIEDNAQAIGA---KD-----------------------AGTIGDIAATSFFPSKNLDGGAIFT-NNDELAHTIRGIVN---------------------------HG-----------------YHHDVVGVNSRLDSFQAAVLRAKLKKLDLYNEARKEAALKYSEAFHGNI--KRDTLAKHLQEKEIPFGVYY--PLHRQKAYLFTVTNQLVQEVISLPMHTELED-DQIQ---YISETII---NFLNK--- 
AEW01267     --------------------IQMVDLKQQ--------YSKIKSEV----------QEVINS------TAFIAGKAVQDFAAGLSKYLGVK---HVIPCANGTDALQIALMALDLKPGDEVITPSFTFIATTEVVALLQLKPVFVEVDPK-----TFCIDPVAIEKAITPKT----------------KAIIPVHLYGQA-ANMEAIMEIANRHNIPVIEDNAQAIGG---SN-----------------------TGTLGTIGTTSFFPSKNLDGGAIFT-DDDNLALQLKMIAN---------------------------HG-----------------YYHERVGCNSRLDTIQAAVLNVKLPHLDEYIAARRSAADFYDKAFAGNI--DRDGLNQFLAGHGIPSMIYY--PAHRQKMFELKTTDWLTERVISLPMHTELSN-EQLQ---FITSKVL---EFINK--- 
ALM20906     --------------------IQMVDLKGQ--------YEKIKEEV----------MNVIES------TAYINGPEVHAFQKELEEYLDVK---HVIPCANGTDALQIAMMGLGLEPGDEVITADFTFAATVEVIALLRLTPVLVDVNPF-----NFNIDPEAIRKAITPKT----------------KAIVPVHLFGQV-ANMSEIMEIAREHDLYVIEDNAQAIGA---ED-----------------------TGTIGNVGTTSFFPSKNLDGGAIFT-NDDDLAHTIRGIVN---------------------------HG-----------------YHHDVVGVNSRLDSVQATVLRSKLRRLDQYNEARRTAARKYTAALAGNI--DRDALVAYLNQHDIPCGVYY--PLHLQKAYAFGVTNRLVKECISLPMHTELDD-EQIK---FITDKVL---EFVNS--- 
ACU92237     --------------------IQMVDLQGQ--------YERIKNDV----------EEVLST------TAFINGPQVQAFQKELENYMGVK---HVIPCANGTDALQIAMMGLGLKEGDEVITADFTFAATVEVIALLKLTPVLVDVYDD-----TFDINIEAIEKAITPRT----------------KAIVPVHLFGQP-ANMEAIMALAKKHNLFVIEDNAQAIGA---AD-----------------------VGTIGHVGATSFFPSKNLDGGAIFT-NDDDLAYTLRGIVN---------------------------HG-----------------YHHDVVGVNSRLDSLQAAVLRAKLPHLNDYNARRREAARKYTEALKGNI--KRDELAKVLGENGVPFGIYY--PLHAQKAYTFGVTNKLVQEVISLPMHTELDD-EQIA---FITELIK---KTV----- 
BAO75011     --------------------IQMVDLQGQ--------YAKIKDVI----------EEVMNS------AAFINGPKVHQFQKNLEDYLGVN---HVIPCANGTDALQIAMMGLGLKPGDEVITADFTFAATVEVIALLQLTPVLVDVNPI-----TFNIDVEAIKKAITPKT----------------KAIVPVHLFGLA-AEMDAIMDLAKEHNLYVIEDNAQGIGG---RD-----------------------TGTIGHVASTSFFPSKNLDGGAIFT-NDDDLAHTIRGIVN---------------------------HG-----------------YHHDVVGVNSRLDSIQAAVLDAKLPHLDAYNKARRNAARQYNEAFKNHI--DRDALVSHLQEKNIPCGVYY--PLHKQKAYLFTVTNQLVKSVISLPMHTELND-EQIE---FITTTVL---NFINK--- 
ADQ78753     --------------------IQMVDLRGQ--------YEKIKVEI----------QEVIDS------SAFIKGGKVVDFQQNLETYLNVK---HVIPVGNGTDALQIALMALGLKPGDEVITPTFTFIATAEVVALLGLTPVVVDVDID-----TFNIDIESIKRAITPRT----------------KAIVPVHLFGQN-AEMEQILELARQHNLYVIEDACQSIGS---AN-----------------------SGTMGDVGCTSFFPSKNLDGGAIFT-NNDELALRIRSIAN---------------------------HG-----------------YHHDIVGVNSRLDSIQAAVLNVKLKYLDSYNNSRQEVATFYDNAFANDL--DRSALKDYLAKLGIPSMIYY--PLHLQKAYKFPNAEKLCECVLSLPMHTELDT-DQLE---YITRSVL---EFIEKHS- 
ALJ05234     --------------------IQMVDLKGQ--------YNDIKDEV----------QNVIET------TTFINGPKVHEFQKNLETYLDVK---HVIPCANGTDALQIAMMGLGLKPGDEVITADFTFAATVEVIALLQLTPVLVDVNLD-----DFNINIEAVKKAITSKT----------------KAIVPVHLFGQC-ANMEAILELAKTHNLYVIEDNAQAIGA---KD-----------------------AGTIGNVGATSFFPSKNLDGGAIFT-NDDALAHTIRGIVN---------------------------HG-----------------YHHDVVGVNSRLDSIQAAVLDAKLKRLDSYNQARLYAANKYDAAFKDII--DRDALVKHLSEKNIPCGVYY--PLHKQKAYLFEVTNQLVKEVISLPMHTELED-DQIE---FITSTII---KFING--- 
BAP30862     --------------------IQMVDLQSQ--------YYKIKNDV----------LNVMDS------AAFINGPEVKSFQNELESYLDVK---HVIPCANGTDALQIALMALDLKEGDEIITADFTFAATVEVIHLLKLKSVLVDVDYD-----TFTISTEALRKAITPKT----------------KAIIPVHIFGQC-ANMEEILKIAEEHNLYVIEDNAQAIGA---SD-----------------------AGTMATVGTTSFFPSKNLDGGAIFT-NNDELAHRLRGIVN---------------------------HG-----------------YYHDEVGVNSRLDSIQAAVLRKKLPHLDSYNEARRKAADYYDEAFAGHI--KRNELQKFLTEKEIPAMIYY--ALRKQKAY-FVNTDKLLDQVISLPMHTELDE-EQLK---YITDAVL---EFMG---- 
AJR03237     --------------------IQMVDLKGQ--------YEDIKSEV----------QEVLET------TAFINGPKVHQFQKNLETYLGVK---HVIPCANGTDALQIAMMGLGLKPGDEVITADFTFAATVEVIALLQLTPVLVDVNED-----DFNINIEAIKKAITPKT----------------KAIVPVHLFGQC-ANMEAIMDIAKAHNLFVIEDNAQAIGA---KN-----------------------AGTIGNVGATSFFPSKNLDGGAIFT-NDDDLAHTLRGIVN---------------------------HG-----------------YHHDVVGVNSRLDSIQAAVLDAKLPNLDAYNKARRHAARKYNAAFKNII--DRDALVKHLNDNQIPCGVYY--PLHKQKAYLFTVTNQLVKEVISLPMHTELDD-EQID---FITSTII---NYLNE--- 
EAP87033     --------------------IQMVDLKGQ--------YEHIKDTV----------LNVLDT------TAFVNGPEVHSFQKELEDYLGVK---HVIPCANGTDALQIAMMGLGLEQGDEVITADFTFAATVEVIALLKLTPVLVDVNPS-----DFNIDINAIKKAITPKT----------------KAIVPVHLFGRC-ANMDEIMALAKEHNLYVIEDNAQAIGA---KD-----------------------AGAIGHVASTSFFPSKNLDGGAIFT-NNDDLAHTIRGIVN---------------------------HG-----------------YHHDVVGVNSRLDSIQAAVLRAKLPHLDTYNAKRQDAARQYTAALKDHI--RRDELVKHLNEQGIPCGVYY--PLHKQKAYQFPVTNQLIQEVMSLPMHTELEN-DQIE---FITTTIK---EFLND--- 
AND63494     --------------------IQMVDLKSQ--------YDKIKEEV----------QEVLDT------TTYINGPLVHQFQADLEKYLGVK---HVIPCANGTDALQIAMMGLGLKPGDEVITADFTFAATVEVIALLQLTPVLVDVDID-----TMNISIEAIKKAITPKT----------------KAIVPVHLFGRA-TNMEAIMEIARENNLYVIEDNAQAIGA---KD-----------------------VGAIGHVAATSFFPSKNLDGGAIFT-NDDQLAHNLRGIVN---------------------------HG-----------------YHHDVVGVNSRLDSIQAGILKTKLPHLDAYNKARREAAYKYNLALGSNI--KRDALLEHLQSKEIPCAIYY--PLHSQKAYSFMVTNQLVKEVIALPMHTELDD-EQIK---FITDVVL---DFIG---- 
ALO15262     --------------------IQMVDLQTQ--------YKRLQKEI----------QNVIEG------AKFINGPAVKSFAANLADYLDVK---HVIPCANGTDALQIALMSAGIQPGDEVITPDFTFIATVEVVALLGAKPVLADVNPE-----DFTIDVNQLESLITDKT----------------KAIVPVHLFGQC-ANMASIMNIARKHNLKVIEDTAQAIGS---KD-----------------------AGALGDFGCTSFFPSKNLDGGALYT-NDDELAAIAKSITN---------------------------HG-----------------YHHDRIGVNSRLDAMQAAILKVKLKNLDDFNRRRQAAAIFYDHHLEEII--ENKKLQEYLKKHDIPSMIYY--PLHKQAAFEFPVSDELAERVLSLPMHTELTK-EQLT---HICNTIK---TYFHE--- 
ALU75768     --------------------IQMVDLQGQ--------YAKIKPQV----------ENVLDT------AYYIGGPEVKGFASDLEKYLNVK---HVIPCANGTDALQIAMMGLGLEQGDEVITADFTFAATVEVIALLKLTPVLVDVDAA-----TFNMDIEALKKAITPKT----------------KAIVPVHLFGQC-ANMEAVMQVAKEHNLFVIEDNAQAIGA---TD-----------------------SGTIGNVGTTSFFPSKNLDGGAIFT-NDDDLAHTIRGIVN---------------------------HG-----------------YYHDVVGVNSRLDSLQAAVLEIKLPLLDGFCDARRKAATYYSNAFASNI--KRNELHQHLLDNNIPNAIYY--PLHAQKAYKFKVTNQLIEQVISLPMHTELDQ-EQLV---FITKTIL---EFVGE--- 
APG61420     --------------------IQMVDLKGQ--------YEGIKDEV----------QGVLET------TAFINGPEVQNFQKELEEYLGVK---NVIPCGNGTDALQIAMMGLGLKPGDEVITADFTFAATVEVIALLQLTPVLVDVDPD-----TFNIDPEAIKKAITPKT----------------KAIVPVHLFGQP-ANMDMIMDIAKEHDLYVIEDNAQAIGA---KN-----------------------AGTIGDIAATSFFPSKNLDGGAIFT-NNDELAHTIRGIVN---------------------------HG-----------------YHHDVVGVNSRLDSFQAAVLRAKLPKLDAYNEARKAAAQKYNEAFKNEV--KRDALAKHLQEKALPFGIYY--PLHLQKAYKFPVTNKLVQEVLSLPMHTELDD-EQID---YISKTII---DFLNK--- 
CAZ96477     --------------------IQMVDLGGQ--------YEGIKEQV----------ATIMET------SAFINGPEVRSFQKELEDYLGVK---HVIPCANGTDALQIAMMGLGLKPGDEVITADFTFAATVEVIALLQLTPVLVDVDMD-----SFNINIEAVEKAITPKT----------------KAIVPVHLFGQC-ANMDAIMQLAEKHNLFVIEDNAQAIGA---DD-----------------------AGTIGHVGATSFFPSKNLDGGAIFT-NDDKLAHTLRGIVN---------------------------HG-----------------YHHDVVGVNSRLDSIQAAVLRAKLPKLDGYCDRRRAAARSYNQAFKGQI--KRDGLVKHLAENDIPCGVYY--PLHLQKAYVFPVTNQLVKEVISLPMHTELDD-EQIN---FITKTVL---EFVNG--- 
CAL42516     --------------------IQMVDLKSQ--------YEKIKDTV----------QEVLDT------NAYINGPEVHKFQKNLQEYLDVK---HVIPCANGTDALQIAMMGLDLKPGDEVITADFTFAATVETIALLQLTPVLVDVDMH-----NMNINIEAIKKAITPKT----------------KAIIPVHLFGRT-TNMEAIMQIATQHNLFVIEDNAQAIGA---SD-----------------------AGTIGHVGATSFFPSKNLDGGAIFT-NDDTLAHKLRGIVN---------------------------HG-----------------YHHDVVGVNSRLDSIQAAVLNAKLPLLDTYNKARQEAARKYSVAFEGHI--DRNGLMNYLLSKDIPCAIYY--PLHSQKAYLFPVTNQLVQEVLSLPMHTELDD-EQIK---FITNSVL---EFLNK--- 
AIN73303     --------------------IQMVDLKSQ--------YEKIKDTV----------QEVLDT------NAYINGPEVHKFQKNLQEYLDVK---HVIPCANGTDALQIAMMGLDLKPGDEVITADFTFAATVETIALLQLTPVLVDVDMH-----NMNINIEAIKKAITPKT----------------KAIIPVHLFGRT-TNMEAIMQIATQHNLFVIEDNAQAIGA---SD-----------------------AGTIGHVGATSFFPSKNLDGGAIFT-NDDTLAHKLRGIVN---------------------------HG-----------------YHHDVVGVNSRLDSIQAAVLNAKLPLLDTYNKARQEAARKYSVAFEGHI--DRNGLMNYLLSKDIPCAIYY--PLHSQKAYLFPVTNQLVQEVLSLPMHTELDD-EQIK---FITNSVL---EFLNK--- 
AIN70900     --------------------IQMVDLKSQ--------YEKIKDTV----------QEVLDT------NAYINGPEVHKFQKNLQEYLDVK---HVIPCANGTDALQIAMMGLDLKPGDEVITADFTFAATVETIALLQLTPVLVDVDMH-----NMNINIEAIKKAITPKT----------------KAIIPVHLFGRT-TNMEAIMQIATQHNLFVIEDNAQAIGA---SD-----------------------AGTIGHVGATSFFPSKNLDGGAIFT-NDDTLAHKLRGIVN---------------------------HG-----------------YHHDVVGVNSRLDSIQAAVLNAKLPLLDTYNKARQEAARKYSVAFEGHI--DRNGLMNYLLSKDIPCAIYY--PLHSQKAYLFPVTNQLVQEVLSLPMHTELDD-EQIK---FITNSVL---EFLNK--- 
EAR02277     --------------------IQMVDLNGQ--------YQTIKEQV----------SNILET------SAFINGPEVHAFQKELEDYLEVK---HVIPCANGTDALQIAMMGLGLKPGDEVITADFTFAATVEVIALLQLTPVLVDVDRD-----TFNISIAAIEKSITPKT----------------KAIVPVHLFGQC-ANMDAIMALAEKHDLFVIEDNAQAIGA---GK-----------------------AGTIGRIGSTSFFPSKNLDGGAIFT-NDDDLAHTIRGIVN---------------------------HG-----------------YHHDVVGVNSRLDSIQATVLRAKLPLLDGYCDARREAARKYSKAFEGQI--KRDALVQHLNDSQIPCGVYY--PLHSQKAYEFPVTNQLVKEVISLPMHTELDH-EQID---YITDTVI---GFVNG--- 
AFD55575     --------------------IQMVDLQSQ--------YFKIKNEV----------LNVMQS------AQFINGSEVKSFQSELEEYLDVK---HVIPCANGTDALQIALMALGLKEGDEVITADFTFAATVEVIHLLKLKAVLVDVDYD-----TFTINTEKLKEAITPKT----------------KAIIPVHLFGQC-ANMEEILKIAKEHNIFVVEDNAQAIGA---AD-----------------------SGTMGSIGTTSFFPSKNLDGGAIFT-NDDALAHRLRGIVN---------------------------HG-----------------YYHDEVGVNSRLDSIQAAVLRKKLPHLDNYNEARRKAADFYDEAFKDCI--KRNELQQYLAEKEIPAMIYY--ALRKQKAY-FVNTDRLLSEVISLPMHTELDD-EQLK---YITETVL---EFVNK--- 
ADZ12951     --------------------IQMVDLQSQ--------YFKIKNEV----------LNVMQS------AQFINGSEVKSFQSELEEYLDVK---HVIPCANGTDALQIALMALGLKEGDEVITADFTFAATVEVIHLLKLKAVLVDVDYD-----TFTINTEKLKEAITPKT----------------KAIIPVHLFGQC-ANMEEILKIAKEHNIFVVEDNAQAIGA---AD-----------------------SGTMGSIGTTSFFPSKNLDGGAIFT-NDDALAHRLRGIVN---------------------------HG-----------------YYHDEVGVNSRLDSIQAAVLRKKLPHLDNYNEARRKAADFYDEAFKDCI--KRNELQQYLAEKEIPAMIYY--ALRKQKAY-FVNTDRLLSEVISLPMHTELDD-EQLK---YITETVL---EFVNK--- 
AFR36280     --------------------IQMVDLQSQ--------YFKIKNEV----------LNVMQS------AQFINGSEVKSFQSELEEYLDVK---HVIPCANGTDALQIALMALGLKEGDEVITADFTFAATVEVIHLLKLKAVLVDVDYD-----TFTINTEKLKEAITPKT----------------KAIIPVHLFGQC-ANMEEILKIAKEHNIFVVEDNAQAIGA---AD-----------------------SGTMGSIGTTSFFPSKNLDGGAIFT-NDDALAHRLRGIVN---------------------------HG-----------------YYHDEVGVNSRLDSIQAAVLRKKLPHLDNYNEARRKAADFYDEAFKDCI--KRNELQQYLAEKEIPAMIYY--ALRKQKAY-FVNTDRLLSEVISLPMHTELDD-EQLK---YITETVL---EFVNK--- 
AGC40543     --------------------IQMVDLQSQ--------YFKIKNEV----------LNVMQS------AQFINGSEVKSFQSELEEYLDVK---HVIPCANGTDALQIALMALGLKEGDEVITADFTFAATVEVIHLLKLKAVLVDVDYD-----TFTINTEKLKEAITPKT----------------KAIIPVHLFGQC-ANMEEILKIAKEHNIFVVEDNAQAIGA---AD-----------------------SGTMGSIGTTSFFPSKNLDGGAIFT-NDDALAHRLRGIVN---------------------------HG-----------------YYHDEVGVNSRLDSIQAAVLRKKLPHLDNYNEARRKAADFYDEAFKDCI--KRNELQQYLAEKEIPAMIYY--ALRKQKAY-FVNTDRLLSEVISLPMHTELDD-EQLK---YITETVL---EFVNK--- 
AIH03236     --------------------IQMVDLQSQ--------YFKIKNEV----------LNVMQS------AQFINGSEVKSFQSELEEYLDVK---HVIPCANGTDALQIALMALGLKEGDEVITADFTFAATVEVIHLLKLKAVLVDVDYD-----TFTINTEKLKEAITPKT----------------KAIIPVHLFGQC-ANMEEILKIAKEHNIFVVEDNAQAIGA---AD-----------------------SGTMGSIGTTSFFPSKNLDGGAIFT-NDDALAHRLRGIVN---------------------------HG-----------------YYHDEVGVNSRLDSIQAAVLRKKLPHLDNYNEARRKAADFYDEAFKDCI--KRNELQQYLAEKEIPAMIYY--ALRKQKAY-FVNTDRLLSEVISLPMHTELDD-EQLK---YITETVL---EFVNK--- 
AKQ39111     --------------------IQMVDLQSQ--------YFKIKNEV----------LNVMQS------AQFINGSEVKSFQSELEEYLDVK---HVIPCANGTDALQIALMALGLKEGDEVITADFTFAATVEVIHLLKLKAVLVDVDYD-----TFTINTEKLKEAITPKT----------------KAIIPVHLFGQC-ANMEEILKIAKEHNIFVVEDNAQAIGA---AD-----------------------SGTMGSIGTTSFFPSKNLDGGAIFT-NDDALAHRLRGIVN---------------------------HG-----------------YYHDEVGVNSRLDSIQAAVLRKKLPHLDNYNEARRKAADFYDEAFKDCI--KRNELQQYLAEKEIPAMIYY--ALRKQKAY-FVNTDRLLSEVISLPMHTELDD-EQLK---YITETVL---EFVNK--- 
APY11314     --------------------IQMVDLKGQ--------YSGIKDVV----------QEVIET------TSFINGPKVHEFQKNLENYLGVK---HVIPCANGTDALQIAMMGLGLKPGDEVITADFTFAATVEVIALLKLTPVLVDVNED-----DFNINIEAVKKAITPKT----------------KAIVPVHLFGQC-ANMEAVMELAKAHNLFVIEDTAQAIGA---AN-----------------------VGTIGDVGATSFFPSKNLDGGAIFT-NNDALAHTIRGIVN---------------------------HG-----------------YHHDVVGVNSRLDSIQAAVLDAKLPLLDSYNQSRRAAANKYDKAFENII--DRDALAKHLNEKGIPCGVYY--PLHKQKAYAFKVTNTLVKQVISLPMHTELDD-EQIE---YITSTVI---KFVNG--- 
AEW85503     --------------------IQMVDLKSQ--------YDKIKEEV----------QEVLDT------TTYINGPLVHQFQADLEKYLGVK---HVIPCANGTDALQIAMMGLGLQPGDEVITADFTFAATVEVIALLQLTPVLVDVDID-----TMNISIEAIKKAITAKT----------------KAIVPVHLFGRA-ANMEAIMEIARENNLYVIEDNAQAIGA---KD-----------------------VGAIGHVAATSFFPSKNLDGGAIFT-NDDQLAHSMRGIVN---------------------------HG-----------------YHHDVVGVNSRLDSIQAGILKTKLPHLDAYNKARREAAYKYNLALGSNI--KRDALLEHLQSKEIPCAIYY--PLHSQKAYSFMVTNQLVKEVIALPMHTELDD-EQIK---FITDVVL---DFIG---- 
APA64768     --------------------IQMVDLGGQ--------YQEIKEQV----------SQILET------SAFINGPEVHAFQKELEEYLQVK---HVIPCANGTDALQIAMMGLGLKPGDEVITADFTFAATVEVIALLQLTPVLVDVYPD-----TFNINIEAIEKAITPKT----------------KALVPVHLFGQC-ANMDAILDLAKKHDLFVIEDNAQAIGA---KD-----------------------AGSIGHVGATSFFPSKNLDGGAIFT-NDDELAHTLRGIVN---------------------------HG-----------------YHHDVVGVNSRLDSIQAAVLRAKLPKLDGYCEARRNAARAYSKAFEGQI--KRDELGQFLAKNEVPFGVYY--PLHKQKAYLFPVTNQLVIEVISLPMHTELDE-EQIN---HITQLVI---GFVNG--- 
AOR28052     --------------------IQMVDLKGQ--------YASIKEVV----------QEVIDN------ASFINGPKVKEFQANLEAYLGIK---HVIPCANGTDALQIAMMGLGLKPGDEVITADFTFAATVEVIALLGLTPVLVDVDPD-----KFNIDIEAVKKAITPKT----------------KAIVPVHLFGQC-ANMDAIMELAEAHNLFVIEDNAQAIGA---KN-----------------------AGTIGHVASTSFFPSKNLDGGAIFT-NDDDLAHTIRGIVN---------------------------HG-----------------YHHDVVGVNSRLDSIQAAVLDAKLPKLDAYNKARQSAARKYNAAFKNHI--DRDALAAHLQSKDIPCGVYY--PLHKQKAYVFKVTNTLIDEVISLPMHTELED-DQID---FITSTII---DFLSK--- 
APG65260     --------------------IQMVDLQGQ--------YAKIKSQV----------ESVLDT------AYYIGGPEVKGFGADLEKYLDVK---HVIPCANGTDALQIAMMGLGLEQGDEVITADFTFAATVEVIALLKLTPVLVDVEPD-----TFNIDIEALKKAITPKT----------------KAIVPVHLFGQC-ANMEAVMEVAKEHNLYVIEDNAQAIGA---SD-----------------------SGTIGNVGTTSFFPSKNLDGGAIFT-NDDDLAHTIRGIVN---------------------------HG-----------------YYHDVVGVNSRLDSLQAAVLQIKLPLLDGFCDARRSAAEYYSTAFANNI--KRNELHQHLLDNNIPNAIYY--PLHAQKAYKFKVTNQLIDEVISLPMHTELDE-EQLA---FITKTIL---NFIK---- 
BAR51497     --------------------IQMVDLKSQ--------YRRIEAEI----------KEVLNS------TAFINGPQVQTFCGHLADYLQVP---CVIPCGNGTDALRLALQAWDIQAGDEVILPAFTYIAAAEMIAALGITPILVDVCPD-----SFNLNVERLEQAITRQT----------------KAIVVVHLFGQT-CDMEPVMKLAAKYKIGVIEDNAQSLGA---SD-----------------------AGTIGHIGTTSFFPTKPLDGGAVIT-SDERLAERVRMLAN---------------------------HG-----------------YHHHIVGCNSRLDTLQAAVLEVKLRHLNSFTEARQTAAQYYDKELSSLV--RRDALQAFLKEKGIPSMVYY--AVQEQEAYKMTESVRLSREVLSLPMHTELTE-EMQA---YITEQIR---EFFQVVQ- 
AKK73823     --------------------IQMVDLQSQ--------YYKIKNDV----------LNVMDS------AAFINGPEVKSFQNELESYLDVK---HVIPCANGTDALQIALMALDLKEGDEVITADFTFAATVEVIHLLKLKSVLVDVDYD-----TFTISTDQIRKAITPKT----------------KAIIPVHIFGQC-ANMEEILKIAEEHNLYVIEDNAQAIGA---SD-----------------------AGTMSTVGTTSFFPSKNLDGGAIFT-NNDELAHRLRGIVN---------------------------HG-----------------YYHDEVGVNSRLDSIQAAVLRKKLPHLDSYNEARRKAADYYDEAFANHI--KRNELQKFLAEKEIPAMIYY--ALRKQKAY-FVNTDKLLDQVISLPMHTELDE-EQLK---YITDAVL---EFMK---- 
AEW20731     --------------------IQMVDLKSQ--------YRRIEAEI----------KEVLNS------TAFINGPQVQTFCGHLADYLQVS---CVIPCGNGTDALRLALQAWDIQAGDEVILPAFTYIAAAEMIAALGITPILVDVCPD-----SFNLNVERLEQAITRQT----------------KAIVVVHLFGQT-CDMEPVMKLAAKYKIGVIEDNAQSLGA---SD-----------------------AGTIGHIGTTSFFPTKPLDGGAVIT-SDERLAERVRMLAN---------------------------HG-----------------YHHHIVGCNSRLDTLQAAVLDVKLRHLNSFTEARQTAAQYYDKELSSLV--RRDALQAFLKEKGIPSMVYY--AVQEQEAYKMTESVRLSREVLSLPMHTELTE-EMQA---YITEQIR---EFFQVVQ- 
APU10329     --------------------IQMVDLKGQ--------YQDIKEQV----------AQILET------SAFINGPEVHALQKEMEEYLGVK---HMIPCANGTDALQIAMMGLGLQPGDEVITADFTFAATVEVIALLQLTPVLVDVEPD-----TFNINPAAIEKAITPKT----------------KAIVPIHLFGQC-ANMDAILEIAEKHNLFVIEDNAQAIGA---KD-----------------------AGTMGHVSATSFFPSKNLDGGAIFT-NDDALAHTLRGVVN---------------------------HG-----------------YHHDVVGVNSRLDSIQAAVLRAKLPNLDTYNQKRRAAALKYSMALANHI--DRDALVKHLQSKDIPCGVYY--PLHLQKAYKFPVTNQLVKEVISLPMHTELDD-EQIT---YITDAVL---EFLNN--- 
AMM52012     --------------------LQMVDLKGQ--------YQRLKPEI----------QAVVDS------TAFINGPQVQSFAKSLGNYLHAQ---HVVPCANGTDALQIALMALDLPVGGEVIVPAFNYVATAEVIALLGLKPVFVDVLPD-----TMCIDPAKVRAAITDKT----------------VAIMPVHLFGQC-APMEELMDLAIAQELYVIEDNAQAIGA---AE-----------------------AGTMGHIGTTSFFPSKNLDGGAIFT-QDEELAAVIKQIAN---------------------------HG-----------------YHYSRVGVNSRLDTLQAALLEVKLQHLDDFILRRQKAAATYDSYFSDLI--KRDALKDYLQQAGVPSMVYY--PLHLHEAYAFPVSELLCKCVISLPMHTELTE-LQQA---FIAEKVI---RFFQQ--- 
AOR26129     --------------------IQMVDLKGQ--------YAPIKDQV----------QEVINT------TSFINGPKVKAFQKNLEDYLGVK---HVIPCANGTDALQIAMMGLGLKPGDEVITADFTFAATVEVIALLGLTPVLVDVDSE-----NFNIDIEAIKKAITPKT----------------KAIVPVHLFGQC-AHMDEIMELAKAHQLYVIEDNAQAIGA---KN-----------------------AGTIGHIASTSFFPSKNLDGGAIFT-NDDDLAHTIRGIVN---------------------------HG-----------------YHHDVVGVNSRLDSIQAAVLDAKLPHLDSYNKARQNTARKYNLAFKDHI--DRDGLVDHLNAKGIPCGVYY--PLHNQKAYQFQITNQLSNEVISLPMHTELDD-EQIE---FITSSVL---AYLT---- 
BAR48423     --------------------IQMVDLKSQ--------YRRIEAEI----------KEVLNS------TAFINGPQVQTFCGHLADYLQVP---CVIPCGNGTDALRLALQAWDIQAGDEVILPAFTYIAAAEMIAALGITPILVDVCPD-----SFNLNVERLEQAITRQT----------------KAIVVVHLFGQT-CDMEPVMKLAAKYKIGVIEDNAQSLGA---SD-----------------------AGTIGHIGTTSFFPTKPLDGGAVIT-SDERLAERVRMLAN---------------------------HG-----------------YHHHIVGCNSRLDTLQAAVLEVKLCHLNSFTEARQTAAQYYDKELSSLV--RRDALQAFLKEKGIPSMVYY--AVQEQEAYKMTESVRLSREVLSLPMHTELTE-EMQA---YITEQIR---EFFQVVQ- 
APA00942     --------------------IQMVDLKSQ--------YDKIATTV----------QEVLDT------NTYINGPQVHQFQKSLEDYLGVK---HVIPCANGTDALQIAMMGLDLKPGDEVITADFTFAATVEVIALLQLTPVLVDVDLD-----NMNISLERIKAAITPKT----------------KAIVPVHLFGRA-ANMDAIMALANEHNLYVIEDNAQAIGA---AS-----------------------VGTIGHVGATSFFPSKNLDGGAIFT-NDDALAHTIRGIVN---------------------------HG-----------------YHHDVVGVNSRLDSIQAAVLNAKLPLLNDYNTARRGAAAKYNTALAGHI--DRNGLMQHLLDKGIPCAIYY--PLHSQKAYVFPVTNQLVKEVISLPMHTELDD-EQIK---FITDSVL---EFLNK--- 
AKH94326     --------------------IQMVDLQGQ--------YQKIKNEA----------LKVMES------AAFINGPEVKEFTTELQNYLDVK---HVIPCANGTDALQIALMALDLQEGDEVITADFTFAATVEVIHLLKLKSVLVDVDYN-----TFTIDIDKLKAAITPKT----------------KAIIPVHLFGQC-ANMEEILKVAKEHNLYVIEDNAQAIGA---SD-----------------------SGTMGTLGTTSFFPSKNLDGGAIFT-NDDELEYKIRGIVN---------------------------HG-----------------YYHDEVGVNSRLDSVQAAVLRIKLRLLDEYAKARNETAAYYDNAFANHI--KRNELQEFLTSKEIPAMIYY--ALRKQKAY-FVNTDKLLDQVISLPMHTELDE-EQLK---YITDAVL---EFMK---- 
AMX54040     --------------------IQMVDLQGQ--------YQKIKNEA----------LKVMES------AAFINGPEVKEFTTELQNYLDVK---HVIPCANGTDALQIALMALDLQEGDEVITADFTFAATVEVIHLLKLKSVLVDVDYN-----TFTIDIDKLKAAITPKT----------------KAIIPVHLFGQC-ANMEEILKVAKEHNLYVIEDNAQAIGA---SD-----------------------SGTMGTLGTTSFFPSKNLDGGAIFT-NDDELEYKIRGIVN---------------------------HG-----------------YYHDEVGVNSRLDSVQAAVLRIKLRLLDEYAKARNEAAAYYDNAFANHI--KRNELQEFLTSKEIPAMIYY--ALRKQKAY-FVNTDKLLDQVISLPMHTELDE-EQLK---YITDAVL---EFMK---- 
AIL45786     --------------------IQMVDLQGQ--------YQKIKNEA----------LKVMES------AAFINGPEVKEFTTELQNYLDVK---HVIPCANGTDALQIALMALDLQEGDEVITADFTFAATVEVIHLLKLKSVLVDVDYN-----TFTIDIDKLKAAITPKT----------------KAIIPVHLFGQC-ANMEEILKVAEEHNLYVIEDNAQAIGA---SD-----------------------SGTMGTLGTTSFFPSKNLDGGAIFT-NDDELEYKIRGIVN---------------------------HG-----------------YYHDEVGVNSRLDSVQAAVLRIKLRLLDKYAKARNEAAAYYDNAFANHI--KRNELQEFLTSKEIPAMIYY--ALRKQKAY-FVNTDKLLDQVISLPMHTELDE-EQLK---YITDAVL---EFMK---- 
AEK23986     --------------------IQMVDLNGQ--------YQQIKEQV----------DEVLET------TAFINGPQVQAFERELEDYLGVK---HVIGCANGTDALQIAMMGLGLQPGDEVITADFTFAATVEVIALLRLTPVLVDVEKD-----TFNIDVEAIKRAITPKT----------------KAIVPIHLYGRP-ANMEAIMEIAKAYNLYVIEDNAQAIGS---AD-----------------------TGTIGHVGATSFFPSKNLDGGAIFT-NDDALAHTLRGIVN---------------------------HG-----------------YYHDVVGVNSRLDSLQACVLRAKLPHLNTYNQKRREAAQKYNIAFKNNI--KRDKLAEKLTENSIPFGIYY--PLHAQKAYSFSVTNQLVKEVISLPMHTELDE-EQIA---FITKTIN---DFV----- 
ACU02773     --------------------IQMVDLKGQ--------YLKIKDEV----------LQAVER------SIFINGAEVKMFSDSLKSFCRAE---HVVTCANGTDALQIAMMALGFKPGDEIIVPTFNYVSSVEVIALLGLVPRFIDVRED-----TFNIDDQQLEAVISPRT----------------VGIVVTHLYGQC-CNMTAIMEIARHYKLKVIEDTAQALGA---AD-----------------------AGTIADIGTTSFFPSKNLDGGAIFT-NDEALAQRIYMIAN---------------------------HG-----------------YLHDYVGVNSRLDTIQAAVLGVKIKYLNEYTVVRQEVAAKYDE-LENIL--KRDKLKAYLTGNGIPSMIYY--PMHLQNAYIFPVAEKLCKEVISLPIHTEMTM-EKLE---YIVEHIR---TFFKK--- 
AEN74059     --------------------LQMVDLVGQ--------YRAIREEI----------EEVLES------GQFIRGPVVARLEEELASYLGCR---FALGVGNGTDALQLAYMALGLKPGDEVIVPAFTFVATAEAAALLGIRPVFADIDPR-----TFNLDPASVEARISPRT----------------RAIVPVHLFGQA-ADLAPLLELAERHRLFVIEDNAQAIGA----------------------------TGTFGHIGCLSFFPSKNLDGGAVLT-DDPALHERLSMLAN---------------------------HG-----------------YYHELIGVNSRLDALQAAILRVKLRHLDAYTRARQEAAARYDALLADCL--GRDGLQRYLQQRGIPTAIYY--PLHQLPAFALPEAEKAAREVLSLPMHTELTP-EQQA---YIADAIR---TYVETAQ- 
ABQ04759     --------------------IQMVDLKSQ--------YEKIKSTV----------QEVLDT------NTYINGPLVHQFQKNLEDYLGAK---HVIPCANGTDALQIAMMGLDLKPGDEVITADFTFAATVEVIALLQLTPVLVDVDLH-----NMNIDIDAVKKAITPKT----------------KAIVPVHLFGRA-ANMDAIMEIAAEHNLYVIEDNAQAIGA---KS-----------------------VGTIGHVAATSFFPSKNLDGGAIFT-NDDKLAHIIRGIVN---------------------------HG-----------------YHHDVVGVNSRLDSIQAGVLNAKLPLLDEYNAARRLAATKYNAAFAGNI--DRNALMQHLLDKGIPCAIYY--PLHSQKAYLFPVTDQLVQEVIALPMHTELDD-EQIK---FITDSVL---EFLNK--- 
AOW18600     --------------------IQMVDLQSQ--------YQQIKETV----------QEVLNT------SSYINGPLVHEFQKDLEDYLGVK---HVIPCANGTDALQIAMMGLGLEQGDEVITADFTFAATVEVIALLKLTPVLVDVEAD-----TFNIDIEALKKAITPKT----------------KAIVPVHLFGQV-ANMDAVMEIAKQHNLFVIEDNAQAIGA---KD-----------------------AGTIGNVGTTSFFPSKNLDGGAIFT-NDDTLAHTLRGIVN---------------------------HG-----------------YYHDVVGVNSRLDAIQAGVLKAKLPNLDAYCNSRRNAARFYNNAFANNI--QRDELHKHLLTKEIPNAIYY--ALHSQKAYKFPVTNELIKTVISLPMHTELEE-DQLQ---FITKTII---DFFNK--- 
APZ44965     --------------------IQMVDLQSQ--------YQQIKETV----------QEVLNS------SAYINGPLVKEFQKDLEDYLDVK---HVIPCANGTDALQIAMMGLGLKQGDEVITADFTFAATVEVIALLKLTPVLVDVEAD-----TFNIDIEALKKAITPKT----------------KAIVPVHLFGQV-ANMDAVLEIAAAHNLFVIEDNAQAIGA---KD-----------------------AGTIGNVGTTSFFPSKNLDGGAIFT-NDDDLAHTIRGIVN---------------------------HG-----------------YYHDVVGVNSRLDSVQAAVLKAKLPKLDSYCDARRNAACFYNKAFANNI--KRDELHKHLLAEDIPNAIYY--ALHSQKAYQFPVTNSLIKTVISLPMHTELDE-EQLT---FITETII---NFLN---- 
CCB68566     --------------------IQMVDLKSQ--------YDKIKSTV----------QEVLNT------TTYINGPEVQKFRVALENYLGVK---HVIPCGNGTDALQIAMMGLGLQPGDEVITADFTFAATVEVIALLQLTPVLVDVDLN-----NMNLSIEALKKAITPKT----------------KAIVPVHLFGRV-ANMEAIMAIAHEHQLYVIEDNAQAIGA---KD-----------------------AGTIGHVGATSFFPSKNLDGGAIFT-NDDQLAHTLRGIVN---------------------------HG-----------------YHHDVVGVNSRLDSIQAAVLNAKLPFLDDYEKARQEAARKYSSILNTHI--KRDALMAHLQEKDIPCAIYY--PLHAQKAYAFPNTNLLVHEVIALPMHTELDD-EQIQ---FITQTVL---DFMNNA-- 
AOC94020     --------------------IQMVDLKSQ--------YEKIKSTV----------QEVLDT------NTYINGPLVHQFQKNLEDYLGVK---HVIPCANGTDALQIAMMGLDLKPGDEVITADFTFAATVEVIALLQLTPVLVDVDLN-----NMNIDIDAVKKAITPKT----------------KAIVPVHLFGRA-ANMDAIMEIAKEHNLYVIEDNAQAIGA---KS-----------------------VGTIGHVAATSFFPSKNLDGGAIFT-NDDKLAHIIRGIVN---------------------------HG-----------------YHHDVVGVNSRLDSIQAGVLNAKLPLLDEYNKARRLAATKYNAAFAGNI--DRNALMQHLLDKGIPCAIYY--PLHSQKAYLFPVTNQLVQEVIALPMHTELDD-EQIK---FITDSVL---EFLNK--- 
AIZ41414     --------------------IQMVDLNGQ--------YEAIKERV----------TTILET------SAFINGPEVQSFQKELEEYLDVK---HVIPCANGTDALQIAMMGLGLQPGDEVITADFTFAATVEVIALLQLTPVLVDVLPD-----TFNIDPAAIERAITPKT----------------KAIVPVHLFGQC-ANMDVILEIAEKHNLYVIEDNAQAIGA---KS-----------------------AGGIGHVAATSFFPSKNLDGGAIFT-NDDALAHTLRGVVN---------------------------HG-----------------YHHDVVGVNSRLDSLQAAVLRAKLPLLDQYNAKRRDSARKYSAAFKNEI--KRDELVKHLAEKGIPCGVYY--PLHKQKAYVFPVTNQLVKEVISLPMHTELDE-EQIS---FITKTVI---DFVKA--- 
ACU07052     --------------------IQMVDLQSQ--------YYKIKADV----------LGVMNS------AAFINGPEVKSFQSELEQYLDVK---HVIPCANGTDALQIALMALGLEEGDEVITADFTFAATVEVIHLLKLKSVLVDVDYD-----TFTIDTDKLKAAITPKT----------------KVIIPVHLFGQC-ANMEEILKIARQHNLHVIEDNAQAIGA---ED-----------------------SGTMGTIGTTSFFPSKNLDGGAIFT-NDDALAHKMTGIVN---------------------------HG-----------------YYHDEVGVNSRLDSLQATVLRKKLPLLDTYNDARRKAADYYDEVFAEHI--KRNELQQFLTEKEIPAMIYY--ALRKQKAY-FEKTDRLLNEVISLPMHTELDD-EQLK---YITDAVL---EFMS---- 
AIZ63711     --------------------ILMLDLAAQ--------HAPLRAAL----------QQCLNE------SAFIQGPAVAKLAQELSEYLGGP---HVVPCANGTDALQLALMSLRLPKGSEVLVPAFTYVATLEAAAVLGLTPVPVDVLPT-----TFGLDPQAVEAAITPRT----------------AAIVAVHLFGQC-ADLESLRRIASHHGLALIEDNAQSLGA---SA-----------------------AGTVGEVGTTSFFPSKNLDGGALFT-QDSSRAELLRQLAN---------------------------HG-----------------YHHEHIGLNSRLDTLQAALLRVKLPHLAQWTTARQRIAAQYDAAFAGVL--RRDALQQHLAANRVPSVVYY--PVHQQPAYKFPVAERLCHTVLSLPIHPTLAP-EQVA---CVSDAVK---SFF----- 
AIY13047     --------------------IQMVDLNGQ--------YEAIKERV----------TKILET------SAFINGPEVQSFQKELEEYLDVK---HVIPCANGTDALQIAMMGLGLQPGDEVITADFTFAATVEVIALLQLTPVLVDVLPD-----TFNIDPAAIERAITPKT----------------KAIVPVHLFGQC-ANMDVILEIAEKHNLYVIEDNAQAIGA---KS-----------------------AGGIGHVAATSFFPSKNLDGGAIFT-NDDALAHTLRGVVN---------------------------HG-----------------YHHDVVGVNSRLDSLQAAVLRAKLPLLDQYNAKRRDSARKYSAAFKNEI--KRDELVKHLAEKGIPCGVYY--PLHKQKAYVFPVTNQLVKEVISLPMHTELDE-EQIS---FITKTVI---DFVKA--- 
AHW59693     --------------------IHMCDLYGQ--------YLTLKEEI----------QDVIKS------TLFIKSGKVLDFEEKLATYLNT----HVISCGNGTDALQMAYMALGLKPGDEVITTPFTFVATVETAVLMGLKPVFVDVDPG-----TFNMDVNQLEALITPKT----------------KAIVPVHLFGQC-ANLEAVMGIAQKHNLYVIEDACQALGT---KN-----------------------AGTIGAIGCNSFFPSKNLDGGAVYA-KDEELAGIIRSIAN---------------------------HG-----------------YQYERIGVNSRLDSIQAAILEVKLKYFDKHIKARQEAAAYYDEHLSELI--KRDELQAFLKSKGIPSMVYY--VFHLQEAYKFPVSERLTKIVLSLPMHTELDE-EQLE---YIVGNTK---EFFSR--- 
AHJ97227     --------------------IQLLDLTAQ--------HAPIRTDL----------RATLEQ------GTFIQGPAVGEFAQELSRFMGGP---HVIPCANGTDALQLALMSLKLPAGTEVIVPAFTYVATLEAAAVLGLVPVPVDVRPD-----TFNLDAAAVAAAITPRT----------------GAVIAVHLFGQC-ADLEVLRHLTSRHGVALIEDNAQAIGA---SS-----------------------AGTVGEAGTTSFFPSKNLDGGALFT-QDAERAAYLRQLAN---------------------------HG-----------------YHHQHIGLNSRLDTLQAALLRVKLPHLPGWTAARQRVAAHYNALLTDVV--RRDALQQHLERHGVPSAVYY--PNHRQPAYAFPVAERLCRTVLSLPMHPTLTE-AQVA---YIGAVVR----------- 
ADY53757     --------------------IEMIDLPLE--------YEAQKSEI----------HQVLAK------GDFIKGQAVIEFEKSFGEYLNVS---SVVSCANGTDALQIALMSLGIGREDEVILPAFSYAAAIEMVLLLGAKPVLVDVDPI-----YFQIQTEELSKLINSKT----------------KAIIAVHLYGQS-ADIAVIAEIAEKNNLFLIEDCAQSIGA----------------------------LGTFGDIACTSFFPTKNLDGGALFT-NNIELASRARMVAS---------------------------HG-----------------YDHQILGINSRLDTLQAAILNVKLTYLQATIDKKISIAGIYHSLLQNLI--RRDELKAYLLAKGVTSMIHY--VLNEHPAF-FPVSRALTQEILCLPIHPGLTN-EDIV---YICDAIK---SFYVA--- 
AMR25830     --------------------IHLLDLAAE--------HAAYQAEL----------HETVQQ------AAFIQGPAVGEFAAELGAHLGGA---HVVPCANGTDALTLALLSLALPPGTEVIVPAFTYVATLEAAALLGLKPVLADVLPD-----TFNVDPAAVRAALTPRT----------------AAVVAVHLFGQC-ADLEELTNICQAAGVALIEDNAQALGA---AS-----------------------AGTVGEVGTTSFFPSKNLDGGALFT-RDAARASLLKQLAN---------------------------HG-----------------YYHQRIGLNSRLDTLQAALLRVKLRHLPTAQAARQAIAARYDAALGGSL--RRDALQAHLKAHGIPSAIYY--PVHAQPAYGFPVAERLCGQVLSLPMQPGLTG-EQVE---FVAAIIK---TF------ 
AKD01953     --------------------IPFLNFEPM--------HSAIKTEM----------KEVYDS------YWYVMGQQLIKFEEAYSRFNEVK---CTVGVSNGLDALHLALKALGVGPDDEVIVPSNTYIATALAVSYVGATPVFVEPNSS-----TYNIEPANIEAAITSKT----------------KAIMPVHLYGQA-CDMVTIMNIAQKHGLFVVEDNAQAHGA----------------------------TGSWGHANGTSFYPGKNLDGGAVTT-NNIAVAEQVRILRN---------------------------YG-----------------YSNEIIGHNMRLDELQAAFLNVKLEYLKEWTAQRQQIAEWYNEELEGIL--ERANLQKFLNDKGIGTLIHY--PPHLQKAYAFPIAEDLAETSLSLPIWPGMKQ-EDVK---LIRTIIK---QFFH---- 
AKD54327     --------------------IPFLDLKRV--------NEPYQVTI----------ERVANS------GWYILGREVEAFEQQFAAYCQTR---HCIGVANGLDALTLVLKAW---ANSEVIVASNAYIASVLSITLAGLVPVFVEPDPL-----TYLLDPSRIELAITPRT----------------KAILPVHLYGRC-CDMTPINTLAERYGLNVLEDAAQAHGA----------------------------AGNLGDAAGWSFYPSKNLDAGAITT-NDDALAERIQALRN---------------------------YG-----------------YVNDYLGVNSRLDELQAAILSVKLPLLDQNNARRRTIAERYLNGLKN-V--QRDKFRTYLHERGIGTDTHY--PPHRQRAYSFPLAEQLHREVVSLPLNPALTD-DDVE---YIIETIN---SMSEKAN- 
SCV10170     --------------------IKFLDLQKV--------TAKYAEEI----------LRVVDS------GWYLQGKENAMFETHYSSYIGTK---YTIGCANGLDALIWIFRAY---PGDEVIVPANTYIASILAITENGLIPVLVEPNLE-----TYQIDDSKIEKAITSRT----------------RAILIVHLYGQC-AYTEKIGELCEKYNLKLVEDNAQAHGC----------------------------TGSIGDAAGHSFYPGKNLDAGAVTT-NDDELAHIVRSVAN---------------------------YG-----------------YVFQYVGRNSRLDEIQAAILDVKLRYLDNDIQLRKEVAKYYIENIEN-I--DRDGLQQYLAENDIQTNIHY--PPHKQECYKFPITELIHAEELSIPMSPVISM-EEVE---RVVKVLN---AWK----- 
ALJ45824     --------------------IKFLDLQKV--------TAKYAEEI----------LRVVDS------GWYLQGKENAMFETHYSSYIGTK---YTIGCANGLDALIWIFRAY---PGDEVIVPANTYIASILAITENGLIPVLVEPNLE-----TYQIDDSKIEKAITSRT----------------RAILIVHLYGQC-AYTEKIGELCEKYNLKLVEDNAQAHGC----------------------------TGSIGDAAGHSFYPGKNLDAGAVTT-NDDELAHIVRSVAN---------------------------YG-----------------YVFQYVGRNSRLDEIQAAILDVKLRYLDNDIQLRKEVAKYYIENIEN-I--DRDGLQQYLAENDIQTNIHY--PPHKQECYKFPITELIHAEELSIPMSPVISM-EEVE---RVVKVLN---AWK----- 
ADV44899     --------------------IKFLDLQKI--------TGKYAREI----------NRVVDS------GWYLQGKENERFEADYARYIGTK---QAIGCANGLDALIWIFRAY---PGDEVIVPANTYIASIFAISENGLKPVLVEPSIE-----TYQIDDAKIEAAITERT----------------KAILIVHLYGQC-AYTDKIGELCRKYNLKLVEDNAQAHGC----------------------------TGSLGDAAGHSFYPGKNLDAGAVTT-DDEALAKVVRAVAN---------------------------YG-----------------YVFKYIGRNSRLDEIQAAVLAVKLKHLDEDVALRKEVAKYYIDHITN-I--KRDELQKYLAENGVQTIIHY--PPHKQECYKFPVTEQIHAEELSLPMSPVMTE-EEVK---EVVRLLN---VWESC--- 
SCM58849     --------------------IKFLDIQKI--------TEKYSTEI----------TRVIDS------GWYLLGEECKRFEEHYANFIGTS---YCVGVANGLDALRIILKGY---EGDEIIVPANTFIASILAITDNRLVPVLVEPDIH-----TYQLDENKIEAAISPRT----------------KGIMLVHLYGKC-AYTEKIGEICKRHGLKLIEDNAQATGC----------------------------TGSLGDAAGHSFYPGKNLDGGAITT-NDSELEKSVRALAN---------------------------YG-----------------YIFDYQGLNSRLDEIQAAILDVKLNYLDEDNQRRKEIARYYITQINH-V--HRNALLQHLNNNGIQALIHY--PPHKQRAYKLPVTEKIHNEVVSLPISQVLSD-SEAE---IVVRTVN---SFQSNTL- 
AMQ57680     --------------------IPFLDLGRL--------EESLKSRL----------SEVLET------GVFSGGKEVQVLEESISNFLNSK---YSNPCANGTDALELALRALGIGPEDEVIVPAMTWVSTAEAVVLVGAKPVFWDTDQQ-----GL-IRED-WDKAISSKT----------------KAIIPVHLYGKM-VGMASLMEKAKKLKIAVIEDAAQAFGA----N-----------------------AGTWGEVGCLSFYPTKNLEAGMCLT-QNSEIAKNIRLLLN---------------------------HG-----------------DQHELVGRNSRIDTLQAAFLNVMLEDFDENQKRRKAIAKKYLEAFDGIL--RRDELRSFLEANGVGTAVHY--ILPDMKSYAFFNARILAKNGLSLPLNPYLSE-NEVS---QIVDLVL---KFFR---- 
CDN32788     --------------------IKFLDLQKI--------NAQYADEL----------SRVIDH------GWFLQGRENEAFEGQMRELIGAE---HIVNLANGLDALRLILRAY---AGDEVIVPANTFIASVLAITDNGLKPVFVEPELE-----TYNIDIDRIEAAITPQT----------------KAIMVVHLYGRT-VWSEQLETIAKRYGLKIIEDNAQAIGA----------------------------TGNLGDAAGFSFYPGKNLDSGAVAT-NDGELARIVRALGN---------------------------YG-----------------YHSEYSGMNSRMDEMQAAFLGVKIKFLEAENQRRREIADYYCNNITN-I--SRDELQQYLAENGIQTLIHY--PPHKQQCYSLPITEKIHGEALSLPISAVLTN-EEVI---KVIEAIN---NF------ 
ALO48456     --------------------IPYLDLKRI--------NAQYVDEL----------STVANS------GRYLQGEAVSLFEKHYAAYIGTR---HCIGCGNGLDALTLILRAY---PGDEIIVPANTFIASILAISAAGLTPRLVEPTLD-----TLQIDDTRIAEAINTRT----------------RGLMIVHLYGRC-AYTEHIRKLCDQHHLRLIEDNAQAHGC----------------------------TGSLGDASGHSFYPGKNLDGGAVTT-DDDQLAETIRSLGN---------------------------YG-----------------YIYPFRGINSRLDELQAAVLDVKLRYLDEANDRRRRLAEQYIACIHN-L--RRDDLQKHLAACGIETLIHY--PPHRQDCYPLPITEQIHREELSLPLHPALTD-EETN---HIIDAVN---AFR----- 
AEE12189     --------------------IPLVNLPEE--------HLYYQAEL----------GRVVAS------GGYIGGEEVRAFEAELANYLELE--WSVISCGNGSDALLLALAALELPRGGEVIVATHNYVAAAEAVCHLGLRPVWADVMPSPSSKGSFQMNPDYLESLLTPRT----------------VALIAVNMYGMP-CPAVELADFCEQHQIPWIEDNAQGMGG---ASW----------------------LGTRGTIGTTSFFPTKPLDGGAAFVPHDQQLAERLRQLAN---------------------------HG-----------------YQYERCGYNSRLDALQAAVLRVKLGHLNEANRRRSALADLYDELLADLV--KRDGLLNELRTAGIDARVYY--MLHQIAAYSCPVAEELQQTMLSLPIAPTTTS-EQIS---EICERIR---QFLL---- 
AKP49762     --------------------IKFLDLKAI--------NQAFEPEL----------IEISQS------GQYVNGEISAKFEKNFATYTGTE---HCISLGNGTNALELILRAY---KGDEILVPANTFFATFLAISNQGFVPVPVEPDPT-----TFNICAKRIEQKITGKS----------------RALLLVHLFGRN-AFNEEIEQLVDKHQLKLIEDNAQGVGC----------------------------TGSLGHVAAHSFYPTKNLDAGAVTT-DDPELASTIRALGN---------------------------YG-----------------YVFEYLGTHSKMDEIQAGILNVKLPCLDKNNRYRIEIANAYLKEIDS-L--EREKLIKHLFEMGIETAIHY--PPHLQPVYGLPITEKIHREILSIPLNPVLNK-KEVK---TIIESIN---NWDGK--- 
ADB36354     --------------------IPFLDVKRI--------NAPYQQII----------GRVTES------GWYVLGQEVEAFENEFAAYCQTR---HCVGVANGLEALTLVLNAW---AKSEVIVASNAYIASVLSITHAGLTPVFVEPDPR-----TYLLDPLRIEAAITANT----------------RAILPVHLYGRC-CDMDAINKVAHRYDLKVLEDAAQAHGA----------------------------AGNLGDAAGWSFYPTKNLDAGAITT-NDGALAERLRALRN---------------------------YG-----------------YINDYLGFNSRLDELQAAVLSAKLPGLTEANNRRKELVKRYLTGITN-V--QRDDFRAYLLEQGIGTDIHY--PPHHQQAYALPIAEQLHRNSLSLPLNPALTD-HEAD---FIIGTIN---SISNRTF- 
SCD20515     --------------------IKFLDIQKI--------TQQYAPEI----------SRVIDA------GWYLLGEEVKQFEKSYAAYTGTD---YCVGVANGLDALRIILRAY---PGDEIIVPANTYIASILAVSDSGLVPVLVEPDIT-----TYQIDDQKIEAAITSKT----------------KGVMIVHLYGQC-AYTDKIGNLCKQYGLKLIEDNAQAHGC----------------------------TGALGDAAGHSFYPGKNLDAGAVTT-NDKGLGEVVRTLAN---------------------------YG-----------------YRFDYQGYNSRLDELQAAVLDVKLAHLDSETTRRREVAGYYLKHIIH-I--KRDELQHYLREKGIQTLIHY--PPHKQKAYSFPITEKIHAEVLSLPISAVITD-EEVK---TIVDAVN---AFC----- 
AFK05353     --------------------IPFLDLKSI--------NRPFEKEI----------RQVTSS------GWYILGEEAKKFENAFAKFCGAK---HCIGVANGLDALVLLLKAS---QDSEIIVPANTYIATILAITLAGHKPILVEPDPQ-----TFLIDAHKIEEKISRNT----------------KAILVVHLYGKC-CEMDTILKVAQRYDLKVFEDAAQAHGA----------------------------AGNLADGAGFSFYPTKNLDAGAITT-NDNLLAEKIRALRN---------------------------YG-----------------YIFEFQGLNSRLDEIQASVLNVKLNRIEEDNFIRQKIANRYLSEINN-V--NRDNFRKYLLENGIGTDIHY--PPHKQLAYRFTITEQIHEQVVSIPLNVVLSE-NEVT---YIIDKIN---KY------ 
EFC71773     --------------------IEYLNLKEI--------TNRHSEEI----------QRVVDS------GWFILGNEVRAFENEYAQYIGTN---YCIGCGNGSDAIALIIQGY---AGDEVLVPANTYIGTILPLTSLGLKIKLIEPHIN-----TLQIDDELIETQITENT----------------KAVVIVHLYGKC-AFTKRIYHLCKQQHLLLIEDNAQAHGC----------------------------TGSLGDAAAHSFYPGKNLDGGAITT-NDTELEKMIRIIAN---------------------------YG-----------------YVFDVKGRNSRLDELQAAVLRVKLRYLDEENQYRRLLAKQYQQQINH-I--HREKLQKYLLENGVQTLIHY--PPHLQRAYSFPITEQIHSQELSLPLNQTMTI-DDVR---IISDLIN---KFSIE--- 
AOM79231     --------------------IPYENLKKL--------NEPFETLF----------ASFLSR------GWYILGEEVALFEREFGDYHQQE---YVAGVANGLDALILSLKCC---KGDEVIVPSNTYIATILSILHCDLVPVFVEPDLN-----TYNIDPKQINAAITDRT----------------VAIMVVHLYGQC-CDMDPILSIVEERQLKLIEDCAQAHGA----------------------------AGTFGDFGAFSFYPTKNLDAGAVIC-KSEADYIQLKQLRN---------------------------YG-----------------YHNGIVGYNSRLDELQAGFLRVKLPFLDQINSHKKKLASLYLEHLSN-F--ERDRLKAYLLENQVLTEIHY--APHHQKALKYPISEEIHSTTLSLPCSYANDE-NQIL---QVIALLN---QFK----- 
ACT94625     --------------------IPFLDLNQV--------NAPYLQAI----------LRVIRS------GWYILGNELNSFEKAFAEYCETE---HCIGVANGLDAITLILLAL---ADAEIIVPANTYIASVLPVSYLHLKPVFVEPDPH-----TMLIDPARIEQAITPAT----------------KAIITVDLYGRS-CEIAAIVDLGRKYKLKVITDAAQAHGA----------------------------VGAWADATAFSFYPTKNLDAGAITT-GDAALAEKIRYLRN---------------------------YG-----------------YQNEYQGVNSRLDEMQAAILGVKLPYLDAENTRRREIAARYLRELQC-L--RRAELVAYLEARGVQTNVHY--PIHKQLAYKLPLTEQIHEQVISLPLNPVITD-DEVA---YIIQTVN---QFDRQ--- 
ADE83692     --------------------VKLLDLQAI--------TAMHGDEI----------NRVIDS------GWFLQGNENKQFETDYAQYIGTE---HCIAVANGLDALYLLMRGY---DGDEIIVPANTYIATIIAITRNNLVPVLVEPTWE-----SLEIDIDKVEAAITPRT----------------KGVMIVHLYGRI-AYNDKLGEICKKHNLKLMEDCAQSHGC----------------------------TGALGDAAAHSFYPGKNLDAGAVTT-NDPELAEVIRALAN---------------------------YG-----------------YVFKYVGMNSRMAETDAAALDVKLKYLDEDNHSRQQLAAYYYANINN-I--KRDELQEYLKQNGIQTLIHY--PPHKQECYRYPITEKIHAQELSIPMNQVVSM-DEAA---EVVRVIN---SYHG---- 
ADQ16386     --------------------IPFLSLKKL--------NAPYLSQF----------EEFLER------GFYMLHDNVRNFETEFAEFCSAK---HAIGVANGLDALELILKSL---PGSEIIVPANTYFASILSIVNCGLTPILVEPDER-----TFLISTESILNAISSKT----------------KGVLAVNLYGRM-CDFHEIANICKAENLYLVVDAAQSHDA----------------------------DCPGADAIAYSFYPTKNLDAGAVVT-QHDWMAERIKSLRN---------------------------YG-----------------YQFEHKGRNSRLSELQAGFLRTKLKGLPEETRKRRAIAGSYLAEIHN-L--NRSQLIQHLEKAEIGYDIHY--APHQQNAFALPITERIHEQVISVPLNGSLTT-PEVS---YIIETLN---NY------ 
ANE50255     --------------------IQMVDLKQQ--------YRKIKEEV----------INVLES------SAFINGPQVQSFATALAQYNGVQ---HVIPCANGTDALQISMMALGLQPGDEVITPSFTYIATTEVIALLRLTPVFVDVDPQ-----TFCMDAAALQKAITPKT----------------KAIVPVHLYGQA-ANMEEILKIAEAHNLFVIEDNAQAIGS---SD-----------------------TGSLGTCSGTSFFPSKNLDGGAILT-NDDALAAQLRMVAN---------------------------HG-----------------YYHDVVGCNSRLDTIQAAILEIKLRYLDSYIDARRKVADGYDAAFAGHI--DRNGLVDHLASQGIPSMIYY--PAHRQQMFALPVTDWLTERVVSLPIHTEMEE-GQLQ---YITKSVL---DYIR---- 
AEE51265     --------------------IQMVDLKRQ--------YLKIKAEI----------LEVLDT------TAYINGPKVKAFQEGLQHYLRAQ---HVIPCANGTDALQIAMMALDLQPGDEVIVPAFTYVATAEVIALLRLKPVMVDVDYD-----TFNLTADIVAAAITPRT----------------KAIVPVNLFGQS-CDLEPIMALAQERGLWVIEDNAQAIGA---SD-----------------------TGTIAHIGCTSFYPSKNLDGGAIST-NRADLAQRMQMIAN---------------------------HG-----------------YYHDAVGVNSRLDSIQAVVLGVKLQHLDEYAAARRAAADFYDRAFAGLV--QRDALQAHLQQKGVPSMIYY--PLYAQDAFRLPITEQLCQEVISLPMHTELDQ-EQLH---YIAETVK---SC------ 
AEA44044     ----------------------MVDLGTQ--------YQEIKSEI----------QEVLDS------SVYIGGSVVQRFQQSLEAYLGVK---HVIPCANGTDALQIAMMALGLKSGDEVITPSFTYIATTEVIALLGLTPVFVDVDPK-----TFCIDPSKIEAAITSKT----------------KAIVPVHLYGQA-CDMDAIMKIAKQHNLFVIEDNAQGIGS---ET-----------------------LGTIGTIGCTSFFPSKNLDGGAIFT-NDGELAIQLKMAAN---------------------------HG-----------------YQHDVVGCNSRLDAIQAAILNVKLPKLDEYVAKRIDVADFYDRVLGVSI--NRDALQTYLATKDIPSMIYY--PAHKQGMFKLPVTESLTKNVISFPIHTEMTE-DQQS---YICSEIL---NFVNAN-- 
AEM70837     ----------------------MVDLKGQ--------YEGIKTEV----------AEILDS------SAFINGPHVHAFQNELEEYLDIK---HVIPCANGTDALQICMMGLGLKPGDEVITADFTFAATVEVIGLLQLTPVLVDVEPD-----TFNIDVKAIEKAITPNT----------------KAIVPVHLFGQC-ANMDEIMALAKKHNLYVIEDNAQAIGG---RD-----------------------AGTIGHIGATSFFPSKNLDGGAIFT-NDDDLAHTIRGIVN---------------------------HG-----------------YYHDVVGVNSRLDSIQAAVLRAKLPKLDFYNQKRWEAASKYSKAFKGQI--KRDGLAQHLNDNDVPCGVYY--PLHKQKAYAFPVTNQLVEEVISLPMHTELDD-EQID---FITKLVI---DFVNK--- 
AEV32659     ----------------------MVDLVSQ--------YEKIQEDV----------LEVIRS------SAYINGPEVKNFQKELEEYLKVK---HVIPCANGTDALQMAMMALGLKPGDEVITATFTFVATAEVIALLGLTPVLVDVDPD-----TFMLDPQEVEKAITPKT----------------KAIVPVHLFGQC-ADMEAIMKIAKEHNLFVIEDTAQAIGA---AD-----------------------AGTMGDIGTTSFFPSKNLDGGAIFT-QNDEYAEKLRVIAN---------------------------HG-----------------YYHDEIGVNSRLDSIQAAILRKKLPHLDTYNASRKRAADFYSDAFAASI--DRAELIEHLNRKGIPAMIYY--PLHMQKAYQFPVAEMLASQVISLPMHSELDD-EQLT---FITESFL---EFVN---- 
AKA35467     ----------------------MVDLKGQ--------YEGVKDQV----------SNILDS------SAFINGPDVHAFQKELEDYLGVK---HVIPCANGTDALQICMMGLGLKPGDEVITADFTFAATVEVIALLNLTPVLVDVDPD-----TFNIDVEAVERAITPKT----------------KAIVPVHLFGQC-ADMDALMQLAQKHNLYVIEDNAQAIGA---KD-----------------------AGTIGHVASTSFFPSKNLDGGAIFT-NDDDLAHTIRGIVN---------------------------HG-----------------YHHDVVGVNSRLDSIQAAVLRAKLPKLDEYNESRRRAAKKYNRAFEGQI--KRDALAQHLNDKGIPCGVYY--PLHKQKAYAFKVTNQLVEEVISLPMHTELDD-EQIA---FITKTVV---DFVNG--- 
ANW96581     --------------------LQMVDLNSQ--------YLDIKEQI----------QQVIDQ------TSFINGPQVQSFKKNLADYLNVK---HVIPCGNGTDALQISLMALGLQPGDEVITVDFTFAATVEVIKLLGLTPVLIDVELD-----TFNLSVSALEKAITPKT----------------KAIVPVHLFGQC-ANMEAILSLAKKHNLFVVEDTAQALGA---AD-----------------------AGTIGTIGTTSFFPSKNLDGGAIFT-NDDDLAHTLKGITN---------------------------HG-----------------YYYDIVGVNSRLDSIQANILNIKLPYLDTYNKARQQAADFYNNAFATCI--KRDDLHEYLKEQNIPNAIYY--PLHNQKAYQYSNTNSLVEQVISLPMHTALEK-EQLE---LITKTIL---NYINNTY- 
AFL80237     ----------------------MVDLKGQ--------YKDIKEHV----------MNVIET------TAFINGPDVHEFQKELEEYLGVK---HVIPCANGTDALQIAMMALDLKPGDEVITADFTFAATVEVIALLRLTPVLVDVDPI-----NFNIDIDAIKRAITPKT----------------KAIVPVHLFGLV-ANMDEIMDIAKEHNLYVIEDNAQAIGA---KD-----------------------AGTIGHVASTSFFPSKNLDGGAIFT-NDDALAHTIRGIVN---------------------------HG-----------------YHHDVVGVNSRLDSIQAAVLRAKLPYLDTYNAARRNAARKYSLAFAEII--DRDALVNHLTEKEIPCGVYY--PLHLQKAYKFTVTNQLVKEVISLPMHTELDD-EQID---FITKTVI---DFIEK--- 
AJH13812     ----------------------MVDLKGQ--------YEGIKEEV----------QEILES------SAFINGPQVHAFQANLEQYLGVK---HVIPCANGTDALQIAMMGLGLKPGDEVITADFTFAATVEVIALLQLTPVLVDVCPD-----TFNISIEAIEKAITPKT----------------KAIVPVHLFGQS-ADMDAIMKLAEKHNLYVIEDNAQGIGA---PD-----------------------TGAIGHVAATSFFPSKNLDGGAIFT-NDDALAHTLRGIVN---------------------------HG-----------------YHHDVVGVNSRLDSIQAAVLNAKLPNLDAYNVARRTAAQMYSAALANHI--DRNALLAHLQGKGIPCAIYY--PLHNQKAYLFPVTNQLVQEVLSLPMHTELDE-EQIK---FITDEIK---AFLG---- 
AJA68961     ----------------------MVDLKGQ--------YEGIKEEV----------QEILES------SAFINGPQVHAFQANLEQYLGVK---HVIPCANGTDALQIAMMGLGLKPGDEVITADFTFAATVEVIALLQLTPVLVDVCPD-----TFNISIEAIEKAITPKT----------------KAIVPVHLFGQS-ADMDAIMKLAEKHNLYVIEDNAQGIGA---PD-----------------------TGAIGHVAATSFFPSKNLDGGAIFT-NDDALAHTLRGIVN---------------------------HG-----------------YHHDVVGVNSRLDSIQAAVLNAKLPNLDAYNVARRTAAQMYSAALANHI--DRNALLAHLQGKGIPCAIYY--PLHNQKAYLFPVTNQLVQEVLSLPMHTELDE-EQIK---FITDEIK---AFLG---- 
AFL97890     ----------------------MVDLVSQ--------YHKIKPEL----------IEVVES------SAYINGPEVKAFQQELEEYLGVK---HVIPCANGTDALQVALMALDLEEGDEVITADFTFAATVEVVDLLKLKSVLVDVDKD-----TFNINVEALEKAITPKT----------------KAIIPVHLFGQC-ANMEEIMDIAEKHNLYVIEDTAQALGA---SN-----------------------AGTIGHMGCTSFFPSKNLDGGAIFT-NDDNLAHKLRGIVN---------------------------HG-----------------YYHDEVGVNSRLDSIQAAILRLKLPHLDHYNSARNAAADYYDKAFAHHI--DRDALQKYLAEHDIPAMIYY--PLHQQKAYDFSVTMELIDEVISLPMHTELSE-EQLE---YITTTLK---NYFK---- 
APD05668     ----------------------MVDLKGQ--------YQHIKTQI----------TEVVES------GTFINGPEVHAFQKDLEDYLDVK---HVIPCANGTDALQISMMALGLQPGDEVITVDFTFAATVEVIALLQLKPILIDVDID-----TFNMNIEALKKAITPKT----------------KAIVPVHLFGQC-ANMDAIMQIAEEHNLYVIEDAAQAIGA---ND-----------------------AGTIGHFGSTSFFPSKNLDGGAIFT-NDDKLAQIARGIVN---------------------------HG-----------------YYHDVVGVNSRLDSIQATILRTKLPRLNQYNEARQKAAQAYDQAFASSI--DRDGLHQFLLENDIPNAIYY--PLHAQKAYTFEVTNQLIQEVISLPMHTELDE-EQLN---FITGKVL---EFLG---- 
ALC97495     ----------------------MVDLQGQ--------YERIKNDV----------EEVLNT------TAFINGPQVQAFQKELENYMGVK---HVIPCANGTDALQIAMMGLGLKEGDEVITADFTFAATVEVIALLKLTPVLVDVYDD-----TFNINIEAIEKAITPRT----------------KAIVPVHLFGQP-ANMEAIMALAKKHNLFVIEDNAQAIGA---AD-----------------------VGTIGHVGATSFFPSKNLDGGAIFT-NDDDLAYTLRGIVN---------------------------HG-----------------YHHDVVGVNSRLDSLQAAVLRAKLPHLNDYNARRREAARKYTEALKGNI--KRDELAKVLGEKGVPFGIYY--PLHAQKAYTFGVTNKLVQEVISLPMHTELDD-EQIA---FITELIK---KTV----- 
AMD85875     --------------------IQMVDLHGQ--------YEAIKPQV----------EEILST------TAFINGPKVHSFQRELEAYMGVK---HVIPCANGTDALQIAMMGLGLKEGDEVITADFTFAATVEVIALLKLTPVLVDVYDD-----TFNINVEAIERAITPKT----------------KAIVPVHLFGQP-ANMEAIMAVAKKHNLFVIEDNAQAIGA---AD-----------------------VGTIGNVGATSFFPSKNLDGGAIFT-NDDELAYTLRGIVN---------------------------HG-----------------YHHDVVGVNSRLDSLQAAVLSAKLPHLDSYNQRRQEAARQYTAALSGKV--KRDALAKAFTEAGVPFGIYY--PLHAQKAYTFVVTNRLVQEVISLPMHTELDA-EQIS---YITEIIL---REV----- 
ADF53994     ----------------------MVDLKGQ--------YEGIKDQI----------EEVITS------TAFINGPEVQNFQKELEEYLGVK---HVIPCGNGTDALQIAMMGLGLKPGDEVITADFTFAATVEVIALLGLTPVLVDVEPD-----TFNIDPEKVKAAITPKT----------------KAIVPVHLFGQT-ANMDEIMDIATANNLFVIEDNAQAIGG---KT-----------------------TGTIGHIGATSFFPSKNLDGGAIFT-NDDELAHTIRGVVN---------------------------HG-----------------YHHDVVGVNSRLDSLQAAVLRAKLPKLDSYNNARRKAADLYDVAFKAQI--KRDALVKHFQENNIPCGVYY--PLHKQKAYAFEVTNQLVKEVISLPMHTELDK-EQIE---FITKTLI---AFVNA--- 
EAQ38958     ----------------------MVDLKGQ--------YATIKEQV----------AEVIAN------TAFINGPEVKSFQTELEAYLGVK---HVIPCANGTDALQIALMGLGLEQGDEVITADFTFAATVEVIALLKLTPVLVDVDPV-----DFNIDIEAIKRAITPKT----------------KAIVPVHLFGRA-ANMDAIMDLAKEHNLFVIEDNAQGIGS---RD-----------------------TGGIGHVGTTSFFPSKNLDGGAIFT-NDDDLAHTIRGVVN---------------------------HG-----------------YHHDVVGVNSRLDSIQAAVLRAKLPHLDSYNKARRDAARKYTEAFMSNI--DRDALVAHLNENGIPCGVYY--PLHSQKAYKFPVTNAIVKDCISLPMHTELED-DQIA---FITKTVI---DFVNK--- 
AGC76299     ----------------------MVDLQGQ--------YEGIKDRV----------QEVIES------AAFINGPEVHAFQKELEDYLGVK---HVIPCANGTDALQIAMMGLGLQPCDEVITADFTFAATVEVIALLNLTPVLVDVNPY-----NFNIDTEAIKKAITPKT----------------KAIVPVHLFGQT-ANMDEIMAIAKEHDLYVIEDNAQGIGS---SD-----------------------TGTIGNVGTTSFFPSKNLDGGAIFT-NDDELAHIIRGVVN---------------------------HG-----------------YHHDVVGVNSRLDAMQAVVLRAKLPHLNDYNNARRDAARKYTAAFAQEI--DRDGLVKHLQTNNIPCGVYY--PLHKQKAYLFAVTNQLVKECISLPMHTELDD-EQIK---FITDCVK---EFLNS--- 
ANH59196     ----------------------MVDLKGQ--------YATIKERV----------AEVIAN------TAFINGPEVKSFQTELEAYLGVK---HVIPCANGTDALQIALMGLGLEQGDEVITADFTFAATVEVIALLKLTPVLVDVDPV-----DFNIDIEAIKRAITPKT----------------KAIVPVHLFGRA-ANMDAIMDLAKEHNLFVIEDNAQGIGS---RD-----------------------TGGIGHVGTTSFFPSKNLDGGAIFT-NDDDLAHTIRGVVN---------------------------HG-----------------YHHDVVGVNSRLDSIQAAVLRAKLPHLDSYNKARRDAARKYTEAFMSNI--DRDALVAHLNENGIPCGVYY--PLHSQKAYKFPVTNAIVKDCISLPMHTELED-DQIA---FITKTVI---DFVNK--- 
AEH01340     ----------------------MVDLKGQ--------YAEIKKEV----------QEVLET------TAFVNGPKVHEFQENLEKYLGVK---HVIPCANGTDALQIAMMGLGLKPGDEVITADFTFAATVEVIALLNLTPVLVDVDPD-----NFNIDIEAIKKAITPKT----------------KAIVPVHLFGQC-ANMEAIMQIAKEHNLYVIEDNAQAIGA---SK-----------------------SGTIGDVASTSFFPSKNLDGGAIFT-NNDDLAHIIRGIVN---------------------------HG-----------------YHHDVVGVNSRLDSIQAAVLNAKLPHLDIYNNKRRDAARAYTKALQNHI--DRDALVQHLQNKNIPCGVYY--PLHKQKAYLFTVTNQLVKEVISLPMHTELEP-DQIA---FITKTII---DFLDNN-- 
AEE18780     ----------------------MVDLKGQ--------YAQIKERV----------MEVIEN------TAFVNGPEVHAFQKELEEYLGVK---NVIPCANGTDALQIAMMGLGLEQGDEVITADFTFAATVEVIALLKLTPVLVDVDPV-----NFNIDIEAIKKAITPKT----------------KAIVPVHLFGMA-ANMDAIMDLAKEHNLYVIEDNAQGIGS---RD-----------------------TGGIGHVGTTSFFPSKNLDGGAIFT-NDDELAHTIRGIVN---------------------------HG-----------------YHHDVVGVNSRLDSIQAAVLRAKLPHLDSYNKARRDAARKYTAAFTNEI--DRDALVKHLNENGIPCGVYY--PLHSQKAYKFPVTNAIVKDCISLPMHTELED-DQIA---FITKTII---DFVNK--- 
ADV49318     ----------------------MVDLNGQ--------YEAIKEQV----------TTILET------SAFINGPEVHSFQKELEDYLGVK---HVIPCANGTDALQIAMMGLGLQPGDEVITADFTFAATVEVIALLQLTPVLVDVLPD-----TFNIDPAAIERAITSKT----------------KAIVPVHLFGQC-ANMDVILEIAEKHNLFVIEDNAQAIGA---KN-----------------------AGAIGHVAATSFFPSKNLDGGAIFT-NDDKLAHTLRGIVN---------------------------HG-----------------YHHDVVGVNSRLDSLQAAVLRAKLPLLNEYNAKRRDSARKYNAAFENII--KRDALVKHLAEKGIPCGVYY--PLHKQKAYVFPVTNQLVKEVISLPMHTELDE-EQIN---FITETII---GFVTA--- 
AOH41516     ----------------------MVDLKRR--------YARLKSEI----------TDVMAA------GSFIGGPEVDTFTRELGQYLNAP---HIIPCANGTDALELALRALGVQPGDEVIMPAFTYIAAAEMVALLGATPVLIDVRPD-----TYNIDPALVEQAVSRQT----------------KAIVVVHLFGQT-CDMDPILRVAKKYKLGVIEDNAQSLGA---SD-----------------------AGTIAHIGTTSFFPTKPLDGGAVFT-ADSQLAERIRCLAN---------------------------HG-----------------YDHRAIGRNSRLDALQAAILRVNLRHMDDDISRRRAVADRYDEGLRALL--RRDALREALRSQGIPSMVYY--AIHEQEAYKMAESVRLAHDVLSLPIHAEMKD-EEVT---HIADRVK---AFFQK--- 
AJW62210     ----------------------MVDLQGQ--------YQKIKNEA----------LKVMES------AAFINGPEVKEFTTELQNYLDVK---HVIPCANGTDALQIALMALDLQEGDEVITADFTFAATVEVIHLLKLKSVLVDVDYN-----TFTIDIEKLKAAITPKT----------------KAIIPVHLFGQC-SNMEEILKVAKEHNLYVIEDNAQAIGA---SD-----------------------SGTMGTLGTTSFFPSKNLDGGAIFT-NDDELEYKIRGIVN---------------------------HG-----------------YYHDEVGVNSRLDSVQAAVLRIKLRLLDEYAKARNEAAAYYDNVFANHI--KRNELQEFLTSKEIPAMIYY--ALRKQKAY-FVNTDKLLDQVISLPMHTELDE-EQLK---YITDAVL---EFMK---- 
EAQ42352     ----------------------MVDLQKQ--------YQQIKDAV----------QDVLNS------SSYINGPLVKEFQKDLEAYLNVK---HVIPCANGTDALQIAMMGLGLEQGDEVITVDFTFAATVEVIALLKLTPVLVDVDKE-----TFNIDIEALKKAITPKT----------------KAIVPVHLFGQV-ANMDAILEIAKEHNLFVIEDNAQAIGA---KD-----------------------AGTIGDVGTTSFFPSKNLDGGAIFT-NNDDLAHTIRGIVN---------------------------HG-----------------YYHDVVGVNSRLDSIQAGVLKAKLPHLDTYCNARRNAARFYNKAFANHI--QRDALHKHLLSKEIPNAIYY--ALHAQKAYKFPVTNDLIKTVISLPMHTELEE-DQLQ---FITNTIL---DFLN---- 
ACY47622     --------------------LQMVDLVGQ--------YRAIRGEV----------EEVLES------GQFIRGPIVARFEEELAAYLGCR---FALGVGNGTDALQLAYMALDLKPGDEVIVPAFTFVATAEAAALLGIRPVFADIDPR-----TFNLDPASVEARISPRT----------------RAIVPVHLFGQA-ADLTPLLELAERHRLFVIEDNAQAIGA----------------------------TGTFGHIGCLSFFPSKNLDGGAVLT-NDPALHERLSMLAN---------------------------HG-----------------YYHELIGVNSRLDALQAAILRVKLRHLDAYTRARQEAAARYDTLLADCL--GRDGLRRYLEQRDIPTAVYY--PLHRLPAFALPEAEKATREVLSLPMHTELTP-AQQT---YIAEAIR---TYVETAL- 
ADY29444     ----------------------MVDLKGQ--------YQDIKEQV----------AQILET------SAFINGPEVHALQKEMEEYLGVK---HMIPCANGTDALQIAMMGLGLQPGDEVITADFTFAATVEVIALLQLTPVLVDVEPD-----TFNINPAAIEKAITPKT----------------KAIVPVYLFGQC-ANMDAILEIAEKHNLFVIEDNAQAIGA---KE-----------------------AGTMGHVSATSFFPSKNLDGGAIFT-NDDALAHTLRGVVN---------------------------HG-----------------YHHDVVGVNSRLDSIQAAVLRAKLPNLDTYNQKRRAAALKYSMALANHI--DRDALVKHLQSKDIPCGVYY--PLHLQKAYKFPVTNQLVKEVISLPMHTELDD-EQIT---YITDAVL---EFLNN--- 
ADX67235     ----------------------MVDLQSQ--------YQNIKSAV----------QNVIES------AAFINGPSVKDFQTKLEEYLGVK---HVIPCGNGTDALQVALMALGLEQDDEVITADFTFAATVEVINLLGLKSKLVDVDYE-----TFTIDTDRLKAAITPKT----------------KAIIPVHLFGQC-ANMDAILEIAKEHNLYVIEDTAQAIGA----------------------------AGTIGDIGCTSFFPSKNLDGGAIFT-NNDELAHKMRGIVN---------------------------HG-----------------YYHDEIGVNSRLDSIQAAVLGVKLPHLDSYNAARQKAASFYNKAFEEIL--KRNDLQAFLAEKEIPAMIYY--PLRKQKAYDFPNTNRLINEVISLPMHTELTD-EQLT---YITESVK---EFFAQ--- 
AKQ45252     --------------------FQMVDLKGQ--------YQRLKSAI----------QAVVDS------TAFINGPEVKTFSENLGQYLQAA---HVIPCGNGTDALQIALMALDLPAGGEVLVPAFNYVATAEVIALLGLKPVFVDVLPD-----TMCLDPAKARLAVTEKT----------------VAIMPVHLFGQC-APMEEIMDLALAQELFVIEDNAQAIGA---AE-----------------------AGTIGHVGTTSFFPSKNLDGGAIFT-QEEELASIIRQIAN---------------------------HG-----------------YHYSRIGVNSRLDTLQAALLNVKLQHLDDFILRRQKAAAFYDAHFAEVI--QRDALKTYLQEKGIPSMVYY--PLHLHEAYAFPVSESLCERVISLPMHTELTE-EQQT---LIAEAVI---RFFKA--- 
ANI89253     --------------------IQMVDLKNQ--------YQKLKTQI----------MDVMES------AAFINGKPVQDFCNNLSEYLNVK---HVIPCANGTDALQIALMALDLQPGDEVITPSFTFIATTEVVALLGLTPVFVDVDKD-----TFCMDIEDVRKSITPKT----------------KAIVPVHLYGQA-VNMEALMSLAAEYNIPVIEDNAQAIGC---SN-----------------------TGTIGTIGTTSFFPSKNLDGGAIFT-NSDELAAKMKIIAS---------------------------HG-----------------YYHEIVGCNSRLDTMQAAILNIKLKELDNYIAARNVVADYYDTAFANHI--DRNGLQAFLAEKNIPAMIYY--PGHKQQMFELPATDRLTERVISLPIHTEMDE-EQLK---FITDNVL---EYCK---- 
ALJ00297     --------------------LQMVDLKGQ--------YQRLKTQI----------QAVVDS------TAFINGPQVKTFAGNLSKYLQVN---HVIPCANGTDALQIALMALDLPAGGEVIVPAFNYVATAEVIALLGLKPVFVDVLPD-----TFCIDPAKARLAVTEKT----------------MAIMPVHLFGQC-APMEEIMDLAIAQELFVIEDNAQAIGA---AE-----------------------AGTIGHIGTTSFFPSKNLDGGAIFT-QDIDLASTLQQIAN---------------------------HG-----------------YHYSRVGVNSRLDTLQAALLDVKLTQLDDFIYRRQKAAGVYDAYFAEVI--QREALKSHLQEKGIPSMVYY--PLHLHEAYGFPVSEELCGKVISLPMHTELTE-EQQQ---YIAEAVV---SFFQS--- 
AFL77297     --------------------MKMVDLHRQ--------YLGIRDEV----------GDVIAE------TAFIKGPAVGLFEEELARRLEVR---HCIACGNGTDALLLSLLAVGLQRGDEVIVPAFAFAAVAETVLLLGGVPVFADVDPR-----TFNIDPASVARLVSERT----------------RVVIPVHLFGQP-CDMAALTAVAKEHGLKVIEDNAQSLGA---SD-----------------------AGTIGEIGCTSFFPSKVLDGGAVFT-DDDGLAARIRALGS---------------------------HG-----------------YDSRLVGMNSRLDTLQAAVLRVKLPHLDTWIAARRSVAARYTERLGGLV--CRDGLRAALAKEGIPSMVYY--TLYEQPAYRMRHAAALPAAVLSLPMDSELTD-AEVE---RVTDAVC---RYFADNE- 
AMJ68132     --------------------MRLLDLAAE--------HAALQPAL----------REVLAE------AAFIQGPAVGQFAAELGAYLGGA---HVVPCANGTDALTLALLSLDLPAGAEVIVPAFTYVATLEAAALLGLRPVLADVRPD-----TFNLDPVAVAAALTPRT----------------GAIIAVHLFGQC-ADLEALGALAAAHGVALIEDNAQALGA---AS-----------------------AGTVGAVGTTSFFPSKNLDGGALLT-RDPARAALLQQLAN---------------------------HG-----------------YHHQRIGLNSRLDTLQAALLRVKLRQLPANTAARQAAAARYDGALDDIL--RRDALREHLHQCGVPTSVYY--PAHQQPAYAFPVAERLCETVLSLPMHPLLTV-AQAA---YVGEAMG---YFFAGWE- 
AEI50300     --------------------IPFVDLHAQ--------YMSIKAEI----------KRVITE------SAFIGGHYVQQFENDFANYLNVN---YCIGCANGTDSIEILLQAHGINRGDEVIVPAHSWFSTSEAVTAVGGVPIFVDVLPN-----QYVINPALIEEKITPRT----------------KAIIPVHLYGMA-ADMDDIISIAEKHNLIVIEDCAQAHGA----------------------------VGTLGHSASFSFYPGKNLDAGGMVT-NDSKIADFARMIAR---------------------------HG-----------------HNHLIEGRNSRLDGLHAAILSTKLPHLNLWNESRRSIAARYTEFL-NGI--RRDLIKDQLKLMGIDTAIHY--ALPLLPAYAFPIAAYQADRILSLPIYSEMNE-EQIDYLFYALDTIL---SKNTVP-- 
AFD08179     --------------------VPFVDLKSQ--------YLSIKADI----------SRVIEE------TAFIGGHYVEEFEKSFAELYGVK---HCIAVGNGTDSIYVIMKMLGIGPGDEVITVANSWISSSETITQTGARVVFVDIDPI-----HYTIDEAQLASKITART----------------KAILPVHLQGQM-CEMDKIMSIAQEHNLYVIEDCAQSHFS----------------------------AGTIGIAGSFSFYPGKNLDAGCIIT-NDSDLALRCKMFAR---------------------------HG-----------------HQHEMEGINSRLDGLQASILSAKLPYILEWTEKRRQNAKAYSEALQNVV--QRDELQRFLHEKGVETAVHY--ALPNMACYKFPIASQYQDEILSLPMYAELTS-EQIE---YAAQCIM---EFVQVYA- 
ANU64847     --------------------YPFLDLGKV--------NAPYAVAL----------ARVIDS------GRYIGGTEVEEFERELSGLVGTR---HAVGVASGLDALRLTLSAW---PGDEVIVPANTYFASVLAVSTAGLRPVPVDADAS-----THNIDTSLLERAMTPRT----------------RAVMPVHLYGRP-AWDSRIADFASANGLLVIEDVAQAIGA----D-----------------------CGALGDAGCFSFYPTKNVDAGAVTT-DDAELADMLRSLRN---------------------------YG-----------------YYFDHLGANSRLDPIQAAMIRVKLAYTGHENDGRREIAATYDAEIAN-V--WRDELRGYLLSRGVETLVHY--PPHRQNCYPMPVAERLANEVVSLPISPACTSVDDAR---EIAAIIN---EFRI---- 
AGB27825     --------------------MEYLSLQKV--------TAMHRDEI----------SRVVDS------GWYLQGRATAQFEADYARYIGTR---HCVGCGNGLDALSLIFRAY---EGDEVIVPANTYIASILAISENGLRPVLVEPSPG-----TLQLDETRIEEAVTERT----------------RALLSVHLYGRC-AWTEGISDICTRHHLRLIEDNAQGVGCIQS---NSGLNVQSLKPKVPSRLQGALGCGSLGSAAAHSFYPGKNLDAGAVTT-DDEELARVVRALGN---------------------------YG-----------------YVFPYRGMNSRIDEIQAAVLGVKLKYLDEENRRRKAIADHYYSHIDN-L--HRDELQAWLTAQGIGTMIHY--PPHLQDCYPLPVTESIAAHELSIPCNQTMTN-ADVA---AVCRALN---AFRGNKI- 
ALL05842     --------------------IPYENLKTL--------NKPFEEKL----------DLFLDK------GWYILGEEVSLFEEEFASYHQEK---YVAGVANGLDALILSLKCC---PGDEVIVPSNTYIATILSILHCGLTPILVEPDPR-----TYNIDPALIGPAITSKT----------------AAIMVVHLYGQC-CEMDPIMEIAAQHGLKVIEDCAQAHGA----------------------------AGTFGDFGAFSFYPTKNLDAGAVIC-KSESDHQQIKQLRN---------------------------YG-----------------YHNSVVGYNSRLDELQASFLRVKLPFLDQINNHKRDLAAIYLKELKA-F--ERDRLKQYLLDHSIATEIHY--APQDQAALKYPISSNIHQTTLSLPCSFAHTK-EDIY---QVVKIIN---KFNS---- 
ANH81533     ----------------------MVDTHTQ--------YHKIKDEV----------IEVMES------SAFINGKIVQEFAGNLAGYLNVK---HVIPCGNGTDALQIALMALGLKPGDEVITPSFTYIATTEVVALLRLTPVFVDVDEK-----TFCIDPAAIEKAITPRT----------------KAIVPVHLYGQS-ANMEAIMKIAEKHSLFVIEDNAQAIGC---SD-----------------------TGTIGHIGCTSFYPSKNLDGGSLFT-NDDALAEKLKMIAN---------------------------HG-----------------YYHDLVGCNSRLDSIQAAILNIKLKHLDAYCKARQEVAAYYNAAFSGNI--ERDAFKDRLEKKGVPSMIYY--PAHKQKMFALPVTTYLTDRVISLPIHTEMDA-EQLA---FIKDAVL---SAL----- 
AOW09225     --------------------LQMVDLKSQ--------YDKIAATV----------QGVLDT------NTYINGPQVHAFQKSLEEYLDVK---HVIPCANGTDALQIAMMGLGLKPGDEVITADFTFAATVEVIALLQLTPVLVDVDLD-----NMNISIDAIKKAITPRT----------------KAIVPVHLFGRA-ANMEAIMAIAKEHNLYVIEDNAQAIGA---SD-----------------------AGTIGHVSSTSFFPSKNLDGGAIFT-NDDDLAHIIRGIVN---------------------------HG-----------------YHHDVVGVNSRLDSIQAAVLNAKLPFLNSYNNARRDAAAKYNAALSGHI--DRDGLMQHLLDKGIPCAIYY--PLHLQKAYLFTITNQLVTEVISLPMHTELDD-EQIK---FITDSVL---EYLK---- 
CCG54310     --------------------LQMVDLKSQ--------YDRIKDEV----------QEVLDT------TTYINGPLVHQFQADLEKYLGVK---HVIPCANGTDALQIAMMGLGLKPGDEVITADFTFAATVEVIALLQLTPVLVDVDMN-----NMNISIEGIKKAITPKT----------------KAIVPVHLFGRA-ANMDAIMELANEHNLFVIEDNAQAIGA---KD-----------------------VGTIGHVGATSFFPSKNLDGGAIFT-NDDALAHTIRGIVN---------------------------HG-----------------YHHDVVGVNSRLDSIQAGVLKAKLPHLDSYNKARQVAARKYSEAFAFNI--KRDGLLEHLQAKGIPCAIYY--PLHSQKAYAFPVTNQLVKEVIALPMHTELDE-EQIK---FITDAVL---EYV----- 
AFU70197     --------------------LQMVDLKGQ--------YEKIKDEV----------IEVVNS------TAYINGPAVKQFQENLENYMGVK---HVIPCANGTDALQISMMGLGLKPGDEVITVDFTFAATVEVIALLNLTPVLIDVDKD-----TFNIDLEKLKKAITPKT----------------KAIVPVHLFGHV-AQMEEIMEIAKAHNLFVIEDNAQAIGA---KN-----------------------AGTIGDVGATSFFPSKNLDGGAIFT-NNDELAHTLRGVVN---------------------------HG-----------------YHHDVVGVNSRLDSIQAAILDIKLKHLDNFSSNRQNAARQYNEALSKSI--KRDELVNHFKEKNIPHGVYY--PLHLQKAYKFTITNKLVDEVISLPMHTELDK-EQID---YITSEIL---KVVG---- 
ABG60724     --------------------IPFFTLVHQ--------NAFLEKEI----------KELHAE------AWYILGKRVAQFEKAYAAYNNVR---HCIGVGNGLDALTLSLRALNIGKGDEVVVPANSFIATLLAVTQVGATPILAEPDKH-----TFNITAEEIKKKITSKT----------------KVIIPVHLYGLP-CAMEDLISLAETNNIFIVEDNAQAHGA----------------------------TGSFGIANATSFYPVKPLDGGAVTT-NDAGLARQIRLLSN---------------------------YG-----------------YYYETTGINSRLDEIQAGVLSIKLNYLDRWNEERIQLANLYSEILKDTI--KRDLLKEHLKKQGIETGIHY--PPHLQKAYDLPVTEKLSETILSLPIYNGMKN-EDVE---YVCEVIR---NFINKKV- 
AFJ09149     --------------------IEYLSLKRI--------TAMHEDEI----------SDVVAS------GWYLNGTAVQRFEEHYRTYIGTQ---HCVSCGNGLDALHLILRAY---DGDEIIVPANTYIATILAITENNLTPVLVEPDII-----TLEIDDNRIEAAITPRT----------------RAIMLVHLYGRC-AYTERIGNICKHYGIKLIEDNAQAHGC----------------------------TGSLGDAAAHSFYPGKNLDAGAVTT-NDLELAKAVRTLGN---------------------------YG-----------------YVFDYQGKNSRMDEIQAAVLDVKLKYLDKDNARRKEIAHYFEQHIEN-I--ERDRLQEYLKENGVQTMIHY--PPHKQKAYKFPITERIHREELSIPCNQTMSL-DDAE---LIVTLLN---NFH----- 
ANQ49503     --------------------VPFLTLESQ--------QKKIRSEV----------TQVYDK------GNYIMGEELTTFELSYAQFSGTN---YCIGVGNGYDALKISLLALDIKEGDEVILPAYSFYATLLSILEVKAIPVFVDIDKK-----DGLMDLHQLESKMTSKT----------------KAIIAVHLYGHM-VNMDQLIDVVNKHQLYLIEDNAQAQGA----------------------------SGSFGHVNATSFYPGKNLDAGAITT-NDEDLYKKCLSIRN---------------------------YG-----------------YVHNTVGVNSRLDELQAGFLNIKLKYLEKWNLERQNIVDMYSELLKNVI--KREKLKEFLKEKGVDTLIHY--PLHLQEGVNFPIAEEIASTTLSLPLFIGMTN-EQVK---YVCDQIK---LFFD---D 
APW32742     --------------------IEYLSLKRI--------TAMHEDEI----------SDVVAS------GWYLNGTAVQRFEEHYRTYIGTQ---HCISCGNGLDALHLILRAY---DGDEIIVPANTYIATILAITENNLTPVLVEPDIT-----TLEIDDNRIEAAITPRT----------------RAIMLVHLYGRC-AYTKRIGNICKQHGIKLIEDNAQAHGC----------------------------TGSLGDAAAHSFYPGKNLDAGAVTT-NDLELAKAVRTLGN---------------------------YG-----------------YVFDYQGKNSRMDEIQAVVLDVKLKYLNEDNARRKEIAHYFEQHVKN-I--ERDRLQEYLKKNGVQTMIHY--PPHKQKAYKFPITERIHREELSIPCNQTMSL-GDAE---LIITLLN---NFH----- 
ADK97043     --------------------INYLSLQKI--------TALHESEI----------NQVLRS------GWYLQGEHIALFEKNYAQYIGTK---YCVTCGNGLDALCLIFRAY---EGDEVIVPANTYIATILSITENHLTPILVEPDIN-----TLEIDEKQIEQAITSRT----------------RAIMLVHLYGRC-AYIPFIGDICKHHNLLLLEDNAQAHGC----------------------------TGSLGNAAAHSFYPGKNLDAGTVTT-DNEQLAQTIRSLAN---------------------------YG-----------------YEFSFKGKNSRMDEIQAAVLNVKLPYLDKENQRRKQIAKAYLEGINN-I--SRNRLQQYLKDNGIETMIHY--PPHQQEAYKYPITEFIHHQELSLPCNPTMTD-EEVY---QIIDSIN---MYQ----- 
AMP97180     --------------------IPYESLKIL--------NLPFEEKF----------ADFLDK------GWYILGEEVAQFEQEFAAYHQEN---YVVGVANGLDALILSLQCC---KGDEVIVPSNTYIATILAIIQCGLTPVLVEPDSH-----TYNIDPKLIARAITPKT----------------VAIMVVHLYGQC-CEMDPILGLAKQHQLKIIEDCAQAHGA----------------------------AGTFGDFGAFSFYPTKNLDAGAILC-RTESDYHQLRQLRN---------------------------YG-----------------YHNGVIGYNSRLDELQASFLRIKLPHLDEINAHKRKLAAIYNEHLNA-F--KRDQLKQYLQEHQIGTEIHY--PPQDQVALKYPISAKIHQQTLSLPCSFAHTA-EDIF---RVTEVMN---KFHLK--- 
ALW85863     ----------------------------------------MQSAL----------REVMAS------AAFIQGPAVSHFATELGEYLGGA---HVIPCANGTDALTLALLSLQLPAGAEVIVPAFTYVATLEAAALLGLRPVLVDVLPT-----TFNIDPAAAEAAITPRT----------------GAIVAVHLFGQC-ADLEALHAISARHGVALIEDNAQAIGA---AN-----------------------AGTVGEVGTTSFFPSKNLDGGALLT-RDATRADLLRQLAN---------------------------HG-----------------YHHQHIGLNSRLDTLQAALLRVKLQHLPAATAARQAVAARYDAALAGML--RRDDLQHFLQRCGVPTMVYY--PVHAQPAYAFPVAERLCGLVLSLPIHPRLTE-EQQE---YIIACLG---IFFGR--- 
AEA22236     --------------------IDYLSLKDI--------TDLHGDEI----------ERVVRS------GWYLQGQETNLFEQNYARFIGTE---HCVTCGNGLDALSLILRSY---AGDEVIVPANTYIATILAITENKLTPILVEPDIN-----TLQLNDRLIEAAITSKT----------------RAIMLVHLYGRC-AYTPLIGELCQFHNLLLIEDNAQAHGC----------------------------TGSLGNAAAHSFYPGKNLDAGAVTT-DDEELAQTIRSIAN---------------------------YG-----------------YEFSFKGVNSRMDEIQAAVLDVKLRYLDQENNRRKEIAKTYQQRIKN-I--SRDRLKVYLNDKGVRTMIHY--PPHQQKAYTFPTTETIHQQELSLPCNPTMTD-AECQ---KVIDCIN---EYQ----- 
ALJ61586     --------------------IPFLSLKDV--------TALHGAEI----------SRVVNG------GWYLQGKENERFEENYSKFVGVQ---YTVGCANGLDALIWIFRAY---PGDEVIVPANTYIATILAITENGLKPVLVEPRLN-----TFEIDEDKIEEVITSRT----------------KAIALVHLYGRL-AWSEKIANICKKYNLKLVEDNAQAHGC----------------------------TGSLGDAAGHSFYPGKNLDGGAVTT-NDLELAITVRTLAN---------------------------YG-----------------YIFKYRGRNSRLDEVQAAVLNVKLKYLVEDNTYRKEVAKYYIQNIKH-V--KRDELHDYLEQNGVGTVIHY--PPHKQECYKLPITEYISEHELSIPIGPTISM-EEVK---DVVKLIN---KFTVK--- 
AKU69879     --------------------IKYLSLQSI--------TALHDTEI----------ERVIRS------GWYLQGQQNRLFEENYAQYIGTK---HCITCGNGLDALCLILRAY---EGDEVIVPANTYIATILSITENQLTPVLVEPDIN-----TLEIDEQQIEQAITPRT----------------RAVMLVHLYGRC-AYTSLISNICQRYNLLLLEDNAQAHGC----------------------------TGSLGNAAAHSFYPGKNLDAGAVTT-DDEQLTQTIQSLAN---------------------------YG-----------------YEFTFKGINSRMDEIQAAVLNVKLQYLNEENQRRKMIAKAYHEDINN-I--SRNRLQQYLKDSGIETMIHY--PPYQQQAYKYPITEFIHQQELSLPCNPTMTD-EEVQ---FIIDQIN---KYQ----- 
ADR20900     --------------------VPFLRL------------SPLRAEV----------EDVLEN------GVFMNGENIEAFKYGFSNFLDLN---AIIPTANCTDALEIILRSLDIQEGDEVITSAFSWFSDASVIKLIGAKVVFCDIDIS-----HFEINLSDLERRITVKT----------------KALILPHLFGLLHPEIDKISSICKQNNIVLIEDCAQAHGA---LN-----------------------AGTFGDVAVFSFYPTKNLDAGAIAT-NNGTLAENCSRWAN---------------------------HG-----------------NEHLQLGRNSRMDEIQAAVLCTNLTFLHSDNEKRQKLAGIYYDILAD-C--RRDELQKFLLENNIETDIHY--ALSDMEVF-FDQASLASRTVLSLPIHPNHTE-LEIS---FVAEKIK---SFFRA--- 
APU95264     ---------------------QVIPYGRQ--------H--ITEED----------IDTLKS------DYLTQGPKIKEFEDNFASYVGAK---YAVAVANGTAALHLCALALDVNKGDKVITTPITFAASANCVRYCGGEVIFGDIDPK-----LLNIDRTLLKESPKGTY----------------KGIIPVDFAGRA-VNLEEYRKLANEYDLWIIEDACHAPGG---SH-----------------------NGNHADLAIFSFHPVKHIEGGMITT-NDETLYKKLLTLRT---------------------------HGDLYENTVAFAGGDESYPMEMQTLGYNYRITDFQAALGNSQLKRADEGIAIRRMIADRYQAAFAD----DRLGLYNFLRTKNIFAQIHY--PCHLMPYYRRLQAEQYYKHCISLPMYPTLTE-AEQE---YVIEEIK---GYYK---- 
AHF11977     --------------------YPHLSLQRA--------NEPYMAEM----------AEVIEG------GWYIRGKYVSQLEAELCRYLGCR---HAVATGNGLDALRLILRAY---PGDEVIVPSNTYVASVLAITDNGLVPVFVEPSEQ-----THNLDTSLVEQAVTPRT----------------RAIMVVHLYGRA-CWDEQLKAVAARHGLKIVEDNAQAFGA----------------------------TGALGDASGQSFYPTKNLDAGAVTT-DDPALADVVRALGN---------------------------YG-----------------YVNEYKGVNSRMDDLQAAFLLVKLKYLDAGNRRRAEIARLYTDSIRN-I--ERDRLMHYLETEGVGSLIHY--PPHKQQCYRLPVAEQLAHEVLSLPMSDYLTD-DEVR---EIVSIIN---RFA----- 
AIM39145     --------------------------------------------MPHMGGRE---HEAFDA-----------GPNVNGFEEDLEEFL---ADVKVAALSAGTAALHLALIECGVGYGDEVICQSMTFSASANPISYQGAIPVFIDSERD-----TWNMCPIALRDAISDRI---------AK-GKKPKAIIVVHLYGMP-AKMEEILTIANEFDIPVLEDAAEALGS----------------------------CGTFGRFGVLSFNGNKII-GGALVC-HSQEDKDKAVFLST---------------------------QA-----------------YQHSHIGYNYRMSNICAGIGRGQMEVLAHRVEARRAMTDFYVNLFSSCVVFTREELRLALLEFNIESR---WKPMHLQPVFESNIAEDLFDKGLCLPSGSNLTD-EERI---RIKTAIE---QVFSK--- 
AND20350     ---------------------------------------------AHMGGSE---REAFET-----------GPNVDGFEHDLSQWLSTHREVHAVALSSGTAAIHLALIMLGVSKGDEVICQSFTFAASANPICYQGATPIFVDSEPD-----TWNMDPILLEQAICDRM---------KQTGLKPKAILPVHLYGTP-ARMNEICDIASRYGIPVVEDAAEAMGA----------------------------CGTFGQYGIFSFNGNKMI-GGALLC-HTEEEAQRVKFYAT---------------------------QA-----------------YQHEQIGYNYRLSNVSAGIGRGQMRVVDNHIAHRRAIHRLYTELLAGLIV-SALQLMQHLAKADIETR---WKPLHLQPVFSNGVSEALFNCGLCLPSGSMMTC-EDVM---RVADAIR---SMR----- 
AII68864     ---------------------------------------------AHMGGSE---REAFET-----------GSNVDGFEHDLSQWLSTHQEVHAVALSSGTAAIHLALIMLGVSKGDEVICQSFTFAASANPICYQGATPIFVDSEPD-----TWNMDPILLEQAICDRM---------KQTGLKPKAILPVHLYGTP-ARMNEICDIASRYGIPVVEDAAEAMGA----------------------------CGTFGQYGIFSFNGNKMI-GGALLC-HTEEEAQRVKFYAT---------------------------QA-----------------YQHEQIGYNYRLSNVSAGIGRGQMRVVDNHIAHRRAIHRLYTELLAGLIV-SALQLMQHLAKADIETR---WKPLHLQPVFSNGVSEALFNCGLCLPSGSMMTC-EDVM---RVADAIR---SMR----- 
CEA15263     --------------------------------------------MAHMGGHE---QEAFDT-----------GPNVNGFEKDLRGYL---DDVHVVALSSGTAAIHLALVQLGVGPGDEVICQSFTFAASANPIKYLGASPVFIDSESD-----SWNMSPVHLREAIVDRI---------AKTGKKPKAIIPVHLYGMP-AKMDEIMDIANEFEIAVLEDAAEALGS----------------------------CGTFGEFACLSFNGNKMI-GGALVC-STEEEAKRTMFYAT---------------------------QA-----------------YQHSHIGYNYRMSNICAGIGRGQMMVLDNHVARRRAIHQLYKKELEGIIVFSCEDIRLKMDDTNIETR---WKPMHMQPVFEDGTSEALFDKGLCLPSGSSLTN-DDIL---RVVGVIK---GM------ 
AMR32927     --------------------ITTPELEKS--------LREIAKAK-------PVTGKVLDELLGVDDGWLTAGRFANSFEYDFAKYFGAT---KALLVNSGSSANLVAFYALALKPGDEVITVAAGFPTTVNPIIQFGAIPVFVDVDIA-----THNVKAEDIEAAVSPKT----------------KAIMIAHSLGNP-FDLDEVMRVAKKYNLWVVEDDCDSLGA----------------------------TGTFGDISTFSFYPAHHIEGGAVLI-NNPELAKVAESFRDWGRDCYCEPGKDNTCGCRFSQQLGSLPYG-----------------YTYSHIGFNLKVTDMQAAFGVSQLKKLDYFVQRRRENYKALYERMKELI--DRHMLVQHLEEKKIGTRLLF--NLLRQPAYALTNTDTIMNQSFWLGVWPGLNE-SHYD---YMLDVIK---AYIS---- 
ABC45732     ---------------------DTVSTSVE--ERIIDAIRTVIGDRPTFEGNE---KECIDT-----------GSYVDRFEEDLADYTGAK---RAVVVVNGTSALHVCLRLVGVEAGDEVLVPALTFVATANAVTYQGATPHFVDSEER-----TLGLDPAKLGAYLDDIAKVRDGTCINTQTGNPIKAVVPMHAYGHP-VDLDPLQEVCEQYQLTLVEDAAESLGS----------------------------TGTIGRLGVLSFNGNKTI-GGAILT-DDDDLADEAKHLTT---------------------------VA-----------------YFHDKTGYNYRLPNLNAALGCAQLEELPSFLDRKRALAERYRDAFADVVFFRRDAVLETTNEAGLMTR---WQLLSSLPMYELSTAKDLERRLINIPSTPSLVE-EVQS--------------------- 
AFM02719     --------------------IPYENLNLS--------NKPFFKDY----------SQFLEK------GWFILGNETQEFEKEFAHYSQSK---HCIGVGNGLDALSIILKALNKNEETEVIVPSNTYIATILAILQNGFKPVLVEPDIN-----TYNINSSEIEKAITPKT----------------KVIMVVHLYGKV-CQMDKIQEIATKYNLLIVEDAAQAHGA---SD-----------------------AGSFGIANGFSFYPTKNLDGGAIIT-NDSELNESIRSLRN---------------------------YG-----------------YYNEKIGYNSRLDELQAAFLRIKLQKLDDINNHKRKLAKLYLENLKS-F--KRNELKEYLLKNEIGTEIHY--PPAEQKALKFPIAKQIHETILSLPISYFHTE-NDIL---RVIEVMN---KF------ 
CBH23616     --------------------SETVQTASDLPGRVVNVLDACLAEAPVFEGNE---KECIDT-----------GSYVDRLERDLAEYTGAK---RAVVAVNGTAALQVCLRLVGVERNDEVLIPALTFVATANAVSYLDAIPHFVDSEER-----TLGLDPAKLGAYLDDIAEVRDGTCVNTQTGRPIRAVVPMHAYGHP-VDLDPLQNICDTYHLALVEDAAESLGS----------------------------TGTRGQCAALSFNGNKTI-GGAILT-DDEALADEAKHLTT---------------------------VA-----------------YVHDRVGYNYRMPNLNAALGCAQLEQLPTFLERKRTLARRYQKAFADVVFFLRDAILEETNDAGFGTR---WQLLSSLPMYELSTAGSLERRLINIPSTPSLVD-SNHD---Q----------------- 
AKP71016     -----------------------------------------------MGGNE---NEAFAE-----------GPNVNQFEESIKTYL---QSVDVAALSAGTAALHLALIILGVKAGDEVTCQSMTFSASANPIAYQGATPVFIDSEKE-----TWNMCPTALEEAIKDRI---------AK-GKKPKAIIVVHLYGMP-AKMDELMAVASKYEIPIIEDAAEALGS----------------------------CGTFGEMSILSFNGNKII-GGALIC-KTSEQKEKAVFLST---------------------------QA-----------------YQHSEIGYNYRMSNICAGIGCGQMEVLDERITQRRANHQFYIDLFKNIVVFSREDLRLKFLEDNIESR---WKPMHLQPVFAGRVAEQLFENGLCLPSGSNLTD-ADRQ---RISEVVY---KLKR---- 
ADZ78375     ----------------------TVSFIRE------------TYKSPRFRGNE---LDTIDS-----------GAYVDRFEEMMQQITGTK---KAVAVVNGTSALQVALRLAGVKQGDEVITQALTFIATANAIAYNGAIPVFVDVDID-----TMGLSPRALNQFLEEYGDLREDGCYNKQTGRKIAACLPMHTFGFP-VHLDELLGVCDKWNIPVVEDAAESLGS----------------------------TGAFGHLGIFSFNGNKTV-GGAIVT-NDISLGELGKYLTT---------------------------TA-----------------FFHDELGYNFRMPNLNAALACAQLEQLEGFIAAKRALAEDYKSFFA-TIFREREAFLRATNDQKVMTR---WQLMFRLPMYGQKNAIFLEERIVNIPS--SVI--------------------------- 
