# Supplementary material for: Phylogenetic comparison between Type IX Secretion System (T9SS) protein components suggests evidence of horizontal gene transfer
Source: PeerJ. 2020 Jun 26;8:e9019. doi: 10.7717/peerj.9019 (PMC7323717; doi:10.7717/peerj.9019)
Supplement: Supplemental Information 1 — T9SS components sequences, alignment of each T9SS protein family, NEX files used as input for MrBayes tool, genome annotation (GFF) file for Porphyromonas gingivalis and detailed Bayesian Inference trees with support values. [file peerj-08-9019-s001.zip › supplemental/Supplemental files/Supplemental Data S2/port.rphylipi]

151  202  i

ALO29888     -----------DYKRYHLGFHVGMHAQDLVIS---------------KYSPG-FSVGVIGDMFLLPNLNLRL-LP-TLHF-GDKQFVF-----VRSNYLEFPLLLKYGSRRLNNMRPYLIGGPYWTMELG---T-----KANDYGVQIGLGCDFYLPFFKLCPELRFSFGFPDVI-------SISRARTRMIMLTFNFE--- 
ALJ25216     -----------DYKRYHLGFHVGMHAQDLVIS---------------KYSPG-FSVGVIGDMFLLPNLNLRL-LP-TLHF-GDKQFVF-----VRSNYLEFPLLLKYGSRRLNNMRPYLIGGPYWTMELG---T-----KANDYGVQIGLGCDFYLPFFKLCPELRFSFGFPDVI-------SISRARTRMIMLTFNFE--- 
AKV64412     -----------DYKRYHLGFHVGMHAQDLVIS---------------KYSPG-FSVGVIGDMFLLPNLNLRL-LP-TLHF-GDKQFVF-----VRSNYLEFPLLLKYGSRRLNNMRPYLIGGPYWTMELG---T-----KANDYGVQIGLGCDFYLPFFKLCPELRFSFGFPDVI-------SISRARTRMIMLTFNFE--- 
BAK26017     -----------DYKRYHLGFHVGMHAQDLVIS---------------KYSPG-FSVGVIGDMFLLPNLNLRL-LP-TLHF-GDKQFVF-----VRSNYLEFPLLLKYGSRRLNNMRPYLIGGPYWTMELG---T-----KANDYGVQIGLGCDFYLPFFKLCPELRFSFGFPDVI-------SISRARTRMIMLTFNFE--- 
BAG33297     -----------DYKRYHLGFHVGMHAQDLVIS---------------KYSPG-FSVGVIGDMFLLPNLNLRL-LP-TLHF-GDKQFVF-----VRSNYLEFPLLLKYGSRRLNNMRPYLIGGPYWTMELG---T-----KANDYGVQIGLGCDFYLPFFKLCPELRFSFGFPDVI-------SISRARTRMIMLTFNFE--- 
AAQ65918     -----------DYKRYHLGFHVGMHAQDLVIS---------------KYSPG-FSVGVIGDMFLLPNLNLRL-LP-TLHF-GDKQFVF-----VRSNYLEFPLLLKYGSRRLNNMRPYLIGGPYWTMELG---T-----KANDYGVQIGLGCDFYLPFFKLCPELRFSFGFPDVI-------SISRARTRMIMLTFNFE--- 
ALA93691     -----------DYKRYHLGFHVGMHAQDLVIS---------------KYSPG-FSVGVIGDMFLLPNLNLRL-LP-TLHF-GDKQFVF-----VRSNYLEFPLLLKYASRRLNNMRPYLIGGPYWTMELG---T-----KANDYGVQIGLGCDFYLPFFKLCPELRFSFGFPDVI-------SISRARTRMIMLTFNFE--- 
ADY32193     -----------DRTVLHFGFSLGINYMDYKAV---------------KLDVG-FLVGIVSELRLGDDWGLRF-LP-GLEF-ATCSLVY-----NESVYVSLPLMLKYKAKRINNFRPFITAGSSYKFDFQI--T-----RRGDVFLEMGAGSDFYLPYFKFGIELRFSLGLTDVL-------SLSKLRARIFTICFNFE--- 
ALO49205     -----------DLRPLHFSILVGTHLQDIELR---------------HWDAG-FTVGVAGEMRLSTHFQLRI-AP-ALYF-GSRHITF-----LKTVYLSTAAELIFAAPRFNNHRPYLLAGVNPMLNLS---L-----KRHDLYFETGVGCDLYLPFFKLRPELKFLFSPINTI-------SVKEAHTKMIVLTFYFE--- 
APY11893     -------Q---DNNLLRWGYFLGFSQYDFNFD---------------KRNPG-FNVGLIGNLRINSFLDLRL-EP-GLFI-TSRELYY-----IKSTYIHIPLLLKVSTKRINNFKPFIVGGFSTALNLSN-RT-----TKNSFFYELGFGIDLYLYNFKFTPSIRGVFGINDEL-------NINSMKTRGVFVNFTFQ--- 
SCD20339     -----------DQRLFHLGFTLGLHTQDLILT---------------AYSPG-FAVGIIGDMYLNRFINLRA-IP-SLYL-GDKKFVF-----IRNNYIALPLHLKISADRINNFRPYVLVGGYGSLELA---L-----KPYDAGIEFGVGCDFYLPLFKLAPELKFSFGLADIL-------SLSKAVQRMITLSFHFE--- 
ADE83417     -----------DLRPMHFGIAVGMNLQDIEFE---------------RWNTG-FSVGVLADMRLSNNLNLRI-VP-TMHF-GAKHLTL-----LKNTYLSVPVDLKFSAQRWNNIRPYMLAGVNGMVNLT---L-----QRTDLMLEVGLGCDLYLPFFKLAPELKFCYGLGNRI-------SIKSGHTKMIVLTFYFE--- 
EFC70687     -----------DLRTFHFGVTLGTHVQDIELK---------------RWDAG-FHVGVLGELRLSTHFQLRV-AP-TMYF-GTRHLIL-----LKTAYISTPTELIFAAKRVNNHRPYILLGFNPMINLS---L-----KRYDAFAEIGIGCDFYLPFFKLRPELKFMYSLINSI-------SVRDARTKMIALSFYFE--- 
ADK96269     -----------DLREFHFGVLVGTHLQDLELN---------------RWDAG-FTVGVLGELRLNSTFQLRM-AP-AMYF-GTRHLTF-----LKTAYVSCAFDLIAAAPRFNNHRPYVMLGLNPMLNLS---L-----KRSDVFVEVGLGCDFYLPYFKLRPELKFMYSLMNSL-------SVNETRAKMIALTFYFE--- 
AKU69072     -----------DLREFHFGVLVGTHLQDMELN---------------RWDAG-FTVGVLGELRLNSTFQLRM-AP-AMYF-GTRHLTF-----LKTAYVSCAFDLIAAAPRFNNHRPYVMLGINPMLNLS---L-----KRSDVFLEVGLGCDFYLPYFKLRPELKFMYSLTNSL-------SVNETRAKMIALTFYFE--- 
ADQ81010     -----------DDKLLHFGFSLGVNTMDFGVK---------------TLSPG-FSVGIISNLRLSRYFNFRF-TP-TLHF-GQRQLNY-----ITSIPISLPVYIKYSAERKGNFRPYLIAGGGMSIDLA---L-----RPVNLFAEFGVGCDIYFLFFKLAPELKYSIGFNDIF-GQVPT-SLSKLTSKMFTLTFNFE--- 
AHW59068     -----------DDKLFHFGFTIGMNTLDFNVV-------------I-TLVPG-FTVGIVSSLRLSKDFNLRF-LP-GLSF-GERQLTF-----IRSTFLDFPLLLKYKARRINNDRPYVIFGGAYRHDIS--KL-----KNGGFYAEVGGGWDHYFAFFRFSVEAKFSLGLNDQL-------SIKNLRSKIFTLSFHFE--- 
ALM20683     -----------DKQRYTWGYYLGFNSYDYKFD---------------ETSVG-FNVGLVGDVRLNDYFNLRL-EP-GIVF-VNRTLTF-----VVSTYINVPLLLKFSTKRKNNWKPFVVGGFSWSSNLSN-RQ-----MTNVFNYEIGIGVDLYLFYFKFSPSIRGVFAMTDEL-------NISSMQSRGIFINFTFQ--- 
AFL80037     -----------DKKRLSWGYFLGFNNYDFKFD---------------DRSSG-FNVGLVGDVRINEYLNLRL-EP-GLYF-MQRNLIF-----VKSTYVHVPLLLKVSTKRLNNIKPFIVGGLSTSLNLSN-RM-----TKNTNYYELGFGIDFYLYYFKFTPSIRGIFALNNEL-------NIEKMSSRGIFVNFTFQ--- 
APU09348     -----------DLRPLNWGYFLGFNQYDFKFD---------------DKSLG-FNVGLIGELRLNEFLDLRF-EP-GLHY-TKRTLGF-----IKSTYINFPLLLKVSTRRIGNWKPYIIGGASTSMNLSS-RM-----KKNTYYYEMGFGIDFYLEYFKFSPSIRGVFAINNEL-------NINSMKTRGIFINFTFE--- 
ADY28482     -----------DLRPLNWGYFLGFNQYDFKFD---------------DKSLG-FNVGLIGELRLNEFLDLRF-EP-GLHY-TKRTLGF-----IKSTYINFPLLLKVSTRRIGNWKPYIIGGASTSMNLSS-RM-----KKNTYYYEMGFGIDFYLEYFKFSPSIRGVFAINNEL-------NINSMKTRGIFINFTFE--- 
AMD85950     -----------DEKPFQWGYYFGANGFDFKID---------------DRNLG-FNVGLTGSARLIDFIDLRI-EP-GLVY-NKRVLVF-----VQSTYIYIPLLFKFSAKRWYNVKPYITAGGSMVFNLSL-RA-----TRNVFFYEFGLGLDLYTPYFRMSPSLRMLFSLNNEL-------NVNKIQTRGFLINLNFE--- 
CCG52468     -----------DKQRVHWGYFLGFNSYDFKFD---------------KSNTG-FSVGLVGNLRINDYFDVRF-EP-GFYA-TQRNLTY-----VKASNLHFPLLLKYSALRTGNIKPYIVGGFSRTLNLGA-RV-----KKWTTNYEVGFGIDLYLEYFKFSPSIRGVFGMGDEL-------NIQSMKTRAVFINFTFH--- 
APG61412     -----------DQQKWSWGYFLGLNSYDFNFD---------------EKRVG-FNVGLVGNLKLNNNLDLRL-EP-GVNF-NTRGYQ------VSSTYVHIPLLLKFNANRLNNFRPFVVGGVSTSINLSN-RM-----TTNSYYYEIGFGIDLYLYYFKLSPSIRGVFAINDEL-------NVDKMSSRAVFLNFTFQ--- 
AGA78080     -----------DDQFLSYGFFLAAHTSSLRLK---------------VFSPG-FSLGFLLKMRLHDQLTLTG-TP-KVGF-YEFQTDI-----TEMTMVEMPLLIKYKSMRFDNTRMFFVAGANPMFRTK--VL-----KSKDVALELGMGFDFYFKFFKFSPEIRFSHGLSNIY-------AIDELRRKSITVYLNFQ--- 
ABR43591     -----------DLKWLHLGFHVGIHSQDLLLT---------------SYSPG-FSVGVIGDMYMNPYFNLRF-TP-SIHF-GDKKFKF-----VRSSYLNFPLDVKYTALRLNNYRPYLIGGIYGSVDIG---L-----KSTDFGFEFGLGCDIYLPYFKLCPELKFCFGLVNLL-------ALSKATSRMVILTFNFE--- 
SCM58928     -----------DQKLFHLGFTVGINMQDLILR---------------GYTPG-FSAGIIADLYLNSFMNLRI-IP-TLHL-GSKEPVF-----VRNNYITLPLQLKLRAVRINNYRPYLLTGPYGSIELA---L-----TPYDYGVEIGVGCDLYLPYFTLSPELKFCFGLNQMV-------SLAGATHRMIILSFNFE--- 
ABG59960     -----------DDKALHYGFTLGINGSGFQNK---------------VYTPG-FSLGFIVNMRLHDHFDLRL-LP-TVGF-YSRSIQY-----IESTFVEFPLLLKYKSQRRNNSRLYVTGGFKASIEAG--RT-----NGFDLCLDMGVGMDIYCPLFKFSPEIRYSHGLLNLL-------SLSRLSSNTISLFFNFE--- 
APZ45225     -----------DKRKIHYGFYLGMNQNDFKLN---------------EPTYG-FNVGLIAELRLHKNLSIRL-EP-GLVS-NSKNIIF-----IGSTYLHFPVVFKFSTDRYKNIRPYLLAGVSYDHNFSN-RM-----TTSNFMYEAGIGIDIYLSYFKFSPSIRGVFAINNEI-------PINFMGTRGIFLNFAFE--- 
ALI98153     -----------EHKRLRWGFSLGVNASWYQLE---------------KTGIG-FNVNFISSYRL---FVLRA-QP-GVGY-HSRAIEY-----MNTFAGELPLLVKYESKRRKNSQMYFIAGVKPSLVVG--QV-----KSLDFAVEYGVGLDMFYPFFKFAPEIRYSRGISNIH-------SIQQLNTNTITLYLNFE--- 
AOW21645     -----------DKKTIHWGYYLGFNKKDFKIS---------------EPTLG-FNVGLIGGWKLHNNVTLRI-EP-GLSS-NTKTLAF-----VGGTYMHVPLLLKLSTNRLGNMRPYIVAGVSYDYNFSN-RM-----KSHNFGYEVGFGVDLYLPYFILSPSIRGTFAINNEL-------PIDYFGTRGVFINLAFH--- 
AOC94287     -----------QKQRIYFGYYLGFNSFDFKFD---------------KKTTG-FNVGVVADLRLQEYINLRF-EP-GLYY-TKRDLYF-----VNSTYIHFPLLLKFSAKRTGNIRPYLVGGMSTTLNLSS-RV-----KQWTAAYELGLGIDIFTEYFIFSPSVRGMFGITDEL-------NIDSMKSRALLINFTFH--- 
ADR22951     -----------DEQLIHYGFYLGGHTANMKVR---------------QSTPG-FTVGFIFNLRIAQYLDFRT-MP-GVGL-YQYTLNY-----KEAFYAELPLLLKYKSQRRKNFRAYMVGGVKPSFEVS--LI-----NTFNLALEVGFGIDIYYELFKFSPEIRFSRGVTNAL-------PINELVTNSVSIYFQFQ--- 
AOE52346     -----------DKQRVHWGYFLGFNSYDFKFD---------------TRTTG-FNVGLVGNLRLFEYLDLRF-EP-GLYY-TQRDLAF-----VKSTYIHFPLLLKFSAKRTGNIKPYLLGGVSRSLNLSS-RM-----NKWTNFYEVGAGIDIYFEFFKFSPSIRGVFSFDDEI-------NVASMKTRGIFVNFTFH--- 
AEK23021     -----------DEKNVQWGYYFGINRFDFKFD---------------EKNWG-FNVGLSGDLRLIKYVNLRF-EP-GLVY-NQKDLTF-----VKSTYIYIPLLLKFSSERWYNFKPYATIGASATINLSL-RV-----KKHILFYELGLGLDIYTPYFRMSPSIRGLFSLQNEL-------NLNSIKSRGFLINLTFE--- 
AOR27685     -----------DKARLSYGYYLGFNVYDYNFD---------------LKSTG-FNVGLVGNVRINDYIDIRL-EP-GLVI-SRRELNY-----IQSTFIHVPLLVKFSSKRINNVKPFVVAGVSTALNLSN-RV-----TKNNMYYELGIGIDLYLTWFKFTPSIRGVFSMQDEL-------NIAQMQTRGLFINFTFQ--- 
AEL25573     -----------DNEPLSYGFFLAAHNSSLRIK---------------SFSPG-FALGFLVTARLHDQFNLMF-TP-KVGF-YEYRTEL-----TEETLVEIPLLLKYKSQRFNNTRMFFIGGLNGQFRTK--AL-----KGSDVALEMGMGFDLYFKFFKFSPEIRFSHGLMNLY-------AISSIKRKSITIYLNFQ--- 
AOW08362     -----------QKKRLYFGFFLGFNSYDFKID---------------DKSVG-FNVGLVTNLRLMEYLDLRF-EP-GLYY-GSRTLHY-----INSTYINFPLLLKFSSLRTGNVRPYLLGGVSANLNLSS-RV-----KSWTANYELGFGIDIFSEYFIFSPSIRGQFGINDEL-------NIESFKSRGFLINFTFH--- 
APY01234     -----------DKQILSWGYYFGTNNLDYKFD---------------VKTFG-FNVGLVGDVRVNDYINFRL-EP-GLVI-SARNLNY-----VKSTYIYVPLLMRLSTKRLNNFKPFITVGIATSLNLSN-RT-----TKSTQFLDLGFGIDFYLYWFKFTPSIRGVFALNDEL-------NINSMKTRGVFINLTFR--- 
AHM59847     -----------ETRFISFGFLLGGHTSSLRPK---------------ASPFG-FSIGFLTNFKVAQYLDVRL-MP-KVAF-YDYKLSF-----ADFTTVDVPLSFKYKSMRRGNHRMFITGGVTQIIDVT--RL-----NGNNTTADIGFGADFFFPLFKFSPEIRYSYGLVDVL-------SFDRMGTQMIGIYLVFN--- 
AEE18468     -----------DKKPISWGYYFGVNSMDYNFD---------------ERSLG-FNVGIVGDLRLSEFISIRT-EP-GLVY-TQRNLMY-----VPSTYIYLPLALKFNTRRLNNVRPYVQVGVAAVTNLSN-RT-----TSNPLFYEMAIGVELYLYYFKFIPSLKGVFAMSDEL-------NINKMQTRGIFLNFTFQ--- 
ANH61697     -----------DKKPISWGYYFGVNSMDYNFD---------------EKSVG-FNVGLIGDLRLSEFVSLRT-EP-GLIY-TQRNLMY-----VPSTYIYLPLALKFNTRRLNNVRPYVQFGVATVTNLSN-RT-----TSSPFFYEMAIGVELYLYYFKFIPSIKGVFAASDEL-------NITKMQTRGVFLNFTFQ--- 
EAQ38694     -----------DKKPISWGYYFGVNSMDYNFD---------------EKSVG-FNVGLIGDLRLSEFVSLRT-EP-GLIY-TQRNLMY-----VPSTYIYLPLALKFNTRRLNNVRPYVQFGVATVTNLSN-RT-----TSSPFFYEMAIGVELYLYYFKFIPSIKGVFAASDEL-------NITKMQTRGVFLNFTFQ--- 
ACU06973     -----------DVRKYSYGFFLTANNFDYKLVLD-------------KSSYS-FGAGLIGKVRLNENFDLRF-EP-GLQF-VEREIYF-----VKSTYVDLPLLIEIHGDRWYNSRPYAAAGVNWMLNLQS-RS-----TSSNFAWSAEIGIQFYFSRFKLTPGFRGTFMVNDEM-------AIVSAKSRALMFVLKFE--- 
AGB27673     -----------DLRPFHFGILVGGHLQDLEFN---------------RWDDG-FQVGVLGELRLSSTFQFRM-AP-ALYF-GSRHIYF-----LKTAYVSCSLDLIVGAQRFNNHRPYAMIGLSPAINLS---L-----KRYDLFFEAGLGCDFYLPFFKIRPELKFMFGLTNAL-------SVNQAKSKMIALTFYFE--- 
AFU67154     -----------DKKRWSWGYFLGFNMYDFQIK---------------EKNPS-FSVGLIGNFRLNDYVDLRL-EP-GVVF-ASRNLNF-----VQSSYIHIPLLLKFSTKRINNFKPFVIGGASISHNLSN-RL-----KTQNYYYEVGFGIDFYFDYFKFTPSIRGVFGMNDEL-------NIESLKTRGIFINFTFQ--- 
ALM09092     -----------DKHPLNWGYYLGFNQYDFKFD---------------QKSMG-FNVGLIGELRFNEFLDLRF-EP-GLTY-TSRTLGF-----VKSTYVNFPLLLKVSTRRLGNWKPFLIGGVSTSLNLGS-RM-----KKNTYAYEMGFGIDFYTEYFKFTPSIRGVFGLTDEL-------NIESMKTRGLFVNFTFE--- 
APD07360     -----------SEKRFNWGYYIGLSNWDFKLD---------------KGSTG-LSVGLMGIMNINKFLDVRV-EP-GLHF-VSRTLTF-----VKSTYLDIPFLAHFRGARWNNVRPFVAAGIGYMRNLQT-RM-----KESNFNWQAEAGVELYFKRFKMTPAIKGIFMINDEM-------SISNLRSRAIMFSLKFE--- 
EAP86809     -----------DKSRLSWGYTLGFNSYDFDFD---------------EKSVG-FNVGLLGNLRLNDYLDLRL-EP-MVAF-SSRNLIF-----VKSTYVHIPLLLKVSTKRLNNWKPFIVGGLSTAINLSN-RM-----TNNSYYYEVGFGIDLYLYYFKFTPSIRGVFALNDEL-------NIEKMSSRGVFINFTFQ--- 
EAR14297     -----------DKALLNWGYYLGFNQYDFKFE---------------DKSFG-FNVGLIGELRLNEFLDLRF-EP-GLFY-SRRLLGF-----VKSTYISFPLLLKAGTRRFGNIKPFIIGGAGVALNLGS-RM-----KKTVVNYELGFGIDFYLEYFKFSPSIRGVFALTDEL-------NIEALKTRGIFINFTFE--- 
ADX68477     -----------DLKKYSFGFYIGTNLMSYKVV----T----------ENSPG-ISVGLIGRMRVNDFIDLKT-EP-GLHI-SERTLYF-----VKATYVEVPILVNFHGDRWFNTRPYLQAGFGYAMNLQK-RT-----TKNNFNWQAEIGAELYFKKFKMTPAIKGVFFFNNEL-------TLYELKSRGVFFSLKFE--- 
ADQ18384     -----------DAKPLRFGYYIGFGSTHYITK---------------PNTTA-IRAGAMINYYINDYFDLRF-SPLNITI-QKREINY-----VDKAWLEVPVHLKYKSERRLNTRMYVFGGTRWAFETN-NSL-----RTNDLMLEYGAGLEIFRPYFKVTPELHFSHGLFNMI-------DVKSLRTHTVSLIILFQ--- 
AOR25874     -----------DKAPLSYGYYLGFNSYDFNID---------------LKAVG-FNVGLIGNVRINDYFDIRL-EP-GLVM-SNRTLSY-----IRSTYIHIPLLIKISTKRINNIKPFIVGGISTALNLSN-RM-----IKNNVFYELGVGIDIYLTWFKFTPSLRGVFSLNDEH-------NIDQMQTRGLFINFTFQ--- 
AMQ55737     -----------DDKLISYGFFLAVHRSAYQIK---------------KYTPG-FSLGFTGILRVHDQVNFLF-TP-KIGF-YEYRMDI-LG--NEATMVELPLLFKYRSQRFNNTRMYFLGGASYQFRTK--VT-----TGKDFTLEAGMGFEIYFRYFKFAPEIRFSHGLNNLY-------YISSIKRKGITIYLNFQ--- 
AFL84214     -----------DDKLVSYGFFLATHTSSWRLK---------------VFTPG-FSLGFLATLRIHDQLNLVF-TP-KVAF-YEFRTDI-----NEATMVEFPLFFKYKAQRFNNSRMFFTAGGSAMFRTK--AT-----LGRDFTIDLGLGFDMYFKYFKFSPEVRFSHGLLDMY-------SIQSLRRKSITLYLNFQ--- 
ANW94944     -----------DNKPIRYGFYLGLHTKGYALE---------------SNGAG-FHLGVLADLKVSDFLSFLT-EP-GIIS-SSNSLTF-----VPATYFHFPLNIKLSTRRLNNVRGFIIGGASYNYNFTN-EL-----KQHTLMGELGIGASFYFPYFKFSPSIRGVYGFQNEF-------SLSELRTRGIFLTLTFQ--- 
AEH00375     -----------DKQTLSWGYYFGTNNLDYKFD---------------QKTYG-FNVGLVGDIRANDYINFRL-EP-GLVI-ASRNITY-----VKSTYIYVPLIMRLSTQRFNNFKPFVTLGIATSINLSN-RT-----TKNTFFYDIGFGIDFYLYWFKFTPSIRGVFAINDEL-------NINSMKTRGVFINFTFR--- 
AHF12965     -----------DYKLLHLGFSIGTHVQDMTFV---------------DFSPG-FNVNLMADLYLCQYLNLRV-SP-GIFF-GNKVVKY-----LKSNYIVLPVELKFSAERCNNYRPYLIGGVMATADVS---L-----NTFDGYLTIGFGCDLYLPYFKLIPELKFCFGLTNVI-------SLKKATSNMVVLSFYFE--- 
AEA21480     -----------DLREFHFGVLVGTHLQDLELN---------------RWDAG-FTVGVLGELRLNSTLQLRM-AP-AMYF-GTRHITF-----LKTAYVSCAFDLIAAAPRFNNHRPYVMLGINPMLNLS---L-----KRSDVFLEVGLGCDFYLPYFKLRPELKFMYSLTNSL-------SVDETRAKMIALTFYFE--- 
ALO16651     -----------DQYPFHFGFAVGYNQMNFRII---------------RPRPG-FNIHMVGNLRLGENFDLRF-IP-GLAF-GQRDLNY-----IESTFLSFPLYLKYRAKRLNNWRPYLLFGGNYAFDLEI--L-----MQQDFYLEAGVGIDYYFPFFKLATELRFSFGMMNVI-------FYDRLNSRMFTLLIFVE--- 
ADF51282     -----------DNKRWSWGYFLGFNTYDFNFK---------------QRNIG-FNVGLLGNLKLHKNLDLRL-QP-GVNF-ASRGFYF-----INSTYIHVPLLLKINTNRLNNFRPFIIGGVSYSANLSK-RM-----TTNNYNWEIGFGIDFYLYYFKFTPSIRGVFGFNDEL-------NIDKMTTRAIFLNFTFQ--- 
EAQ40583     -----------DKRKLHYGFYLGVNQNDFKLN---------------EPSLG-FNVGLIADLRLHKNLNLRF-EP-GLVT-NSKNIYF-----IGSTYLHVPVILKFSTDRYKNIRPYVLAGVSYDYNFSN-RM-----QSHNFMYEVGMGIDIYLNFFKFSPSIRGVFAFNNEI-------PVNFMGTRGIFLNFAFE--- 
APQ16537     -----------DKKLLNWGYFLGLNQYDFKFE---------------SKSFG-FNVGLIGEVRLNEFLDVRF-EP-GLHY-GSRLMGF-----VKSTYINFPILLKASTRRFGNFKPFILGGGSRSLNLGS-RM-----KKWVYNYELGFGIDFYLEYFKFTPSIRGVFAITDEL-------NIESLKTRGIFINFTFE--- 
AMC11802     -----------DKQKIFWGYFLGLNKKDFKIT---------------SPSIG-FEVGLIGDLRLHKNISLRL-EP-GLSS-NTKTLAF-----VNGTYLRIPLLLKFNTNRLNNMRSYVVGGISYDYNFSN-RA-----KKNNFTYEIGVGVDLYLPYFIFSPSIRGVFAINNEL-------SIDYFGTRGVFIKFAFH--- 
AEW01777     -----------DSKTYYLGIGLIYNNARFQVS---------------ENTGG-FGLAGMHTLRLSPRFELRI-FP-QLLF-AYKNLTY-----VESILIGLPLHLKFRSDRINNFRVYMFGGGKIEYDLA--KL-----KKFDYGVEAGVGFNFYFPVFILSPEIKISNGLGNIH-------AIDKLNSRMVVFSLIFEG-- 
AHJ98108     -----------DDRWLHLGMYVAPNFSRYKLE---------------VVSPG-GSVGFLADLRIGEY--LNF-AP-GVSF-LTRRIEF-----IGTTQVDFPLLFKLKSERRRNSRVYIIGGVKPSFTIG--EA-----GRSDFAIEYGVGMDLFYPFFKFSPELRFSHGLTNLY-------SLQSMKSNTVTLYLNIWSGR 
AKP51168     -----------DNQPLSYGFFLAAHNSSLRIK---------------SFSPG-FALGFLVTARLHDQVNLMF-TP-KVGF-YEYRTEL-----TEETLVEMPLLFKYKSQRFNNTRMFFIGGVNGQFRTK--AL-----KGTDLALEMGLGFDLYFRYFKFSPEIRFSHGMMNLH-------AISDIRRKSITVYLNFQ--- 
APS37387     -----------DKQRWSWGYYLGFNTYDFKFK---------------EKTMG-FNVGLVGNLKLNNNLDLRL-EP-GVTF-NTRNFRP-----VNSTYVHIPLLLKFSADRHNNFKPFVVGGLSTSINLSN-RL-----KTNNYHYEVGLGIDLYLYYFKFSPSIRGVFTINNEM-------VVDAMRSQAVFLNFTFQ--- 
BAR49642     -----------DMKRYHFGFHVGMHTQDLILT---------------SYSPG-FSVGVIGNLYVNPYLNLRF-TP-TVHF-GDKKFTF---H-IRSNYLTLPLDLKYTAMRLNNYRPYLLGGVYTSFDMG---L-----KPLDYGVEIGFGCDIYLPYFKLCPELKFCFGLADVL-------ALSRATSRLIVLTFNFE--- 
BAR52363     -----------DMKRYHFGFHVGMHTQDLILT---------------SYSPG-FSVGVIGNLYVNPYLNLRF-TP-TVHF-GDKKFTF---H-IRSNYLTLPLDLKYTAMRLNNYRPYLLGGVYTSFDMG---L-----KPLDYGVEIGFGCDIYLPYFKLCPELKFCFGLADVL-------ALSRATSRLIVLTFNFE--- 
AEW20479     -----------DMKRYHFGFHVGMHTQDLILT---------------SYSPG-FSVGVIGNLYVNPYLNLRF-TP-TVHF-GDKKFTF---H-IRSNYLTLPLDLKYTAMRLNNYRPYLLGGVYTSFDMG---L-----KPLDYGVEIGFGCDIYLPYFKLCPELKFCFGLADVL-------ALSRATSRLIVLTFNFE--- 
AII54110     -----------DDKWFHPGFYIAPNFSSYKVE---------------KISPG-FAVGFVGDARLNDY--LRF-AP-GVSF-ITRQIEF-----VGATQVDLPLLVKFHSERRRNTRVYVVGGLKPSVNVG--SV-----ASSDLAIEYGVGLDLFYPFFKFAPELRFSHGLSNQH-------SIQSLRSNTVTLYLTFE--- 
CAL65372     -----------DQQRWSWGYFLGFNSYDFDFD---------------EKRTG-FNVGLVGNLKLSNNIDLRL-EP-GVNF-NTRGFQ------ISSTYVHIPLLVKFNANRLNNFRPFVVGGLSTSINLSN-RM-----TTNSYYYEIGFGIDLYLYYFKLSPSIRGVFAINDEL-------NVEKMSSRAIFINFTFQ--- 
ALW85977     -----------DDRWFHPGMYIAFTASRFDIE---------------IISPS-FGVGFIGDARLGNAFILRF-AP-GVSF-LTRKVEF-----VTTTVIQFPVLLKYQSERRRNTRVYMIAGLSPSLTAS--QI-----VKSDLTLEYGFGLDLFYPLFKLAPEVRFSHGLRNLL-------SLQSLSTNSVTLYLNIQN-- 
AFC23652     -----------SKKTYYFGITLGYNSSRYQIQ---------------SNGPG-FNLGIVTNIKFGENMDLRFNLP-TLSF-AERRLEY-----IESVFLDFPIQFRYKSKPYQDVRAFFIVGAKYSLDLA--RI-----QSSDILVEYGVGLQFFFPYFILSPEIKFSHGINNIH-------TIDKLFAQGITFSVHFEG-- 
AEE12173     -----------DHRRFNWGFHVGVHVEDLIID---------------SYSPG-FSVGVIANYNPHIDWSIRV-LP-TLHF-GEQRLLF-----MRTSQIELPLLVKYSSVRFNDTRPYLVGGVYGLLNMG---F-----APLSAGWTFGVGCDIYLRYFKLSPELRFDFGFTDLI-------ALRRGTGRMIMLTFCFE--- 
ANU63167     -----------DLRHWHMGFSVGLFAPTLGFT---------------SYSPG-FCVNGLFDLRLNEYFSLRF-TP-GMYF-GNRTIKM-----IKSTYIVMPLDLKYNAIRLHNVRPYMLAGVMPVFDVA--QL-----KSSDILLSIGFGCDLYLPYFKFAPEIKFCIGLTDLL-------SLSKVRQQMVVLTFYFE--- 
AOW18431     -----------DDRKIHYGFYLGINQNDFKLN---------------EPTYG-FNVGLIAELRLHKNLSVRL-EP-GLVS-NSKNIIF-----IGSTYLHFPVVFKFSTDRYKNIRPYLLGGVSLDYNFSN-RM-----KTTNFMYEVGVGIDIYLAFFKFSPSIRGVFAINNEI-------PINFMGTRGIFLNFAFE--- 
AGC76976     -----------DQKRLTWGYYLGFNSYDYKFD---------------ETTAG-FNVGLVGDVRLNDYFNLRL-EP-GIVF-ATRNLTF-----VTSTYIHVPLLVKFSTKRNNNWKPFVVAGASWSSNLSN-RQ-----TANVFNYELGIGIDLYLFYFKFSPSIRGVFAMGDEL-------NITSMQSRGVFINFTFQ--- 
AOH41846     -----------DYKRYHFGFHVGLHTQDLILT---------------AYTPG-FSVGVIGDLFLNPVLSVRL-TP-TVHF-GDKRLTF-----LRSNYLAIPIDFKYTAMRLNNYRPYMLAGVFTQFDMG---L-----RGVDYGVEFGLGCDIYLPYFKLCPELKFCFGLADVL-------ALSRATSRLIVLTFNFE--- 
CEA15638     -----------DRRIFHLGFTIGLNAQDLILT---------------KYSPG-FAVGLIGDIYISNYLNFRI-LP-TLHL-GDKLFIF-----IRNNYISIPAQIKISARRTDNFRPYLLIGGYSNIELS---L-----KQNDFGIEIGTGCDLYLPMFKLAPELKFSFGLIDIL-------AISMAKSRMITLCLNFE--- 
ALJ59190     MG---------DQRRWHYGFLAGIHVQDYKLV---------------EYSPG-FTVGVLGELYLNQFLSLRL-VP-TLHF-GDKKVVF-----MKSAYLSVPVDLKFSAERFNNYRPYLVAGIAPTYDFS---V-----KPFDCYVEVGLGCDFYLPYFKLIPELKFCFGLANLI-------SVDKITSRMIVLTFYFE--- 
AFJ08052     -----------DLRPFHFGVMVGTHLQDLEIV---------------RWDAG-FTVGVLGELRLNTTFQLRI-AP-TMYF-GTRHLTF-----LKSVYISCAFNLIAAAPRFNNHRPYLMLGINPMANLS---L-----KGGDAYLEVGLGCDFYLPFFKLRPELKFMYGLSNSL-------FAKEARSKMIALTFYFE--- 
BAR96374     -----------DLRPFHFGVMVGTHLQDLEIV---------------RWDAG-FTVGVLGELRLNTTFQLRI-AP-TMYF-GTRHLTF-----LKSVYISCAFNLIAAAPRFNNHRPYLMLGINPMANLS---L-----KGGDAYLEVGLGCDFYLPFFKLRPELKFMYGLSNSL-------FAKEARSKMIALTFYFE--- 
APW32601     -----------DLRPFHFGVMVGTHLQDLEIV---------------RWDAG-FTVGVLGELRLNTTFQLRI-AP-TMYF-GTRHLTF-----LKSVYISCAFNLIAAAPRFNNHRPYLMLGINPMANLS---L-----KGGDAYLEVGLGCDFYLPFFKLRPELKFMYGLSNSL-------FAKEARSKMIALTFYFE--- 
APG65225     -----------DKPRFHYGFYLGLNRNDFKLD---------------EPSIG-FNVGLIADYRLHKNINLRF-EP-GLMT-NTKTITF-----VGSTFLHMPVILKFSTDRLDNVRPYILGGLSFDHNFSQ-RM-----KSSNFMYEVGIGIDIYLQYFKFSPSIRGVFAITDEL-------PINYMGTRGVFLHFAFE--- 
ALU74017     -----------DEHIFHYGFYLGLNNNGYKVS---------------SSSVG-FNVGLIADLKLHNNLNLRF-EP-GLMS-NTKTLFF-----VSATYLHLPLLLKMSTNRLNNIRPYVLGGISYDYNFSN-RT-----TTSNVLYEIGIGIDLYLSYFKLSPSIRGVFAINNEL-------PLDYLGTRGVFLHLSFE--- 
APA63525     -----------DKKLLNWGYFLGLNQYDFKFD---------------AKSFG-FNVGLIGELRINEFLDVRF-EP-GLHY-GSRLLGF-----VKSTYINFPLLLKVSTRRYGNFKPFLLGGVSTGLNLGS-RM-----KKWVYNYELGFGIDFYLEYFKFTPSIRGVFALTDEL-------NIESLKTRGIFINFTFE--- 
AMM50222     -----------ESRTFRWGFSLAMNTSWYQLE---------------KMGIG-FNVNFIGSYRL---FLIRL-QP-GVGY-YSRSVEY-----INTFTGEFPVLLKYESLRRKNTQMYFIAGVKPSIVVG--QV-----GTSDFSVDFGVGLDMFYPFFKFAPELRFSRGITNLH-------SIQRMSSNTITLYLNFE--- 
AFM02892     -----------DSKPLHYGFILGMHYGTFRID---------------QRTFSNFAVGMIIDLPMGEEFNFRF-TP-TVGL-YEYSVTH-----IESVFFDFPILIKYKSLRRNNNRLYMVGGLVPSIKVG--GM-----EDYNLEITYGLGWDHYFSFFKFAPEIRFSHGIANMN-------NIERLTTHKISLLFHFE--- 
APU68924     -----------DQQRWSWGYFLGLNTYDFNFD---------------EKRIG-FNVGLVGNLKLSHNFDLRL-EP-GVSF-NTRGYQ------INSTYVHIPLLVKFNANRLNNFRPFLVGGVSTSINLSN-RM-----TTNSYYYEIGFGIDLYLYYFKLSPSLRGVFAINDEL-------NVDKMMSRGVFLNFVFQ--- 
AKA35721     -----------DKKFLNWGYYLGFNQYDFQFE---------------DKSFG-FNVGLIGEMRINDFVDVRF-EP-GLLY-TQRILGF-----VRSTYIRFPLLAKLSTKRFGNWKPFIIGGGYAAINLGS-RM-----KKNVFGYELGFGIDFYTEYFKFTPSIRGVFALTDEL-------NIAAMRTRGIFINFTFE--- 
ACU93293     -----------DDKRFQWGYYFGTNVFDFKID---------------DRKLG-FNVGLTGSVRLVKHLDLRI-EP-GLVY-NKRILIF-----VPSTYIYIPLLLKYSAKRWYNVKPYVTAGASMVFNLSL-RA-----TRNVFFYELGLGIDFYTPYFRVSPSLRALFSVNNEL-------NLNGLKSRGFLLNLNFE--- 
ALC96371     -----------DDKRFQWGYYFGTNVFDFKID---------------DRKLG-FNVGLTGSVRLVKHLDLRI-EP-GLVY-NKRILIF-----VPSTYIYIPLLLKYSAKRWYNVKPYVTAGASMVFNLSL-RA-----TRNVFFYELGLGIDFYTPYFRVSPSLRALFSVNNEL-------NLNGLKSRGFLLNLNFE--- 
AEV32499     -----------DKKPVHFGFLLGVNYYDFHIQ---------------ETAPG-YTIGIIANLRLTDYLDLRF-IP-AFAA-TERTLIF-----IQSSFIDFPFELKWKSQRINNYRLYVLGGAKYSYDVSV-KI-----PHNDFSYEFGFGVDIYFEFFKFSPQIKGSWGFADLI-------GINRLETRGIFLNFTFE--- 
AKQ46266     -----------EYKKLRWGFSLGVNSSWYTLE---------------KFGIG-FNVNFITTYRL---VVLRA-QP-GVGY-HSRAVEY-----VNTFSGELPLLVKYESKRRKNTQMYFIGGIKPTYVVG--QI-----KPFDFSIEYGVGLDMFYPFFKFSPELRYSRGISNIH-------SIQKLGTNTITLYLNFE--- 
ALJ06241     -------Q---DNKFLRWGYFLGLSSYDFNFD---------------KRSPG-FNVGLIGNLRINKYLDLRL-EP-GLFI-TTRELNY-----VKSTYIHLPLLLKISTKRINNFKPFIVGGFSTALNLSN-RT-----TKNSLFYELGFGIDFYLFNFKFTPSIRGLFGINDEL-------NIANMKTRGVFVNFTFQ--- 
ALU26225     -----------DKQRVHWGYYLGVNSYNYKFD---------------KSSMG-FNVGLVGNLRIMEHLDLRF-EP-GLTY-AKRELSF-----TSATYLHFPLLLKFSALRTGNIRPYVLGGFSLDLNLGV-RV-----EKLTANYEIGVGIDFYFEYFKFSPSIRGVFGINDEL-------NIESMKSRGIFVNFTFH--- 
APA92277     -----------DKQRVHWGYYLGVNSYNYKFD---------------KSSMG-FNVGLVGNLRIMEHLDLRF-EP-GLTY-AKRELSF-----TSATYLHFPLLLKFSALRTGNIRPYVLGGFSLDLNLGV-RV-----EKLTANYEIGVGIDFYFEYFKFSPSIRGVFGINDEL-------NIESMKSRGIFVNFTFH--- 
AJA68983     -----------DKQRVHWGYYLGVNSYNYKFD---------------KSSMG-FNVGLVGNLRIMEHLDLRF-EP-GLTY-AKRELSF-----TSATYLHFPLLLKFSALRTGNIRPYVLGGFSLDLNLGV-RV-----EKLTANYEIGVGIDFYFEYFKFSPSIRGVFGINDEL-------NIESMKSRGIFVNFTFH--- 
AMS27397     -----------DNKWIHFGFSLTTNSASLRVD---------------SSFPG-IGLGALTNFRLGKSFDIRM-LP-QISF-TQRNLTY-----IESAYCDGSLLLKYKSARRRNIRAYVIGGFRASYDLA--SL-----IPFTYGYEGGFGLDIYFPYFKFSPELKFCNTINNGM-------AIQKITPQMVMFSLHFE--- 
AJH13832     -----------DKQRVHWGYYLGVNSYNYKFD---------------KSSMG-FNVGLVGNLRIMEHLDLRF-EP-GLTY-AKRELSF-----TSATYLHFPLLLKFSALRTGNIRPYVLGGFSLDLNLGV-RV-----EKLTANYEVGVGVDLYFEYFKFSPSIRGVFGINDEL-------NIESMKSRGIFVNFTFH--- 
AEI48148     -----------DDKPIHYGFLFALPVTRFHLV---------------PVTIG-FRFGFVMNGYLNDHWDIRT-TP-SVSL-YNRAVEY-----REATWIEIPLLFKYKSQRRGNSRMYMLAGATFGFETN--NA-----KSADLTVDYGFGFEQFLAYTKFSPELRFSHGIVNLY-------SIRRLTSHTVTLYLMFE--- 
AND64379     -----------DKQRIHFGFFLGFNNYDFKIS---------------DSQTG-FNVGLIANLRLHEHIDLRF-EP-GLHY-GQRNLHF-----AKSTYIHFPLLLKFSSKRTGNIKPYIVGGISRSINLSS-RM-----IKQSNNYELGAGIDIYLEYFKFSPSIRGIFGFNNEI-------NIDSMNTRGIFINFAFH--- 
CCB68492     -----------DKQRIYYGFYLGTNVYDYKID---------------KSTAG-FSVGIVGDLRLNEYFNLRF-EP-GLHY-TQRDIYF-----AKATNLNFPLLIKYSALRTGNIRPYLEAGFSQTLNLSV-RV-----KKMTTNYELGFGIDIYLEYFKFSPSVRGVFGLNDEL-------NIQSMKTRAVFVTFTFH--- 
AEW85658     -----------DKQRVHFGFFLGFNNYDFKIN---------------DSQTG-FNVGLISNLRLHEHIDLRF-EP-GLHY-GQRNLHF-----VKSTYIHFPLLLKFSSKRTGNIKPYVLGGVSRSINLSS-RM-----IKQSNNYELGAGIDIYLEYFKFSPSIRGVFGFNNEM-------NIESMNTRGIFINFSFH--- 
CAL42439     -----------DKQRVYFGFYLGFNNYDFKID---------------DSQTG-FNVGLIADLRLMEYLNLRF-EP-GLST-AQRNLHF-----VKTTNIHFPLLLKFSSKRIGNVRPYVLGGISTDMNLSS-RM-----TKNTSNYELGLGIDLYMEYFKFSPSIRGVFGMKNEL-------NIDQMRTRGIFINFAFH--- 
AIN73239     -----------DKQRVYFGFYLGFNNYDFKID---------------DSQTG-FNVGLIADLRLMEYLNLRF-EP-GLST-AQRNLHF-----VKTTNIHFPLLLKFSSKRIGNVRPYVLGGISTDMNLSS-RM-----TKNTSNYELGLGIDLYMEYFKFSPSIRGVFGMKNEL-------NIDQMRTRGIFINFAFH--- 
AIN70828     -----------DKQRVYFGFYLGFNNYDFKID---------------DSQTG-FNVGLIADLRLMEYLNLRF-EP-GLST-AQRNLHF-----VKTTNIHFPLLLKFSSKRIGNVRPYVLGGISTDMNLSS-RM-----TKNTSNYELGLGIDLYMEYFKFSPSIRGVFGMKNEL-------NIDQMRTRGIFINFAFH--- 
AEE54134     -----------NQKPYYFGITLGINSSNFKPY---------------VTGPG-FNLGIVTNLKMGDYFDFRF-LP-TLSF-AERNINY-----VESVFVEMPFQVRYKSAPFHDKRVFVIAGVKYSFDVA--RI-----SPSDFQLEYGAGLQFFFPFFIFSPELKISQGIGNTL-------VLEKLLSRTFTISIHFEG-- 
ANQ50896     -----------DNRTFHYGFQIGYISSPVGMD---------------QTTAS-FLLGFIMNIKLSQDWHFRT-SP-NVSF-FSRRFSI-----QSNTNLEIPLLLKYQSDRRKNHRMYLLGGITPSYMVAS-TL-----NEFNMSLTWGFGFHIYNSMFCLSPEIRISHGLMNVA-------TVDAIRTHKISFVINFEG-- 
ALR29901     -----------DEQKFSWGFYLNGNRLDYRIVLN-------------KESYS-FGAGLIAKWRLNDYLDLRL-EP-GLQF-GQRQLTF-----IKTTLVDVPVLLELHGQRWYNSRPYIAAGVNYIVNLQS-RS-----TTHNFAWSAEMGVQFYFNKFKLTPAIRGTFIMNNEI-------AMSTLQTRAVFFVLKFE--- 
ABQ04498     -----------QKQRLYFGYYLGFNSFDFKFD---------------KKTTG-FNVGVVADLRLQEYINLRF-EP-GLYY-TKRDLYY-----VNSTYIHFPLLLKFSALRTGNIRPYLVGGLSTTLNLSS-RV-----KQWTSAYELGFGVDFFTEYFIFSPSIRGMFGITDELI------NIDSMKSRAILINFTFH--- 
AOZ98705     -----------QKQRLYFGYYLGFNSFDFKID---------------EKSTG-FNVGVVADLKLQEYINLRF-EP-GLYY-TKRTLHY-----VNSTYIHFPLLLKFSALRTGNIRPYLVGGVSTTLNLSS-RV-----KPWSTNYELGFGIDFFSEYFIFSPSIRGCFSLKDEL-------NIESLKSRAIFINFTFH--- 
AFD05684     -----------DHERLNFGFLLGIDRGSFVVA---------------LGSMG-FSLGLLANLNLSKNFDLRF-TP-KFSF-IDRQLEF-----VESTFLELPLLLKFKSDRQRDVRMYIIGGIKFVTDIRK-KI-----NNSFFAVEAGIGADIYLEYFKFSPEFKLSRSMTNVM-------PLAGLFAEAFHFTMYFE--- 
ADB42411     -----------DDKTIHYGFFFAAPITRFSVT---------------PNKPA-FRVGFVVNAYLNDRFDLRL-TP-SVSL-FSREVQY-----RESTWIDFPLLLKYKSERRNNSRMYLLAGGTFSVESN--ST-----GTMDFAVEYGLGFEQFFEYFKFAPEIRFSHGLVNLY-------GINKLTTHSVTLYLNFE--- 
AFK03647     -----------DAKDMRFGYFLGLTSTNFNIK---------------PGVLG-LKMGGLVNFRLNDYFDFRV-LP-TVAI-YGRKLEY-----RETAWFELPIMFKYKSERRGNVRMYVFGGLRYGVETN--VT-----KTSDLSIEYGTGIEFFREYFKFAPELHFSHGLVNLV------LGVERMTTHTVTLYILFE--- 
ANI90525     ------------MQPFYFGISVGYNSSTLLTT---------------HSSNG-IELGFSGTARLSNRFDLRF-AP-KLVLGGSKYLSY-----LPANLLSFPLDLKLKSDRMRNFRVYMFGGLRYDRNLS--QNPPPLFRSYNWAYEGGIGFNIYMPFSVISPEIKIGRSIGNNQ-------VLDKIRTQSIVFTINIEQ-- 
ACT95228     -----------DDKPIHYGILFAVPFTRFNIK---------------PRNAA-FRMGFTINAYLNEHFDLRT-TP-SVSL-YERHVKF-----RESTWIEIPLLLKYKSVRRVNSRMYMVAGVTLGLETN--DT-----KSSDFSIDYGIGYEQFFEFFKFAPELRFSHGLTNML-------GISRMRTHTVTLYLNFE--- 
AKD03444     -----------DDRPVHYGFYLAVPLTKYNVV---------------KNEIG-FYTGLVLNVRLAEYLDARF-VP-GVGF-YGRTLEF-----VSNTMVELPVLLKYKSKRRSNYRPYIVAGVKPGIDLG--EV-----EQFDLALEYGIGIDIFYPYFKFAPELRFSHGLLNQH-------YIEKLTHHNVSLIFFFE--- 
ALL08014     -----------DDTDLHFGFTFQYLSSEYKVL---------------KPSPG-FGIGFVVNQKVLENVDLRL-TP-VLVF-NDRVLTY-----VQSTLVEFPLGLKIKSNRRNNFRAYMIGGIKYSADIS--NN-----KRSFLSYEAGLGMDLYFEYFKMSPELKLSYSLDNVM-------PIDKLMLRHVTFSLFFE--- 
AEA44351     --FRIMN----DRRWIHFGFMLGANMANFKAI---------------KRQPG-GQVGIVGTLKLGHPIRLRF-VP-TLSF-QERAVRY-----VNSTNLDFPLMLQFRTLRINNFAAYVLVGGQYSYDLQA-KI-----RAHDFQGQVGGGLEWFAQFFKFGFEVKFSQSFSSSF-------PIDRLYNKVLWFSLIFEG-- 
AKD54041     -----------DDKTIHYGFFFAMPVTRFSVT---------------PNKPA-FRVGFVVNTYLSKHFDLRL-TP-SVSL-FSREVQY-----RESTWIDLPLLVKYKSERRNNSRMYLLAGGAFSIESN--ST-----GTMDFSIEYGIGFEQFFEYFKFAPELRFSHGLVNLY-------GINRLTSHSVTLYLNFE--- 
AMJ65480     -----------------------------------------------IISPD-FGVGIIGDVRLGKSFILRF-AP-GVNF-RTRRVEF-----VSSTVVDFPLLLKYQSKRRGNTRMYMIAGVKPSVSVT--QV-----SDNDLTLEYGVGLDLFYPLFKFAPELRFSYGLRNLL-------SLQSLRTSTVTLYLNIQN-- 
AMR33912     -----------DETDLSFGFSFSYVGSDFKIV---------------NTTPG-FGVGFITRYRLTDHLEIRT-TP-SLIF-ADRKLRY-----VQTTTVDLPLQMKLKSDRVGNLRAYLLGGIKYSGTIG--KN-----VKGYSSYEAGFGFDIYFEYFKLSPEIKVTNTFGNLL-------PISKLSLHTIMFSLYFE--- 
AKP68539     -----------DDKKLSYGFFLNGSQNDYKMVLD-------------KPTYS-FGAGLIGRMRLNKNLDLRL-EP-GMQF-IERDLYF-----IKATTIDIPLLLEIHADRWFNSRPYAAAGINWLVNLQS-RS-----TTHNFGYSAEIGIQFYFSKFKLTPAFRGTFTMGNEL-------ALTSTQGRSFMFVLKFE--- 
AFR36658     -----------DDKKLSYGFFLNGSQNDYKMVLD-------------KPTYS-FGAGLIGRMRLNKNLDLRL-EP-GMQF-IERDLYF-----IKATTIDIPLLLEIHADRWFNSRPYAAAGINWLVNLQS-RS-----TTHNFGYSAEIGIQFYFSKFKLTPAFRGTFTMGNEL-------ALTSTQGRSFMFVLKFE--- 
AKQ38799     -----------DDKKLSYGFFLNGSQNDYKMVLD-------------KPTYS-FGAGLIGRMRLNKNLDLRL-EP-GMQF-IERDLYF-----IKATTIDIPLLLEIHADRWFNSRPYAAAGINWLVNLQS-RS-----TTHNFGYSAEIGIQFYFSKFKLTPAFRGTFTMGNEL-------ALTSTQGRSFMFVLKFE--- 
AGC40884     -----------DDKKLSYGFFLNGSQNDYKMVLD-------------KPTYS-FGAGLIGRMRLNKNLDLRL-EP-GMQF-IERDLYF-----IKATTIDIPLLLEIHADRWFNSRPYAAAGINWLVNLQS-RS-----TTHNFGYSAEIGIQFYFSKFKLTPAFRGTFTMGNEL-------ALTSTQGRSFMFVLKFE--- 
AFD55258     -----------DDKKLSYGFFLNGSQNDYKMVLD-------------KPTYS-FGAGLIGRMRLNKNLDLRL-EP-GMQF-IERDLYF-----IKATTIDIPLLLEIHADRWFNSRPYAAAGINWLVNLQS-RS-----TTHNFGYSAEIGIQFYFSKFKLTPAFRGTFTMGNEL-------ALTSTQGRSFMFVLKFE--- 
ADZ11289     -----------DDKKLSYGFFLNGSQNDYKMVLD-------------KPTYS-FGAGLIGRMRLNKNLDLRL-EP-GMQF-IERDLYF-----IKATTIDIPLLLEIHADRWFNSRPYAAAGINWLVNLQS-RS-----TTHNFGYSAEIGIQFYFSKFKLTPAFRGTFTMGNEL-------ALTSTQGRSFMFVLKFE--- 
AIH01458     -----------DDKKLSYGFFLNGSQNDYKMVLD-------------KPTYS-FGAGLIGRMRLNKNLDLRL-EP-GMQF-IERDLYF-----IKATTIDIPLLLEIHADRWFNSRPYAAAGINWLVNLQS-RS-----TTHNFGYSAEIGIQFYFSKFKLTPAFRGTFTMGNEL-------ALTSTQGRSFMFVLKFE--- 
AKK73722     -----------DEQKFSWGFYLNGNRLDYRIVLH-------------KESYS-FGAGLIAKWRLNDYLDVRI-EP-GLQF-AQRQLTF-----IKSTLIDIPVLLELHGRRWYNSRPYIAGGVNYVVNLQS-RS-----TTHNFAWSAEMGIQFYFNKFKLTPAIRGTFFMNNEK-------AISTLQTRAVMFVLKFE--- 
BAP30782     -----------DEQKFSWGFYLNGNKLDYRIVLH------------TKESYS-FGAGLIAKWRLNDYLDVRV-EP-GLQF-AQRQLTF-----IKSTLVDIPVLLELHGRRWYNSRPYVAAGVNYVVNLQS-RT-----TTHNFAWSAEMGIQFYFNKFKLTPAIRGTFFMNNEK-------AVSTLQTRAVMFVLKFE--- 
ANF49328     -----------DQQIFSWGFYLNGNIVDYRIVLN-------------KNSKS-FGAGLIAKWRLNDYLDLKV-EP-GLQF-AQRELTF-----IKSTLVDIPVMLELHGQRWYNSRPYVAAGVNYIVNLQS-RS-----TTHNFAWSAEMGIQFYFNKFKLTPAIRGTFIMNNEL-------AMSTLQTRAVFFVLKFE--- 
AJR03595     -------Q---DNNLLRWGYFLGINNYDFNFD---------------KTSPG-FSVGLIGNLRVNNYVDLRL-EP-GLFI-TTRELYY-----VKSTYIHVPLLVKISTKRINNFKPFIVGGFSTALNLSN-RT-----KKNMLFYELGFGIDLYLYNFKFTPSIRGLFAINDEL-------NINSMKTRGVFINFTFQ--- 
CAZ94827     -----------DKKFLNYGYFLGFNQYGFKFE---------------LESTG-FNVGLIGELRLNEFLDVRL-EP-GLYY-NARTLGF-----VKSTYINFPVLLKIGTRRFGNFKPFLVAGPSASLNLGS-RM-----KKWTYNYELGFGIDFYLEYFKFTPSIRGVFGLTDEL-------NIESMKTRGLFINFTFE--- 
AEM71082     -----------DKKFLNWGYYLGFNQYDFQFE---------------DKSFG-FNVGLIGELRINEFLDARF-EP-GLLY-TSRTLGF-----VRSTYIRFPLLIKASTRRIGNWKPFIVGGVYASINLGS-RM-----KQNVYGYELGFGIDFYTEYFKFTPSIRGVFALTDEL-------NINTMRTRGIFINFTFE--- 
EAR00758     -----------DKAFLNWGYFLGFNQYDFKFD---------------NKSLG-FNVGLIGEMRINEFLDARL-EP-GLLY-NSRELGF-----VKSTYINFPVLLKVSTRRFANWKPFLIGGASTSLNLGS-RM-----KKWVYNYELGFGIDFYLQYFKFTPSIRGVFAISDEL-------NIAAMRTRGLFVNFTFE--- 
APY07910     -----------DQKFLSWGYFLGFNQYDFKFE---------------DNTFG-FHLGLIGDMRINDYMNLRL-EP-GVFF-TTRNLMY-----VKSTYIHIPLLLKVSTKRINNFKPFIVGGFSTALNLSN-RM-----KKNTYFYEIGFGIDLYLLYFKFTPSIRGVFAINDEI-------NVAKMQTRGIFINFTFQ--- 
BAO76223     -----------DQKFLSWGYFLGFNQYDFKFN---------------DKTFG-FHLGLVGDMRLNDYLNLRL-EP-GVFF-TTRNLRY-----VKSTYVHVPLLLKASTKRINNIKPFIIGGLSVALNLSN-RM-----SKTTTFYELGFGIDLYLLYFKFTPSIRGIFAFNDEI-------NIAKMQTRGIFINFTFQ--- 
ADV49540     -----------DEAPLNWGYFLGFNSFDFKFD---------------STSTG-FNVGLISELRLNQFFDLRF-EP-GLFY-TQRTIGF-----VKSTYINFPLLLKASTKRIGNWKPYIVGGLSYSLNLGS-RM-----TKNNYNWEVGFGIDFYTEYFKFSPSIRGVFAINNEL-------NLSGIRTRGVFVNFTFE--- 
AIY13267     -----------DKALLNWGYFLGFNSLDFKFD---------------STSTG-FNVGLISELRLNQFFDLRF-EP-GLFY-TQRTIGF-----VKSTYISFPILLKASTKRIGNWKPFVIGGVSYSLNLGS-RM-----TKNNYNWEVGFGIDFYTEYFKFSPSIRGVFAMNNEL-------NLSGLRTRGIFVNFTFE--- 
AIZ41625     -----------DKALLNWGYFLGFNSLDFKFD---------------STSTG-FNVGLISELRLNQFFDLRF-EP-GLFY-TQRTIGF-----VKSTYISFPILLKASTKRIGNWKPFVIGGVSYSLNLGS-RM-----TKNNYNWEVGFGIDFYTEYFKFSPSIRGVFAMNNEL-------NLSGLRTRGIFVNFTFE--- 
ADY52517     -----------DDETLHFGFTFQYIGSEYKIE---------------FVNPG-FGLGFVSDLYLTKHLNLRF-TP-TLTF-TDRMADY-----VAATMVDFPLSLKLKSDRRNNFRAYLIGGVKYGIDIA--KN-----QKKIPSYEIGIGFDLYFEFFKLSPEIKLSNSFKSVL-------SIDKLFLRNFVFSLYFE--- 
AMR26094     -----------NDRFFRPGIYIAPNFSRFFIE---------------IISPG-FGVGFIGDIRLGNPFHLRF-AP-GLNF-LTRRVEF-----VGTTQLELPLLLKYQSNRRRNTRFYMIGGLKPSFAVT--SV-----IRDDLMLEYGVGLDLFYPYFKFGPELRFSHGLRNVL-------SLQSLRTNTVTLYLNIE--- 
ACU03200     -----------DDAGLHFGFTFQYIASEYKIL---------------KSSPG-FGIGFVVNQRINENADFRF-TP-SLVF-NDRLAYY-----VQATMVELPLSLKIKSDRRNNFRAYVIGGAKYAIDIA--KN-----RKNFLSYEAGFGFDLYFEYFKMSPEIKLSYSFNDVL-------PIDKLQLRHVTFSLFFE--- 
ANE53386     -----------DVKPYYFGITLSGSSSRFHTE---------------LNSGG-FALGLLATARLNDRFEARF-NP-QLMF-TDRSIYY-----VESVIVTFPVHVKFRSDRIGNFRVYMLGGGKLDYDLA--KV-----EKIDYGVEAGVGFNFYFKSFIFSPEIKISHGLRDLH-------VLDRMQSRMIMFSIHLEG-- 
AOM78179     -----------DDNNLHFGFTFQYVSSEYKIL---------------KPSSG-FGIGFVVNQKVHDNVDIRL-TP-ILVF-NDRLLNY-----LETTVVEFPVSLKIKSNRRNNFRAYMMGGVKFTADIS--NN-----RRNFLSYEAGLGMDLYFEYFKMSPEIKLSYSFESLK-------PIDKLMLRHVTFSLFFE--- 
AIQ00212     --------FVEDEQRLSWGYFVGINKFDFKIA--YG-RAQNEDKD--DSKMG-FSAGLMGRLKVNDYIDLWV-QP-GIHF-TERTLHFY---AIKSSYVGIPFMIEFHGDRWFNTRPYVQAGLGYAINLQN-RM-----KTHNFNWQAEMGINIYFRRFKLTPSVKGIFFLNNEL-------TMSSLKTRALVFSLKFE--- 
AFL98489     --------FVEDEQRLSWGYFVGINKFDFKIA--YG-RAQNEDKD--DSKMG-FSAGLMGRLKVNDYIDLWV-QP-GIHF-TERTLHFY---AIKSSYVGIPFMIEFHGDRWFNTRPYVQAGLGYAINLQN-RM-----KTHNFNWQAEMGINIYFRRFKLTPSVKGIFFLNNEL-------TMSSLKTRALVFSLKFE--- 
