# Supplementary material for: Phylogenetic comparison between Type IX Secretion System (T9SS) protein components suggests evidence of horizontal gene transfer
Source: PeerJ. 2020 Jun 26;8:e9019. doi: 10.7717/peerj.9019 (PMC7323717; doi:10.7717/peerj.9019)
Supplement: Supplemental Information 1 — T9SS components sequences, alignment of each T9SS protein family, NEX files used as input for MrBayes tool, genome annotation (GFF) file for Porphyromonas gingivalis and detailed Bayesian Inference trees with support values. [file peerj-08-9019-s001.zip › supplemental/Supplemental files/Supplemental Data S2/poru.rphylipi]

109  919  i

AKV63274     ------------------------LMASGHWVKIRVDASGVYRLT---DE----DPSKVGVFGYGGVLPE-DDLPPVPVL--------NALYFYAVGPVT-W-------------------VNTYSTHGYYFLS--LHEQE--SGRDL-YG-------------------------NLDFIEVATQNDL-------PPKG-DLSQASAP---DLIIV--ST--LLLEADRLATYRR-NGLK--------VLVVLQEQVFNEFSGGTPDATAYRLFAKMFYD---PMQMLLFGDGAHDNRK---------LLTFQ-----AVNS-----NSYVTDDYFGLLDD----------AVGRFPVRT-------EARIAVDKTIRY-----------------GAWRIRACFAADN---T------PAIMPVRAFQDVYPHVIENGLHSIPGAKKKMLETLIILLNYAGHGGPAGWSDEHLLTLNDIHKFNY-----MPIWITATCDFANYDS-TSAGEEVFLHEK-S--GTPIMFSTTRVVYNTQ-----NEKINGFML-RRMF----TMGEIIRSAKQ-FFLMGDPSVRMNL--PT-HKVQLTA--G-LKSLERVALKGKV----DETFSGKVFLTVFDGR-------------KKMTAL-----VYYDYPNVMYAGIAEVKDGLFETSFIVPKDVNYSEHEGRINLYA-IRVQ-EDNTPPEIISCFLND------STFRSG-FMAEVFDLNG----INITGGVGHDITLCID--NLNAYF------SATDAGVGTILFMIPALAEGDHTARLTVWDIFNNAVHHDFSFRVV-------VI---LFPNPVRESATFRIFHNRG--LNVAVEIYDFTGRLVNSLPVKT---WDLTSKYGVKIGNGFYLY-RCVVN--KMIVV-- 
BAG32541     ------------------------LMASGHWVKIRVDASGVYRLT---DE----DPSKVGVFGYGGVLPE-DDLPPVPVL--------NALYFYAVGPVT-W-------------------VNTYSTHGYYFLS--LHEQE--SGRDL-YG-------------------------NLDFIEVATQNDL-------PPKG-DLSQASAP---DLIIV--ST--LLPEADRLATYRR-NGLK--------VLVVLQEQVFNEFSGGTPDATAYRLFAKMFYD---PMQMLLFGDGAHDNRK---------LLTFQ-----AVNS-----NSYVTDDYFGLLDD----------AVGRFPVRT-------EARIAVDKTIRY-----------------GAWRIRACFAADN---T------PAIMPVRAFQDVYPHVIENGLHSIPGAKKKMLETLIILLNYAGHGGPAGWSDEHLLTLNDIHNFNY-----MPIWITATCDFANYDS-TSAGEEVFLHEK-S--GTPIMFSTTRVVYNTQ-----NEKINGFML-RRMF----TMGEIIRSAKQ-FFLMGDPSVRMNL--PT-HKVQLTA--G-LKSLERVALKGKV----DETFSGKVFLTVFDGR-------------KKMTAL-----VYYDYPNVMYAGIAEVKDGLFETSFIVPKDVNYSEHEGRINLYA-IRVQ-EDNTPPEIISCFLND------STFRSG-FMAEVFDLNG----INITGGVGHDITLCID--NLNAYF------SATDAGVGTILFMIPALAEGDHTARLTVWDIFNNAVHHDFSFRVV-------VI---LFPNPVRESATFRIFHNRG--LNVVVEIYDFTGRLVNSLPVKT---WDLTSKYGVKIGNGFYLY-RCVVN--KMIVV-- 
ABR44295     ------------------------LLSEGKWVKIRVDKTGIYKLS---YA----DPSKVSVHGYGWPLDE-DDVPSTPVW--------DYLLFYGKGSVK-W-------------------NNPYSLYGYYFVT--LHEQE--SGREF-FG-------------------------RLDYIRMQFVRTL--LN---------------A---DMIII--SA--LVQQAERLAVAHR-DGLT--------VEVVTPEAIYNEFSSGTPDATAYRRLMKMFYD---PKYLLLFGDGIYDNRG---------LLTFQ-----SQES-----YSYATDDYFAFLED----------GVGRFPIRT-------EATQMVDKTISY-----------------GSWKNNVTFVADD---A------PGFLVNKVYFDAYKRSSL---GTYPDVHNEIEKLLQLLINYTGHGSTTHWADESVWTQTDINNSSY-----LPVWVTATCDFTRFDD-TSAGESVFLNPT-S--GGIALFTTTRVVFSGN-----NANLNKALI-DNLF----TLGEAMMYTK--FILIGDPALKFAY--PE-YKARVTA----FKALSRITVEGEI----AADFTGVLSSTIFDSQ-------------SSITTL-----TYLDYPNTIYIGRDSVRNGKFSFTFMVPKDISYSNKKGKLNLYA-FIVG-TDTIGPEIRQIYLND------SSFVSG-FVAKLWDKSG----VNITGSVGHDMMLTID--NLNSYY------LPDSENEGLVQFSIPELEPGMHTAEFKVWDILNNSTTYTFTFEVA-------MY---ATPNPARDQVEFFLHHNRE--LKVTVMVYDMTGKFLWSTEKSG---WNLTDNGGRRLRPGVYLY-RAAIS--KLIIL-- 
BAR50302     ------------------------ALSKGRWVKIRVNDDGIYKLT---HS----DPSKVSVHGYGGMLDE-DDVPATAIY--------DYILFYGRGPIK-W-------------------NNPYAMHGYYFVT--LHEVDR-SGREL-FG-------------------------FLDYIRLQASRRL--IK---------------T---DMVIL--AP--FVAEAERLAAAHRRDSIS--------VTIVTPEQVYNEFSSGTPDATAIRRFMKMFYD---PKYLLLFGDGAHDNRQ---------LLTFQ-----TQFS-----ETYVTDDYFGFLRD----------GIGRFPVRT-------QAKAVVDKVIRY-----------------GSWKNQLCFIADD---I------PEYITNKLFFDAFKKSSKGSNGSYPDVEKNIQKLQVMLINYTGHGNAASLSDEHVITQSMIRQYTY-----LPLWITASCDFTPFDH-TSAGEDVFLTEK-S--GGIALITTSRVAYDTP-----NFEINSLLV-SNLF----TLGDIMKITK--FVLIGDPALALAY--PE-YGMHVTE----FKALDRVTVTGEV----LTNFNGQMTAVVLDSQ-------------QEITTL-----SYKDYPNTIYKGNAIVENGKFTFSFIVPADISYTNGSGKMSLYA-YTVG-RDTVKPEIRMLYLND------STWTDG-FVAKVWDKSG----INITGSIGHDIMLTID--NLNSYY------VAGSEGEGIIKFPIPALPEGKHTAEFKVWDIFNNSTTKTFTFNVV-------LT---AGPVPAREKVTFYLYHNRE--IDATIYVYDLSGRLYWKHQEIG---WDLTSSDGTRLRPGIYLY-RAVIR--KMIIL-- 
ALJ24516     ------------------------LMASGHWVKIRVDASGVYRLT---DE----DPSKVGVFGYGGVLPE-DDLPPVPVL--------NALYFYAVGPVT-W-------------------VNTYSTHGYYFLS--LHEQE--SGRDL-YG-------------------------NLDFIEVATQNDL-------PPKG-DLSQASAP---DLIIV--ST--LLPEADRLATYRR-NGLK--------VLVVLQEQVFNEFSGGTPDATAYRLFAKMFYD---PMQMLLFGDGAHDNRK---------LLTFQ-----AVNS-----NSYVTDDYFGLLDD----------AVGRFPVRT-------EARIAVDKTIRY-----------------GAWRIRACFAADN---T------PAIMPVRAFQDVYPHVIENGLHSIPGAKKKMLETLIILLNYAGHGGPAGWSDEHLLTLNDIHNFNY-----MPIWITATCDFANYDS-TSAGEEVFLHEK-S--GTPIMFSTTRVVYNTQ-----NEKINGFML-RRMF----TMGEIIRSAKQ-FFLMGDPSVRMNL--PT-HKVQLTA--G-LKSLERVALKGKV----DETFSGKVFLTVFDGR-------------KKMTAL-----VYYDYPNVMYAGIAEVKDGLFETSFIVPKDVNYSEHEGRINLYA-IRVQ-EDNTPPEIISCFLND------STFRSG-FMAEVFDLNG----INITGGVGHDITLCID--NLNAYF------SATDAGVGTILFMIPALAEGDHTARLTVWDIFNNAVHHDFSFRVV-------VI---LFPNPVRESATFRIFHNRG--LNVVVEIYDFTGRLVNSLPVKT---WDLTSKYGVKIGNGFYLY-RCVVN--KMIVV-- 
ALA92666     ------------------------LMASGHWVKIRVDASGVYRLT---DE----DPSKVGVFGYGGVLPE-DDLPPVPVL--------NALYFYAVGPVT-W-------------------VNTYSTHGYYFLS--LHEQE--SGRDL-YG-------------------------NLDFIEVATQNDL-------PPKG-DLSQASAP---DLIIV--ST--LLPEADRLATYRR-NGLK--------VLVVLQEQVFNEFSGGTPDATAYRLFAKMFYD---PMQMLLFGDGAHDNRK---------LLTFQ-----AVNS-----NSYVTDDYFGLLDD----------AVGRFPVRT-------EARIAVDKTIRY-----------------GAWRIRACFAADN---T------PAIMPVRAFQDVYPHVIENGLHSIPGAKKKMLETLIILLNYAGHGGPAGWSDEHLLTLNDIHNFNY-----MPIWITATCDFANYDS-TSAGEEVFLHEK-S--GTPIMFSTTRVVYNTQ-----NEKINGFML-RRMF----TMGEIIRSAKQ-FFLMGDPSVRMNL--PT-HKVQLTA--G-LKSLERVALKGKV----DETFSGKVFLTVFDGR-------------KKMTAL-----VYYDYPNVMYAGIAEVKDGLFETSFIVPKDVNYSEHEGRINLYA-IRVQ-EDNTPPEIISCFLND------STFRSG-FMAEVFDLNG----INITGGVGHDITLCID--NLNAYF------SATDAGVGTILFMIPALAEGDHTARLTVWDIFNNAVHHDFSFRVV-------VI---LFPNPVRESATFRIFHNRG--LNVAVEIYDFTGRLVNSLPVKT---WDLTSKYGVKIGNGFYLY-RCVVN--KMIVV-- 
ALO28814     ------------------------LMASGHWVKIRVDASGVYRLT---DE----DPSKVGVFGYGGVLPE-DDLPPVPVL--------NALYFYAVGPVT-W-------------------VNTYSTHGYYFLS--LHEQE--SGRDL-YG-------------------------NLDFIEVATQNDL-------PLKD-DLSQASAP---DLIIV--ST--LLPEADRLATYRR-NGLK--------VLVVLQEQVFNEFSGGTPDATAYRLFAKMFYD---PMQMLLFGDGAHDNRK---------LLTFQ-----AVNS-----NSYVTDDYFGLLDD----------AVGRFPVRT-------EARIAVDKTIRY-----------------GAWRIRACFAADN---T------PAIMPVRAFQDVYPHVIENGLHSIPGAKKKMLETLIILLNYAGHGGPAGWSDEHLLTLNDIHNFNY-----MPIWITATCDFANYDS-TSAGEEVFLHEK-S--GTPIMFSTTRVVYNTQ-----NEKINGFML-RRMF----TMGEIIRSAKQ-FFLMGDPSVRMNL--PT-HKVQLTA--G-LKSLERVALKGKV----DETFSGKVFLTVFDGR-------------KKMTAL-----VYYDYPNVMYAGIAEVKDGLFETSFIVPKDVNYSEHEGRINLYA-IRVQ-EDNTPPEIISCFLND------STFRSG-FMAEVFDLNG----INITGGVGHDITLCID--NLNAYF------SATDAGVGTILFMIPALAEGDHTARLTVWDIFNNAVHHDFSFRVV-------VI---LFPNPVRESATFRIFHNRG--LNVAVEIYDFTGRHVNSLPVKT---WDLTSKYGVKIGNGFYLY-RCVVN--KMIVV-- 
AEW21982     ------------------------VLSKGRWVKIRVSDDGIYKLT---HS----DPSKVSIHGYGWILDE-DDVPATAIY--------DYILFYGRGPVK-W-------------------NNPYAMHGYYFVT--LHEIDR-SGREL-FG-------------------------FLDYIRLQARRRL--IK---------------T---DMVIL--SP--FVPEAERLAAAHRRDSIH--------VTVVTPEQVYNEFSSGTPDATAIRRFMKMFYD---PKYLLLFGDGAHDNRQ---------LLTFQ-----TQQS-----ETYVTDDYFGFLRD----------GIGRFPART-------QAKAIVDKVVRY-----------------GSWKNQLCFIADD---I------PEYITNKLFFDAFKKSSKGSSGSYPDVERNIQKLQVMLINYTGHGNAASLSDEHVITQSMIRQYTY-----LPLWITASCDFTPFDH-TSAGEDVFLTEK-S--GGIALITTSRVAFGTP-----NFAINRLLV-ANIF----TLGDVLKETK--FVLIGDPALSLAY--PE-YEMNVKE----FKALDRVTVTGEV----LTNFNGQMTAVVLDSQ-------------QEITTL-----SYKDYPNTIYKGNAIVENGKFTFSFIVPADISYANGPGKMSLYA-YTVG-RDTVKPEIRMLYLND------STWTDG-FVAKVWDKSG----INITGSIGHDVMLTID--TLNAYY------IAGSEGEGIVKFPIPALPEGKHTAEFKIWDIFNNSTTKTFTFNVV-------LT---AGPVPAREKVTFYLYHNRE--IDATIYVYDLSGRLYWKHQEIG---WDLTSSDGTRLRPGIYLY-RAVIR--KMIIL-- 
ADQ79458     -G----------------------VLAQGKFVKIRVVDSGVYKLT---YE----DPANVHVYGFGNVLSQ-DDLPELSIYM-GNDGIFDYILFYANGVNK-W-------------------INPYSKYGYYFVS--VYENE--SGKVF-Y--------------------------YLNFMEFNFRRQL--QN---------------S---DMVII--TY--FLEQAQKLAQAHR-DNLT--------VDVVTAEQVYNEFSSGTPDATAYRWFMKMLYD---PKYLLLFGKGSYDNRK---------ILTFQ-----ADNS-----SSYVTDDYFALLGN----------GVGRFPVTT-------QAKDVVAKTIGY-----------------GSWKNQICFLADD---S------PAYQINKIYLDAYQQQVSASGESYPLAKSKFMSLLLFLLDFTGHAGPTGWTNESVLTLPDVKALSN-----LPLIVAVTCDFSQFDS-VSGGEQTILNPT-G--GGIGILSSARPVYSSG-----NFPLNMLVC-GNLF----RVGDVIRYAK--YIYLGDPAIRLNY--PTKYQIITSQ----LRALSVDTIKGYI----VSGFNGILNVVIYDKS-------------QQITTL-----TYSDRPNVLFSGNVQVVKGLYSFSFMLPKDIKYNFGSGRINYYA-FIVG-NDTIGPEV-KLYLNS------EFFVSG-FLANVNDIHG----INTIGGIGHDILLTVD--ILNDYF------DENSYTSGNISYKLPVISNGKHTLTFRVWDLLNNSTTKTIEFEVN-------VR---AQPNPVKDQVTIVVNHDRE--LRTTVEVFDITGRKVWSFSQSS---WDLITNDGKKLRTGLYLY-RVNIK--KMLII-- 
AHF13062     ------------------------QLADGLWVKIAVYQSGIHQIT---YR----NPDAVTIFGYGAMLPE-DDLTQIPIL--------SKILFYAQGPIT-W-------------------QNTYSTAGYYFIT--VYEQK--TGRTF-LG-------------------------RLNYFRFNYKRKL--QN---------------A---DLVIL--AP--YLSYAQSIAQLHQ-DGME--------VAVIEHTTVFNEFSSGTPDATAYRRLMKMFFD---QLYLLLFGKGLYDNRK---------LLTYQ-----HGTG-----ASYTTDDYFGFLDD----------SVGRLPVKS-------EAKDVVSKLAGY-----------------GSWKNQVCIVADD---I------AHCFINKIYTDAYTAEITSTGRTYPTAKKKLFQVLVLVIDYIGHGSTVAWTHENLLNITDIQSMYL-----LPLFITATCDFGRYDH-TSAGEILCLNPS-G--GGIALITTTRVVYISD-----NHYLNKGVA-QSIF----RLGDILRKAKC-YTLLGDPALKLLY--PE-YQIKVTE----IQARDSVFIKGEV----ATDYNGIICPTVYDSE-------------VSVVTH-----EFSERSNRLYVGKDSIVGGQFEIAFKVPREINFADDKGLINLYC-FIVG-DDFEGPEIYYAYLNS------DDFKNG-LIAEVYDPSG----INISDGIGHQMTVTLD--DVASYF------TVGEFGRGVITYPLSGLSEGNHSLRLKVWDTENNSSEVELSFSVK-------LY---ADQNPAHTSTNFYLRHNRD--INVTISVYNLMGMEVWRYSGKG---WDLTDSSGNRVPGGIYLY-KAIIS--KLCVT-- 
BAR53128     ------------------------VLSKGRWVKIRVSDDGIYKLT---HS----DPSKVSIHGYGWILDE-DDVPATAIY--------DYILFYGRGPVK-W-------------------NNPYAMHGYYFVT--LHEIDR-SGREL-FG-------------------------FLDYIRLQASRRL--VK---------------T---DMVIL--SP--FVPEAERLAAAHRRDSIS--------VTIVTPEQVYNEFSSGTPDATAIRRFMKMFYD---PKYLLLFGDGAHDNRQ---------LLTFQ-----TQFS-----ETYVTDDYFGFLRD----------GIGRFPART-------QAKAIVDKVVRY-----------------GSWKNQLCFIADD---I------PEYITNKLFFDAFKKSSKGSSGSYPDVEKNIQKLQVMLINYTGHGNAASLSDEHVITQSMIRQYTY-----LPLWITASCDFTPFDH-TSAGEDVFLTEK-S--GGIALITTSRVAYDTP-----NFEINSLLV-SNLF----TLGDIMKITK--FVLIGDPALALAY--PE-YGMHVTE----FKALDRVTVTGEV----LTNFNGQMTAVVLDSQ-------------QEITTL-----SYKDYPNTIYKGNAIVENGKFTFSFIVPADISYTNGSGKMSLYA-YTVG-RDTVKPEIRMLYLND------STWTDG-FVAKVWDKSG----INITGSIGHDIMLTID--NLNSYY------VAGSEGEGIIKFPIPALPEGKHTAEFKVWDIFNNSTTKTFTFNVV-------LT---AGPVPAREKVTFYLYHNRE--IDATIYVYDLSGRLYWKHQEIG---WDLTSSDGTRLRPGIYLY-RAVIR--KMIIL-- 
AEW03215     ------------------------VLAMGNWYKISTTSPGIYKID---LP---GTSSGVKLYGNGQMLPE-DDLVENAIWV-GGDGQLDYILFYAAGPHA-W-------------------KNIYSDTSWYYLV--FYELD--SGRQW-YG-------------------------WLDWVEILARVDL--LE---------------P---QYIII--TA--LLGQAQRLAQYHQ-DNLS--------SLVVTVNQVYNEFSSGSPDPTALRDFVKMFYD---PRYLLLFGDASFDYRN---------VPCWE-----SPTA-----ATYTSDDFFGFLGD----------GIGRIPAQN-------EAQSMVDKILAY-----------------GAWRNECTFIADD---A------PQENIDKIYLDAFPQESSSAGSRYPAVNQAINNKITLLWNYSGHGSYSRLAEEVVLDKDIINTFNNPN---LPLFITATCDVAPYDNPSSIGENLLLRDK-T--GAIALMATTRVVFAFS-----NKVMNENYL-KTAF----SLGEAVRDAKN-FTLLGDPALTLAF--PV-YQVKTTA----LKALSEYTISGAV----LNDFNGTIYPTIFDKA-------------TTVNTL-----PVQMQKNILFKGKATVSNGRFAFSFIVPKDISYQYGNGKISYYG-IIVG-VDPLGPSI-KAYLND------EKFVNG-LILKLADSSG----INILGGIGHDLVAVLD--VLNEFY------DLNNFRQGTVHFQLPALAPGSHTLSIKAWDAANNSGETTLNFRVV-------VL---NYPNPFTTHTTFWFEHNRG--LLIQIQVYTVTGKLVKTIRRTI---WNGRDDYGDKIGRGVYIY-RLWVQ--KLFIL-- 
ACU58680     ------------------------VLSQGSWYKLGVTREGIYKID---KS---S--SEVRLYGTGQMLPE-DDLPEVAL--------LDALFFYAPGPHS-W-------------------TNLYTDTAWYFVT--WHESD--SGKQW-WG-------------------------WLDYVSVQARYPL--LS---------------P---NMLIV--TT--LRTAASKLAAWHG-DGLN--------VRVVTVNEIYNEFASGTPDPTAIRDFVKMCHD---LQYLLLFGDASYDYKN---------IPTWQ-----STIS-----YAYPSDDFFGFLDD----------AIGRLPVQQ-------QAEVVVNKIIGY-----------------GRWQQHITIVADD---I------PAGNIKKIYLDAYPKIADPGGSRYPAVNTAIAEDLTLIWNYTGHGSYSRLAEEVILEESSLDTWKNGG---LPLFITATCDFAPFDNPVSLGEKLLLKEQ-G--GGIALMTTTRTVFSAS-----NKVMNANYL-ERLL----TLGEAAMLAKN-FQLLGDPALTLAF--PQ-YHVVTDS----LKAMGKYTVKGHL----QDSYKGTLYTTVYDKP-------------ALQYTL-----AYYQRQNILYRGQQSVQNGWFSCTFVVPADIDYQSGAGALSFYA-VQIG-QDQSGPVI-KAYLDN------EYFRNG-LLLHLKDDQG----INTSGGIGHDLIATLD--ILNNFF------TTDSYQEGHVRFPLYNLTEGPHTMSIRAWDTHNNSGKATLQFRVI-------AS---CYPNPFHDQTQFTFEHNQN--LDVIVRIYTITGQQIKTMRHTI---WDGTNDSKARVPPGMYIY-SILV---KVSVF-- 
ALO17161     ------------------------VLNTGEWRKIKVRENGIYKIT---YN-------DVRVYGFGKQLSF-YYLPQVPIWM-GSDGVFDYILFYGNGILN---------------------EHDYTLEGHYFIT--YFNHR--TGRTF-FG-------------------------YVGDVAVIAERSL--GA---------------E---DLFIL--VH--FRDQAEELAQFHR-ENLT--------VRIIEPQKIYNEFSSGNQDVSAIRNYLRMYYD---PKHLLLFGDGSYD------------IPTFQ--------------RSVACDDFFVMLDS----------GVGRFPVST-------QAQIMVDKTIDY-----------------GPWKNDLVFVGDD---I------KWMNPKMILMDAYPQESTPAGERYPEVTKAINGNIVLIFNYTGHGSETRLAHEGILNKNTVKNWTN-----LPFFVTGSCEVSRYDNKQSLGEAILLKEN-G--GAITLFSTTRVVYGNA-----NQTLSENLY-NTIF----TLGEVIAITKN-FTLFGDPAVRLDV--PP-KRIITDS----LKALKKIRIHGHI----KMNFNGTVYPVIYDKL-------------KKKQTL-----NYYEYSNVIYKGKASVQNGEFSFEFIVPIDINYEFGQGKISYYA-FIVG-DDSQGPQI-DVYMND------TTFVSG-LIAHLRDEYG----VNTTGVIGHDLTATLN--NLNDFY------DLNSYQSGKVEYQLIDLDEGLNTIEVKAWDILNNSSKSYVEFYVA-------VL---NYPNPFTTKTSFLFEHNQN--IDVRIQIFTISGKLIKTLETSV---WDGRDDFGDRIGRGVYIY-KVRLS--KLVIL-- 
AHJ96064     ------------------------ALSQGDWFKIGVPSNGIYKLD---KA---GDPNRLRLYGNAGTLPQ-DDLAENAIQF-DGNATFEYFLFYARGPHT-W-------------------QNPYADTAYYFLT--FYERE--SGRVW-VG-------------------------YLDYLELNAQRQL--RR---------------G---ELVIL--TH--FLTAANALAAHRT-DGLT--------VQVVTTTQVYNEFGSGAQDVTAIRDFMKMVYD---RQYLLLFGDASYDYKA--LW----AVPVYE-----SVEG-----LTYSSDDYYALLDD----------AVGRLPVRT-------QATLVVKKLIGY-----------------GKWRNRLTFVADD---P------RSYNVYKQYLDLYPQTIVAAGQRSPAAEKALDEAFSLLINYIGHGSPRSWADEQILTNGSVQRLQNSA---LPFLFTGTCDFSTYDNPTSAGELSLTDIS-G--GSIGLLTTTRVVYADK-----NQSLAIEFF-NDLF----RIGDICQTAKN-YALLGDPSMRLAY--PE-QLAVITQ----LKALQRVELKGEV----NNAFNGTANVQVFEKK-------------SVVMTL-----PITIRENVLYDGPATVRNGQFNVQFVVPKDINYSVGLGKISLYA-VSVG-RDTIPPRI-QLFMDN------EQFVFG-MLGNLRDESG----INTAGGIGHDLTATLD--ILNSFY------KTDSFQVGRVEYKFKDLTAGPHELRVKAWDTWNNSAERSVEFVAA-------VL---NYPNPFARNTTFHFDHNRG--LDIQVQIFTVSGKLVRTLQGSA---WDGRDEYQDQLARGVYVY-RVSVR--KLVLL-- 
AMJ64522     ------------------------VLAAGDWYKLGVPANGVYKID---QA---TDPKALRLYGNAGLLPQ-DDLVENAVRF-NADNAFEYLLFYAPGPHT-W-------------------NNFYCDTAYYFLT--FYEHD--SGRQW-LG-------------------------YLDYLEINAQRRL--RH-------N-------P---DLVIV--TY--FRAQANRLADHRR-DGLK--------VAVATTKEVYNEFGSGGQDATAIRDFMKQVYD---LQHLLLFGDASFDYKS--EWFRSDFVPTYE-----SRES-----VTYSSEDYYALLDD----------GVGRLPVRAGSPANADNARLMVDKLIAY-----------------GKWRNRLSLWADD---G------PAYNVHKVYLDLYPQVSGAAGLRSPEMNKAVDESFSLLINYLGHGGPTGLSNDQIFTNATALALQNSA---LAFMVTGTCDLSTYDNPTSAGEQVLTDNAGG--GAIGLFTTTRVVEAGQ-----NYGLNSAFY-NNVF----AMGTVTMLAKNAYTLLGDPSMTLAY--PR-QTVQIDS----LQALSPVRLHGRV----NAGFSGTAQVTVYDKP-------------ATVLTL-----PIQVQESVIYSGQATVVNGQFSLRFVVPKDISYNVGPGKVSLYA-PPVG-RDTVPPAV-ALFMDS------ETFAFG-LLANLSDNSG----INTTGGIGHEITAVLD--VLNDAY------KVDDFRSGQVKYLYKDLAVGPHTLKLKAWDTYNNSTEREIEFVVA-------VL---NYPNPFASATTFHFDQNRG--LDVQVQIFTVSGKLVRTLTATV---WDGRDEFNDQLARGVYVY-RVNVR--KLVIL-- 
AMA49744     ------------------------VLRNGKWKKFYVGKSGVYKIT---KA----DPRTLKIYGNGAMIPL-LDLQENAIQV-EEDGIFDYILFYGLGMDK-W--------------------NLYADKSYYYIT--YHEID--FGRRW-FG-------------------------YLDFLSVTAKSNL--DS---------------VNE-DYLIV--TP--LKSQADRLANFHK-SKLN--------VKVVALDAIYNEFSAGKQDIGAIRNLVRYLYE---ISYLCLFGDASFDYKD---------VPNLQ-----SLGS------SFVSDEFFGMLDP----------AVGRILAKD-------QAQQMVDKIIQY-----------------GKWRNNLVFLSDD---A------PSFNAKKIFTDAYEQIITSGGQKYPKAKEEFLNSFALAMIYIGHGGESGLASERLFELADIKSLTNLY---FPLFMTVTCEFTRYDNPDTGGEVAFQNPY-G--GPVALISTSRLIYQFI-----GEQYNLLIA-PYLF----SIAEAVRLAKR-ISFIGDPAMKLAI--PD-PKAIITH----LSALSKVKISGEI----ENDYEGELFVSIFDKF-------------VDKTTL-----SFKSIGETIFRGNANVKEGKFQFNFVVPKDISIPIGNGKVSFYV-IKIG-QDNSPPKM-ELYIND------KTFVAG-LIIELQDENG----INTA-GIGHDIVAYLD--ILNDFY------TKDDFTKGVVNYQFAKLSSGTHTLTVKAWDVYNNVVSADLKFVVI-------VL---NYPNPFVNHTEFWFTHNKF--LEVQIQVMTITGKIVWTKNQTI---WDGRDDFGDKIAKGVYLY-KLTVK--KLVIL-- 
EAQ42160     ------------------------VLASGDWYKFSVDTTGVFKID---RN---NDPKKIHIYGNGQLLPV-DDLQENAIYI-EQDGSFDFILFYAKGPHD-W-------------------QNIYSDKAYYFIT--FFERE--VGTQWFFN-------------------------FLDYIEVLGTKNL--IT---------------T---NYLVI--TN--LANEAQRLVDYHQ-SNLV--------GKVVLLDEIYNEFSSGSKDITGIRDFIKHLYT---LKYVCFFGDSSYDYKD---------VPVKL-----STIS------SYVTDDFFVMLDD----------ASSRIPVST-------EASVVVDKILSY-----------------GDWRNTITLLADD---E------PVFNVNKIYADAFVQENSSGGERYPEVNEAITNAITLVFDYFGHGGEDGFASERILDVSQIQSFNNLN---LPLLITVTCDFSRFDNPITAGEITFKKSD-G--GAASMITTTREVFIST-----GQRFNEQLI-RVLL----SIAEALATTKN-IYSFGDPAMKLAI--PK-PNVRITK----IKALSKIKFEGVV----LTNYNGTLSTTVFDKV-------------IEKNTL-----VFDTQDSKLFRGKATVENGVFSFDFVVPKDIKIAYGKSKLSFYA-VTVG-EDTIGPEI-SLFMND------ESFIDG-LIAVLSDANG----INTSIAVDHDIVAILD--ILNDFY------ELNDFTTGKVNYTLRDLETGPHTLKIKAWDTYNNSSETTLNFVVV-------VL---NYPNPFVNYTEFWFNHNKN--LEVQVQIFTVSGKLVKTINRNV---WNGLDDFGNKIGKGVYVY-KLTVK--KLVIL-- 
AEI48952     ------------------------VLNEGRWFKIGVTQTGVHRID---AA---DNPKNIRLFGNGRMLPQ-IDLIENAVVV-ENDGRFDALWFFGKSPHE-I-------------------LNIYSDTTFYFLQ--FLESE--SGREW-WG-------------------------YLDFVGLQVQRML--LR---------------P---DMVIV--TA--WQKQAQKLADFRN-DGLD--------VKVVTTAQVYNEFASGQPDPTAIRDLMKYWAD---LKYLLLFGDASYDFKN---------VPSYE-----SYES-----RSFSSDDYFGFLKP----------GIGRLPVKT-------EAETVVAKLIRY-----------------GKWRQRIVFVADD---M------PAYNLRKVYVDAYPQ-TGSTTQRAPGAGQAIDRYVALIMNYTGHGGISTWADEQIVTLQNLFNWRNAD---MPLIVTATCEFGRYDNPVSGAEIAVVSPR-G--GAIAMLTTSRPVYANT-----NFLVNSAFY-KAVF----RLGDVMRITKN-FTLLGDPSLRLNY--GE-YQ---------LKAGRLAKLSGEI----AGDFNGTAIVTVYDKE-------------SQLFTL-----PYGLYDKKLFEGKVSVTAGRFAVQFIVPKDIDPTIGNGKAEVYA-LLIG--DTKPPQM-QLYLND------EQFVDG-FIAKLNDENG----LNFA----AKMTVTLN--TVNDYF------DKDDYRSGVIRFPFHRLPVGEYTLTLKVADTYNNMTVGTLRF----------IRNVIAYPNPFVERTKLQLELVDG--IELTVQIFDSNARMVGTAAQTI---WNVSHHSIHAVPAGIYFY-NVWVH--KLVLV-- 
AEW86981     ------------------------VLRKGGWKKFYIEKSGVYKIT---KS----DPRTLKIYGNGAMIPL-LDLQENAIQV-EEDGVFDYVLFYGLGMDK-W--------------------NLYADKSYYYIT--YHEVD--FGRRW-FG-------------------------YLDFLSITAKSNL--DA---------------VNQ-DYLIV--TP--LKSQADRLADFHR-SKLN--------VKVVTLDAIYNEFSTSKQDIGAIRNLVRYIYE---INYLCLFGDASFDYKD---------VPNLQ-----SLGS------SFVSDEFFGMMDP----------AVGRILAKD-------QAQQIVDKIIQY-----------------GKWRNNLVFLSDD---A------PFFNAKKIFTDAYEQIITSGGQKYPKAKEEFLNSFALAMIYIGHGGETGLASERLFELADIKALQNPY---FPLFMTVTCEFTRYDNPDTGGEIAFQNPQ-G--GPVALISTSRLIYQFI-----GEQYNLLIA-PYLF----SIAEAVRLAKK-ISFIGDPAMKLAI--PD-PKAVITH----LSALSKIKISGEI----QKDFYGELFVSIFDKF-------------IDKNTL-----SFKSMGETIFRGNANAKEGKFEFNFVVPKDIAIPLGNGKASFYV-IKVG-EDNIPPKM-QLYIND------KNFVAG-LIVELQDENG----INTA-GIGHDIVVFLD--ILNDFY------VKDDYTKGVVNYQFSKLAPGIHTLTVKAWDVYNNMVSSDLKFVVI-------VL---NYPNPFVNYTEFWFTHNKF--LEVQVQVMTITGKIVWTKNQTV---WNGKDDFGDKIGKGVYLY-KLSVK--KLVIF-- 
ANQ51016     ------------------------PLSQGDIYKLEITEDGIYKID---AS---SNANQLFLYGFGGMLPQ-DELLEVPMKY--NDTNLSYFLFYGFGPNK---------------------LNLYSATNNYFLV--HFEED--SGRFF-FG-------------------------YLDYITLNINRTL--QD---------------P---NLLII--TA--YLTQANQLKSHRE-DNLS--------VSVVTTDQVYNEFSSGRQDVSAIRDFAKYLYE---LKYLLLFGQGSYDYKG---------VPVYE-----SRNV-----QTFSSEDYFGFFDN----------GIGRLPARN-------QAQLLLNKLISY-----------------QQWKKDIVFVADD---Y------KEFNSKRIYIDNLQKETSPTGAIAPETYDLVYKTIAMIINYSGHGSISRWADETIMDLELANNLTNYH---LPLFFTATCEYGRYDNPESGAEQLLFNSK-G--GAIALMTTTRPVFASS-----NLVINKAFY-EQIF----RLGDVFKLTKN-FALLGDPSMRLFI--PK-TETKITH----IKALDRIRLRGEI-----TGFNGEVFLTLFEKP-------------ITSSTL-----EYQERKYQLFRGVADVVNGEFEIDFVVPLDIRYNIGNAKFSLYA-ILIG-QDNNPPEI-SISLNG----------DP-FHAELEDESG----INISGGVGHDATLILD--VVNDYI------QENTYS---LVFPVNNLEEGEHTLELVVWDVLNNRSSKTIRFYVS-------LK---AYPNPVNNQFTLSFKHNLG--LKIQSNIVDMSGKVVLKSDLEY---YDDVKS-SLNLNKGIYVI-QLIIE--RIVVI-- 
ADR21725     ------------------------ILQKEGLVKVATTEEGVHKID---LS---EDPNRIQVYGMPGHIPQ-FDPQPIPVKI-NQNSTFESVYFYADAVRN-I-------------------NNLYSDSLYFFID--YHEID--SGREW-FG-------------------------YLDYVFLTVPEKL--IN---------------S---DYLII--TY--FFQEANELAQYRR-NGYD--------VEVVQVSKIFNEFGSGRRDVAAIRNYIKYFYQ---LKYVLMFGASSYDYKN---------VPVYQ-----SRNS-----FTYASDDFYGFMDE----------GIGRIPVKS-------EAKDVINKIIHY-----------------DKWRNDLYFIADD---Y------GFYNINKLYLGAFEQEVFASTQRSPKMRAAINNMAALIVNYIGHGSENSWSNEAILIKSMVDDWNNLD---LPLFVTATCEYGRFDNPVSGAQEMLLKAD-G--GAIALLTTSRPVESSS-----NATLNRAFF-ENVF----KLGDIIRSTKN-FILLGDPAVTLAE--PQ-NNLKIEN----LNSMSKITVSGIV----ISNFNGILTAELYDKP-------------RESSTI-----NFLTYDQVIYRGKSFVENGEFDFTFYVPKEIDYKVDNGKFSLYA-FLIG-QDNIGPDI-SLFLND------RDFVNG-LIIDLFDEHG----ISVANNINPGIRFSID--NINDFF------DLDSYQEGSISYNVSNLEEGDHFLTVTALDVFNNKSKATIEFEVV-------FV---MYPNPASEEVNFKFRQNRN--VEFSYQILNNQGKLIYSHSYST---WNLKDYNGKKLSPGIYFV-RVFLR--KLIVI-- 
ACU07026     ------------------------PLKSGTFYKIKVDKTGIFKIT---AQ---SNPKNFRIYGNGMMLPE-AALQENAIQV-EDDGSWDFALFYAQGPNG-F-----------DNIKR---VNVYEDFAYYFIN--YINEE--VGRMW-TG-------------------------YFDYAEVQYKEDL--TN---------------E---SYLMI--TV--MMSQAQRLAAFYQ---FN--------VAVVDVNKIYNEFSSGSKDITAIRDFTTRLNT---LQYLFILGDTSYDFRG---------VPSYQ-----SEES-----LSFVTDDYYTMTKP----------PVGRLPAAN-------EAKLLIDKTLAY-----------------GEWRMKLDFVVDD----------KEYNVRKLYLDAFQAQTSAGGQRYPQVNQAITN--SLYLFYFGHGGINGWAQERVLSVEEIQNFNNYNNVYFPLVSTITCEFTLWDEPFSAGEQVIKSKQ-G--GASMMLTSSRAIGVTY-----GEQFTTILT-RHLF----PVGEAFLQAKI-VNLLGDPATKLSR--PK-RQLIIDK----LRALDFVKVKGHI----DTGFNGRVAINIFDKR-------------LNKKTL-----SYTEENGPIVKSSGQAVNGVFMVEFYVPKDINYEVGNGRILAYA-QTVG-NDNQPPQV-QLFMNN------TNFADG-LLACVTDDKG----INSTGGIGHDITVILD--VLNDFYGDGNGCSLADYQKGNVSYPFRNLAPGPHQLTFKVWDINNNSTTGTLNFVVKA------PL---NWPNPFTNRTYVQFEHNC---LDVNVQIYTITGKLVKTISTTV---WDGNDDFGDAVGKGTYIF-KIFAR--KMVLL-- 
ALJ59119     ------------QKLNRER-----LLASGRWTKISVRNTGVFKIT---NA----RPEKVRVFGYGYLLSQ-ADLPEVPLL--------DGVLFYGRGTVS-W-------------------RNFYSDEGYYFLT--IYEKD--TGRQL-Y--------------------------RLDYIALNYMRTL--AN---------------A---DMIII--APKDLLAQAERLAQAHR-DGLS--------VLVLTAPQIYNEFSSGTPDGTAYRRLMKMLYD---PKYLLFFGDCSYDNRM---------LLSYQ-----SEAS-----SSYVTDDYFGFLDD----------GIGRFPVRT-------EAKAAVDKTIAY-----------------GPWKHTVCYVADD---Y------PSLLVNRIYADAFHRESSATGETYPDATKRLLQLFMLVVNYTGHGSTSAWAAENLLTMADITKMTS-----LPLWITATCDFTRFDD-TSAGEQAFLNTK-G--GAIALLTTSRVVYASQ-----NSTLNQAFL-RHIF----RLGDIMRLSKC-FSLIGDPALTLAY--PD-YQVQVDE---YVKAGSKITVKGRI----AEDFTGTVHPTVLDSK-------------EEVTTL-----TYTERSKTLFSGSDSVRQGRFEFTFPVPLDINYSDEEGLLSLYA-FLVGLTDTLGPKI-TVYLNT------PDFSPG-FVAELEDADG----INTVGGIGHDLSLCID--NLNDYY------VAGDYTRGTVYFSVPELTEGKHTLSFRAWDLLNNSSTKTLEFEVV-------VI---CTQSPARESTTFVLSHNRG--LAVRMSVYDFAGREMWTHLEKG---WDLCSNGGQRLAPGVYLY-RASIV--KIIIL-- 
AOH40056     ------------------------VLAEGRWVKVRVADDGIYKLT---YD----DPAKVSVHGYGYILDE-DDLPATPVY--------DYILFYGRGPIK-W-------------------VNPYATHGYYFVT--LHEVDR-SGRDL-FG-------------------------FLDYIRLQVRRTL--QR---------------T---DMVIL--SP--FLSEAERLAAKHRRDSIS--------VTIVTPEQVYNEFSSGTPDATAIRRFMKMFYD---PKYLLLFGDGSHDNRQ---------LLTYQ-----SHFS---TGETFVTDDYFGFLDD----------GIGRFPVRT-------QARAAVNKVVGY-----------------GAWKNNLCFIGDD---F------PEYINHRLLFDAYKKSSSGGSGAYPDVVTALRNLQTMLINYNGHGNAQALSDEHVITQSMIQQYTY-----LPLWITASCDFTPFDH-TSAGEDVFLNEK-S--GGIALITTSRVAYDEP-----NFNMNGILL-EQLF----TLGEALMGMK--FVLIGDPALTLSF--PT-YGIRVTE----LRALDRVTIKGEV----LTDFNGALTAVVLDSE-------------KEITTL-----TYTDYPNTIHRGNTVVTNGQFTLSFTVPADISYSNRNGKMSLYA-YTVG-RDTVGPDIRLLYLND------STWSEG-FVAHLRDASG----INITGSVGHDITLTID--NLNSYY------RTDVAGEGVVRFSIPRLAEGTHTAEFKVWDIFNNSTTRTFTFQVE-------LR---AGPVPARDQVTFYLDHNRE--MEVTIGVYDLAGRLQWQHTEQG---WDLTNGRGARLRPGVYIY-RAAIR--KMVILKN 
BAK24194     ------------------------LMASGHWVKIRVDASGVYRLT---DE----DPSKVGVFGYGGVLPE-DDLPPVPVL--------NALYFYAVGPVT-W-------------------VNTYSTHGYYFLS--LHEQE--SGRDL-YG-------------------------NLDFIEVATQNDL-------PPKG-DLSQASAP---DLIIV--ST--LLPEADRLATYRR-NGLK--------VLVVLQEQVFNEFSGGTPDATAYRLFAKMFYD---PMQMLLFGDGAHDNRK---------LLTFQ-----AVNS-----NSYVTDDYFGLLDD----------AVGRFPVRT-------EARIAVDKTIRY-----------------GAWRIRACFAADN---T------PAIMPVRAFQDVYPHVIENGLHSIPGAKKKMLETLIILLNYAGHGGPAGWSDEHLLTLNDIHNFNY-----MPIWITATCDFANYDS-TSAGEEVFLHEK-S--GTPIMFSTTRVVYNTQ-----NEKINGFML-RRMF----TMGEIIRSAKQ-FFLMGDPSVRMNL--PT-HKVQLTA--G-LKSLERVALKGKV----DETFSGKVFLTVFDGR-------------KKMTAL-----VYYDYPNVMYAGIAEVKDGLFETSFIVPKDVNYSEHEGRINLYA-IRVQ-EDNTPPEIISCFLND------STFRSG-FMAEVFDLNG----INITGGVGHDITLCID--NLNAYF------SATDAGVGTILFMIPALAEGDHTARLTVWDIFNNAVHHDFSFRVV-------VI---LFPNPVRESATFRIFHNRG--LNVAVEIYDFTGRLVNSLPVKT---WDLTSKYGVKIGNGFYLY-RCVVN--KMIVV-- 
AFC25742     ------------------------ALASGQIYKLAVSESGLYKIS---RQ---SNPQQIQIFGNGQMVPE-DDLQELAIWV-EQDGRFDFVLFYAKGPRN-W-------------------QNIYSDQACYFIK--HYETD--SGRLW-LG-------------------------WLDYISLQARANL--GN---------------D---QLLII--YH--FASEAQRLAQHRQ-SGIT--------SLTVDINQIYNEFSSGQQDATALRNFCRMLYE---LRYLLLFGDGSFDPKG---------VPSYQ-----TPNT-----RTYTSDDFFALLDL----------GVGRLPAAS-------EARTMVDKIIDY-----------------QDWRNRLTFWADD---T------PNYNINKIYLDAYQQQSTSGGSRYPDVNAAILQDLTLVVNYLGHGGWDGLAQERIFTLSEIQQMNNHN---LPLFVTATCSFAPFDDPLCAGEQLILKPD-A--GAIALLTTTRVVLADA-----NQHLTANTF-DQLF----TLGEVLQRAKN-YVLLGDPSMTLAY--PQ-MQVATTS----ISALQLVQIEGEV----LSNFNGTLYPTVFDKA-------------DTAKTR-----NFILQKKVIFKGRASVTNGRFSFSFMVPRDINYSLGYGKISYYA-IVVG-EDNEPPTV-KVYMND------LNFAKG-LLVQLEDDNG----INTVGGIGHDLTGVLTTINLNEFY------EEDDFRKGSIEYPLSNLPEGLHQVQVKAWDVYNNMGQGETEFVVA-------IL---NYPNPFTDHTEFMFEHNLG--LEVMVQIYTVSGKLVKTIQQPI-E-WDGRDDFGDQLARGVYIY-KLSLRS-KLVLL-- 
AII51459     ------------------------VLRSGTWHKIGVDRSGIFKLD---RA---SDPSRLQVYGNAGLLPQ-DDLVENAVYF-DANATLEYFLFYARGPHV-W-------------------QNIYSDTAYYFVT--FWERE--SGRVW-LG-------------------------YLDYLEVNARRPL--RR---------------S---DLVIV--TY--FRAQAQELADWRR-DGLK--------VAVVTTTQVYNEFGGGSQDVSAIRDMMKMVYD---NQYLLLFGDASYDYKSLTLW----GVPTYE-----SRES-----QTFCSDDYFGMLDD----------SVGRLPIRTGEPNSTAQASAMVKKLKDY-----------------GKWRNRLTFVADD---Q------PAFNFRKVYLDMYPQIN-ANGERSPEAERAVDESFSLIVNYNGHGGPDALTDEKILTRESVLRLRNLS---QTFMVTGTCDFSYYDNPTSAGELTLTDVE-G--GAMGLFTTTRLVYG-------STLLITPLL-DSVL----RIGDAARYSKF-YVLLGDPSTRLAR--PD-VAMTLDS----LTALSRVRLSGSVV--SNPNFSGTAQITVYEKP-------------STITTL-----PIQVQENIIYDGQATITNGRFTVQFVVPRDINYSLGLGKVSLYA-VPVG-TDTIPPRI-RLFMDN------EKFVFG-LIARLFDESG----INTTGGIGHEITATLD--ILNSFY------SVDSFQAGRVEYLFKDLATGPHVLHLKAWDTYNNSAIRDVEFIAA-------VL---NYPNPFSTTTTFHFDHNRE--LDVQVQIFTVSGRLVRTLQTTV---WNGRDEFNDQLARGVYVY-RVSVR--KLVIL-- 
AMC12269     ------------------------VLASGNWYKFAVDTTGVFKID---KK---SNPKNIQIYGNGQMLPF-DGLQENAILV-EEDNSFDYILFYAKGPHT-W-------------------YNIFSDKAYYFIT--FYEKD--VGQQW-FG-------------------------YLDYIEILGKKKL--IN---------------E---DYVII--TK--LKGQAQRLADYHI-SNLK--------VQVISLHEIYNEFSSGSPDITAIRDFVKHLYD---IKYVCLFGDASYDYKD---------VPVFE-----AYTS------SFVTDDFYGMMDS----------VTGRIPVSE-------QAEKVVDKILSY-----------------GDWRTQITLVADD---T------PVFNLKKIYMDAYKQQTSSGGNRYPTVNTEITNQITLLIDYFGHGGEDGWASERILEVSDIQSWKNDY---LNLFITVTCEFSRFDNPKTAGEFVLWNEN-G--GAALLISTTREVYISV-----GQIFNEQLI-KPLL----TIAEALMHVKN-VYALGDPAMKLSI--PK-PTIEITK----IKALSYVKFEGNI----LSNFNGELDVTVYDKP-------------IIKSTL-----QFEAIESKIFKGRSKVENGKFSFDFVAPRDIKIAYGKGKLSFYA-VTIG-EDNDGPKV-QLYMND------QNFVNG-FIAVLEDESG----INTSIAVDHDIVAILD--ILNDFY------ELNDYRKGKVNYQFRNLSAGLHTLTLKVWDTYNNLSETTFTFFVV-------VL---NYPNPFINYTEFWFNHNKN--LSVQIQIFTVSGKLVKTINETV---WNGLDDFGSRIGKGVYIY-KLKVK--KLVIL-- 
ALW83880     ------------------------VLATGDWYKMGVAESGIYKLD---EA---GNPNNLHVYGNSGILPQ-DDLAENNVLL-NGDNVFEYFLFYSPGAHT-W-------------------NNIYTDTTYYFVT--FYEHD--SGRNW-VG-------------------------YLDYLEINAQRQL--RQ---------------AA--DLVIV--TY--FKSQAQRLANHRT-DNLR--------VAVVTTSEVYNEYGSGGQDITAIRDMMKQLYD---QMQLLLFGDASFDYKS--EWFKNDFVPTYE-----SRES-----ASYSSDDYFALLDD----------GVGRLPIRTGDRTNAEQAKQVVDKLISY-----------------GKWRNRITLVSDD---V------PVYNVHKVYLDLYPQLSVSAGQRSPEASRAIDQSVSLIVNYLGHGGPKGWTDEQILTNASVLALRNAN---LTFFTTGTCDFSTYDNPTSAGEQSLTDNP-G--GAIGLFTTTRVVDAGL-----NAGLNQAYF-NRVL----SIGTVVMLSKNPYTLLADPSMTLAY--PR-QTVALDS----LQALARVRLHGRL----NSAFTGVAQVTIYDKP-------------STVKTL-----PVVIQESVIYGGQANVVNGEFNLTFVVPKDINYNVGLGKVSLYA-KQVG-KDTMPPVI-KLFMDN------ESFVFG-LLAQLSDSSG----INTTGGIGHDITAVLD--VLNDSY------KVGDFRSGQVNNLFKDLPTGPHTLRLKAWDTYNNSAEKEIEFIVA-------VL---NYPNPFASSTTFFFDHNQGEPLDVQVQIFTVSGHLVRTLTAVV---WNGRDEYNDQLARGVYVY-RLSVR--KLVIL-- 
CCB69219     ------------------------ALSSGEWYRFYVQKSGVYKID---KA---ANPKNVKLYGNGKMLPL-NDITENAIQV-EDDGVFDYILFYAEGVDN-W--------------------NLYSDKSYYYIN--YHEED--LGRTW-YG-------------------------YLNYIKLNCQRYL--YN---------------TGQ-DYLII--TP--LYPQAEKLANFHR-ASLN--------VKVVPLEQIYQEFASGKQDIGAIRNFVKYVYF---VQYLNLFGDASYDFKN---------VPIYH-----ALRG-----SSFATDDFFGMMDA----------AVGRMIVSS-------QADDMVNKVMAY-----------------GSWRNNYVYIADD---E------PFMNINKIILDSYLQESSAGGFRYPKAKQDIYNAFALVFNYLGHGGEDGLAQERLWEKSTGQNLFNPN---FPLFITLTCDFSRFDNPKTAGEYTYWNPN-G--GAIAMITTVREVSQAG-----AEAFNFELN-KQLF----SIGEALRRAKN-IFCLGDPALKLAI--PQ-SKIVLTK----FKALSYIKLSGEI----QSTYNGDLAVAIFDKN-------------SQKSTI-----NFTALGETIFRGNANIVNGKFEFGFVVPRDIRIPLGNGRISFYA-IKIG-ADTTPPKV-KLYMND------QTFING-FLAYLDDENG----INTA-GIGHDIIGILD--IMNDYY------EPDNYKLGKVKFPFRNLSVGLHTIKFKAWDVYNNIVTAEIQFLVM-------VL---NYPNPFVSYTQFWFTHNKF--LEVQVQVMTVSGKVVWTHNQTI---WDGKDDFGDRLGKGVYIY-KLTVK--KLVIL-- 
EAP88183     ------------------------VLASGNIYKFYVEKDGVHQLT---RS---NDPRRLKIYGHGRALPL-FDPPQVSIQV-EEDGSFDSVLFYAESING-F--------------------NPYAERAYYYIT--FVEED--VGRRW-FG-------------------------YLDYISIEARREL--QQ---------------IAN-DYLML--VD--LISEANRLAQYRR-DGLN--------VKVVQLQTIYNEFSSGQQDISAIRNFVKYVYD---LKYVCLFGEGSVDYKD---------IPTYQ-----RLRS------SFASDDYFGMIDP----------AIGRILADT-------LARTLVDKIIDY-----------------GRWRNNFLLISDD---E------PSLNVYKIHSDAFQQESTAGGNRYPDVNEAITNAIATVTNYFGHGGEDGLANEFIVTQPGINNWANTN---YTMFVTVTCEFTKFDNPIAAGELTLQNPI-G--GSVAMITTTREITVVN-----GVDFNAILA-PFLF----SVAEALRKTKN-VFYLGDPAMKLSN--PK-PNVRLTH----LKALSYVKMRGQV----LNNYTGNLEVTIFDKR-------------IQRTTL-----DFTTLGNTIFRGQASVTNGEFEFDFIVPQDIGIPVGNGRISFYA-ILVG-EDNEPPII-NLFMND------ESFVSG-ILAKLEDLNG----INTA-GIGHDITAVLD--ILNDYY------EVDDYSKGEVVYRLRGLEEGLHTLTFTAWDTYNNKSTADIQFIVT-------VL---NYPNPFTNYTEFWFKHNRF--LEVQVQVMTVSGKVVWTTNQIV---WDGRDDFGDRIGKGVYIY-KLSVK--KLVIL-- 
AGC77139     ------------------------ILASGNWYRFKVDKTGVHRIN---RS---ADPARIKIYGHGKSLPL-YDAPELAITV-DGDGSFDQILFYGIATDTDF--------------------NPYTDDSYYYIT--HHEVD--IGRIW-YG-------------------------FLDYIDLQVPQSL--YN---------------AGN-DYLIV--TP--LESEAQRLANYHI-SNLN--------TKVVTLQEIYNEFSEGRQEISAIRNFVRYIYD---IQYLNMFGDASYDYKE---------VPTFL-----SAQS------SFCTDDFFTFMDN----------AVGRMIVSD-------EAREMVDKVISY-----------------DKWRNNITLIGDD---E------PDYNVNKILLDSYQQFSTAGGPKYPDAVDDIRDAFSLVINYFGHGNEDGLAREFVITQSLVQNLRNPN---LPLFITVTCEFTRYDNPVSGGELTYLNPQ-G--GAIASVATNRLIFVSV-----GAGFNNILD-QYLF----SMAEALRLSKT-IAFIGDPALKLAF--PL-PKVVLTS----LRALDRVTLGGEV----ITDYNGTLAVTVFDKE-------------INRETL-----PFTQLGEALFRGQATITDGEFEFDFIMPRDTQIPIGEGRVSFYA-LQIG-ADDIGPEV-ELFMND------TNFVSG-LLAFLNDDNG----INTS-GIGHDITGILD--ILNDYY------NEDDFTRGKVFFPLRDIEPGLHTLKVTAWDTYNNSAMNEIQFVVS-------VL---NYPNPFTSYTEFWFNHNRF--LDVQVQVMTISGKLVWSQNRNL---WDGRDDFGQRLGKGVYVY-KITVK--KLVIL-- 
ADX66936     ----------H--------I----VLQSGDWYKIKVSKTGVYKLT---TD---GDLRTLKIYGNGAQLPA-DDLQENAIRV-EEDGNFDYILFYAQGPN-----------------------HLFDEYAYYYIT--FFERD--MGKQW-VS-----------------SVSLAVNIFLDKISVAYKAAL--TN---------------A---SAVII--TP--FLSEAMRWAQFRE-DDIK--------VAVATTKQIYNEFSSGSKDAFGIRNFLKFLRD---LQYAFLFGNATYDPKD---------IPTFL-----SLSS-----NTFATDDFYTMLTD-------TYASIGRAPART-------EARNIVNKTISY-----------------GDWRLKVITVVDD---QQYDE---YYALRKLYLSGSEQEQTAAGIRYPKVTEGITNGFN-FIAYFGHGGPTSWAQERILTSEDLTGLNNFNAAYLPIVSTVTCDFTIWDLPDSAGEQMINSTA-G--GALVMITTNRPIGVAY-----GQEINGILL-KELF----SVGEALRLTKI-VTIIGDPMIALAR--PK-HDIVITKM---IKALDFITIEGEI----MNNFNGSITNILYEKE-------------VEKNYL-----MYKEEFNTLYRGKGKVENGKFTLEYYLPKDINYEVGERKLVLYA-VNVG-NDKEIPQG-KLYMNN------LNFADG-LVGCLTDNMG----ISSSGSIGHDIVATLD--VLNEYYGDNNPCNFKDYQKGQVMYQLKNLELGQHSITLKFWDINNNSNTASLDFVVMQ------LL---NWPNPFTNNTYFHFEHNC---LEVLVQIFTVSGKLVKSIKQYV---WDGLDDFGDKIGKGVYIY-KVNVR--KLVIL-- 
AAQ65281     -------------------------MASGHWVKIRVDASGVYRLT---DE----DPSKVGVFGYGGVLPE-DDLPPVPVL--------NALYFYAVGPVT-W-------------------VNTYSTHGYYFLS--LHEQE--SGRDL-YG-------------------------NLDFIEVATQNDL-------PPKG-DLSQASAP---DLIIV--ST--LLLEADRLATYRR-NGLK--------VLVVLQEQVFNEFSGGTPDATAYRLFAKMFYD---PMQMLLFGDGAHDNRK---------LLTFQ-----AVNS-----NSYVTDDYFGLLDD----------AVGRFPVRT-------EARIAVDKTIRY-----------------GAWRIRACFAADN---T------PAIMPVRAFQDVYPHVIENGLHSIPGAKKKMLETLIILLNYAGHGGPAGWSDEHLLTLNDIHKFNY-----MPIWITATCDFANYDS-TSAGEEVFLHEK-S--GTPIMFSTTRVVYNTQ-----NEKINGFML-RRMF----TMGEIIRSAKQ-FFLMGDPSVRMNL--PT-HKVQLTA--G-LKSLERVALKGKV----DETFSGKVFLTVFDGR-------------KKMTAL-----VYYDYPNVMYAGIAEVKDGLFETSFIVPKDVNYSEHEGRINLYA-IRVQ-EDNTPPEIISCFLND------STFRSG-FMAEVFDLNG----INITGGVGHDITLCID--NLNAYF------SATDAGVGTILFMIPALAEGDHTARLTVWDIFNNAVHHDFSFRVV-------VI---LFPNPVRESATFRIFHNRG--LNVAVEIYDFTGRLVNSLPVKT---WDLTSKYGVKIGNGFYLY-RCVVN--KMIVV-- 
AEE12184     ------------------------PLREGHWARLSVTRTGVHKVT---FA----NPAEVRLFGRGAMLSE-LQLMPVPIY--------EAVYFYAMGMTE-W-------------------QNIYSNKGYYLAT--VHEED--SGRKL-FG--------QLGSETF----------YLDYVSLVAPVAL--GQ---------LTDAYPP---DYLMI--TT--LRPAAERLATYHR-SGLR--------VQVVTQQELFDEYNGGTPDATAYRLMLWDYKQ---PL-LLLMGDGAYDNRK---------LLTYQ-----GENS-----YSYSTDDYFGLLSE----------GIGRLPVRN-------EAEAVVDKIIRY-----------------GVWRTRACYVADN---L------PELMISKVYMDAYAHKNVGGRTSVPEAHRKLMDELLLLLDYTGHGGPAAWSDEQILTQADIVRFDY-----LPVWITATCDFTNYDH-TSAGESAMLNPT-S--GAIALYTTTRVVMNLA-----NERMNRALH-ESLF----PMGIVMRDAKN-FFLLGDPALRLRM--PA-YETVITE----LHAMDSVQVRGYV----QGDFTGRLFVTVFDAKVKTHIDNAPDKDPEKITSF--------DYPGMLYAGIAEVKEGRFDFSFVVPKDLPYSGGNGKINLYAPICVK-VDTIPPEIRELYLGH------PNFSME-FVATLADASG----INLSGGVGHNMTLVVD--NLNSSY------SEMEAGVGRVLYLLPELPDGDHTATFTVWDVCNNVTEQSFAFRVR-SRARPGVL---TADDPL----IVEVYNNAG--VDVTIELYDYRGALVALSPQMV---WEPKLQTGGTLLPGLYIY-RLRMT--KIVVR-- 
AHW61646     ---------------------IW-VLATGDWVKIRTIGKGIYKIP---YS----DPAQVGVFGSGKMQSE-DDLEECAAWT------NECLFFYAPGITE-W-------------------SNEYTTQGYFFLG--LIEHE--SGKRW-YG-------------------------WLDYLELNYRRNI--NN---------------E---EFLII--SH--FMSSAQELADFHR-DGMS--------VEVVNVNDVYNEFSSGSKSATGIRNFIKMIYD---LKYVLLFGDGSYDNRN---------IPTYQ-----SSNS-----NSYVSDDYFVMLDA----------GIGRIPAST-------QAQLVVDKIKRY-----------------GDWRNVVCVIGDD---S------GEFITDKIYFDAYAEDVTPAGERYPDVNAAINERVVLILNYIGHANNSFLAHEHVLEKGDINSWSNRN---LPIFVTATCEFSRFD-ATSAGEEVLMNPN-G--GGIGLFSTTRVVTSGA-----NFMLSRSFY-RYIF----RMGDVMRLAKS-FSLLADPALKLSY--PK-YQVVTTS----IGTLEKITIDGYV----IDDFNGEITHTVYDKE-------------MDITTL-----TFQVQNNIIYSGTTTVTNGNFSFSFVVPKDISYKIGSGKIMYYA-FSMG--DNSGPEI-LLFLDS------EDFQSG-LLAYLSDENG----INTVGGIGHDITAVID--VLNNYY------EKDDYTSGSLQYPLNDLAVGKHTLSLKAWDVANNSSEVEIEFEVT-------VS---NYPNPIKDYTYFVIEHNQG--FAAVFDIYNINGKLVDQFETEI---WD-ISESKIPLTQGVYVY-QVFLK--KLLVI-- 
ANU64624     ------------------------KLSSGHWVKIKVSDSGIYRIT---PD----QPENVRVYGYGNIQSD-DDLPLAGCE--------RGLFFYAHGPLS-W-------------------HNYYSTDAYYFLSG-LHETE--TGHVL-LG-------------------------RLDNITVNYTRAL--GAKA-------------A---DMVIF--TL--WKARAEQLADIHRPQNLK--------VLVVNAEQVYNEFSSGTPDIGAFRRMLKMMWDNPALQYALMFGRAFYDHRG---------LPQWQ-----SIDG-----VSYTTEDYLAFLRD----------GVGRIPVNN-------EAKVILEKIRNY-----------------NDWKNRYLLCADD---L----GFADNIFHKVYIDAFTIING----KAPDARERMQRYLVIWWWYIGHASATSWTGEGLLELTDINVASY-----APMLFAATCNFLRWDR-TSGAEMLFFNPN-GIIGAIA---ATRPVYIDY-----NKTMAFGVA-QTAN----SIGEIFRRAK--YVLMGDPALPLAI--PQ-EKALLEA----IMAQQRLTISGRI----DTSFNGYVTPTIYDAE-------------YSTTTQ-----IIEEMGERLFVGRGNVTAGEFEVNVAMPIEISGNYRPATMNLYA-FYVY-PDNNAPVIEFFGLNT------EGFRSG-VIARVRDDIG----INISTGIGHQINLQLD--AVY-YY------GEDGAVSGNLNFLMPELTAGTHTLRLRVWDTSNNMAESQIEFSVD-------LY---ADCNPARDHTNFIVSHNRD--MHVKVEVFDLMGRPVWTGEQNA---WDLTDPAGRRVNRGIYLY-RATVT--KLAVT-- 
ALD22779     ------------------------VLSQGQWYKIGVPASGIYKLD---KA---TDPRRLQLYGNAGQLPQ-DDLVENAIYV-NNDATLEYVLFYARGPHT-W-------------------YHTYTDTAYYFLT--FHEID--SGRQW-LG-------------------------YLDYLEITAWRKL--RR---------------A---DAVFV--TH--FRAEAERLAAHRL-DGLN--------VQVVTTEQVYNEFSSGGQDITAIRDFMKMVYE---RMALLLFGDASYDYKA--LY----SVPVYE-----SYES-----ISFSSDDYFGLLDD----------GVGRLPVRTDQPRSAAQARLVVDKLITY-----------------GKWRNRVTFVSDD---Q------PAYNVHKVYLDMYPQVAVAGGQRSPEAARAIDQSLSLLVNYTGHGGVKAWSDEQIFTIESIKKLQNTQ---LAFFLTATCDFSTYDDPDSAGEVALTDVA-G--GAIGLLTTTRVVLSGN-----NSLLNQQFY-DAVF----RLGEVMIRTKN-FALLGDPSMRLAY--PN-YTATLRE----LKAMSQVALAGDV----ATAFTGTVQVTVLDKP-------------TPVLTL-----TIQVQESVLYDGKATVRDGRFQLEFIIPRDINYNVGPGKISLYA-VLVG-ADTIPPQV-RLFLDS------ESFVFG-LLAQLSDSSG----INTAGGIGHEITAVLD--VLNSYY------DVDNFRSGRVRYLLKDLAPGPHVLRFKAWDTFNNSTERELEFIVA-------IL---NYPNPFATTTTFHFDHNRG--LDVQVQIFTVTGKLIRTLATSI---WDGRDEFNDQVARGVYLY-RLHVR--KLVLL-- 
AIZ63095     ------------------------VLSQGQWYKIGVPTSGLYKLD---KA---TDPRRLQLYGNAGQLPQ-DDLVENAIYV-NNDATLEYVLFYARGPHT-W-------------------YHTYTDTAYYFLT--FHEID--SGRQW-LG-------------------------YLDYLEITAWRKL--RR---------------A---DVVIV--TH--FLAEAERLAAHRR-DGLQ--------VQVVTTEQVYNEFSSGGQDITAIRDFMKMVYE---RMALLLFGDASYDYKA--LY----TVPVYE-----SYES-----ISFSSDDYFGLLDD----------GVGRLPVRTDQPRSAAQARLVVDKLISY-----------------GKWRNRITFVADD---Q------PAYNVHKVYLDMYPQVVVAGGQRSPEAARAIDQSLSLLVNYTGHGGTKAWSDEQIFNIESIKKLQNTQ---LAFLLTATCDFSTYDDPDSAGEVALTDVA-G--GAIGLLTTTRVVLSGN-----NAVLNQQFY-EAVF----RLGEVMARTKN-FALLGDPSMRLAY--PN-YTATVRE----LKALSQVALAGDV----ATAFSGTVQVTVLDKP-------------APVLTL-----SIQVQESVLYDGKATVREGRFQLEFMVPRDINYNVGPGKISLYA-VLVG-ADTIPPQV-RLFMDS------ESFVFG-LLAQLSDSSG----INTAGGIGHEITAVLD--VLNSYY------DVDNFRSGRVRYLLKGLAPGPHVLRFKAWDTFNNSTERELEFIVA-------IL---NYPNPFATTTTFHFDHNRG--LDVQVQIFTVTGKLIRTLATSI---WDGRDEFNDQVARGVYLY-RLHVR--KLVLL-- 
ABG60477     -------N----------------VLASGDWYKVAVSESGIYKIT---PS---SDPSMIQLYGNGGMLPQ-DDLVENAVFI-DGNGVFDYILFYAESPHT-W----------------T--LNLYSDQNFYFLT--FTETD--SGREW-YG-------------------------HLNYLEVVFEKSL--LN---------------S---DMIIV--TH--FQSQAQRLANFRT-DGLR--------VYVCTTEQIYNEFGSGKKDLTAIRDFVKMVYD---LKYLLLFGKPTYDYKN---------VPTYE-----SRES-----QSYNSDDYFGFMDN----------GVGRLPIGS-------QGDMIVSKLINA---------------N-GNWKNKMTLLADD---T------KQININKIYVDAYQQEATPGGETASLVNEAIYRDITLIWNYVGHGGNNVLAQEAIVTTTTINSWNNIN---LPFFITATCSFGRFDKPVSGAENVLMSSN-G--GSFGNLTSTRTVYSFS-----NLAINNAFY-SYAF----TLGDIMKNTKN-YTLLGDPSMKISY--PQ-KKMIIIA----LKALSKVTLDGLV----LTSYSGVSRITIFDKP-------------TTVPTL-----TFKLQNNIIFDGLVTVTNGAYKVSFIVPKDISYNFDYGKISLYS-IVVG-EDKIPPTV-KLYLND------PSFVSG-FYADVADENG----INVSAGIGHEITLVLS--ILNKYY------SKDDYSKGKVEFPLKDLSPGTYSLRFKVWDTYNNSTEETLEFTIE-------VL---NYPNPFTTNTTFHFDHNRG--LMVQVQIYTVSGKLVKTLDETI---WDGLDDYGDKIGRGVYVY-KLKIR--KLVLL-- 
ACY47847     Q-AAALD-ET----------S---VLADGAIVKFPIREEGIYRIDPTLAE---EDPRQLQLYGNGRPLPA-ADLIENPVLG-LDDGSFDALIFYAAGVQG-W-------------------THPFSNANYYFLK--VDPED--SGLTW----EG----------------------ALEWLRVFYPMRL--GT---------------P---DLAII--TA--FRVYAEQLAEHRR--GLR--------VVVATVEQIYNEFSGGVPDMRAVRDYLKFLYD---LRYALLFGDGHYNYRE---------VPPYE-----TVDS-----NSYTSDDYFGLLDD----------GIGRLPVQT-------EAQQVLDKILRY-----------------GPWRMRYTFVADDVA-E------PAIDVQKIYAVSYPRV--MGIWRIPDARRDILRVLTLVINYSGHGSSDVLAQEEIFTKDDAAALTNRD---LAVFITATCTWGRWDMTQSGGEVLLLNPN-G--GAVAVFSAVRLVYTSADTSVLNVGLNRMLN-KYLF----RLGDALRRMKN-FNLLGDPTLRIGF--PH-RRVVVES----MRALERVTVRGYV----DPGFNGVATLTVFDAE------------------------YYLVREDLIWRGQVDVRNGRFAATFVVPKDILYSNRRGRISAYA-FVVG-DDREGPEI-RLYLND------TTFVSG-LIVQLYDASG----INTVGGLGHELLLIID--NLSSAF------EPNSYQRGRVEWTLTDLTPGPHTLTVRAWDVLNNVSTASLDFIVS-------VF---NYPNPTTGPTQFVFEHNQA--ARVQLRIYTLAGRPVRTLDGIEP--WDGRDEDRDPLATGIYLY-RLRVE--RLAII-- 
ANE51032     ------------------------VLASGSWYKIEVEQQGIYKMD---LS---SPSNQIRLFGKKVLLPE-DDLEELAIEV-GGDGVLDYILFYSTGPHT-W-------------------NNIYSDKVFYFLT--FHELD--SGKEW-YG-------------------------WINWFEAFYRRQL--YN---------------P---DYLMV--VY--FVQQAQRLAQFHE-NKLK--------TKIVTTEQIYNEFSGGIPNPVAIRDFVKMYYD---GKYLLLFGKASFDYKA---------VPTYE-----SENA-----GTHLADDFFGFLDD----------GIGRVPARS-------EAANFVDKVIAY-----------------GPWRTHLSFVADD---T------PLFNTYKYYLDAYKQESSAAGGRYPEANQAINNALTLIWNYSGHGGWQRLAEEVVLDQQIVNEINNEH---LPLYITATCDFAPFDQPHALGENLLVRPK-T--GAIALMTTTRVVFANS-----NRIMNDNYL-QFAL----TLGQAVQAAKN-FVLLGDPAMRLGF--PQ-MNVVATK----LRATEQVTIEGEV----LSGFNGQVYFSLYEKP-------------RTVSTL-----EFSSQTATLFKGKVTATGGRFTGTFRMPKDINYQFGAGKLSFYA-IIIG-MDREGPAI-KAYLND------ERFVNG-LLLHLADSSG----INTGIGIDHDIVATLD--ILNDYY------KLDSYQEGTVRFQLPQLAPGRHTIHIKAWDVVNNSGEAQLEFTVV-------VL---NYPNPFITKTVFWFEHNKG--LHTTVEIYSVAGKLIKTLKRTI---WDGKDDFGNKVSRGVYLY-RLTVR--RLVVL-- 
AEN73826     Q-ASALD-ET----------G---VLADGAIVKFPVREEGIYRIDAALAE---EDPRQLQLYGNGRPLPA-ADLIENPVWG-LDDGSFDALIFYAAGVQG-W-------------------THPFSNANYYFLK--VDPED--SGLTW----EG----------------------ALEWLRVFYPMRL--GT---------------P---DLAIV--TA--FRVYAEQLAEHRR--GLR--------VVVATVEQIYNEFSGGVPDMRAVRDYLKFLYD---LRYALLFGDGHYNYRE---------VPPYE-----TVDS-----NSYTSDDYFGLLDD----------GIGRLPVQT-------EAQQVIDKIFRY-----------------GPWRMRYTFVADDVA-E------PTIDVQKIYAVSYPRV--MGIWRIPNARRDILRALTLVINYSGHGSSDVLAQEEIFTRDDAAALTNRD---LAIFITATCTWGRWDMTQSGGEVLLLNPN-G--GAVAVFSAVRLVYTSADTSVLNVGLNRMLN-KYLF----RLGDALRRMKN-FNLLGDPTLRIGF--PH-RRVVVES----MRALERVTVRGYV----DAGFNGVATLTVFDAE------------------------YYLVREDLIWRGQVDVQNGRFAATFVVPKDILYSNRRGRISAYA-FVVG-DDREGPEI-QLYLND------TTFVSG-LIVQLYDASG----INTVGGLGHELLLIID--NLSSAF------EPNSYQRGRVEWTLTDLAPGPHTLTVRAWDVLNNVSTASLDFIVS-------VF---NYPNPTTGPTRFVFEHNRA--ARVQLRIYTLAGRPVRTLDGIEP--WDGRDEDRDPLATGIYLY-RLRVE--RLAII-- 
AKD57357     ------------------------VLRTGIWVKIGVTQSGVYRLS---QS-FATDPKRLRLYGNGGMLPQ-ADLTENAIQV-EADGRFDALLFFGQSPHV-I-------------------LNAYSDTTFYFLT--FHEQD--SGREW-LG-------------------------YLNFLSVQTQREL--LV---------------A---DLLIV--TP--WREQAERLAQFRR-DQLS--------VLIVTTQQAFNEFGSGQPDPTAIRDMARYFYQ---FRYLLLFGDATFNYRN---------VPVYE-----SRES-----LSYSSDDYFGFMGA----------GVGRLPVKS-------EASTVVDKLIRY----------------SGDWRTRIMLIADD---S------PAYRPQRVFLDDYPQEITSDGQKAPLVNQLIDQSIQLIINYSGHGGNLVLADEQIVTLKDILSWKN-R---LPLFVTATCQFGRYDDPNSGAELTLLSRT-G--GAIGLLTTTRPVYANT-----NLLLNQAFY-DAAF----RLGEIMQSTKN-FALLGDPSMRLAY--PQ-AKAVLTK----LRALETVELSGEI----LASFTGLLRLTLYDKK-------------ITKTTL-----SYQTFSAPIFTGQVAVQQGQFTVRFTMPKDINYTVGLGKLYLYA-LLIG-IDSQPPTV-AMSVVG-------GVPDGPRI-GLADNRG----INIARGLGHELTAQLN--VLNESY------TGTDGRQGEVLYTFRDIAPGTYTIRVKAWDINNNSAEGSLTIVVS-------LR---ASPNPVNSQTTLTAELNRA--LDWTSGIYDLTGRLLYQQTGQC---WDGLTKTGAPLANGLYIV-HCQVR--RLVLA-- 
AEE52630     ------------------------VLRDGQVFKFAVNQNGVHRLS---YDK--RDPRNLKILGQGGMVPM-DDLVENHIVV-EDDGRFDFILFYAEGPDR-W-------------------KNIYDTRNYYFIK--RLEDD--SGRSW-LG-------------------------WLDYIQLQARRRL--QR---------------D---DLLIVYDVA--FADAAQRLAQHRR-SKLE--------VQVVRVDHIYNEFSSGRQDPSAIRDFARMLYL---FRYLLLVGDGSFDQRD---------IPTFQ-------ES-----YAFPADDFYGIVEN----------AVGRLTVRK-------EAEQVVDKIINY-----------------SDWRNRILFVGDD---E------PFLNTDKFYLDAFPQVASAGGNFYPAVNEAINNAITLVMTYLGHGGPNGWAQERVLQVRDIQNWSNFE---LPLVVTATCSFTGYDDASTAGEEVLLNPR-G--GAVALYSTVRAVYASE-----NASLTRLAL-LELF----TIGDAMRNAKN-FALIGDPSMQLAI--PR-YSVQTST----LRALQKVSVEGVV----LNDFNGVVYPTVFDKP-------------FQAATL-----QFEVQKNVIFKGRASVRNGRFTFTFVVPKDINYAFGLGKISYYA-ITIG-SDQQGPEV-EVFMNS------LDFVFG-LLVSLRDDNG----INVVGSIGHDLEAVLD--LLNDFF------KLDDYTQGEVRYPISSLAEGLHKIRVKAWDIANNSSEGYTEFIVA-------VL---NYPNPFTDRTCFQFEHSAN--IDILLQVYTIAGRLVKTIETSV---WDGRDDFGDKLARGVYLY-KIKVR-LKLVLL-- 
AEV32749     ------------------------VLSGEGWFKMSVNKTGLFKIT---PA---QSVNSLRIVGNGGMLPE-NDLQDVPLKILNNDGMFDYAVFYAKGAHQ-W-------------------TNIYRDVNFYFIS--FRESE--TGRQW-LG-------------------------WLDFIEIQCRRNL--NN---------------P---EMIII--TH--FLTAANRLADFHT-DGIE--------TKVVTINEVYNEFSSGGQDITAIRDFSKLMYD---FRYLLLFGDASYDYKD---------IPIWE-----STAS------SSITDDYFGLLSM----------GVGRIPCET-------QANSAVDKIINY-----------------GNWRNKILMMADD---I------PALNVEKIYTDSYKQISTTGGESYPEAHDDMFRKVCLVTNYIGHGGEIGLTSEKLLGLQDVNSWTNFD---LSLFMTITCEFTRLDDPVSAGEQLAFNAN-G--GAIALLSTTRVVGAQS-----AVNLNEEVF-ITAF----TLGEIVMTAKN-FSLIGDPAVRLAI--PY-YRMQVNE----LKALSKVKISGQV----IDSFDGITSISVYDKP-------------TDKETL-----PFELQNSLLYKGKVEVKKGEFSFEFIVPKDISFQYGFGKISLYA-ILVG-ADDEGPIV-ELYIND------ESFVRG-LYAIISDSSG----INTVGKIGHNLKAVLD--IINEYY------DLNSYQSGKVSYPFYSVAEGTHTLSLEVFDVHNNVSFAETEFIVA-------VL---NYPNPFTTYTEFQFEHNRD--LEVQVQIFTVSGKLVKTINKLV---WNGLDDYGDKIGKGVYVY-RVKVR--KLVIL-- 
APZ46562     ------------------------VLASGAWFKFSVDTTGVFKIN---QN---GNPKKIHIYGNGQLLPD-DDLQENSIFI-ENDGSFDYILFYAKGPHN-W-------------------QNIYSDKAYYFIT--FYEKE--VGTQWFFN-------------------------FLDYIEVVGKKQL--IA---------------S---NYIVI--TN--LSGQAQRLADYHQ-SGLS--------TRVVLLDEIYNEFSSGSKDITGIRDFIKHVYA---LKYVCFFGDTSYDYKD---------VPVKL-----STIS------SWVTDDFFVMLED----------VSSRIPVST-------EATVVVDKTLNY-----------------GDWRNTITLLADD---E------PIFNVNKIYVDAYVQENSSGGERYPEVNEAITNAITLVFDYFGHGGEDGFASERILDVPQIQSFNNPN---LPLLITVTCDFSRFDNPITAGELTFKSDT-G--GAASMITTTREVFIST-----GQRFNEQLV-RILL----TIAEALAATKN-IYHFGDPAMKLAV--PE-PNVRITK----IKALSKVKFEGVI----LNDFNGTLSTTIFDKL-------------IDKTTL-----IFDTQDSKLFRGKSTVTNGTFSFDFIVPKDIKIAYGKGKLSFYA-IVVG-EDNIGPEI-SLFMND------ESFIDG-LIAVLSDANG----INTSIAVDHDIVGILD--ILNDFY------ELDDYSNGKVNYTLRDLEVGPHTLKIKAWDTYNNSSESTLNFVVV-------VL---NYPNPFVNYTEFWFNHNKN--LEVQVQVFTVSGKLVKTIHQNV---WNGLDDFGNKIGKGVYVY-KLKVT--KLVIL-- 
ANW96514     ------------------------VLNTGTWYKIAIDKTGVFKID---AD---SNPRKIRVFGNGAMLPE-EDLTENAIYV-ENDGVFDYVLFYAQGPIS-W-------------------QNIYSNYGYYFIN--LHEKE--VGRKW-FG-------------------------YLDYLEVIADRNL--TN---------------A---QYIII--TK--FINEANRIRDYHR-TSISETNSEKIKVEVIDIEKIYNEFGSGAPDITAIRDFAKFLYD---LKYLCLFGDASFDYKG---------VPAYL-----STVS------SYNSDDYYGYLDE----------VTGRIPVGT-------KANQYVTKLLNY-----------------GSWKNKITLLGDD---K------PNLNLAKLYTDAFKEEITSGGGRYPEVTKRFHEAFSLVINYFGHGNNFALGQETYLDIPAIRSFRNLN---QPLFITVTCDFSRFDDPLSGGEELIEGAY-G--GAVAMITTTREISIFA-----GNTINRYLA-DYLY----TAAEALKDVKN-VYFFGDPAMKLSL--PK-EGVEISK-L--LNALSKVKVTGSI----LSNFNGTLSVTLFDKE-------------IDRKTL-----NFKSLESKVFVGEASVNNGNFSFDFILSKDVSVSPENAKFSFYA-FKVG-DDDTPPVI-QLFMDD------ETFTDG-LIAKIQDDSG----VNTSLSIGHNITVVID--SLNEFY------EKDDFTKGIVTYKLPELTPGNHTITFKAWDTYNNSSTQTLSFYAQ-------VL---NYPNPFINHTEFWFKNNRG--VEITVQIYTLSGKLIKTIYASD---WDGKDDFGNKLGKGVYVY-KLTVK--KLVIL-- 
AEA44535     ------------------------VLNSGQWFKISVPSDGVYKLD---KD---SDPTSINLYGNAGRLSE-DDLMKNAIQF-NADSAFEYFLFFGAGPNT-W-------------------QHIYSAVSHYFIH--IHENE--GGQRW-YG-------------------------YLDFIKVIGRRLL--TT---------------E---EYIII--SP--FIGQAARLGSLHQ--GLT--------TAVVDIEQVYNEFSSGNQDATAIRRFVKMFYD---PKYLCLFGDATYDPKN---------IPTYE-----FLNS-----AALVSDDYFGLLND----------GVGRLLVST-------HAQTQVDKIEHYNGINSSNDPNSCCIG--GDWRQVYTLITDD---Q------NEMNCEKIYSDAYKQVATTGGHRYPDAFNAITDRVSLITNYIGHGGEVGAASERIITIPQVNAWNNLN---MGLFVTATCEFTKFDDPESIGELISLNPK-G--GSISLMTTTRSVYVSI-----NTQVVASLF-THVI----PFGEIMRRTKN-FNLIGDPALKISL--PK-WRVVTDS----VKALTKMHVVGHL----LTAFNGVLSPTIFDKP-------------KKVKTL-----EFTTQKSALYKGKATVQNGDFKFEFIVPKDIDFNYGRGKISYYA-FILG-VDNTGPEL-KIYLND------DSFVDG-LVIEAYDEFG----INTAGGIGHDITAVLD--VLNEYY------NLDSYQNGKVEYTLRNLSIGTHTLDVKLWDVNNNSNTTRLEFVVT-------VL---NYPNPFTTNTMFMFEHNQC--LETQIQIFTVSGRLVKTINQFV---WDGKDDFGDQLAKGVYVY-RLKV---KLVLL-- 
APG65026     ------------------------NLSNGTWYKFAIDTTGVFKID---RN---NNPKNIKIYGNGSLLPN-NDLQENAIFV-EDDGVFDYILFYAKGPHD-W-------------------QNIYSDKAYYFIT--FYEKD--IGQDW-YG-------------------------YLDYIEIIGKKQL--IN---------------E---NYIVI--TT--FENQASRLTTYHQ-SNLT--------TKVVLLGQIYNEFGSGSPDITAIRDFLKHQYD---LQFVCFFGDASYDYKD---------VPVYL-----ANRNNG----SYVTDDYYAMLEN----------ATSRIPVNT-------QATNVVDKILSY-----------------GDWRNSITLMADD---S------PDLNVTKIYADAFVQQNSSGGERYPDVNTNLLNSFTLVYNYFGHGGEDGLAAERILTIAEIEALNN-N---SPLFVTVTCDFTRFDNPLTAGERIFWKKN-G--GVANLITTTREIFINV-----GQTFNQELV-KVLL----TISQALLKTKN-VYNIGDPAMKLAV--PK-PNIKITK----LKALSRVTFEGVV----LTDFNGTLSATVYDKP-------------VIKETL-----PFDSQESKLFRGKATVENGAFQFEFIVPRDVKIAYGKGKLSFYA-VVVG-EDTVGPEI-QLFMND------ESFIDG-FIAKLADPSG----INTSIAIDHDIVAILD--ILNDFY------ELNDFTNGVVNYKLRDLAVGPHTITLKAWDTYNNSSEATLNFVVV-------VL---NYPNPFVNYTEFWFNHNKN--LDVQVQIFTVSGKLIKTINQNV---WNGLDDFGNKIGKGVYVY-KLKVK--KLVIL-- 
AMR28652     ------------------------VLNSGDWYKIGVPRNGVYKLD---LA---SNPNKVQLYGNAGLLPQ-DDLVENNLYF-NTDNVFEYLLFYARGPHT-WQPGRAAQLGLG--------NNFFSDTAYYFIR--YYEHD--SGRRW-LG-------------------------YLDYLELVVKRQL-YRR---------------A---DMVIV--AY--FREQAQRLANHRR-NGLN--------VAVVTTKEVFNEYSSGGQDATAIRDLMKQVYD---RNYLLLFGDASFDYKS--EWFTTTFVPTYE-----SRES-----NSYSSEDYYGLLDD----------GIGRLPVRPGKPTDATQAQQVVDKLIDY-----------------GKWRNRITLTADD---T------PAYNLRKDYLDLFPQISTAAGQRSPAAMAAIDESLSLLIGYTGHGGPQALADEKIVTVASLLALQNQH---LTFFVTGTCDLSTYDNPISAGEQVLTDNV-G--GAVGLFTTTRVVYSNF-----NTQLVDGFY-NQIL----YLGFATGTAKN-YTLLADPTTRLAY--PS-QRVVLDS----LQALGQMRLSGHV----NTTFGGTADITIFDKP-------------VTVQTL-----PVLTQENIIYGGQATVKAGRFMVRFVVPKDIAYNVGQGKISLYA-ALVG-IDTRPPLV-HLWLNTTETPNDSSFVSG-LLARLKDESG----INTSSGIGHDITATLD--VVNSAY------DVDNFRTGLVRYLYKDLAPGPHTIRLKAWDTHNNSAEATVDFLVA-------VL---NYPNPFSNITTFHFDQTSG--LDVQVQIFTIAGRLVKTLRANY---WNGRDDYNDQLARGVYVY-RVSVR--KLVLL-- 
AOC94195     ------------------------VLASGEWYRFYIQKSGVYRID---RS---KDPRRIKIYGNGRMLPL-NDLIENAIQI-ENDGVFDYILFYAEGTDS-W--------------------NLYDSKSYYYIT--YHEID--LGRQW-LG-------------------------YLDYINLTAKRKL--YN---------------ANV-DYVIV--TP--LASQAERLANFHR-SGLN--------VKVISLENIYQEFSSGKQDIAAIRNCVKYIYD---VRYLNLFGDASYDYKD---------VPIYQ-----SLIS-----ASFPSDDFYGLMDV----------ALGRMLVSD-------QAQEMVNKVIEY-----------------GNWRNNIVLISDD---Q------PFFNIDKIFLDAYTQEASAGGSRYPKARTDFFNAFALIFNYLGHGGEDGLASERIWEKSDGQNLANQY---YPLFITITCEFSRFDDPPTAGEYVYWNPK-G--GAISMLTTVREIGQTN-----AEEFNKTIS-KNLL----TIAESLRISKN-VFYIGDPALMLSI--PK-PRINLTK----LKSLSKIKISGEI----LSNYNGELATAIFDKL-------------ITNTTL-----QFKTLGETIFRGNASVTNGQFEFSFVVPRDIRIPVDNGRISFYS-IKIG-QDNISPKV-KLYMND------ETFVSG-LLAFLEDENG----INTA-GIGHDIVAILD--ILNDYY------KLDDYTNGNLRFPFRNLAPGLHTISFTAWDVYNNPVTSEIQFTVV-------VL---NYPNPFSTYTQFWFSHNRY--LDVQVQVMTITGKVVWTKNQTV---WDGRDDFGDRIGKGVYIY-KLTVK--KLVIL-- 
CCG52621     ------------------------VLSSGNWFRFYVQKSGVYKIS---KS----DPKTIKIYGNGRMLPL-FDLEENAIQF-EDDGVFDYILFYAEGVDN-W--------------------NLFADKAYYYVT--FHEQD--IGRRW-FG-------------------------FLDYITLKYNADL--YN---------------AGV-DYLII--TP--LVGQAENLANFHR-SGLK--------TKVVTTESIYLEFGGGKQDVAAIRNFVKYVYN---VKYLNLFGDASYDYKN---------VPIFHFYPTNSLSP--F--SSFMSDDFFVLLDD----------AVGRMLVSS-------QAAEMVNKVYEY-----------------GRWRNNLVYYADD---Q------PFFNSKKILIDAYVQEVNAGGERYPSAKKDFIESIALVLNYYGHGNEESFAIERIFEKADAQVLNNRY---YPLFITITCEFTRFDDPPTGGEYMYWNKA-G--GAISLLATTRQIGQST-----GIQVNEDVY-DYLF----TVSEALRRAKI-VFYIGDPALKLAI--PK-PKVVLTK----LQALSLVKLTGQV----ITTYNGDLAVQVFDKN-------------ILRTTLNTSTSNFDTLGEVIFRGNASVVNGMFEFSFVVPQDIQIPVGNGRVSFYA-IKVG-SDTTPPKV-KLYMND------TNFVSG-FLAFLEDEHG----INTA-GIGHDIVAILD--VLNDYY------ENNDYTKGKVTYPFRNLAPGLHTILFKAWDVYNNLITAEIQFLVV-------VL---NYPNPFVNYTEFWFNHNRF--LDVQVQILTITGKLVKTINQSV---WDGKDDFGDKIGKGVYVY-KLTVK--KLVIL-- 
AOW17225     ------------------------VLSSGNWFQFSVDTTGVFKID---RN---GNPKKIHIYGNGQMLPD-DDLQENAIFI-ENDGSFDFILFYAKGPHD-W-------------------QNIFSDKAYYFIT--FYEKD--VGTQWFFY-------------------------FLDYIEVVGKKQL--IN---------------K---NYMII--TN--LSGQAQRLATYHE-SNLT--------TKVVLLDEIYNEFSSGSKDITGIRDFIKHVYN---LQYVCFFGDGSYDYKD---------VPVKL-----SEIS------SWVTDDFFVMLDD----------ISSRIPVST-------EATIVVDKILSY-----------------GDWRNTVTLLADD---E------PIFNINKIYADAFVQQNSSGGERYPDVNRAITNAITLVFDYFGHGGEDGFAAERILDVPQIQALNNKN---LPLFITITCDFSRFDNPITAGELFFKSKT-G--GAASMITTTREVFIST-----GQRFNEELI-RILL----TIAEALMKTKN-IYSFGDPAMKLAV--PK-PNVRITK----IKALSKIKFEGVI----LTDFNGTLSTTIFDKS-------------IDKNTL-----TFDAQESKLFRGKSTVTNGAFSFDFIVPKDVKIAFGKGKLSFYA-VIVG-EDTVGPEI-QLFMND------ESFIDG-LIASLSDMSG----INTSIAVDHDIVGILD--ILNDFY------DLDDFTNGKVTYTLRDLEVGPHTLQLKAWDTYNNSSETTLNFVVV-------VL---NYPNPFVNYTEFWFNHNKN--LEVQVQIFTVSGKLVKTINKNV---WNGLDDFGNKIGKGVYVY-KLKVK--KLVIL-- 
AOW20312     -----------------------YVLSTGDWYKFSIDTTGVFKIN---SS---KNPKNIKVYGNGAMLPF-DDLQENAIFV-EEDNSFDYILFYGRGPDA-W-------------------KNIFSDKSYYFIT--FYEKE--VGQQW-FG-------------------------YLDYIEVIGKKKL--MN---------------D---DYVIV--TQ--LAGEAERLADFH--KGLT--------VEVVDLFEIYNEFSSGSPDLTAIRDFTKYLYN---IKYLCLFGDASFDYKD---------VPAFL-----AFES------SYLTDDYFAMLDE----------ATGRIPVSD-------QASNVVDKIINY-----------------GDWRNLVTLISDD---S------PILNVKKIYADAFSQETSAGGERYPDVNTAISNGVTLMINYFGHGGQDGWAAERILEIPELQAWNNVN---QPLIITITCQFSQFDNPQAGGEYVIWSKN-G--GSSTLITTTREIYINV-----GRVFNDRLT-ELLL----TISEALMTIKN-IYSLGDPAMKLAV--PK-EDIRLTH----IKALSHVSFRGII----LNDYNGELSATVYDKS-------------INKTTL-----EFDALESKIFRGRATVENGDFTFDFIAPKDLRIAYGNGKISFYA-VVIG-VDDEGPEI-KLYMND------ETFIDG-LVAVLEDESG----INTSIAVDHDIVAILD--VLNDYY------ELNDFTKGKVNYLFRNLESGIHTLELCAWDTYNNSSCATLTFVVV-------VL---NYPNPFVNYTEFWFNHNKN--LDVQVQIFTVSGKLVKTINQTV---WNGLDDFGDKIGKGVYVY-KLNVK--KLVIL-- 
AOR25737     ------------------------VLNTGQWVRFQVDTTGVYKLN---KS---NNPKNIKIFGHGKSLPL-YDLIENAVQF-EDDGVFDYLLFYAVGPKS-Y--------------------NPYSDKAFYYVQ--FVESD--MGRRW-FG-------------------------YLDYVSVEAERAL--YN---------------TQQ-DYLII--TP--LQNQAEQLADINR-NNLT--------VKVVTLESIYMEFSSGMQDIAGVRNFVKYVYD---LKYLCLFGDASFDYKN---------VPSWY-----SMNS------SFISDDFYGMMDE----------AVGRILAET-------RAQQMIDKIKSY-----------------GSWRNNFLLISDD---D------PFLNIIKIHADSYQQQTSSGGDRYPQVNEAIFDALAIAVNYFGHGGEDGLALERIFDKINAQELNNPN---LNCFVTLTCEYTKFDNPVTAGEYLYWNEN-G--GAISLISTTRQIFISV-----GVQFTTTLG-QYLF----SMGEALRLTKN-VFFIGDPALKLPL--AE-PDIIVTK----LQALSAAKIEGYV----LSGYSGTLTATIFDKN-------------NQRSTL-----DFEAMGEVIFRGQVSVENGTFEINFIVPRDIIIPVGNGKISLYS-IKIG-VDNTGPTI-QLFMND------ESFVSG-LLAKLFDENG----INTA-GVGHDIVATID--ILNDYY------DEDTYQSGALSYPFRNLSPGLHTLTLKAWDVYNNASTKEIQFVVF-------VL---NYPNPFINYTEFWFNHNS---LNVSIQIFTVSGKLIKTINTQT---WDGYDDFGNKIGKGVYVY-KLNVS--KLVIL-- 
EAQ38629     ------------------------VLATGNFYKFYVEETGVHRIS---RN---NDPSKIKVYGYGSPLPF-FDLREIAVQI-GQDGSFDGVLFYGESTRT-Y--------------------NPYADRSYYFIT--FYEED--IGRRW-FG-------------------------YLDFISLEVPSQL--AS---------------SGS-DYLMI--TG--LLSQAERLAQHNR-RGLN--------VKTVTLEQIYQEFGGGKADIGAIRNFVRYVYE---LKYVCLFGDTSVDYKN---------MPTYQ-----TFDS------SFMSDDFYGSLDP----------AVGRIVADT-------LANTVVDKIINY-----------------GRWRNNFVLVSDD---Q------PFVNVIKIHSDAFQQQSSAGGDRYPQVNEAIENAISLVVTYLGHGGEELLAAEAIVTQNEIDNLDNGE---LPLVVTVTCEFGKFDNPPTGGEELFWNAE-G--GAVGLVTTTREITVTL-----GVQFNNALV-EQLY----SVAENIRASKN-IFFVGDPAMKLAF--PK-PDIQLSA----LKALDLVKINGRV----LTNYTGTLAVTLYDKR-------------VERQTL-----DFTTLGAVLYRGQASVTNGNFEFTFRMPRDTAIPLGNGRLNFYA-IIIG-EDNLGPRI-RLFMND------ENFVNG-ILAKLEDENG----INTA-GIGHDIVAIID--IMNDFY------EVDNFMKGTAARKIRNLEPGPHTLSFKAWDVYNNSSTAELQFVVL-------VL---NYPNPFVNYTEFWFNHNRF--LDVQVQIFTVTGKVVKTINQSV---WDGLDDFGQAIGKGVYIY-KITVK--KLVIL-- 
ALJ04839     ------------------------VLSTGQWYRFYVDTTGVFKMS---KS---TDPRTIKLYGHGDMLPY-FDTPENAIKI-EEDGVFDYILFYAKGPKG-F--------------------NCYTDKTYYYIN--FHEVD--VGRRW-FG-------------------------YLDYISIEATRAL--YN---------------AGQ-DYIIV--SP--MLTHAERLAQINR-YGLN--------VKVLGLSAIYNEFSSGNQDVAAIRNMIKYVYD---VKYVCLFGDGSFDYKD---------VPSWY-----SLNS------SFVSDDFYGMMDA----------AVGRILADT-------RGKEMVDKIESY-----------------GSWRNNFVVVSDD---L------PFMNVTKIHSDAFQQESSSGGDTYPEVTEELVNSVALVLNYFGHGGEEGLAHERIFQKTHIQNLRNFL---LNCFVTVTCEFTKFDNPETAGEFTYWSKE-A--GAIGLISTTRQIFVTT-----GISFNNILG-QYLFAYEDSMAEALRLTKN-VFFIGDPAMKLAF--PK-PNIRLTK----LKALSYVKLAGEV----ISNYNGTLSTTIYDKE-------------INRQTL-----DYKTLGEVILRGQASVTNGQFEFDFVVPKDVGIPVGYGKVSFYA-VKIG-EDNIGPVI-TLYMND------ENFVSG-LLVKLEDANG----INTA-GVGHDIVAIID--ILNDYY------EVDDYKKGVVSFPFRDLEPGLHTLSLKAWDVYNNSSVSEIQFVVF-------VL---NYPNPFVNYTEFWFNHNS---LDVSIQIFTVSGKLIRTLNGQT---WDGRDDFGDKIGKGVYIY-KLTVR--KLVIL-- 
AEH01531     ------------------------VLNTGSWYRFAVKDTGVFKLS---KS---SDPRTIKIYGSGQMLPY-YDPEENAIQV-EDDGFFDYVLFYGVGPKG-R--------------------NPYIDTAFYYIS--FHEVD--VGRRW-FG-------------------------YIDYLAIEATRNL--LN---------------NGA-DYVIV--TP--HLSQAERLAQINR-NNLN--------VKVVTAEAIYTEFSTGNQDIAAIRNFVKYVYE---LKYLCLFGDSSFDYKA---------LPLWN-----AYSS------SYISDDFYGLMDD----------AVGRILADS-------RAKEMVDKVNTY-----------------GSWRNNLIFVSDD---E------PFFNVVKIHSDAYQQESSAGGDRYPSVRSAIIDAVALVVNYFGHGGEDGFAFERIYEKSDAPELRNDC---LTTFVTITCDFTRFDNPETAGELTYWNKN-A--GAVALITTTREVFVSV-----GTTFNKKLE-EYLFTFSDTMAEALRLTKN-VFFIGDPAMKLAI--PE-PNVVLTH----LEALSYAKLAGQV----LSNYNGKLVTTIYDKP-------------IERETL-----EYETLGEVIFRGQATVTNGMFEFDFIVPRDIGIPVGYGKVSFYA-LQIG-EDNQGPDI-ILHMND------EAFVSG-LLVKLQDENG----INTA-GIGHDIVATLD--ILNSYY------ELDDYTRGSLSFPFRDLEPGLHTLKLKAWDVYNNSSETEIQFRVF-------VL---NYPNPFVNYTEFWFSHNS---LNISVQIFTISGKLVRTLNGQT---WDGRDDFGDKIGKGTYVY-KLTVH--KLVIL-- 
ABQ04588     ------------------------VLASGDWYRFYIEKSGVYRIS---KS---KDPKRIKIYGNGRMLPL-EDLEENAIQI-ESDGVFDYILFYGEGVEN-W--------------------NLYDTKSYYYIT--FHEID--LGRQW-LG-------------------------YLDYINLTAKRKL--YN---------------TNN-DYVIV--TP--LSSQAERLANFHR-SNLN--------VKVISLENIYQEFSSGKQDIAAIRNCIRYIYN---VKYLNLFGDASFDYKN---------VPIYQ-----ALRS-----SGFASDDFFGLMDS----------AVGRMLVSD-------QAQEIVNKVLEY-----------------GNWKNNVVLISDD---K------PFFNVDKILLDSYTQEASAGGARYPKARTDFFNAFALIFNYLGHGGEDGLASERIWEKADGQNLNNQY---YPLFITITCEFSRFDDPPTAGEYVFWNPK-G--GAISMLTTIREIGQSN-----AENFNDILN-KNLL----SIAESLRISKN-VVYLGDPALMLAI--PK-PRINLTK----FKSLAKIKISGEI----LSNYNGELATAIFDKM-------------ITSSTL-----SFKTLGETIFRGNATVTNGQFEFSFVVPRDIRIPVDNGRISFYS-IKIG-QDNISPKV-KLYMND------ETFVSG-LLAFLEDENG----INTA-GIGHDIVAVLD--ILNDYY------KLDDYTNGNLRFPLRNLSAGLHTITFTAWDVYNNPVTSEIQFVVV-------VL---NYPNPFSTYTQFWFSHNRY--LDVQVQVMTITGKIVWTKNQII---WDGRDDFGDRIGKGVYIY-KLTVK--KLVIL-- 
AOW08298     ------------------------VLSTGDWYRFYIEKSGVYKIS---KT---GDPKRIKLYGNGKMLPL-TDLTENAIQI-ESDGVFDYILFYGEGIYN-W--------------------NLYDSKSYYYIT--FHEVD--VGRQW-VG-------------------------FLDYIQLKVKSKL--YN---------------IGQ-DYVII--TP--LRQHAEKLANFHR-SNLN--------VKTITLESIYQEFSSGKQDIAAIRNCIKYIYD---IRYVNLFGDASFDYKK---------VPIYE-----SLTS-----ASFASDDFYCLMDD----------AVGRMLINN-------QADEMINKIIEY-----------------GNWRNNYITLSDD---E------PFLNVTKIFLDAYTQEASAGGERYPKAKSDFYTQFALVFNYLGHGGEDGLASERIWDKADSQSLTNQY---YPLFTTITCDFSRFDNPPTAGEYIYWNPK-G--GAISLVSTIRSIEQFS-----AENFNDTFT-KNLL----SIAEALRISKN-ILYLGDPALFLAI--PK-PKVILTK----FKSLDKMKISGEI----LTDYNGILATILFDKK-------------ITKSTL-----NFTTLGEAIFRGNASVTNGQFEYSFIVPKDIRIPLDNGKLSFYA-IKIG-ADNNSPKV-KLYMND------QTFVSG-LIAYMEDESG----INTA-GIGHDIVAVLD--ILNDYY------ELDNFTKGSLHFPFRNLKTGMHTLTFTVWDVYNNATTAEIQFLVI-------VL---NYPNPCVNYTEFWFSHNKN--LDVQVQILTITGKIVWTKNQTI---WDTRDDFGNKIGKGVYVY-KLTVK--KLVIL-- 
ANH60109     ------------------------VLATGNFYKFYVEETGVHRIS---RG---NDPSKIKVYGYGSPLPF-FDLKEIAVQI-GQDGSFDGVLFYGESTRI-Y--------------------NPYADRSYYYIT--FYEED--IGRRW-FG-------------------------YLDFISLEVPSQL--AS---------------SGS-DYLMI--TG--LLSQAERLAQHNR-RGLN--------VKTVTLEQIYQEFGGGKQDIGAIRNFVRYVYE---LKYVCLFGDTSVDYKN---------MPTYQ-----TFDS------SFMSDDFYGSLDP----------AVGRIVADT-------LANTVVDKIINY-----------------GRWRNNFVLVSDD---Q------PFVNVIKIHSDAFQQQSSAGGDRYPQVNEAIENAISLVVTYLGHGGEELLAAEAIVTQNEIDNLDNGE---LPLVVTVTCEFGKFDNPPTGGEELFWNAE-G--GAVGLVTTTREITVTL-----GVQFNNALV-EQLY----SVAENIRNSKN-IFFVGDPAMKLAF--PK-PDIQLTA----LKALDLVKINGRV----LTNYTGTLAVTLYDKR-------------IERQTL-----DFTTLGAILYRGQASVTNGNFEFTFRMPRDTAIPLGNGRLNFYA-IIIG-EDNLGPTI-RLFMND------ENFVNG-ILAKLEDENG----INTA-GIGHDIVAIID--IMNDFY------EVDNFMKGTAARKIRNLEPGPHTLSFKAWDVYNNSSTAELQFVVL-------VL---NYPNPFVNYTEFWFNHNRF--LDVQVQIFTVSGKVVKTINQSV---WDGLDDFGQAIGKGVYIY-KITVK--KLVIL-- 
AFD55293     -----------S-------L----PLASGTFYKIKVDKSGVYKIT---SQ---SNPKNFRIYGNGLMLPE-NTLQESAIEV-EEDGRWDYALFYAQGADG-Y--------------RK---KNIYEDNAYYFIN--FINED--IGRLW-VD---SDSR------------------YLDYAEIEYKQPL--TN---------------E---DYLII--TS--FATEAKRLADYHT-NGFK--------TAIVEPGKIYNEYSSGGQDLTAIRNFISHLKN---LKYVLLLGDGSYDYKN---------VPTYE-----SESS-----NSYVTDDYFVMTSP----------PIGRILAKN-------EAKIGIDKTLAY-----------------GEWRMNMDFVVDD----------KEYHIRKLYLDSFSPETTAGGQRFPQITQGINT--SLFLFYFGHGGLNGWAQERVLTLNEVNQFNNFSSTYFPLVSTITCEFTLWDDPPSLGEILFKLKS-G--GPAMMITSSRELGVSY-----GRRFTNSFL-ESIF----TLGDAFLMAKN-VNMLGDPAMRLSR--PA-PRIVIDQ----LRGLDFVKIKGRV----DEAFNGKIVANIFDKI-------------QSKKTR-----NYKEEGNPIVKTSGTVKNGVFEIEFYMPKDIDFSLGDGRLLLYA-VKIG-KDNEPPKI-KLFMNN------TNFVNG-FLACVTDDTG----INATGGIGHDITVILD--VLNDFYGEGNGCSLKDYQKGIVNYPFRNLKSGEHQLVFKVWDINNNSSTASLNFVVRN------LL---NWPNPFTNKTYIQFEHNC---LEVGVQIYTITGKLVKTLRHTV---WDGTDDYGANVGKGTYIY-KVFVK--KMIIL-- 
AKP70396     -----------S-------L----PLASGTFYKIKVDKSGVYKIT---SQ---SNPKNFRIYGNGLMLPE-NTLQESAIEV-EEDGRWDYALFYAQGADG-Y--------------RK---KNIYEDNAYYFIN--FINED--IGRLW-VD---SDSR------------------YLDYAEIEYKQPL--TN---------------E---DYLII--TS--FATEAKRLADYHT-NGFK--------TAIVEPGKIYNEYSSGGQDLTAIRNFISHLKN---LKYVLLLGDGSYDYKN---------VPTYE-----SESS-----NSYVTDDYFVMTSP----------PIGRILAKN-------EAKIGIDKTLAY-----------------GEWRMNMDFVVDD----------KEYHIRKLYLDSFSPETTAGGQRFPQITQGINT--SLFLFYFGHGGLNGWAQERVLTLNEVNQFNNFSSTYFPLVSTITCEFTLWDDPPSLGEILFKLKS-G--GPAMMITSSRELGVSY-----GRRFTNSFL-ESIF----TLGDAFLMAKN-VNMLGDPAMRLSR--PA-PRIVIDQ----LRGLDFVKIKGRV----DEAFNGKIVANIFDKI-------------QSKKTR-----NYKEEGNPIVKTSGTVKNGVFEIEFYMPKDIDFSLGDGRLLLYA-VKIG-KDNEPPKI-KLFMNN------TNFVNG-FLACVTDDTG----INATGGIGHDITVILD--VLNDFYGEGNGCSLKDYQKGIVNYPFRNLKSGEHQLVFKVWDINNNSSTASLNFVVRN------LL---NWPNPFTNKTYIQFEHNC---LEVGVQIYTITGKLVKTLRQTV---WDGTDDYGANVGKGTYIY-KVFVK--KMIIL-- 
ADZ11247     -----------S-------L----PLASGTFYKIKVDKSGVYKIT---SQ---SNPKNFRIYGNGLMLPE-NTLQESAIEV-EEDGRWDYALFYAQGADG-Y--------------RK---KNIYEDNAYYFIN--FINED--IGRLW-VD---SDSR------------------YLDYAEIEYKQPL--TN---------------E---DYLII--TS--FATEAKRLADYHT-NGFK--------TAIVEPGKIYNEYSSGGQDLTAIRNFISHLKN---LKYVLLLGDGSYDYKN---------VPTYE-----SESS-----NSYVTDDYFVMTSP----------PIGRILAKN-------EAKIGIDKTLAY-----------------GEWRMNMDFVVDD----------KEYHIRKLYLDSFSPETTAGGQRFPQITQGINT--SLFLFYFGHGGLNGWAQERVLTLNEVNQFNNFSSTYFPLVSTITCEFTLWDDPPSLGEILFKLKS-G--GPAMMITSSRELGVSY-----GRRFTNSFL-ESIF----TLGDAFLMAKN-VNMLGDPAMRLSR--PA-PRIVIDQ----LRGLDFVKIKGRV----DEAFNGKIVANIFDKI-------------QSKKTR-----NYKEEGNPIVKTSGTVKNGVFEIEFYMPKDIDFSLGDGRLLLYA-VKIG-KDNEPPKI-KLFMNN------TNFVNG-FLACVTDDTG----INATGGIGHDITVILD--VLNDFYGEGNGCSLKDYQKGIVNYPFRNLKSGEHQLVFKVWDINNNSSTASLNFVVRN------LL---NWPNPFTNKTYIQFEHNC---LEVGVQIYTITGKLVKTLRQTV---WDGTDDYGANVGKGTYIY-KVFVK--KMIIL-- 
AKQ38841     -----------S-------L----PLASGTFYKIKVDKSGVYKIT---SQ---SNPKNFRIYGNGLMLPE-NTLQESAIEV-EEDGRWDYALFYAQGADG-Y--------------RK---KNIYEDNAYYFIN--FINED--IGRLW-VD---SDSR------------------YLDYAEIEYKQPL--TN---------------E---DYLII--TS--FATEAKRLADYHT-NGFK--------TAIVEPGKIYNEYSSGGQDLTAIRNFISHLKN---LKYVLLLGDGSYDYKN---------VPTYE-----SESS-----NSYVTDDYFVMTSP----------PIGRILAKN-------EAKIGIDKTLAY-----------------GEWRMNMDFVVDD----------KEYHIRKLYLDSFSPETTAGGQRFPQITQGINT--SLFLFYFGHGGLNGWAQERVLTLNEVNQFNNFSSTYFPLVSTITCEFTLWDDPPSLGEILFKLKS-G--GPAMMITSSRELGVSY-----GRRFTNSFL-ESIF----TLGDAFLMAKN-VNMLGDPAMRLSR--PA-PRIVIDQ----LRGLDFVKIKGRV----DEAFNGKIVANIFDKI-------------QSKKTR-----NYKEEGNPIVKTSGTVKNGVFEIEFYMPKDIDFSLGDGRLLLYA-VKIG-KDNEPPKI-KLFMNN------TNFVNG-FLACVTDDTG----INATGGIGHDITVILD--VLNDFYGEGNGCSLKDYQKGIVNYPFRNLKSGEHQLVFKVWDINNNSSTASLNFVVRN------LL---NWPNPFTNKTYIQFEHNC---LEVGVQIYTITGKLVKTLRQTV---WDGTDDYGANVGKGTYIY-KVFVK--KMIIL-- 
AGC40840     -----------S-------L----PLASGTFYKIKVDKSGVYKIT---SQ---SNPKNFRIYGNGLMLPE-NTLQESAIEV-EEDGRWDYALFYAQGADG-Y--------------RK---KNIYEDNAYYFIN--FINED--IGRLW-VD---SDSR------------------YLDYAEIEYKQPL--TN---------------E---DYLII--TS--FATEAKRLADYHT-NGFK--------TAIVEPGKIYNEYSSGGQDLTAIRNFISHLKN---LKYVLLLGDGSYDYKN---------VPTYE-----SESS-----NSYVTDDYFVMTSP----------PIGRILAKN-------EAKIGIDKTLAY-----------------GEWRMNMDFVVDD----------KEYHIRKLYLDSFSPETTAGGQRFPQITQGINT--SLFLFYFGHGGLNGWAQERVLTLNEVNQFNNFSSTYFPLVSTITCEFTLWDDPPSLGEILFKLKS-G--GPAMMITSSRELGVSY-----GRRFTNSFL-ESIF----TLGDAFLMAKN-VNMLGDPAMRLSR--PA-PRIVIDQ----LRGLDFVKIKGRV----DEAFNGKIVANIFDKI-------------QSKKTR-----NYKGEGNPIVKTSGTVKNGVFEIEFYMPKDIDFSLGDGRLLLYA-VKIG-KDNEPPKI-KLFMNN------TNFVNG-FLACVTDDTG----INATGGIGHDITVILD--VLNDFYGEGNGCSLKDYQKGIVNYPFRNLKSGEHQLVFKVWDINNNSSTASLNFVVRN------LL---NWPNPFTNKTYIQFEHNC---LEVGVQIYTITGKLVKTLRQTV---WDGTDDYGANVGKGTYIY-KVFVK--KMIIL-- 
AIH01411     ------------------------PLASGTFYKIKVDKSGVYKIT---SQ---SNPKNFRIYGNGLMLPE-NTLQESAIEV-EEDGRWDYALFYAQGADG-Y--------------RK---KNIYEDNAYYFIN--FINED--IGRLW-VD---SDSR------------------YLDYAEIEYKQPL--TN---------------E---DYLII--TS--FATEAKRLADYHT-NGFK--------TAIVEPGKIYNEYSSGGQDLTAIRNFISHLKN---LKYVLLLGDGSYDYKN---------VPTYE-----SESS-----NSYVTDDYFVMTSS----------PIGRILAKN-------EAKIGIDKTLAY-----------------GEWRMNMDFVVDD----------KEYHIRKLYLDSFSPETTAGGQRFPQITQGINT--SLFLFYFGHGGLNGWAQERVLTLNEVNQFNNFSSTYFPLVSTITCEFTLWDDPPSLGEILFKLKS-G--GPAMMITSSRELGVSY-----GRRFTNSFL-ESIF----TLGDAFLMAKN-VNMLGDPAMRLSR--PA-PRIVIDQ----LRGLDFVKIKGRV----DEAFNGKIVANIFDKI-------------QSKKTR-----NYKVEGNPIVKASGTVKNGIFEIEFYMPKDIDFSLGDGRLLLYA-VKIG-KDNEPPKI-KLFMNN------TNFVNG-FLACVTDDTG----INATGGIGHDITVTLD--VLNDFYGEENGCNLKDYQKGSVSYPFRNLKAGEHQLVFKVWDINNNSSTTSLNFVVKN------LL---NWPNPFTNKTYIQFEHNC---LEVGVQIYTITGKLVKTLRQTV---WDGTDDYGANVGKGTYIY-KVFVK--KMIIL-- 
AFR36614     -----------S-------L----PLASGTFYKIKVDKSGVYKIT---SQ---SNPKNFRIYGNGLMLPE-NTLQESAIEV-EEDGRWDYALFYAQGADG-Y--------------RK---KNIYEDNAYYFIN--FINED--IGRLW-VD---SDSR------------------YLDYAEIEYKQPL--TN---------------E---DYLII--TS--FATEAKRLADYHT-NGFK--------TAIVEPGKIYNEYSSGGQDLTAIRNFISHLKN---LKYVLLLGDGSYDYKN---------VPTYE-----SESS-----NSYVTDDYFVMTSS----------PIGRILAKN-------EAKIGIDKTLAY-----------------GEWRMNMDFVVDD----------KEYHIRKLYLDSFSPETTAGGQRFPQITQGINT--SLFLFYFGHGGLNGWAQERVLTLNEVNQFNNFSSTYFPLVSTITCEFTLWDDPPSLGEILFKLKS-G--GPAMMITSSRELGVSY-----GRRFTNSFL-ESIF----TLGDAFLMAKN-VNMLGDPAMRLSR--PA-PRIVIDQ----LRGLDFVKIKGRV----DEAFNGKIVANIFDKI-------------QSKKTR-----NYKVEGNPIVKASGTVKNGIFEIEFYMPKDIDFSLGDGRLLLYA-VKIG-KDNEPPKI-KLFMNN------TNFVNG-FLACVTDDTG----INATGGIGHDITVTLD--VLNDFYGEENGCNLKDYQKGSVSYPFRNLKAGEHQLVFKVWDINNNSSTTSLNFVVKN------LL---NWPNPFTNKTYIQFEHNC---LEVGVQIYTITGKLVKTLRQTV---WDGTDDYGANVGKGTYIY-KVFVK--KMIIL-- 
APY01004     ------------------------VLSSGTWYKFGIDKSGVFKLS---KS---VDPRTIKIYGNGQMIPY-LDPVENAIKV-EQDGVFDYVMFYGVGPKG-I--------------------NPYQDVTYYYLN--FHEVD--VGRRW-FG-------------------------YIDYISIEATRNL--NN---------------FGD-DYVIV--SP--LISQASRLAQINR-NNLN--------VKVISLEAIYSEFNTGNTDIAAIRNLAKYVYD---IKYLCLFGDSSFDYKG---------TPSWH-----AYES------SYVSDDFYGMMDP----------AVGRFLADS-------RAKEMVDKVEVY-----------------GSWRNNFLAISDD---D------PFLNPVKVHTDAYQQEASSGGDRYPSVTTAIANAVALVVNYFGHGGEDGWAFERLFQKPDVQALRNEC---LSCFVTVTCEYTRFDNPVTAGELVYWNKD-G--GAISLVSTTRQIYFSV-----GVNFNKKLE-EYLFIYEDSIAEALRLTKV-VFSFGDPALKLAF--PK-PNVRLTK----LEALSYAKLSGEV----LTNYNGKVVTTIYDKP-------------ITRETL-----EFETLGEVIFRGQSTVTNGEFEFDFIVPRDIGVPVGFGKVSFYA-LQIG-EDNIGPNI-SLYMND------ENFVSG-LLLKLQDENG----INTA-GIGHDIVAILD--VLNNYY------ELDDYTKGSLTYPFRDLEPGLHTLTLKAWDVYNNSSTAELQFRVF-------VL---NYPNPFVNYTEFWFTHNS---LDISVQIFTVSGKLVRTLNGQT--CWDGRDDFGDKIGKGTYVY-KLKVH--KLVIL-- 
AOR28845     ------------------------NLKSGDWYRFAVDTTGVHKLN---RN---SNPKNIKIYGHGKSLPL-NDLIENTIQV-EEDGVFDYILMYAIGPKK-Y--------------------NPYSDKSYYYVN--FVESD--MGRRW-FG-------------------------YLDYISIEAECAL--YQ---------------PGE-DYLIV--AP--LRAQAERLAQINR-HNLN--------VKVYALESIYQEFSSGMQDIGGIRNFVKYVYD---LKYLCLFGDASFDYKD---------VPSWY-----STES------SFISDDYFGMMDS----------AVGRILAEN-------RAKEMVDKVESY-----------------GSWRNNFLLISDD---D------PFMNVKKIHADSYVQETSSGGARYSLVNKAIFDALALVVNYFGHGGEDGLANERIFDKINAQELNNPC---LNCFVTVTCEYTKFDNPETAGEYLFWNKK-G--GAISLITTTRKIYVNA-----GTAFNKTLS-QYLF----SIGEALRRTKN-VFNIGDPAIKLPI--AK-PDIRVTK----LKALGPAKIEGNV----LNNYNGVLTATIYDKD-------------LQRSTL-----NFDALGEVIFRGQASVTNGQFAFEFIVPRDITVTEGNGKISLYS-IKIG-EDNIGPTI-NLYMND------ENFVSG-LLANLYDENG----INTA-GIGHDITGILD--KLNDYY------AIDDYKRGSLSYPLRDLSPGLHTLTLKAWDVYNNASTQDIQFIVF-------VL---NYPNPFVNYTEFWFNHNS---LDVSIQIFTVSGKLIKTINGQT---WDGTDDFGSKIGKGVYVY-KLKVR--KLVIL-- 
AFU69269     ------------------------IFNGGNISKFYVNNTGAHRLD---FS---NPSSNLKIFGHGGMLPL-FDPPELSIQV-GGDGVFDYILFYATNTEG-W--------------------NLYADRSYYYLT--FYEVD--VGRKW-FG-------P-----------------FLDYISLEARRDL--IN---------------PGQ-DYLIV--TR--FMSAANRLAQYRR-DGLV--------VKTVTVEDIYEEFNSGKQDIGAIRNFVKYIYD---IKFLGLIGDASVDYKN---------VPTYQ-----SLGS------SFMSDDYFVMMDP----------AVGRILADT-------RANAMVDKIISS-----------------AQWRNNFVLISDD---E------PTVNVKKIHSDAFQQVTSAGGNRYPEVNRSITDAIAAVVNYFGHGGEDGLAQERIVTQTNTQDWRNPA---FNCFVTITCEFTKFDNPMTGGELTFWNED-G--GAVSLVTTTRAISVFA-----GVQFNNVFA-PFLF----TIAQSVARAKQ-VFFVGDPAMKLPL--PK-SRVQLSS----LQALGKYKFKGQI----LQEYKGDLSVIVFDKR-------------IDRQTL-----DFTTLGESLFRGQASVVNGEFEFEFVLPKDTRLPVDKGRVSLYS-ILIG-EDNQGPLI-NLYMND------ENFVNG-IFALLEDENG----INTA-GIGHDIIAILD--VLNEYY------EQDDFTNGKVYFRLRDLEDGEHTLSFKAWDVYNNSQTQDIQFVVA-------VL---NYPNPFIDYTEFWFNHNRF--LEVMVQVFTVTGKLVWTQNQIA---WNGRDDFGNKIGKGVYVY-KLTVK--KLVIL-- 
AFL81200     ------------------------VLASGSWFKFRVENTGIYKLD---KA---GNPRNIKVYGHGKSLPL-FDLPENDIQV-EEDGSFDFVLFYGTSTQG-Y--------------------NPYADESYYYVT--FHEID--LGRKW-FG-------------------------YLDYIGIWAVRQL--QF---------------QGN-DYLII--TA--LIQPALRLAQHNK-QGLN--------VKVVTTDKIYEEFSSGRQEISAIRNFIRYVYY---IKYLGIMGDTSIDYKN---------VPTYQ-----TLTG------SFMSDDFFGNMDP----------AIGRIVVDN-------LANAMVDKIIRY-----------------GNWRNNFVLISDD---T------PFINVKKIHSDSYQQEASAGGNRYPEVNDAIKTAFAIIIDYFGHGGEDGLANEAIYTKEAALELKNKD---LPCVITVTCEFTKFDNPITAGELTFQNKE-G--GAISLVTTTRAVYISD-----GIALNKKLG-NQLF----PPAVGLRKAKN-IFYIGDPAMPLAF--PK-KSIRLTK----LKALSKIKLEGEV----MTDYNGVLEAKLFDKN-------------VMRQTL-----NFITLGEGLFNGQASVANGVFEFEFVVPRDIQIPVGKGRVSLYS-LNVG-EDNEGPLI-RLYMND------ESFVSG-LLAKLEDPNG----INTA-GIGHDIVAILD--VMNEFY------EVDDYTKGKTHYKFRDLEDGLHTLTLKAWDVYNNSSTAEIQFIVA-------VL---NYPNPFVSYTEFWFNHNRD--LDVQVQVFTVTGKVVWTKNASL---WDGRDDFGDRIGKGVYVY-KITVR--KLVIL-- 
ANF51855     ------------------------PLSTGGFYKIKVDKSGIFKIT---RQ---SNPKNLRVYGNGIMLPE-SALQENAIQV-EDDNVWDYALFYAQGPTG-Y-----------NGFKR---KNIYDDFSYYYIT--VIDND--VGRIW-VEP------------------------YMDYVEVQYKENL--TN---------------A---DYLIL--TT--MMGQAQRLANYHQ-SNFA--------VQIVDINKIYNEFGSGSRDLTAIRDFVTKLNT---LKYVFILGDTSYDYKN---------VSSYE-----SEAS-----NSFVTDDYIVMTQP----------PIGRIPAAN-------EASNMMDKVLAY-----------------GEWRMKLDFVVDD--P-------KEYNVRKLYLDAFQAQSTAGGQRYPQVNQAISN--SLYLFYFGHGGINGWAQERVLTTDEIQNSNNFSNIYFPFVSTITCEFTLWDDPFSAGEQFIKLKQ-G--GVSTMITSSRAVGIGY-----GIAFTDTYT-KQIF----SLGNAHLNAKK-VNLLGDPAMKLSR--PQ-RLLIIDN----IRGLDFVKVKGHI----NTGFNGRVVINIFDKR-------------LNKKTL-----NYTEEGSAIVKASGTAVNGVFTVEFYVPKDINYAIGEGRILAYA-VQVG-NDSEPPKV-KLYMNN------TNFANG-LLACVTDDTG----INSTGGIGHDITVYLD--VLNDFYGEGNGCSLADYQKGNVTYPFRNLAIGQHQLTFKVWDINNNSTTSTLDFEVKH------PL---NWPNPFTNKTYIQFEHNC---LDVNVQIYTITGKLVRTLSTPV---WDGRDDFGSTVAKGTYIF-KIFAK--KMVLL-- 
ALR30855     ------------------------PLSAGNFYKIKVDKSGIFKIT---RQ---SNPKNFRIYGNGVMLPE-SALQENAIQV-EDDGVWDYALFYAQGPNG-Y-----------NGYKR---KNIYEDFSYYYIN--VINND--VGRIW-VEP------------------------YVDYLEVQYKDNL--TN---------------N---DYLII--TT--MMGQAQRIANYHQ-NSFN--------VQIIDTDKIYNEFGSGSRDLTAIRDFVTKLNT---LKYVFILGDTSYDYKN---------VSSYQ-----SEES-----RSFVTDDYIVMTKP----------PVGRLPAAN-------EAGNMIDKTLAY-----------------GEWRMKLDFVVDD----------REYNVRKLYLDAFQGQSTAGGQRYPQVNQAISN--SLYLFYFGHGGINGWAQERVLTLDEVQNSNNFSNVYFPFVSTITCEFTLWDEPASAGEQFLKLKQ-G--GPATMITSSRAIDVGY-----GIDFTNLYT-QSIF----TLGYAHLNAKK-VNFLGDPAMKLSR--PQ-RLLTIDA----IRGLDFVKVKGHI----NTSFNGRVVINIFDKR-------------LNKQTL-----QYTEEGSAIVKASGMAVNGVFTVEFYVPKDINYAVGQGRILGYA-VQVG-NDSEPPKV-KLYMNN------TNFADG-LLACVTDDTG----INSTGGIGHDITVYLD--VLNDFYGEGNGCGLADYQKGNVTYPFRNLAIGQHQLTFKVWDINNNSTTATLNFEVKH------PL---NWPNPFTNKTYIHFEHNC---LDVNVQIYTITGKLVRTLSQPV---WDGKDDFGATVAKGTYIF-KIFAK--KMVLL-- 
BAP32750     ------------------------PLASGNFYKIKVDKSGIFKIT---SQ---SNPKNMRIYGNGIMLPE-NSLQENAIQV-EEDGVWDYALFYAQGPNG-Y-----------QGFKR---KNIYDDFSYYYIN--VINND--VGRIW-LEP------------------------YFDYLEVQYKENL--TN---------------A---DYLIL--TV--LMGQAQRLANYHQ-NNYK--------VEIVDVNKVYEEFGNGSKDLTAVRDFVTKLNT---LKYVFILGDASYDYKN---------VSAYQ-----SEHS-----QSFVTDDYIVMTQP----------PVGRIPAAN-------EAANMIDKTLAY-----------------GDWRMKLDFVVDD----------KEYNVKKLYQDAFTMQSTAGGPRYPQVNQAISN--SLYLFYFGHGGINGWAQERVLTSTEIQNSNNFSSVYFPLVSTITCEFTLWDEPNSAGEQFMKLKQ-G--GPATMITSSRAIAIDY-----GRSFTDTFT-KHIF----TLGYAHLNAKK-VNLLGDPAMKLSR--PQ-RLLVIDD----IRGLDFVKIKGHI----NTTFNGRVAINIFDKR-------------LNKKTL-----NYTEEGSAIVKASGLAVNGVFTAEFYVPKDINYAVGEGRILGYA-VQVG-NDNQPPKV-KLYMNN------TNFADG-LLACLTDDTG----INSTGGVGHDITVYLD--ILNDFYGEGNGCSLAEYQKGNVSYPFRNLPVGQHQLTFKVWDINNNSTTTTLNFEVKH------PL---NWPNPFTNKTYIQFEHNC---LDVNVQIYTITGRLVKTLSQPV---WDGRDDFGATVAKGTYIF-KIFAK--KMVLL-- 
AKK71439     ------------------------PLSSGNFYKIKVDKSGIFKIT---SQ---SNPKNFRIYGNGIMLPE-DALQENAIQV-EDDGVWDYALFYAQGPDG-Y-----------NGFKR---KNIYEDFSYYYIN--VINND--VGRTW-VEP------------------------YLDYVEVQYKENL--TN---------------N---DYLIL--TV--MMGQAQRLASYHQ-NNYK--------VEIVDVNKIYEEFGSGSKDLTAIRDFVTKLNT---LKYVFILGDASFDYKN---------VPSYQ-----SEYS-----SSFVTDDYIVMTQP----------PVGRIPAAN-------EAGDMISKTLAY-----------------GEWRMKLDFVVDD----------KEYNVRKLYMDAFPAQSTAAGPRFPQVTQGITN--SLYLFYFGHGGINGWAQERVLTSTEIQNSNNFSNIYFPFVSTITCEFTLWDDPYSAGEQFIKLKQ-G--GAAAMITSSRAIGVDY-----GRDFTDIYT-KNIF----TLGYAHLIAKK-VNLLGDPAMKLSR--PQ-RLLVIDN----IRGLDFVKIKGHI----NNTFNGRVSINIFDKR-------------LNKKTL-----NYTEEGSPIVKAAGTAVNGVFTAEFYVPKDINYAVGEGRILTYA-VQVG-NDNQPPKV-KLYMNN------TNFADG-LLACLTDDTG----INSTGGVGHDITVYLD--VLNDFYGEGNGCGLADYQKGNVTYPFKNLAIGQHQLTFKVWDINNNSTTATLNFEVKH------PL---NWPNPFTNKTYIQFEHNC---LNVNVQIYTITGRLVRTLSQAV---WDGRDDFGSTVAKGTYIF-KIFAK--KMVLL-- 
AFL82795     ------------------------LAAQEQYFKFPVKESGVYKIT---SN----ALTDISIYGNA-LLPQ-LSLREIPSKI-------DELFFYLEGPHQ---------------------HHYYTDTVFYLI---VKKEE--SGRNW-YG-------------------------YIDFVSIAVPYPN--YR---------------A--ISLVII--TN--LKPEADRLANHKN--GIS--------TRVVLLQDIFDAFGYGTYDITAIRNFLSYHYN---IENVLFFGKGTFDYKG---------IPSYS-----SRNS-----ATYSSDDYFGFLDF----------GVGRIPAIS-------EAREMVDKIIAY-----------------GDWKRKIALFADD---F------PEYLLEKIYLDRYEQIRTAGRQSSPQAKEALTKTIVLIFNFIGHGNETTLTAERVFQTSDLRDWIENP---LPLFVTATCEFGRHDSPRSGAEEMLFAEK----GVIGLLTTGRPVFSSI-----NFALNKAFI-ENVF----DLGEIFKRTKN-FSLLGDPSLKLAT--PE-LESKIKE----LSALQKVAIHGSI----VLNATGTYKVTLFDKK-------------EQLRTL-----SFMEEGNVLFQGSGDITNGEFELELIVPQNINYEFGEGIIRVFA-ITIG-LDTEGPEI-TMLFGN------EYGENF-LLAKLSDASG----VNISSNIGQDILLRIN--SINNLY------IGNTFTKGEIRVPIEGLVEGINIISLEAWDNVGNRSILEREIHVD-------NT---TYPNPSEEVSNFKIEHNRG--LILYLRVFSTSGHEIYQASKRY---WIFFHSKTKYPVKGTYIY-ELQLV--KIIIK-- 
AFM05173     ------------------------VLSDGQILKLKIEQNGVHKIT---FQ---TNPNNLQIFGNGGMLPQ-SDLQENAIVV-GSDNIFDYILFYAQSADS-Y-----------------LLKNLYDDFNYYYLK--HHELE--SGRMW-FG-------------------------HLDYLTLEFTRTL--AS---------------E---DFVIV--TH--FLDAAQKLAAFHS-DDME--------VLVVTVNQIWNEFSSGKQDVSAIRDFVRFLYK---LRYLLLFGDTSYDYKN---------VPIYQ-----ARES-----ETFSSEDFFGLLED----------GIGRIPVRS-------QADLVVDKIIGY-----------------GNWRNKVVFVADD---I------NGYQAEKLYVDAFPQVSTSNGKFSPKVREKLDQNVSLIVNYMGHGSESSLATEAVVDLASVSHWKNLN---LPMFVTATCEFGRYDNPFSVGERLMTNED-G--GGIALVTTTRPVTAST-----NFILAKAFYNNVFG----RLGDIIRATKN-FTLLGDPALRLNY--PK-EEAIITE----IKALDKVTLSGQI----SSDFSGDLDITIYDKP-------------AELRTF-----AYNNWQNILYKGKAKISQGKFEVTFVVSKDINYNLAAGRVTMYA-IQIG-TDNTAPIA-QIWIED------KTFVSG-LLAEISDENG----INLTGGVGREITAVLD--ILNDYF------EEGSYQNGTIAFPLQDLAVGKHTLTFTVWDNYSNPTTIEIDFYV--------II---PFPNPFWSNVEFNVTHTRG--IEVILVVYDVLGRPVRT--------WNGRGDEGELVKNGMYIC-KIYIH--KVILN-- 
ADB41911     ------------------------VLKTGVWVKIGVTQSGVYRLS---QG-FSTDPRRLRLYGNGAMLPQ-ADLTENAIQV-EADGRFDVLLFFGQSPHV-V-------------------LNAYSDTTFYFLT--FYEQD--SGREW-LA-------------------------YLNFLALQTRREL--LT---------------A---DLLIV--TP--WRDQADRLAQFRR-DQLS--------VLVVTTQQALNEFGSGQPDPTAIRDMVRYFYQ---LRYVLLFGDATFNYRN---------VPVYE-----SRES-----LSYSSDDYFGFMDS----------GIGRIPAKS-------EARTVVDKLIRY----------------TGDWQTRLMLIADD---S------PAYRPQRVFLDDYPQENTSTGQKVPIVNKLINQGIQLIINYSGHGGILGLADEQIVTLQDILSWKN-K---LPLFVTATCQFGRYDDPSSGAELTLLSRT-G--GAIGLLTTTRPVYANT-----NLLLNQAFY-DAVF----RLGDVMRSTKN-FALLGDPSLRLAY--PT-AQAVLTQ----LRALQTVQLSGEI----LANFSGLLRLALYDKA-------------VKRTTL-----TYQVFANPIFTGQVPVQQGQFAVRFTMPKDIDYTVGPGKLYLYA-LLIG-VDNQSPTV-ALSVVG-------AATEGPRI-RLADNKG----INITRGLGHELTARLN--ILNESY------NGADGRQGDVYYTFRDVTPGTYTIRVKAWDINNNSTEGTLTLLVS-------LR---ANPNPVSVQTTFVAELNRG--LDWTSTVYDLNGRLLNQQSGQC---WNGTSHTGQTLPNGMYFV-QFQVR--RILLT-- 
AHM62563     ---------------------------------MGVTESGVYKVP---SS---GDSRNLQIRGYGGMVPE-QDLPQLAIQV-EADGRLDYVLFYAQGPDA-L-------------------KNIYSDTAYYFIG--VYEKD--SGRRW-FG-------------------------YLDYYLLQAPARL--QQ---------------A---QLLLV--TH--LLAEAQRLADFRS-DGLA--------VKVVTTHQVYNEFSSGRQDVAAIRDYVRYLHQ---LRYLLLFGRGYYDYKG---------VPLYE-----SYNS-----NSYASDDFYGFLEE----------GIGRLPVVT-------EARQVVDKLIRY-----------------GNWRQRLLFVADD---L------PLYAPRKIYVDAYPKIITANSQTSPGAQKALRDAIALIVNFTGHGSHRFWTFENIFSKSIAENLQNRN---LPLFVTATCEFGLHDG-RSGAESLILNPA-G--GAIGLLTTARPVFTFS-----NLKINTAFY-RYAF----RLGDISRLTKN-FVLLGDPSMQLAY--PK-QPIALTS----LKAYERVRIEGII----DTGFNGTLLATVYDKS-------------DQLRTL-----SYSQRQNVLHRGEATVKNGSFFFEMVVPKNIRYETGFGRIELYA-IKIG-ADRTPPHI-QLYLND------TTFQSG-LLAKLQDENG----INISYVPGQNIEAVLN--ILNDYY------TKGNYKEGWLRFPLYNLPPGRHSISFQAWDTHGNGSRQLIEFVVP-------AR---NYPNPLREETNFAITHSRG--LEVDLLVYGLDGRVYQRYRHNA-----APGIDNKNLHPGIYVF-KVVVR--KLVIL-- 
AIN73369     ------------------------VLKTGNWRKFYVEKSGVYAIS---KA----DPRTIKIYGNGRMIPL-TDLAENAIQF-ENDGVFDFILFYAEGVDN-Y--------------------NLYADKSYYYVT--YHEID--LGRRW-FG-------------------------YLDYITLKAKSNL--YN---------------FGV-DYLII--TP--LSSQAERLANFHR-SNLN--------VKVINLENLYEEFSSGKQDIGAIRNFVKYVYD---LKYLCLFGDASYDFKD---------VPVFQ-----SMES-----GSFVSDDYFGLMNA----------AVGRMLVSS-------QAEQMVSKVIDY-----------------GRWRNNLVFISDD---K------PFFNAKKIHADSYVQETTSGGQKYPKAKLDFINSFALVFNYFGHGGEEGLAGERLFEAKDAMALNNKY---YPLFITVTCEFTRFDNPPTAGEQTYWNPL-G--GAVSMITTTRQIGQST-----GEIFNVNLA-SKLF----SVAESVRLTKV-ISYIGDPALKLAI--PK-PKVKLTK----LQALGYVTLTGEV----LTSYNGELAINIYDKN-------------INRTTL-----NFTTLGETIFRGNASVTNGQFEFSFVVPRDIKIPVGNGKISFYA-IKIG-ADVVPPKI-KIYMND------TSFVSG-FLAFLEDEHG----INTA-GIGHDIVVYLD--VLNDFY------ELNNYTKGKLKYPFRNLAIGLHTLTFKAWDVYNNIATANLQFVVV-------VL---NYPNPFVNHTEFWFTHNRF--LEVQIQVFTITGKIVWTKNQIV---WDGRDDFGDKIGKGVYVY-KLTVK--KLVIL-- 
AIG30175     ------------------------VLKTGNWRKFYVEKSGVYAIS---KA----DPRTIKIYGNGRMIPL-TDLAENAIQF-ENDGVFDFILFYAEGVDN-Y--------------------NLYADKSYYYVT--YHEID--LGRRW-FG-------------------------YLDYITLKAKSNL--YN---------------FGV-DYLII--TP--LSSQAERLANFHR-SNLN--------VKVINLENLYEEFSSGKQDIGAIRNFVKYVYD---LKYLCLFGDASYDFKD---------VPVFQ-----SMES-----GSFVSDDYFGLMNA----------AVGRMLVSS-------QAEQMVSKVIDY-----------------GRWRNNLVFISDD---K------PFFNAKKIHADSYVQETTSGGQKYPKAKLDFINSFALVFNYFGHGGEEGLAGERLFEAKDAMALNNKY---YPLFITVTCEFTRFDNPPTAGEQTYWNPL-G--GAVSMITTTRQIGQST-----GEIFNVNLA-SKLF----SVAESVRLTKV-ISYIGDPALKLAI--PK-PKVKLTK----LQALGYVTLTGEV----LTSYNGELAINIYDKN-------------INRTTL-----NFTTLGETIFRGNASVTNGQFEFSFVVPRDIKIPVGNGKISFYA-IKIG-ADVVPPKI-KIYMND------TSFVSG-FLAFLEDEHG----INTA-GIGHDIVVYLD--VLNDFY------ELNNYTKGKLKYPFRNLAIGLHTLTFKAWDVYNNIATASLQFVVV-------VL---NYPNPFVNHTEFWFTHNRF--LEVQIQVFTITGKIVWTKNQIV---WDGRDDFGDKIGKGVYVY-KLTVK--KLVIL-- 
CAL43471     ------------------------VLKTGNWRKFYVEKSGVYAIS---KA----DPRTIKIYGNGRMIPL-TDLAENAIQF-ENDGVFDFILFYAEGVDN-Y--------------------NLYADKSYYYVT--YHEID--LGRRW-FG-------------------------YLDYITLKAKSNL--YN---------------FGV-DYLII--TP--LSSQAERLANFHR-SNLN--------VKVINLENLYEEFSSGKQDIGAIRNFVKYVYD---LKYLCLFGDASYDFKD---------VPVFQ-----SMES-----GSFVSDDYFGLMNA----------AVGRMLVSS-------QAEQMVSKVIDY-----------------GRWRNNLVFISDD---K------PFFNAKKIHADSYVQETTSGGQKYPKAKLDFINSFALVFNYFGHGGEEGLAGERLFEAKDAMALNNKY---YPLFITVTCEFTRFDNPPTAGEQTYWNPL-G--GAVSMITTTRQIGQST-----GEIFNVNLA-SKLF----SVAESVRLTKV-ISYIGDPALKLAI--PK-PKVKLTK----LQALGYVTLTGEV----LTSYNGELAINIYDKN-------------INRTTL-----NFTTLGETIFRGNASVTNGQFEFSFVVPRDIKIPVGNGKISFYA-IKIG-ADVVPPKI-KIYMND------TSFVSG-FLAFLEDEHG----INTA-GIGHDIVVYLD--VLNDFY------ELNNYTKGKLKYPFRNLAIGLHTLTFKAWDVYNNIATASLQFVVV-------VL---NYPNPFVNHTEFWFTHNRF--LEVQIQVFTITGKIVWTKNQIV---WDGRDDFGDKIGKGVYVY-KLTVK--KLVIL-- 
AIN72428     ------------------------VLKTGNWRKFYVEKSGVYAIS---KA----DPRTIKIYGNGRMIPL-TDLAENAIQF-ENDGVFDFILFYAEGVDN-Y--------------------NLYADKSYYYVT--YHEID--LGRRW-FG-------------------------YLDYITLKAKSNL--YN---------------FGV-DYLII--TP--LSSQAERLANFHR-SNLN--------VKVINLENLYEEFSSGKQDIGAIRNFVKYVYD---LKYLCLFGDASYDFKD---------VPVFQ-----SMES-----GSFVSDDYFGLMNA----------AVGRMLVSS-------QAEQMVSKVIDY-----------------GRWRNNLVFISDD---K------PFFNAKKIHADSYVQETTSGGQKYPKAKLDFINSFALVFNYFGHGGEEGLAGERLFEAKDAMALNNKY---YPLFITVTCEFTRFDNPPTAGEQTYWNPL-G--GAVSMITTTRQIGQST-----GEIFNVNLA-SKLF----SVAESVRLTKV-ISYIGDPALKLAI--PK-PKVKLTK----LQALGYVTLTGEV----LTSYNGELAINIYDKN-------------INRTTL-----NFTTLGETIFRGNASVTNGQFEFSFVVPRDIKIPVGNGKISFYA-IKIG-ADVVPPKI-KIYMND------TSFVSG-FLAFLEDEHG----INTA-GIGHDIVVYLD--VLNDFY------ELNNYTKGKLKYPFRNLAIGLHTLTFKAWDVYNNIATASLQFVVV-------VL---NYPNPFVNHTEFWFTHNRF--LEVQIQVFTITGKIVWTKNQIV---WDGRDDFGDKIGKGVYVY-KLTVK--KLVIL-- 
APY10546     ------------------------VLSSGQWYRFYVDTTGVFKLS---KS---SDPRTIKLYGNGNMIPF-FDVTENAIKF-EEDGVFDYILFYAQGPKG-Y--------------------NCYTDKTYYFIN--FHEID--LGRRW-FG-------------------------YLDYISIEAERAL--YN---------------AGN-DYLIV--SP--MLSQAERLAEINR-YSLN--------AKVVSLSQIYNEFSTGNQDIGAIRNLVKYIYD---IKYLCLFGDTSYDYKD---------VPSWH-----SYSS------SFVSDDFYGMMDD----------AVGRIIADT-------RATELVDKIESY-----------------GSWRNKFVVVSDD---L------PFINVVKIHSDAFQQESSAGGDRYPEVTTELVNSIALVVNYFGHGGEDGLAQERIFLKTDIEGLRNYY---LSCFVTVTCEFTKFDNPDTAGEYVYWNDE-A--GAIGLITTTRQIFVNF-----AITFNSILG-QYLFSYSDSIAEALRLAKG-IFFIGDPAMKLAF--PK-PNIRLTT----IKALSHVKLTGEV----LTDYNGVLSTTIYDKS-------------IDRQTL-----DFTTLGEIIFRGQASVTNGSFEFDFIAPKDVGITVGFGKVSFYA-IRIG-EDNTGPVI-SLYMND------ESFVSG-LLAKLEDENG----INTA-GIGHDIVAIID--VLNDYY------EVDDYQKGVVSFPFSDLEPGLHTLTLKAWDVYNNSSEAEIQFIVY-------VL---NYPNPFVNYTEFWFNHNS---LDVSIQIFTVSGKLVRTLNGQT---WDGRDDFGDKIGKGVYIY-KLTVH--KLVIL-- 
APY08936     ------------------------VLSSGEWYKFYIEESGVFQLT---KG---ADPRTIKIYGNGRMLPL-FDVVENAIKF-EEDGSFDYILFYGEGPKT-Y--------------------NLYSDKTYYYVN--FYEVD--LGRRW-FG-------------------------YLDYINIEATRNL--FN---------------AGA-DYLIV--TP--LVSQAERLAQINR-YNLN--------VKVVELQTIYNEFSTGSQDIAAIRNFIKYVYD---LKYVCLFGEGSYDYKN---------VPSWY-----STAS------SFVSDDFYAMLDD----------AVGRILAED-------RAKELVDKIEAY-----------------GNWRNNVLLVSDD---N------PFFNVVKIHSDAFEQESSSAGNRYPQVNEAFKDAIALVVNYFGHGGEDGLAKERIFDKFDAQEINNIC---YNLFITVTCEYTKFDDPPTAGEFTYWNKT-G--GAIALMTTTRQIFVTV-----GESFNEVLD-DYLF----PLGEVLRLTKT-VFLIGDPAMRLAF--PQ-PDIRLTR----LKALSYTKLSGEV----LSNYNGTLTATVFDKR-------------IQRQTL-----NFSTLGEIIFKGQATIENGQFEFDFIVPRDIGIPIGNGKVSFYA-IKVG-EDNIGPVI-NLFMND------ENFVSG-LLAKLQDDNG----INTA-GIGHDITAIID--VLNDYY------NVDDYTNGTVSFPFRDLEPGPHTLTLKAWDTYNNSSTAEIQFVVF-------VL---NYPNPFVNYTEFWFNHNS---LDVSVQIFTVSGKLVRTLNGQT---WDGRDDFGDKIGKGVYIY-KLKVR--KLVIL-- 
BAO74849     ------------------------VLSTGDWYRFYIDKSGVFQLT---KS---SDPRTIKIYGNGRMLPL-FDVVENAVKF-EEDGSFDYILFYGEGPTT-Y--------------------NLYSDKTYYYIN--FYEID--LGRRW-FG-------------------------YLDYINIEATRRL--FN---------------AGE-DYLIL--SP--LVTQAERLAQINK-YNLN--------VKVVDLQTIYNEFSTGSQDIAALRNFIKYVYA---LKYVCLFGEGSYDYKD---------VPAWY-----SLSS------SFVSDDFFAMLDN----------AVGRILAED-------RAKEMVDKVNAY-----------------GSWRNNVLLISDD---T------PFFNVRKIHTDAFEQESSAAGNRYPKVNKAIKDAIALVVNYFGHGGEDGLAKERIFDKFDAQDINNVC---FNLFITVTCEYTKFDDPDTAGEFTFWNIN-G--GAIALFTTTRQIFVTV-----GESFNEVID-DYLF----SIGEVLRLSKI-VFLIGDPAMKLAF--PK-PDIRLTK----LKALSYTKMAGEV----LSNYNGTLTATIFDKS-------------IARQTL-----DFTTLGEVIFKGQATVENGLFEFDFIVPRDIGIPVGNGKVSFYA-VKIG-EDNIGPVI-NLFMND------ENFVSG-LLAKLQDENG----INTA-GIGHDITAIID--VLNDYY------NIDDYTNGSLSYPFRDLEPGIHTLTIKAWDVYNNSSTAEIQFTVF-------VL---NYPNPFVSYTEFWFNHNS---LDVSVQIFTVSGKLVRTLNGQT---WDGRDDFGDKIGKGVYVY-KLKVR--KLVIL-- 
AJR02516     ------------------------VLSTGEWFRFYVDTTGVFKLS---KS---NDPRNIKLFGNGRMIPY-FDVQENAIKF-ENDGVFDYILFYAQGPNG-F--------------------NCYTDKTYYYIN--FHEKD--LGRRW-FG-------------------------YLDYISIEATRAL--YN---------------NGE-DYLII--AP--MLSQAERLATINK-YNLN--------VKVLGLDEIYNEFSTGNQDIGAIRNFVKYVYD---VKYLCLFGDVSFDYKD---------LPSWY-----SYNS------SFVTDDFYGMMDQ----------AVGRIIVDS-------LAKDLVDKIESY-----------------GSWRNKFVVVSDD---L------AFMNVIKIHSDAFKQEFSAGGERYPKVTTEFVNAIALVVNYFGHGGEDGLAEERIFLKTDIEGLRNFN---LNCFVAVTCEFTKFDNPPTAGEFTYWNKK-A--GAVGLITTTRQIFVNF-----AIIFNNLLG-QYLFSYDDTMAEALRLTKI-IFFIGDPAMKLAF--SK-PNIKLTK----IKALSYVKLAGEV----LTNYNGTLSTTIFDKE-------------IQRETL-----KFKTLGEVIFRGQASVKNGQFEFDFIVPKDIGIPVGFGKVSFYS-IKIG-EDNVGPVI-ALYMND------ENFVSG-LLVKLEDLNG----INTA-GIGHDIVAILD--ILNDYY------EVDDYKKGIVSYPFRDLSPGLHTLTIKAWDVYNNSSTAEIQFIVY-------VL---NYPNPFVNYTEFWFNHNS---LDVSIQIFTVSGKLVRTLNGQT---WDGRDDFGDKIGKGVYIY-KLTVQ--KLVIL-- 
ADQ17870     ------------------------LFAQDTWLKLGIEKAGVYKID---QD---NSLEELTIMGGHKALPQ-VDWEIIHTQI------VAQLFFFAEDPHE----------------------NPYSKSNFYFLG--RYEKD--SGRLW-LG---------------YH--------YLDYWEVKYQKLL-------------------I---ELLIV--YP--FQREVDRYISFKK-ENID--------LIAVDVEDIYLTFSSGKVDPTAIRDFCRHLYR---FSSVLLIGDATYDYRN---------IPTYE-----SRES-----YSYSSDDYFGFLED-----IW---SVGRIPARN-------ELSYYVDKYMQR-----------------GTWMNKLSFIADN---R------PGFNTEKLLLDDFPIEDG-----SPKANARLHEMISLVLTYIGHGSSEAWTNEKLLHLSDISKLKNSG---LPIWLTATCEFGRFDQPVSGAEYVLLSPQ----GGIALLTTTRPVYSST-----NQAINRAFF-QYL-----TLGEAFRKTKN-FSLLGDPTLPLPYFLPE------------MQGGEQHNLAGAI-QI-----NGEMSVQIMDTP-------------IPAKTI-----NYEIRSQALVEGRFEIKDFKVSTPFIAPN----------------FQWT----------EIYFSY------KSISLT-LSAALEDNKGLIWYIRDQ-GIKPDFHLEIN--TF----------PTKGFQEGILLLPLSELKNGKQSSTLIASNIYNITAQNTFEYEIK-------SV---VYPNPVKDFVRIKVKHNRG--LLGTFQLLNEKGQILQSTELEC---WDSEFQLENLSTKGQKLFLQWTLK--RPLFF-- 
ACT95448     ------------------------VLAEGTWFRLAVTGSGICRVD---AE---SNPVGIRIYGNGGMLPQ-NALTENAIWV-EEDGRFDAVYFYAEGPHV-I-------------------INYYSDSSFYFIT--FYETE--SGREW-WG-------------------------YLDYIGLQVKREL--LL--R------------L---DLLII--TP--WVGEANRLAGFRN-DGLD--------VLVVTTDQVYNEYASGSSDITAIRDFARNLYQ---LKYLLLFGDATYDYRN---------VPVYE-----SRES-----YTYSSDDYFGFMDE----------GVGRLPVKS-------EAKIVVDKLMRY-----------------GMWKNAVKFVADD---L------FA---TRSFIDEVPQTTTDAGQKAPAINKAIRHAITLILNYTGHGGVSGWAEEQVLTLADMLSSRGMN---LPLLITATCDFGRYDDPVSGAELMVLSPK-G--AAVGAISTTRPVYSST-----NFALNKAFY-EALL----RLGDFFLKTKN-FTLLADPSMTLS---PS-RKGI-------LRALQKVTLQAEV----DDDFNGTARVVVYDKP-------------IEFRTL-----TYTEFRSKLFDGHVSVKNGRLQCTLQMPKDIDYRLGAGRISTYA-VLIG--DSIPPKL-AGYLNT------PAFRDG-LVLKMSDESG----ISISRGIGHDITMTLN--VLNDYY------DLDNYKSGTINYPLDNLPAGKYIVRLKVWDTYTNFSEIAFGFLVG-------FK---IYPNPFQKDLTLELGHDRN--VELIFNILLVNGQRLGTYRKLY---WLKTVPLAETL-----VY-QLSVR--KLIRY-- 
AFK02795     ------------------------VLATGQWYKIATTRTGVHKID---AA---KNPQNIRIFGNGGVLPQ-ADLTENAIEV-ENDGKFDYILFFAESPHK-I-------------------NNPYSDTTFVFLN--FHELD-RSGREW-YG-------------------------YLNYFEVQMKRKL--LT---------------Q---DLLIV--SV--WHEQAQRLADFRK-DALD--------AIVIDIEQIYNEFGNGSPDPTAIRDFGRFLWQ---LKYLLLFADASFDYKN---------IPTYE-----SRES-----NSYASDDYFGFFEE----------SIGRLPVKN-------EAKNVVDKLIYY-----------------GSWRRKISFVADD---M------QDWQINKIYLDAFPQIATANGAISPATNRAINRIVSLIINYSGHGGVDGWTEEKVLTREQILTWRNLS---MPVFLTATCSFGRFDDPVSGAEMAMLSPK-G--AAIGLLTTTRPVYSNT-----NFLLNSAFY-QAFL----RLGDIFRVTKN-FSLLGDPSMQLAY--PT-DKVVLTK----LKALSRVSLEGEI----KNNFSGKVLVSVFDKP-------------SEISTL-----KYKAYRNQLFEGIVEVKNGGFKLSFIVPKDINYQLGLGRVSFYA-LMVG-NDTKPPEI-KL-----------------LSAEISDENG----INISQGVGHEMLLVLN--VVNQYF------NENELTKGVLKYNLGELPAGRHTIRLKVWDTYNNSAERALEFVV--------AY---NYPNPVENTTSFYIEHNAN--LTIKLSIFDASGKQIFEHSENC---W----------KAGTYIY-RISVS--KMLFW-- 
ALO49608     ------------------------VLASGRWAKIRVKDNGVHRLT---DE----HPEKVKIYGYGHLQNEDDDLKEIPTC--------GQRLFYGRGTVS-W-------------------RNPYSDYGYYFIT--LHEVD--GGRNL-F--------------------------RLDYI---------------------------T---DMVII--IPQKLLEQARRLAAFHE-DGLR--------VRIVPADELLNEFSSGTPDANAYRRYLKMLYD---PRYLLLFGDCAWDNRM---------LLCYE-----SENS-----SCYVDDGFFCLLDD----------AVGRFPVVD-------DAKTLVDKTIAY-----------------GPWQNTLLFMGDD---Q------PGYVVRKMMWDAYRRESSSTGFTYPDVERTIKQQQALIMDYAGHGREDVISHESVLKLTDFERFTN-----LPLWITASCDIMPFDG-PTIGEAAILNKR-G--GAVAFYGTTRTVYADR-----NRVINMAFL-RYVL----PIGEAQRLAKN-YALLGDPALALNQ--PT-LRAVIDS----LRAGTVATVKGHI----ISNFQGIVTALVRDKR-------------ELITCR-----TYHDRTRTIFNGSDSVRGSRFTFSFAIPKDIDYTEGTGLINVYA-FLIG-TDSIGPAI-YCYLNS------PSFTNG-FVAQLRDESG----LNVSGSIGHDLQLTID--VLNDRF------DFNSYTAGSVAFNIPMLTPGKHELTFKAWDVLNNSSTTRLSFTVV-------IG---CTENPASTTTGFIINHDRG--IDVLIEVFDLNGCPLWTHQERG---WNLTADNGNRLETGVYLY-RVSIA--KLIITK- 
ADE81582     ------------------------VLREGNWAKISVAESGFYELT---DE----DASKVKIYGYGALQPEYDDLKELPTC--------GKRVFYGVGPVN-W-------------------RNPYADYGYYFLT--LYEVD--GGRNL-F--------------------------RLDYI---------------------------T---DMVII--IPQHLLAQAERLKAHHE-DGLR--------VTIVPADELYNEFSSGTPDATAYRRYLKMLYD---PRYLLLFGDGAWDNRM---------LLCYE-----SENS-----NCYVSDDFFCLLDDVIQTT-----AVGRLPART-------EAKTLVDKIISY-----------------GPWQNEICMMGDD---M------PNYNVDKIYWDAYQRTSSSTGYSYPDVTRLIKQQLALMMNYCGHGAAYAMSHELVMKLTDFESQQS-----LPLWMTASCDIMPFDG-ENIGETVMLNSK-G--GGIAFFGTTRTVYATY-----NEVMNLAFT-KHVL----AIGEAVRLAKC-YTLLGDPALQLNT--PR-QKMVVDS----LAAGSIVKITGHV----DTDFNGIVTLSVRDAE-------------ETITCR-----VYQDRTNYLYRGSENVTEGVFHFTFAIPKDISYTDGSGLMTLYA-FELI-TDSIGPSV-YCYLNS------KNFKNG-FIAELYDDSG----INASGSIGHDLELIID--NLNNYF------DFGDYRSGSIGFSIPQLSIGTHKLLFRAWDILNNSTTTELLFEVS-------VT---CTQNPASTNTQFVITHDRG--LKVTLDVFDLGGRQLWRQTDTV---WNLNVAGGSRLHTGLYLC-RLTLN--KVLIK-- 
AEE18564     ------------------------LLATGDYYKFYVEESGIHAID---RS---GNPEQIKVYGYGSPLPL-FDLREIPIQV-GGDGTFDRILFYGESTRK-Y--------------------NPYEDRSYYYVT--FHEED--IGRRW-FG-------------------------YLDFISLDVDSQL--TA---------------SGD-DYLMI--TG--LLSQAERLAQHNR-RGLN--------VKTVTLEQIYNEFGGGKADIGAIRNFIKYVYD---LKYVCLFGDTSVDYKN---------MPTYQ-----TFDS------SFMSDDFYGSLDP----------AVGRIIADS-------LASTVVDKIINY-----------------GRWRNNFVLVSDD---Q------PFVNVIKIHSDAFQQQSSAGGDRYPQVNEAIENAVSLVVTYLGHGGEELLAAEAIVTQNEINNLDNGG---LPLVVTVTCEFGKFDNPPTGGEALFWNAD-G--GAVGLVTTTREITVTL-----GVNFNNSLV-EQLF----SVAENIRASKN-IFFVGDPAMKLAF--PK-PDIQLSA----LKALDLVKINGRV----LTDYNGTLAVTLYDKR-------------IDRQTL-----DFTTLGAILYRGQASVTNGNFEFTFRMPRDTAIPLGNGRLNFYS-IIIG-EDNLGPRI-KLFMND------ENFVNG-ILAKLEDENG----INTA-GIGHDIVAVID--IMNDFY------EVDDFMKGTAARKIRNLEPGPHTLSFKAWDVYNNSSTAELQFVVL-------VL---NYPNPFVNYTEFWFNHNRF--LDVQVQIFTVSGKVVKTINQTV---WDGLDDFGQAIGKGVYVY-KIIVK--KLVIL-- 
AKU69628     ------------------------VLTSGKWAKIRVPSNGVYQLT---NE----NIDKVKIYGYGNLQKEYDDLKEVPTY--------GRRLFYARGPVS-W-------------------RNPYSNYGYYFLT--LHEVD--GGRNL-F--------------------------RLDYL---------------------------T---NMVII--IPQKLLKQAERLADFHR-DNIS--------VRIVPADEIYNEFSSGTPDAMAYRRYMKMLYD---PQSLLLFGDCVWDNRM---------LLAYE-----SENS-----DCYVNDGWFTLMDD----------GVGRFPVTE-------DAKTMVDKTISY-----------------GSWENVIMFMGDD---T------PDYQVKKVMWDAYTRISSATGHSYPEASTIIKQQQALIMDYAGHGKEDQISHEAVLRLTDFANFTN-----LPLWITASCDIMPYDG-PTIGEAAMLNKK-G--GSVAFWGTTRTVYAYY-----NKAINTAFL-KHVL----TLGEAQRLAKC-YALLGDPALSLNL--PT-LEIKVET----LKGGSVVTVKGHI----QTDFKGLLNATVRDTK-------------ELITCK-----QYYDRQKVLYNGTDSIRNGEFTFTFAVPRDINYASGTGLMNLSA-FCID-NDSIGPSI-YAYLNS------PSFVDG-FFAQITDKDG----INASGGIGHDMQLTID--ILNDNF------DFGSYTSGTTGYSLPELSEGPHTLQFRAWDIQNNPSTVTLHFKVV-------IN---ASKNPARTETTFIVTHNYG--VDIDIEVFDMSGHLLWRHSDSG---WDLIVENGARLQTGVYLY-RVRLS--KLIILK- 
AEA21785     ------------------------VLASGKWAKIRVPSSGVYQLT---PE----HMNKVKVYGYGNLQDEFDDLQEVPTY--------GRRLFYARGPVS-W-------------------RNPYSDYGCYFLT--LHEVD--GGRNL-F--------------------------RLDYI---------------------------T---DMVII--IPQKLLEQAERLADFHR-DNLT--------VRIVPADELYNEFSSGTPDAMAYRRYMKMLYD---PKSLLLFGDCVWDNRM---------LLAYE-----SENS-----DCYVNDGWFTLMDD----------GVGRFPVTT-------DARTLVDKTIRY-----------------GSWENTIMFMGDD---T------PDYQVKKVMWDVYTRVSSATGNTYPEVSSIIRQQQALIMDYAGHGKEDQISHEAVLRLTDFAGFTN-----LPLWITASCDIMPFDA-PTIGETAMLNAK-G--GSVAFWGTTRTVYAYY-----NKAINTAFL-RHVL----SLGEAQRLAKC-YALLGDPALSLNL--PT-LQVKVET----LKGGSIVKVKGYI----QTDFNGLLTATVRDTR-------------ELITCK-----KFYDRQKVLYNGTDSIRRGEFTFTFAVPRDINYAPGTGLMNFSA-FGID-NDSIGPSI-YAYLNT------PSFVDG-FFAQITDKDG----INASGGIGHDMQLTID--VLNDNF------DFGSYTSGSTGYSLPELSEGHHTLQFRAWDILNNPSTVTLHFKVV-------VN---ASKNPATTETTFIVTHNYG--VDVDIEVFDMSGRLLWHRATSG---WDLTVDSGTRLHTGVYLY-RVRIS--KLIILK- 
ADK95508     ------------------------VLASGKWAKIRVPANGVYQLT---ND----NIDKVKIYGYGNLQKEDDDLKEVPTY--------GRRLFYARGPVS-W-------------------RNPYSNYGYYFLT--LHEVD--GGRNL-F--------------------------RLDYL---------------------------T---NMVII--IPQKLLAQAERLADFHR-DNIS--------VRIVPADELYNEFSSGTPDAMAYRRYMKMLYD---PQSLLLFGDCVWDNRM---------LLAYE-----SENS-----DCYVNDGWFTLMDD----------GVGRFPVTE-------DAKVLVDKTIGY-----------------GSWENIIMFMGDD---T------PDYQVKKVMWDAYTRISSATGNTYPEVSAIIKQQQALIMDYAGHGKEDQISHEAVLRLNDYANFTN-----LPLWITASCDIMPYDG-PTIGEAAMLNKK-G--GSVAFWGTTRTVYAYY-----NKAINTAFL-KHVL----TLGEAQRLAKC-YALLGDPALSLNL--PT-LEVKVET----LKGGSVVTVKGYI----QGDFKGLLTATVRDTK-------------ELITCK-----QYYDRQKVLYNGTDSIKNGEFTFTFAVPRDINYAAGTGLMNLSA-FTID-NDSIGPSI-YAYLNS------PSFVNG-FFAQITDKDG----INASGGIGHDMQLTID--ILNDNF------DFGSYTSGTTGFSLPELSEGPHTLQFRAWDIQNNPSTVTLQFKVV-------VN---ASKNPATTETTFIVTHNYG--VDIDIEVFDMSGRLLWHRSETG---WDLTVESGARLKTGVYLY-RVRLS--KLIILK- 
AGB28471     ------------------------VLATGAWAKIRVPSTGVYQLS---ES----DLSKVRVYGYGNLQNEDDDLREVPTC--------GKRLFFARGPVS-W-------------------RNPYSDYGYYFLT--LYEAD--GGRNL-F--------------------------RLDYV---------------------------T---DMVII--IPQKLLAQAQRLAAFHE-DSLR--------VRIVPADELYNEFSSGTPDANAYRRYLKMLYD---PRHLLLFGDCVWDNRM---------LLCFE-----SENS-----RCYVDDGFFCLLDD----------GVGRFPVTT-------EAKAMVDKTIGY-----------------GAWQNVLMFMGDD---D------PDYLVKKVMWDAYTGETSAAGNTYPEVSSIVKQQQALIMDYAGHGREDQISHEVVLKLSDFEHFTN-----LPLWITASCDIMPFDG-PTIGEAAVLNPN-G--GAVAFFGTTRTVYADY-----NKLINMAFL-RLVL----TLGEAQRQAKN-YSLLGDPALSLCL--PS-LSAVVDS----LRAGSKVRLSGHI----ASDFDGVVTAVVRDVR-------------QLITCK-----TFYDRPGTLYSGSDSVRQGRFSLSFAVPRDISYSDESGLINLYA-FTLS-MDSVGPKI-YCYLNT------AQFQNG-FVARLTDADG----INASGGIGHDMQLIID--TLNDHF------DFGTYTSGSTYYNIPTLEPGRHTLLFRAWDVLNNPSTATLEFTVV-------VD---VSANPASTNTTFIVNHDFG--MDVSIDVFDMSGRLLWTHSERG---WDLCQDGGSRLPTGVYLY-RVRVA--KLVVIK- 
BAR95248     ------------------------VLSSGRWAKIRVPANGIYNLT---VD----DLSKVRIYGYGNLQNEYDDLKEVPSC--------GKRLFYGRGPVS-W-------------------RNHYSDYGYYFIT--LHEVE--GGRRF-F--------------------------RLDYV---------------------------T---DLVII--IPQKLLKQAQRLATFHE-DGMK--------VRIVPADEIFNEFSSGTPDAMAYRRYMKMLYD---PKSLLLFGDCVWDNRM---------LLAYE-----SDNS-----DCYINDGWYTLMDE----------GVGRFPVTT-------DAQTVVDKTINY-----------------GDWQNVIMFMGDD---T------PNYLVKKVMWDAYTRVGTSTGFTYPEVSSVIKQQQALIMDYAGHGSEIQISHEGVLRITDFQNFTN-----LPLWITASCDIMPFDG-ATIGEEAMLNKK-G--GSVAFWGTTRTVYASY-----NKHINTAFM-KHVL----SLGEAQRLAKI-YSLLGDPALSLNL--PT-LDVVIDS----LKGGSIATVKGHI----VKSFNGLMSATVRDTR-------------ELITCK-----TYYDRQKVLYNGSDSVRNGEFSFTFAVPRDLNYSNGTGLINVYA-FNIN-NDSIGPSI-YCYLNT------PAFVNG-FIAQITDANG----INAAGGVGHDMQLIID--NLNDNF------DFGSYKKGSTYFSIPELSEGRHQLKFRVWDILNNPSTATLDFTVD-------VS---CTNNPAKTETTFIVTHNYG--VDIELEVLDMSGRLLWRHNESG---WDLTMNSGARLQTGVYLY-RVRLS--KLIIIK- 
AFJ08269     ------------------------VLSSGRWAKIRVPANGIYNLT---VD----DLSKVRIYGYGNLQNEYDDLKEVPSC--------GKRLFYGRGPVS-W-------------------RNHYSDYGYYFIT--LHEVE--GGRRF-F--------------------------RLDYV---------------------------T---DLVII--IPQKLLKQAQRLATFHE-DGMK--------VRIVPADEIFNEFSSGTPDAMAYRRYMKMLYD---PKSLLLFGDCVWDNRM---------LLAYE-----SDNS-----DCYINDGWYTLMDE----------GVGRFPVTT-------DAQTVVDKTINY-----------------GDWQNVIMFMGDD---T------PNYLVKKVMWDAYTRVGTSTGFTYPEVSSVIKQQQALIMDYAGHGSEIQISHEGVLRITDFQNFTN-----LPLWITASCDIMPFDG-ATIGEEAMLNKK-G--GSVAFWGTTRTVYASY-----NKHINTAFM-KHVL----SLGEAQRLAKI-YSLLGDPALSLNL--PT-LDVVIDS----LKGGSIATVKGHI----VKSFNGLMSATVRDTR-------------ELITCK-----TYYDRQKVLYNGSDSVRNGEFSFTFAVPRDLNYSNGTGLINVYA-FNIN-NDSIGPSI-YCYLNT------PAFVNG-FIAQITDANG----INAAGGVGHDMQLIID--NLNDNF------DFGSYKKGSTYFSIPELSEGRHQLKFRVWDILNNPSTATLDFTVD-------VS---CTNNPAKTETTFIVTHNYG--VDIELEVLDMSGRLLWRHNESG---WDLTMNSGARLQTGVYLY-RVRLS--KLIIIK- 
APW31657     ------------------------VLSSGRWAKIRVPANGIYNLT---AD----DLSKVRIYGYGHLQNEYDDLKEVPSC--------GKRLFYGRGPVS-W-------------------RNHYSDYGYYFIT--LHEIE--GGRRF-F--------------------------RLDYV---------------------------T---DLVII--IPQKLLKQAQRLATFHE-DGMK--------VRIVPADEIFNEFSSGTPDAMAYRRYMKMLYD---PKSLLLFGDCVWDNRM---------LLAYE-----SNNS-----DCYINDGWYTLMDE----------GVGRFPVTT-------DAQTVVDKTINY-----------------GDWQNVIMFMGDD---T------PNYLVKKVMWDAYTRIGTSTGFTYPEVSSVIKQQQALIMDYAGHGSEIQISHETVLRITDFQNFTN-----LPLWITASCDIMPFDG-ATIGEEAMLNKK-G--GSVAFWGTTRTVYASY-----NKRINTAFM-KHVL----SLGEAQRLAKI-YSLLGDPALSLNL--PT-LDVVIDS----LKGGSIATVKGHI----VKNFNGLMSATVRDTR-------------ELITCK-----TYYDRQKVLYNGSDSVRNGEFTFTFAVPRDLNYANGTGLINVYA-FNIN-NDSIGPSI-YCYLNT------PAFVNG-FIAQITDANG----INAAGGVGHDMQLIID--NLNDNF------DFGSYTKGSTYFSIPELSEGRHQLKFRVWDILNNPSTATLDFTVD-------VS---CTNNPAKTETTFIVTHNYG--VDVELEVLDMLGRLLWRHSESG---WDLTMNLGARLQTGVYLY-RVRLS--KLIIIK- 
EFC70390     ------------------------KLSTGRWAKIRVKNTGVYQLT---ND----DINKVKIYGYGWLQNEDDDLKEVPTC--------GKRLFFAKGTVS-W-------------------RNPYSDYGYYFIT--IYEVD--GGRNL-F--------------------------RLDYI---------------------------T---DMVII--IPQKLLAQAKRLKAFHE-DKMK--------VRIVPADELFNEFSSGTPDANAYRRYMKMLYD---PKYLVLFGDAAFDNRM---------LLCYE-----SENS-----YCYVDDGFYCLLDD----------AVGRIPVVN-------QAKVVVDKILAY-----------------GDWQNTIFFMGDD---M------PSYHIKKVMWDAFNRVNSALGPTYPDVSKIIKQQQALIMDYVGHGIEYQISHENVLRLTDFTSFNN-----LPLWITASCDIMPFDG-PNIGESALLNPN-G--GAVAFFGTTRTVYANY-----NKRINMSFL-KHVI----SIGEAQRLAKN-YALLGDPALVLRR--PT-INISIDE----IKAGEVTTVKGHI----HNKFKGKATILVRDGE-------------ETIVGK-----TYKDRTKTLFNGTDSIKDGKFTFSFALPKDISHSNNSGLINVYA-FIIQ-IDSVGPSI-FCYLNS------PSFTNG-LAIELLDKSG----INVSGGIGHDLQVTID--NLNSNF------DFGSYSKGKAFFNLPELEAGNHQLRIRAWDIFNNSSTTEMNFTVV-------ID---CSDNPAKIHTTFIVNHTYG--MNVDIELFDSNGQLLWTHSQNN---WDLTSNKGFALKTGVYLY-RVLIS--KLIIL-- 
ALM21400     ------------------------LLASGEWFKFQVNNTGVHRIT---RG---SDPSRLKIYGQGKSLPL-YDPAEIPIRV-ESDGSFDEILFYATASDTEY--------------------NPYSDESIYYIT--HHEVD--LGRTW-YG-------------------------FLNYIRLNVPTLL--FN---------------QGA-DYLII--TP--LKSQADRLANFHI-NNLN--------TKVVTLQAIYDEFSNGMQDISAIRNFIKYVYD---LQFVNLFGDASYDYKD---------VPIYL-----SESS------SYALDDFFVLMDD----------AVGRMIVSD-------EAREMVDKVISY-----------------DPWRNRVTLIADD---E------PDLNVDKILLDSYIQVNNAGGPRYPAAVSNIEDAFSLVVNYFGHGNEDGLAREFVITQNSARDYRNPN---LPLFISVTCEFTRFDNPESGGEVIYLNPN-G--GVIASVATNRLILISA-----GTRLNEVLD-QYLY----SMAEALRRAKV-VAFVGDPALKLAS--PK-PQVILTA----LRALDRVTLSGEV----INNYNGTVSVTVFDKL-------------IDRVTN-----PFTEQGEVLFRGQATVENGVFDIEFILPRDTQIPVGSGRVSFYS-VQIG-NDDMPPQM-QLYMND------TNFVNG-LLALLSDDSG----INTS-GIGHDITAVLD--ILNDYY------DVDSFTSGQVYFPLRDIEPGLHTLEVCAWDVYNNSVCEEIQFLVS-------VL---NYPNPFTNYTEFWFNHNRF--LDVQVQVLTVTGKVVWTKNQTI---WDGRDDFGQRLGKGVYIY-KITVN--KLVLI-- 
AEL24262     ------------------------LRAQQMY-KFPVFEEGVYHLS---QE----SITEIRILGHP-MLDQ-FSYKEVPQKI-------NKLYFFLEGADQ---------------------GHAYTDTLYYLIQ--SHKAE--SGRDW-FG-------------------------YLKNILLAYPFSS--YE---------------R---ELIII--TN--LYNQAKRLTDFKN--GIA--------TELVLTTDIYDSFSYGNPDISGIRNFLADYWL---LKNVLFFGKGSFDYKH---------VPTYS-----SRVS-----TTYGSDDYFGFLDI----------GIGRIPAIN-------EAKIAVDKIISY-----------------GHWKKKLLFVADD---F------PAFELRKLYLDNFQQEEANSLQTSIAARETFAEEIILLLNYIGHGNELNLTAEGLFSVSDIEDWPLTN---FPVMVTATCEFGRHDSPRSGAEELLLAEQ----GVIAMLTTGRPVFSSI-----NYELNKAFL-AAAF----SLGEIFKETKN-FSLLGDPSLKLDI--PL-YNAGTKE----LSGLNRLEYSGTI----VSQFNGTYEITINGPG-------------EEIETL-----TYLAYNQSLFRGTGEVVQGQFSGEVLLPTLENFSNSDFRINVFA-IPYQ-PEENGPEI-ALWVAD------SLFSKA-IWIQISDDSG----INIID--AAGMTLQIN--TLIDQY------INGTYTKGRVKTWAYDLNEGVNELLITAIDQLGNSTQLREKVEVL-------LL---VYPNPASDQVNFVVTHNRG--LSLEVSIFSLQGTEIFSYKGRF---WIFLNRNSKNLIKGTYLY-NLNLY--KIIIQ-- 
AKP49897     ------------------------VSAQQTY-KFPVSKEGVYHLS---QN----DLDQISIFGQP-MLDQ-FLQKEIPQKI-------DKLYFFLEGADQ---------------------EHHYTDTLFYLLQ--IHKLE--SGREW-YG-------------------------YLKNMLLGYPFLS--YQ---------------R---EFIII--TS--LFSQAKRLSDFKN--GLP--------TEVVLVENIYNSYGYGNPDISSIRNFLAAYWL---LKNVLFFGKGSFDYKH---------VPTYS-----SRVS-----TTYGSDDYFGFLNM----------GIGRIPAIN-------EAKIAVDKIITY-----------------GKWKKKLLFVADD---Y------PEFELKKLYLDNFPQEMTDNPQTAIKAREALIKNILLLLNYIGHGNELNLTAEGLFSVSDIQDWPVTN---YPVIVTATCEFGRHDSPRSGAEELLLAEQ----GAIAILTTGRPVFSSI-----NYSLNKAFI-EAAF----TLGEIFRDTKN-FSLLGDPSLRLDL--PI-YHAEVRE----LSGLNRLEYKGKV----VTQFDGNYEITINAPP-------------SQIETL-----FYTDYSQTLYRGTGKVEKGSFTGEILLPKLEGYSNDEIQVSLFA-ITIN-PETNSPTI-EVWIAD------SLQSKS-VWLHLADKSG----IKIDE--PSGITLQVN--SLTNEY------LNGSYKSGKIKVWANDLIEGINELSFTIYDQLGNSTQHTEIVEVK-------IL---VYPNPATDEVNFKIVHNRG--INLSLNLFSLQGTEIFSYKGRF---WIFLNSNSQNLIKGTYLY-NLNLY--KIIIQ-- 
AGA79064     ------------------------VFGQTSYFKFPITKAGIYQLS---LA----RLENIAIYGAS-MLPQ-LHLQELPSLL-------GKLLVYLEGPHQ---------------------HHSYTDTAYYLVK--AYKKE--SGRKW-YG-------------------------FLDYFLLGLPHLAH-DR-------------------ELVVI--TS--LRFQANKLADFKR--GIS--------TAVVTPQEIYDAYNYGTRDVTAIRNFLADQYH---LQHVLLFGKGTFDYKH---------VPTYS-----SRNS-----TSFGSDDYFGFLEF----------GVGRLPVTN-------EARNVVEKIIQY-----------------GKWKRKLLFVADD---S------PFYDVQKLYLDAFKQVAEGSFQTAPEAKAALAESMALLINYIGHGNDNTLAAERIFQVQDLQNWPETQ---FPLIVTATCEFGRHDSPRSGAEELLIAKN----GAIALLTTGRPVFSSI-----NFSLNKAFI-SAFQ----QLGDIFKATKN-FSLLGDPSLRLAR--PE-LSIDLT-----LYSHQPTRITGTV----MHNFDGTFLLEILGEP-------------ITVKTN-----TFQELNNIRYRGSGNITNGQFTAEIFVGQDTLGRPSDGIIRIFA-ISLE-DDREGPSI-RLFAND------TIQSPT-FIASLKDESG----IQTTSN-GQGIMLKVN--VLDNYY------IHGNYQQGIIEMPIGGLEEGINTLELTAYDHAGNASTQTLKIKVS-------II---NYPNPTNDISYFKIKHNRN--IILYLTIYNLLGKKIYSTEKRY---WIFLRDMTKIPAKGTYIY-ELQLT--KINIQ-- 
AMQ57704     ------------------------SHAQSNLFKFPITETGIYKIT---AS----PLNQIAFYGFP-MLPQ-LRHQEIPSQL-------NEIWVFLVGPHQ---------------------HHIYSDTLHFLI--GTLKGE--SGRTW-YS-------------------------YLDYLTIGIPVNG--YQ---------------V---ELLII--TH--LQSAANRLLAHKK--GIS--------SEVLTTTEIFDGFGYGNPDLTAIRNFIATSFH---LQNVLILGKGTFDYKG---------VPIYT-----SRNS-----NTYSSDDYFGLLDW----------GIGRIPAIT-------EANSFVDKLIAY-----------------SAFP-SFTVLADD---F------PEIKVNPLFLDRFEQTSNSGRQSSEAAKKALEAQLTFILNYVGHGNETTLTAEEIFTVSDIDNWANQS---PALWVTATCEFGRHDSPRSAAEELLIRPA----GAIGLLTTGRPVFSSV-----NFSLNQAFV-QEIF----NLGEVFKKTKN-FSLLGDPSLRLPY--PE-LNISIKD----LSAFQPYLITAEI----NIGFNGNYKIEIRGEA-------------IPNQTL-----DFLEEKVLLFQGSGMVSEGIIKASIKIPGGFEDLLSMANIRILA-IEIK-EPGEGPQI-QIKVED------KDQAPF-IEAHFSDPDG----IQISGNPEQNLEIKLN--ILNENF------TNGSFSEGKIEISLDGFEEGLNTIEISAWDILGNGNSVTAPVEIL-------HK---VFPNPSSIESHFEVTHNRG--INLTLEVFSLTGKILFSETKRF---WIFFQTQANYPAKGTYIY-KLSLE--KLVIQ-- 
