# Supplementary material for: Phylogenetic comparison between Type IX Secretion System (T9SS) protein components suggests evidence of horizontal gene transfer
Source: PeerJ. 2020 Jun 26;8:e9019. doi: 10.7717/peerj.9019 (PMC7323717; doi:10.7717/peerj.9019)
Supplement: Supplemental Information 1 — T9SS components sequences, alignment of each T9SS protein family, NEX files used as input for MrBayes tool, genome annotation (GFF) file for Porphyromonas gingivalis and detailed Bayesian Inference trees with support values. [file peerj-08-9019-s001.zip › supplemental/Supplemental files/Supplemental Data S2/porx.rphylipi]

162  624  i

AAQ66063     --------------------------------------------------------------------------------------------------MRPYTVLWADDEIDLLKPHILFLEQKGYQVTPVLSGNDAIEAVQNND-FDIVFLDENMPGIGGLDALQKIKELKPYTPVVMITKSEEEHIMTQAIGGKIADYLIKPVNPNQLLLSLKKNLQQHSIISETTNTNYRQEFVQLGTQMSGKLSFEEWKELYRRIVFWEIELE-QA-DRQMGELLEMQKQEANRLFARFVTQNYREWI--------PTMSPDLFKQKVFPLL---KVFFILIDNFRQDQWESVKSMLSEFYTF-EDMYLSILPTATQYARNAIFSGLMPLQIEKMFPDLWVDEE--SEEGKNLNEEPMIRTLIERYYSFSYNKVYETKFGERLLGQIRSLSQ-N-QLNVIVLNFVDMMSHARTDSKMIRELASNEAAYRSLTKSWFKHSTTYNLFRSIAEMGYKVVLTTDHGTIQVKNPVKVIGD-RSTNTNLRYKIGKNLDY--KEVFEIKDPASVGLPHNNLSDKFIFTKEDDFFAYPNNYNYYVQYYRNTFQHGGISLEEMLVPVITMQPK------ 
BAG33538     --------------------------------------------------------------------------------------------------MRPYTVLWADDEIDLLKPHILFLEQKGYQVTPVLSGNDAIEALQNND-FDIVFLDENMPGIGGLDALQKIKELKPYTPVVMITKSEEEHIMTQAIGGKIADYLIKPVNPNQLLLSLKKNLQQHSIISETTNTNYRQEFVQLGAQMSGKLSFEEWKELYRRIVFWEIELE-QA-DRQMGELLEMQKQEANRLFARFVTQNYREWI--------PTMSPDLFKQKVFPLL---KVFFILIDNFRQDQWESVKSMLSEFYTF-EDMYLSILPTATQYARNAIFSGLMPLQIEKMFPDLWVDEE--SEEGKNLNEEPMIRTLIERYYSFSYNKVYETKFGERLLGQIRSLSQ-N-QLNVIVLNFVDMMSHARTDSKMIRELASNEAAYRSLTKSWFKHSTTYNLFRSIAEMGYKVVLTTDHGTIQVKNPVKVIGD-RSTNTNLRYKIGKNLDY--KEVFEIKDPASVGLPHNNLSDKFIFTKEDDFFAYPNNYNYYVQYYRNTFQHGGISLEEMLVPVITMQPK------ 
BAK25013     --------------------------------------------------------------------------------------------------MRPYTVLWADDEIDLLKPHILFLEQKGYQVTPVLSGNDAIEALQNND-FDIVFLDENMPGIGGLDALQKIKELKPYTPVVMITKSEEEHIMTQAIGGKIADYLIKPVNPNQLLLSLKKNLQQHSIISETTNTNYRQEFVQLGAQMSGKLSFEEWKELYRRIVFWEIELE-QA-DRQMGELLEMQKQEANRLFARFVTQNYREWI--------PTMSPDLFKQKVFPLL---KVFFILIDNFRQDQWESVKSMLSEFYTF-EDMYLSILPTATQYARNAIFSGLMPLQIEKMFPDLWVDEE--SEEGKNLNEEPMIRTLIERYYSFSYNKVYETKFGERLLGQIRSLSQ-N-QLNVIVLNFVDMMSHARTDSKMIRELASNEAAYRSLTKSWFKHSTTYNLFRSIAEMGYKVVLTTDHGTIQVKNPVKVIGD-RSTNTNLRYKIGKNLDY--KEVFEIKDPASVGLPHNNLSDKFIFTREDDFFAYPNNYNYYVQYYRNTFQHGGISLEEMLVPVITMQPK------ 
ALO29713     --------------------------------------------------------------------------------------------------MRPYTVLWADDEIDLLKPHILFLEQKGYQVTPVLSGNDAIEAVQNND-FDIVFLDENMPGIGGLDALQKIKELKPYTPVVMITKSEEEHIMTQAIGGKIADYLIKPVNPNQLLLSLKKNLQQHSIISETTNTNYRQEFVQLGTQMSGKLSFEEWKELYRRIVFWEIELE-QA-DRQMGELLEMQKQEANRLFARFVTQNYREWI--------PTMSPDLFKQKVFPLL---KVFFILIDNFRQDQWESVKSMLSEFYTF-EDMYLSILPTATQYARNAIFSGLMPLQIEKMFPDLWVDEE--SEEGKNLNEEPMIRTLIERYYSFSYNKVYETKFGERLLGQIRSLSQ-N-QLNVIVLNFVDMMSHARTDSKMIRELASNEAAYRSLTKSWFKHSTTYNLFRSIAEMGYKVVLTTDHGTIQVKNPVKVIGD-RSTNTNLRYKIGKNLDY--KEVFEIKDPASVGLPHNNLSDKFIFTKEDDFFAYPNNYNYYVQYYRNTFQHGGISLEEMLVPVITMQPK------ 
AKV64249     --------------------------------------------------------------------------------------------------MRPYTVLWADDEIDLLKPHILFLEQKGYQVTPVLSGNDAIEAVQNND-FDIVFLDENMPGIGGLDALQKIKELKPYTPVVMITKSEEEHIMTQAIGGKIADYLIKPVNPNQLLLSLKKNLQQHSIISETTNTNYRQEFVQLGTQMSGKLSFEEWKELYRRIVFWEIELE-QA-DRQMGELLEMQKQEANRLFARFVTQNYREWI--------PTMSPDLFKQKVFPLL---KVFFILIDNFRQDQWESVKSMLSEFYTF-EDMYLSILPTATQYARNAIFSGLMPLQIEKMFPDLWVDEE--SEEGKNLNEEPMIRTLIERYYSFSYNKVYETKFGERLLGQIRSLSQ-N-QLNVIVLNFVDMMSHARTDSKMIRELASNEAAYRSLTKSWFKHSTTYNLFRSIAEMGYKVVLTTDHGTIQVKNPVKVIGD-RSTNTNLRYKIGKNLDY--KEVFEIKDPASVGLPHNNLSDKFIFTKEDDFFAYPNNYNYYVQYYRNTFQHGGISLEEMLVPVITMQPK------ 
AIM61768     --------------------------------------------------------------------------------------------------MNKITILWVDDEIDLLKPHIIFLEKKNYQVITCQSGREALEELEDTK-VDIVFLDENMPGISGLETLSEIKKTHTSLPVVMITKSEEELIMEEAIGSKIADYLIKPVNPNQILLSLKKSLDHSRLISEKTTSNYQQEFRKIAMDLSMVNSYEEWVDLYKKLIHWELQLE-EIEDSGMFEILESQKIEANNQFGKFIDKNYPNWF--------PVLSHTLFKNLIKPEL---STLLVVVDNLRYDQWLAFESTVNSFYKKKKTPYFSILPTATQYARNAIFSGLTPLEMEKQHPNWWKNDT--DEGGKNLHEEDFLGAQLKRLLKWEYHKISSLKQGKQLSQNYKTQKD-N-NLTVIVYNFVDMLSHAKTEMEVIKELASNDKAYRSLTVSWFKNSPLLEIIQQAQAMGQKLIITTDHGTINVKQPSKVVGD-KDTSLNLRYKTGRSLSY--KDVLSAKNPKDLQLPTINMSSSFIFAKNDLFFAYPNNYNHYVSYYRNTYQHGGVSLEEMIIPFVVLEPR------ 
AOC96895     --------------------------------------------------------------------------------------------------MDKIKILWVDDEIDLLKPHILFLEKKNYEVTTCNNGLDAIALFEEDN-FDIVFLDENMPGMSGLETLSEMKEKKSAIPMIMITKSEEEYIMEEAIGSKIADYLIKPVNPNQILLSLKKNLDDSRLITEKTTLDYQKEFRKISMELAMVNSYEDWIELYKKLLFWELKLE-DINDTAMIEILESQKVEANSQFGKFIERNYEDWF--------PIQSNTLFKELVVPEI---PILFVVIDNLRYDQWKAFEGVIANYYKLEKVPYYSILPTATQYARNSIFSGLMPLEMEKQFPEYWKNDV--EDGGKNLYEAEFLSAQLKRLIKEDYFKITNYAGGKKLAENFKALKG-N-DLVTVVYNFVDMLSHAKTEMEVVKELASDDKAYRSLTLSWFKNSPLLEIIQQAQLLGFKLILTTDHGTINVKNPSKVVGD-KNTSLNLRYKTGRSLTY--KDVYVVKEPKTIGLPAINMSSSFIFAKNDFFLAYVNNYNHYVSYYKNTYQHGGISLEEMIIPFLVFNPK------ 
CAZ98664     --------------------------------------------------------------------------------------------------MNKITILWVDDEIDLLKPHIIFLQGKNYDVITCQSGQEALEELQQSQ-VDIVFLDENMPGISGLETLAEIKKIDLSLPVVMITKSEEEFIMEEAIGSKIADYLIKPVNPNQILLSLKKNLDHSRLVSEKTTSNYQQEFRKIAMDLSMVNSVEEWVDLYKRLIYWELRLE-DIEDSSMFEILESQKAEANTHFGKFVERNYESWF--------PVLSHSLFKELVQPEL---PTLLLVIDNLRYDQWYAFEDTVSSFYKKNKESYFSILPTATQYARNAIFSGLTPLAMEKKHPDWWKNDT--EEGGKNLYEADFLGAQIKRLIKWEYHKISTLKQGKNLSQNFKSQKD-N-DLTVLVYNFVDMISHSKTEMEVIKELASNDKAYRSLTQSWFKNSPLLEIIQQAQQMGMKLIITTDHGTINVKQPSKVIGD-KETSLNLRYKTGRSLTY--KDVLAAKDPTEIHLPRINMSSSFIFAKNDLFFAYPNNYNHYVSYYRNTYQHGGISLEEMIIPFVVLSPK------ 
ALU27092     --------------------------------------------------------------------------------------------------MNKIHILWVDDEVDLLKPHILFLEKKDYIVTTCTNGQDAIDLFKENQ-YDIVFLDENMPGLSGLETLNEIKTIKSNTPIIMITKSEEEYIMEEAIGAKISDYLIKPVNPNQILLSLKKNLDDSRLISEKSSLSYQKEFRNISMDLMQARDYEDWISIYRKLLYWEQKLE-NIEDQNLFNILDSQKTEANSLFGKFVEKNYESWI--------PVFSHQIFRKWVAPEL---KLLFIVIDNLRYDQWRAFEAIVTNHYKVESNSFFSILPTATQYARNAIFSGMTPLEMSEQLPQYWKNDT--DEGGKNLFENEFLQHQLQRLIKNEYHKITNLKEGRKLADNFKALKD-N-KLITIVYNFVDMLSHAKTEMEVIKELASNDKAYRSLTVSWFRNSPLFEIIQQAQALGYKLIITTDHGTINCKNPSKVIGD-KNTSLNLRYKTGKSLTF--KDVYHVKDPKKVQLPNINVSSSFIFAKNDFFLAYQNNFNYYAAYFRNTYQHGGISLEEMIVPFIVLNPK------ 
AIG29875     --------------------------------------------------------------------------------------------------MNSIKILWVDDEIDLLKPHILFLEKKNYIITTCNNGRDAVDIFQEEN-FDIVFLDENMPGMSGLETLAEIKEKKSSIPVIMITKSEEEHIMEEAIGSKIADYLIKPVNPNQILLSLKKNLDHSRLISEKTTLDYQKEFRKISMEMNMVNSYEDWVEFYKKLIFWELELE-NIDDQNMFQILESQKAEANNLFGKFIEKNYEDWF--------PVQSHDLFKKLVIPEL---NVLFVVIDNLRYDQWKAFENVVNNHYKLESVPYFAILPTATQYARNAIFSGLLPSEMEKQFPQYWKNDT--EDGGKNLYEAEFLTAQLKRNIEQEYFKITNLNNGKKLAENFKSLKD-K-KLVTVVYNFIDMLSHAKTDMDVVKELASDDKAYRSLTLSWFKNSPLLEIIQQAQKLGFKLIITTDHGTINCKNPSKVIGD-KNTSLNLRYKTGRSLTY--KEVYAVKDPKKIGLPSINMTSIYIFAKNDIFLAYVNNYNHYVSYYRNTYQHGGISLEEVIVPFLVFSPK------ 
AEW21209     --------------------------------------------------------------------------------------------------MRKDKILWADDEIDLLKPHILFLEEKGYEVTPVISGQDAIDSCREQT-FDIIFLDENMPGLTGLETLSTIKEIAPTVPVVMVTKSEEESIMNQAIGNKIADYLIKPVNPNQLFLSIKKNLHKDDIITSATTVSYQQEFGRIGMQIGDSLTADDWMEIYKKIVYWELELE-EN-QVQMQDMLIMQKREANNAFGKFIKKNYLDWI--------PLMSPDLFKKKVFPLL---KVFFILIDNFRFDQWRVVKNLLSSFFTV-DEMYYSILPTATQYARNAIFSGLMPAQIEEMFPELWVDEE--SEEGKNINEEPLIRTQIERFYSFSYHKVYDSHFGEKLLNNLNELMH-N-QLNVIVINFVDMLSHARTESKMIRELAQSEAAYRSLTRSWFQHSTTLDLFKKLADKGYKVIVTTDHGTIQVDSPIKITGD-KNTSTNLRYKLGKNMSC--KYVFEIKDPAKAGLPSPHLSTRYVFATNEFFFAYPNNYNYYVPYYRNTFQHGGISMEEMMIPFITMQPK------ 
EAP85989     --------------------------------------------------------------------------------------------------MNNINVLWVDDEIDLLKPHILFLENKNYSVTTCQSGTEALEEIDGNR-FDIVFLDENMPGLTGLETLSGIKEKQANLPVIMITKSEEEHIMEEAIGSKIADYLIKPVNPNQILLSLKKNLDHSRLVSETTTSHYQQEFRKIAMDMSSINSYEGWAEMYQKLIYWEMELE-NIEDTGMIGILESQKSEANTQFCKFVEKNYRDWF--------PIMSHTLLRERVIPEL---PTLLVVIDNLRYDQWRAFEPILNNHYKKQKEPYYSILPTATQYARNAIFSGLMPADMEKLHSDLWLNDT--DDGGKNMHEAEFLRRQLKRLLKTDYHKITNVKGGKKLVENFKSQKD-N-DLTVVVYNFVDMLSHSKTEMEVIKELASNDKSYRSLTESWFKNSPLLEIIQQAQQMGFKLIVTTDHGTINVNNPSKVIGD-KNTSLNLRYKTGKSLTY--KDVLAAKNPKEIHLPSINMSSSFIFAKGDLFFAYPNNFNHYVSYYRNTYQHGGVSLEEMVIPFAVLEPR------ 
ALJ61080     --------------------------------------------------------------------------------------------------MKRDRLLWVDDEISLLRPHILFLEGKGYEVDTVTNGQDALDRCRATT-YDLIFLDENMPGLSGLQTLALIKEICPTVPVIMITKSEEENIMDMAIGQKIADYLIKPVNPNQILLSLKKNLHRRDIVSEAAQTAYQQNFGKIGMQINDSLTATDWMELYRRLVYWELELE-AT-DSPMSEMLAMQKAEANSAFAKFIKKNYANWV--------PLMSPDLFKRILFPLL---KIFFIVLDNFRYDQWSVLANELSGLFNI-EQLYFSILPTATQYARNAIFSGLMPDQIAKLFPELWIDED--EEENKNLNEAPLIRTIIERYDTFSYHKINDASSAERLLAQLPALAQ-N-DLNVAVFNFIDMLSHSRTESKMIRELASTEAAYRSITLSWFRHSPLSDLLKALASRQYRVIITTDHGSIRVDNPVKVQSNSKEINANLRYKLSRNMAY--KQVFEITRPSEIHLPSPNVSTRYIFATGRDFFAYPNNYNHYVSYYTDTFQHGGISMEEMIIPLITLSGR------ 
ABG58317     --------------------------------------------------------------------------------------------------MQKYHILWADDEIDLLKPHIIFLNNKGYEVTTVTNGIDALELSNKTT-FDIIFLDENMPGLSGLETLVKIKEVKPFVPVVMITKNEEEHIMEEAIGSKIADYLIKPINPNQILMSIKKLLQNKVLVNDKTTSSYRQQFAEISMTLSDKLDYKEWIDIYKKLVHWEIEID-AVGDGSLKEILLSQKSEGNQQFFKTVKTNYEKWI--------PVFSHTVFRKKIIPSI---KTFVLLIDNLRFDQWKVLQPLIAESYKTVSELYYSILPTTTMYARNAFFAGMMPSEIEKKHPGFYNGDE--EDLGKNNMEEELLRDQLKKNIKFSYQKVTNLNQGKALCDGIKNILD-N-QLNVVVYNFVDMLSHARSDMEVLKELAPDESAYRSITASWFKHSPLQELIQLLSHKKIKLIITTDHGTIRVNKPHKIIGD-KTTNSNMRYKVGKNLGF--NYLMEIKKPESIFLPKTNISDAYVFAGDELFFVYPNNYQKFVQMFKDTFQHGGVSLEEVLIPYIVLEPN------ 
EAQ40043     --------------------------------------------------------------------------------------------------MSNIQILWVDDEIDLLKPHILFLEKKNYTVTTCDNGAEAVDMIDEQN-FDIIFLDENMPGLTGLETLNEIKNKRENVPVVMITKSEEEYIMEEAIGSKIVDYLIKPVNPNQILLSLKKNLDHSRLISQKTTSSYQQEFRKIAMDLSMINSFEEWSELYQKLIYWEMELE-GIEDSGMFEILESQKTEANNQFCKFIDKNYPDWF--------PTMSHTLFKDKVQPHI---PTLFVVIDNMRYDQWKAFEPHLAAHYKKVQEPYYSILPTATQYARNAIFSGLMPEDMKKKHPNLWLDDT--DEGGKNMHEAAFLEAQLKRLVKWEYHKITNLKNGKKLADNFKSQKD-N-DLTVVVYNFVDMLSHSKTEMEVIKELASNDKAYRSLTESWFKNSPLLSMIQQAQELGMKLVLTTDHGTINVKNPSKVIGD-KNTSLNLRYKTGRSLTY--KDVLAAPDPRTIHLPSINMSSSYIFAKSDLFFAYPNNFNHYVSYYRNTYQHGGVSLEEMVIPFVVMEPK------ 
AFU70452     --------------------------------------------------------------------------------------------------MSKIKVLWADDEIDLLKPHILFLEKKSYEVTTCKSGSEAVDEVKQNR-FDIVFLDENMPGLTGLETLHEIKAIRTDLPVIMITKSEEEYIMEEAIGSKIADYLIKPVNPNQILLSLKKNLDHTRLVSEKTTLNYQQEFRKIAMELTDVDSFQEWVDLYLKLIYWELELE-NVEDTGMFEILTSQKNEANIEFCKFIEKNYSTWF--------PTLSHTLFKSKILPEI---PTLLVVIDNLRYDQWKSFEPIIANHYKKIKEPFYSILPTATQYARNAIFSGLMPSDMEKIYPEYWLNDT--EEGGKNLYEEEFLRAQLKRLYKTQYHKITNVTKGRKLADNFRSQKD-N-DLTVLVYNFVDMLSHSKTELEVIKELASNDKSYRSLTQSWFKNSPLLDIIQQAQSLGFKLILTTDHGTINVKNPSKVVGD-KNTSLNLRYKTGKSLTY--KDVVVAKDPKKIHLPSINMSSSFIFAKENYFLAYPNNFNYYVNYYRNSYQHGGISLEEMIIPFAVLEPR------ 
EAR15689     --------------------------------------------------------------------------------------------------MKNFTILWVDDEIDLLKSHLLFLEERNYRVVTCNSGQDALEAIRQES-FDIVFLDENMPGLSGLETLTEIKQQNASLPVVMITKNEEESLMEEAIGSKIADYLIKPVNPNQILLSLKKNLDHSRLVSEKTTAGYQQEFRKIAMDLSMINSWEGWADLYKKLIYWELQLE-NIEDTGMFEILESQKAEANQQFGKFIEKEYPAWF--------PVLSHTLFNQRIAPVL---PTLLVVIDNLRYDQWFAFEDALSPFYKKDSEAYCSILPTATQYARNAIFSGLMPLEMERQFPKWWKNDT--DTGGKNLHEADFLGAQLKRLLDWEYHKISSLKQGKHLAQQFKTMKD-K-DLVAVVYNFVDMLSHARTEMEVIKELASNDKAYRSLTLSWFKNSPLLALIQEAQLLGFRLIITTDHGTINVKQPSKVIGD-KETSLNLRYKTGRSLTY--KDVLACKKPSELHLPAINVSSSYIFAKNDLFFAYPNNYNHYVSYYRNTYQHGGVSLEEMVVPFVVMRPK------ 
EAQ41503     --------------------------------------------------------------------------------------------------MSNIQILWVDDEIELLKPHILFLERKNYNVTTCTNGADAIDLVEEQN-FDIVFLDENMPGLTGLDTLSQIKQKQANLPVVMITKSEEEYIMEEAIGSKIADYLIKPVNPSQILLSLKKNLDNSRLVSEKTTSSYQQEFRKIAMDLSMVNSYEDWIELYKKLVHWELELE-NISDTGMLGILESQKQEANNQFFKFMKRNYEDFL--------PTFSHTLFKDYVVPEL---GVLWVVIDNLRYDQYRILEPLINNHYKKDEYSYFSILPTATQYARNAIFSGLMPSEMEKKFPNFWKNDT--DEGGMNLYENDFLTAQIKRLITHEYYKITTLKSGKELADNYNGTKQ-N-DLTTVVYNFVDMLSHSKTEMEVIKELAGDDKAYRSLTLSWFKNSPLFEIIQKAQNLGQKLIITTDHGTINCKHPTKVIGD-KNISSNLRYKTGRSLTY--KDVYAVRNPKDIFLPTVAMNSPFIFAKEDFFFAYPNNFNHFVKYYKNTYQHGGISLEEVIIPCAVYSPK------ 
EAR01215     --------------------------------------------------------------------------------------------------MNKITILWVDDEIDLLKPHIIFLEGKNYEVVTCKSGQEALEEIQESA-IDIVFLDENMPGLSGLETLNEIKVINSSIPVVMITKSEEELIMEEAIGSKIADYLIKPVNPNQILLSLKKNLDHSRLVSERTTANYQQEFRKIAMDLSMVNSYAEWIELYKKLIYWELRLE-DIEDNSMFEILESQKIEANNQFGKFVENNYEDWF--------PVMSHNLFKDWIKPEI---PTLLVVIDNLRYDQWFAFEKTVNSFYKKIKKSYLSILPTATQYARNAIFSGLMPSAMEKKYPDWWKNDT--DEGGKNLFEDKFLGEQLKRLLKWEYHKISSLKQGKHLAQNFKSQKD-N-DLTVIVYNFVDMLSHSKTEMEVIKELASNDKAYRSLTQSWFKNSPLLEIIQQAQNMGMKLIITTDHGTINVKQPSKVIGD-KETSLNLRYKTGRSLSY--KDVLESRNPTDIHLPCINMSSSFIFAKNDLFFAYPNNYNHYVSYYRNTYQHGGVSLEEMIIPFVVLEPK------ 
AKP50281     --------------------------------------------------------------------------------------------------MQNFKILWADDEIDLLKPHILFLQQKGYDIVTVNSGLDAVEKVEEDN-FDVIFLDEMMPGMTGLETLQQIKSLKPQIPVVMITKSEEEHIMDDAIGGKIADYLIKPINPNQILLSVKKILQNKQLISEKTNLSYQQDFRNISMAYNDAIDHEEWADIYKKLTYWELEID-ETENKSMQEVLETQKVEANANFARFIKENYLDWL--------PVLSHQVMKKHVFPKL---PLFFIVIDNLRLDQWEMIENQLRDYFLVKEGTYYSILPTTTAFSRNALFSGMMPLEMAKSHPDLWEGED--TDEGKNNHEEEFLKVNLKKNIRSSYNKILQTNQGKAVLEQFPNLMK-N-ELNVLVYNFVDMMSHARTDMKMIRELAPDESAYRSLTISWFLHSSLFELFKKISAAGAEVIVTTDHGTKRVNKPYKIIGD-RNVTTNLRYKQGKNLNF--GKVFEISNPDEARLPRLNISSSYVFAVEDYFFAYPNNYNYYVNYYRDTFQHGGVSLEEMIIPIVHLQPK------ 
ABQ05927     --------------------------------------------------------------------------------------------------MDKIRILWVDDEIDLLKPHILFLEKKNYEVTTSNNGLDAIALFEEEN-FDIVFLDENMPGMSGLETLSEMKEKKSAIPMIMITKSEEEYIMEEAIGSKIADYLIKPVNPNQILLSLKKNLDDSRLITEKTTLDYQKEFRKISMELAMVNSYEDWVELYKKLLFWELKLE-DINDQAMIEILESQKVEANSQFGKYIERNYEDWF--------PIQSHNLFKELVVPEI---PILFVVIDNLRYDQWKSFETVISNYYKLEKVPYFSILPTATQYARNAIFSGLMPLDMEKQFPQYWKNDV--EDGGKNLYEAEFLSAQIKRLIKEDYFKITNYAGGKKLAENFKALKG-N-DLVTVVYNFVDMLSHAKTEMEVVKELASDDKAYRSLTLSWFKNSPLLEIIQQAQLLGFKLILTTDHGTINVKNPSKVVGD-KNTSLNLRYKTGRSLTY--KDVYVVKEPKTIGLPAINMSSSFIFAKNDFFLAYVNNYNHYVSYYKNTYQHGGISLEEMIIPFLVFNPK------ 
AKD01962     --------------------------------------------------------------------------------------------------MQRYNILWADDEIDLLKPHILFLEDRGYDITPVNSGADAIEEFRDRS-FDVVFLDENMPGISGLETLNELKAIRPTVPVIMITKSEEEHIMEEAIGSKITDYLIKPLNPNQILLSVKKVLDNKRLVSEKTNMSYQRDFRQLGMAFGERLSQQEWADIYKKLVYWELEID-ETENKSMADVINMQKDEANSNFARFIMDNYEDWM--------PLMSHQLFKERVFPLM---PVYFVLIDNLRYDQWKVLEPLISDYFTIDSEMFYSILPTTTAYARNAIFSGMLPTEIQKRYPNMWVSDD--EEEGKNLHEADFLDIQFQQNDKYSYHKITNVQAGRDLLSKFSNLDN-N-KLNVIVYNFVDMLSHARTDSNMVRELAPDESAYRSITRSWFLHSPLFDTLKAIAEKKGRLIITTDHGTIRVKRPFKIIGD-RNTNTNLRYKHGKNLGY--KDVFTVRKPERFFLPKANVSTTFVFAIEDYFFAYPNNYNYYVNYYKDTFQHGGVSLEEVIIPYVTLTPK------ 
CAL43160     --------------------------------------------------------------------------------------------------MNSIKILWVDDEIDLLKPHILFLEKKNYIITTCNNGRDAVDIFQEEN-FDIVFLDENMPGMSGLETLAEIKEKKSSIPVIMITKSEEEHIMEEAIGSKIADYLIKPVNPNQILLSLKKNLDHSRLISEKTTLDYQKEFRKISMEMNMVNSYEDWVEFYKKLIFWELELE-NIDDQNMFQILESQKAEANNLFGKFIEKNYEDWF--------PVQSHDLFKKLVIPEL---NVLFVVIDNLRYDQWKAFENVVNNHYKLESVPYFAILPTATQYARNAIFSGLLPSEMEKQFPQYWKNDT--EDGGKNLYEAEFLTAQLKRNIEQEYFKITNLNNGKKLAENFKSLKD-K-KLVTVVYNFIDMLSHAKTDMDVVKELASDDKAYRSLTLSWFKNSPLLEIIQQAQKLGFKLIITTDHGTINCKNPSKVIGD-KNTSLNLRYKTGRSLTY--KEVYAVKDPKKIGLPSINMTSIYIFAKNDIFLAYVNNYNHYVSYYRNTYQHGGISLEEVIVPFLVFSPK------ 
CAL66748     --------------------------------------------------------------------------------------------------MSNIKILWVDDEIDLLKPHIMFLESRNYEVQTCKSGTEALEEIENEN-FDIIFLDENMPGLTGLETLAEIKEKRETVPIVMITKSEEEYIMEEAIGSKIADYLIKPVNPNQILLSIKKNLDHSRLVSEKTTSNYQQEFRKIAMEMSQVNSYEEWAELYQKLVYWEIQLE-EIEDSGMFEILESQKQEANNQFFKFISKNYQSWF--------PVMSHTLFKKKVLPEL---PTLMIVVDNLRYDQWKSLEPIINPYYKKEKSAYYSILPTATQYARNSIFSGLMPSDMEKLFPKYWKNDT--EEGGKNLYEAEFLREQLKRLLKFEYHKITSLKGGKKLVDNFKTQKS-N-DLTVVVYNFVDMLSHSKTEMEVIKELASNDKSYRSLTQSWFKNSPLLEIIQKAQQSGFKLIITTDHGTINVKNPSKVIGD-KNTSLNLRYKTGKSLTY--KEVLAIEDPKSVHLPTINMSSSYIFAKEDLFFAYPNNYNHYVSYYRNTYQHGGISLEEVVIPFVVLNPK------ 
ACT96247     ---------------------------------------------------------------------------------------------------MQYNILWADDEIDLLKPHIMFLTNKGYNVTPVNSGADALDRIENDR-FDIVFLDEMMPGMTGLETLAQIKQQQPNLPVVMITKSEEEHIMEDAIGSKIDDYLIKPLNPNQILLSVKKILDNKRLVTEKTTLSYQQEFRSLAMQYQDRIGHEEWADIYKKLIYWELELE-SSDDQGMAEVFSMQKSEANANFCKFIEDEYEEWL--------PILSHQLMKQKVFPHL---PVFFLLIDNFRYDQWKMIQPILQEYFNIEESSYYSILPTTTGYARNAIFSGLMPSEMERKHPQWWVSDENPGEEGLNNHEQDFLQKQLEMNIKFSYNKILNTNQGKALVDTFNNLLT-N-QLNVVVYNFVDMLSHARTDVQMIKELAPDEAAYRSITRSWFQHSPLLDFIRKVAEKKGRLILTTDHGMIRVQKPVKIIGY-RETNTNLRYKHGKNLGF--NHLMVCRKPERIFLPKPHVSTSYVFTKEDYFFAYPNNYNQYVNLYRDTFQHGGVSLEEMIIPVIDMKAK------ 
AJH14736     --------------------------------------------------------------------------------------------------MNKIHILWVDDEVELLKPHILFLEKKDYIVTTCTNGQDAIDLFKENQ-YDIVFLDENMPGLSGLETLNEIKTIKNNTPIIMITKSEEEYIMEEAIGAKISDYLIKPVNPNQILLSLKKNLDDSRLISEKSSLSYQKEFRNISMDLMQARDYEDWISIYRKLLYWEQKLE-NIEDQNLFNILDSQKTEANSLFGKFVEKNYESWI--------PVFSHQIFRKWVAPEL---KLLFIVIDNLRYDQWRAFEAIVTNHYKVESNSFFSILPTATQYARNAIFSGLTPLEMSEQLPQYWKNDT--DEGGKNLFENEFLQHQLQRLIKNEYHKITNLKEGRKLADNFKALKD-N-KLITIVYNFVDMLSHAKTEMEVIKELASNDKAYRSLTVSWFRNSPLFEIIQQAQTLGYKLIITTDHGTINCKNPSKVIGD-KNTSLNLRYKTGKSLTF--KDVYHVKDPKKVQLPNINVSSSFIFAKNDFFLAYQNNFNYYAAYFRNTYQHGGISLEEMIVPFIVLNPK------ 
ADB39053     --------------------------------------------------------------------------------------------------MQNYSILWADDEIDLLKPHILFLKNKGYDVTSVNSGADALDQVEQTN-YDVVFLDEMMPGMTGLETLSQIKQIRPNLPVVMITKSEEEHIMEEAIGSKIADYLIKPLNPNQILLSVKKILDNKRLVTERTNIGYQQDFRNISMQYNDRMDFEEWVDVYKKLIYWELELD-SSQDKSMSEVMNMQKSEANSEFCKFVIDNYEDWL--------PIMSHQLMRKKVFPLV---PLFFILIDNLRYDQWKVIQPLLADYFTVEESSYYSILPTTTGFARNAIFSGMMPSDMEKKHPDLWVNDDS--DEGLNNHEEEFLRRQLDQSIKMSYHKILNVSQGKSLVDNFNNLLQ-N-QLNVVVYNFVDMLSHARTDMAMIKELAPDESAYRSITRSWFLHSPLLEFVQKIASKGGRLIITTDHGMIRVQKPAKIVGY-RETNTNLRYKQGKNLGF--NHLFVGRKPERLFLPKPHVSTAYVFTLEDYFFAYPNNYNYYVNHYRNTFQHGGVSLEEMIIPFAYLKAK------ 
ALI98228     --------------------------------------------------------------------------------------------------MQRYTILWADDEIDLLKPHILFLTDRGYDITPVNSGADAVEKVQEQT-YDLVFLDENMPGLSGLEALSEIKAVRPTLPVVMITKSEEEHIMEEAIGSKIADYLIKPINPNQILLSIKKILDNRRLVEERTNSSYQRDFRTLGMAFGERLNYQEWADVYKKLVFWELEIA-DTEGKSMAEVINMQKDEANTNFAKFIMDNYEEWV--------PLMSHRLFKDRVFPMM---PVYFVLIDNLRYDQWKVLEPIITDYFNVEQEMYYSILPTTTAYARNAIFSGMLPADIAKRYPNLWVSDD--EEEGKNLHEEDFLEIQFQQNDKFSYHKITNNNAGKELLTKFNNLEN-N-KLNVIVYNFVDMLSHARTDMQMIRELAADEAAYRSLTRSWFMHSPLFDTLKAIADRKGRLIITTDHGTVRVKKPFKIVGD-RNTNTNLRYKHGKNLGF--KDVLVCRKPERFHLPKSNVSTAYVFAMNDDFFAYPNNYNYYVNHYKDTFQHGGVSLEECIIPFITLSTK------ 
AKA36293     --------------------------------------------------------------------------------------------------MSNISILWVDDEIDLLKPHILFLEKKDYRVTTCKSGQEALEEIRDTT-FDIVFLDENMPGISGLETLNEIKQIDASLPVVMITKSEEEYIMDEAIGSQIADYLIKPVNPNQILLSLKKSLDNSRLVSERTTANYQQEFRKIAMDLSMVNSWEEWADLYKKLIYWELRLE-DIEDSSMFEILESQKIEANSQFGKFIDKNYASWF--------PVMSHTLFKKLIKSEI---PTLLVVIDNLRYDQWLAFEDVLTNFYRKKKVPYFSILPTATQYARNAIFSGLTPLDMEKRHPDWWKNDT--DEGGKNLFEDKFLGAQLERLLKWEYHKISSLKQGKQLAQNFKSQKD-N-DLTVIVYNFVDMLSHAKTEMEVIKELASNDKAYRSLTLSWFKNSPLLDIVQQAQLLGMKLIVTTDHGTINVKHPSKVIGD-RETSLNLRYKTGRSLTY--KDVLAAKNPHSIHLPNINLSSSFIFAKNDLFFAYPNNYNHYVSYYRNTYQHGGVSLEEMIVPFVVLEAK------ 
AGC78003     --------------------------------------------------------------------------------------------------MAEIKILWVDDEVDLLKPHIIFLEKKGYTIDTRISGSEALEAIEETN-YDLIFLDENMPGLTGLETLHEIKEKQAQLPVIMITKSEEEYIMEEAIGSKIADYLIKPVNPNQILLAVKKNLDHSRLINDKTISDYQREFRKIAMDMSMINSYEEWVQLYQKLVYWEIELE-DVDDSGMFEILQAQKNEANQQFCKFIDRNYPDWF--------PILSHNLFKERIAPHL---PVLLVVVDNLRLDQYRVFENLINNYYKKVEETYCSILPTATQYARNALFSGLMPEDMKKRHPDLWLDDT--DEGGKNMHENAFLTAQLKRLITHQYHKITNENKGRKLADNFKSQKD-N-DLTVVVYNFVDMLSHSKTEMEVIKELASTDKSYRSLTLSWFKNSPLFDIIQKGQELGFKLILTTDHGTINVTSPSKVIGD-KNTSLNLRYKTGRSLSY--KDVLAAKDPSSIKLPKINMSSSFIFAKGDLFFAYPNNYNHYVSYYRNTYQHGGVSLEEMLIPFVIFEPR------ 
ADR23506     --------------------------------------------------------------------------------------------------MQNYQILWADDEIDLLKPHIIFLENKGYQITPVNNGSEAVDLCKEQK-FDVVFLDENMPGMTGLEALSLIKSNNPNTPVVMITKSEEEYIMEEAIGSKIADYLIKPLNPNQILLSVKKILDNKRLVTEKTNQSYQQDFRNISMAFGDDMDHQEWAEMYKKLVYWDLEID-ETDDQSMSEVLAMQHVEANTNFAKFIDDNYEDWL--------PLLSHKLMEEKVFPKM---PVFFIVIDNLRFDQWKLIEPEILKYFNIEEDNYYSILPTTTAYARNSIFSGLMPDEMAKKHPDLWVTED--DDEGKNNFEDKFIERQLKRKGKFTYNKIVNVNQGKQVLDHVSAMMD-H-DLNVLVYNFVDMLSHARTDMKMIRELAPDESAYRSLTKSWFLHSPLLELLKRVSAKKAKVVITTDHGTIRVKKPFKIVGD-RNVNSNLRYKQGKNLGF--NDILEAPKPERFHLPTINVSTSYVFTKGESFFAYPNNYNYYVNYFKDTFQHGGVSMEEMIIPIISLTSK------ 
ADQ15865     --------------------------------------------------------------------------------------------------MQRSTILWADDEIELLKPYIVFLESKGYDVTPVPSGADALDRVEKEN-FDLIFLDEMMAGMTGLDTLNEIKKIKPNIPVVMITKSEEERIMEEAIGSKIADYLIKPINPNQILLSAKKLLENKRLVAEKTNSSYMQDFRQLAMQYNEELDFQEWADIYRKLVFWELEID-GSTDKSMEEVFQMQKSEANTRFAEFIEDNYEDWM--------PVLSHTLLKNKVFPHL---PLFFVLIDNFRFDQWKILEEIISDFFVAEDDAYYSILPTATGYARNAIFSGLTPYDMAKQHPDLWVNDEG-NEEGLNKNEEEFLRRHLKKAHTFGFYKILNNTQAKNLVDGFNNLLK-D-DLVVVVFNFIDMLSHARTDMAVIKELAPDEAAYRSITRSWIQHSPLLDFLKLIAAKNGRLIITTDHGMVKVKNPKRIVGD-RNVNTNLRYKQGKNLNL-KDFVIEVRKPENYKLPSPNLSTSYYFTTNDYFFAYPNNYNYYVSHYRDTFQHGGVSLEEMIIPVVKLKTK------ 
ADF52686     --------------------------------------------------------------------------------------------------MNTIKILWVDDEIDLLKPHILFLESKNYEVSTCQSGTEAIEKIDEER-FDIVFLDENMPGLTGLETLSEIKEKQANIPIVMITKSEEEYIMEEAIGSKIADYLIKPVNPNQILLSIKKNLDHSRLISEKTTSNYQQEFRKIAMDLMNVSTYEDWTEMYQRLIYWELQLE-NIEDSSMFEILETQKQEANSQFCKFIDKNYPEWF--------PTMSHTLFKRKILPEI---PTLLVVIDNLRYDQWKAFEPIVSNYYKKEKEPFCSILPTATQYARNAIFSGLMPSEMEKLYPQYWKNDT--DEGGKNNFEAEFLAEQLKRLIKHEYHKISNLKAGKKLVENFKTQKN-N-DLTVVVYNFVDMLSHSKTEMEVIKELASSDKSYRSLTESWFKNSPLLEIIQQAQQLGFKLIITTDHGTINVKNPSKVIGD-KNTSLNLRYKTGKSLTY--KDVLAATKPKSLHLPTINMSSSFIFAKGDLFFAYPNNYNHYVSYYRNTYQHGGVSLEEMIIPFSVLSPK------ 
ALU74663     --------------------------------------------------------------------------------------------------MKNIEILWVDDEIDLLKPHILFLEKKNYLVTTATNGADAIDLVSEHN-FDIVFLDENMPGITGLETLALIKQKNANLPVVMITKSEEETIMEEAIGSKIADYLIKPVNPNQILLSLKKNLDHSRLISEKTTANYQQEFRKISMDLAMVNSHQEWVDLYKKLVHWELELE-HINDAGMLSILESQKAEANSQFFKFIKKNYQQWL--------PTFSHTLFKDFVVPELPT-GVLLVVLDNLRYDQYRVLEPFINTYYKKEEHSYYSILPTATQYARNAIFSGLMPLEMEKKHPDLWKNDT--DQGGKNLYEPDFLEAQIKRLIKHEYYKIVSLKSGKELADNYNGTKQ-N-DLTVIVYNFVDMLSHAKTEMEVIKELAGDDKAYRSLTVSWFKNSPLYEIIKKAKKLGQKLIITTDHGTINAKNPTKVVGD-KNISANLRYKTGRSLSY--KDVFAVQNPKDIFLPSVAINSPFIFAKEDLFFAYPNNYNHFVKYFKNTYQHGGISLEEVIIPFAIYSPK------ 
ADV51412     --------------------------------------------------------------------------------------------------MNKITILWVDDEIDLLKSHILFLESKNYKVVTCKSGQEALEEVAKTR-FDIVFLDENMPGISGLETLTELKDIDATLPVVMITKSEEEFIMDEAIGSKIADYLIKPVNPNQILLSLKKSLDNSRLVSEKTTANYQQEFRKIAMDLSMVNSYTEWADLYKKLITWELRLE-EIEDSSMFEILESQKSEANNQFGKFIDKNYEDWF--------PVLSHTVFRELIKPEL---PTLLVVVDNLRYDQWLAFEDTVTPFYKKKKTSYFSILPTATQYARNAIFSGLTPLDMEKKYPKWWKNDT--EDGGKNLFEAEFLGEQLKRLLTWEYHKITSLKQGKQLSQNYKTQKK-N-DLTVIVYNFVDMLSHSKTEMEVIKELASNDKAYRSLTQSWFKNSPLLEIIQQAQSMGQRLIITTDHGTINVKQPSKVVGD-KDTSSNLRYKTGRSLSY--KEVYEATKPSAIFLPTINMSSSFIFAKNDLFFAYPNNYNHYVSYYRNTYQHGGVSLEEMIIPFVVLDPR------ 
ADQ79838     --------------------------------------------------------------------------------------------------MRKDRILWADDEMDLLRPYILFLEEKGYEVVTATNGKDAVELCQKET-YDIIFLDENMPGLSGLETLALIKEIDPDVPMVMITKSEEENIMNMAIGSKIADYLTKPVNPSQILLTLKKNIHQKEIVTEHTTSSYQSQFGRIGMQINDSLTYEDWVEVYKKLVYWELELA-ET-NNGMDEMLKMQKTEANSTFTKFVRRNYEYWF--------PLMSPDLFKTKVFPLL---KVFFVLVDNFRYDQWKVIRELLSEFYQFNEELYCSMLPTATQYARNAIFSGLFPLQIQQLYPQLWVEEE--DDEGKNMNENELLQTLFQRYYTFSYHKINDSNSCERLIDQLPRIDG-N-QLNVCVLNFIDMLSHARTESKMMRELANDVEAYRSLTLSWFKHSATYELFKAIAKRGYKVIFTTDHGTIQVDNAIKVIGD-KNTNVNLRYKVGKNLSY--KEVFELLQPSKVGLPSPNVSSAYIFAYNSNFFAYPNNYNHYVGYYKDTFQHGGISMEEMLIPFVFMQPK------ 
AOH39791     --------------------------------------------------------------------------------------------------MKRNKILWADDEIDLLKPHILFLEEKGYDVTPVISGQDAIDSCSEQT-FDLIFLDENMPGLTGLETLVSIKEIDPAVPVIMVTKSEEESIMNQAIGNRIADYLIKPVNPNQLLLSIKKNLHKNDIITTATSESYQQEFGRIGMQINDSFTADDWAEVYKKLVYWEIELE-EN-QAPMQEMLIMQKREANSAFGKFIRKNYMGWM--------PLMSPDLFKTKVFPLL---KVFFILIDNFRFDQWRVVRSLLSDRFTV-DEMYYSILPTATQYARNAIFSGLMPAQIAQMFPDLWVDEE--SEEGKNTNEEPLIQTQIDRFYDFSYHKVYESQYGERILNGLNDLLR-N-QLNVVVINFIDMLSHARTESKMIRELAQSAAAYRSLTRSWFQHSVMLELLNRLADEGCRVILTTDHGTIQVDDPIKITGD-RNTNTNLRYKTGRHMTC--KYIFEINDPARAGLPSPHLSTRYVFATNAYFFAYPNNYNYYVPYYRGTFQHGGISMEEMMVPFITLQPK------ 
ADZ78100     --------------------------------------------------------------------------------------------------MQETNILWADDEIDLLKPHIMLLNEKGYGVKTVTNGHDAVEAFKNSF-YDLVFLDENMPGLTGLETLGILKGINPTVPMVMITKNEEEFLMEDAIGSQIDDYLIKPVNPKQVLLTIKKFTENKRLVSERTSMAYQQEFRTLGMTLNDNLDFNEWVDVYKKLVYWELSLE-KLEDEGMHEILTMQKAEANAQFSKFVEKNYLHWV--------PVSSPQLFKKKVFPVL---PTFFFLIDNLRYDQWKVIHEIIGNYYRMDAETYYSILPTATQYARNAIFSGMMPLDMEKNFPHIWQNDE--DEGGKNLHEEEFLAAQIKNTCKFSYHKILTLEQGRDIADNLSNLMG-N-DLNVLVYNFVDMLSHARTDMAMIRELASDEAAYRSLTLSWFKHSPLLDTLKWLAQKNVRVILTTDHGTIRVKHASKVIGD-RNTNSNLRYKQGKNLNF--KDVLHIKNPHEAKLPKLHVSSSFIFAKEDTYFVYPNNYNQFVNYFNETFQHGGISLEEMIIPYITYTPK------ 
AFL82099     --------------------------------------------------------------------------------------------------MSDIKVLWVDDEIDLLKPHIIFLEKKNYKVTTAQSGTEALEEIKKEN-FDIVFLDENMPGLTGLETLAEIKELQAAIPVVMITKSEEEYIMEEAIGSKIADYLIKPVNPHQILLSLKKNLDHSRLVSEKTTSNYQQEFRKIAMDLSMVNSFEEWKDLYSKLVYWELELE-NIEDSGMFEILESQKTEANSQFCKFIDKNYADWF--------PTMSHTLFKEKIQPQI---PTLLVVVDNLRFDQWKAFEPTVANIYKKTSELFCSILPTATQYARNAIFSGLMPSDMEKLHPDLWLNDT--EDGGKNMKEEEFLQAQLKRLLNWSYHKITSLKQGKKLVENFRSHKD-E-DLTVVVYNFVDMLSHSKTEMEVIKELASNDKSYRSLTQSWFKNSPLLEIIQQAARLGFKLIITTDHGTINVKNPSKVIGD-KNTSLNLRYKTGKSLTY--KEVLAAKNPKTLGLPTINMSSSFIFAKDDYFFAYPNNYNHYVSYFRNTYQHGGVSLEEMIIPFSVFTPK------ 
AEE52077     --------------------------------------------------------------------------------------------------MDKIIILWADDEIDLLRPQILFLEKKGYSVITVTNGHDALEECQQNR-IDVVFLDESMPGITGLETLSRIKAENPLLPIVMITKNEAETVMEEALGSQIADYLIKPVNPNQILLTLKKIIDNKRLVREKTSSDYQQEFRQIFMEINSGLNFEEWVEVYRRIVNWELKID-QSNSSEMGDILSMQKNQANTEFSKYVTKNYLHWV--------PVLSHQLFRRKIFPLL---PTFVLLLDNLRFDQWKVIEPVLSELFRVEEDTFCSILPTATQYSRNAIFAGMMPAEIEKTFPDWWRNDN--EEGGKNLFEGEMLGEQIRRTIKYDYLKITNVAAARQLQDNILNYVK-N-DLTVIVYNFIDMLSHARTEMEVLKELAGDEKAYRSLTRSWFENSPLWSALQKLAEKDVQLIVTTDHGTIRVNTPSKVVGD-RETTTNLRYKMGRNLQY--KDVLEIRDPLQARLPRPNVSSSYIFAKEDIFFLYPNNYNHYHNYYKNTFQHGGISLEEMICPIIKLKVK------ 
ADY53412     --------------------------------------------------------------------------------------------------MQAANILWADDEIDLLKPHIIFLNEKGYHVETATNGNDALDIFNSKD-FDIVFLDENMPGMTGLETLMAIKQSNPNIPVVMITKSEEEYLMEDAIGATINDYLIKPVNPKQILSTIKKLIDNKRLISEKTSMAYQQDFRALGMTLNDNLSYEEWIEVYKKLIFWELKLG-KLEDEGMHEILTMQKAEANAQFSKFIEKNYVKWI--------PVFSHQLFKKKVFPAL---PTFFILIDNLRYDQWRIIHPIISEYFRMEEDIYCSILPTATQYARNAIFSGLMPLDMEKRFPTMWQNDE--DEGGKNLYENEFLADQIKRIIKYSYTKVLSQEQGKDLNDMLPNLMD-N-TLNVIVYNFVDMLSHARTDMQMIKELANDDAAYRSITLSWFEHSPLLDLIKKLSQKRVKIMLTTDHGTIRVKKPSKVIGD-RNTNTNLRYKQGKNLAF--KEVFHVKNPHDIMLPKLHVSSSFIFAKEDSYFVYQNNYNQFVNYYNETFQHGGISMEEMIIPFVTYKNK------ 
AFL86203     --------------------------------------------------------------------------------------------------MQKFKILWADDEIDLLKPHILFLEQKGYDIKTVNSGIDAVEQVENEN-YDVIFLDEMMPGMTGLETLQQIKMIKPQIPVVMITKSEEEHIMDDAIGGKIADYLIKPINPNQILLSVKKILQNKQLISEKTNLSYRQDFMNISTACSEASTHQEWTEIYKKLTYWELEID-KTENKSMQEILESQKVEANTAFGKFIKNNYLDWI--------PILSPNLMKEKVFPHL---PLFFIVIDNLRLDQWEVLEPLVNEYFNAKENTYYSILPTTTAFARNALFSGLMPSDMARFHPDLWEGED--TDEGKNNKEEEFLAENLHKNIRYSYNKILQAYQGRSLVDQFHNLLT-N-DLNVIVFNFVDMMSHARTDMKMIRELAPDESAYRSLTKSWFEHSSLFELFKRISAAGAEVIVTTDHGTKRVNKPYKIIGD-KNVTTNLRYKQGKNLNF--GKVFEISKPEDGKLPRFNVSTSYVFAVEDYFFAYPNNYNYYVNYYKDTFQHGGVSLEEIIIPIVHLIPK------ 
ADY30788     --------------------------------------------------------------------------------------------------MNKITILWVDDEIDLLKPHIIFLEKKNYQVITCQSGREALEELEDTK-VDIVFLDENMPGISGLETLSEIKKTHTSLPVVMITKSEEELIMEEAIDSKIADYLIKPVNPNQILLSLKKSLDHSRLISEKTTSNYQQEFRKIAMDLSMVNSYEEWVDLYKKLIHWELQLE-EIEDSGMFEILESQKIEANNQFGKFIDKNYPNWF--------PVLSHTLFKNLIKPEL---STLLVVIDNLRYDQWLAFESTVNSFYKKKKTPYFSILPTATQYARNAIFSGLTPLEMEKQHPNWWKNDT--DEGGKNLHEEDFLGAQLKRLLKWEYHKISSLKQGKQLSQNYKTQKD-N-NLTVIVYNFVDMLSHAKTEMEVIKELASNDKAYRSLTVSWFKNSPLLEIIQQAQAMGQKLIITTDHGTINVKQPSKVVGD-KDTSLNLRYKTGRSLSY--KDVLSAKNPKDLQLPTINMSSSFIFAKNDLFFAYPNNYNHYVSYYRNTYQHGGVSLEEMIIPFVVLEPR------ 
AEE12388     --------------------------------------------------------------------------------------------------MSAIQILWVDDEIDLLRPHIIFLEQHGYQVTPCVSGADALDLLQEQA-YDLVFLDEQMPGLSGLETLARIAPLYPYLPVVMVTKSEEEHLMNEAISRQIADYLIKPVNPHQLLLSLKKVLHREQIVTEATQQNYIQAFRELSLRINSASTIDEWMAIYKEISKWVMQVD-NY-LPDMAETLQSQRDEANRLFAKYIIKEYEGWI--------PTMSHTLMRDKVFPML---HIFLILIDNFRWDQWLAVQEMLSGLFTF-DGMYTAILPTATQYARNAIFSGLMPLEIAKTFPELWVDEE--SEEGKNLNEEPMIASLLKRYYSFAYRKVYETSFGERLLAQLNELED-N-QLNVIVLNFVDMLSHARTESKMIRELASSEAAYRSLTQSWFRHSTTYRLFEQIAQMGAKIILTTDHGTVRVRKPVKIVGN-RNTSTNLRYKLGQSLTF--KEAYAPRKPKDIGLPVSHLTDGYVFCYEQNFFAYPNNYNYYVNYYRDTLQHGGISMEEMLVPCITLTPR------ 
AEL24693     --------------------------------------------------------------------------------------------------MQNFKILWADDEIDLLKPHILFLKQKGYDIVTVNSGLDAIEKVEEDN-FDVIFLDEMMPGMTGLETLQQIKTLKPQIPVVMITKSEEEHIMDDAIGGKIADYLIKPINPNQIFLSVKKILQNKQLISEKTNLSYQQDFRNISMAYNDAIDHEEWVDIYKKLTYWELEID-ETENKSMQEVLESQKVEANANFARFIKENYLDWL--------PVLSHQVMKKHVFPKL---PLFFIVIDNLRLDQWEMIENQLRDYFLVKEGTYYSILPTTTAFSRNALFSGMMPLEMAKSHPDLWEGED--TDEGKNNHEEEFLNVNLKKNIRSSYNKIIQTNQGKAVLDQFPNLMK-N-ELNVLVYNFVDMMSHARTDMKMIRELAPDESAYRSLTTSWFLHSSLFELFKKISAAGAEVIVTTDHGTKRVNKPYKIIGD-RNVTTNLRYKQGKNLNF--GKVFEVDKPDEARLPRLNISSSYVFAVEDYFFAYPNNYNYYVNYYRDTFQHGGVSLEEMIIPIVHLQPK------ 
AFM05385     --------------------------------------------------------------------------------------------------MQQYSILWADDEIEFLKPHILFLEKKGYTVKAVNSGADALEAAEEQN-FDIVFLDENMPGMSGLETLTAIKAIRPSLPAIMITKSEEEHIMEDAIGAKIADYLIKPVNPNQILLSIKKILDQKRLVTEKTNLSYQQDFRNLSMIFQDDLNFDEWIEAYKKLIYWELEIE-DTENQSMQEILESQKEEANISFAKFIQNNYEYWL-------YPMMSHDIMGEWVFPLL---PLFFILIDNLRYDQWKVVECLLAEYFTVKEKVYCSILPTTTAYARNAIFSGLLPSEMAEDHPDIWVSDQ--EEGGKNNFEDEFLRRQMKEFTKTTYNKILRNHQGKQLVENFNNLQQ-N-ELNVIVYNFVDMLSHARTDTAVVRELAPDEAAYRSVTKSWFLHSPLWDMLKKIAEVNGRLIITTDHGTIRTKRPYKIIGD-RNTNTNLRYKQGKNLNY--KNVLVAKDPAKFFLPRQNVSTSFVFTTEDYFFAYPNNYNHYVKYYKDTFQHGGISLEEMIIPFIELEAK------ 
AHF12950     --------------------------------------------------------------------------------------------------MKNGKILWADDEIDLLKPHILFLQQKGYDVTTVSNGRDALEKAAHEA-FDLIILDENMPGLSGLDTLSQIKMDNPSIPVVMITKSEEENIMNQAIGNKISDYLIKPVNPNQILLSIKKNLHHKEIILEKTSSDYRQEFQHISSQINDSYSWDDWYEVYKKLVFWELELT-QA-ESDMDELLTLQKSEANSAFAKFVKKNYEKWI--------PLMSHELFKTKVFPLI---KVFFILIDNFRLDQWRVIKPLLNEYFTA-EDLYFSILPTATQYARNAIFSGLMPNQIARMFPDLWVDED--EEEGKNLNEAPLIQTQLDRFYTFSYHKINESAFGEKLIQNFTQLEN-N-QLNVCVLNFVDMLSHARTESKMIRELASTEAAYRSITESWFKHSSALDLFRKIAEKDFKIILTTDHGTVHVNNPIKVIGD-KNTNTNLRYKVGKSLSY--KQVYEIKSPERYGLPSPNISSTYIFATNHDFFAYPNNYNYYVGYYKDTFQHGGISMEEMMIPLITLTKK------ 
AEM72122     --------------------------------------------------------------------------------------------------MNKITILWVDDEIDLLKPHILFLEGKGYKVVTSQSGQDALEEIKETF-FDIVFLDENMPGLSGLETLTEIKKYDGSIPVVMITKSEEEYIMDEAIGSKIADYLIKPVNPNQILLSLKKSLDNSRLVSEKTTANYQQEFRKIAMDLSMINTQEEWVELYKKLIYWELELE-HIEDSGMFEILESQKTEANSQFGKFVDKNYKGWF--------PVMSHTLFKNKIQPEL---KTLLVVIDNLRYDQWLAFEKTLSAHYKKKQCAYFSILPTATQYARNALFSGLMPSEMEKQYPNWWKNDT--DEGGKNLHESEFLGAQLKRLLNWEYHKISNLKQGKQLAQNFKSQKD-N-DLTVVVYNFVDMLSHSKTEMEVVKELAANDKAYRSLTLSWFKNSPLLEIIQQAQDLGMKLILTTDHGTINVKQPSKVIGD-RETSLNLRYKTGRSLTY--KDVLATKNPQEIHLPNINLSSSYIFAKNDLFFAYPNNYNHYVSYYRNTYQHGGVSLEEMIVPFVVLDPK------ 
AGA78512     --------------------------------------------------------------------------------------------------MQKFKILWADDEIDLLKPHIMFLEQKGYEITTVNSGVDAIDRVESTN-FDVIFLDEMMPGMTGLETLQQVKILKPQTPVVMITKSEEEHIMDDAIGGKIADYLIKPINPNQILLSVKKILQNKQLISEKTNLSYQQDFSKISMAYNDAIDHNEWADIYKRLTYWELEID-KTENKSMQEVLDTQKAEANANFARFIKDNYLDWL--------PILSHRVMKEKVFPEL---PLFFVVIDNLRLDQWEIIEPALSDYFNVKSDTYYSILPTTTAYARNALFSGMMPLDMARFHPDLWENED--TDESKNSHEADFLAINLKKNSKFSYHKILQANQGKSVLEQFPNLMN-N-DLNVLVYNFVDMMSHARTDMKMIRELAPDESAYRSITESWFLHSSLFELFKKVSEAGCEVIVTTDHGTKKVNRPYKIIGD-RKVTTNLRYKQGKNLNF--GKVFEIGKPEDIKLPRFNVSTSYVFAVEDYFFAYPNNYNYYVNYYRDTFQHGGVSLEEMIVPIMHLSPK------ 
AFD09078     --------------------------------------------------------------------------------------------------MQEPTILWADDEIDLLKPHILFLKDKGYSVKTVTNGSDALDAFKSEH-FDLIFLDENMPGLTGLETLTEIKNINTDVPVVLITKSEEEYLMEDAIGAKIADYLIKPVNPKQILLTIKKILDNKRLVGAKTASAYQQDFRNLLMTLNDNLNFEEWADVYKKLVYWELELQ-NLEDQGMHEILTQQKREANMQFSKFVEKNYVKWL--------PTQSHQLMRTKVFPFI---PTFFVLVDNLRYDQWKIISPIIAEYFRIESETYYSILPTATQYARNAIFSGLLPSEMEKRHPNLWQNDD--DEGGKNLYEEEFLVEQLKR-LKISYNKVLTYDQGKELVENLHLLMN-N-QLNVMVYNFVDMLSHARTEMEMIRELASDEKAYRSLTLSWFENSPLLEALKKISQKNVRVIITTDHGTIRVKTPSKVIGD-RNTNTNLRYKQGKNLAY--KEVFLVKNPADAFLPRVNVSQSFIFAKEDEYFIYPNNYNQFVNYYNNTFQHGGISLEEMIIPFVVLTPK------ 
AFK01723     ---------------------------------------------------------------------------------------------------MRYNILWADDEIDLLKPYIIFLQAKGYDVTPVPSGADALDKVESER-FDVVFLDEMMPGMTGLETLAKIKQMKPNLPVVMITKSEEERIMEDAIGSQIADYLIKPINPNQILLSVKKILDNKRLISEKTNLGYQQDFRNLAMQYNDRIGHEEWSEIYRKLIFWELQLD-KSEDKSMEEVFGMQKAEANSNFCRFIEDNYEDWL--------PLLSHQLMKTKVFPLV---PLFFLLIDNLRYDQWKVIEEVISDYFNVEESDYYAILPTATSYARNAIFSGMMPSEMAKFHPDLWVNDEG-NEDALNNNEAEFLKRQIEKSISFSYHKVLNIAQGKSLVDNFNNLLK-N-QLIAIVYNFVDMLSHARTEMGMIKELAPDESAYRSITRSWVEHSPLLDLLKKIAEKKGRLIITTDHGMIRVKHPKRIVGD-RNVNTNLRYKQGKNLNL-KDHVLIVRKPENFMLPKPNISTAYFFTMEDYFFAYPNNYNHYVSHYRDTFQHGGISIEEMIVPFAYLTAK------ 
AEH02258     --------------------------------------------------------------------------------------------------MDKINILWVDDEIDLLKPHILFLEKKNYAVTKCNSGTEALEILDEKK-FDIVFLDENMPGLTGLETLNEIKEKEAALPVVMITKSEEEYIMEEAIGNKIADYLIKPVNPNQILLSLKKNLDHSRLVSEKTTSNYQQEFRKIAMDMSMVNSYDEWAALYQKLIYWEMQLE-GIEDSGMFEILESQKNEANIQFGKFIDKEYPTWF--------PILSHVLFKDKIVPEL---PTLLVVIDNLRYDQWKAFEPIVSNHYKKETTPFYSILPTATQYARNAIFSGLMPSDMEKLHPEYWKNDT--DEGGKNLHEADFLNAQMKRLLKHEYYKITNLKDGKKLADNFKGLKE-N-DLTVVVYNFVDMLSHSKTEMDVVKELASNDKAYRSLTQSWFKNSPLLEMIQHAQQMGFKLILTTDHGTINVKNPSKVIGD-RDTSLNLRYKTGRSLSY--KDVLAAKNPKTIHLPSLSMNSSFIFAKSDLFFAYPNNYNHYVSYYRNTYQHGGVSLEEMIIPFVVLNPK------ 
AEE20518     --------------------------------------------------------------------------------------------------MSNIQILWVDDEIDLLKPHILFLEKKNYSVTTCDNGAEAVEMIDEQN-FDIIFLDENMPGLSGLETLSEIKNKRENVPVVMITKSEEEYIMEEAIGSKIVDYLIKPVNPNQILLSLKKNLDHSRLISQKTTSSYQQEFRKIAMDLSMVNSFEEWSELYQKLIYWEMELE-GIEDTGMFEILESQKSEANNQFCKFIDKNYPDWF--------PTMSHTLFKDKVQPHL---PTLFIVIDNMRYDQWKAFEPHLNAHYKKVQEPYYSILPTATQYARNAIFSGLMPEEMKKKHPDLWLDDT--DEGGKNMHEADFLEAQLKRLLSWEYHKITNLKNGKKLADNFKSQKN-N-DLTVVVYNFVDMLSHSKTEMEVIKELASNDKAYRSLTESWFKNSPLLTMIQQAQELGMKLILTTDHGTINVKNPSKVIGD-KNTSLNLRYKTGRSLTY--KDVLAAEDPRTIHLPTINMSSSFIFAKGDLFFAYPNNFNHYVSYYRNTYQHGGVSLEEMVIPFVVLEPK------ 
APZ47566     --------------------------------------------------------------------------------------------------MSSIQILWVDDEIELLKPHILFLERKNYKVTKCTNGADAIDLVDEQN-FDIVFLDENMPGLTGLDTLAEIKQKQANLPVVMITKSEEEYIMEEAIGSKIADYLIKPVNPSQILLSLKKNLDHSRLISEKTTSNYQQEFRKISMDLAMVNSYEEWIDLYKKLIHWELELE-NISDPGMLGILESQKQEANNQFFKFIKKNYEDFL--------PTFSHTLFKDYVVPEL---GVLWVVIDNLRYDQYRILEPLINNHYKKDEYSYFSILPTATQYARNAIFSGLMPSEMEKRHPNFWKNDT--DEGGMNMYEDEFLSAQIKRLIKHDYYKITSLKTGKELADNYNGTKQ-N-DLTTVVYNFVDMLSHSKTEMEVIKELAGDDKAYRSLTLSWFKNSPLFEIIQKAQNLGQKLIITTDHGTINCKNPTKVIGD-KNISSNLRYKTGRSLSY--KDVYAVRNPKDIFLPTVAMNSPFIFAKEDLFFAYPNNFNHFVKYYKNTYQHGGISLEEVIIPCAVYSPK------ 
CCB69051     --------------------------------------------------------------------------------------------------MENIKILWVDDEIDLLKPHILFLEKKNYAVTTCNNGRDAIDVFEDGN-FDIVFLDENMPGMSGLETLQEIKEKNSTIPIIMITKSEEEMIMEEAIGSKIADYLIKPVNPNQILLSLKKNLDHTRLISEKTSLDYQKEFRKIAMDMSMVNTYQDWIELYKKLLFWELELE-NINDNSMFEILESQKVEANFQFGKFIEKNYEQWF--------PIQSHDLFKQLVIPEI---PILFVVIDNLRYDQWKSFENIVQQYYKIEKIPYYAILPTATQYARNAIFSGLTPLEMEKQHPQYWKNDV--DDGGKNLFEEAFLSAHLKRLIKHDYYKITNLASGKKLVENFKTLKN-N-DLVTIVYNFVDMLSHAKTEMEVVKELASDDKAYRSLTKSWFQNSPLLEVIQQAQRLGFKLIITTDHGTINVKNPSKVIGD-KNTSLNLRYKTGRSLTY--KDVYAVKDPKKIGLPAINMSSSYIFAKNDLFLAYVNNYNHYASYYRNTYQHGGISLEEMIVPFLIFNPK------ 
CCG53372     --------------------------------------------------------------------------------------------------MNTIKILWVDDEIDLLKPHILFLEKKNYEVTTCNNGQDAIDLYKEHN-FDIVFLDENMPGLSGLETLSEMKEFKSTTPVIMITKSEEEYIMEEAIGSKIADYLIKPVNPNQILLSLKKNLDHSRLVSEKTTLDYQKEFRKIAMDLAMVNSFEDWIELYKKLLYWEIELE-NIEDQNMISILESQKTEANLQFGKFIERNYEDWFRQGSA---PILSHKLFGELVAPEI---PILFVVIDNLRYDQWKAFENIVYNHYKPEKVSYFSILPTATQYARNAIFSGLLPVEMEKKYPQYWKNDT--DEGGKNLHEADFLTEQLKRLIKHEYYKIVNQRDGRKLVENFKSLKN-N-DLTTIVYNFVDMISHAKTEMDVVKELASNDKAYRSLTLSWFKNSPLLELIQLGQQHGFKLIITTDHGTINCKNPSKVIGD-KNTSLNLRYKTGRSLTY--KDVYVVKDPKKIGLPSINMTSSFIFAKSDYFLAYVNNFNHYVSYYRNTYQHGGISLEEMIIPCIVLNPK------ 
AHJ97486     --------------------------------------------------------------------------------------------------MQQYSILWADDEIDLLKPHILFLKDKGYEVTGVNSGADAIEEIQEKT-YDIVFLDENMPGLTGLETLTEIKAVRPTVPVVMITKSEEEHIMESAIGAKIADYLIKPVNPNQILLSVKKVLDNKRLVSEATNSGYQRDFRQLGMQLSDRLSATEWADVYKKLVYWELEIN-ETEGKSMAEVFNMQKDEANTYFGRFITENYEDWV--------PLMSHQLFQERVFPLL---PVYFLLIDNLRYDQWKVLEPIIAELFTVDSETYYSILPTTTAYARNAIFSGMMPGEIQKKYPNLWVWDD--DDEGKNMHEAEFMEIMFQKAHKFSYNKVTNLQAGKDLLGKMANLHN-NYKCNVIVYNFVDMLSHARTDMAMIRELAADESAYRSITRSWFLHSPLYEMLQQISERKGKLIITTDHGTIRVKRPYKIVGD-RNTNTNLRYKHGKNLGF--RDVYTVRKPERIFLPRENVSTAYVFTVGDYFFAYPNNYNYYVNYYKDTFQHGGISLEECIIPYVTLSPK------ 
APU70231     --------------------------------------------------------------------------------------------------MNNIKILWVDDEIDLLKPHIMFLESKAYDVSTCRSGTEAIEQIEKEN-YDIVFLDENMPGLTGLETLAEIKEKRDTLPVVMITKSEEEYIMEEAIGSKIADYLIKPVNPKQILLSLKKNLDHSRLVSEKTTSSYQQEFRKIAMDMAQVNTWEEWAELYQKLVYWEIQLE-DIEDSGMFEILESQKLEANNQFFKFISKNYEDWF--------PVMSHTLFRKKILPEL---PTLLIVVDNLRYDQWKVLEPIINNYYKKEREPYYSILPTATQYARNAIFSGLMPSDMEKIYPEYWKNDP--EEGGKNNYEADFLKEQLKRLFKHEYHKISSLKAGRKLVDNFKTQKN-N-DLTVVVYNFVDMLSHSKTEMEVIKELASNDKSYRSLTQSWFKNSPLLEIIQKAQQLGFKLVLTTDHGTINVKNPSKVIGD-KNTSLNLRYKTGKSLTY--KEVLAFEDPKKVHLPTINMSSSFIFAKEDLFFAYPNNFNHYVSYYKNTYQHGGVSLEEVVIPFVVLNPK------ 
AHM59520     --------------------------------------------------------------------------------------------------MQRYSILWADDEIDLLKPHILFLEQKGYDVTPVNSGADAIDKVAEHN-YDVIFLDENMPGMTGLETLAYIKSQKPALPVVMITKSEEEHIMEDAIGSKIADYLIKPLNPNQILLSVKKILDNKRLVSEKTNLNYQQEFRNISMQVGDARSWEEWADIYRKLVYWELEIG-SAEAGGMGEVFGMQKDEANLAFSKFIASNYEDWL--------PLLSHQLMKKAVFPLL---PVFFIVIDNLRYDQWKSMAPLVSEYFNIESEIYFSILPTTTGFARNAIFSGLLPSQMAKQHPDLWVGDD--DDESKNQYEDKFLERQLKKGTKFSYNKVIHNSQGKSVNDNLNNLLR-N-DLNVVVYNFVDMLSHARTEVEMLKELASDEAAYRSLSYSWFLHSPLFDMLRRLSEKDCRVVITTDHGTIRVRKPFKIIGD-RNVNTNLRYKQGKNLNW--NHLLEARQPERMGLPRINVSTAYVFAMEDYFFAYPNNYNYYVNYYRDTFQHGGISMEEMMVPLVSLRGK------ 
ANH60876     --------------------------------------------------------------------------------------------------MSNIQILWVDDEIDLLKPHILFLEKKNYSVTTCDNGAEAVDMIDEQN-FDIIFLDENMPGLTGLETLNEIKNKRENVPVVMITKSEEEYIMEEAIGSKIVDYLIKPVNPNQILLSLKKNLDHSRLISQKTTSSYQQEFRKIAMDLSMINSFEEWSELYQKLIYWEMELE-GIEDSGMFEILESQKTEANNQFCKFIDKNYPDWF--------PTMSHTLFKDKVQPHI---PTLFVVIDNMRYDQWKAFEPHLAAHYKKVQEPYYSILPTATQYARNAIFSGLMPEDMKKKHPNLWLDDT--DEGGKNMHEAAFLEAQLKRLVKWEYHKITNLKNGKKLADNFKSQKD-N-DLTVVVYNFVDMLSHSKTEMEVIKELASNDKAYRSLTESWFKNSPLLSMIQQAQELGMKLVLTTDHGTINVKNPSKVIGD-KNTSLNLRYKTGRSLTY--KDVLAAPDPRTIHLPSINMSSSYIFAKSDLFFAYPNNFNHYVSYYRNTYQHGGVSLEEMVIPFVVMEPK------ 
AMR34444     --------------------------------------------------------------------------------------------------MQDTSILWADDEIDLLKPHIMFLTEKGYKVTTVTNGHDALDEFKKQY-FDLVFLDENMPGLTGLETLSQIKNIRSDVPIVLITKNEEEYLMEDAIGSKIDDYLIKPVHPKQIQLTIKKLTENKRLVTEKTTMAYQMDFRTLGMTLNDNLSFQEWVDVYKKLIYWELELE-TLEDAGMHEILTLQKAEANVQFCKFVERNYLDWV--------PTSSPQLFKKKVFPKL---PVFFILIDNLRYDQFKIINPIISEYFRLEEDTYFSILPTATQYARNAIFSGLMPLDMEKRYPQMWQNDE--DEGGKNLYEADFIADQLKRTIKHSYHKILNIDEGRALNESVNNLMG-N-DLNVVVYNFVDMLSHARTDMQMIRELASDDAAYRSLTLSWFEHSPLFDLLKFLASKQVRVIITTDHGTIKVKNPSKIIGD-RNTNTNLRYKQGKNLNY--KEVFHIRNPHDAMLPKLHVSSSFVFAKGDSYFVYPNNYNHFVNFYNETFQHGGISLEEMIIPIVTYGPK------ 
APA00517     --------------------------------------------------------------------------------------------------MDKIKILWVDDEIDYLKPHILFLEKKNYEVTTCNNGLDAIEIFENEN-FDIVFLDENMPGMSGLETLSEMKEKKSAIPMIMITKSEEEYIMEEAIGAKIADYLIKPVNPNQILLSLKKNLDNSKLISQKTTLDYQKEFRKIAMEMGMVNSYEDWIELYKKLLFWELQLE-DINDQSMIEILESQKVEANSQFGKFIERNYEDWF--------PIQSHTLFKELVVPEL---PVLFVVIDNLRYDQWKSFESVVSDYYKLEKVPYYSILPTATQYARNAIFSGLLPAEMEKKHPDLWKNDP--DEGGKNLFEAEFLEAQLKRLIKSDYFKITNMASGKKLLESFRALKD-N-DLVAVVYNFVDMLSHAKTEMDVVKELAPDDKAYRSLTLSWFKNSPLLEIIQQAQKLGFKLILTTDHGTINVKNPSKVVGD-KNTSLNLRYKTGRSLTY--KDVYAVKDPKKIGLPAINMSSSYIFAKNDLFLAYVNNYNHYVSYYKNTYQHGGISLEEMIIPCLIFNPK------ 
BAR48421     --------------------------------------------------------------------------------------------------MRKDKILWADDEIDLLKPHILFLEEKGYEVTPVISGQDAIDSCREQT-FDIIFLDENMPGLTGLETLSTIKEIAPTVPVVMVTKSEEESIMNQAIGNKIADYLIKPVNPNQLFLSIKKNLHKDDIITSATTVSYQQEFGRIGMQIGDSLTADDWMEIYKKIVYWELELE-EN-QVQMQDMLIMQKREANNAFGKFIKKNYLDWI--------PLMSPDLFKKKVFPLL---KVFFILIDNFRFDQWRVVKNLLSSFFTV-DEMYYSILPTATQYARNAIFSGLMPAQIEEMFPELWVDEE--SEEGKNINEEPLIRTQIERFYSFSYHKVYDSHFGEKLLNNLNELMH-N-QLNVIVINFVDMLSHARTESKMIRELAQSEAAYRSLTRSWFQHSTTLDLFKKLADKGYKVIVTTDHGTIQVDSPIKITGD-KNTSTNLRYKLGKNMSC--KYVFEIKDPAKAGLPSPHLSTRYVFATNEFFFAYPNNYNYYVPYYRNTFQHGGISMEEMMIPFITMQPK------ 
BAR51499     --------------------------------------------------------------------------------------------------MRKDKILWADDEIDLLKPHILFLEEKGYEVTPVISGQDAIDSCREQT-FDIIFLDENMPGLTGLETLSTIKEIAPTVPVVMVTKSEEESIMNQAIGNKIADYLIKPVNPNQLFLSIKKNLHKDDIITSATTVSYQQEFGRIGMQIGDSLTADDWMEIYKKIVYWELELE-EN-QVQMQDMLIMQKREANNAFGKFIKKNYLDWI--------PLMSPDLFKKKVFPLL---KVFFILIDNFRFDQWRVVKNLLSSFFTV-DEMYYSILPTATQYARNAIFSGLMPAQIEEMFPELWVDEE--SEEGKNINEEPLIRTQIERFYSFSYHKVYDSHFGEKLLNNLNELMH-N-QLNVIVINFVDMLSHARTESKMIRELAQSEAAYRSLTRSWFQHSTTLDLFKKLADKGYKVIVTTDHGTIQVDSPIKITGD-KNTSTNLRYKLGKNMSC--KYVFEIKDPAKAGLPSPHLSTRYVFATNEFFFAYPNNYNYYVPYYRNTFQHGGISMEEMMIPFITMQPK------ 
ALO15557     --------------------------------------------------------------------------------------------------MRTIKILWVDDEIELLKPHILFLEKKGYEVTTANNGEDGIKTLQEEP-FDIVFLDENMPGISGLETLQRMKELRNEVPIVMITKSEEEQIMEEAIGSKIQDYLIKPVNPNQILLSLKKNIDHTRLVSEKTTSSYQTAFSQIGMQINDCRNFQDWSKVYEKIVYWETELQNGVE--GMEEVVQMQKSSANTEFYKFIKKNYPNWF--------PLMVHQVMKQRVLP-L---KILLIVIDNLRLDQYRMLKPLFSQIYDIEHEIISSILPTATQYARNALFAGLMPSEIEKLYPDLWLNDE--EEGGKNQHEEELLANTLRRFYKWFYEKIINQSHGQKILEKASRIPE-H-QLSVLVYNFVDMLSHARTEMDVIKELANDEAAYRSLTISWFEHSNLYEVLKIASEKGIKVVITTDHGSVRINNPVKVIGD-RKTTTNLRYKHGRNLNY--KEVFEVTKPKEVYLPTPHISSKFIFAKEQDFLAYPNNYNHYVKYYKDTFQHGGVSLEELLIPFAVLKPK------ 
AOR25208     --------------------------------------------------------------------------------------------------MSSIHILWVDDEISHLKPHIIFLEQKNYKITPCTNGSDALEVFAENN-FDIIFLDENMPGLSGLDTLSELKKLNANIPVVMITKSEEEYIMEEAIGSKIADYLIKPVNPNQILLSLKKNLDHSRLVSEKTSSSYLQEFREISLEMMGLKTTEDWKDLYQKLTFWELKLE-DSQDPTLTEILEAQKTEANQQFGKFIENNYASWF--------PTLSHNLFKSKIVPHL---PTLLVVVDNLRYDQWKAIESNVNKHYKTTESMYYSILPTATQYARNALFSGLMPKQMETLYPNYWKNDT--DEGGKNLYEDKFLAEQLKRLLTHEYVKITNLKAGKRLADNFKSKAK-N-DLTVLVYNFVDMLSHSKTEMEVVKELASDDKGYRSLTQSWFKNSPLIDIIKQAQELNFKLIVTTDHGTINVKTPSKVIGD-RETSLNLRYKTGRSLSY--RDVLSVKDPKSIGLPSISMNSSFIFAKENSFFAYPNNYNHYVSYYRNSYQHGGISLEEILIPFAVLTPR------ 
AIZ43139     --------------------------------------------------------------------------------------------------MNKITILWVDDEIDLLKSHILFLESKNYIVITCKSGQEALEEVAKTR-FDIVFLDENMPGISGLETLTELKDIDATLPVVMITKSEEEYIMDEAIGSKIADYLIKPVNPNQILLSLKKSLDNSRLVSEKTTANYQQEFRKIAMDLSMVNSHSEWTDLYKKLITWELRLE-EIEDSSMFEILESQKSEANNHFGKFIDKNYEDWF--------PVLSHTVFRELVKPEL---PTLLVVVDNLRYDQWLAFEDTVTPFFKKKKTSYFSILPTATQYARNAIFSGLTPLDMEKKYPDWWKNDT--DDGGKNLFEAEFLGAQLKRLLTWEYHKISSLRQGKQLSQNYKSQKK-N-DLTVIVYNFVDMLSHSKTEMEVIKELASNDKAYRSLTQSWFKNSPLLEIIQQAQTMGQKLIITTDHGTINVKQPSKVVGD-KDTSLNLRYKTGRSLSY--KEVYEATKPSDIFLPTINMSSSFIFAKNDSFFAYPNNYNHYVSYYRNTYQHGGVSLEEMIIPFIVLEPR------ 
AIY14765     --------------------------------------------------------------------------------------------------MNKITILWVDDEIDLLKSHILFLESKNYIVVTCKSGQEALEEVAKTR-FDIVFLDENMPGISGLETLTELKDIDATLPVVMITKSEEEYIMDEAIGSKIADYLIKPVNPNQILLSLKKSLDNSRLVSEKTTANYQQEFRKIAMDLSMVNSHSEWTDLYKKLITWELRLE-EIEDSSMFEILESQKSEANNHFGKFIDKNYEDWF--------PVLSHTVFRELVKPEL---PTLLVVVDNLRYDQWLAFEDTVTPFFKKKKTSYFSILPTATQYARNAIFSGLTPLDMEKKYPDWWKNDT--DDGGKNLFEAEFLGAQLKRLLTWEYHKISSLRQGKQLSQNYKSQKK-N-DLTVIVYNFVDMLSHSKTEMEVIKELASNDKAYRSLTQSWFKNSPLLEIIQQAQTMGQKLIITTDHGTINVKQPSKVVGD-KDTSLNLRYKTGRSLSY--KEVYEATKPSDIFLPTINMSSSFIFAKNDSFFAYPNNYNHYVSYYRNTYQHGGVSLEEMIIPFIVLEPR------ 
AII50501     --------------------------------------------------------------------------------------------------MQQYSILWADDEIDLLKPHILFLKEKGYDVTGVNSGADAIEQVQEQN-YDIVFLDENMPGLSGLETLTEIKAVKPTLPVIMITKSEEEHIMEDAIGSKIADYLIKPVNPSQILLAVKKVLDNKRLVSEKTNSGYQRDFRQLGMQLGDRLSPAEWADVYKKLVYWELEIN-ETEGKSMAEVFNMQKDEANTYFGRFIQENYEDWV--------PLMSHELFAKRVFPLL---PVYFLLIDNLRYDQWKVLEPIIAEMFTVDSETYYSILPTTTAYARNAIFSGMMPGEIQKKYPNLWVWDD--DDEGKNMHEAEFMEIMFQKAHKFSYHKVTNLQAGKDLLGKMANLHN-NYKLNAIVYNFVDMLSHARTDMAMIRELAADESAYRSITKSWFLHSPLYEMLQQIAERKGKLIITTDHGTIRVKRPYKIVGD-RNTNTNLRYKHGKNLGF--KDVYTVRKPERIFLPRENVSTAYVFTVGDYFFAYPNNYNYYVNYYKDTFQHGGISLEECIIPYITLTAK------ 
AKD56369     --------------------------------------------------------------------------------------------------MQNYSILWADDEIDLLKPHILFLKNKGYDVTPVNSGADALDQVEQTN-YDVVFLDEMMPGMTGLETLSQIKQMRPNLPVVMITKSEEEHIMEEAIGSKIADYLIKPLNPNQILLSVKKILDNKRLVTERTNIGYQQDFRNISMQYNDRMDFDEWVDVYKKLIYWELELD-SSQDKSMSEVMNMQKSEANSEFCKFVMDNYEDWL--------PIMSHQLMRKKVFPLV--GPLFFLLIDNLRYDQWKIIEPLLAEYFTVEESSYYSILPTTTGFARNAIFSGMMPSEMERKHPDLWVNDDS--DEGLNNHEEEFLRRQLDQSIKMSYHKILNVNQGKSLVDNFNNLLQ-N-QLNVVVYNFVDMLSHARTDMAMIKELAPDESAYRSITRSWFLHSPLLEFVQKIAAKGGRLIVTTDHGMIRVQKPAKIVGY-RETNTNLRYKQGKNLGF--NHLFVGRKPERLFLPKPHVSTAYVFTLEDYFFAYPNNYNYYVNHYRNTFQHGGVSLEEMIIPFSYLKAK------ 
AMM51521     --------------------------------------------------------------------------------------------------MQRYTILWADDEIDLLKPHILFLEERGYDVTPVNSGADAIEKVQEQN-FDIVFLDENMPGISGLEALSEIKSLRPLLPVVMITKSEEEHIMEEAIGSKIADYLIKPINPNQILLSVKRILDNRRLVEEKTNSSYQRDFRMLGMAFGERLNYQEWADVYKKLVYWELEIA-ETEGKSMADVINMQKDEANTNFAKFIMDNYEEWV--------PLMSHKLFKDRVFPMM---PIYFVLIDNLRYDQWKVLEPIITDYFNVENEMYYSILPTTTAYARNAIFSGMLPAEIAKKYPNLWVSDD--EEEGKNMHEEDFLEIQLQQNEKFSYNKITNITAGKELVAKMSNLES-N-KLNVIVYNFVDMLSHARTDMQMIRELAADEAAYRSLTRSWFMHSPLFDTLKAIAEKKGRLIITTDHGTVRVKKPFKIIGD-RNTNTNLRYKHGKNLGF--KDVLVCRKPERFHLPKANVSTAYVFAMNDDFFAYPNNYNYYVNYYKDTFQHGGVSLEETIIPFVTLSSK------ 
AKQ46333     --------------------------------------------------------------------------------------------------MQRYTILWADDEIDLLKPHILFLEERGYDITPVNSGADAIEKVQEQT-FDLVFLDENMPGISGLETLSEIKAIRPMIPVVMITKSEEEHIMEEAIGSKIADYLIKPINPNQILLSAKRILENRRLVEERTNISYQRDFRTLGMAFGERLSYQEWADVYKKLVYWELEIA-ETEGKSMAEVINMQKDEANTNFAKFIMDNYEEWV--------PLMSHKLFKDRVFPMM---PVYFVLIDNLRYDQWKVLEPIITDYFNVESEMYYSILPTTTAYARNAIFSGMLPADIAKRYPNLWVSDD--EEEGKNLHEEDFLEIQLQQNEKFSYHKITNNTAGKDLLAKFNNLEN-N-KLNVIVYNFVDMLSHARTDMQMIRELAADEAAYRSLTRSWFLHSPLFDTLKAIADKKGRLIITTDHGTVRVKKPFKIVGD-RNTNTNLRYKHGKNLGF--KDVLVCRKPERFHLPKSNVSTAYVFAMNDDFFAYPNNFNYYVNHYKDTFQHGGVSLEECIIPFITLSTK------ 
ALD21032     --------------------------------------------------------------------------------------------------MQRYSILWADDEIDLLKPHILFLQDKGYDVTGVNSGADAIEQIQEQN-YDIVFLDENMPGLTGLETLSEIKTIKPTVPVVMITKSEEEHIMEEAIGSKIADYLIKPVNPNQILLAVKKVLDNKRLVSEKTNTGYQRDFRQLGMQLSDRLSAQEWADVYKKLVYWELEIN-ETEGKSMAEVFNMQKDEANSYFGRFITENYEDWV--------PLMSHQLFKERVFPLL---PVYFLLIDNLRYDQWKVLEPIIAEMFTVDSETYYSILPTTTAYARNAIFSGMMPGEIQKKYPNLWVWDD--DDEGKNMNEAEFMEIMFQTAHKFSYHKVTNLQAGKDLLGKMSNLHN-NYKLNAIVYNFVDMLSHARTDMAMIRELAADESAYRSITRSWFLHSPLYEMLQVIAEKKGKLIITTDHGTIRVKRPYKIVGD-RNTNTNLRYKHGKNLGF--RDVFVVRKPERVFLPRENVSTAYVFTVGDYFFAYPNNYNYYVNYYKDTFQHGGISLEECIIPYVTLSPK------ 
AIZ63830     --------------------------------------------------------------------------------------------------MQRYSILWADDEIDLLKPHILFLQDKGYDVTGVNSGADAIEQIQEQN-YDIVFLDENMPGLTGLETLSEIKTIKPTVPVVMITKSEEEHIMEEAIGSKIADYLIKPVNPNQILLAVKKVLDNKRLVSEKTNTGYQRDFRQLGMQLSDRLSAQEWADVYKKLVYWELEIN-ETEGKSMAEVFNMQKDEANSYFGRFITENYEDWV--------PLMSHQLFKERVFPLL---PVYFLLIDNLRYDQWKVLEPIIAEMFTVDSETYYSILPTTTAYARNAIFSGMMPGEIQKKYPNLWVWDD--DDEGKNMNEAEFMEIMFQTAHKFSYHKVTNLQAGKDLLGKMSNLHN-NYKLNAIVYNFVDMLSHARTDMAMIRELAADESAYRSITRSWFLHSPLYEMLQVIAEKKGKLIITTDHGTIRVKRPYKIVGD-RNTNTNLRYKHGKNLGF--RDVFVVRKPERVFLPRENVSTAYVFTVGDFFFAYPNNYNYYVNYYKDTFQHGGISLEECIIPYVTLSPK------ 
ALJ25451     --------------------------------------------------------------------------------------------------MRPYTVLWADDEIDLLKPHILFLEQKGYQVTPVLSGNDAIEALQNND-FDIVFLDENMPGIGGLDALQKIKELKPYTPVVMITKSEEEHIMTQAIGGKIADYLIKPVNPNQLLLSLKKNLQQHSIISETTNTNYRQEFVQLGAQMSGKLSFEEWKELYRRIVFWEIELE-QA-DRQMGELLEMQKQEANRLFARFVTQNYREWI--------PTMSPDLFKQKVFPLL---KVFFILIDNFRQDQWESVKSMLSEFYTF-EDMYLSILPTATQYARNAIFSGLMPLQIEKMFPDLWVDEE--SEEGKNLNEEPMIRTLIERYYSFSYNKVYETKFGERLLGQIRSLSQ-N-QLNVIVLNFVDMMSHARTDSKMIRELASNEAAYRSLTKSWFKHSTTYNLFRSIAEMGYKVVLTTDHGTIQVKNPVKVIGD-RSTNTNLRYKIGKNLDY--KEVFEIKDPASVGLPHNNLSDKFIFTKEDDFFAYPNNYNYYVQYYRNTFQHGGISLEEMLVPVITMQPK------ 
ALA93556     --------------------------------------------------------------------------------------------------MRPYTVLWADDEIDLLKPHILFLEQKGYQVTPVLSGNDAIEAVQNND-FDIVFLDENMPGIGGLDALQKIKELKPYTPVVMITKSEEEHIMTQAIGGKIADYLIKPVNPNQLLLSLKKNLQQHSIISETTNTNYRQEFVQLGTQMSGKLSFEEWKELYRRIVFWEIELE-QA-DRQMGELLEMQKQEANRLFARFVTQNYREWI--------PTMSPDLFKQKVFPLL---KVFFILIDNFRQDQWESVKSMLSEFYTF-EDMYLSILPTATQYARNAIFSGLMPLQIEKMFPDLWVDEE--SEEGKNLNEEPMIRTLIERYYSFSYNKVYETKFGERLLGQIRSLSQ-N-QLNVIVLNFVDMMSHARTDSKMIRELASNEAAYRSLTKSWFKHSTTYNLFRSIAEMGYKVVLTTDHGTIQVKNPVKVIGD-RSTNTNLRYKIGKNLDY--KEVFEIKDPASVGLPHNNLSDKFIFTKEDDFFAYPNNYNYYVQYYRNTFQHGGISLEEMLVPVITMQPK------ 
ALW86246     --------------------------------------------------------------------------------------------------MQQTSILWADDEIDLLKPHLLFLKEKGYDVTPVNSGADAIEQIQEQS-YDLVFLDENMPGLTGLETLSEIKAIRPTVPVVMITKSEEEHIMESAIGAKIADYLIKPVNPSQILLSVKKVLDNKRLVSEATNSGYQRDFRQLGMQLSDRLTPAEWAEVYKKLVYWELEIN-ETEGKSMAEVFNMQKDEANTYFGRFITENYEDWV--------PLMSHQLFKERVFPTL---PVYFVLIDNLRYDQWKVLEPIITELFTVDSEMYYAILPTTTAYARNAIFSGMMPGEIQKKYPNLWVTDD--DDEGKNLHESEFMEINFQKNVKHSYNKVTNLQAGKDLLGKMSNLHN-NYKCNVIVYNFVDMLSHARTDMAMIRELAADESAYRSITRSWFLHSPLYEMMQQIAEKKGKLIITTDHGTIRCKRPYKIVGD-RNTNTNLRYKHGKNLGF--RDVYVVRKPENIFLPRENVSTAYVFTIGDYFFAYPNNYNYYVNYYKDTFQHGGISLEECIIPYVTLTAK------ 
AIN74787     --------------------------------------------------------------------------------------------------MNSIKILWVDDEIDLLKPHILFLEKKNYIITTCNNGRDAVDIFQEEN-FDIVFLDENMPGMSGLETLAEIKEKKSSIPVIMITKSEEEHIMEEAIGSKIADYLIKPVNPNQILLSLKKNLDHSRLISEKTTLDYQKEFRKISMEMNMVNSYEDWVEFYKKLIFWELELE-NIDDQNMFQILESQKAEANNLFGKFIEKNYEDWF--------PVQSHDLFKKLVIPEL---NVLFVVIDNLRYDQWKAFENVVNNHYKLESVPYFAILPTATQYARNAIFSGLLPSEMEKQFPQYWKNDT--EDGGKNLYEAEFLTAQLKRNIEQEYFKITNLNNGKKLAENFKSLKD-K-KLVTVVYNFIDMLSHAKTDMDVVKELASDDKAYRSLTLSWFKNSPLLEIIQQAQKLGFKLIITTDHGTINCKNPSKVIGD-KNTSLNLRYKTGRSLTY--KEVYAVKDPKKIGLPSINMTSIYIFAKNDIFLAYVNNYNHYVSYYRNTYQHGGISLEEVIVPFLVFSPK------ 
AIN71714     --------------------------------------------------------------------------------------------------MNSIKILWVDDEIDLLKPHILFLEKKNYIITTCNNGRDAVDIFQEEN-FDIVFLDENMPGMSGLETLAEIKEKKSSIPVIMITKSEEEHIMEEAIGSKIADYLIKPVNPNQILLSLKKNLDHSRLISEKTTLDYQKEFRKISMEMNMVNSYEDWVEFYKKLIFWELELE-NIDDQNMFQILESQKAEANNLFGKFIEKNYEDWF--------PVQSHDLFKKLVIPEL---NVLFVVIDNLRYDQWKAFENVVNNHYKLESVPYFAILPTATQYARNAIFSGLLPSEMEKQFPQYWKNDT--EDGGKNLYEAEFLTAQLKRNIEQEYFKITNLNNGKKLAENFKSLKD-K-KLVTVVYNFIDMLSHAKTDMDVVKELASDDKAYRSLTLSWFKNSPLLEIIQQAQKLGFKLIITTDHGTINCKNPSKVIGD-KNTSLNLRYKTGRSLTY--KEVYAVKDPKKIGLPSINMTSIYIFAKNDIFLAYVNNYNHYVSYYRNTYQHGGISLEEVIVPFLVFSPK------ 
ALM07145     --------------------------------------------------------------------------------------------------MNKITILWVDDEIDLLKPHIIFLESKNYKVITCLSGQEALEELAKSK-VDIVFLDENMPGISGLETLNEIKIINSSLPVVMITKSEEELIMEEAIGSKIADYLIKPVNPNQILLSLKKNLDHSRLVSEKTTANYQQEFRKISMDLSMVNSYEEWAELYKKLIYWELRLE-EIEDSGMFEILESQKTEANAQFCKFMEKNYEDWY--------PVMSHTLFKELVKPEL---KTLLVVVDNLRYDQWLAFEDTLNTFYKKKKTPYYSILPTATQYARNAIFSGLTPLDMEKKYPNWWKNDT--DEGGKNLFEAEFLDTQLKRLLKWDYHKISSLKQGKNLSQNFKSHKE-N-DLTVIVYNFVDMLSHSRTEMEVIKELASNDKAYRSLTLSWFKNSPLLEIIQQAQNMGLKLIITTDHGTINVKQPSKVIGD-KETSLNLRYKTGRSLTY--KDVLEIRNPKDVNLPTINVSSSFIFAKNDMFFAYPNNYNHYVSYYRNTYQHGGVSLEEVIIPFIVLEPR------ 
AJR04274     --------------------------------------------------------------------------------------------------MSTIKILWVDDEIDLLKPHIMFLEQRNYHVTKCKSGSEAIDILDTEK-FDIVFLDENMPGLTGLETLNEIKEKQASLPVVMITKSEEEYIMEEAIGNKIADYLIKPVNPNQILLSLKKNLDHSRLISEKTTSNYQQEFRKIAMELAMVNSYEDWAALYQKLIYWEIELE-DIEDAGMFEILESQKNEANIQFGKFIEKNYSYWF--------PIMSHTLFKNKIVPEL---PTLLVVVDNLRYDQWKVFEPIINNHFKKDKEAFYSILPTATQYARNAIFSGLMPSDMEKLFPEYWKNDT--DDGGKNLHEADFLETQMKRLLNYEYHKITNLKSGKKLVENFKTLKN-N-DLTVVVYNFVDMLSHAKTEMEVVKELASNDKAYRSLTLSWFKNSPLLEMIQMAQQLGFKLILTTDHGTINVKNPSKVIGD-RDTSLNLRYKTGRSLTY--KDVLVIKEPQSVHLPSISMSSSYIFAKSDLFFAYPNNYNHYVSYFRNTYQHGGVSLEEMIIPFVVFNPK------ 
APA93115     --------------------------------------------------------------------------------------------------MNKIHILWVDDEVDLLKPHILFLEKKDYIVTTCTNGQDAIDLFKENQ-YDIVFLDENMPGLSGLETLNEIKTIKSNTPIIMITKSEEEYIMEEAIGAKISDYLIKPVNPNQILLSLKKNLDDSRLISEKSSLSYQKEFRNISMDLMQARDYEDWISIYRKLLYWEQKLE-NIEDQNLFNILDSQKTEANSLFGKFVEKNYESWI--------PVFSHQIFRKWVAPEL---KLLFIVIDNLRYDQWRAFEAIVTNHYKVESNSFFSILPTATQYARNAIFSGMTPLEMSEQLPQYWKNDT--DEGGKNLFENEFLQHQLQRLIKNEYHKITNLKEGRKLADNFKALKD-N-KLITIVYNFVDMLSHAKTEMEVIKELASNDKAYRSLTVSWFRNSPLFEIIQQAQALGYKLIITTDHGTINCKNPSKVIGD-KNTSLNLRYKTGKSLTF--KDVYHVKDPKKVQLPNINVSSSFIFAKNDFFLAYQNNFNYYAAYFRNTYQHGGISLEEMIVPFIVLNPK------ 
ALM19767     --------------------------------------------------------------------------------------------------MNNIKILWVDDEVDLLKPHILFLESKGYKVDTRVSGTEAIEAIDEEN-YDIVFLDENMPGLTGLETLTEIKEKQSQLPVIMITKSEEEYIMEEAIGAKIADYLIKPVNPNQILLSVKKNLDHSRLINEKTTSDYQKEFQKISMELSMINSYEEWVKLYQKLLYWEIELE-DIEDSGMREILNAQKTEANHQFCKFIDRNYPEWF--------PLLSHQLFRKKVVPSL---QVLFVVIDNLRYDQYKAFEGLVNNHYKKQQETYCSILPTATQYARNAIFSGLMPEDMKKRHPEYWKDDT--DEGGKNMHEADFLEAQLKRLVSWQYHKITNENNGRKLADNFKSQKD-N-DLTVVVYNFVDMLSHSKTEMEVIKELASNDKAYRSLTLSWFKNSPLLEIIQRAQQLGMKLILTTDHGTINVTTPSKVIGD-KNTSLNLRYKTGRSLTY--KDVLAAQDPATIKLPKINMSSSFIFAKGDLFFAYPNNYNHYVSYYRNTYQHGGVSMEEMLIPVATFEPR------ 
AMR26294     --------------------------------------------------------------------------------------------------MQRYSILWADDEIDLLKPHILFLKDKGYDVTPVNSGADALEEVQEHT-YDLVFLDENMPGLTGLETLTEIKIVRPTVPVVMITKSEEEHIMEGAIGAKIADYLIKPVNPNQILLSVKKVLDNKRLVTEATNSGYQRDFRQLGMQLSDRLSPSEWVDVYKKLVYWELEIN-ETEGKSMAEVFNMQKDEANTYFGRFIMENYEDWV--------PMMSHQLFKDKVFPLM---PVYFVLIDNLRYDQWKVLEPIIAELFTVDSELYYSILPTTTAYARNAIFAGMMPGEIQKKYPNLWVWDE--DEEGKNLHEAEFLEINFQRNAKHSYHKITNLQAGKDLLGKMANLHN-NYKLNVIVYNFVDMLSHARTDMAMIRELAADESAYRSLTRSWFLHSPLYEMLQTISEKKGKLIITTDHGTIRVKRPYKIVGD-RNTNTNLRYKHGRNLGF--RDIFVVRKPESIFLPRENVSTAYVFTLGDYFFAYPNNYNYYVNYYKDTFQHGGVSLEECIIPYITLTAK------ 
APY00253     --------------------------------------------------------------------------------------------------MDKIKILWVDDEIDLLKPHIIFLEQKNYLVTKCNSGTEALEILENEK-FDIVFLDENMPGLTGLETLNEIKEKQDTLPVVMITKSEEEYIMEEAIGNKIADYLIKPVNPNQILLSLKKNLDHSRLVSEKTTSNYQQEFRKIAMDMAMVNSHEEWAALYQKLIYWEMQLE-DIEDSGMFEILESQKNEANIQFGKFIDKNYPTWF--------PTLSYNLFKDKIVPEL---PTLLVVVDNLRYDQWKAFEPFVANHYKKESTPFYSILPSATQYARNAIFSGLMPSDMEKLHPELWKNDT--DEGGKNLHENDFLEAQMKRLFKHEYYKITNLKNGKKLADNFKGTKD-N-DLTVVVYNFVDMLSHSKTEMDVVKELASNDKAYRSLTQSWFKNSPLLEMIQQAQQMGFKLIITTDHGTINVKNPSKVIGD-RDTSLNLRYKTGRSLSY--KDVLAAKNPKTIHLPSLSMNSSFIFAKSDLFFAYPNNYNHYVSYYRNTYQHGGVSLEEMIIPFVVLNPK------ 
AOW11360     --------------------------------------------------------------------------------------------------MDKIKILWVDDEIDLLKPHILFLEKKNYSVTTCNNGRDAIDIFDENN-FDIVFLDENMPGMSGLDTLSEMKEKKSSVPMIMITKSEEEYIMEEAIGSKIADYLIKPVNPNQILLSLKKNLDNSRLISQKTTLDYQKEFRKITMELAMVNSYEDWVELYKKLLFWELELE-DIDDQGMIEILESQKVEANSQFGKYIERNYADWF--------PIQSHNLFKELVVPEI---PVLFIVIDNLRYDQWKAFENVVGNYYKLEKVPYFSILPTATQYARNAIFSGLTPLEMEKQFPQYWKNDP--EEGGKNLYEAEFLTAQIKRLIKEDYFKITNLAGGKKLVESFKSLKD-N-DLITVVYNFVDMLSHAKTEMDVVKELASDDKAYRSLTLSWFKNSPLLELIQQAQKLGFKLILTTDHGTINVKNPSKVVGD-KNTSLNLRYKTGRSLTY--KDVYSVKEPKNIGLPAINMSSSYIFAKNDLFLAYVNNYNHYVSYYKNTYQHGGISLEEMIIPFLVFNPK------ 
AIM35531     --------------------------------------------------------------------------------------------------MQKTHILWADDEIDFLKPHILLLEERGYKVKTVNNGNDAVDAFKEGL-FDLVFLDENMPGLTGLETLAILKSINPTVPTVLVTKNEEEHVMEDAIGSKIDDYLIKPVNPKQILLTIKKLTENRRLVNEKTSMAYQQDFRNLGMVLNDDLSYKQWTEAYKKLIYWELSLE-KLEDAGMHEILTTQKSEANVQFSKFIERNYLNWM--------PILSHQLFKKKVFTQL---PTFFFLIDNLRYDQWKVINEVITDYFRLEEDTYYSILPTATQYARNAIFSGLTPLEMEKRFPKMWQNDE--DEGGKNLYEDKFLEDQINRVIKHSYTKVLTLDQGKDVVDNLSNLMQ-N-NLNVLVYNFVDMLSHARTDMAMIRELANNEAAYRSLTLSWFEHSPLFEALKWLSQRNVKVIITTDHGTIKVKKPSKIVGD-RNTNTNLRYKQGKNLNF--KDVFLIKNPHDAQLPKLHMSSCFVFAKEDSYFVYPNNYNQFVNYFNETFQHGGISLEEMIIPFATYTSK------ 
AJA69840     --------------------------------------------------------------------------------------------------MNKIHILWVDDEVDLLKPHILFLEKKDYIVTTCTNGQDAIDLFKENQ-YDIVFLDENMPGLSGLETLNEIKTIKSNTPIIMITKSEEEYIMEEAIGAKISDYLIKPVNPNQILLSLKKNLDDSRLISEKSSLSYQKEFRNISMDLMQARDYEDWISIYRKLLYWEQKLE-NIEDQNLFNILDSQKTEANSLFGKFVEKNYESWI--------PVFSHQIFRKWVAPEL---KLLFIVIDNLRYDQWRAFEAIVTNHYKVESNSFFSILPTATQYARNAIFSGMTPLEMSEQLPQYWKNDT--DEGGKNLFENEFLQHQLQRLIKNEYHKITNLKEGRKLADNFKALKD-N-KLITIVYNFVDMLSHAKTEMEVIKELASNDKAYRSLTVSWFRNSPLFEIIQQAQALGYKLIITTDHGTINCKNPSKVIGD-KNTSLNLRYKTGKSLTF--KDVYHVKDPKKVQLPNINVSSSFIFAKNDFFLAYQNNFNYYAAYFRNTYQHGGISLEEMIVPFIVLNPK------ 
AMC10037     --------------------------------------------------------------------------------------------------MSNINILWVDDEIDILKPHILFLEKKGYTVSTCNNGADAIDMCDENN-YDIIFLDENMPGLSGLETLVKIKSKRPNIPVVMITKSEEEYIMDDAIGNKIADYLIKPVNPHQILLSLKKNLDHSRLISEKTTSNYQQEFRKIAMDLAMVNSYSEWIDIYKKLVYWELELE-NISDSGMIEILESQKQEANTLFFKFIKKNYADWI--------PILSNTLFKNVILPEV---GTLLVIIDNLRYDQFYILEQTITKYYKKEEISYFSILPTATQYARNAIFSGLMPLEMEQKHPNYWKNDT--DEGGKNLHEEDFLRAQLNRLLKLAYYKITNLKSGKQLADNFNSIKE-N-DLTVIVYNFVDMLSHAKTEMEVIKELASDDKAYRSLSNSWFKNSPLLEIIQKAQNLGLKLIITTDHGTINTKTPSKVIGD-KNISSNLRYKTGRSLSY--KEVFAVKNPKEIGLPSISINSSFIFAKEDLFFAYPNNFNHFVKYYKNTYQHGGISLEEMIIPCAIFVPK------ 
SCM59770     --------------------------------------------------------------------------------------------------MNKAHILWADDEIDLLKPYILFLEEKGYGVDTVNSGRDAIEKCRTSV-YDILFLDEHMPGLSGLETLTEIASSHPDLPVVMITKSEDEGIMEKAIGKKIADYLIKPVNPNQILMTIKKRLEKEEIISESNTIHYREEFGRLSREMNECRRADEWVSIYKKLTFWEIEFS-RS-QHPLQELLAAQKSEANVRFGKFVTQNYENWL--------PLLSHGLLQQRLLPEL---KIFFILIDNFRYDQWLAIKSLVSDLFTY-TDTCFSILPTATQYARNAIFSGLTPLQLSKRFPGLWVGEG--EAEGKNLSEELLLRSLLERFERYSYHKISTNAEGEKLVQNFASLER-N-ELNVVVFNFIDMLSHARTESPMIRELAPDEPAYRSITRSWFRHSPLIGLLKKIAERRGRVLLTTDHGTIRVRHPQKVESE-KSVNANLRYKVGRNLTY--KRVFSITHPEKAGLPSPNISTRYIFALGDDFFVYPNRFNHYVSYYENTFQHGGVSMEEMIVPLVTLQAR------ 
APA65825     --------------------------------------------------------------------------------------------------MNKIKILWVDDEIDLLKPHIIFLESKNYSVITCQSGQEALEELAQTR-VDIVFLDENMPGISGLETLSEIKTINNSLPVVMITKSEEEFIMEEAIGSKIADYLIKPVNPNQILLSLKKNLDHSRLVSEKTTSNYQQEFRKIAMDLSMVSTYQEWADLYKKLIYWELQLE-EIEDRGMFEILESQKTEANQQFGKFVDRNYEDWF--------PVMSHTLFKKWIAPEI---KTLLIVVDNLRYDQWYAFEDTVNSFYKKKKDSYYSILPTATQYARNAIFSGLTPLDMEKKYPEWWKNDT--DEGGKNLFEDKFLDAQLKRLLKWEYHKISSLKQGKHLSQNFKGQKD-N-DLTVIVYNFVDMLSHSKTEMEVIKELASNDKSYRSLTTSWFKNSPMLEIIQQAQTLGMKLIITTDHGTINVKTPSKVVGD-RDTSLNLRYKTGRSLTY--SEVLAAKDPKTINLPSINMSSSFIFAKNDYFFAYPNNYNHYVSYYRNTYQHGGVSLEEMIIPFVVLEPK------ 
AMS26679     --------------------------------------------------------------------------------------------------MQNINILWADDEIEMLKPHILFLKTKGYEVHKVTNGLDAIDACRNND-FDIIFLDENMPGISGLEALAQIKTIKPEVPVVMITKSEEEHIMEEAIGSKIADYLIKPVNSNQILLSIKKQLDNKRLVSEKTAQGYQQEFRQIGMELSDNLDFDAWVTLYRKLIYWELELS-NSPDTGMDEILLMQKSEANRSWTKFVKQNYINFL--------PAMSHTVMKRKVIPEL---PVFLLLLDNFRFDQWKVIQSMLNEYFRTINDVYLTILPTTTHYARNSFFAGMMPSEIDKLYPNLWVDEE--EDEGKNLHEEELLQTQLQRADKFSYTKITNLDAGKRLVDDIPNMLN-N-KFNAIVYNFVDMLSHARTEMNVMKELAEDEAAYRSITQSWFEHSPLFDALKRLAQYKVKLIITTDHGSIRVSNPVKIVGD-RATSTNLRYKQGRNLNY--SDLFTIKDPSEAYLPKQNISSRFVFATEDHFMAYPNNYNYHVKMYNNSFQHGGISLEEMIVPFVILETK------ 
AMQ56381     --------------------------------------------------------------------------------------------------SQKFHILWADDEIDLLKPHILFLQQKGCEIATVNSGIDAIEEVEEKN-FDVIFLDEMMPGMTGLETLQHIKQLKPQIPVVMITKSEEEHIMDDAIGGKIADYLIKPLNPSQIWLSVKKILQNRQLIESKTTQSYQQEFMQISLALGDANDHQDWADLYRKLTFWELQID-ETESKNMQEVLETQKAEANSSFARWVKDNYLDWM--------PLLSHQVIREKVFPHL---PLFFIVIDNLRLDQWEEIEPLLSPYFTVEEETYFSILPTTTAFARNALFSGMMPLDMARFYPNLWEDED--TEEGKNNFEEDWIKINLEKNGKFSYHKILQSHQGKAIVDQFHTMMQ-N-SLNVLVYNFVDMVSHARTDMKMIRELAPDESAYRSLTKSWFEHSSLFDLLKKIHHVGAEVIITTDHGTKRVNKPYRIIGD-KNVTTNLRYKQGKNLNF--GKVFEIKKPEEAKLPKLNVSSSYVFAVEDYFFAYPNNYNYYVNYYKDTFQHGGISLEEMIIPIVRLSPK------ 
ALL04106     --------------------------------------------------------------------------------------------------MQETKILWADDEINLLKPHILLLNEKGYHVTTFTNGNDALEAFGKEH-FDLVFLDENMPGLTGLETLTAIKNIRNDVPVVLITKSEEENLMEDAIGSKIDDYLIKPVNPKQVLLTIKKIIDNKRLVSEKTSMAYQQDFRRLGMTLNDRLSYEEWVDVYKKLVFWELELE-KLDDPQMHEILTMQKSEANAQFSKFIEDHYLGWV--------PLLSNELLKRKAFPLI---PVFFILIDNLRYDQWKIINPLITEHFRLEEDTYSSILPTATQYARNSIFSGLMPLEMEKRFPKLWQNDD--DEGGKNLHESTFLTENIKRTYKHSYHKILTYDDGKALNEQVNNLLQ-N-DFNAIVYNFVDMLSHARTDMQMIRELANDDAAYRSLTLSWFEHSPLMELLKKIAQKKVKLVITTDHGTIRVKHASKVIGD-RNTNTNLRYKQGRNLNY--KEVFLIKNPHEAQLPKINISSNYIFAKEDRYFVYQNNYNQFVNYYNETFQHGGISLEEMIIPVATYSSK------ 
APS39517     --------------------------------------------------------------------------------------------------MNKIKILWVDDEIDLLKPHILFLESKDYEVVTSQSGTEALEQIEEES-FDIVFLDENMPGLTGLETLAEIKEKRENLPIVMITKSEEEYIMEEAIGSKIADYLIKPVNPNQILLSIKKNLDHSRLISEKTTSNYQQEFRKIAMDLSQVNTFEEWAELYQKLIYWELQLE-GLEDSGMFEILESQKNEANTQFCKFIDKNYPSWF--------PIMSHTIFKEKVVPEI---PTLLVVVDNLRYDQWKALEPVISNYYKKEKEPYYSILPTATQYARNAMFSGLMPSEMEKLFPQYWKNDT--EEGGKNNHEAEFLNEQLKRLFKSEYHKITSLKAGKKLAENFKTQKD-N-DLTVVVYNFVDMLSHSKTEMEVIKELASNDKSYRSLTYSWFKNSPLLDIIQQARQLGFKLILTTDHGTINAKNPSKVIGD-KNTSLNLRYKTGKSLTY--KDVLAATNPKSIHLPSINMSSSFIFAKGDLFFAYPNNYNHYVSYYRNTYQHGGVSLEEMIIPFVVMEPK------ 
ALJ04008     --------------------------------------------------------------------------------------------------MNTIKILWVDDEIDLLKPHILFLEKKNYEVTKCNSGTEAIDMLDDHK-FDIVFLDENMPGLTGLETLNEIKEKQANLPVVMITKSEEEYIMEEAIGNKIADYLIKPVNPNQILLSIKKNLDHSRLVSEKTTSNYQQEFRKIAMDLAMVNSYEEWVNLYQKLIYWEIQLE-DIEDVGMFEILESQKVEANSQFGKYIEKNYFNWF--------PIMSHTLFKEKIAPEL---PILLVVIDNLRYDQWKVFEPIINNYYKKDSTGFFSILPTATQYARNAIFSGLMPSEMEKLFPKYWKNDT--DEGGKNLYEAEFLESQMKRLLTYEYHKITNLKSGKKLADNFNSLKD-N-DLTVVVYNFVDMLSHSKTEMEVVKELASNDKAYRSLALSWFKNSPLLEMIHQAQALGFKLLLTTDHGTINVKNPSKVVGD-RDTSLNLRYKTGRSLTY--KDVLVAKDPKEIHLPSITMSSSFIFAKSDLFFAYPNNYNHYVSYFRNTYQHGGVSLEEMIIPFVVFNPK------ 
AOW16044     --------------------------------------------------------------------------------------------------MSSIQILWVDDEIELLKPHILFLERKNYKVTTCTNGADAIDLVDGQN-FDIVFLDENMPGLTGLETLSEIKQKQANLPVVMITKSEEEYIMEEAIGSKISDYLIKPVNPSQILLSLKKNLDNSRLVSEKTTSSYQQEFRKISMDLSMVNSYSEWIDLYKKLVHWELELE-NISDPGMLGILESQKQEANNQFFKFIKKNYEDFL--------PTFSHTLFKDYVVPEL---SVLWVVIDNLRYDQYRILEPLINNFYKKDKYSYFSILPTATQYARNAIFSGLMPSEMEKRHPNYWKNDV--DEGGMNLYENEFLTAQIKRLIKHEYYKITSLKSGKELADNFNGTKQ-N-DLTTVVYNFVDMLSHSKTEMEVIKELAGDDKAYRSLTLSWFKNSPLFEIIQKAQNLGQKLIITTDHGTINCKNPTKVIGD-KNISANLRYKTGRSLSY--KDVYAVRNPKDIFLPTVAMNSPFIFAKEDLFFAYPNNFNHFVKYYKNTYQHGGVSLEEMIIPCAVYSPK------ 
ANU63942     ---------------------------------------------------------------------------------------------------MPNSILWADDEIDLLKPHILFLKSKGYDVTTVNNGRDALELVGQHP-FDLIILDENMPGLTGLETLMLIKQSAPHVPVIMITKSEEENIMNQAIGSKISDYLIKPVNPTQILLSIKKNLHSGQLVTETTATGYRQQFAELSQLIGACRTIEDWHNLYGKLVYWEMELA-AAPDSGMEEMLMMQKREANAAFNKFVRKNYESWL--------PLMSPEIFKECIFPLL---KVFFILIDNFRLDQWRTIKPLLADIFNF-DRLYTSILPTATQYARNAIFSGLMPLQIAKMFPGLWVDED--SEEGKNLNESPLIATQFERYVKFSYNKVNDSTGNERLLREFSNLAL-N-NLNVVVLNFIDMLSHARTESKMIRELATNNAAYRSLTETWFRHSSALDLFRRIAEAGYRIVLTTDHGTIRVDNPIKVIGD-KNTNTNLRYKVGKNLNY--RQVYEIKRPDRFGLPSPNVSSTYIFAGEDDFFAYPNNYNYYVQYYTGTFQHGGISLEEMVVPLITLTPK------ 
APQ18889     --------------------------------------------------------------------------------------------------MNKIKILWVDDEIDLLKPHIIFLETKNYEVITCISGQEALEELAKTR-VDIVFLDENMPGISGLETLSEIKVIDSSLPVVMITKSEEEFIMEEAIGSKIADYLIKPVNPNQILLSLKKNLDHSRLVSEKTTSNYQQEFRKIAMDLSMVNSYQEWVDLYKKLIYWELQLE-EIEDSGMFEILESQKTEANQQFGKFVDRNYADWF--------PVMSHTLFKEWIAPEI---KTLLIVVDNLRYDQWYAFEDSVNSFYKKKKNSYYSILPTATQYARNAIFSGLTPLDMEKKYPDWWKNDT--EEGGKNLFEDKFLEEQLKRLLKWEYHKISSLKQGKHLSQNFKAQKD-N-DLTVIVYNFVDMLSHSKTEMEVIKELASNDKSYRSLTTSWFKNSPMLEIIQQAQSLGMKLIITTDHGTINVKSPSKVVGD-RDTSLNLRYKTGRSLTY--NDVLAAKDPKSIYLPSINMSSSYIFAKNDLFFAYPNNYNHYVSYYRNTYQHGGISLEEMIIPFIVLEPK------ 
APG64445     --------------------------------------------------------------------------------------------------MKQIDILWVDDEIDLLKPHQLFLEKKGYKVTTSTNGTDAIDLIDEKR-FDIVFLDENMPGLTGLETLAEIKQKQPNLPIVMITKSEEEYIMEDAIGSKIADYLIKPVNPNQILLSLKKSLDHSRLISEKTTSNYQQEFRKISMDLAMVNSYEEWFTLYKKLIHWELELE-TISDAGMLGILESQKQEANTQFFKFVKKNYQDWL--------PTFSHTLFKDFVVPHL---GTLLIVIDNLRFDQYRTLEPLLNNFYKKEEHSYLSILPTATQYARNAIFSGLMPSEMEKKHPNYWKNDL--DEGGKNLYENEFLEAQIKRLIKHEYYKITNLRSGKELADNYNGTKQ-N-DLTVVVYNFVDMLSHAKTEMEVIKELAGDDKAYRSLTVSWFKNSPLFEIIQKAKLLGQKLIITTDHGTINCKHPTKVIGN-KNISSNLRYKTGRSLSY--KDVFAVKNPKDIFLPSIAINSPFIFAKEDMFFAYPNNYNHFVKYYKNTYQHGGISLEEMIIPCAIYEPK------ 
APG59462     --------------------------------------------------------------------------------------------------MNNIKILWVDDEIDLLKPHIIFLESRNYKVETCKSGTEALERIEDEN-FDIVFLDENMPGLTGLETLTEIKEKRETLPIVMITKSEEEYIMEEAIGSKIADYLIKPVNPNQILLSIKKNLDHSRLISEKTTSNYQQEFRKIAMEMSQVNSWEEWAELYQKLVYWEIQLE-DIEDSGMFEILESQKLEANNQFFKFISKNYESWF--------PVMSHTLFKKKVIPEL---PTLMIVVDNLRYDQWKSLEPIINTYYKKEKTPYYSILPTATQYARNAIFSGLMPSEMEKLFPKYWKNDT--EEGGKNLFEAEFLREQLKRLLKFEYHKISSLKAGKKLVDNFKTQKS-N-DLTVVVYNFVDMLSHSKTEMEVIKELASNDKSYRSLTQSWFKNSPLLEIIQKAQQSGFKLIITTDHGTINVKNPSKVIGD-KNTSLNLRYKTGKSLTY--KEVFAIEEPKSIYLPTLNMSSSYIFAKEDFFFAYPNNYNHYVSYYRNTYQHGGISLEEVVIPFVVLNPK------ 
APU95492     --------------------------------------------------------------------------------------------------MQKTHILWADDEIDFLKPHILFLESKGYKVDTVNNGNDAVEAFKNGF-FHLVFLDENMPGLTGLETLAILKSINPTVPVVLVTKNEEEHVMEDAIGSKIDDYLIKPVNPKQILMTIKKLTENKRLVNEKTSMAYQQDFRNLGMILNDNLDFNQWSEVYKKLVYWELSLE-KLEDNNMHEILTMQKSEANMQFSKFIENNYIQWI--------PILSHQLFKKKVFPTI---PTFFFLIDNLRFDQWKIINEVITDYFRLEEINYYSILPTATQYARNAIFSGLTPLEMEKRFPKLWQNDE--DEGGKNLYEDKFLEDQIKRLIKHSYTKILTLEQGKDVLDNLGNLMH-N-QLNVLVYNFVDMLSHARTDSSMIRELANDEAAYRSLTLSWFEHSPLLEALKWLSQKKVRVIITTDHGTIRVKKPSKIVGD-RNTNTNLRYKQGKNLNY--KDVFAIKNPHEAQLPKLHVSSTYVFAKEDSYFVYPNNYNQFVNYFNGTFQHGGISLEEMIIPFATYLPK------ 
APY07139     --------------------------------------------------------------------------------------------------MNNINILWVDDEIDLLKPHILFLEQRHYSVTKCKSGTEALDIINDTN-FDIVFLDENMPGLTGLETLNEIKERRPNLPVVMITKSEEEYIMEEAIGSKIADYLIKPVNPNQILLSLKKNLDHSRLVSEKTTSNYQQEFRKIAMDLSMVNTYEEWAELYQKLIYWELQLE-DIEDIGMTAILESQKTEANLQFGKFIEKNYEQWF--------PVMSHTLFKEKVVSEL---PTLMIVIDNLRYDQWKAFEPIVNNYYKKTSLSFYSILPTATQYARNAIFSGLMPADMEKLYPNYWKNDT--DEGGKNLHEDDFLREQLKRLINYEYHKITNLKSGKKLVENFRNLKN-N-DLSVIVYNFVDMLSHSKTEMEVVKELASNNKAYRSLTQSWFKNSPLLEMIQLSQQLGFKLILTTDHGTINVKAPSKVIGD-RDTSLNLRYKTGRSLTY--KDVLAVKDPKSIHLPSLTMSSSFIFAKGDLFLAYPNNYNHYVSYYRNTYQHGGVSLEEMIIPFVVLDPK------ 
APY12381     --------------------------------------------------------------------------------------------------MNTIQILWVDDEIDLLKPHILFLEQRNYKVTTCRSGTEAIDVLDEAS-FDIVFLDENMPGLTGLETLNEIKEKQDTLPVVMITKSEEEYIMEEAIGNKIADYLIKPVNPNQILLSLKKNLDHSRLVSEKTTSNYQQEFRKIAMDMAMVNTYEEWVDLYQKLIYWEIQLE-DIEDTGMFEILESQKTEANIQFGKFIEKNYPDWF--------PIMSHTLFKERIVPEI---PTLLVVIDNLRYDQWKAFEPILKNYYKKEKEAFFSILPSATQYARNAIFSGLMPSDMEKLYPQYWKNDT--DEGGKNLHEADFLEAQMKRLIEYEYYKITNLKNGKKLTENFNSLKD-N-DLTVVVYNFVDMLSHSKTEMEVVKELASNDKAYRSLTLSWFKNSPLLEMIQRAQQLGFKLILTTDHGTINVKNPSKVIGD-RDTSLNLRYKTGRSLTY--KDVLEIKNPKDIHLPSITMSSSFIFAKSDLFFAYPNNYNHYVSYYKNTYQHGGVSLEEMVIPFIVFSPK------ 
ANW95553     --------------------------------------------------------------------------------------------------MNNIEILWVDDEINLLKPHILFLENKNYKVTPCTNGADAIDLVKSKN-FDIIFLDENMPGLSGLETLTDIKNIQNNIPVVMITKSEEEYLMEEAIGSKIADYLIKPVNPNQILLSLKKNLDHTRLISERTTINYQQEFRKISMELASVNSHSEWVEVYKKLIYWELELE-NISDAGLLSILESQKQEANQIFFKYIKNNYSDWF--------PILSHQLFKNIILPEI---KTMVIVVDNLRYDQYLVLEKTILKHYKKQQIPFYSILPTATHYARNAIFSGLTPLEMSTKHKDIWLSEN--DEGGKNMNEEEFLKRQLKTLLPFSYHKISSQKSGKELIQNYNQYKE-N-KFNVVVFNFVDMLSHAKTETQVIKELASDDKSYRALTDTWFQNSPMLELIQKAQKDNIKLIITTDHGTVNCSKPTQVIGT-KAIASNLRYKTGRSITY--KDVYAEHDPKQIFLPQEHMNSSFVFAKDNLFFVYPNNQNHYTKYYKDTYQHGGISLEEMIIPCVILTPK------ 
AOR27094     --------------------------------------------------------------------------------------------------MGNINILWVDDEIEFLKSHIIFLEQRNYTVTPCQSGTEALTLIKEND-FDIVFLDENMPGLSGLETLSELKEIKATLPVVMITKSEEEYIMEDAIGNKIADYLIKPVNPNQILLSLKKNLDHNRLVSEKTSSNYLQEFRKISMNLNEINSFEEWEQLYKKLVFWELELE-SSNDATMSEILDAQKMEANQQFGRFIEKFYPDWF--------PVMSHTLFKNKIANEL---PTLLIVIDNLRYDQWKILEPTVNNHYKTQESLYYSILPTATQYARNAIFSGLMPSEMEKLYPQYWKNDT--DEGGKNLFEAEFLEAQLKRLLKHEYIKITNLRAGKKLSETFKTKAQ-N-DLTVLVYNFVDMLSHAKTEMEVLKELASNDKGYRSLTKSWFQNSPLLEIIKQAKELNFKLIITTDHGTINVKNPSKVVGN-KDTSLNLRYKTGRSISY--KDVLAVKDPKSIHLPSAAMNSTFIFAKDNLFFAYPNNYNYYVNYFRNTYQHGGISLEEVIIPFVVLNPR------ 
ACU58780     --------------------------------------------------------------------------------------------------MSQINILWVDDEIESLKSQIMFLETKGYKVSALTNGYDALEFLKEQV-VDVVLLDESMPGITGLETLGKIKEIDQQIPVVMITKNEAENVMDEAIGSQITDYLIKPVNPNQVLLSLKKIIDNKRLVAEKTTIAYQQEFRSLFMALNSNPDYNEWMDIYKKLVYWEMEMG-KTNSPELLEVLNTQKAEANTEFAKFISRNYASWV--------PVMSHTLFRDKIVPSL---ANFVIIIDNLRLDQWKAILPIFLESFRLVQDTFYSILPTSTQYSRNAIFAGMLPVDIESRFPQEWKNDD--EEGGKNLHEEHFFADQLRRLTRFSYTKVTTHNDGQHLVNNIHNLMA-Y-PLNVIVYNFVDMLSHARTEMEVLKELAADEMSYRSITASWFEHSPLHQALKKISEKKINLIIATDHGNVRVKTPIKVIGD-KQTTTNLRYKHGRNLNY--KEVLAFRDPKEAGLPRPNVNSSYIFAKEDGYLCYPNNYNYFVNFYRNTFQHGGISLEEVIVPVARLVSK------ 
AFC24846     --------------------------------------------------------------------------------------------------MSTIKILWADDEQKLLKPQIMFLEKKGYEVVPVTNGHDAIEEVSEKMGYDIVFLDESMPGITGLETLDRIKELAPHLPVVMITKNEAEDVMEQAIGSKISDYLLKPVNPLQLLSTLRKLVDGDRLVQEETRMKYQQEFRNILMAINNSMDAHEWAEVYKKIIYWELKLD-ASKTASMADILATQKDSANAEFAKFIDRNYVDWL--------PVMSHDLLRSMVFPDV---PTVFLLLDNLRFDQWKMIEPIISRYFKVEEDYFYSILPTTTQYSRNAIFSGMMPGEIAKRYPELWLNDN--EKGGKNLHEAELLGRQIKRVIQYGYFKVTNMDGGKQLVDNIHNYIQNN-DLFCIVYNFIDMLSHARTEMDILKELAADEKAYRSLTVSWFEHSPLWEALKSIAQQDVQLFIATDHGSIRVHQPSKVVGD-RETTTNLRYKVGRNLQY--KDVFDIRRPEDGKLPRPNVSSTFIFAKNDRFFLYPNNYNHYNNYYSNTFQHGGISLEEIICPIIKLRSK------ 
AND63077     -----------------------------------------------------------------------------------------------------MKILWVDDEIDLLKPHILFLEKKNYQVTTCNNGRDALDLFQEEN-FDIIFLDENMPGMTGLEVLSEMKEKKQAIPIIMITKSEEEYLMEEAIGAKIADYLIKPVNPNQILLSLKKNLDHSRLISEKTTLDYQKEFRKIALDMAMVDTYEEWVDLYKKLMFWEMELE-NIDDQNMFQILESQKAEANSQFGKFIEKNYEDWF--------PILSHEVFRKLVVPEL---NILFVVIDNLRYDQWKSFETVLGNHYKLEDTPYFALLPTATQYARNALFSGLLPIEMEKMYPQYWKNDV--DEGGKNLYEAEFLTEQLKRLISHEYFKVTNFANGKKLAENFKGLKD-K-KLVAVVYNFVDMLSHAKTDMDVVKELASDDKAYRSLTLSWFKNSPLLEIIQQAQRLGFKLILTTDHGTINVKNPSQVIGD-KNTSLNLRYKTGRSLTY--KDVLAIKDPKKIGLPAINMTSSFIFAKSDHFLAYINNYNHYASYYRNTYQHGGISLEEMIIPFLVFSPK------ 
BAR95478     --------------------------------------------------------------------------------------------------MSNGLLLWVDDEIELLKAHIIFLEKKGYEVVTVSNGADAIEQCRTQT-FDLVLLDEQMPGLSGLETLQKMKEIQPATPIVMVTKSEEEDIMNQAIGAKIADYLIKPVNPSQILLTLKKNIHRREIVTEVTQTGYQQEYQQLAMQISDCRDFNDWVEVYKRLVKWELELS-SA-DSNMTEMLTMQKEDANNGFAKYIAKNYLDWV--------PLMSPDIFKSRVFPMI---KVFLIVIDNLRVDQWRFLSEELAELFDI-DDFYMTILPTATQYARNAIFSGLMPLQIAQMFPDLWVDED--EEEGKNLSEKPLIQTQIDRYDKFSYHKIFDSNGAEKFMQQLNNLQQ-N-DLNVLVVNFIDMLSHARTEMKMIRELASDESAYRSLTLSWFRHNVLSDVFRELAKSDYKIILTTDHGSIRTTKPVKIIGD-RNTNTNLRYKLGKNLNY--KEVFTIKVPQQAQLPAPNLSTSYVFATGNSFFAYPNNYNYYVSYYKDTFQHGGISIEEMIVPIITLTPKSIKL-- 
ALO49222     --------------------------------------------------------------------------------------------------MNNGLLLWTDDEIELLRGHILFLRSKGYEVVTASNGTDAIDLCRQQT-FDLILLDEMMPGLTGLETLQCIKEIQPSTPVVMITKSEEEDIMNQAIGAKIADYLIKPVNPKQILLTLKKNIHSKDIVKEAAQSGYQQAFQQISVQMSECRSWADWMEVYKRLVHWELELA-GS-DSAMTELLAMQKEDADTQFAKYIKTHYLSWV--------PLMSTDIFKKKVFPLF---KVFLIVIDNFRFDQWRMVSRELGERFDI-SEMYISILPTATQYARNAIFSGLMPAAIAEMYPELWVDED--EEEGKNINESPLIQTQLDRYSTFTYTKVNDSAGAERFVERLNDIRN-N-DLNVLVVNFIDMLSHARTESKMVRELANNESAYRSITQSWFRHSALSELFKRLAEMDYKVIVTTDHGSIRVSKPVKIIGD-RNTNTNLRYKLGKNLNY--REVFVIKTPAEAQLPAPNLSTSYVFASGAAFFAYPNNYNYYVPYYKDTFQHGGISMEEMLIPLVTLTPR----GG 
AMQ01076     --------------------------------------------------------------------------------------------------MQETKILWADDEINLLKPHILLLNEKGYHVTTFTNGNDALEAFGKEH-FDLVFLDENMPGMSGLETLSAIKNIKSDIPVVLITKSEEENLMEDAIGSKIDDYLIKPVNPKQVLLTIKKIIDNKRLISAKTSMAYQQDFRRLGMTLNDKLSYEEWTEVYKKLIFWELELE-KLDDPQMHEILTMQKSEANTQFSKFIEDNYIDWV--------PLLSNELLKKKAFPHI---PVFFILIDNLRYDQWKIINPLITEHFRLDEDIYTSILPTATQYARNSIFSGLMPLEMEKRFPSLWQNDD--EEGGKNMHEEAFLADQIKRSCKFSYHKILTYDDGKALNEQMNNLMQ-N-EFNAIVYNFVDMLSHARTDMAMIRELANDDAAYRSLTLSWFEHSPLLELLKKLAQKQVKVIITTDHGTIRVKHPSKVIGD-RNTNTNLRYKQGRNLNF--KEVFLIKNPHEAQLPKINISSNYIFAKEDRYFVYQNNYNQFVNYYNETFQHGGISLEEMMIPVATYSSR------ 
AFJ08238     --------------------------------------------------------------------------------------------------MSNGLLLWVDDEIELLKAHIIFLEKKGYEVVTVSNGADAIEQCRTQT-FDLVLLDEQMPGLSGLETLQKMKEIQPATPIVMVTKSEEEDIMNQAIGAKIADYLIKPVNPSQILLTLKKNIHRREIVTEVTQTGYQQEYQQLAMQISDCRDFNDWVEVYKRLVKWELELS-SA-DSNMTEMLTMQKEDANNGFAKYIAKNYLDWV--------PLMSPDIFKSRVFPMI---KVFLIVIDNLRVDQWRFLSEELAELFDI-DDFYMTILPTATQYARNAIFSGLMPLQIAQMFPDLWVDED--EEEGKNLSEKPLIQTQIDRYDKFSYHKIFDSNGAEKFMQQLNNLQQ-N-DLNVLVVNFIDMLSHARTEMKMIRELASDESAYRSLTLSWFRHNVLSDVFRELAKSDYKIILTTDHGSIRTTKPVKIIGD-RNTNTNLRYKLGKNLNY--KEVFTIKVPQQAQLPAPNLSTSYVFATGNSFFAYPNNYNYYVSYYKDTFQHGGISIEEMIVPIITLTPKSIKL-- 
ADE82277     --------------------------------------------------------------------------------------------------MTNGLLLWVDDEIEQLKGHIMFLEKKGYEIVTVSNGTDALDLCRQRN-FDLVLLDEQMPGISGLETLRQLKEINPSIPVVMVTKSEEENIMEQAIGQKIADYLIKPVNPNQILLTLKKNIHRRAIETEITQTQYQQNFQQIAMQIMDCKTWNDWVQVYKRLVHWELELS-AA-ESTMTEMLQMQKEEANNGFAKFIKKNYLDWI--------PVLSPEIFKTKVFPML---KVFLVVLDNFRYDQWRVLSGELSAYFDI-DDMYYSILPTATQYARNAIFSGLMPNKIQEMFPDLWVNED--EEEGKNLNEEPLIRTQLERYETFSYHKINTQADADKLMQQMQQIEK-H-PLNVVVFNFIDMLSHARTESKMVRELANNESAYRSITLSWFRHSVISDFFRQLAQMDCKVIVTTDHGSIRCTQPVKIVGD-RNTNTNLRYKLGKNLSYD-KSLLVIKDPRKAMLPQPNLSTSYVFATGDSFFAYPNNYNYYVSYYRDTFQHGGISMEEMIVPLITLKGKKV---- 
AOM76628     --------------------------------------------------------------------------------------------------MQETKILWADDEINLLKPHILLLNEKGYHVTTFTNGNDALEAFGKEH-FDLVFLDENMPGLTGLETLTAIKNIRNDVPVVLITKSEEENLMEDAIGSKIDDYLIKPVNPKQVLLTIKKIIDNKRLVSEKTSMAYQQDFRRLGMTLNDKLSYEEWVEVYKKLVFWELELE-KLDDSQMHEILTMQKSEANAQFSKFIEDHYLGWV--------PLLSNELLKKKAFPLI---PVFFILIDNLRYDQWRIINPLITEHFRLDEDTYSSILPTATQYARNAIFSGLMPLEMEKRFPGLWQNDD--DEGGKNMHESAFLADQIKRSCKFSYNKILTYDDGKALNDQINNLLQ-N-DFNAIVYNFVDMLSHARTDMQMIRELANDDAAYRSLTLSWFEHSPLMELLKKISQKKVKLVITTDHGTIRVKHPSKVIGD-RNTNTNLRYKQGRNLNY--KEVFLIKNPHEAQLPKINISSNYIFAKEDRYFVYQNNYNQFVNYYNETFQHGGISLEEMIIPVATYSSR------ 
ABR45046     --------------------------------------------------------------------------------------------------AKKDRVLWADDEIDLLKPHILFLQDKGYEVVPVVSGQDAIDCCKEQS-FDIIFLDENMPGLTGLETLSHIKEIAPNVPVVMVTKSEEESIMNQAIGNKIADYLIKPVNPNQLLLSIKKNVHKNVIISETTTVGYQQEFGRIGMQINDSLTTDDWMEVYKKLVYWELELE-SS-QVAMTDMLRMQKEEANNAFAKFVKKNYVDWI--------PLMSPDLFKKKVFPML---KVFFILIDNFRLDQWRVVKELLTEYFTF-DSLYYSILPTATQYARNSIFSGLMPSQIEQMFPDLWVDEE--SEEGKNLNEAPLIQTQIDRFYTFSYNKVHDSQYGEKLLATIPSLTR-N-QLNVIVLNFVDMLSHARTESKMIRELAQSEAAYRSLTKSWFQHSSTLELFKRIAERGGKVIVTTDHGTIRVTNPIKVIGD-KNTNTNLRYKVGKNLNY--KEVFEIRDPEKVGLPSPNLSSKYIFAYGENFFAYPNNYNYYVSYYKNTFQHGGISMEEMLVPFITMEPK------ 
ACU06473     --------------------------------------------------------------------------------------------------MQETKILWADDEINLLKPHILLLNEKGYHVTTFTNGNDALEAFGKEH-FDLVFLDENMPGLSGLETLTAIKNIRNDVPVVLITKSEEENLMEDAIGSKIDDYLIKPVNPKQVLLTIKKIIDNKRLVSEKTSMAYQQDFRRLGMTLNDKLSYEEWVEVYKKLVFWELELE-KLDDPQMHEILTMQKSEANMQFSKFIEDHYLGWV--------PLLSNDLLKKKVFPLI---PVFFILIDNLRYDQWRIINPLITEHFRMDDDIYSSILPTATQYARNAIFSGLMPLEMERRFPGLWQNDD--DEGGKNMHEGAFLADQIKRQCKFSYNKILTYDDGRALNEQVNNLMQ-N-EFNAIVYNFVDMLSHARTDMQMIRELANDDAAYRSLTLSWFEHSPLMDLLKKISQKKVKVVITTDHGTIRVKHPSKVIGD-RNTNTNLRYKQGRNLNF--KEVFLIKNPHEAQLPKINISSNYIFAKEDRYFVYQNNYNQFVNYYNETFQHGGISLEEMIIPIATYSSR------ 
ADK96175     --------------------------------------------------------------------------------------------------MSNGLLLWVDDEIELLKAHIIFLEKKGYEVVTVSNGTDAIDQCQTQT-FDLVLLDEQMPGLSGLETLQRIKEIQPATPIVMVTKSEEEDIMNQAIGAKIADYLIKPVNPNQILLTLKKNIHQKEIVTEVTQSGYQQNYQQIAMQIADCRTFNDWKDVYRKLVHWELELS-SA-DSNMTEMLKMQKEEANNGFAKYIAKNYLDWV-----KL-PLLSTDIFKSKVFPLI---KVFLIVIDNFRLDQWRILSKEIGDMFDI-EDLYMSILPTATQYARNAIFSGLMPKQIATMFPELWVDED--EEEGKNLNEEPLIQTQIDRYDKFSYHKINNSTGADKFMQQYKNLAQ-N-DLNVLVVNFVDMLSHARTEMRMIRELASNESAYRSITLSWFQHSVLADVFKELAQSDYKVIITTDHGSIRTTNPVKIIGD-RNTNTNLRYKLGKSLNY--RQVFAIKNPHLAQLPAPNLSTSYVFATGDSFFAYPNNYNYYVSYYKDTFQHGGISMEEMIVPLATLSPR------ 
EFC70640     --------------------------------------------------------------------------------------------------MNNGLLLWIDDEIELLKAHVLFLKQKGYEVITVSNGFDGIEQCKQHS-FDLILLDEMMPGITGLETLQQIKEITPSTPVVMLTKSEEEDIMNQAIGSKIADYLIKPVHPNQIILSLKKNIHRKEIETEVTQMNYQQSFLDISTQISNCSNYNDWIDVYKRLVRWELDLS-NT-NSAMSEMLSMQKEEANNGFTKYVKANYIGWV--------PLMSPEIFKTKLFPLI---KVFLLILDNLRFDQWKALYNDIALLYDI-DDLYMSILPTATQYARNAIFSGLMPMNIAKMFPHLWVEED--EDEGKNQHEEELIATQIERYDTFSYFKANDSMVLEKYLENIRSLEK-N-NFNVLVINFIDILSHARTESKMVRELASDEQAYRSLTLSWFKHSAVSELLKQLAEKDYKIIITTDHGSIRANKPIKIIGK-KNINSNLRYKFGNTLAY--KEVFCIKDPQKALLPSPNISTEYVFATGDGFFAYPNNFNHYVSYYKNTFQHGGISMEEMLIPLITLTPK------ 
AFL78655     ----------------------------------------------------------------------------------------------------MVKILWVDDEVELLKPHVLFLKQKGYEVDTCNNGYDAIDMASEGA-YDLIILDEMMPGMTGLETLPKIKEVRPTTPVIMVTKSEEENIMDKAVGSKIADYLIKPVNPNQVLLSIKKNVHQQQLVTEQTTADYRSEFGRISSSLQMAETFGDWCSLYRKLANWEVDLS-ESTDQSIKEVLTYQKTEANQEFCKFVRRNYYNWI--------PVMSHTLMRTNIFPVA---KTTLLLIDNFRYDQWRSISSLLRGYYDVAQDFYCAILPTATQYARNAIFAGLMPLAIDKLMPNKWLNDN--EEGGKNQYEEEFLKRLMAQNWKFSFDKLVRPEQGRKLVDNIQKVYD-A-DFSVIVYNFLDILSHARTETDIIRELTEDDAAFRSLTRSWFEHSDLYTILKLLSERGHTVVITSDHGTIRVDNPVKVTGD-RETSANLRYKTGRNLAY--RDVYEVLKPEDVQLPSSNLTSSYIFAYNSDFLVYNNDANRHIRYYRNTFQHGGISMEEMIVPYIVLKPK------ 
BAO77438     ----------------------------------------------------------------------------------------------------MINILWVDDEIDLLKPHIIFLEQKQYTVTTCQSGTEALEIINDTN-FDIVFLDENMPGLTGLETLNEIKERRANLPIVMITKSEEEYIMEEAIGNKIADYLIKPVNPNQILLSLKKNLDHSRLVSEKTTSNYQQEFRKISMDLSMVNSYGEWVELYQKLVYWELQLE-GIEDAGMTDILESQKTEANMQFGKFIEKNYEDWF--------PVMSHTLFKDKVVPEL---STLLIVIDNLRYDQWKAFEPIVNNHYKKASLSFYSILPTATQYARNAIFSGLMPADMEKLFPQYWKNDT--DEGGKNMHEGDFLKAQLKRLVKHEYHKITNLKAGKKLVENFRSLKD-N-DLNVVVYNFVDMLSHSKTEMEVVKELASNDKAYRSLTLSWFKNSPLLEMIQLSQQLGFKLILTTDHGTINVNAPSKVIGD-RDTSLNLRYKTGRSLTY--KDVFAVKNPKSVHLPSLSMSSSFIFAKGDMFLAYPNNFNHYVSYYRNTYQHGGVSLEEMIIPFVVLDPK------ 
AEA44576     ---------------------------------------------------------------------------------------------------MQAKILWADDEMEFLKPHVLFLEAKGYSVELINNGSEAVEKCQENN-YDIVFLDENMPGISGLEALARIKEITPQTPVVMITKSEEESIMEEAIGSKIADYLIKPVNPNQLLLCLKKNLDHRKLVSQKTNSNYQQEFRQLGMQLNSRLDAEEWKDVFKKLTYWDLEFK-GIEDQGMLEILNAQRKEANDLFCRFVENNYEDWF--------PDMVHHLLKEQVFPLL---RVFLMVIDNLRYDQWQVLKPIISNFFTIEKEIVYSILPTATHYARNALFAGLMPSEIEKRFPKQWLNED--DEGGKNMHEATFLEGNLKRNVKWSYHKITNLEAGKRLVDQFHTLWD-N-QLNAIVYNFVDMLSHARTEMDMIKELAADESAYRSLTLSWFEHSPLQEMFKKIAEKGGKVVITTDHGTVRVTNPVKIVGD-RSTNSNLRYKTGRNLSY--KEVFTVKHPDKVGLPKSSLSAEFVFTREQDYFVYPNNYNHFVNYYNDTFQHGGISMEEMLIPFIILQSK------ 
AEI51540     ----------------------------------------------------------------------------------------------------MANILWADDEIDLLKPHILFLTAKGYTITPVNSGSDALDKVESER-FDVVFLDENMPGLSGLETLAQIKQLRPNLPVVMITKSEEERIMEEAIGSRIADYLIKPLNPNQILLSVKKILDNKRLVSEKTNISYMQEFRQLAMQYQDRIGHAEWVELYKKLIYWELELE-NTQDKSMEEILSNQKEEANNNFCKFVLDNYEDWL--------PILSHQLLKRKVFPLM---PLFFILIDNLRYDQWKVVEPLLSEFFTVEESSYYSILPTTTGFARNSIFAGIMPSEIEKQYPNWWVNDENPGEEGLNKHEEDLLRKQFERNVRFSYTKIINQNQGKTLIDNLPNLWK-N-HLNVVVFNFVDMLSHARTDMMMIKELAPDEAAYRSITRSWFQHSPIMDFLQRIAEKKGRIIITTDHGMTRVKKPVKIVGY-RETNTNLRYKQGKNLGF--NHIYVCRRPERLFLPKLNVSTAYVFTLGDYFFAYPNNFNQYVNMYRDTFQHGGVSIEEMIVPFVFLKPK------ 
AEA21440     --------------------------------------------------------------------------------------------------MNNGLLLWVDDEIELLKAHIIFLEKKGYEVITVSNGADAIEQCQTQT-FDLVLLDEQMPGLSGLETLQRIKDIQPATPVVMVTKSEEENIMNQAIGAKIADYLIKPVNPNQILLTLKKNIHQKEIVTEVTQSSYQQSYQQIAMQITDCRTFGDWKEVYRRLVHWELELS-SA-DSNMTEMLKMQKEEANNGFAKYIAKNYLDWV-----KL-PLLSPDIFKRKVFPLI---NVFLIVIDNFRFDQWRILSQEIGDMFDI-EDLYMSILPTATQYARNAIFSGLMPRQIATMFPDLWVDED--EEEGKNLNEAPLIETQIERYDRFSYHKINDSAGADKFMQQYRNLEQ-N-DLNVLVVNFIDMLSHARTEMRMIRELANNESAYRSITLSWFRHSLLADVFKELAQSDYKVIITTDHGSIRTTNPVKIIGD-RNTNTNLRYKLGKNLNY--RQVFTIKNPYLAQLPAPNLSTSYVFATGDSFFAYPNNYNYYVSYYKDTFQHGGISMEEMIVPLVTLTPR------ 
ADX67222     ---------------------------------------------------------------------------------------------------MAIKILWIDDEIDLLKPHALFLEKKGYEPTMINNATDALEVIEKEN-FDAVLIDENMPGLSGLEALPKIKDIRPLLPVIMVTKSEEEHIMEDAIGSHIADYLIKPVNPNQILLSLKKILESNKIISEKTIINYQQEFRDISMSIINARNFADWEDIYKKIVYWELELE-NISDQALIQIIENQKEEANAAFFKFIERNYEDWL--------PILSHQAFKEVVLPHL---KVLLIMIDNLRYDQWKVIEPLFNRYYNSTQDLYSSILPSATQYARNAFFAGLTPLDIQKKYPEYWLNDH--EEGNKNSNEKEFLSDQLKRLLSMNYFKILNSDFERKISDDFNNFKN-N-NLNVIVYNFIDILSHAKTDNKIVSEMIRNDKTYRSITKHWFENSYLLEIVKKASTEGIKIIVTTDHGTIYVKEPTKVVGD-KESSTNLRYKLGRQLQY--KDVFVIDQPEKFFLPKVNISSKYIFAKENLFLTFPKNYNHFVNYYKDTYQHGGISLEEMIIPIAVLTPK------ 
AGB27762     --------------------------------------------------------------------------------------------------MNNGFVLWVDDEIELLKAHIIFLEKKGYEVVTVNNGADAIEECLQHT-FDLVMLDEMMPGLSGLETLQRIKEIQPQTPVVMVTKSEEENIMDQAIGSKIADYLIKPVNPSQILLTLKKNIHSKEIVTEVMQSSYQQEYQQLAMRIAGCKDYKDWMEVYRRLVHWEVELC-AA-DSQMTEMLQMQKEEANLGFAKYVRNNYMAWV--------PLMSPDIFKERIFPAL---KVFLIVIDNFRWDQWRVLAQEIGDQFDI-EEMYMSILPTATQYARNAIFSGLMPSKIARMFPDLWVDED--EEEGKNLNEEPLIRTQIERYERFSYHKINDSVGGDRLLQQYNGLRG-N-DLNVVVINFIDMLSHARTESKMVRELANNESAYRSITLSWFRHSVLAELFRRLSQSDYRVILTTDHGSIRVSKPIKIIGD-RNTNTNLRYKLGKNLSY--KEVFVVKDPAKAQLPSPNVSTSYVFATGDAFFAYPNNYNYYVSYYKDTFQHGGISMEEMMVPLVTLKPR------ 
AEV32814     --------------------------------------------------------------------------------------------------MDNIQILWVDDEIDLLKPHIMFLEDKGYSVDKINNGAEALEMVDEKR-YDLIFLDENMPGMDGLETLKRLKSKNNSIPVIMITKSEEEAIMEDAIGSQISDYLIKPVNPKQILLSIKKNLDTRRLVSEKTTSNYQQEFRQIAMDMSMVNDFEGWEDLYKRLIFWELELD-QLEDEGLNEILLTQKKEANSQFFKFISKNYEDWL--------PVMSHTLFKKWVNPSI---KTCLIVIDNLRYDQWKVIKPIIEQYYVTDEKSFYSILPTATQYARNAIFSGLMPLEIKKRFGDKWVDDN--DEEGKNNYEEDFLLDQMKRLMKVGYKKITNHNAGKKLVDNISNMLV-N-PFNVVVYNFVDMLSHAKTDMKVIKELADNDKAYRSLTKSWFQNSPLLDMIKILADKKVKLIITTDHGTINVDDPTKLVGD-KSVNTNLRYKVGRGMSY--KDVYEVKNPEDIYLPKPNINSTFVFAKESLFFAYPNNFNHYVKYYSNTYQHGGLSLEEMIVPFVTLTPR------ 
AEW86094     -----------------------------------------------------------------------------------------------------MKILWVDDEIDLLKPHILFLEKKNYQVTTCNNGRDALDLFQEEN-FDIIFLDENMPGMSGLEVLAEMKEKKQAIPIIMITKSEEEYLMEEAIGSKIADYLIKPVNPNQILLSLKKNLDHSRLISEKTTLDYQKEFRKIAMDMAMVNTYEEWVDLYKKLMFWEMELE-NIDDQNMFQILESQKAEANSQFGKFIEKNYEDWF--------PILSHEVFRKLVVPEL---NVLFVVIDNLRYDQWKAFETVLGNHYKLEATPYFALLPTATQYARNALFSGLLPTEMEKMYPQYWKNDV--DEGGKNLYEAEFLTEQLKRFISHEYFKVINFFNGKKLAENFKGLKN-K-KLVAVVYNFVDMLSHAKTDMDVVKELASDDKAYRSLTLSWFKNSPLLEIIQQAQRLGFKLILTTDHGTINVKNPSQVIGD-KNTSLNLRYKTGRSLTY--KDVFAVKDPKKIGLPTINMTSSFIFAKSDHFLAYINNYNHYASYYRNTYQHGGISLEEMVVPFLVFSPK------ 
APW31820     --------------------------------------------------------------------------------------------------MSNGLLLWVDDEIELLKAHIIFLEKKGYEVVTVSNGADAIEQCRTQT-FDLVLLDEQMPGLSGLETLQKMKEIQPATPIVMVTKSEEEDIMNQAIGAKIADYLIKPVNPSQILLTLKKNIHRREIVTEVTQTGYQQEYQQLAMQISDCRDFNDWVEVYKRLVKWELELS-SA-DSNMTEMLTMQKEDANNGFAKYIAKNYLDWV--------PLMSPDIFKSRVFPMI---KVFLIVIDNLRVDQWRILSEELAELFDI-DDFYMTILPTATQYARNAIFSGLMPLQIAQMFPDLWVDED--EEEGKNLNEKPLIQTQIDRYDKFSYHKIFDSNGAEKFMQQLNNLQQ-N-DLNVLVVNFIDMLSHARTEMKMIRELASDESAYRSLTLSWFRHNVLSDVFRELAKSDYKIILTTDHGSIRTTKPVKIIGD-RNTNTNLRYKLGKNLNY--KEVFTIKAPQQAQLPAPNLSTSYVFATGNNFFAYPNNYNYYVSYYKDTFQHGGISIEEMIVPIITLTPKSVKL-- 
AHW59659     --------------------------------------------------------------------------------------------------MNKPRILWTDDEIDLLRAHIIFLQEKGYEVETANNGLDAIEKVEAGY-FDIIFLDENMPGLTGLETLTKIKDLAPNVPVVMITKSEEENIMDEAIGAKIADYLIKPVNPKQILLTLKKNIDQKRLVTEQTTSKYQMQFAQIGMKLNDRLTFDEWKDIYRQLVYWELELS-ESEDSAMDQILTMQKEEANKAFFRFIKENYQDWF--------PMLSPDIFKHRVFPHL---KTFVLVVDNLRYDQWRILSPEINTYFRTVSDMYCGILPTATMYARNAMFAGLMPSEIERLYPQLWLDDD--NEGHKNWNEEELLRKQLQRYESLYFEKGSGAKKERWVQDNLNNILK-S-DLSVMVVNFVDMISHARTEMDMIRELANNEKAYRSLTLSWFKNSSLLELLRALADEDIRVVITTDHGAIRVDNPVKIIGD-RETNTNLRYKLGKNLNF--KNVFEIRDPRSIYLPSRNVSTSYVFAQGSDFFAYPNNYNYYANYYKDTFQHGGISMEELIIPVVTLDPK------ 
ANQ47546     --------------------------------------------------------------------------------------------------MSQQRILWADDEIDLLKPHILFLTKKGYEVTPVLSGLDAIEKCEEEE-FDIIFLDENMPGMTGLEALEQIKRIRPSIPVVMITKSEEEYIMEDAIGAKIADYLIKPINPKQILLSVKKLLDKKKLVDEKTNSAYQQDFQSIMMSFMNDMDWEDWVETYKKIVYWDLEIN-QTENKSMSEVFEMQKNEANHNFCRFIKDNYEDWM--------PVLSHELLAEKVFPYV---PVFFILIDNLRYDQWKVIEPLISELYSVK-DVYCPILPTTTAYARNAIFSGLMPSEIEATYPEWWVNDN--DEESKNNYEEELLGEQLLRHGKYSYHKIIRTSQGKQVNDQINSLMH-R-KFNAIVYNFVDMLSHARTDTNMVRELAPDEAAYRSITKSWFEHSSLYEMLKILAEKDCKVYITTDHGTVRTRKPYKIVGD-RETNTNLRYKQGKNLSY--KNVLAVKHPEDFGLPKTEVSTSFVFAMEDYFFAYPNNYNYYVSYYKDTFQHGGISIDEMIIPFIELGQK------ 
AKU69009     --------------------------------------------------------------------------------------------------MSNGLLLWVDDEIELLKAHIIFLEKKGYEVVTVSNGSDAIDQCQTQT-FDLVLLDEQMPGLSGLETLQRIKEIQPATPIVMVTKSEEENIMNQAIGAKIADYLIKPVNPNQILLTLKKNIHQKEIVTEVTQSSYQQNYQQIAMQIADCRSFNDWTEVYRKLVHWELELS-SA-DSNMTEMLKMQKEEANNGFAKYIAKNYLDWV-----KL-PLLSPDIFKRKVFPLI---KVFLIVIDNLRLDQWRILSKEIGDMFDI-EDLYMSILPTATQYARNAIFSGLMPKQIATMFPELWVDED--EEEGKNLNEEPLIRTQIERYDKFSYHKINDSVGADKFMQQYNNLAQ-N-DLNVLVVNFVDMLSHARTEMRMIRELASNESAYRSITLSWFQHSVLAEVFKELAQSDYKVVITTDHGSIRTTNPIKIIGD-RNTNTNLRYKLGKNLNY--RQVFAIKNPHLAQLPAPNLSTSYVFATGDSFFAYPNNYNYYVSYYRDTFQHGGISMEEMIVPLVTLSPR------ 
CDN31358     ---------------------------------------------------------------------------------------------------MNAKILWVDDEIELLKPHILFLESKGYKVDTSNNGYDAIEQAQGEN-YDLIILDEMMPGITGLETLPRIKDVAPMTPVIMVTKSEEENIMDKAVGSKIADYLIKPVNPSQVLLSIKKNVHQQQLVTEQSTADYRSEFAAISSSLGEARTAEDWVKVYKKLVGWDIELS-GSSDKGVSEILSYQRTEANTEFAKFIKKNYLGWY--------PTLSHHLMRGKVFPIV---KTTFLLIDNFRYDQWLMIRSMVSNFYDIERDFYYAILPTATQYARNAIFAGLTPLAIDKLMPNAWLNDS--EEGGKNQYEEEFLKRLIQTSYKYYFEKLIRPEAGKRLLDNMNKVYD-A-DFSVIVYNFLDILSHARTETDIIRELAEDEVAFRSLTRSWFEHSDLYELMQRVAAKGHTLIITSDHGTMHVDNPIKVIGD-RETSTNLRYKSGRNLSY--RDVFEITKPEQAELPKSNLTSSYIFAMGSDFLVYPNNYNHYVRYYKNTFQHGGISMEEMIVPFIVLDPK------ 
AMJ65511     ---------------------------------------------------------------------------------------------------MQTTILWADDEIDLLKPHILFLKEKGYDVTPVNSGADAIEEIQEKT-YDLVFLDENMPGLTGLQTLTEIKAIRPTVPVVMITKSEEEHIMEEAIGSKIADYLIKPVNPSQILLSVKKVLDNKRLVSEKTNSGYQRDFRQLGMQLSDRLSPAEWAEVYKKLVYWELEIN-ETEGKSMAEVFNMQKDEANTYFGRFITESYEDWV--------PLMSHQLFKERVFPTL---PVYFVLIDNLRYDQWKVLEPIINELFTVDSEMYYAILPTTTAYARNAIFSGMMPSEIQKKYPNLWVDDQ--DDEGKNLHEAEFMEINFQKNYRHSYHKVTNLQAGKDLLGKMSNLHN-NYKCNIIVYNFVDMLSHARTDMAMIRELAADESAYRSLTRSWFLHSPLYEMLQVIAEKKGKLIITTDHGTIRCKRPYKIVGD-RNTNTNLRYKHGRNLGF--RDVYVVRKPERIFLPRENVSTAYVFTVGDYFFAYPNNYNYYVNYYKDTFQHGGISLEECIIPYITLTAK------ 
CEA16885     --------------------------------------------------------------------------------------------------MNKAQFLWVDDEIDLLKPHILFLEEKGYTTECVTNGHDAINKCKSKS-YDLIFLDEHMPGLTGLETLAEIKERSPNVPVVMITKSEDEGIMDKAIGKKIADYLIKPVNPTQVLTSIKKILDKKKLVSETVSETYRKEYNLLDEAIKSSRTDSDWIELYRKLVFWEIELE-RY-DYPVKELPEMQKSEANIAFAKFVRENYKRWI--------PVISPDLFEKYVFPIL---KLFFILIDNFRFDQWEVIKDIVYENFDC-ENLYFSILPTATPYARNSIFSGLLPKQISERYPDFWIDES--DDNTKNGYEDLLIESQLHRGSSFSYHKVNTIREGSKLSDKFRELEK-Y-DLNVIVYNFIDLLSHARSELKMIKELTFDEASYRSLTRSWFMHSPIVSLLKKISSAGYKAVLTTDHGSIRVKNGLKVVGD-RETNTNLRYKFGKNLAY--KRVFDIIHPSNYGLPEPNISTRYIFALNRDFFVYPNNYNQIETHFENSFQHGGVSLEEMMVPFILLKPK------ 
SCD19017     --------------------------------------------------------------------------------------------------MVKARLLWVDDEIDLLKPYILFLEEKGYGMQCVNNGRDAIELCRSQR-FDIIFLDEQMPGLSGLETLSELHSSYPEMPVVMVTKSEDEGIMNRAIGKKITDYLIKPVKPSQVLMSIKKILEQDERMTEAVTQEYRDLFNPLIAEIGDCRIADDWISVYKKLVFWELRLD-QT-QNPMSGTLVAQKAEANRLFAKFIRRSYESWI--------PVMSPDLFQRFVFPSV---KLFFILIDNFRFDQWKMVKDVVSDFFIC-SDLYFSILPTATPYARNAIFSGLMPKQLSGMFPDFWVYDS--EDEGKNLYEELFIREHLTRLCNFSYHKINRNQEGEKLVTRFMELEK-Y-DLNIMVFNFIDLLSHARTESRMIKELAPDESAYRSLTKSWFLHSPLPALLEKIAKRGYKVVLTTDHGSIRVKKGIKVVGD-RETAVNLRYKLGKNLGY--RRLFDMIRPENAGLPSPNMSTRYIFAVNDDFFVYPNNYNHYQSYYENSFQHGGISMEEMVIPVITLDSK------ 
AOW19640     --------------------------------------------------------------------------------------------------MSNIHILWVDDEIDLLKPHVIFLEKKNYKVTTCTNGTDALDLIDEEN-FDVVFLDENMPGLTGLETLTEIKSKNANLPIIMITKSEEEYIMEDAIGNKIADYLIKPVNPNQILLSLKKNLSHSRLISEKTTSNYQREFRKIAMDLSMVNSYEEWAELYKKLVYWEIELE-NINDQGMIEILDSQKQEANAQFFKFIQKNYQNWL--------PILSHTLFKDYIVPNL---GTLLVVIDNLRYDQWRLIEPFISDYYKKSEISFYSILPTATQYARNAIFSGLMPSEMEKMYPQYWKNDT--DEDGKNLFEKEFLTEQIKRLLKHEYYKITNLRSGKQLADAYKGTKE-N-DLTVIVYNFVDMISHAKTEMEVIKELADDDKAYRSLTMSWFKNSPLISIIQKAQEMGQRLIITTDHGTINSKVPSKVIGD-KNISSNLRYKTGKSLSF--KEVFFVKNPHDIYLPKIHMNSSFIFAKEDLFFAYPNNYNHFVKYYKNTYQHGGISLEEMIIPCAVLDPK------ 
AKK71664     ---------------------------------------------------------------------------------------------------MSEKILWIDDEIDLLKPHIVFLEKKGYQVTPVNNVNEALELMDSEK-FALTLIDENMPGISGLEAIPMIKEKDNSLKIVMVTKSEEEHIMEEAIGSQIADYILKPVNPNQILLSLKKNLQQENLVEQKTILQYQQEFRNLSMELSYLRTYQDWAEYYKKILSWEIKFD-KVADNEFADLLQSQKEEANIQFAKFIEKNYENWL--------PIMSHTLFKEKVKPEV---KVLLLMVDNLRYDQWKVIEPLFTKYYNKISDYYYSILPTATQYARNSFFAGLMPSEIEKRFPEKWFNDN--EEGNKNEFERDFLEDQMKRIKSMKYLKVLNADFERKIYDDFNQHKN-N-DLLVIVYNFIDILSHAKTDNHIVDQLIRDDKTFRSLTFNWFENSSLMKIIKTAAENGYKLVITTDHGTVYVKKPSKVVGD-RETSTNIRYKTGKSLTY--SDVWAITNPEKLFLPKGNLSSKYIFAKNNIFLAYPKNYNHFVNYYKETYQHGGISLEECIIPISILEPK------ 
BAP33018     ---------------------------------------------------------------------------------------------------MSEKILWIDDEIDLLKPHIVFLEKKGYQVTPVNNVNEALELMDSEK-FALTLIDENMPGISGLEAIPMIKEKDNSLKIVMVTKSEEEHIMEEAIGSQIADYILKPVNPNQILLSLKKNLQQDNLVEQKTILQYQQEFRNLSMELSYLRTYQDWAEYYKKILSWEIKFD-KVADNEFADLLQSQKEEANIQFAKFIEKNYADWL--------PLMSHTLFKEKVKPEV---KVLLLMVDNLRYDQWKVIEPLFTKYYNKVSDYYYSILPTATQYARNSFFAGLMPSEIEKRFPDKWFNDN--EEGNKNEFERDFLEDQMKRIKSMKYLKVLNADFERKIYDDFNQHKN-N-DLLVIVYNFIDILSHAKTDNHIVDQLIRDDKTFRSLTLNWFENSSLIKIIKTAAENGYKLVITTDHGTVYVKKPSKVVGD-RETSTNIRYKTGKSLTY--SDVWAITNPEKLFLPKGNLSSKYIFAKNNIFLAYPKNYNHFVNYYKETYQHGGISLEECIIPISILEPK------ 
AEW03184     --------------------------------------------------------------------------------------------------MPLGKILWVDDEIESLQSQILFLQNKGYEVTALTNGFDAVDFVKDNP-LDVVLLDETMPGITGLETLSKIKEINSQIPVVMITKNETENLMDDAIGSQITDYLIKPVNPNQVLLSLKKILDNKRLVGEKTTMAYQQQFRNLFMALNSNPDYNEWMDIYKKLVYWELEMD-KSDSPEMQEVFQTQKSEANTEFFKFVSKNYARWV--------PVMSHNLIKFKVLPHI---PTFFVLLDNLRFDQWRAIAPIFAESFRILEDSFYSILPTATQYARNAIFSGLLPIEIEKNFPQQWKNDD--EEGGKNLFEEEFFRSFLKRHIKFSYTKILNNQAGQDLVNNMHNLMG-N-DLNVIVYNFVDMLSHARTEMEVLKELAGDETSYRSVTRSWFEHSPLHQALKKVADKKLNLILATDHGSVRVKTPAKVIGD-KQTTTNLRYKHGRNLNY--KDVLAFRDPKEAGLPVPTVNSSYIFAREDMYLCYPNNYNYYVNYYRNTFQHGGVSLEEMIVPVIKMTNK------ 
APD07903     --------------------------------------------------------------------------------------------------NEQIKIIWIDDEIDLLKPHILFLEKKGYTVFPINNGYDALEEIQNQT-FDLVLLDENMPGLSGLETLQGIKKIKSSIPVVMVTKNETEDIMEEAIGAHITDYLIKPVNPNQILLTLKRLLHGKNIVKEKTTINYQQEFRNIAFDISQARDHQDWAELYKKLVQWEIELE-KIDNSDLLNILQSQKTEANGQFFKFIQRNYTDWF--------PILSHTAFDQLVKPTL---KTVLLMIDNLRYDQWQVIKPLITPYYNVKEHSYYSILPTATQYARNSFFAGMMPLEIEKRYPQYWKNDT--DDGKKNDFEHELFNAHLKHILNTSYHKILNVRGEKKLVDDFHSIKQ-K-DIAVIVYNFIDILSHARTDNKIIKQMIRGDKTYRSVTYNWFENSHLLEFIKMCAQEKLNLVITTDHGTIFVKDPSKVIGD-RETSTNLRYKLGRNLQY--KDVLVADYPEDFHLPKVNISSKYIFAKEDLFLAYPNNYNHFVNYYKNTYQHGGISLEEMIIPLTLLEAK------ 
AKP71958     ---------------------------------------------------------------------------------------------------MAKKILWIDDEVDLLKPHIVFLENKGYQVTPINNVNEALEILDEES-FSLVLLDENMPGISGLDAIPLLKEKNSAMKIVMVTKSEEEHIMEQAIGSQIADYILKPVNPNQVLLSLKKNLQSDDLVEQQTKQEYQQEFRNISMELSYLNTYEDWSNYYKKILGWEIKFD-KVFDNEFADLLQSQKEEANIQFAKFIERNYENWL--------PLMSHTLFKEKVKPEM---KVLLLMIDNLRYDQWKVIEPLFLKFYNKTLTSYYSILPTATQYARNAFFAGLMPSEIEKRFPDQWLNDN--EEGNKNEAEQDFLKDQMKRLKTMKYIKVLNSDFEQKVLEDFHQHQN-K-DLVVVVYNFIDILSHAKTDNSIVNQLIRDDKTFRSLTLNWFENAPIMRLIKQAAESGFKLIITTDHGTIYVKKPSKVVGD-RETSTNIRYKTGKSLSY--SDVWAISQPEKLFLPKGNLSSKYVFAKNNTFLAYPKNYNHFVNYYKETYQHGGISLEECIIPFCVLEPK------ 
ADZ11688     ---------------------------------------------------------------------------------------------------MAKKILWIDDEVDLLKPHIVFLENKGYQVTPINNVNEALEILDEES-FSLVLLDENMPGISGLDAIPLLKEKNSAMKIVMVTKSEEEHIMEQAIGSQIADYILKPVNPNQVLLSLKKNLQSDDLVEQQTKQEYQQEFRNISMELSYLNTYEDWSNYYKKILGWEIKFD-KVFDNEFADLLQSQKEEANIQFAKFIERNYENWL--------PLMSHTLFKEKVKPEM---KVLLLMIDNLRYDQWKVIEPLFLKFYNKTLTSYYSILPTATQYARNAFFAGLMPSEIEKRFPDQWLNDN--EEGNKNEAEQDFLKDQMKRLKTMKYIKVLNSDFEQKVLEDFHQHQN-K-DLVVVVYNFIDILSHAKTDNSIVNQLIRDDKTFRSLTLNWFENAPIMRLIKQAAESGFKLIITTDHGTIYVKKPSKVVGD-RETSTNIRYKTGKSLSY--SDVWAISQPEKLFLPKGNLSSKYVFAKNNTFLAYPKNYNHFVNYYKETYQHGGISLEECIIPFCVLEPK------ 
AGC41228     ---------------------------------------------------------------------------------------------------MAKKILWIDDEVDLLKPHIVFLENKGYQVTPINNVNEALEILDEES-FSLVLLDENMPGISGLDAIPLLKEKNSAMKIVMVTKSEEEHIMEQAIGSQIADYILKPVNPNQVLLSLKKNLQSDDLVEQQTKQEYQQEFRNISMELSYLNTYEDWSNYYKKILGWEIKFD-KVFDNEFADLLQSQKEEANIQFAKFIERNYENWL--------PLMSHTLFKEKVKPEM---KVLLLMIDNLRYDQWKVIEPLFLKFYNKTLTSYYSILPTATQYARNAFFAGLMPSEIEKRFPDQWLNDN--EEGNKNEAEQDFLKDQMKRLKTMKYIKVLNSDFEQKVLEDFHQHQN-K-DLVVVVYNFIDILSHAKTDNSIVNQLIRDDKTFRSLTLNWFENAPIMRLIKQAAESGFKLIITTDHGTIYVKKPSKVVGD-RETSTNIRYKTGKSLSY--SDVWAISQPEKLFLPKGNLSSKYVFAKNNTFLAYPKNYNHFVNYYKETYQHGGISLEECIIPFCVLEPK------ 
AKQ40415     ---------------------------------------------------------------------------------------------------MAKKILWIDDEVDLLKPHIVFLENKGYQVTPINNVNEALEILDEES-FSLVLLDENMPGISGLDAIPLLKEKNSAMKIVMVTKSEEEHIMEQAIGSQIADYILKPVNPNQVLLSLKKNLQSDDLVEQQTKQEYQQEFRNISMELSYLNTYEDWSNYYKKILGWEIKFD-KVFDNEFADLLQSQKEEANIQFAKFIERNYENWL--------PLMSHTLFKEKVKPEM---KVLLLMIDNLRYDQWKVIEPLFLKFYNKTLTSYYSILPTATQYARNAFFAGLMPSEIEKRFPDQWLNDN--EEGNKNEAEQDFLKDQMKRLKTMKYIKVLNSDFEQKVLEDFHQHQN-K-DLVVVVYNFIDILSHAKTDNSIVNQLIRDDKTFRSLTLNWFENAPIMRLIKQAAESGFKLIITTDHGTIYVKKPSKVVGD-RETSTNIRYKTGKSLSY--SDVWAISQPEKLFLPKGNLSSKYVFAKNNTFLAYPKNYNHFVNYYKETYQHGGISLEECIIPFCVLEPK------ 
AFD56829     ---------------------------------------------------------------------------------------------------MAKKILWIDDEVDLLKPHIVFLENKGYQVTPINNVNEALEILDEES-FSLVLLDENMPGISGLDAIPLLKEKNSAMKIVMVTKSEEEHIMEQAIGSQIADYILKPVNPNQVLLSLKKNLQSDDLVEQQTKQEYQQEFRNISMELSYLNTYEDWSNYYKKILGWEIKFD-KVFDNEFADLLQSQKEEANIQFAKFIERNYENWL--------PLMSHTLFKEKVKPEM---KVLLLMIDNLRYDQWKVIEPLFLKFYNKTLTSYYSILPTATQYARNAFFAGLMPSEIEKRFPDQWLNDN--EEGNKNEVEQDFLKDQMKRLKTMKYIKVLNSDFEQKVLKDFHQHQN-K-DLVVVVYNFIDILSHAKTDNSIVNQLIRDDKTFRSLTLNWFENAPIMRLIKQAAESGFKLIITTDHGTIYVKKPSKVVGD-RETSTNIRYKTGKSLSY--SDVWAINQPEKLFLPKGNLSSKYVFAKNNTFLAYPKNYNHFVNYYKETYQHGGISLEECIIPFCVLEPK------ 
AFR34808     ---------------------------------------------------------------------------------------------------MAKKILWIDDEVDLLKPHIVFLENKGYQVTPINNVNEALEILDEES-FSLVLLDENMPGISGLDAIPLLKEKNSAMKIVMVTKSEEEHIMEQAIGSQIADYILKPVNPNQVLLSLKKNLQSDDLVEQQTKQEYQQEFRNISMELSYLNTYEDWSNYYKKILGWEIKFD-KVFDNEFADLLQSQKEEANIQFAKFIERNYENWL--------PLMSHTLFKEKVKPEM---KVLLLMIDNLRYDQWKVIEPLFLKFYNKTLTPYYSILPTATQYARNAFFAGLMPSEIEKRFPDQWLNDN--EEGNKNDAEQDFLKDQMKRLKTMKYIKVLNSDFEQKVLEDFHQHQN-K-DLVVVVYNFIDILSHAKTDNSIVNQLIRDDKTFRSLTLNWFENAPIMRLVKQAAESGFKLIITTDHGTIYVKKPSKVVGD-RETSTNIRYKTGKSLSY--SDVWAISQPEKLFLPKGNLSSKYVFAKNNTFLAYPKNYNHFVNYYKETYQHGGISLEECIIPFCVLEPK------ 
AIH01808     ---------------------------------------------------------------------------------------------------MAKKILWIDDEVDLLKPHIVFLENKGYQVTPINNVNEALEILDEES-FSLVLLDENMPGISGLDAIPLLKEKNSAMKIVMVTKSEEEHIMEQAIGSQIADYILKPVNPNQVLLSLKKNLQSDDLVEQQTKQEYQQEFRNISMELSYLNTYEDWSNYYKKILGWEIKFD-KVFDNEFADLLQSQKEEANIQFAKFIERNYENWL--------PLMSHTLFKEKVKPEM---KVLLLMIDNLRYDQWKVIEPLFLKFYNKTLTPYYSILPTATQYARNAFFAGLMPSEIEKRFPDQWLNDN--EEGNKNDAEQDFLKDQMKRLKTMKYIKVLNSDFEQKVLEDFYQHQN-K-DLVVVVYNFIDILSHAKTDNSIVNQLIRDDKTFRSLTLNWFENAPIMRLIKQAAESGFKLIITTDHGTIYVKKPSKVVGD-RETSTNIRYKTGKSLSY--SDVWAISQPEKLFLPKGNLSSKYVFAKNNTFLAYPKNYNHFVNYYKETYQHGGISLEECIIPFCVLEPK------ 
ANF51569     ---------------------------------------------------------------------------------------------------MSEKILWIDDEIDLLRPHIVFLEKKGYHVTPVNNVNEALELIDSEK-FALTLIDENMPGISGLEAIPMIKQRDSSLKIVMVTKSEEEHIMEEAIGSQIADYILKPVNPNQILLSLKKNLQEDNLVEQKTILQYQQEFRNLSMELSYLRTYQDWAEYYKKIVSWEIKFD-KVADNEFADLLQSQKEEANIQFAKFIENNYEDWL--------PLMSHTLFKEKIKPEV---KVLLLMVDNLRYDQWKVIEPLFTKYYNKVSDYYYSILPTATQYARNSFFAGLMPSEIEKRFPEKWFNDN--EDGNKNEFERDFLEDQMKRIKSMKYLKVLNADFERKIYDDFNQHKN-N-DLLVIVYNFIDILSHAKTDNHIVDQLIRDDKTFRSLTSNWFENSSLIKIIKLAAESGYKLVITTDHGTVYVKKPSKVVGD-RETSTNIRYKTGKSLTY--RDVWAITNPEKLFLPKGNLSSKYIFAKNNIFLAYPKNYNHFVNYYKETYQHGGISLEECIIPISILEPK------ 
AEN74420     -----------------------------------------------------------------------------------------------------PRILWADDEIELLRPHILFLETKGYEVTSVTNGADAVEQVRRQH-FDVVLLDEQMPGMGGLETLSEIKAIAPELPVVLVTKSEEEHLMEEALGRQISDYLTKPVNPSQILLTCKRLLEQPRIRSEKVSQEYLQAFARIAAALQGPLSPDEWVDLYRRLTRFDLELE----DEGARQILEDQFREANRVFGRYIEDVYPDWL--------PVLSHEVLPRFVLPAL---PVLFFVIDCMRFDQWLEFERLLAPLFDL-EHFHFSLLPTATPYARNAIFSGLLPRDLARRYPDAWSEAE--GESSRNRNEETFL-HDFFERARIRYEKLIGAADGRAFARQVNDFLQ-H-DLSAIVVNFVDILAHSRSDSDVLKEIAPDERAYRALTRTWFEHSWLYQAFQELARQRCTIILTTDHGAIRCLHPTKVLGD-RETSTALRFKFGRNLRG--RHAILVRDPLPFGLPRSSVTTTYLLAKEDYYFVYPTNYHHYVNLYRDTFQHGGVSLQEMIVPIVTLRPRAV---- 
ACU08360     ----------------------------------------------------------------------------------------------------MAKLIWIDDEVDLLKPHIVFLENKGYKVSPVNNVNEALEMIEKEN-FQLALLDENMPGISGLEAIPMIKNIDSAIKIVMVTKNEEEHIMEEAIGSQIADYILKPVNPNQVLLSLKKNLQEDTLVEQKTILQYQQEFRNLSMELSYMRSYQDWAEYYKKIVNWEIKFD-KVSDNEFSDLLQSQKEEANIQFSKFIENNYEEWL--------PMMSHTLFKDKIKTEV---KVLLLMIDNLRYDQWKVIEPLFTKFYNKTSDYYFSILPTATQYARNSFFAGLLPSEIEKRFPNYWFNDN--EEGNKNEHERDFLEDQMKRLKSMKYLKILNADFERKVLDDFNQHKS-N-DLLVIVYNFIDILSHAKTDNVIVNQLIRDDKTFRSLTYNWFENSSLLKIIKQAAENGYKLVITTDHGTIYVKKPSKVVGD-RETSTNIRYKTGRSLTY--SDVWAISNPEKLFLPKGNLSSKYIFAKNNIFLAYPKNYNHFVNYYKETYQHGGISLEEVIIPISILEPK------ 
AFL97120     ---------------------------------------------------------------------------------------------------MAIKILWVDDEIELLKSHFIFLEKKGYATTKINNATDAIELLKEEN-FSALLLDENMPGMSGLEAIQKIKEIRPNLPIIMVTKNEEEHIMEEAIGSHIADYLIKPVNPNQILLSLKKILEGSKLITEKAVVDYQMAFRNIAMEIMNAHDFEDWENVYKKLVHWEIMLE-NIDDTQMLEILNQQKEDANRQFCKYIEKNYHGWL--------PTLSHTLIKEYVRPYL---KTLLLVIDNLRHDQWKMIQPLFQQYYNHLEKMYYSILPSSTQYARNALFAGLLPLEIEKRFPNEWKNDN--EEGNKNDFEPKFLTDNLGRLLRTKYYKILNSAFEKKVLDEFSKFKN-N-DLTVIVYNFIDILSHAKTDNSVVSEMIRDDKTYRAITKNWFKHSYLLEIIKLAAQEDMRLIITTDHGTIFVKEPTQVVGD-KETSVNLRYKLGRHLQY--SDVFAVERPEDYYLPKVNVTSKYIFATNDTFLAFPKNYNHFVNYYKNTYQHGGISMEEMIIPFVVLENR------ 
ALR31057     ---------------------------------------------------------------------------------------------------MSEKILWIDDEIDLLKPHIVFLEKKGYQVTPVNNVNEALELMDSEK-FALTLIDENMPGISGLEAIPMIKDKDNSLKIVMVTKSEEEHIMEEAIGSQIADYILKPVNPNQILLSLKKNLQEDNLVEQKTILQYQQEFRNLSMELSYLRTYQDWAEYYKKILNWEIKFD-KVADNEFADLLQSQKEEANIQFAKFIENNYEDWL--------PIMSHTLFKEKVKPEV---KVLLLMVDNLRYDQWKVIEPLFTKYYNKVSDYYYSILPTATQYARNSFFAGLMPSEIEKRFPEKWFNDN--EDGNKNEFERDFLEDQMKRIKSMKYLKVLNADFERKIYDDFNQHKN-N-DLLVIVYNFIDILSHAKTDNHIVDQLIRDDKTFRSLTLNWFENSSLLKIIKVAAENGFKLVITTDHGTVYVKRPSKVVGD-RETSTNIRYKTGKSLTY--SDVWAITNPEKLFLPKGNLSSKYIFAKNNIFLAYPKNYNHFVNYYKETYQHGGISLEECIIPISILEPK------ 
ACY49394     -----------------------------------------------------------------------------------------------------PRILWADDEIELLRPHILFLETKGYEVTSVTNGADAVEQVRRQH-FDVVLLDEQMPGMGGLETLSEIKAIAPELPVVLVTKSEEEQLMEEALGRQISDYLTKPVNPSQILLTCKRLLEQPRIRSEKVSQEYLQAFARIAAALQGPLSPDEWVDLYRRLTRFDLELE----DEGARQILEDQFREANRVFGRYIEDVYPNWL--------PVLSHEVLPRFVLPAL---PVLFFVIDCMRFDQWLEFERLLAPLFDL-EHFHFSLLPTATPYARNAIFSGLLPRDLARRYPDAWSEAE--GESSRNRNEETFL-HDFFERARIRYEKLIGAADGRAFARQVNDFLQ-H-DLSAIVVNFVDILAHSRSDSDVLKEIAPDERAYRALTRTWFEHSWLYQAFQELARQRCTIILTTDHGAIRCLHPTKVLGD-RETSTALRFKFGRNLRG--RHAILVRDPLPFGLPRSSVTTTYLLAKEDYYFVYPTNYHHYVNLYRDTFQHGGVSLQEMIVPIVTLRPRAV---- 
AIP99224     --------------------------------------------------------------------------FKFITFFQKKLFYCFKI-------KMAIKILWVDDEIELLKSHFIFLEKKGYATTKINNATDAIELLKEEN-FSALLLDENMPGMSGLEAIQKIKEIRPNLPIIMVTKNEEEHIMEEAIGSHIADYLIKPVNPNQILLSLKKILEGSKLITEKAVVDYQMAFRNIAMEIMNAHDFEDWENVYKKLVHWEIMLE-NIDDTQMLEILNQQKEDANRQFCKYIEKNYHGWL--------PTLSHTLIKEYVRPYL---KTLLLVIDNLRHDQWKMIQPLFQQYYNHLEKMYYSILPSSTQYARNALFAGLLPLEIEKRFPNEWKNDN--EEGNKNDFEPKFLTDNLGRLLRTKYYKILNSAFEKKVLDEFSKFKN-N-DLTVIVYNFIDILSHAKTDNSVVSEMIRDDKTYRAITKNWFKHSYLLEIIKLAAQEDMRLIITTDHGTIFVKEPTQVVGD-KETSVNLRYKLGRHLQY--SDVFAVERPEDYYLPKVNVTSKYIFATNDTFLAFPKNYNHFVNYYKNTYQHGGISMEEMIIPFVVLENR------ 
AJW65215     ---------------------------------------------------------------------------------------------------MSGKILWVDDEIDLLKPHMVFLEAKGYALTPVNNVNEALEILEKEK-YQLVLIDENMPGISGLEAIPMIKNIDSTIKIVMVTKSEEEHLMEQAIGSQISDYILKPVNPNQILLSLKKNLQSEDLVEQKTILEYQQEFRNLSMELSYLNSFQDWAEYYKKILNWEIKFD-KVLNNEFSDLLLSQKEEANIQFAKFIENNYADWL--------PLMSHTLFKEKVKPEI---KVLLLMIDNLRYDQWKVIEPLFTRFYNKTSDYYFSILPTATQYARNSFFAGLLPSEIEKRFPEYWFNDN--EEGNKNEHERDFLEDQMKRLKHLKYLKILNADFERKIYEDFNQHKN-N-DLLVIVYNFIDILSHAKTDNVIVDQLIRDDKTFRSLTEHWFENSSLMKIIRLAAENKFKLVITTDHGTIYVKKPSKVIGD-RETSTNIRYKTGKSLTY--KDVWAIDFPEKLFLPKGNLSSKYIFAKNNTFLAYPKNYNHFVNYYRDTYQHGGISLEEVIIPIAILEPK------ 
ANE52562     --------------------------------------------------------------------------------------------------MALAKILWVDDEIESLQSQKLFLENKGYDVQTLTNGFDAIDFIKENF-IDVVLIDESMPGITGLETLAKIKEINAQIPVVLITKNETENLMDEAIGSQISDYLIKPVNPNQVWLSLKKIIDNKRLVAERTTTAYQQQFRNLFMALNSNPDYNEWMGIYKELIYWELSLQ-KSDSPEMQEVFQTQKNEANTEFFKFISRNYTDWL--------PTMSHTLIRDKVMPTL---PTFFVLIDNLRFDQWRAIQPLFAENFRIVEDTFYSILPTATHYARNAIFAGMLPIDIEKRFPQQWKNDD--EEGGKNQSEEEFFRAQLKSMLRVSYTKVLNNQAGLDLVNNMHNLLS-N-DLNVIVYNFVDMLSHARTEMEVLKELAGDEVSYRSITTSWFEHSPLNQALKRIADKNIKIVLATDHGSVRVKTPAKVIGD-KQTTTNLRYKHGRNLNY--KEVLAFRDPKEGGLPSPTVNSSYIFAGEDTFLCYPNNYNHYVNYYRNTFQHGGISLEEMIVPVVQMVSK------ 
AMX54811     ---------------------------------------------------------------------------------------------------MSGKILWVDDEIDLLKPHMVFLEAKGYALTPVNNVNEALEILEKEK-YQLVLIDENMPGISGLEAIPMIKNIDSTIKIVMVTKSEEEHLMEQAIGSQISDYILKPVNPNQILLSLKKNLQSEDLVEQKTILEYQQEFRNLSMELSYLNSFQDWAEYYKKILNWEIKFD-KVLNNEFSDLLLSQKEEANIQFAKFIENNYADWL--------PLMSHTLFKEKVKPEV---KVLLLMIDNLRYDQWKVIEPLFTRFYNKTSDYYFSILPTATQYARNSFFAGLLPSEIEKRFPEYWFNDN--EEGNKNEHERDFLEDQMKRLKHLKYLKILNADFERKIYEDFNQHKN-N-DLLVIVYNFIDILSHAKTDNVIVDQLIRDDKTFRSLTEHWFENSSLMKIIRLAAENKFKLVITTDHGTIYVKKPSKVIGD-RETSTNIRYKTGKSLTY--KDVWAIDFPEKLFLPKGNLSSKYIFAKNNTFLAYPKNYNHFVNYYKDTYQHGGISLEEVIIPIAILEPK------ 
AKH95144     ---------------------------------------------------------------------------------------------------MSGKILWVDDEIDLLKPHMVFLEAKGYALTPVNNVNEALEILEKEK-YQLVLIDENMPGISGLEAIPMIKNIDSTIKIVMVTKSEEEHLMEQAIGSQISDYILKPVNPNQILLSLKKNLQSEDLVEQKTILEYQQEFRNLSMELSYLNSFQDWAEYYKKILNWEIKFD-KVLNNEFSDLLLSQKEEANIQFAKFIENNYADWL--------PLMSHTLFKEKVKPEV---KVLLLMIDNLRYDQWKVIEPLFTRFYNKTSDYYFSILPTATQYARNSFFAGLLPSEIEKRFPEYWFNDN--EEGNKNEHERDFLEDQMKRLKHLKYLKILNADFERKIYEDFNQHKN-N-DLLVIVYNFIDILSHAKTDNVIVDQLIRDDKTFRSLTEHWFENSSLMKIIRLAAENKFKLVITTDHGTIYVKKPSKVIGD-RETSTNIRYKTGKSLTY--KDVWAIDFPEKLFLPKGNLSSKYIFAKNNTFLAYPKNYNHFVNYYKDTYQHGGISLEEVIIPIAILEPK------ 
AIL46634     ---------------------------------------------------------------------------------------------------MSGKILWIDDEIDLLKPHMVFLEAKGYALTPVNNVNEALEILEKEK-YQLVLIDENMPGISGLEAIPMIKNIDSTIKIVMVTKSEEEHLMEQAIGSQISDYILKPVNPNQILLSLKKNLQSEDLVEQKTILEYQQEFRNLSMELSYLNSFQDWAEYYKKILNWEIKFD-KVLNNEFSDLLLSQKEEANIQFAKFIENNYADWL--------PLMSHTLFKEKVKPEV---KVLLLMIDNLRYDQWKVIEPLFTRFYNKTSDYYFSILPTATQYARNSFFAGLLPSEIEKRFPEYWFNDN--EEGNKNEHERDFLEDQMKRLKHLKYLKILNADFERKIYEDFNQHKN-N-DLLVIVYNFIDILSHAKTDNVIVDQLIRDDKTFRSLTEHWFENSSLMKIIRLAAENKFKLVITTDHGTIYVKKPSKVIGD-RETSTNIRYKTGKSLTY--KDVWAIDFPEKLFLPKGNLSSKYIFAKNNTFLAYPKNYNHFVNYYKDTYQHGGISLEEVIIPIAILEPK------ 
CBH25557     --------------------------------------------------------------------------------------------------MSSPHILWVDDEIDLLRSHVMFLEEKDYDVSTVANGADAVDLVQQRP-FDVVLLDEQMPGMEGLEVLDAIKDERPTLPVVLVTKSEEEDLMEAALGNRISDYLTKPVNPSQILLTCKRLLEQSQIRKEALSQEYLQSFNRISQQLRGALSPHEWIDLYQTLVEYDLELT----DEGARQVFQDQFEEANREFGVFVEEHYPEWM--------PVLSHEVVPEFVLPET---PVVFFVIDCLRYDQWLEIAELLRPHYTV-DDFYMSILPTATPYARNAIFGGMLPVDLVDRFPKAWQTGE--SEHSRNQYEDALLRHQLDQHLSIRYDKLITSEDGQQLAQDAANLTQ-H-DLSAVVVNFIDILAHSRSESDVLKELAPDEEAYRALTRTWFEHSWLLDMLQALSNTDCTVVLTSDHGAVRSLQSTKVIGD-RETSTALRYKYGSNLKC--DDAIFVREPERFGLPSYGMNTTYLLAKQDYYFVYPTNFHHYENLYRDTLQHGGASMQEMILPVATLRPRES---- 
ABC44913     MCSRAWTWRRTEHSWTNRRPASGLGRHEGPPRHNVGVPLRPPAGIPVSGVLANGAHPGGTAECVPRTRRDDPHC-----------------PLSVGARMSIPHILWVDDEIDLLRSHVMFLEEKDYDVSTVANGADAVDLVQQRP-FDVVLLDEQMPGMEGLEVLDAIKDERPTLPVVLVTKSEEEDLMEAALGNRISDYLTKPVNPSQILLTCKRLLEQSQIRKEALSQEYLQSFNRISQKLRGALSPHEWIDLYQTLVEYDLELT----DEGARQVFQDQFEEANREFGGFVEEHYPEWM--------PVLSHEVVPEFVLPET---PVVFFVIDCLRYDQWLEIAELLRPHYTV-DDFYISILPTATPYARNAIFGGMLPVDLVDRFPKAWQTGE--SEHSRNQYEDALLRHQLDQHLSIRYDKLITSEDGQQLAQDAANLTQ-H-DLSAVVVNFIDILAHSRSESDVLKELAPDEEAYRALTRTWFEHSWLLDMLQALSNTDCTVVLTSDHGAVRSLQSTKVIGD-RETSTALRYKYGSNLKC--DDAIFVREPERFGLPSYGMNTTYLLAKQDYYFVYPTNFHHYENLYRDTLQHGGASMQEMILPVATLRPRGS---- 
