# Supplementary material for: Phylogenetic comparison between Type IX Secretion System (T9SS) protein components suggests evidence of horizontal gene transfer
Source: PeerJ. 2020 Jun 26;8:e9019. doi: 10.7717/peerj.9019 (PMC7323717; doi:10.7717/peerj.9019)
Supplement: Supplemental Information 1 — T9SS components sequences, alignment of each T9SS protein family, NEX files used as input for MrBayes tool, genome annotation (GFF) file for Porphyromonas gingivalis and detailed Bayesian Inference trees with support values. [file peerj-08-9019-s001.zip › supplemental/Supplemental files/Supplemental Data S2/pory.rphylipi]

162  897  i

AKV63299     ------------------------------------------------------------------------------------SDRLIDKMAGEERQ--------------------------------------------------------------------KIELWAQATK------------------------------------------------IPVILC-----------------------------------------------------------------------LQKKLRYFKE-----------------GY-PPI-----------YYSDSQTL---------RRLLVLPYIALSVIFIFLGISIMALLAERRSEQ------NRVWNGLSKETAHQLGTPISSLMAWVELLKITNEMEKDIDRLRMIAERF---QKVGSE---PKTEVQDVRPALGSTADYMRYRV--SRQVDIEL-I-AL-SAPLFSWVIE---NMIKNAVDAM--SGKGKITIEL--------------AVIDITDTGKGIPKGKMRDIFRPGYSTKTR----GWGLGLSLAKRIIEKYHKGKISVKQSEPGIGTTFRILLPKQ-------------------------------------------------------------------------------------------------------------------------------------------------------------------------------------------------------------------------------------------------------------------------------- 
AAQ65302     ------------------------------------------------------------------------------------SDRLIDKMAGEERQ--------------------------------------------------------------------KIELWAQATK------------------------------------------------IPVILC-----------------------------------------------------------------------LQKKLRYFKE-----------------GY-PPI-----------YYSDSQTL---------RRLLVLPYIALSVIFIFLGISIMALLAERRSEQ------NRVWNGLSKETAHQLGTPISSLMAWVELLKITNEMEKDIDRLRMIAERF---QKVGSE---PKTEVQDVRPALGSTADYMRYRV--SRQVDIEL-I-AL-SAPLFSWVIE---NMIKNAVDAM--SGKGKITIEL--------------AVIDITDTGKGIPKGKMRDIFRPGYSTKTR----GWGLGLSLAKRIIEKYHKGKISVKQSEPGIGTTFRILLPKQ-------------------------------------------------------------------------------------------------------------------------------------------------------------------------------------------------------------------------------------------------------------------------------- 
BAG34519     ------------------------------------------------------------------------------------SDRLIDKMAGEERQ--------------------------------------------------------------------KIELWAQATK------------------------------------------------IPVILC-----------------------------------------------------------------------LQKKLRYFKE-----------------GY-PPI-----------YYSDSQTL---------RRLLVLPYIALSVIFVFLGISIMALLAERRSEQ------NRVWNGLSKETAHQLGTPISSLMAWVELLKITNEMEKDIDRLRMIAERF---QKVGSE---PKTEVQDVRPALGSTADYMRYRV--SRQVDIEL-I-AL-SAPLFSWVIE---NMIKNAVDAM--SGKGKITIEL--------------AVIDITDTGKGIPKGKMRDIFRPGYSTKTR----GWGLGLSLAKRIIEKYHKGKISVKQSEPGIGTTFRILLPKQ-------------------------------------------------------------------------------------------------------------------------------------------------------------------------------------------------------------------------------------------------------------------------------- 
BAK24503     ------------------------------------------------------------------------------------SDRLIDKMAGEERQ--------------------------------------------------------------------KIELWAQATK------------------------------------------------IPVILC-----------------------------------------------------------------------LQKKLRYFKE-----------------GY-PPI-----------YYSDSQTL---------RRLLVLPYIALSVIFVFLGISIMALLAERRSEQ------NRVWNGLSKETAHQLGTPISSLMAWVELLKITNEMEKDIDRLRMIAERF---QKVGSE---PKTEVQDVRPALGSTADYMRYRV--SRQVDIEL-I-AL-SAPLFSWVIE---NMIKNAVDAM--SGKGKITIEL--------------AVIDITDTGKGIPKGKMRDIFRPGYSTKTR----GWGLGLSLAKRIIEKYHKGKISVKQSEPGIGTTFRILLPKQ-------------------------------------------------------------------------------------------------------------------------------------------------------------------------------------------------------------------------------------------------------------------------------- 
ALJ26382     ------------------------------------------------------------------------------------SDRLIDKMAGEERQ--------------------------------------------------------------------KIELWAQATK------------------------------------------------IPVILC-----------------------------------------------------------------------LQKKLRYFKE-----------------GY-PPI-----------YYSDSQTL---------RRLLVLPYIALSVIFVFLGISIMALLAERRSEQ------NRVWNGLSKETAHQLGTPISSLMAWVELLKITNEMEKDIDRLRMIAERF---QKVGSE---PKTEVQDVRPALGSTADYMRYRV--SRQVDIEL-I-AL-SAPLFSWVIE---NMIKNAVDAM--SGKGKITIEL--------------AVIDITDTGKGIPKGKMRDIFRPGYSTKTR----GWGLGLSLAKRIIEKYHKGKISVKQSEPGIGTTFRILLPKQ-------------------------------------------------------------------------------------------------------------------------------------------------------------------------------------------------------------------------------------------------------------------------------- 
ALA92687     ------------------------------------------------------------------------------------SDRLIDKMAGEERQ--------------------------------------------------------------------KIELWAQATK------------------------------------------------IPVILC-----------------------------------------------------------------------LQKKLRSFKE-----------------GY-PPI-----------YYSDSQTL---------RRLLVLPYIALSVIFVFLGISIMALLAERRSEQ------NRVWNGLSKETAHQLGTPISSLMAWVELLKITNEMEKDIDRLRMIAERF---QKVGSE---PKTEVQDVRPALGSTADYMRYRI--SRQVDIEL-I-AL-SAPLFSWVIE---NMIKNAVDAM--SGKGKITIEL--------------AVIDITDTGKGIPKGKMRDIFRPGYSTKTR----GWGLGLSLAKRIIEKYHKGKISVKQSEPGIGTTFRILLPKQ-------------------------------------------------------------------------------------------------------------------------------------------------------------------------------------------------------------------------------------------------------------------------------- 
ALO30557     ------------------------------------------------------------------------------------SDRLIDKMAGEERQ--------------------------------------------------------------------KIELWAQATK------------------------------------------------IPVILC-----------------------------------------------------------------------LQKKLRYFKE-----------------GY-PPI-----------YYSDSQTL---------RRLLVLPYIALSVIFVFLGISIMALLAERRSEQ------NRVWNGLSKETAHQLGTPISSLMAWVELLKITNEMEKDIDRLRMIAERF---QKVGSE---PKTEVQDVRPALGSTADYMRYRV--SRQVDIEL-I-AL-SAPLFSWVIE---NMIKNAVDAM--SGKGKITIEL--------------AVIDITDTGKGIPKGKMRDIFRPGYSTKTR----GWGLGLSLAKRIIEKYHKGKISVKQSEPGIGTTFRILLPKQ-------------------------------------------------------------------------------------------------------------------------------------------------------------------------------------------------------------------------------------------------------------------------------- 
APG65360     ------------------------------------------------------------------------------------TYVFFQKFKDEERV--------------------------------------------------------------------KMEILATAQK------------------------------------------------IPLILV-----------------------------------------------------------------------VALQLAKMKS-----------------EN-EPI-----------YYRNSDLL---------NKLTYYPLALILILILFLSVIYLFFNSNKIAEQ------NKLWTGMAKETAHQIGTPLSSLLGWIAILKYIDEIEKDVHRLNTIANRF---SKIGSL---PELKKTNIVTETETSYNYLKSRS--SKQITFSF-A-NL-NSELYSWVIE---NLIKNAIDAM--LGKGSLSVQI--------------VKILVSDTGKGIPKSQQKQIFKPGFTTKKR----GWGLGLSLSKRIINDYHKGKIVVKKSEIGKGTTFEVQLEKV-------------------------------------------------------------------------------------------------------------------------------------------------------------------------------------------------------------------------------------------------------------------------------- 
ADR22629     --------------P---------------------------------------------------------------------TNSIVEELKEREER--------------------------------------------------------------------YIELFAKTQE------------------------------------------------IPVIVV-----------------------------------------------------------------------LKKELKIMEQ-----------------EY-EPI-----------YYRNSDLI---------YRLRYYPYIQLSVIAAFVFFGYVSFSYSRKAEQ------NQVWVGLAKETAHQLGTPLSSLMAWLEIMKVVTELEKDISKLELITSRF---SSIGSV---PVLKEENISKIIEQTVNYLKKRT--SKKVNLYF-A-DI-NKPLFDWVIE---NLCKNAIDAM--SGEGEITITL--------------ALIDVKDTGKGIPSSKIKEIFQPGFSTKKR----GWGLGLTLAKRIIENYHNGKISVKESILNKGTTFRIILRK--------------------------------------------------------------------------------------------------------------------------------------------------------------------------------------------------------------------------------------------------------------------------------- 
AIP99294     ------------------------------------------------------------------------------------SKTIVDQLRSEEQR--------------------------------------------------------------------KVETIVAALR------------------------------------------------IPLILI-----------------------------------------------------------------------LKNYLHKLEL-----------------YH-EPI-----------YYQNSQLL---------KKLQYYPLILIVILMIFAALVIWYFRIVDASSQ------NFLWAGMAKETAHQIGTPLSSLLGWVEILKILYEIESDVKRLKQIADRF---SKIGSM---PELKKTNVVKVAKDSYEYLKKRI--SDKVVFSF-A-NV-SPELLSWVFE---NVMRNAVDAM--QNRGEISFKI--------------IIILIKDTGPGIDSSKIGKIFDPGYTTKKR----GWGIGLSLAKRIVEEFHNGSIYVDFSDKENGTQFCIELNEC-------------------------------------------------------------------------------------------------------------------------------------------------------------------------------------------------------------------------------------------------------------------------------- 
SCM56831     ------------------------------------------------------------------------------------SNRLVKQLAKEERS--------------------------------------------------------------------KIEIWAAAME------------------------------------------------IPVILH-----------------------------------------------------------------------LLKKTVEFEK-----------------KH-API-----------YYDDSYIL---------KRLQLYPYVQLSAIVVFIVLAFTSLVSSQRAQQ------NKIWAGLSKETAHQLGTPLSALTAWTEYLKLIAEIDKDVDRLRVIVDRF---SKIGSV---PETGTAVWQEVVRRSVAYLEKRI--SGKVELRF-V-QL-NEPLFSWVVE---NLTKNAVDAM--GGEGVITYTM--------------CYLDIDDTGKGIAKSRFNRIFQPGFTTKER----GWGLGLSLAKRIVKEYHNGKIFVKQSEIGKGTTFRILLRRR-------------------------------------------------------------------------------------------------------------------------------------------------------------------------------------------------------------------------------------------------------------------------------- 
AEV32947     ------------------------------------------------------------------------------------TESFLDELRDQEVI--------------------------------------------------------------------KVKQFGLAMS------------------------------------------------IPIIIV-----------------------------------------------------------------------LANKMAEMEA-----------------EF-TPI-----------YYQNSILL---------TKLRYYPFVLLGVISLFIIIAYIAFSNARKSEQ------NQVWNGLAKETAHQIGTPLSSLMGWMELLRMVEEMEKDINRLNTITDRF---SKIGSK---PSISNQDIVAITEESVSYLKARS--PRKVEVIFGV-KL-NKPLYEWVIE---NLVRNAIDAL--EGAGKIEVRI--------------VKIEVEDNGKGIPVNKQKTIFRPGFTTKSR----GWGLGLSLAKRIIEEYHGGKIFVAQSDPGRATIFRILLDKE-------------------------------------------------------------------------------------------------------------------------------------------------------------------------------------------------------------------------------------------------------------------------------- 
CCG52410     ------------------------------------------------------------------------------------TYIFFQIFKDEERN--------------------------------------------------------------------KMELWATAQK------------------------------------------------IPLILT-----------------------------------------------------------------------LKEFLLKIKN-----------------QN-API-----------YYGDSPML---------NQLKYYPVALLLVAFLFGGVVYNFYRATKMATQ------NKLWAGMAKETAHQIGTPLSSLIGWLELLKTIEEIEKDITRLQTITDRF---SKIGSE---PLLEVKDIVDETKRSFEYLQSRS--SKQVKFDF-V-NI-NPTLHSWTIE---NLVKNAIDAM--KGKGELSIEI--------------VYITIIDTGSGIPKNKFKKIFEPGYTSKKR----GWGLGLSLTKRIVNDYHKGKIRVVHSEIGKGTTMQMSFKKA-------------------------------------------------------------------------------------------------------------------------------------------------------------------------------------------------------------------------------------------------------------------------------- 
AKQ46942     ------------------------------------------------------------------------------------TNLLVAKLSEREQQ--------------------------------------------------------------------LIDLYAKGLR------------------------------------------------VPVILT-----------------------------------------------------------------------LKREVAKMKA-----------------QH-KPI-----------FYKDSELL---------TQLRYYPYVQLTVIACLSVIAYYAFSYSRKAEQ------NRVWVGLAKETAHQLGTPLSSLMAWYEYLKIVDELGKDVRRLEIITERF---SNIGSV---PVLKDEPILRVVENALGYLRNRV--SQKVAFHI-A-KV-NIPLFEWVIE---NICKNAVDAM--DGKGSITLRI--------------LALDIQDTGKGIPKTKQQEVFVPGYTTKKR----GWGLGLALAKRIIENYHQGRLFVKTSEVGKGTTIRLILSR--------------------------------------------------------------------------------------------------------------------------------------------------------------------------------------------------------------------------------------------------------------------------------- 
ALJ01295     ------------------------------------------------------------------------------------TNVLVAKLSEREQQ--------------------------------------------------------------------LIDLYAKGLR------------------------------------------------VPVIQT-----------------------------------------------------------------------LQREIAKMKA-----------------QH-KPI-----------FYKDSELL---------TQLRYYPYVQLTVIACLSVIAYYAFSYSRKAEQ------NRVWVGLAKETAHQLGTPLSSLMAWYEYLKIIDELGKDVKRLEIITERF---SNIGSV---PVLKDEPLLQVVDNAIGYLRNRV--SSKVAINI-A-KV-NIPLFEWVIE---NICKNAVDAM--EGKGSITLRL--------------IALDIQDTGKGIPKTKQEEVFVPGYTTKKR----GWGLGLALAKRIIENYHQGRLYVKSSEVGKGTTFRVVLNR--------------------------------------------------------------------------------------------------------------------------------------------------------------------------------------------------------------------------------------------------------------------------------- 
ADF54751     ------------------------------------------------------------------------------------TTIFFNRLKDEERT--------------------------------------------------------------------KMSIWAEALL------------------------------------------------IPTLQT-----------------------------------------------------------------------AENYLNRLKA-----------------EN-EPI-----------YYGNSPVL---------NSLKYYPLGLVTIGFLIIGVIYFFYTTTKNSEQ------NKLWAGMAKETAHQIGTPLSSLIGWTEILKYIVEMEKDIQRLQTITERF---SKIGSA---PLLEETDLVEATRQSYQYLQSRS--SKLIDFNL-V-NL-NTQLFSWTIE---NLVKNAIDAM--RGKGKITIEI--------------VFVYVHDTGKGIDKNRFKIIFEPGQTTKKR----GWGLGLSLAKRIVEEYHDGRIRVAKSEIGEGTTFEIMLRKS-------------------------------------------------------------------------------------------------------------------------------------------------------------------------------------------------------------------------------------------------------------------------------- 
AMM51017     ------------------------------------------------------------------------------------TNLLVAKLSEREQQ--------------------------------------------------------------------LIDLYAKGLR------------------------------------------------VPVILT-----------------------------------------------------------------------LRREIAKMKL-----------------QH-KPI-----------FYKDSELL---------TQLRYYPYVQLTVIACLSLIAYYAFSYSRKAEQ------NRVWVGLAKETAHQLGTPLSSLMAWYEYMKIVEELGKDVRRLEIITERF---SNIGSV---PILKDEPLKKVVENAIGYLRNRV--SQKVAFYI-A-KV-NIPLFEWVIE---NICKNAVDAM--DGKGSITLRI--------------IALDIQDTGKGIPKTKQEEVFVPGFTTKKR----GWGLGLALARRIIENYHQGRLFVKNSEVGKGTTFRMVLNR--------------------------------------------------------------------------------------------------------------------------------------------------------------------------------------------------------------------------------------------------------------------------------- 
APZ46155     ------------------------------------------------------------------------------------TYTFFQKFKQAERA--------------------------------------------------------------------KMEIHGEAIK------------------------------------------------IPFILV-----------------------------------------------------------------------LKEQLEIMKD-----------------QN-QPI-----------YYRDSDLL---------NKLTYYPLALILILVLFLAVIYLFYSSNKAAET------NKLWTGMAKETAHQIGTPLSSLLGWISILKYIQEIEKDVHRLNTIANRF---SKIGSV---PELKKENIVNITKQAFDYLESRS--SKQISFSF-T-EL-NTELFGWVIE---NLIKNAIDAM--LGKGELNLKI--------------VKITVSDTGKGMPKKLFKQIFKPGFTTKKR----GWGLGLSLSKRIVEDYHNGKIFVKKSEIDKGTTFQVLLNKL-------------------------------------------------------------------------------------------------------------------------------------------------------------------------------------------------------------------------------------------------------------------------------- 
AFU67380     ------------------------------------------------------------------------------------ISVFYEGVKQEERE--------------------------------------------------------------------KMRIWSYAQE------------------------------------------------IPMFIV-----------------------------------------------------------------------LRRYFESVKA-----------------QN-QPI-----------YYSDSAVL---------TKIKYYPFILLLIIFLLLGLIYLYYITAKNSEK------NKLWAGMAKETAHQIGTPLSSLVGWMEILRYIKEIEKDIDRLRTITERF---SKVGSK---LTLEKASLNTVVEHSFNYLRDRS--SKLIEFSV-C-KL-NPVLLSWTIE---NLTKNAIDAM--KGRGELSLLL--------------FKIHIKDTGKGIPASKFKTIFQPGYSTKKR----GWGLGLSLSKRIVEDYHYGKIRVLTSSAEKGTTFEIRLPKL-------------------------------------------------------------------------------------------------------------------------------------------------------------------------------------------------------------------------------------------------------------------------------- 
ALU75587     ------------------------------------------------------------------------------------TYVFFQKFKEEERG--------------------------------------------------------------------KIEIFAAAFK------------------------------------------------IPTILV-----------------------------------------------------------------------LEAQLAIMKR-----------------QN-API-----------YYRNSDLL---------CQLKYYPLALLLILGLFLTIVYMMYTSNKIADQ------NKLWTGMAKETAHQIGTPLSSLLGWIAILRYILEIEKDVDRLNTIANRF---SKIGSL---PKLKIHNIVLETQTAFNYLKSRS--SKKVHFSF-T-LL-NIELYGWVIE---NLLKNAIDAM--QGKGDLSLAI--------------VKISITDSGKGLQKKLFKQIFEPGFTTKKR----GWGLGLSLSKRIVEEYHNGKIVVQKSTINKGTTFEISLDKI-------------------------------------------------------------------------------------------------------------------------------------------------------------------------------------------------------------------------------------------------------------------------------- 
EAQ43056     ------------------------------------------------------------------------------------TYRFFQKFKQAERA--------------------------------------------------------------------KMEIHGEAIK------------------------------------------------IPFILV-----------------------------------------------------------------------LEEQLQIMKS-----------------QN-QPI-----------YYRDSDLL---------NKLTYYPLALLLILVLFLAIIYLFYKTNKVSET------NKLWTGMAKETAHQIGTPLSSLLGWISILKYIVEIEKDVHRLNTIANRF---SKIGSV---PELKKEDIVEVTKQAFDYLESRS--SKQISFSF-A-NL-NTELFGWVIE---NLIKNAIDAM--LGKGDLHLTI--------------VKITVSDTGKGMSKKLFKQIFKPGFTTKKR----GWGLGLSLSKRIIEDYHKGKIFVKKSEINKGTSFQIIIDKI-------------------------------------------------------------------------------------------------------------------------------------------------------------------------------------------------------------------------------------------------------------------------------- 
ADQ18451     ------------------------------------------------------------------------------------FNQISKALEEREKA--------------------------------------------------------------------YVDLYAKAIA------------------------------------------------VPAIPS-----------------------------------------------------------------------LEKKMEEMKA-----------------QN-EPI-----------YYANSTTL---------KTLRFFPYIILITLFLFGGLAYISYSSSRKAEQ------NRVWVGLAKETAHQLGTPISGLMGWIEVLKIGKEMMKDVQRLETITARF---SNIGSE---PTKRSENIGELIETTVEYLKKRI--STKIQWSI-K-DV-NRHLIEWVIE---NICKNAVDAM--AGVGQLNITI--------------IRIDIQDSGKGMSLAVQRNIFNPGYSTKKR----GWGLGLTLAKRIVETYHDGKLYVYRSEVGKGSTFRMII----------------------------------------------------------------------------------------------------------------------------------------------------------------------------------------------------------------------------------------------------------------------------------- 
ABR44163     ------------------------------------------------------------------------------------SDLLIKDLAREERQ--------------------------------------------------------------------KIEVWSEATR------------------------------------------------IPVILC-----------------------------------------------------------------------MTNKVKELRT-----------------KN-PPI-----------YYDDSIIL---------KRLLVYPYAQLSVVFVFILIAFLALASTKKAEQ------NKVWVGLSKETAHQLGTPISSLIAWVEYLRLLTEMDKDVKRLQTIAERF---SKIGSD---PDPVPTNIVESIRAALGYMETRI--SSKVKINT-V-LM-NDSLFAWVIE---NLTKNAVDAM--EGQGEISLKV--------------VLIDLADTGKGIPKSKFKTVFNPGYTTKKR----GWGLGLSLVKRIIESFQGGKIFVKSSELGKGTTFRIKLK---------------------------------------------------------------------------------------------------------------------------------------------------------------------------------------------------------------------------------------------------------------------------------- 
SCD21126     ------------------------------------------------------------------------------------SNRLVKELADEERR--------------------------------------------------------------------KIEIWAMATE------------------------------------------------IPIILY-----------------------------------------------------------------------LQIKIVEFGR-----------------RH-DPI-----------YYDDSHTL---------KTLQLYPYWQLLVIALFTGLAFFALNRSQRAER------DRVWVGLSKETAHQLGTPISSLTAWMEYMKLLTEIDKDVSRLQMITERF---SKIGSI---TGLKPEDLRGVIRRSVAYLEKRV--SGAIVFNM-V-DL-NEPLFGWVIE---NIVKNGVDAM--QGEGIITFEI--------------IHLDISDTGKGLHKSKFKKIFSPGYTTKDR----GWGLGLTLVERIVEENHKGEIFVRRSEPGKGTTFRIQLRKN-------------------------------------------------------------------------------------------------------------------------------------------------------------------------------------------------------------------------------------------------------------------------------- 
AMS25832     ------------------------------------------------------------------------------------THQLVQKLAKEEEK--------------------------------------------------------------------KVLLWANATK------------------------------------------------IPVILV-----------------------------------------------------------------------LQHELALMKE-----------------EH-ESI-----------YYKNSIIL---------AQLKRYPYYQLTVIGIFIIVAYLAFSSSRRAEQ------NQVWVGMSKETAHQLGTPISSLMGWINLIRLLLELEKDVKRLELITERF---SKIGSA---PKLDIEVVDDVLQDSINYLQVRT--SNRVRFTL-A-QM-NVPLFEWVIE---NICKNAIDAM--NGEGSITMAT--------------VIIDITDTGKGISPSKLKTVFKPGYTTKKR----GWGLGLSLAKRIIEDYHRGKIVVKSSEVNKGTTFRITLQA--------------------------------------------------------------------------------------------------------------------------------------------------------------------------------------------------------------------------------------------------------------------------------- 
AHJ99700     ------------------------------------------------------------------------------------TNVLVQRLSEREQE--------------------------------------------------------------------QIDLYAKTQR------------------------------------------------IPVIVT-----------------------------------------------------------------------LRKEIELMKE-----------------QH-PPI-----------YYKESDLL---------TQLRYYPLVQLAIIGCLGVIAYFAFSYSRRAEQ------NRVWVGLAKETAHQLGTPLSSLVGWQAYLRIVEELGKDIRRLEIITERF---SNIGSV---PVLNDENILRVTQNAISYLQSRV--SRKVSFEV-A-QV-NIPLFDWVIE---NICKNAVDAM--DGRGSITIHL-------------NIAIDITDTGKGIPKSKMERVFLPGYTTKKR----GWGLGLALAKRIIENYHKGRLFVKWSEPGRGTTFRVILNG--------------------------------------------------------------------------------------------------------------------------------------------------------------------------------------------------------------------------------------------------------------------------------- 
AMC11713     ------------------------------------------------------------------------------------TYSFFQKFKHEERA--------------------------------------------------------------------KMEILATAQK------------------------------------------------VPMILS-----------------------------------------------------------------------LVKQLAIMKR-----------------EN-DPV-----------YYRDSDLL---------TKLKYYPIALILILFLFASVIYLFFKSNKVAEQ------NKLWTGMAKETAHQIGTPLSSLLGWIEILRTIKEIENDVHRLTIIAERF---SKIGST---PTLTKLNIVEATFNSFNYLKLRS--SKQVEFNF-A-NI-NLQLFSWVIE---NLTKNAIDAM--EGKGVITLKI--------------VTIFISDTGKGIPKNIQKKIFSPGFTTKKR----GWGLGLSLAKRIIEDYHNGKISVLKSEINKGSIFVITLKK--------------------------------------------------------------------------------------------------------------------------------------------------------------------------------------------------------------------------------------------------------------------------------- 
AFL83127     ------------------------------------------------------------------------------------TNNLVEELKEREKR--------------------------------------------------------------------QIELLARALE------------------------------------------------IPLIIM-----------------------------------------------------------------------LKSELLQMKD-----------------EY-EPI-----------FYRNSELL---------TSLRFYPYVQLAVIIVFGVLAYAVFNQSKIAEQ------NQVWAGLTKETAHQLGTPIASLMAWIDYLKVIQEMDKDVVKLRMVTERF---SSIGSK---PVIQSENVFAVVDDAIAYLRPRI--SSKVDMTV-A-MI-NKPLFEWVIE---NICKNAVDAM--RGQGKIEINI--------------VLVDISDTGKGIEKRMFKRVFNPGFSTRKR----GWGLGLTLAKRIIEGYHQGKVFVKQSEVGKGTTFRIVLKGV-------------------------------------------------------------------------------------------------------------------------------------------------------------------------------------------------------------------------------------------------------------------------------- 
AMQ54897     ------------------------------------------------------------------------------------TNNLVSELRERENR--------------------------------------------------------------------QIQLLSSALE------------------------------------------------IPIIMV-----------------------------------------------------------------------LEKELQEMQE-----------------EY-DPI-----------FYRNSELL---------TNLRFYPYIQLAVILVFGALAYALFNQSKIAEQ------NRVWAGLTKETAHQLGTPIASLMAWIDYLRIIQEMDKDVVKLRMVTERF---SSIGSK---PVIQPENLYQVIEETISYLRPRI--STKVDLSI-A-LM-NKPLFEWVIE---NICKNAVDAM--KGKGSIRIEI--------------VIVDITDTGKGIEKKNFKKVFYPGFSTRQR----GWGLGLTLAKRIVEGYHGGKIFVKNSELGKGTTFRIMLLGN-------------------------------------------------------------------------------------------------------------------------------------------------------------------------------------------------------------------------------------------------------------------------------- 
APS38381     ------------------------------------------------------------------------------------TTIFFQRLKQDERA--------------------------------------------------------------------KMNIWAKAQE------------------------------------------------IPIIHT-----------------------------------------------------------------------AQRLLENLKE-----------------EN-API-----------YYGNSPVL---------NSLKYYPVGLVLIGFLFIGVVYFFYTTTKNSEQ------NKLWAGMAKETAHQIGTPLSSLIGWTEILKYIIEMEKDIDRLETITERF---SKIGSS---PILEKTNIIEATQNSFDYLKTRS--SRLIEFSI-V-ML-NSQLYSWTIE---NLVKNAIDAM--RGKGKLHIQI--------------AHIFIKDTGKGLDKNKFKLVFEPGHTTKKR----GWGLGLSLAKRIIEGYHHGRIKVEESEINKGTTFKISLRKV-------------------------------------------------------------------------------------------------------------------------------------------------------------------------------------------------------------------------------------------------------------------------------- 
ADZ77999     ------------------------------------------------------------------------------------TNFLVQNLSEAERT--------------------------------------------------------------------KASVWAISTR------------------------------------------------VPAIIT-----------------------------------------------------------------------FDYQLAIMKE-----------------RH-PPI-----------YYKDSLLL---------TQLRVFPYVQLTLIAIFLGIAYTVFNSMRKSEQ------NQVWVGLAKETAHQLGTPISSLMAWLELMKLLIEMENDVKRLEIVADRF---SKIGSK---PVLENHAVYPVVSNFVRYFKVRT--SDKIKFSV-A-QL-SVPLFDWVIE---NILKNAANAI--ESAGEINIII--------------IFIDISDTGKGIPRNKFDAVFQPGYTTRKR----GWGLGLSLTKRIIENYHKGQIFVKDSEVGKGTTFRIVLKSS-------------------------------------------------------------------------------------------------------------------------------------------------------------------------------------------------------------------------------------------------------------------------------- 
APY10659     ------------------------------------------------------------------------------------TYEFFQHFKHEERT--------------------------------------------------------------------KIEIWASAQT------------------------------------------------TPMIMV-----------------------------------------------------------------------LKKLIAKFEK-----------------EN-KPI-----------YYGNSPLI---------NKLKYYPLALILIVVLFGAVIFFFYSSNKNATQ------NKLWSGMAKETAHQIGTPLSSLIGWTEILKYISEIEKDVDRLKIITERF---SKIGSI---PTLETANIVEETIHSYDYLKSRA--SDLIEFDL-V-AL-NKQLYSWTIE---NLVKNAIDAM--KGRGKLTVEI--------------VKVKVTDTGKGIAKKHFNKIFEPGFTTKKR----GWGLGLSLTKRIIEDFHNGKIKVLNSEKGKGTTIQINLKSA-------------------------------------------------------------------------------------------------------------------------------------------------------------------------------------------------------------------------------------------------------------------------------- 
ALD22078     ------------------------------------------------------------------------------------TNILVQRLSEREQQ--------------------------------------------------------------------QIDLYAKAQR------------------------------------------------IPIIFT-----------------------------------------------------------------------LQREIQIMKS-----------------QH-PPI-----------YYKDSVLL---------AQLRTYPLVQLAVIGCLAVIAYFTFSYSRRAEQ------NRVWVGLAKETAHQLGTPLSSLMAWHTYLKIVDELGKDVRRLEIITERF---SNIGSV---PILKDENILRVTQNAIAYLQSRV--SKKVTFEI-A-QV-NVPLFDWVIE---NICKNAIDAM--DGRGSITIHL-------------NIAIDITDTGKGIPKSKLDRVFLPGFTTKKR----GWGLGLALAKRIIENYHKGRLFVKWSEVGRGTTFRVILNGE-------------------------------------------------------------------------------------------------------------------------------------------------------------------------------------------------------------------------------------------------------------------------------- 
ALR30562     ------------------------------------------------------------------------------------STILINFLRKEEVK--------------------------------------------------------------------RVDILVSALR------------------------------------------------IPLIIL-----------------------------------------------------------------------ILALAKKMAK-----------------SY-TPI-----------YYDNSQLL---------NNLRYSPFILGFFILCYFLFSFWFLRTVKKTDE------GYLWAGLAKETAHQIGTPLSSMIGWMEIMKGVHEIEKDIERLRTISERF---SKIGSV---PELNDMDFNATIRENYDYLKTRI--SRKINFGL-V-PH-NKILMSWVIE---NLVKNAVDAM--KGEGSISMSV--------------IVVEVQDNGSGMTKQQARNAFKPGYSTKKR----GWGLGLSLAKRVIKEYHSGDIKISQTEVGKGTTFRITIKKG-------------------------------------------------------------------------------------------------------------------------------------------------------------------------------------------------------------------------------------------------------------------------------- 
AIZ62823     ------------------------------------------------------------------------------------TNILVQRLSEREQQ--------------------------------------------------------------------QIDLYAKAQR------------------------------------------------IPIIFT-----------------------------------------------------------------------LQREIQIMKS-----------------QH-PPI-----------YYKDSVLL---------AQLRTYPLVQLAVIGCLAVIAYFTFSYSRRAEQ------NRVWVGLAKETAHQLGTPLSSLMAWHTYLKIVDELGKDVRRLEIITERF---SNIGSV---PILKDENILRVTQNAIAYLQSRV--SKKVTFEI-A-QV-NVPLFDWVIE---NICKNAIDAM--DGRGSITIHL-------------NIAIDITDTGKGIPKSKLDRVFLPGFTTKKR----GWGLGLALAKRIIENYHKGRLFVKWSEVGRGTTFRVILNGE-------------------------------------------------------------------------------------------------------------------------------------------------------------------------------------------------------------------------------------------------------------------------------- 
ALW84866     ------------------------------------------------------------------------------------TNRLVQRVSEREQQ--------------------------------------------------------------------QIQLYAKAQE------------------------------------------------IPVILS-----------------------------------------------------------------------LASELLLMKQ-----------------QH-QPI-----------YYRDSQLL---------QQLRTYPLVQLVVIGCLGIIAYFAFSSSRRAEQ------NRVWVGLAKETAHQLGTPLSSLVGWQNYLRIVEELGKDIRRLEIITERF---SNIGSV---PVLKDENLYHTTRNAIEYLQSRV--SKKVVFKI-A-RI-NVPLFDWVIE---NICKNAVDAM--DGRGSITLHL--------RTWY--VAIDITDTGKGIPKNKLESVFMPGFTTKKR----GWGLGLALAKRIIENYHEGKLFVKWSEVGRGTTFRLILNQ--------------------------------------------------------------------------------------------------------------------------------------------------------------------------------------------------------------------------------------------------------------------------------- 
AJR02660     ------------------------------------------------------------------------------------TYEFFQHFKEEERA--------------------------------------------------------------------KMENWSFAQT------------------------------------------------TPMLVI-----------------------------------------------------------------------VQKLIREFES-----------------EN-KPI-----------YYGNSPLL---------NKLKYYPLALLLIVFLFGAVIFFFYRSNKNATQ------NKLWSGMAKETAHQIGTPLSSLIGWTEILKYINEMEKDIDRLQTITERF---SKIGSI---PTLEVSDIIEETIHSYDYLKARS--SKLIDFEL-V-NM-NKQLYSWTIE---NLVKNAIDAM--KGRGKLTVSI--------------IKVHVSDTGKGIAKKDFNKIFEPGYTTKKR----GWGLGLSLTRRIIEDFHNGKIKVLDSEIDKGTTIQITLNRA-------------------------------------------------------------------------------------------------------------------------------------------------------------------------------------------------------------------------------------------------------------------------------- 
ACU06443     ------------------------------------------------------------------------------------SDFFVKKMEREEQL--------------------------------------------------------------------QFQLYVKVTE------------------------------------------------LPVIMT-----------------------------------------------------------------------FARELRKMKK-----------------QH-PAT-----------YHKDSATL---------TQLRYFPYIQLAVIGLFLLTAYIAFSSARKAEQ------DQVWVGMAKETAHQLGTPISSLMAWVELIKLIAEMENDIKRLEVITDRF---SKIGSK---PIVEDHVVYTVIYNFMEYFKLRT--SDKIVFSI-A-LL-NVPLFDWVIE---NLLKNAANAI--ENEGNITINI--------------VFIDVTDTGKGIARSKFDAVFQPGYTTRKR----GWGLGLSLTKRIIENYHNGQIFVKDSELGKGTTFRIILKSS-------------------------------------------------------------------------------------------------------------------------------------------------------------------------------------------------------------------------------------------------------------------------------- 
EAP87426     ------------------------------------------------------------------------------------ASLFFQQLKNDERN--------------------------------------------------------------------KMRIWAMALE------------------------------------------------IPSINT-----------------------------------------------------------------------MQRILLEMKS-----------------EN-DPI-----------YYGNSPTL---------NRLKYYPLALIVFLLLLIGVIYFFYRTARSSEQ------NKLWAGMAKETAHQIGTPLSSLVGWTEILKYIEEIEKDIERLKVITDRF---SKVGSK---PTLSKVDIVKVTEETFGYLKNRS--SKLIEFKS-V-ML-NEPLFSWTIE---NLVKNAIDAM--KGKGQLSLRL--------------VKIEISDTGKGIPKSKFKKVFETGYTSKKR----GWGLGLSFAKRIIEEYHNGNIKVLKSDLGKGTTFGIKLRKV-------------------------------------------------------------------------------------------------------------------------------------------------------------------------------------------------------------------------------------------------------------------------------- 
AMJ67552     ------------------------------------------------------------------------------------TNILVRQVAQREQE--------------------------------------------------------------------QIELYAKAQR------------------------------------------------IPIIFT-----------------------------------------------------------------------LRHELALMKE-----------------RH-PPI-----------YYNDSHLL---------AQLRTYPLVQLGVISSLAVMAYFAFSYSKRSEQ------NRVWVGLAKETAHQLGTPLSSLVGWQSYLRIVEELGKDIKRLEIITERF---SNIGSV---PVLNDENLLQVTRNAIAYLESRV--SKKVKFSI-A-RV-NVPLFDWVVE---NICKNAVDAM--EGRGAITLHL--------RSWY--VAVDITDTGKGIPKNKLESVFLPGFTTKRR----GWGLGLALAKRIIENYHEGKLFVKWSELGRGTTFRIVLNQ--------------------------------------------------------------------------------------------------------------------------------------------------------------------------------------------------------------------------------------------------------------------------------- 
ANE49975     ------------------------------------------------------------------------------------SSYLAKKIEKDERE--------------------------------------------------------------------KVEQWVEAGN------------------------------------------------IPIIET-----------------------------------------------------------------------LKGRLVTFQS-----------------SR-PPI-----------YYGNSKLL---------NEVQYYPIVQLFIVALFIIITILAIRSSYLSTQ------NQVWAGMAKETAHQLGTPVSSLEGWLEILRYVPELEKDISRLRLVSDRF---GKIGSS---PQLEKLNVVKQVEEVVEYVRKRA--PGKVLFKL-I-PL-SGPLFDWVIE---NLLKNALDAM--EGKGSITIDL--------------VIVDVSDTGKGISSQNLSKVFKPGFTTKKR----GWGLGLSLSKRIIEQYHKGSIEVKNSELGKGTTFRIILKK--------------------------------------------------------------------------------------------------------------------------------------------------------------------------------------------------------------------------------------------------------------------------------- 
AFL80898     ------------------------------------------------------------------------------------TYIFFNQLKENERT--------------------------------------------------------------------KMEIWAVAQE------------------------------------------------TPMILH-----------------------------------------------------------------------LKNKISQFQS-----------------EY-EPL-----------YFGNSPLI---------NKLKYYPAALILIIFLFILAVYLFYKTSKSAEQ------NRLWAGMAKETAHQIGTPLSSLVGWAELLKYIVEMEKDISRLETITDRF---SKIGSI---PKLEQHDLVEETKSTFYYLQKRS--SKLINFEL-V-QM-NPQLFSWTIE---NLVKNGIDAM--KGKGKITISI--------------ALVHIADTGKGLTKSEFRRIFTPGHTTKKR----GWGLGLSLAKRIIEEYHNGKIRVLKSVPNQGTTMEIALKTE-------------------------------------------------------------------------------------------------------------------------------------------------------------------------------------------------------------------------------------------------------------------------------- 
AMQ01110     ------------------------------------------------------------------------------------SDFFVKKMEREEQV--------------------------------------------------------------------QFQLYVKVTE------------------------------------------------LPVIMT-----------------------------------------------------------------------FERELRQMKL-----------------QH-PGT-----------YHKDSFIL---------TQLRYFPFIQLGVIGLFLLTAYVAFSSARRSEQ------DQVWVGMAKETAHQLGTPISSLMAWIELMKLIAEMENDLKRLEVITDRF---SKIGSK---PVLEDHVVYSVISNFIQYFQLRT--SDKVIFTI-A-ML-NIPLFDWVTE---NLLKNAANAI--ENEGHITVNI--------------VFIDISDTGKGIPRSKFDAVFQPGYTTRKR----GWGLGLSLTKRIVENYHSGQIFVKDSELGKGTTFRIILKSS-------------------------------------------------------------------------------------------------------------------------------------------------------------------------------------------------------------------------------------------------------------------------------- 
AOW17590     ------------------------------------------------------------------------------------TYTFFQKFKQAERA--------------------------------------------------------------------KMEIHGEAIK------------------------------------------------IPFILV-----------------------------------------------------------------------LANQLAIMKK-----------------QN-KPI-----------YYRDSALL---------DKLTYYPLALLLILVLFLAVIYLFYSSNKAAET------NKLWTGMAKETAHQIGTPLSSLLGWIAILKYIHEIEKDVHRLNTIANRF---SKIGSK---PELKKENIVDITKQAFDYLESRS--SKQITFSF-T-NL-NTELFGWVIE---NLIKNGIDAM--LGKGNLNLQI--------------VKITLSDTGKGMPKKLFKQIFKPGFTTKKR----GWGLGLSLSKRIVEDYHNGKIFVKKSEIDKGTTFQILLNKV-------------------------------------------------------------------------------------------------------------------------------------------------------------------------------------------------------------------------------------------------------------------------------- 
AOR27974     ------------------------------------------------------------------------------------TYRFFQKFKEEERI--------------------------------------------------------------------KMENFSEAQN------------------------------------------------TPMIIE-----------------------------------------------------------------------LKSLSLKFSN-----------------EN-TPI-----------YYGNSDLL---------NKLKYYPFALVLIFLLFSGIVYFYYKSSRTASQ------NKLWTGMAKETAHQIGTPLSSLIGWTELLKYIAEIEKDIHRLETITERF---SKIGSI---PLLKTTNIVTATQESFDYLESRS--SKLITFKM-V-AL-NPELYSWTIE---NLVKNGIDAM--KGEGHIEVSI--------------VLIDVSDTGKGLSKKLFSKVFETGYTSKKR----GWGLGLSLSKRIIEEYHKGKIRVFQSEAGEGTTLRISLKRL-------------------------------------------------------------------------------------------------------------------------------------------------------------------------------------------------------------------------------------------------------------------------------- 
AEM70071     ------------------------------------------------------------------------------------TNSFFKKFKEEERL--------------------------------------------------------------------KMEIWATAQL------------------------------------------------TPMILM-----------------------------------------------------------------------IRKKIEQFKS-----------------EN-EPI-----------YYGNSEVL---------NKLKYYPLALLLIIFLFGAVIFFFFRTNRASEQ------NKLWAGMAKETAHQIGTPLTSLLGWNELLKVTQEIAKDIDRLQTITERF---SKIGSI---PELREHDIVAETKKAYEYLKQRS--SKLVHFSF-V-LM-NPPLYNWSIE---NLVKNGIDAM--KGKGNIAIQI--------------IHILVSDTGHGIPKSDFQNIFNPGVTSKQR----GWGLGLSLVKRIVEEYHKGKIKVFSSS-KEGTIMQISLRAI-------------------------------------------------------------------------------------------------------------------------------------------------------------------------------------------------------------------------------------------------------------------------------- 
AFR36622     ------------------------------------------------------------------------------------SVVIVKDLRQKETA--------------------------------------------------------------------NMAVFAKAMR------------------------------------------------IPIIVT-----------------------------------------------------------------------LKVRLEEMKE-----------------GY-PPF-----------YFDNSDLM---------NNLRYYPALLGFFILLYLLFAYWFFKIVKKTDE------GYLWAGLAKETAHQIGTPLSSMIGWIEILRGVQEIEKDIHRLTTISERF---SKVGSV---PELNDFNLNETLQQNYDYLKTRI--SKKVEFNI-I-PH-NRILMSWVIE---NLIKNAVDAM--KGKGKLELKL--------------IIIDIQDTGCGMSVKQVRNVFNPGYSTKKR----GWGLGLSLSKRVIKDYHKGDIKVAHTEIGKGSVFRIEMA---------------------------------------------------------------------------------------------------------------------------------------------------------------------------------------------------------------------------------------------------------------------------------- 
ADQ81261     ------------------------------------------------------------------------------------SVVIVRDLRQKETA--------------------------------------------------------------------NMAVFAKAMR------------------------------------------------IPIIVT-----------------------------------------------------------------------LKVRLEEMKE-----------------GY-PPF-----------YFDNSDLM---------NSLRYYPALLGFFILLYLLFAYWFFKIVKKTDE------GYLWAGLAKETAHQIGTPLSSMIGWIEILRGVQEIEKDIHRLTTISERF---SKVGSV---PELNDFNLNETLQQNYDYLKTRI--SKKVEFNI-I-PH-NRILMSWVIE---NLIKNAVDAM--KGDGKLELKL--------------VIIDIQDTGCGMSAKQVRNVFNPGYSTKKR----GWGLGLSLSKRVIKDYHKGDIKVAHTEIGKGSIFRIEIA---------------------------------------------------------------------------------------------------------------------------------------------------------------------------------------------------------------------------------------------------------------------------------- 
AKP70388     ------------------------------------------------------------------------------------SVVVVKDLRQKETA--------------------------------------------------------------------NMAVFAKAMR------------------------------------------------IPIIVT-----------------------------------------------------------------------LKVRLEEMKE-----------------GY-PPF-----------YFDNSDLM---------NNLRYYPALLGFFILLYLLFAYWFFKIVKKTDE------GYLWAGLAKETAHQIGTPLSSMIGWIEILRGVQEIEKDIHRLTTISERF---SKVGSI---PELNDFNLNETLQQNYDYLKTRI--SKKVEFNI-I-PH-NRILMSWVIE---NLIKNAVDAM--KGDGKLELKL--------------ITIDIQDTGCGMSAKQVRNVFNPGYSTKKR----GWGLGLSLSKRVIKDYHKGDIKVAHTEIGKGSIFRIEIA---------------------------------------------------------------------------------------------------------------------------------------------------------------------------------------------------------------------------------------------------------------------------------- 
AGC40848     ------------------------------------------------------------------------------------SVVVVKDLRQKETA--------------------------------------------------------------------NMAVFAKAMR------------------------------------------------IPIIVT-----------------------------------------------------------------------LKVRLEEMKE-----------------GY-PPF-----------YFDNSDLM---------NNLRYYPALLGFFILLYLLFAYWFFKIVKKTDE------GYLWAGLAKETAHQIGTPLSSMIGWIEILRGVQEIEKDIHRLTTISERF---SKVGSI---PELNDFNLNETLQQNYDYLKTRI--SKKVEFNI-I-PH-NRILMSWVIE---NLIKNAVDAM--KGDGKLELKL--------------ITIDIQDTGCGMSAKQVRNVFNPGYSTKKR----GWGLGLSLSKRVIKDYHKGDIKVAHTEIGKGSIFRIEIA---------------------------------------------------------------------------------------------------------------------------------------------------------------------------------------------------------------------------------------------------------------------------------- 
AKQ38833     ------------------------------------------------------------------------------------SVVVVKDLRQKETA--------------------------------------------------------------------NMAVFAKAMR------------------------------------------------IPIIVT-----------------------------------------------------------------------LKVRLEEMKE-----------------GY-PPF-----------YFDNSDLM---------NNLRYYPALLGFFILLYLLFAYWFFKIVKKTDE------GYLWAGLAKETAHQIGTPLSSMIGWIEILRGVQEIEKDIHRLTTISERF---SKVGSI---PELNDFNLNETLQQNYDYLKTRI--SKKVEFNI-I-PH-NRILMSWVIE---NLIKNAVDAM--KGDGKLELKL--------------ITIDIQDTGCGMSAKQVRNVFNPGYSTKKR----GWGLGLSLSKRVIKDYHKGDIKVAHTEIGKGSIFRIEIA---------------------------------------------------------------------------------------------------------------------------------------------------------------------------------------------------------------------------------------------------------------------------------- 
AGC76761     ------------------------------------------------------------------------------------TYDFFQQLKENERK--------------------------------------------------------------------NIREFAIAQK------------------------------------------------VPMIVV-----------------------------------------------------------------------LMDLIEVYKK-----------------EN-QPI-----------YYGNSDLI---------TKTKYYPMALVVIMFLFFSVIWFFYRSNKASEQ------NKLWAGMAKESAHQIGTPLSSLVGWTTILRYIDEMEKDINRLKMITDRF---SKIGSI---PKLVEVDIVEQTQKATDYIANRT--SKLVKFDV-V-KL-NEPLFEWVIE---NLIKNGIDAM--KGKGEISIYL--------------IFIKIKDSGKGIPKSEWNQVFKPGFTTKKR----GWGLGLSLAQRIIKDYHNGKIRVLDSKKDQGTTFEITLNRI-------------------------------------------------------------------------------------------------------------------------------------------------------------------------------------------------------------------------------------------------------------------------------- 
APU09740     ------------------------------------------------------------------------------------TNSFFEQFKKEERH--------------------------------------------------------------------KMEIWATAQT------------------------------------------------TPMILV-----------------------------------------------------------------------IKQKIEDFKK-----------------EN-TPI-----------YYGNSEVL---------NNLKYYPLALLLIIFLFGAVIFFFFKTNKASEQ------SKLWAGMAKETAHQIGTPLTSLLGWNELLKISVEIEKDICRLKTITDRF---SNIGSL---PKLEEKDIVTETKSAFDYLKRRS--SKLIQFSF-V-ML-NKPLYNWTIE---NLVKNGIDAM--RGKGHIAIEI--------------VNILVSDTGHGIPKGNYASIFNPGHTSKRR----GWGLGLSLVKRIVEEYHNGKVKVLSSS-KDGTVMQISLKTK-------------------------------------------------------------------------------------------------------------------------------------------------------------------------------------------------------------------------------------------------------------------------------- 
ADY28831     ------------------------------------------------------------------------------------TNSFFEQFKKEERH--------------------------------------------------------------------KMEIWATAQT------------------------------------------------TPMILV-----------------------------------------------------------------------IKQKIEDFKK-----------------EN-TPI-----------YYGNSEVL---------NNLKYYPLALLLIIFLFGAVIFFFFKTNKASEQ------SKLWAGMAKETAHQIGTPLTSLLGWNELLKISVEIEKDICRLQTITDRF---SNIGSL---PKLEEKDIVAETKSAFDYLKRRS--SKLIQFSF-V-ML-NKPLYNWTIE---NLVKNGIDAM--RGKGHIAIEI--------------VNILVSDTGHGIPKGNYASIFNPGHTSKRR----GWGLGLSLVKRIVEEYHNGKVKVLSSS-KDGTVMQISLKTK-------------------------------------------------------------------------------------------------------------------------------------------------------------------------------------------------------------------------------------------------------------------------------- 
AEH01096     ------------------------------------------------------------------------------------TYVFFQKFKDEERA--------------------------------------------------------------------KMEIWSAAQS------------------------------------------------TPMIMV-----------------------------------------------------------------------LKKIKLQFEK-----------------EN-KPI-----------YYGNSNTL---------NKLKYYPLALLLIIILFAAVVYFFYRSSKIATQ------NKLWSGMAKETAHQIGTPLSSLIGWTEILKYIVEIEKDIDRLQTITERF---SKIGSL---PTLEKADIVIETQKTYEYLKTRS--SKLINFKI-V-NL-NPQLYSWTIE---NLVKNAIDAM--KGKGSLTIKI--------------VLIMVTDTGKGLTKKQFNSIFEPGYTTKKR----GWGLGLSLARRIVEDFHGGKIKVAQSIIEKGTTMQITFKTI-------------------------------------------------------------------------------------------------------------------------------------------------------------------------------------------------------------------------------------------------------------------------------- 
APX99160     ------------------------------------------------------------------------------------TYTFFQKFKNEERA--------------------------------------------------------------------KMAIWSAAQV------------------------------------------------TPKIVI-----------------------------------------------------------------------IKNLILQFEK-----------------QN-KPI----N------YYGDSEIL---------NKLKYYPLALLLIIFLFGAVVYFFYRSSKIATQ------NKLWSGMAKETAHQIGTPLSSLIGWTEILKYIKEIEKDIDRLQTITERF---SKIGSI---PTLEKVDIVKETLETYNYLKSRS--SKLINFTL-V-NL-NPQLYSWTIE---NLVKNAIDAM--KGKGDLTIVM--------------VKINIIDTGKGLTKSQFKTVFEPGYTTKKR----GWGLGLSLARRIVEDFHDGKIKVAQSQIGKGTIMQIAFKTI-------------------------------------------------------------------------------------------------------------------------------------------------------------------------------------------------------------------------------------------------------------------------------- 
CBH24956     ------------------------------------------------------------------------------------TQRLVDRLQEREQA--------------------------------------------------------------------VIQLWADALE------------------------------------------------VPAIIT-----------------------------------------------------------------------LRDELDDMRS-----------------AF-EPI-----ESG---FYDESALI---------TELRVFPWVQLVFVGLFVMVGYFGFSYIRRSEQ------SSLWMGMAREAAHQLGTPLSSLMGWIQMLRALTEIENDVERLQRVADRF---SDIGSQ---PKLERCNLVPIIEQTARYLRRRIPQGQSIALAA-A-EA-NEELFAWVLE---NLLKNALDAI--EDEGRITVTA--------------VFIEVEDTGRGIEGQQWNNIFRPGYSTKKR----GWGLGLSLARRVIESYHGGRLELVSSTVGEGSTFRIEIPAA-------------------------------------------------------------------------------------------------------------------------------------------------------------------------------------------------------------------------------------------------------------------------------- 
AOH41399     ------------------------------------------------------------------------------------SDSLIKKLAQEERS--------------------------------------------------------------------RMEIWTEAYR------------------------------------------------IPVILC-----------------------------------------------------------------------LKRKVREFQA-----------------KH-TPI-----------FYDDSILL---------KRLLIYPYVQLSVVFVFILIAFLALASTKRAEQ------NKVWVGLTKETAHQLGTPISSLIAWVEYLKYLNEMEKDVKRLEVIADRF---SKVGSV---PTLKLLDINEAVRSSCNYMSTRV--SAKVRIVY-V-QM-NESLFSWVIE---NLTKNAVDAM--EGRGMITITT--------------IWIDVTDTGKGIPKSRFKTVFSPGYTTKKR----GWGLGLSLVRRIVETSPGGRIYVRSSEPGKGTTFRIELDPA-------------------------------------------------------------------------------------------------------------------------------------------------------------------------------------------------------------------------------------------------------------------------------- 
AEW19860     ------------------------------------------------------------------------------------SDMLIRKLAREERV--------------------------------------------------------------------RMEIWTEAYR------------------------------------------------IPVILC-----------------------------------------------------------------------LKRKVTEFQS-----------------KN-PPL-----------YYDDSILL---------KRLLMYPYVQLSVVFIFILIAFLALASTKKAEQ------NKVWVGLSKETAHQLGTPISSLIAWIEYLKYLHEMEKDVKRLEVIADRF---SKIGSD---PALKLLNVNEAIRSACDYMSTRI--SSKIRIET-V-MM-NESLFSWVIE---NLTKNAVDAM--EGQGTITICT--------------VWIDVTDTGKGIPKSRFQTIFNPGYTTKKR----GWGLGLSLVRRIVETTPGSEIYVKSSEIGKGTTFRIEMRLR-------------------------------------------------------------------------------------------------------------------------------------------------------------------------------------------------------------------------------------------------------------------------------- 
BAR52899     ------------------------------------------------------------------------------------SDMLIRKLAREERV--------------------------------------------------------------------RMEIWTEAYR------------------------------------------------IPVILC-----------------------------------------------------------------------LKRKVTEFQS-----------------KN-PPL-----------YYDDSILL---------KRLLMYPYVQLSVVFIFILIAFLALASTKKAEQ------NKVWVGLSKETAHQLGTPISSLIAWIEYLKYLHEMEKDVKRLEVIADRF---SKIGSD---PALKLLNVNEAIRSACDYMSTRI--SSKIRIET-V-MM-NESLFSWVIE---NLTKNAVDAM--EGQGTITICT--------------VWIDVTDTGKGIPKSRFQTIFNPGYTTKKR----GWGLGLSLVRRIVETTPGSEIYVKSSEIGKGTTFRIEMRLR-------------------------------------------------------------------------------------------------------------------------------------------------------------------------------------------------------------------------------------------------------------------------------- 
AKU68365     ------------------------------------------------------------------------------------SRSLTGDLAQQERS--------------------------------------------------------------------RMQVWAEAMK------------------------------------------------IPVVVL-----------------------------------------------------------------------VTEQALHLKA-----------------SG-QVI-----------CYDDSLML---------KRIAIYPYVQLGVVMLFVVVAIFALLTSKRAEQ------NKVWVGLSKETAHQLGTPISSLMAWTTILKLLPEMDKDVKRLQLIADRF---SKIGSV---PEPVPSSLNEVLHHVADYMDRRT--SRKIEMIT-I-KV-NASLFEWVIE---NLCKNAVDAM--GGSGRITLHL--------------AIVEVIDTGKGIKKKDIRNVFRPGFTTKKR----GWGLGLSLAKRIVEEYHHGRIFVKSSEIGKGSVFRIELRKG-------------------------------------------------------------------------------------------------------------------------------------------------------------------------------------------------------------------------------------------------------------------------------- 
ADQ78453     ------------------------------------------------------------------------------------TNRLAHSLALEERK--------------------------------------------------------------------KVEIWAEAVR------------------------------------------------IPIIYT-----------------------------------------------------------------------YKNEIERLKT-----------------KN-TPI-----------YYDDSLFI---------KQLYYFPFVQLSIIIAFILIAFFAFSSSKRAEQ------NKVWVGLSKETAHQLGTPISSLLAWVDLLKLIGEMEKDVNRLGIIAERF---SKIGSK---PDLQVVSLNDTLLNAVQYMTKRS--SQKVNIQC-I-RL-NTHLFEWVIE---NLCKNAIDAM--NGIGSIDITL--------------VYIDIKDTGKGIDRRKFKVVFNPGFTTKKR----GWGLGLSLAKRIIEEYHGGKIFVKQSELNIGTVFRIVLKTK-------------------------------------------------------------------------------------------------------------------------------------------------------------------------------------------------------------------------------------------------------------------------------- 
ANQ47518     ------------------------------------------------------------------------------------TELLVSELRQREYD--------------------------------------------------------------------QIDFFAKVQS------------------------------------------------IPVILA-----------------------------------------------------------------------LSEKIKEMEQ-----------------TY-API-----------YYADSHLI---------KNLRFAPLLQISLFGILALAAYLVFSTSRRAEQ------NQVWAGLAKETAHQLGTPISSLVAWIEYFKIIEELQKDVNRLEMITARF---SNIGSE---PVLKPKNLEPSVRNAVDYMSKRI--SSKVKLGV-I-NI-SRPLFEWVIE---NLCRNAVDAM--NGVGEIDIKM--------------AIIDIRDTGKGIPKNKLSKVFVPGYTTKKR----GWGLGLTLVKRIVEEYHGGKIFVLDSVLGEGTTFRIMMPII-------------------------------------------------------------------------------------------------------------------------------------------------------------------------------------------------------------------------------------------------------------------------------- 
AGB28426     ------------------------------------------------------------------------------------SHFLTQDLKEQERH--------------------------------------------------------------------RMAVWAEAMR------------------------------------------------IPVIVL-----------------------------------------------------------------------IEAMGKRLLA-----------------EH-KNI-----------CYDESVML---------KRLAVYPFIQLGIVLIFVVIAIFALLTSKRAEQ------NKVWVGLSKETAHQLGTPISSLMAWVEILKLIPELDKDVRRLQLIADRF---SKIGSN---PRLVPTSLNDVLDHVIEYMDHRT--SKNISLVK-V-NL-NPSLFEWVIE---NLSKNAVDAM--GAGGIITLRV--------------AMIEVSDTGKGIRKKDIGNVFRPGFTTKER----GWGLGLSLARRIVEDYHRGKIYVRNSEIGRGTTFCIELRKS-------------------------------------------------------------------------------------------------------------------------------------------------------------------------------------------------------------------------------------------------------------------------------- 
APU67868     ------------------------------------------------------------------------------------TSIFFQRLKEDERS--------------------------------------------------------------------KMNIWAEAYQ------------------------------------------------IPIIYV-----------------------------------------------------------------------LEEYRLELMD-----------------EN-EPI-----------YYGNSPAL---------NKLKYYPIGLTLIGFLFVGVVYFFYTTTKNSEQ------NKLWAGMAKETAHQIGTPLSSLIGWTEILKFVLEMEKDIERLKTITERF---SKIGSS---PNLQETDVVRATRETFEYLKSRS--STLIDFQI-V-ML-NEQLYSWTIE---NLVKNAIDAM--RGKGSLSIEI--------------AHIYVTDSGKGIEKNRFRTIFDPGQTTKKR----GWGLGLSLAKRIVEEYHNGKIKVAKSEINKGTTFQISLKKV-------------------------------------------------------------------------------------------------------------------------------------------------------------------------------------------------------------------------------------------------------------------------------- 
ALJ05841     ------------------------------------------------------------------------------------TYEFFQHFKDEERA--------------------------------------------------------------------KMENWSFAQT------------------------------------------------TPMLVI-----------------------------------------------------------------------IDKLILRFKQ-----------------EN-NPI-----------YYGNSELL---------NRLKYYPLALLLIIFLFAAVLFFFYKSNKSSDE------NKLWSGMAKETAHQIGTPLSSLIGWTEILKYIVEIEKDIDRLKTITERF---SKIGSL---PVLEVTDIVKETINSYDYLKARS--SKLITFEL-V-NL-NKQLYSWAIE---NLVKNAIDAM--KGRGKISIEI--------------VMITITDTGKGIPKKQFNTIFEPGYTTKKR----GWGLGLSLTKRIIEEFHDGKIKVLQSEIDNGTTFQINFKRV-------------------------------------------------------------------------------------------------------------------------------------------------------------------------------------------------------------------------------------------------------------------------------- 
CAL67989     ------------------------------------------------------------------------------------TNIFFQRLKEDERA--------------------------------------------------------------------KMNIWAKAQE------------------------------------------------IPIIHT-----------------------------------------------------------------------INAYLKDLKG-----------------EN-EPI-----------YYGNSPAL---------NKLKYYPIGLTLIGFLFIGVVYFFYTTTKSSEQ------NKLWAGMAKETAHQIGTPLSSLIGWTEILKYVEEMEKDIDRLRTITERF---SKIGSS---PNLKETDIVASTKESFEYLKTRS--SKLIDFSI-V-ML-NEQLYSWTIE---NLVKNAIDAM--RGRGELQIEI--------------AHIYIIDTGKGIDKNKYKSIFEPGQTSKKR----GWGLGLSLARRIIEEYHKGKIKVARSEIGKGTTFQISLKKL-------------------------------------------------------------------------------------------------------------------------------------------------------------------------------------------------------------------------------------------------------------------------------- 
APG60992     ------------------------------------------------------------------------------------TSIFFQRLKEDERA--------------------------------------------------------------------KMNIWAKAQE------------------------------------------------IPIIHT-----------------------------------------------------------------------TREYLEDIKD-----------------EN-DPI-----------YYGNSPAL---------TKLKYYPIGLTLIGFLFIGVVYFFYTTTKSSEQ------NKLWAGMAKETAHQIGTPLSSLIGWTELLKYVIEMEKDIDRLKTITERF---SKIGSS---PNLKETDIVEATRESYEYLKTRS--SDLIDFSI-V-ML-NEQLYSWTIE---NLVKNAIDAM--RGKGALSVEI--------------AHIYITDTGKGIDKNKFRLIFEPGETTKKR----GWGLGLSLAKRIIEEYHRGKIKVAKSEIGKGSTFQISLKKS-------------------------------------------------------------------------------------------------------------------------------------------------------------------------------------------------------------------------------------------------------------------------------- 
AOZ99447     ------------------------------------------------------------------------------------TYTFFQIFKNEERL--------------------------------------------------------------------KMNLLAKAQK------------------------------------------------IPVILT-----------------------------------------------------------------------AMDFLSQLKK-----------------EN-DPI-----------YYGNSALL---------NKLKYYPIALLLIIFLFSALMYYFYRSTKIATQ------NKLWAGMAKETAHQIGTPLSSLIGWVEILKTTIEIEKDVDRLQTITDRF---SKIGSE---PVLEKSNIIEETLKTYNYLQSRF--SKQIEFSF-T-ML-NPTLHSWTIE---NLIKNAIDAM--KGKGKIAVSI--------------VRINVTDSGSGIPKNQFNTIFEPGFTTKKR----GWGLGLSLTKRIVKEYHKGNIKVLHSEIGKGTTMQVKYNKI-------------------------------------------------------------------------------------------------------------------------------------------------------------------------------------------------------------------------------------------------------------------------------- 
AOE53183     ------------------------------------------------------------------------------------TYNFFTIFKQDERK--------------------------------------------------------------------KVELLAQSYM------------------------------------------------VPVIIT-----------------------------------------------------------------------KKEYLQGLKQ-----------------SD-TYI-----------YYGSSQLL---------NNLKYYPITLVIIVILFAAIVFIFYRASRMATQ------NRLWAGMAKETAHQIGTPLSSLLGWIEIMKTVTEIEKDVQRLQIIAERF---SKVGSE---PVLEERDIVAETEKSFEYLRSRA--SKQVEFFF-V-MI-NPELHSWTVE---NLVKNAIDAM--KGKGRLDVVI--------------IRIKVSDTGKGIPKSQFKKVFEPGFTTKRR----GWGLGLSLTKRIVEEYHKGKIKVLSSEVGKGTVMQASYKKL-------------------------------------------------------------------------------------------------------------------------------------------------------------------------------------------------------------------------------------------------------------------------------- 
ALU25351     ------------------------------------------------------------------------------------TYSFFQTYKTEERT--------------------------------------------------------------------KMKIWAEALN------------------------------------------------IPIIQT-----------------------------------------------------------------------KEALLRKLKF-----------------QN-PPI-----------YYGNSSLL---------TKLKYYPVTLVLIFLFFTVLLFYFYRSNKIATQ------NKLWTGMAKETAHQIGTPLSSLLGWVEIMKITDEIEKDVKKLQIIADRF---SKIGSI---PKLTNVDIVSETRKSFDYFSLRN--SKQIIFTL-I-PL-NKELHSWTIE---NLIKNAIDAM--KGKGKLAILI--------------VNIYVTDTGSGIPKKMFNKIFEPGYTTKKR----GWGLGLSLTKRIVEEFQNGKIKVTQSEIGKGTTFCITYHKK-------------------------------------------------------------------------------------------------------------------------------------------------------------------------------------------------------------------------------------------------------------------------------- 
APA91359     ------------------------------------------------------------------------------------TYSFFQTYKTEERT--------------------------------------------------------------------KMKIWAEALN------------------------------------------------IPIIQT-----------------------------------------------------------------------KEALLRKLKF-----------------QN-PPI-----------YYGNSSLL---------TKLKYYPVTLVLIFLFFTVLLFYFYRSNKIATQ------NKLWTGMAKETAHQIGTPLSSLLGWVEIMKITDEIEKDVKKLQIIADRF---SKIGSI---PKLTNVDIVSETRKSFDYFSLRN--SKQIIFTL-I-PL-NKELHSWTIE---NLIKNAIDAM--KGKGKLAILI--------------VNIYVTDTGSGIPKKMFNKIFEPGYTTKKR----GWGLGLSLTKRIVEEFQNGKIKVTQSEIGKGTTFCITYHKK-------------------------------------------------------------------------------------------------------------------------------------------------------------------------------------------------------------------------------------------------------------------------------- 
AJA68037     ------------------------------------------------------------------------------------TYSFFQTYKTEERT--------------------------------------------------------------------KMKIWAEALN------------------------------------------------IPIIQT-----------------------------------------------------------------------KEALLRKLKF-----------------QN-PPI-----------YYGNSSLL---------TKLKYYPVTLVLIFLFFTVLLFYFYRSNKIATQ------NKLWTGMAKETAHQIGTPLSSLLGWVEIMKITDEIEKDVKKLQIIADRF---SKIGSI---PKLTNVDIVSETRKSFDYFSLRN--SKQIIFTL-I-PL-NKELHSWTIE---NLIKNAIDAM--KGKGKLAILI--------------VNIYVTDTGSGIPKKMFNKIFEPGYTTKKR----GWGLGLSLTKRIVEEFQNGKIKVTQSEIGKGTTFCITYHKK-------------------------------------------------------------------------------------------------------------------------------------------------------------------------------------------------------------------------------------------------------------------------------- 
CAL44404     ------------------------------------------------------------------------------------TYTFFQIFKNEERL--------------------------------------------------------------------KIELWAEAQK------------------------------------------------IPILLT-----------------------------------------------------------------------AKALLLNFKN-----------------AN-KRV-----------YYTNSPLL---------NKLKYYPIALLLIIFLFGALVYNYYKTNKISGQ------NKLWAGMAKETAHQIGTPLSSLIGWVEIMKMVEEIEKDIHRLLNITDRF---SKIGSE---PVLEQTDLVEETQKSYEYLQSRF--SKQVIFTF-I-SI-NPILHSWTIE---NLVKNAIDAM--KGRGSIAIII--------------TKIKITDSGKGIPKNQFKTIFEPGFTTKKR----GWGLGLSLTKRIVEEYHNGRIKVLQSELNKGTTIEISFKR--------------------------------------------------------------------------------------------------------------------------------------------------------------------------------------------------------------------------------------------------------------------------------- 
AIN74900     ------------------------------------------------------------------------------------TYTFFQIFKNEERL--------------------------------------------------------------------KIELWAEAQK------------------------------------------------IPILLT-----------------------------------------------------------------------AKALLLNFKN-----------------AN-KRV-----------YYTNSPLL---------NKLKYYPIALLLIIFLFGALVYNYYKTNKISGQ------NKLWAGMAKETAHQIGTPLSSLIGWVEIMKMVEEIEKDIHRLLNITDRF---SKIGSE---PVLEQTDLVEETQKSYEYLQSRF--SKQVIFTF-I-SI-NPILHSWTIE---NLVKNAIDAM--KGRGSIAIII--------------TKIKITDSGKGIPKNQFKTIFEPGFTTKKR----GWGLGLSLTKRIVEEYHNGRIKVLQSELNKGTTIEISFKR--------------------------------------------------------------------------------------------------------------------------------------------------------------------------------------------------------------------------------------------------------------------------------- 
AIN72571     ------------------------------------------------------------------------------------TYTFFQIFKNEERL--------------------------------------------------------------------KIELWAEAQK------------------------------------------------IPILLT-----------------------------------------------------------------------AKALLLNFKN-----------------AN-KRV-----------YYTNSPLL---------NKLKYYPIALLLIIFLFGALVYNYYKTNKISGQ------NKLWAGMAKETAHQIGTPLSSLIGWVEIMKMVEEIEKDIHRLLNITDRF---SKIGSE---PVLEQTDLVEETQKSYEYLQSRF--SKQVIFTF-I-SI-NPILHSWTIE---NLVKNAIDAM--KGRGSIAIII--------------TKIKITDSGKGIPKNQFKTIFEPGFTTKKR----GWGLGLSLTKRIVEEYHNGRIKVLQSELNKGTTIEISFKR--------------------------------------------------------------------------------------------------------------------------------------------------------------------------------------------------------------------------------------------------------------------------------- 
AKD58673     ------------------------------------------------------------------------------------TNRLINKLEDREEQ--------------------------------------------------------------------YVQLYAKSIA------------------------------------------------IPAIYI-----------------------------------------------------------------------LRQKTIDMRK-----------------KH-PPL-----------YYTNSNLL---------RQLTYFPYVLLLILAALGVLAYLAFSSSRRAEQ------NRVWVGLAKETAHQLGTPMSSLMAWIEYMRITDEIEKDVQRLETITARF---SSIGSV---PTLKEENVNDVVRQFTDYLGKRI--STKVKMSV-V-QI-NKLLFEWVIE---NICKNAVDAM--KGVGELRLNM--------------VAIDITDTGKGISKANMQKVFSPGFSTKKR----GWGLGLTLAKRIVEEYHNGRLYVKSSEVGKGTTFRIILNKK-------------------------------------------------------------------------------------------------------------------------------------------------------------------------------------------------------------------------------------------------------------------------------- 
AHM60449     ------------------------------------------------------------------------------------NNFIVHMLKERERN--------------------------------------------------------------------TVDLFARSIE------------------------------------------------IPVILA-----------------------------------------------------------------------LRAEIVNMRA-----------------EN-EPI-----------FYRNSDLL---------RQLSYYPFIQLSTILLFGALAYLAFSYSRTAEQ------NRVWVGLAKETAHQLGTPLSSLMAWLEYLRALPEMAKDLEKLHLITERF---SNIGSV---PVLELTSVPDMIHNSINYLQKRI--STKVKITV-A-QL-NPHLFGWVIE---NVIKNAVDAM--SGIGTIDIRI--------------VYIDIVDNGKGISKANIKKVFQPGFTTKKR----GWGLGLTLAKRIIDHYHQGRIYVKQSEPNVGTTFRIVLRS--------------------------------------------------------------------------------------------------------------------------------------------------------------------------------------------------------------------------------------------------------------------------------- 
ADB39625     ------------------------------------------------------------------------------------TNRLINKLEDREKQ--------------------------------------------------------------------YVQLYSKSIA------------------------------------------------IPAIYV-----------------------------------------------------------------------LRQKIADMRK-----------------NH-MPL-----------YYNNSNLL---------RQLNYFPYALLTILAALSVLAYLAFSSSRRAEQ------NRVWVGLAKETAHQLGTPMSSLMAWVEYMRITDEIEKDVQRLETITARF---SSIGSI---PTLKEENVNDVVRQFTDYLARRI--STKVKMSV-I-RI-NKLLFEWVIE---NICKNAVDAM--KGVGELRLNM--------------VAIDITDTGKGISKANIQKVFSPGFSTKKR----GWGLGLTLAKRIVEEYHNGRLYVKSSEVGKGTTFRIVLNRK-------------------------------------------------------------------------------------------------------------------------------------------------------------------------------------------------------------------------------------------------------------------------------- 
ALM21260     ------------------------------------------------------------------------------------TYVFFQGVKEMERK--------------------------------------------------------------------NIAEYATAVK------------------------------------------------IPLIRV-----------------------------------------------------------------------IKQLIEIYKS-----------------QN-EPY-----------YYGNSDVI---------NKIKYYPLALVVVMVLFSFVIWFFYRSTKASEQ------NKLWAGMAKESAHQIGTPLSSLVGWTHILRYIDEMEKDINRLKTITDRF---SKIGSV---PKLVKADVVEETRQATDYLKNRV--SKLVEITM-V-LL-NKELYAWVIE---NLIKNGIDAM--KGKGALHVFV--------------VSIQISDTGKGIPKNDWKRIFTPGFTTKKR----GWGLGLSLAKRIIHDYHKGKIKVMDSKKNVGTTFEITIDRI-------------------------------------------------------------------------------------------------------------------------------------------------------------------------------------------------------------------------------------------------------------------------------- 
AHF12468     ------------------------------------------------------------------------------------SNDLVKDLSVEERK--------------------------------------------------------------------KMEIWAEATR------------------------------------------------IPAILV-----------------------------------------------------------------------LQRKLAHLKG-----------------GS-NVI-----------YYDDSILL---------KRLSFYPYVQLGVMVLFVLIVYFALISTKKAEQ------NKVWVGLSKETAHQLGTPISSLMAWMDLLELLSDMNKDVKRLSVIAERF---SKIGSK---PEMELVYINEVLENATEYMRRRV--SSKVQIVT-V-CL---SLFEWVIE---NLCKNAVDAM--NGEGRIDVYL--------------LYIDIKDTGKGIARKNFKTVFNPGYTTKKR----GWGLGLTLAKRIVEEYHDGRIFVKESEVGKGTTFRIELKRV-------------------------------------------------------------------------------------------------------------------------------------------------------------------------------------------------------------------------------------------------------------------------------- 
CEA16297     ------------------------------------------------------------------------------------SNLMVKQLAAEERN--------------------------------------------------------------------KIEVWALATE------------------------------------------------IPVILY-----------------------------------------------------------------------LLNKINKFER-----------------KH-DPI-----------YYDDSYTL---------KQLHFYPYIQFFVISLFIGLAFLTLNRSQRAEQ------NRVWVGLSKETAHQLGTPISSLMAWSEYLKLLAEIDKDVERLRMIAERF---SKIGSE---PDLKPTILQDAVRHSLSYMEKRI--SDRVSLKE-V-ML-NEPLFGWVIE---NLIKNGVDAM--KGEGEILFSI-SDEIRTL------VYLDIKDSGKGVPKSMYNKIFSPGYTTKER----GWGLGLSLVKRIVEVNHKGKIFVKNSELGKGTIFRIILNES-------------------------------------------------------------------------------------------------------------------------------------------------------------------------------------------------------------------------------------------------------------------------------- 
ADE83313     ------------------------------------------------------------------------------------SHFLVKDLSNEERK--------------------------------------------------------------------KMEVWAQALH------------------------------------------------IPVIVL-----------------------------------------------------------------------LDQIAQRMLK-----------------AG-DTI-----------CYDESVLL---------KRLSQYPYWQLGVVMIFVVVAIFALLSSKKAEQ------NKVWVGLSKETAHQLGTPISSLMAWVEILKLIPEMDKDVKRLERIAERF---SKIGSL---PEPTPGSMNEVIAHVVDYMRRRT--SNKVEITT-V-NM-NASLFEWVIE---NLCKNAVDAM--EGAGKISIQL--------------VAIEITDTGKGIRKKDINHVFTPGFTTKQR----GWGLGLSLARRIVEDYHKGKIFVKSSEVGKGTTFRVELHK--------------------------------------------------------------------------------------------------------------------------------------------------------------------------------------------------------------------------------------------------------------------------------- 
ALJ59169     ------------------------------------------------------------------------------------SHSLISDLSAEERV--------------------------------------------------------------------RMEVWAEAMK------------------------------------------------IPVIVV-----------------------------------------------------------------------LKEKLSDFNR-----------------EG-NCI-----------YYGPSLML---------TRLAVYPYVQLTVVLIFVLIAIFALLSSKKAEQ------NKVWVGLSKETAHQLGTPISSLMAWMELLKLIPAMAEDVERLQMIANRF---SKIGSI---PELEDADLKALLERVTDYIAHRT--SDKVKIST-V-RL-NVALFEWVIE---NLCKNAVDAM--GGVGVLVISV--------------WCIDVADTGKGIDKRYFETVFAPGYTTKKR----GWGLGLSLARRIVVEYHSGSIFVKQSEINKGTIFRIELKK--------------------------------------------------------------------------------------------------------------------------------------------------------------------------------------------------------------------------------------------------------------------------------- 
AEV96907     ------------------------------------------------------------------------------------SQYLARKIAREERQ--------------------------------------------------------------------KVEEWKEATK------------------------------------------------VPIIVT-----------------------------------------------------------------------IRKKLVEFRS-----------------QN-PTI-----------YYGHTSLL---------NQVRYYPLVQLFIVSMFIIITLLALTTSFRSSQ------NQVWAGMAKETAHQLGTPLTSLQGWVEIMKIVQEMEKDVNRLKLVSDRF---GKIGST---PHLEKHNVVTQVSSMVEYIRKRA--PGKVQFVL-T-ML-SPPLFDWVIE---NLLKNALDAM--EGKGMITVNL--------------TFIDVTDTGKGIAKQNISKVFKPGFTTKKR----GWGLGLSLSKRIIEQYHKGQLFVKNSEPGKGTTFRIVLK---------------------------------------------------------------------------------------------------------------------------------------------------------------------------------------------------------------------------------------------------------------------------------- 
ANU64013     ------------------------------------------------------------------------------------SDNIVKKLAEQERQ--------------------------------------------------------------------RMEIWADATR------------------------------------------------IPVLLT-----------------------------------------------------------------------LNNRLNALRN-----------------TS-KKI-----------YYEDSRLL---------RMLGYYPYIQVVVMLVFVVLVYFAVISTKKAEQ------NKVWVGLTKETAHQLGTPISSLMAWMELLEMVKEMNKDVTRLSTIASRF---GKVGSK---PTLEPANLNTVVSDAASYMSTRI--SSRIHLTV-V-DL-SDSLFQWVME---NLIKNAVDAM--EAEGSITVTT--------------AWIEVADTGKGLPRNRFKTIFNPGYTTKKR----GWGLGLALARRIIEQYHHGRIYVAASELGRGTTFRIELPLM-------------------------------------------------------------------------------------------------------------------------------------------------------------------------------------------------------------------------------------------------------------------------------- 
ACU59736     ------------------------------------------------------------------------------------VSSIASKLEEEETK--------------------------------------------------------------------KVATWVAANR------------------------------------------------IPVIIT-----------------------------------------------------------------------MENQLTTFKN-----------------QH-PPF-----------YYGDSLIL---------KQVRYYPYIQLIVVALFISIVLVALSTSNRATQ------NLLWVGMAKETAHQLGTPLSSIEAWIEILKVATELRKDVDRLKLITERF---SKIGSV---PQLEERDVVSQVESMVTYIRKRA--PQKVILTM-A-MI-SPSLFDWVIE---NLLKNALDAM--EGKGTIDLYI--------------IVIDITDNGKGIPKANFEKVFKPGFSTKKR----GWGLGLSLAKRIIEEYHKGRLTVRWSELNKGTTFRILLRK--------------------------------------------------------------------------------------------------------------------------------------------------------------------------------------------------------------------------------------------------------------------------------- 
AFD08978     ------------------------------------------------------------------------------------TNYLVSLMAESERR--------------------------------------------------------------------NAELWALSTK------------------------------------------------IPAILT-----------------------------------------------------------------------FKEQLEIMKD-----------------QH-PPI-----------YYKDSQLL---------NSIKYFPYRQLTGIAVFLILAYLAFSSSRRSEQ------NQVWVGMAKETAHQLGTPISSMMAWIEILKLLEEMESDVGRLEVIAERF---SKIGSA---PVLEKHNVKDVVRNYIDYLEKRI--SKKISFKV-A-EL-SVPLFEWVIE---NLCKNAVNAI--GTNGEITLNV--------------VYVDVSDTGTGIPKSKFETVFQPGYTTRKR----GWGLGLSLTRRIVENYHKGQVYVKDSELGKGTTFRVVLNG--------------------------------------------------------------------------------------------------------------------------------------------------------------------------------------------------------------------------------------------------------------------------------- 
ALO47972     ------------------------------------------------------------------------------------SHFLISDLEQEERK--------------------------------------------------------------------KMEVWAEAMN------------------------------------------------IPVIVM-----------------------------------------------------------------------AAVIGARLRT-----------------MG-QCI-----------CYDNSRML---------KLSAVYPFVQLGAVIILIVAAVVALLTSKRAEQ------NRVWAGLSKETAHQLGTPISSLMAWTEILRLIPEIDSDVKRLQLIADRF---SKIGST---PESVPANLNELIAHVVDYMSRRT--SDKVCFEL-V-NL-NVQLFEWVIE---NLCKNAVDAL--DGTGTIIIGI--------------VLIDVTDTGKGIRKKDVRHVFRPGFTTKQR----GWGLGLPLAKRIVEDYHHGKIRVKESEPGHGTTFRIELRN--------------------------------------------------------------------------------------------------------------------------------------------------------------------------------------------------------------------------------------------------------------------------------- 
AHW59678     ------------------------------------------------------------------------------------TNWLTKKMASEERV--------------------------------------------------------------------KVEIWAEAIK------------------------------------------------IPILIL-----------------------------------------------------------------------LQRELKKMQD-----------------YA-API----------LYYRESTIL---------RNLQLYPVIQLAVIMIFILVAYFAFVATNRAEQ------NQVWVGMSKETAHQLGTPISSLMAWIELLKLIKELEQDTARLERITERF---SKIGSK---PELLRVNLIEVLNSAVSYLKRRS--SDKVNFEL-I-PL-NTALFSWVIE---NLCKNAIDAM--TNHGTITIRV--------------VNIDLTDTGCGISKNHQKSIFHPGFSTKKR----GWGLGLSLAKRIVEIYHEGKIFIKSSEMGKGTTFRIILNK--------------------------------------------------------------------------------------------------------------------------------------------------------------------------------------------------------------------------------------------------------------------------------- 
ANI90308     ------------------------------------------------------------------------------------SRHLSEKLAKIEEK--------------------------------------------------------------------EMHIWVEAQK------------------------------------------------IPIIET-----------------------------------------------------------------------LKRKLSSFKK-----------------LH-EPI-----------YYGESRLQ---------QELRYFPIVQLLIVALFIIILIVAERNAHKSTQ------NRLWVGMAKETAHQLGTPVSSLEGWTEILKVVPEMDKDIQRLKLISDRF---AKIGSV---PKLEGKDIVVQIQNMVEYIRKRA--GGNVRFSV-A-QV-SAPLFDWVIE---NLLKNALDAM--DGQGAISIKI--------------IFIDVSDTGKGIPHAQFKKVFIPGFTTKKR----GWGLGLALTKRIVEEYHHGNIFVKSSEVGKGTTFRIVLKA--------------------------------------------------------------------------------------------------------------------------------------------------------------------------------------------------------------------------------------------------------------------------------- 
APU99449     ------------------------------------------------------------------------------------TNYLVRNLAHAERS--------------------------------------------------------------------KAEVWAMSTK------------------------------------------------LPAIIT-----------------------------------------------------------------------FQKQLAFMKK-----------------SH-PPI-----------YYKDSWFL---------QQLRVFPYVQLSLIALFLIIAYTVFNSIRKSEQ------NLVWVGLTKEAAHQLGTPISSLMGWLELIRTLNEMENDIKRLEIVADRF---SKIGST---PVLTNHNLYDVIKNYMDYFRIRT--SNKIAFEL-A-QL-NIPLFDWIIE---NLLKNGVNAI--GTEGKITVNI--------------IFIDISDTGKGIPRSNFESVFQPGFTTRKR----GWGLGLSLTKRMV-RYHQGQIFVKESEVGKGTTFRIILKSN-------------------------------------------------------------------------------------------------------------------------------------------------------------------------------------------------------------------------------------------------------------------------------- 
AGA76863     ------------------------------------------------------------------------------------TNTLVSELKEREKK--------------------------------------------------------------------QITLYANAME------------------------------------------------IPVIVA-----------------------------------------------------------------------LRSEVLRMKM-----------------DY-EPI-----------YYTNSELL---------TRLKYYPYVQLSVILVFGVLAFAVFNQSKIAEQ------NRVWAGLTKETAHQLGTPIASLMAWIDYLKVIVELDKDVSKLRMVTERF---SNIGSA---PVIKQENVYSVIEEAVNYLRPRI--SSKVSIDL-A-MM-NRSLFEWVVE---NICKNAVDAM--KGQGQIAINI--------------VHVDIADTGKGIDKSMFKRVFNPGFTTRQR----GWGLGLTLAKRIIEGYHKGRIFVHQSELGKGTTFRIVLRGA-------------------------------------------------------------------------------------------------------------------------------------------------------------------------------------------------------------------------------------------------------------------------------- 
AEL24835     ------------------------------------------------------------------------------------TNTLVEELKIREKR--------------------------------------------------------------------QVDLYAEALE------------------------------------------------IPVITV-----------------------------------------------------------------------LLDELESMKA-----------------LY-EPI-----------YYRNSDLL---------TRLQYYPYVQLSVILVFGLLAYAFLNQSKVAEQ------NRLWAGLTKETAHQLGTPLASLMAWIDYLRVILEIEKDVNKLTVVTERF---SNIGST---PVIKPENVYQVVGDAINYLRPRI--SNKVSIEL-A-QM-NRSLFEWVIE---NICKNAVDAM--KGQGAIRINI--------------VFIDISDTGKGIEKKMFTKVFNPGFTTRKR----GWGLGLTLAKRIIEGYHNGRIFVNASELGKGTSFRIVLHGV-------------------------------------------------------------------------------------------------------------------------------------------------------------------------------------------------------------------------------------------------------------------------------- 
AKA34750     ------------------------------------------------------------------------------------TNSFFKKFKEEERL--------------------------------------------------------------------KMEIWATAQS------------------------------------------------TPMILQ-----------------------------------------------------------------------LQKKMRQFAS-----------------EN-DPI-----------YYGNSEVL---------NKLKYYPIALLLIIFLFGAVIFFFFKTNKASEQ------NKLWAGMAKETAHQIGTPLTSLLGWNELLKVTKEIGKDISRLQTITERF---SKIGST---PELEMHDIVSETEKAYQYLKRRS--SKLIQFSF-V-PL-NPPLYNWSIE---NLVKNGIDAM--KGKGSISIKV--------------VNILVADTGHGIPRGAFQTIFNPGVTTKKR----GWGLGLSLVKRIIEEYHKGKIKVFSSS-KEGTIMQISLKSN-------------------------------------------------------------------------------------------------------------------------------------------------------------------------------------------------------------------------------------------------------------------------------- 
ALM08734     ------------------------------------------------------------------------------------TNSFFKKFKEEERL--------------------------------------------------------------------KMEIWATAQS------------------------------------------------TPMILV-----------------------------------------------------------------------LTKKIVQFQA-----------------EN-TPI-----------YYGNSEVL---------NRLKYYPIALLLIIFLFGAVIFFFFKTNKASEQ------NKLWAGMAKETAHQIGTPLTSLLGWNELLKITDEIDKDIMRLQTITERF---SKIGSL---PKLKEYDIVQETKDAYDYLKLRS--SKLIQFSF-V-LL-NRELYHWTIE---NLVKNGIDAM--RGKGSISIEI--------------VTILVSDSGLGIPKSNFNNIFNPGVTSKKR----GWGLGLSLVKRIVEEYHRGKIKVLSSS-KEGTIMKISLKVN-------------------------------------------------------------------------------------------------------------------------------------------------------------------------------------------------------------------------------------------------------------------------------- 
AIZ40659     ------------------------------------------------------------------------------------TNSFFKKFKEEERN--------------------------------------------------------------------KVEIWASALV------------------------------------------------TPMILV-----------------------------------------------------------------------IQKKIKKFEG-----------------EN-TPI-----------YYGNSDVL---------NKLKYYPIALLLIIFLFGAVIYFFFKTNKSSEQ------NKLWAGMAKETAHQIGTPLTSLLGWNELLKITEEIEKDISRLETITERF---SKIGSL---PILAEQDIVTETKNAFDYLKLRS--SKLIHFSF-V-LL-NKSLFQWTIE---NLVKNGIDAM--RGKGSISVEI--------------AVILVSDTGHGILKRDFNTIFNPGFTSKKR----GWGLGLSLVKRIVEEYHKGKIKVLTSS-KEGTVMKITFKLN-------------------------------------------------------------------------------------------------------------------------------------------------------------------------------------------------------------------------------------------------------------------------------- 
AIY12295     ------------------------------------------------------------------------------------TNSFFKKFKEEERN--------------------------------------------------------------------KVEIWASALV------------------------------------------------TPMILV-----------------------------------------------------------------------IQKKIKKFEG-----------------EN-TPI-----------YYGNSDVL---------NKLKYYPIALLLIIFLFGAVIYFFFKTNKSSEQ------NKLWAGMAKETAHQIGTPLTSLLGWNELLKITEEIEKDISRLETITERF---SKIGSL---PILAEQDIVTETKNAFDYLKLRS--SKLIHFSF-V-LL-NKSLFQWTIE---NLVKNGIDAM--RGKGSISVEI--------------AVILVSDTGHGILKRDFNTIFNPGFTSKKR----GWGLGLSLVKRIVEEYHKGKIKVLTSS-KEGTVMKITFKLN-------------------------------------------------------------------------------------------------------------------------------------------------------------------------------------------------------------------------------------------------------------------------------- 
AKK74484     ------------------------------------------------------------------------------------STSLINFLRKEEIK--------------------------------------------------------------------RINLLSKAIR------------------------------------------------IPFIVT-----------------------------------------------------------------------LEQLMRNMEK-----------------NY-DPI-----------YYDNSRLL---------NNLRYSPYILGLFILLYFGFSFWFFKTIKKTDE------GYLWAGLAKETAHQIGTPLSSMIGWMEIMKGVYEIEKDIERLRTISERF---SKIGSI---PELNDMNLNQTIQENYDYLKTRI--SKKINFTL-V-PH-NRILMSWVIE---NLVKNAVDAM--KGEGTIVMSV--------------ILIEVKDNGSGMTKQQARNAFKPGYSTKKR----GWGLGLSLAKRVIQEYHNGDIKIAQTEVAKGTIFRIIIKKQ-------------------------------------------------------------------------------------------------------------------------------------------------------------------------------------------------------------------------------------------------------------------------------- 
ADV48379     ------------------------------------------------------------------------------------TNSFFKKFKEEERN--------------------------------------------------------------------KVEIWASALV------------------------------------------------TPMILM-----------------------------------------------------------------------IQKKIIKFGE-----------------EN-KPI-----------YYGNSDVL---------NKLKYYPIALLLIIFLFGTVIYFFFKTNKSSEQ------NKLWAGMAKETAHQIGTPLTSLLGWNELLKITEEIEKDIARLETITERF---SKIGSL---PILAEHDIVVETKNAFDYLKLRS--SKLIHFSF-V-LL-NKSLFQWTIE---NLVKNGIDAM--RGKGSISVEI--------------AVILVSDTGHGILKKDFNTIFNPGFTSKKR----GWGLGLSLVKRIVEEYHKGKIKVLTSS-KDGTIMKITFKLN-------------------------------------------------------------------------------------------------------------------------------------------------------------------------------------------------------------------------------------------------------------------------------- 
CDN30968     ------------------------------------------------------------------------------------TNYLARELMRKEQF--------------------------------------------------------------------EIDLWARGIA------------------------------------------------IPAIMT-----------------------------------------------------------------------LRSTIEHMCN-----------------DR-QPI-----------YYDDSSLL---------KSIIFFPYIQLGLIGIFISFAFITFRSSKQNEQ------NRVWVGMAKETAHQLGTPTSSLLGWIEYLKATDEMSKDIQRLMKVANRF---GKIGST---TQLSRVDVLQEVSRTVDYFQTRI--PKNVTLRI-A-MI-NPSLFEWVME---NLLKNALDAL--QGKGDILVWI--------------AVVDVKDTGKGMTKSMYNKIFRPGFTTKTR----GWGLGLSLSRRIVVDYHNGKIFVKESEVGKGTTFRIMIKKA-------------------------------------------------------------------------------------------------------------------------------------------------------------------------------------------------------------------------------------------------------------------------------- 
CCB68240     ------------------------------------------------------------------------------------TFSFFQIFKIEERI--------------------------------------------------------------------KMEHWAEAQK------------------------------------------------IPIMVT-----------------------------------------------------------------------SKAYLQKLKN-----------------QN-EPI-----------YYGNSDLL---------NKLKYYPISLLLIILLFILLIYNYYRSHKVASQ------NKLWAGMAKETAHQIGTPLSSLMGWIEIMKLVVEIEKDINRLLMITDRF---SKIGSE---PVLEDLDIIFETQQSFEYLQSRF--SKQISFHF-I-KI-NPILHSWTIE---NLVKNAIDAM--KGKGKISLKI--------------VRILISDTGKGIFKKDFNKIFEPGFTTKKR----GWGLGLSLTKRIVEAYHKGSIKVMQSEIDKGTTFQISYKTH-------------------------------------------------------------------------------------------------------------------------------------------------------------------------------------------------------------------------------------------------------------------------------- 
AFK03469     ------------------------------------------------------------------------------------FNQLGKEVEEREKK--------------------------------------------------------------------YVLLYAAGIK------------------------------------------------VPAIVV-----------------------------------------------------------------------LYTKISEMGN-----------------EH-QPI-----------YYSNSVLA---------KQLRYFPYILLGTFLIFGSLAFIAYSSSRKAEQ------NRVWVGLAKETAHQLGTPISALMAWVEVLRIGDEMEKDVKRLETITTRF---SNIGSV---PQMSEEQISPLIYQTLHYLERRI--STKIKVHF-V-SL-NKHLLEWVVE---NLCKNAVDAM--GGVGDLYVTL--------------IAIDVRDTGKGISKTNIRKVFKPGFSTKKR----GWGLGLTLAKRIIENYHDGKLFVKETQVDKGTTFRIVLDT--------------------------------------------------------------------------------------------------------------------------------------------------------------------------------------------------------------------------------------------------------------------------------- 
AFL77679     ------------------------------------------------------------------------------------TNNMAKRLKEKEQH--------------------------------------------------------------------DVALWAHAME------------------------------------------------IPFIIT-----------------------------------------------------------------------LRRMIDKLT------------------EE-NP---------WW-FYGRSALL---------KSLYYFPYVQILVITAFIMLGFIAFRSSKHDEQ------NRVWIGLAKETAHQLGTPTSSLLGWIEYLRAVEEMNKDLTHLMKIVDRF---SKIGSE---TPLTPANINEIVGESVMYFRKRI--PRNVTLDY-A-NI-NAALFEWVVE---NLMKNSLDAL--QGHGSIDVHI--------------VMIDVKDTGKGIPKSNWKRIFEPGFTTKTR----GWGLGLSLSRRIVEDYHQGKIAVIESEIGKGTTIRITLKRI-------------------------------------------------------------------------------------------------------------------------------------------------------------------------------------------------------------------------------------------------------------------------------- 
AEE19323     ------------------------------------------------------------------------------------VSLFFDQLKDAERS--------------------------------------------------------------------KVEIYAAAYR------------------------------------------------IPILLY-----------------------------------------------------------------------FKRLAAEYAL-----------------IN-EPI-----------YYGNSSVI---------NQLKYFPIALIVIVILFVALIYFYYLTSKAGAQ------NLLWAGMAKETAHQIGTPLSSLVGWTEILKYIAEMTKDINRLETITNRF---SKIGSV---PDLEEVDIIAETQEAYDYLSKRS--SKLINFTL-V-ML-NKELYGWTFE---NLIKNAIDAM--KGKGALTIAI--------------AKILITDTGKGIPKSKFNNIFEPGFTTKRR----GWGLGLSLARRIVEEYHDGRIRVLESELNKGTTMQISLRLA-------------------------------------------------------------------------------------------------------------------------------------------------------------------------------------------------------------------------------------------------------------------------------- 
ADK96303     ------------------------------------------------------------------------------------SRSLTHDLSDQERS--------------------------------------------------------------------KMQVWAEAMK------------------------------------------------IPVVVL-----------------------------------------------------------------------VTSLGQQLKA-----------------SG-QVI-----------CYDDSLML---------KRIALYPYVQLGVVMLFVIVAIFALLTSKRAEQ------NKVWVGLSKETAHQLGTPISSLMAWTTILKLLPEMDKDVKRLQLIADRF---SKIGSV---PEPVPSSLNDVLNHVVDYMDRRT--SKKIEMKT-I-NM-NASLFEWVIE---NLCKNAVDAM--GGIGSITLRI--------------AIVEVSDTGKGIKKKDIRNVFRPGFTTKER----GWGLGLSLAKRIVEEYHHGKIYVKSSEVGKGTTFRIELRKA-------------------------------------------------------------------------------------------------------------------------------------------------------------------------------------------------------------------------------------------------------------------------------- 
EFC70243     ------------------------------------------------------------------------------------SHTITEALSQEERN--------------------------------------------------------------------KMEVWAEAIH------------------------------------------------IPVVVI-----------------------------------------------------------------------ALALAHQLKR-----------------KG-RAI-----------CYDDSLLI---------KRLTIYPYIQLIVVVLFITLALLALLWSKKAEQ------NRLWVGLSKETAHQLGTPISSLMAWNEILKFITDMGEDVKRLQLIADRF---SKIGSQ---PTFEPCNMNDIVLKVATYIGKRA--SSGIAIET-A-RI-NMLLIEWVIE---NLCKNAIDAI--GSKGTITIEV--------------VVVDVSDTGKGIRKADIANVFRPGFTTKKR----GWGLGLSLAKRIIEQYHKGHIFVKHSEQGVGTTFRIELFS--------------------------------------------------------------------------------------------------------------------------------------------------------------------------------------------------------------------------------------------------------------------------------- 
ADY53465     ------------------------------------------------------------------------------------TDFLVNNIAKSERT--------------------------------------------------------------------RAELWAKSLK------------------------------------------------VPAIVT-----------------------------------------------------------------------FNKELRKMKS-----------------QH-KPI-----------YYKDSNLL---------TQLRVFPYIQLSLIAVFLLLAYVVFNSSRKSEQ------DQVWVGMAKETAHQLGTPVSSLMAWLELLKLVEQMENDIQRLEVVADRF---SKIGSR---PVLSSHKVYQVVKDFVDYFRVRI--SDKITFTI-A-FL-NVPLFDWVIE---NILKNAVNAI--EGGGDIIIEI--------------VIIDITDTGKGISKYKFETVFQPGYTTRKR----GWGLGLSLTKRMVENYHKGSVFVKESEIGKGTTFRIILKSN-------------------------------------------------------------------------------------------------------------------------------------------------------------------------------------------------------------------------------------------------------------------------------- 
AKP50419     ------------------------------------------------------------------------------------TNTLVEELKIREKR--------------------------------------------------------------------QVDLYAEALE------------------------------------------------IPVITV-----------------------------------------------------------------------LLEELESMKE-----------------LY-EPI-----------YYRNSDLL---------TRLQYYPYVQLSVILVFGLLAYAFFNQSKVAEQ------NRLWAGLTKETAHQLGTPLASLMAWIDYLKVILEIEKDINKLTMVTERF---SNIGST---PVIKPENVYQVVGDAINYLRPRI--SNKVSIEL-A-QM-NRSLFEWVIE---NVCKNAVDAM--KGQGAIRINI--------------VFVDISDTGKGIEKKMLSKVFNPGFTTRKR----GWGLGLTLAKRIMEGYHNGRIFVNTSELGKGTTFRIVLHGV-------------------------------------------------------------------------------------------------------------------------------------------------------------------------------------------------------------------------------------------------------------------------------- 
AFM05727     ------------------------------------------------------------------------------------TNELVDSLADREQE--------------------------------------------------------------------QIDLVAKAQE------------------------------------------------IPMIIA-----------------------------------------------------------------------LREYLTSMKA-----------------AR-SPI-----------YYENSTLL---------TQLKYFPYAQLSLIAVFLIFAYFLFSSSRRAEQ------NRVWVGLAKETAHQLGTPLSALMAWVEYFRILQEIEKDIARLTMITGRF---SSIGSI---PDLNSENVLEVVEGVTEYLKKRI--STKVKLTI-A-LI-NKPLFEWVIE---NICKNAVDAMETGGKGSITLFF--------------LILDITDTGKGIPQSQIKTVFRPGFTTKKR----GWGLGLTLARRIVEQYHNGKISVLKSEVGKGTTFRIILATS-------------------------------------------------------------------------------------------------------------------------------------------------------------------------------------------------------------------------------------------------------------------------------- 
AMR31116     ------------------------------------------------------------------------------------TSYLVRNIAKSERT--------------------------------------------------------------------RAQVWALSMK------------------------------------------------VPAIIT-----------------------------------------------------------------------FKEELAFMKS-----------------QH-EPI-----------YYKDSPLL---------TQLKIFPYIQLSVIAIFLLVAYTAFSSSRKSEQ------NQVWVGLAKETAHQLGTPISSLMAWIELIKLMAEMENDVKRLEIVADRF---SKIGSK---PKLETNNVYEVVKDFVDYFSVRV--SDKIAFEL-A-GL-NVPLFDWVLE---NLLKNAVNAI--DGTGSIKVNI--------------IYIDVTDTGKGIPRSKFETVFQPGYTTRKR----GWGLGLSLTKRMIQNYHNGQIFVRDSEIGKGTTFRIVLKSL-------------------------------------------------------------------------------------------------------------------------------------------------------------------------------------------------------------------------------------------------------------------------------- 
APD07110     ------------------------------------------------------------------------------------ITKFVGKLKEEEAL--------------------------------------------------------------------KVQNYVQVQR------------------------------------------------LPIIIL-----------------------------------------------------------------------LRKKVSEMAK-----------------KY-PPI-----------YYKNSELL---------DQLQLYPIILIVLIALFGLFTYWYYQTVKHSEQ------NYLWAGMAKETAHQIGTPISSLIGWLELLKSVNEMQKDVERLTTIAERF---SKIGSK---TELERADIVDTTRKAFDYMSVRL--SKNVSFEF-A-EVLSEPLYGWVFE---NLVKNAVDAM--HGKGELSVHL--------------VFIDVEDNGQGIPSSKHKEIFKPGYTTKKR----GWGLGLSLAKRIIEEYHGGKISVYRSAPGKGTQFRIILKKV-------------------------------------------------------------------------------------------------------------------------------------------------------------------------------------------------------------------------------------------------------------------------------- 
AEE51138     ------------------------------------------------------------------------------------TDYLSQQLADGERY--------------------------------------------------------------------RVENYVLALE------------------------------------------------IPVIII-----------------------------------------------------------------------LQDVIQKLEK-----------------GGFEPI-----------FYQESTLL---------RQLRYFPLIQLVLIAAFVGLGYVGFSSARRSEQ------NRVWVGMAKETAHQLGTPISGIVAWLENLRIVDELRTDVSRLELIADRF---SKIGSI---PSLEPVNIYAELEKCRAYMQRRA--SRKVKFIF-V-RL-NPPLFDWVIE---NLLRNALDSM--DGQGNIQVDV--------------VNIDVTDTGKGIPSSKFKTVFQPGYTTKKR----GWGLGLSLSKRIIEEYHSGKLFVKRSEEGKGTTFSIRLIKA-------------------------------------------------------------------------------------------------------------------------------------------------------------------------------------------------------------------------------------------------------------------------------- 
APT22283     ------------------------------------------------------------------------------------TYTLMQIFRKEERH--------------------------------------------------------------------KMELWATAQK------------------------------------------------IPTILL-----------------------------------------------------------------------TKHLILQFKQ-----------------AN-NKI-----------YYMDSALL---------SQLKYYPIALITIIVLFGALVYNYYRTNKISAQ------SKLWAGMAKETAHQIGTPLSSLMGWVEIMKIVSEIEKDLFRLQNITERF---SKIGSE---PNLENKNIVEETKLVYDYLASRF--EGQVKFQF-V-KI-NPTLHSWTIE---NLVKNAVDAM--RGRGDIDLIIN-------------IKIKISDSGKGIPRNHFKKIFEPGFTTKKR----GWGLGLSLTKRIVEEYHKGKIKVLHSEINKGTIFQISYKKC-------------------------------------------------------------------------------------------------------------------------------------------------------------------------------------------------------------------------------------------------------------------------------- 
AEW86612     ------------------------------------------------------------------------------------TYTLMQIFRKEERH--------------------------------------------------------------------KMELWATAQK------------------------------------------------IPTILL-----------------------------------------------------------------------TKHLILQFKQ-----------------AN-NKI-----------YYMDSALL---------SQLKYYPIALITIIVLFGALVYNYYRTNKISAQ------SKLWAGMAKETAHQIGTPLSSLMGWVEIMKIVSEIEKDLFRLQNITERF---SKIGSE---PNLENKNIVEETKLVYDYLASRF--EGQVKFQF-V-KI-NPTLHSWTIE---NLVKNAVDAM--RGRGDIDLIIN-------------IKIKISDSGKGIPRNHFKKIFEPGFTTKKR----GWGLGLSLTKRIVEEYHKGKIKVLHSEINKGTIFQISYKKC-------------------------------------------------------------------------------------------------------------------------------------------------------------------------------------------------------------------------------------------------------------------------------- 
APQ17038     ------------------------------------------------------------------------------------TNSFFKKFKEEERL--------------------------------------------------------------------KMEIWATAQS------------------------------------------------TPMILI-----------------------------------------------------------------------IQQQLRKFKG-----------------EN-IPI-----------YYGNSDVL---------NKLKFYPIALLLIIFLFAAVIYFLFKTNKASEQ------NKLWAGMAKETAHQIGTPLSSLLGWNELLKITKEIEKDIDRLQTITERF---SKIGSL---PKLIESDIVSETKDAYDYLKRRS--SKLIHFSF-V-LL-NSSLYNWTIE---NLVKNGIDAM--RGKGSIAIEI--------------VNILIADTGHGISKSNYNSIFTPGFTSKKR----GWGLGLSLVKRIVEEYHDGKIKVLSSG-KEGTIMQISLKVV-------------------------------------------------------------------------------------------------------------------------------------------------------------------------------------------------------------------------------------------------------------------------------- 
AOM76663     ------------------------------------------------------------------------------------SDFFVKKMEREERM--------------------------------------------------------------------QFQLYVKVTE------------------------------------------------LPIIIV-----------------------------------------------------------------------FVRELKIMKE-----------------QH-PPT-----------YYKDSPTL---------TQLRYFPYIQLGVIGLFLLTAYVAFSSARKAEQ------DQVWVGMAKETAHQLGTPISSLMAWVELIKLIAEMENDIKRLEVITDRF---SKIGSK---PIVEDHVVYTVIYNFVAYFKLRT--SDKIIFTI-A-LL-NVPLFDWVIE---NLLKNAANAI--ENEGSININI--------------VFIDVTDTGRGIARSKFDAVFQPGYTTRKR----GWGLGLSLTKRIIENYHNGQIFVKDSELEKGTTFRIILKSS-------------------------------------------------------------------------------------------------------------------------------------------------------------------------------------------------------------------------------------------------------------------------------- 
ALL04138     ------------------------------------------------------------------------------------SDFFVKKMEREERM--------------------------------------------------------------------QFQLFVKVTE------------------------------------------------LPIMII-----------------------------------------------------------------------FLRELNMMKK-----------------QH-PPT-----------YYKDSPTL---------TQLRYFPYIQLAVIGLFLLTAYVAFSSARKAEQ------DQVWVGMAKETAHQLGTPISSLMAWVELMKLIAEMENDIKRLEVITDRF---SKIGSK---PMVEDHVVYTVIHNFVEYFKLRT--SDKIIFKI-A-LL-NVPLFDWVTE---NLLKNAANAI--ENEGTITIDI--------------VFIDVTDTGRGIARSKFDAVFQPGYTTRKR----GWGLGLSLTKRIIENYHNGQIFVKDSELEKGTTFRIILKSS-------------------------------------------------------------------------------------------------------------------------------------------------------------------------------------------------------------------------------------------------------------------------------- 
CAZ95389     ------------------------------------------------------------------------------------TNSFFKKFKEEERL--------------------------------------------------------------------KMEIWATAQS------------------------------------------------TPMILV-----------------------------------------------------------------------VQNRIRKFES-----------------EN-KPI-----------YYGNSEVL---------NKLKYYPIALLLIMFLFGAVIFFFFKTNKASEQ------NKLWAGMAKETAHQIGTPLSSLLGWNELLKITKEISKDISRLETITERF---SKIGSL---PKLDPHDIVKETKDAYDYLKLRS--SKLIDFSF-V-LL-NRSLYNWTIE---NLVKNGIDAM--KGKGSIHIEI--------------VHVQVSDTGHGIPKSDFQTIFNPGVTSKKR----GWGLGLSLVKRIVEEYHKGKIKVLSSN-KQGTVMQVTLKAL-------------------------------------------------------------------------------------------------------------------------------------------------------------------------------------------------------------------------------------------------------------------------------- 
APA63980     ------------------------------------------------------------------------------------TNSFFKQFKEEERL--------------------------------------------------------------------KMEIWATAQS------------------------------------------------TPMILI-----------------------------------------------------------------------IQSQLKKFKN-----------------EN-TPI-----------YYGNSDVL---------TKLKFYPIALLLIIFLFAAVIYFLFKTNKAAEQ------NKLWAGMAKETAHQIGTPLSSLLGWNELLKITKEIEKDIDRLQTITERF---SKIGSL---PKLVESDIVKETQDAFDYLKRRS--SKLIHFSF-V-ML-NSSLYNWTIE---NLVKNGIDAM--RGKGSIAIEI--------------VNILIADTGHGISKSNYNSIFTPGFTSKKR----GWGLGLSLVKRIVEEYHDGKIKVLSSG-KEGTIMQISLKVV-------------------------------------------------------------------------------------------------------------------------------------------------------------------------------------------------------------------------------------------------------------------------------- 
BAP32016     ------------------------------------------------------------------------------------STTLINFLRKEEIK--------------------------------------------------------------------RINLLSKAIR------------------------------------------------IPFIVT-----------------------------------------------------------------------LHNLIMNMEK-----------------NY-DPI-----------YYDNSRLL---------NNLRYSPYILGLFILLYFGFTFWFFKTIKKTDE------GYLWAGLAKETAHQIGTPLSSMIGWMEIMKGVHEIEKDIERLRTISERF---SKIGSV---PELNDMNFNATIQENYDYLKTRI--SRKVDFTL-V-PH-NKILMSWVIE---NLVKNAVDAM--KGQGTIVMSV--------------ILIEVKDNGSGMTSQQARNAFKPGYSTKKR----GWGLGLSLAQRVIHEYHNGDIKISQTEVGKGTTFRITIRKV-------------------------------------------------------------------------------------------------------------------------------------------------------------------------------------------------------------------------------------------------------------------------------- 
AOW21578     ------------------------------------------------------------------------------------TYSFFQKFKEEERM--------------------------------------------------------------------KMEILGKAYE------------------------------------------------IPMIIT-------------------------------------------NKT-------------------------LNKQLQIMKN-----------------QN-SPI-----------YYKNSDLL---------DKLKYYPLALILILLLFSSVIYLFFKSSKVAEQ------NRLWTGMAKETAHQIGTPLSSLLGWIELLRIVPEIEKDVHRLNVIADRF---SKIGSI---PVLNKHDVVKETQEAFKYLKSRS--SKQIEFSF-T-EI-NLQLYGWVIE---NLVKNAIDSM--QGKGKLNVSI--------------INILISDTGKGIPKALRQKIFTPGYTTKKR----GWGLGLSLSKRIVEEYHKGKIFVQKSEIGKGTTFCVSLKKL-------------------------------------------------------------------------------------------------------------------------------------------------------------------------------------------------------------------------------------------------------------------------------- 
EAR16871     ------------------------------------------------------------------------------------TNSFFRKFKEEERN--------------------------------------------------------------------KMEIWATAQS------------------------------------------------TPMILV-----------------------------------------------------------------------IAGRIATFRS-----------------EN-TPI-----------YYGNSEVL---------NKLKYYPVALLLIIFLFGAVIFFFFKTNKASEQ------NKLWAGMAKETAHQIGTPLTSLLGWNELLKITAEIEKDIGRLQTITERF---SQIGST---PRLETLDIVEETRNAFDYLRVRS--SKLVRFSF-V-LL-NRSLYHWTIE---NIVKNGIDAM--KGKGDISLEI--------------VHVLITDSGHGIPKTRWNTIFDPGVTSKKR----GWGLGLSLVRRIVEEYHQGKVKVLSSG-KEGTVMQISLRIK-------------------------------------------------------------------------------------------------------------------------------------------------------------------------------------------------------------------------------------------------------------------------------- 
AJW61723     ------------------------------------------------------------------------------------SAILINYLRKEEIH--------------------------------------------------------------------RIKLFAQAQK------------------------------------------------IPVIVA-----------------------------------------------------------------------VKNLLSEMEQ-----------------SY-KPL-----------YYTNSRLM---------NNLRYYPLALGGVIIAYVLFSFWFLRTVQRSDE------GFLWVGLAKETAHQIGTPLSSMIGWLEILRGVKEIEKDIQRLTTISERF---SKIGSV---PELNDLNLKETIEQNHEYLKTRI--SNKINFSL-I-PH-SRILINWVIE---NIVKNAVDAM--KGIGDLNMQI--------------IFIDIKDNGSGMTKTQIRNAFKPGYSTKKR----GWGLGLSLAKRVIKDYHNGDIKILQTEVGKGSTFRIILSRS-------------------------------------------------------------------------------------------------------------------------------------------------------------------------------------------------------------------------------------------------------------------------------- 
AIL46259     ------------------------------------------------------------------------------------SAILINYLRKEEIH--------------------------------------------------------------------RIKLFAQAQK------------------------------------------------IPVILA-----------------------------------------------------------------------VKSLLYEMEQ-----------------SY-KPL-----------YYTNSRLM---------NNLRYYPLALGGVIIAYVLFSFWFLRTVQRSDE------GFLWVGLAKETAHQIGTPLSSMIGWLEILRGIKEIEKDIQRLTTISERF---SKIGSV---PELNDLNLKETIEQNHEYLKTRI--SNKINFSL-I-PH-SRILINWVIE---NIVKNAVDAM--KGIGDLNMQI--------------IFIDIKDNGSGMTKTQIRNAFKPGYSTKKR----GWGLGLSLAKRVIKDYHNGDIKILQTEVGKGSTFRIILSRS-------------------------------------------------------------------------------------------------------------------------------------------------------------------------------------------------------------------------------------------------------------------------------- 
AMX54473     ------------------------------------------------------------------------------------SAILINYLRKEEIH--------------------------------------------------------------------RIKLFAQAQK------------------------------------------------IPVILA-----------------------------------------------------------------------VKSLLYEMEQ-----------------SY-KPL-----------YYTNSRLM---------NNLRYYPLALGGVIIAYVLFSFWFLRTVQRSDE------GFLWVGLAKETAHQIGTPLSSMIGWLEILRGIKEIEKDIQRLTTISERF---SKIGSV---PELNDLNLKETIEQNHEYLKTRI--SNKINFSL-I-PH-SRILMNWVIE---NIVKNAVDAM--KGIGDLNMQI--------------IFIDIKDNGSGMTKTQIRNAFKPGYSTKKR----GWGLGLSLAKRVIKDYHNGDIKILQTEVGKGSTFRIILSRS-------------------------------------------------------------------------------------------------------------------------------------------------------------------------------------------------------------------------------------------------------------------------------- 
AKH94789     ------------------------------------------------------------------------------------SAILINYLRKEEIH--------------------------------------------------------------------RIKLFAQAQK------------------------------------------------IPVILA-----------------------------------------------------------------------VKSLLYEMEQ-----------------SY-KPL-----------YYTNSRLM---------NNLRYYPLALGGVIIAYVLFSFWFLRTVQRSDE------GFLWVGLAKETAHQIGTPLSSMIGWLEILRGIKEIEKDIQRLTTISERF---SKIGSV---PELNDLNLKETIEQNHEYLKTRI--SNKINFSL-I-PH-SRILMNWVIE---NIVKNAVDAM--KGIGDLNMQI--------------IFIDIKDNGSGMTKTQIRNAFKPGYSTKKR----GWGLGLSLAKRVIKDYHNGDIKILQTEVGKGSTFRIILSRS-------------------------------------------------------------------------------------------------------------------------------------------------------------------------------------------------------------------------------------------------------------------------------- 
AEI48044     ------------------------------------------------------------------------------------TYNIVENVDAREKR--------------------------------------------------------------------QLRLYAQLIE------------------------------------------------IPTIWV-----------------------------------------------------------------------LNEAFAEMKD-----------------EY-PPI-----------YFSDSSLL---------VQMRYYPYVQLLSLLVLGFLAYLVFSASRTAEQ------NRVWVGLAKETAHQLGTPIASLMGWVEFFRYTGEIEKDVKRLEMITTRF---SSIGST---PAMKHENVSEVVSTFLDYLKRRI--STKVKVSF-M-NI-NRNLFEWVIE---NICKNAVDAM--TGVGALKVRI--------------IAIDISDTGKGISRKNWQKVFKPGISTKKR----GWGLGLTLAKRIIEEYHGGKLFVKNSEVGKGTTFRIILKQ--------------------------------------------------------------------------------------------------------------------------------------------------------------------------------------------------------------------------------------------------------------------------------- 
AFL97214     ------------------------------------------------------------------------------------SKTIVDQLRSEEQR--------------------------------------------------------------------KVETIVAALR------------------------------------------------IPLILI-----------------------------------------------------------------------LKNYLHKLEL-----------------YH-EPI-----------YYQNSQLL---------KKLQYYPLILIVILMIFAALVIWYFRIVDASSQ------NFLWAGMAKETAHQIGTPLSSLLGWVEILKILYEIESDVKRLKQIADRF---SKIGSM---PELKKTNVVKVAKDSYEYLKKRI--SDKVVFSF-A-NV-SPELLSWVFE---NVMRNAVDAM--QNRGEISFKI--------------IIILIKDTGPGIDSSKIGKIFDPGYTTKKR----GWGIGLSLAKRIVEEFHNGSIYVDFSDKENGTQFCIELNEC-------------------------------------------------------------------------------------------------------------------------------------------------------------------------------------------------------------------------------------------------------------------------------- 
AEA22181     ------------------------------------------------------------------------------------SHFLTDDLARQERS--------------------------------------------------------------------RMQVWAEAMK------------------------------------------------IPVVVL-----------------------------------------------------------------------LADMALRMKS-----------------AG-RVI-----------CYDESLML---------KRIAVYPYIQLGVVMLFVVVAVMALLTSKRAEQ------NKVWVGLSKETAHQLGTPISSLMAWTTILRLLPEMDKDVKRLQLIADRF---SKIGSV---PEPVPADLKEVLQHVVDYMNRRT--SRKIDIRT-V-KM-NASLFEWVVE---NLCKNAVDSM--GGSGSITIRL--------------VVVEVSDTGRGIKKKDIRNVFRPGFTTKKR----GWGLGLSLARRIVEEYHHGRIFVKSSEIGKGTTFRIELGKE-------------------------------------------------------------------------------------------------------------------------------------------------------------------------------------------------------------------------------------------------------------------------------- 
ALO15623     ------------------------------------------------------------------------------------SNFLVEKLSEQERK--------------------------------------------------------------------RVELFAEATR------------------------------------------------IPVILT-----------------------------------------------------------------------LKRRLSQMKE-----------------KH-DPV-----------YYDDSTLL---------SMLFWFPFVQIGIFGLFILMAYMAFSASRRAEQ------NQVWVGMSKETAHQLGTPISSLIAWVELMKYADEMQADLSRLETIVERF---SKVGAR---PVLKPTDIDQVLANSVAYMKRRA--STQIEINY-S-NILNKALFSWVIE---NVIKNAIDAI--ERKGTIKISV--------------LNVDIEDTGKGISRTKFKRIFQPGITTKQR----GWGLGLSLSKRIINDYHKGNIFVKWSEPGKGTVIRIELKRP-------------------------------------------------------------------------------------------------------------------------------------------------------------------------------------------------------------------------------------------------------------------------------- 
ANW97315     ------------------------------------------------------------------------------------TYQFFKEFQRQEIV--------------------------------------------------------------------KMEILADAYF------------------------------------------------IPMIVT-----------------------------------------------------------------------LSKKLKEMKA-----------------LH-PPI-----------YYSYSEIL---------NKLRFYPLALILIFIVFLAIIYTVFNASAVSEK------NKLWSGMAKETAHQIGTPLSSLLGWVEILRYVNEIEKDVEHLNIIANRF---SKIGSK---PTLELHNPSDIIEDTIAYFKIRT--SKNIVFNY-I-ML-NKDLFGWVLE---NIIKNAIDAM--QGKGNIDIQL--------------IKILITDTGKGIPKNLHKKIFEPGFTTKTR----GWGLGLSLTKRIINKYHNGKVFVKQSQQHTGSTFQINIPK--------------------------------------------------------------------------------------------------------------------------------------------------------------------------------------------------------------------------------------------------------------------------------- 
ANF52319     ------------------------------------------------------------------------------------STILINFLRKEEIK--------------------------------------------------------------------RVDILVSALK------------------------------------------------IPVILL-----------------------------------------------------------------------IVTLAKKMSK-----------------SY-TPI-----------FYDNSPLL---------NNLRYSPFILGFFILCYFLFSFWFFRTIKKTDE------GYLWAGLAKETAHQIGTPLSSMIGWMEIMKGIREIERDIERLRTISERF---SKIGSI---PELNDTDFNTTIQTNYDYLKTRI--SRKINFGL-V-PH-NKILMSWVIE---NLVKNAVDAM--KGEGSISMSV--------------ILIEVQDTGSGMTKQQARNAFNPGYSTKKR----GWGLGLSLAKRVIKEYHHGDIKISQTELGKGTTFRITIKKA-------------------------------------------------------------------------------------------------------------------------------------------------------------------------------------------------------------------------------------------------------------------------------- 
AEE13629     ------------------------------------------------------------------------------------SEPLVRRMADEERL--------------------------------------------------------------------KMQTWAEATE------------------------------------------------IPLILT-----------------------------------------------------------------------LEKRLTAFRS-----------------GY-API-----------YYSDSSNL---------RRLLRFPYLQTGIFILYIIILVLTIRSLLHWEQ------DRIWVGLSKETAHQLGTPISSLMAWTELLKIIESIGQDVNRLELIAHRF---QKVGSL---PELTPIELNGLVATSVQYLSRRI--SRQVEIVF-C-LI-TPDLMSWVIE---NIVKNGVDAM--DGKGTITITT--------------AYLEITDTGRGMTRATQRMIFKPGFTTKER----GWGLGLSLARRIIRHYFRGRIYVKRSELQVGTTFRITLPLQ-------------------------------------------------------------------------------------------------------------------------------------------------------------------------------------------------------------------------------------------------------------------------------- 
AKD02902     ------------------------------------------------------------------------------------TNILVSKLSEREQE--------------------------------------------------------------------LVQLYAKGLR------------------------------------------------VPVILT-----------------------------------------------------------------------LQGEIEKMKE-----------------QH-EPI-----------FYKDSELL---------SQLRYYPYVQLIVISCFALVAYFAFSYSRRAEQ------NRVWVGLAKETAHQLGTPLSSLMAWYEYIKILEELGKDVRRLEIITERF---SNIGSV---PTLRDENILQVTQNAINYLQNRI--SRKVAFTV-A-KV-NVSLFDWVIE---NICKNAVDAM--EGRGSINIQL--------------VAVDITDTGKGIPKSKIDSVFLPGFTTKKR----GWGLGLALAKRIIDNYHQGRLYVKWSEVGKGTTFRIVLNR--------------------------------------------------------------------------------------------------------------------------------------------------------------------------------------------------------------------------------------------------------------------------------- 
ADX67201     ------------------------------------------------------------------------------------STRFVNKLKLEEKQ--------------------------------------------------------------------KVESYAKALE------------------------------------------------IPVILV-----------------------------------------------------------------------IAKYLKNLRK-----------------SH-EAI-----------YYENSDLL---------NQLRYYPLILICLISLFIFFSYWYFKTLRETEK------SYLWAGMAKETAHQIGTPLSSLMGWIELLKSVKEIEKDVYRLNQIAERF---SKIGSS---TELKPSNVVDVSRRTMEYLRNRL--SRNIEFKF-L-NL-SEPLFSWVLE---NLMKNAADAM--ENKGLIGLYL--------------VVISLQDTGPGIPKKLQKKIFEPGFTTKKR----GWGLGLSLAKRIIEDYHKGKIYIEHSSKEKGTEFTIVLKK--------------------------------------------------------------------------------------------------------------------------------------------------------------------------------------------------------------------------------------------------------------------------------- 
AMR28230     ------------------------------------------------------------------------------------TNILVQRLSEREQH--------------------------------------------------------------------QIDLYAKTLR------------------------------------------------IPVILT-----------------------------------------------------------------------MNAVLLEMQR-----------------RH-PPI-----------FYQDSLLL---------RQLRTYPLVQLGVIASLAVMAYISFSYSRRAEQ------NRVWVGLAKETAHQLGTPLSSLVGWQSYLRIVEELGKDIKRLEIITERF---SNIGSV---PVLKAENFYLTTRNAIAYLEARV--SRKVKFSI-A-CI-NVPLFDWVVE---NICKNAVDAM--DGRGSITLRL--------RRWWT-VAIDITDTGKGIPKNKLESVFLPGYTTKKR----GWGLGLALARRIIENYHQGRLYVKSSEVGKGTTFRLILNQ--------------------------------------------------------------------------------------------------------------------------------------------------------------------------------------------------------------------------------------------------------------------------------- 
AOC94156     ------------------------------------------------------------------------------------TYTFFQIFKNEERL--------------------------------------------------------------------KMNLFVKAQI------------------------------------------------IPGIIM-----------------------------------------------------------------------RTAFLNKLKN-----------------EN-EPI-----------YYGNSSLL---------NKLKYYPIALLLIIFLCIALIYNFYKSTKMATQ------NKLWAGMAKETAHQIGTPLSSLIGWVEILKISTEIEKDIERLQTITDRF---SKIGSV---PVLELHDIVEETKIAYEYLQSRF--SKQVAFSF-V-MT-NPTLHSWTIE---NLVKNAIDAM--KGKGTLDLQI--------------VKINIKDSGTGIPKKQFKTIFETGFTTKKR----GWGLGLSLTKRIVEDYHNGKIKVLHSEIGKGTTFQIALNKK-------------------------------------------------------------------------------------------------------------------------------------------------------------------------------------------------------------------------------------------------------------------------------- 
AOR26071     ------------------------------------------------------------------------------------TYRFFQKFKDEERI--------------------------------------------------------------------KMENFSEAQR------------------------------------------------TPMIIE-----------------------------------------------------------------------LKKLSEKFAK-----------------EN-TPI-----------YYGNSDLL---------NKLKYYPLALVLIIVLFLGLIYFFYRSSRIATQ------NKLWTAMAKETAHQIGTPLSSLIGWAELLKYIEEINNDINRLETITERF---SKIGSI---PQLTPTDIVQATRNSILYLEARS--SQMITFNS-I-DL-NEALYSWTIE---NLIKNSIDAM--KGKGDLNIVM--------------VCILISDTGQGLSKKQFNTIFETGYTTKKR----GWGLGLSLAKRIIEQYHDGKIKVLSSELGKGTTFQITLKKS-------------------------------------------------------------------------------------------------------------------------------------------------------------------------------------------------------------------------------------------------------------------------------- 
APW31738     ------------------------------------------------------------------------------------SNILTKDLARQERT--------------------------------------------------------------------KMEVWAEAMR------------------------------------------------IPVVVL-----------------------------------------------------------------------VSAMAKRLKS-----------------NK-QNI-----------CYDDSLML---------KRLALYPYVQLGVVMLFVVVAIFALLTSKRAEQ------NKVWVGLSKETAHQLGTPISSLMAWTTILKLLPEMDKDVKRLQLIADRF---SKIGSL---PEAVPVSLSEVLDHVIDYMDRRT--SKTIQLKK-I-RL-NASLFEWVIE---NLCKNAVDAM--GGSGTITLRV--------------VIVEVSDTGKGIKKKDMRNVFRPGFTTKSR----GWGLGLSLAKRIVEEYHNGKIFVKSSELGKGTTFRIELKSN-------------------------------------------------------------------------------------------------------------------------------------------------------------------------------------------------------------------------------------------------------------------------------- 
BAR95328     ------------------------------------------------------------------------------------SNILTKDLARQERT--------------------------------------------------------------------KMEVWAEAMR------------------------------------------------IPVVVL-----------------------------------------------------------------------VSAMAKRLKN-----------------NK-QNI-----------CYDDSLML---------KRLALYPYVQLGVVMLFVVVAIFALLTSKRAEQ------NKVWVGLSKETAHQLGTPISSLMAWTTILKLLPEMDKDVKRLQLIADRF---SKIGSL---PEAVPVSLSEVLDHVIEYMDRRT--SKTIQLKK-I-RL-NASLFEWVIE---NLCKNAVDAM--GGSGTITLRV--------------VIVEVSDTGKGIKKKDMRNVFRPGFTTKSR----GWGLGLSLAKRIVEEYHNGKIFVKSSELGKGTTFRIELKSN-------------------------------------------------------------------------------------------------------------------------------------------------------------------------------------------------------------------------------------------------------------------------------- 
AFJ09199     ------------------------------------------------------------------------------------SNILTKDLARQERT--------------------------------------------------------------------KMEVWAEAMR------------------------------------------------IPVVVL-----------------------------------------------------------------------VSAMAKRLKN-----------------NK-QNI-----------CYDDSLML---------KRLALYPYVQLGVVMLFVVVAIFALLTSKRAEQ------NKVWVGLSKETAHQLGTPISSLMAWTTILKLLPEMDKDVKRLQLIADRF---SKIGSL---PEAVPVSLSEVLDHVIEYMDRRT--SKTIQLKK-I-RL-NASLFEWVIE---NLCKNAVDAM--GGSGTITLRV--------------VIVEVSDTGKGIKKKDMRNVFRPGFTTKSR----GWGLGLSLAKRIVEEYHNGKIFVKSSELGKGTTFRIELKSN-------------------------------------------------------------------------------------------------------------------------------------------------------------------------------------------------------------------------------------------------------------------------------- 
AII51856     ------------------------------------------------------------------------------------TNILVQRVSEREQQ--------------------------------------------------------------------QIALYAKAQR------------------------------------------------IPIILT-----------------------------------------------------------------------LRREIAVMEQ-----------------QH-RPI-----------YYKDSVLL---------AQLRTYPLVQLAVIACLGVIAYFAFSYSRRSEQ------NRVWVGLAKETAHQLGTPLSSLMAWQSYLSIVEELSKDIRRLQIITERF---SNIGSV---PVLKPENILRTTQNAISYLQSRV--SKKVTFEI-A-LV-NVPLFDWVIE---NICKNAVDAM--DGRGSITLHL-------------DIAIDITDTGKGIPKSKIDNVFLPGYTTKKR----GWGLGLALAKRIIENYHQGRLFVKWSEVGRGTTFRVVLKG--------------------------------------------------------------------------------------------------------------------------------------------------------------------------------------------------------------------------------------------------------------------------------- 
AEA42385     ------------------------------------------------------------------------------------SNSTVQKVSDRERL--------------------------------------------------------------------RAKQWADAIK------------GY-NGNFF----------------------------IPVILVINLDFDTTDLRTLNPTLTRKELTQKYEDSLLILTTFTMTYFYT---SLISAFNNELINDSKLIPVVNLSKELRNTLRKLEL-----------------VN-DPI-----------YFDNSDEL---------KQLQFFPYIQFLIIGLFILIGYLLFSTFRKAEQ------NQVWAGMAKETAHQMGTPLSSLMAWIQILEIIAEMQKDVERLDTVSQRF---SKIGSE---TQLTQSDIRLTVQGVMDYLRPRI--SQKVEMTT-V---HNKSLMEWVME---NIIRNAVDAM--ESKGKLDVTI--------------VYIEISDTGKGLLPKQFKSIFEPGYTTKKR----GWGLGLSLVKRIVKEYHKGKVYVVHSEIGKGTMIRVSLPLK-------------------------------------------------------------------------------------------------------------------------------------------------------------------------------------------------------------------------------------------------------------------------------- 
EAQ99801     ------------------------------------------------------------------------------------TNSFFKKFKEEERL--------------------------------------------------------------------KMEIWATAHS------------------------------------------------TPMILV-----------------------------------------------------------------------VQESIKKFQG-----------------EN-MPI-----------YYGNSEVL---------NKLKYYPIALLLIILLFAAVIFFFFKTNKASEQ------NKLWAGMAKETAHQIGTPLSSLLGWNELLKITKEIEKDISRLETITERF---SKIGSL---PELKEFDIVEETKEAYDYLKRRS--SKLIHFSF-V-LL-NQSLYNWTIE---NLVKNGIDAM--KGKGSIAIDI--------------VNILVADTGGGIAKSEYHTIFNPGVTSKKR----GWGLGLSLVKRIVEEYHQGKVKVLSSG-KEGTIMQISLKVN-------------------------------------------------------------------------------------------------------------------------------------------------------------------------------------------------------------------------------------------------------------------------------- 
ABG57624     ------------------------------------------------------------------------------------TDYLAKRLVERERK--------------------------------------------------------------------LIDLYAKALE------------------------------------------------VPVILT-----------------------------------------------------------------------LKQQILLMAA-----------------QH-EPI-----------YYKDSEIL---------TMLRYYPYIQLTAIVFLSLAGYVAFNYSKKAEQ------SKVWVGLAKETAHQLGTPLSSLFAIRDYFKMTEELAKDVDRLNVITARF---SQIGLE---GKLTPENVANVIEENIDYLKSRT--SSYVSYSM-VMNI-S--LMGWVIE---NICKNAIDAM--DGRGSIHISI--------------ICIDIKDSGKGIPNNKIKTIFKPGFTTKKR----GWGLGLTLVKRIVEEYHGGKVYVLQSGIDKGTTFRIELKGV-------------------------------------------------------------------------------------------------------------------------------------------------------------------------------------------------------------------------------------------------------------------------------- 
AIM38878     ------------------------------------------------------------------------------------TNYLVRNLSKVERT--------------------------------------------------------------------KAEVWAMSTK------------------------------------------------VPAIIT-----------------------------------------------------------------------FEKQLNFMKK-----------------SH-PPI-----------YYKDSWFL---------QQLRVFPYIQLSLIAVFLIIAYTVFNSIRKSEQ------NLVWVGLTKEAAHQLGTPISSLMGWLELIKTLNEMENDIKRLEIVADRF---SKIGST---PVLHNANVYEVIASYIRYFKVRT--SDKIIFEL-A-KL-NIPLFDWIIE---NLLKNAVNAI--TSEGKITVKI--------------IFIDISDTGKGISRSNFEAVFQPGFTTRKR----GWGLGLSLTKRMV-HYHQGHIFVKDSEIGKGTTFRIILKSN-------------------------------------------------------------------------------------------------------------------------------------------------------------------------------------------------------------------------------------------------------------------------------- 
BAO75875     --------------------------------------------------------------------------------------MFFQNFKAEERS--------------------------------------------------------------------KMKNWSFAQK------------------------------------------------TPMIKV-----------------------------------------------------------------------VMNLIKKFER-----------------EN-QPI-----------YYGNSPLL---------NKLKYYPLALLLIIFLFGAVAYFFYRSSKIATQ------NKLWTGMAKETAHQIGTPLSSLVGWTEILKYIVEIEKDIDRLQTITERF---SKIGSA---PTLKTIDIVEATQSSYDYLKARS--SKLINFES-V-NL-NAQLYSWTIE---NLVKNAIDAM--KGKGHLKLEL--------------ILINITDTGKGISKPQFNKIFEPGYTTKKR----GWGLGLSLARRIIEDYHNGKIKVLSSEIGKGTTIQIMLKTV-------------------------------------------------------------------------------------------------------------------------------------------------------------------------------------------------------------------------------------------------------------------------------- 
APY08151     ------------------------------------------------------------------------------------TYSFFQKFKAEERV--------------------------------------------------------------------KIKTWSVAQN------------------------------------------------TPMLVI-----------------------------------------------------------------------ISYLIKKFSS-----------------EN-DPI-----------YYGNSPLL---------KKIGYYPLALLLIILLFASVVYFFYKSTKTAEQ------NKLWTGMAKETAHQIGTPLSSLVGWTEILKYIAEIEKDIDRLQTITDRF---SKIGSA---PTLETLDVVAVTIASYEYLKSRS--SKLINFEI-V-NL-NAQLYSWTIE---NLVKNAIDAM--KGKGDLKLSI--------------VYVNISDTGKGIPKQLFTKIFEPGYTTKKR----GWGLGLSLAKRIIEDYHKGKIKVIQSEIGKGTTIQICLKTV-------------------------------------------------------------------------------------------------------------------------------------------------------------------------------------------------------------------------------------------------------------------------------- 
ANH59722     ------------------------------------------------------------------------------------VSLFFDQLKDAEQS--------------------------------------------------------------------KVEIYAAAMR------------------------------------------------IPLLLY-----------------------------------------------------------------------LRQLAEEYAL-----------------VN-EPI-----------YYGNSAII---------NQIKYFPIALIVIVILFIALIYFYYLTSKAGSQ------NLLWAGMAKETAHQIGTPLSSLVGWTEILKYIAEMTKDINRLETITNRF---SKIGSV---PDLKKVDLIAETQEAYDYLSKRS--SKLITFTL-V-ML-NKELYGWTFE---NLIKNAIDAM--KGKGALTITI--------------AIVQITDTGKGIAKSKFNKIFEPGFTTKKR----GWGLGLSLARRIIEEYHDGRIKVLESEVNKGTTMQIALRLA-------------------------------------------------------------------------------------------------------------------------------------------------------------------------------------------------------------------------------------------------------------------------------- 
EAQ39843     ------------------------------------------------------------------------------------VSLFFDQLKDAEQS--------------------------------------------------------------------KVEIYAAAMR------------------------------------------------IPLLLY-----------------------------------------------------------------------LRQLAEEYAL-----------------VN-EPI-----------YYGNSAII---------NQIKYFPIALIVIVILFIALIYFYYLTSKAGSQ------NLLWAGMAKETAHQIGTPLSSLVGWTEILKYIAEMTKDINRLETITNRF---SKIGSV---PDLKKVDLIAETQEAYDYLSKRS--SKLITFTL-V-ML-NKELYGWTFE---NLIKNAIDAM--KGKGALTITI--------------AIVQITDTGKGIAKSKFNKIFEPGFTTKKR----GWGLGLSLARRIIEEYHDGRIKVLDSEVNKGTTMQIALRLA-------------------------------------------------------------------------------------------------------------------------------------------------------------------------------------------------------------------------------------------------------------------------------- 
AOW09113     ------------------------------------------------------------------------------------TYTFFQIFKNEERI--------------------------------------------------------------------KMNLWATATK------------------------------------------------IPLILT-----------------------------------------------------------------------AFEYLNELKS-----------------QN-DPI-----------YYGNSSLI---------AKLKYYPIALSLIIVLCGILIYNFYLSHKISTQ------NKLWAGMAKETAHQIGTPLSSLIGWLEILKITHEIEKDIERLQTITDRF---SKIGSE---PKLELKDAVEETKQSYNYLISRF--SDQIEFSF-I-FL-NPTLHSWTIE---NLVKNAIDAM--KGRGKLSMEI--------------IKINVTDTGSGIPKKEFQRIFETGFTTKKR----GWGLGLSLTKRIVEEYHKGTIRVLHSELGKGTTMQISLKKS-------------------------------------------------------------------------------------------------------------------------------------------------------------------------------------------------------------------------------------------------------------------------------- 
ACU07983     ------------------------------------------------------------------------------------SVILIDYLRKEEIK--------------------------------------------------------------------RIELFATAIK------------------------------------------------IPVIVT-----------------------------------------------------------------------MLSLLKKMEN-----------------SY-QPI-----------FYMNSTLL---------NNLRYSPYILGLLVLAYISFSFWFLRTIKKTDE------GYVWAGLAKETAHQIGTPLSSMIGWIEILRGVKEIENDINRLKTISERF---SKIGSV---PELNDLNINETLQQNYNYLKSRI--STKVRFML-I-PH-NRILLSWVIE---NIVKNAVDSM--KGEGKLEIEL--------------TVIDFKDSGSGMTGYQANNAFKAGYSTKKR----GWGLGLSLAKRVIKEFHRGDIKIAQTEVGKGTTFRITIRNS-------------------------------------------------------------------------------------------------------------------------------------------------------------------------------------------------------------------------------------------------------------------------------- 
AIH01421     -------------------------------------------------------------------------------------MVIVKDLRQKETA--------------------------------------------------------------------NMAVFAKAMR------------------------------------------------IPIIVT-----------------------------------------------------------------------LKVRLEEMKE-----------------GY-PPF-----------YFDNSDLM---------NNLRYYPALLGFFILLYLLFAYWFFKIVKKTDE------GYLWAGLAKETAHQIGTPLSSMIGWIEILRGVQEIEKDIHRLTTISERF---SKVGSV---PELNDFNLNETLQQNYDYLKTRI--SKKVEFNI-I-PH-NRILMSWVIE---NLIKNAVDAM--KGKGKLELKL--------------IIIDIQDTGCGMSVKQVRNVFNPGYSTKKR----GWGLGLSLSKRVIKDYHKGDIKVAHTEIGKGSVFRIEMA---------------------------------------------------------------------------------------------------------------------------------------------------------------------------------------------------------------------------------------------------------------------------------- 
ABQ04624     ------------------------------------------------------------------------------------TYTFFQIFKNEERL--------------------------------------------------------------------KMKLFVNAQI------------------------------------------------IPGIVI-----------------------------------------------------------------------RANYLRKLGN-----------------EN-EPI-----------YYGNSALL---------NKLKYYPVALLLIIFLCAALIYNFYKSTKMATQ------NKLLAGMAKETAHQIGTPLSSLIGWVEILKITIEIEKDVERLQTITDRF---SKIGSV---PVLEPHDIVAETLNTYEYLQSRF--SKQVTFSY-A-LI-NPTLHSWTIE---NLVKNAIDAM--KGKGTLDLYI--------------IKINVKDSGSGIAKNQFKTIFEPGFTTKKR----GWGLGLSLTKRIVEEYHNGKIKVLNSEIGKGTTFQITYETT-------------------------------------------------------------------------------------------------------------------------------------------------------------------------------------------------------------------------------------------------------------------------------- 
AFC25978     ------------------------------------------------------------------------------------NITIGQQLETAERQ--------------------------------------------------------------------RMRTWAQAQE------------------------------------------------IPMILV-----------------------------------------------------------------------FEKELKKLRE-----------------KS-QPI-----------YFRQSKLI---------TYLEVSPYLQFALLLAFIIMAYLSIKALKDLQQ------ERIWLGMAKETAHQLGTPTSSLVGWIENIRMADEMAKDVELLNQVAYRF---SKLGAS---AELKEEDLLPRLEKLLAYSKERA--SRKVQFIA-A-PI-NGLLFDWVIE---NLFKNALDAM--DGHGEIALRV--------------VIIEIQDSGKGMPKKLHKKIFQAGFSTKQR----GWGLGLSLSKRIVEQYHNGRIYVKESVPGEGTIFRIQLPTS-------------------------------------------------------------------------------------------------------------------------------------------------------------------------------------------------------------------------------------------------------------------------------- 
AJH16503     -----------------------------------------------------------------------------------------------------------------------------------------------------------------------MKIWAEALN------------------------------------------------IPIIQT-----------------------------------------------------------------------KQALLRKLKF-----------------QN-PPI-----------YYGNSSLL---------TKLKYYPVTLVLIFLFFTVLLFYFYRSNKIATQ------NKLWTGMAKETAHQIGTPLSSLLGWVEIMRITEEIEKDVKKLQIIADRF---SKIGSI---PKLTNVDIVSETRKSFDYFSLRN--SKQIIFTL-I-PL-NKELHSWTIE---NLIKNAIDAM--KGKGKLAILI--------------VNIYVTDTGSGIPKKMFNKIFEPGYTTKKR----GWGLGLSLTKRIVEEFQNGKIKVTQSEIGKGTTFCITYHKK-------------------------------------------------------------------------------------------------------------------------------------------------------------------------------------------------------------------------------------------------------------------------------- 
ABC45806     --------------------------------------------------------------------------------------------------------------------------------------------------------------------------------------------------------------------------------VPAIIT-----------------------------------------------------------------------LRDELDDMRS-----------------AF-EPI-----DPG---FYDESALI---------TELRVFPWVQLVFVGLFVMVGYFGFSYIRRSEQ------SSLWMGMAREAAHQLGTPLSSLMGWIQMLRALTEIENDVERLQRVADRF---SDIGSQ---PKLERCNLVPIIEQTARYLRRRIPQGQSIALAA-A-EA-NEELFAWVLE---NLLKNALDAI--EDEGRITVTA--------------VFIEVEDTGRGIEGQQWNNIFRPGYSTKKR----GWGLGLSLARRVIESYHGGRLELVSSTVGEGSTFRIEIPAA-------------------------------------------------------------------------------------------------------------------------------------------------------------------------------------------------------------------------------------------------------------------------------- 
ACT93708     MISETPKEKPRFKL----------------------------------------------------------------------TDKLVEELEEREER--------------------------------------------------------------------EVQLYAEGLR------------------------------------------------IPAIYV-----------------------------------------------------------------------IQERLEEMKL-----------------EH-PPI-----------YYSNSFLL---------TQLRYYPFLQLSVMLLIGYLAYLAFSSARKAEQ------NRVWVGLAKETAHQLGTPLSSLMAWVEYFRIAEEIEKDVIRLEMITTRF---SNIGSV---PTLRQEPIALIVTNFVNYLEKRV--SSKVKFEV-A-LL-NKNLFEWVIE---NICKNAVDAM--GGIGQIHVTL--------------IWIDIADTGKGMNKAQIGKIFNPGFSTKKR----GWGLGLTLAQRIIENYHSGKLFVKSSEVGKGTTFRITLNAE-------------------------------------------------------------------------------------------------------------------------------------------------------------------------------------------------------------------------------------------------------------------------------- 
ACY48337     ------------------------------------------------------------------------------------TNWLANRLREREEF--------------------------------------------------------------------LVRLWAAAQE------------------------------------------------IPAIIT-----------------------------------------------------------------------LRELVAEMDR-----------------VH-RPI-----------HYGESRLI---------RQLRVFPYVQLFVMGLFILVGYLGFSYVRRSEQ------RSLWVGMAKEAAHQLGTPLSSLMGWVELLRALDEIEKDIARLKRVAQRF---SEIGSL---PRLEVQPLAPVVQNTADYIRRRMPSGKQVTLSV-L-PL-NAELFEWVIE---NLLKNALDAI--EGDGRIDVRA--------------VQIEVQDTGRGIDRRQWKNIFRPGYSTKKR----GWGLGLSLAKRIVEDYHGGTIALVQSRPGQGSTFRITLPLR-------------------------------------------------------------------------------------------------------------------------------------------------------------------------------------------------------------------------------------------------------------------------------- 
AEN73429     ------------------------------------------------------------------------------------TNWLANRLREREEF--------------------------------------------------------------------LVRLWAAAQE------------------------------------------------IPAIIT-----------------------------------------------------------------------LRELVAEMDR-----------------VH-RPI-----------HYGESRLI---------RQLRVFPYVQLFVMGLFILVGYLGFSYVRHSEQ------RSLWVGMAKEAAHQLGTPLSSLMGWVELLRALDEIEKDIARLKRVAQRF---SEIGSL---PRLEVQPLAPVIQSTADYIRRRMPSGKQVTLSV-L-PL-NAELFEWVIE---NLLKNALDAI--EGDGRIDVRA--------------VQIEVQDTGRGIDRRQWKNIFRPGYSTKKR----GWGLGLSLAKRIVEDYHGGTIALVQSRPGQGSTFRITLPLR-------------------------------------------------------------------------------------------------------------------------------------------------------------------------------------------------------------------------------------------------------------------------------- 
BAR49933     ---------------SSIGLYPMPMCKHWNICGGGGRTKCPSDRIAHSSHAGHADSAARVDTSEPGHEMNRLLDDFDHQHGKRRAQPIFDLLYREEMTDSLLHATPGMPADSLEMLVWYWAGEYFYEVQDYNEGLRCATRALPLTYRAGDLMLQSDCERLVGLFHFRMSDYAQAIKKSLESGHRAGIC--I-----ARGIRLSQMATAQMDLGLDAEAERSLLHIPIL-------------------------------------------------------------------------FRQAVDKFAAKDMYNESRSRIGLYEALGN-NPTLRYA-------RYKTEELALQQTRERTEKRVILIAGIALVAVLLLVMAVIIYMGRVRRRNHRLLKQVSQLREDFFTNITHEFRTPLTVILGLSHELQKARTIERQGNNLLTLINQLLDISKIKSAVGNTDWRTGDITAYLSMIIESYRDYA--SRNINLQF-M-DF------DYVIKMMNNLLSNAFKFT----AGKVNVLT--------------LFIDVSDTGRGIGREEFSNIFKPFYQAGSEACNIGTGVGLALVKQIVDAV-EGQITV-ESTLGRGTTFHISMPIRATEPNRPLLPEVTPDPQDSDSEDNACHLLIIEDNADVAAYIGSQFADRYTLSYATDGGAGLEKALTLVPDLIITDLMMPGMDGLEVCRQIRGNEIVNHIPIIVVTAKITEKERIEGIEAGADAYLAKPFNSDELRTRVEKLLEGRRLLQEKFAKISMEIKENEKQDLDMPQEADLRFLAKVSDFIYRQLSRNQATDVLTVASTMCMSPRQFYRKINALTGYAPSVYIQRLKIRKARNLEVADLCGFDAYPNFVRAFKNVCGVTPTEYRRRED 
