# Supplementary material for: Phylogenetic comparison between Type IX Secretion System (T9SS) protein components suggests evidence of horizontal gene transfer
Source: PeerJ. 2020 Jun 26;8:e9019. doi: 10.7717/peerj.9019 (PMC7323717; doi:10.7717/peerj.9019)
Supplement: Supplemental Information 1 — T9SS components sequences, alignment of each T9SS protein family, NEX files used as input for MrBayes tool, genome annotation (GFF) file for Porphyromonas gingivalis and detailed Bayesian Inference trees with support values. [file peerj-08-9019-s001.zip › supplemental/Supplemental files/Supplemental Data S2/porz.rphylipi]

102  569  i

AAQ66633     --------------------IWNTLLAIHKTEKAVETPK-KVFAVANGVLYSVGKEAPH---EAKIFDRISGLSDTSVSSIAYSEQLKSLVIYYASGNIDIL--VTNVPAL----DKTLNRLLIVGNRAYLAGGFGLSVLDVAE---ARIPATY-----DNDRLL------------DPAAWT--------------------------------FIC-------------------------------------------------------------DGPG--------L---IAVSNG-W-LF----------IAFD-NKGNLWGTL---------W------------IY-AMAVDHNGSVW------MG----SDI-G---VLDKVTVTDIVVDKLNHKWVATGTGLYLLSEDCS--KILAQFTVENSPLLSNNILSLALNDDNGLLYI---GTAD-GLMTFQTGVYVYPNPL---D--VTIAG-----LQAGCSVKITDTTGRLL---------VTTEVKWNARGADGNRVASGVYAVAVY--DPV-SKKSKLI---RFAVIR 
BAK24862     --------------------IWNTLLAIHKTEKAVETPK-KVFAVANGVLYSVGKEAPH---EAKIFDRISGLSDTSVSSIAYSEQLKSLVIYYASGNIDIL--VTNVPAL----DKTLNRLLIVGNRAYLAGGFGLSVLDVAE---ARIPATY-----DNDRLL------------DPAAWT--------------------------------FIC-------------------------------------------------------------DGPG--------L---IAVSNG-W-LF----------IAFD-NKGNLWGTL---------W------------IY-AMAVDHNGSVW------MG----SDI-G---VLDKVTVTDIVVDKLNHKWVATGTGLYLLSEDCS--KILAQFTVENSPLLSNNILSLALNDDNGLLYI---GTAD-GLMTFQTGVYVYPNPL---D--VTIAG-----LQAGCSVKITDTTGRLL---------VTTEVKWNARGADGNRVASGVYAVAVY--DPA-SKKSKLI---RFAVIR 
BAO75771     --------------------LWQSHFSYNNIVDVVSGDN-KIYAASDNAVFEYDIL-TN---EIKTITTVEGLSGEQITTIYYSTIDQYLLIGYESGLMEVY--VLTIVDI----NKRINHFYEEGGLVYISTNYGISIYDLER---LEFGDTY-----NNQIFA--N---------DFSQWE------------------------------------------------------------------------------------------------NGPS------------ITPNIF-F-IL----------AEFD-RNGLLWSVT---------W--------E---FT-ALAVDNRNQLW------VG----TTK-G---LLDDQSITDIEVDGSNNKWVGTDSGIFYFSSDGQ--NTIYHFTKDNSPLPSNAINDISVDSDNGLVYI---ATNR-GLLSFRAKAFAYPNPV---LLIIKING-----LTDSVNIKITDIEGNLVNVNQRSSAADGGTAVWNGKNLGNAIVRSRVYLIMIS--DLD-SFETKVL---KVLIVR 
AKV63615     --------------------IWNTLLAIHKTEKAVETPK-KVFAVANGVLYSVGKEAPH---EAKIFDRISGLSDTSVSSIAYSEQLKSLVIYYASGNIDIL--VTNVPAL----DKTLNRLLIVGNRAYLAGGFGLSVLDVAE---ARIPATY-----DNDRLL------------DPAAWT--------------------------------FIC-------------------------------------------------------------DGPG--------L---IAVSNG-W-LF----------IAFD-NKGNLWGTL---------W------------IY-AMAVDHNGSVW------MG----SDI-G---VLDKVTVTDIVVDKLNHKWVATGTGLYLLSEDCS--KILAQFTVENSPLLSNNILSLALNDDNGLLYI---GTAD-GLMTFQTGVYVYPNPL---D--VTIAG-----LQAGCSVKITDTTGRLL---------VTTEVKWNARGADGNRVASGVYAVAVY--DPV-SKKSKLI---RFAVIR 
BAG33028     --------------------IWNTLLAIHKTEKAVETPK-KVFAVANGVLYSVGKEAPH---EAKIFDRISGLSDTSVSSIAYSEQLKSLVIYYASGNIDIL--VTNVPAL----DKTLNRLLIVGNRAYLAGGFGLSVLDVAE---ARIPATY-----DNDRLL------------DPAAWT--------------------------------FIC-------------------------------------------------------------DGPG--------L---IAVSNG-W-LF----------IAFD-NKGNLWGTL---------W------------IY-AMAVDHNGSVW------MG----SDI-G---VLDKVTVTDIVVDKLNHKWVATGTGLYLLSEDCS--KILAQFTVENSPLLSNNILSLALNDDNGLLYI---GTAD-GLMTFQTGVYVYPNPL---D--VTIAG-----LQAGCSVKITDTTGRLL---------VTTEVKWNARGADGNRVASGVYAVAVY--DPA-SKKSKLI---RFAVIR 
ALJ24960     --------------------IWNTLLAIHKTEKAVETPK-KVFAVANGVLYSVGKEAPH---EAKIFDRISGLSDTSVSSIAYSEQLKSLVIYYASGNIDIL--VTNVPAL----DKTLNRLLIVGNRAYLAGGFGLSVLDVAE---ARIPATY-----DNDRLL------------DPAAWT--------------------------------FIC-------------------------------------------------------------DGPG--------L---IAVSNG-W-LF----------IAFD-NKGNLWGTL---------W------------IY-AMAVDHNGSVW------MG----SDI-G---VLDKVTVTDIVVDKLNHKWVATGTGLYLLSEDCS--KILAQFTVENSPLLSNNILSLALNDDNGLLYI---GTAD-GLMTFQTGVYVYPNPL---D--VTIAG-----LQAGCSVKITDTTGRLL---------VTTEVKWNARGADGNRVASGVYAVAVY--DPA-SKKSKLI---RFAVIR 
ALA93010     --------------------IWNTLLAIHKTEKAVETPK-KVFAVANGVLYSVGKEAPH---EAKIFDRISGLSDTSVSSIAYSEQLKSLVIYYASGNIDIL--VTNVPAL----DKTLNRLLIVGNRAYLAGGFGLSVLDVAE---ARIPATY-----DNDRLL------------DPAAWT--------------------------------FIC-------------------------------------------------------------DGPG--------L---IAVSNG-W-LF----------IAFD-NKGNLWGTL---------W------------IY-AMAVDHNGSVW------MG----SDI-G---VLDKVTVTDIVVDKLNHKWVATGTGLYLLSEDCS--KILAQFTVENSPLLSNNILSLALNDDNGLLYI---GTAD-GLMTFQTGVYVYPNPL---D--VTIAG-----LQAGCSVKITDTTGRLL---------VTTEVKWNARGADGNRVASGVYAVAVY--DPA-SKKSKLI---RFAVIR 
ALO29235     --------------------IWNTLLAIHKTEKAVETPK-KVFAVANGVLYSVGKEAPH---EAKIFDRISGLSDTSVSSIAYSEQLKSLVIYYASGNIDIL--VTNVPAL----DKTLNRLLIVGNRAYLAGGFGLSVLDVAE---ARILATY-----DNDRLL------------DPAAWT--------------------------------FIC-------------------------------------------------------------DGPG--------L---IAVSNG-W-LF----------IAFD-NKGNLWGTL---------W------------IY-AMAVDHNGSVW------MG----SDI-G---VLDKVTVTDIVVDKLNHKWVATGTGLYLLSEDCS--KILAQFTVENSPLLSNNILSLALNDDNGLLYI---GTAD-GLMTFQTGVYVYPNPL---D--VTIAG-----LQAGCSVKITDTTGRLL---------VTTEVKWNARGADGNRVASGVYAVAVY--DPV-SKKSKLI---RFAVIR 
AEW19995     --------------------RWRTYLASYNTTAVAEAEN-DVYAMADGALYGYGKN-DN---SVKMYTKLNGLSDSDIKLIRYNMDVHMLMVVYSNGNIDLM--MYNLPYL----DKTPNEINFVGEKAYLSTHFGIVVIDMKK---KEVFESY-----GEMIYA------------DFNNWK------------------------------------------------------------------------------------------------EGPK------------IAVDPD-F-VI----------ICFD-KNKNLWMTN---------W------------IY-CMAEDLNGGIW------LG----TDQ-G---FLSSEQINAIAVDGGNRKWIGTSSGIFLINPTGT--ETIEHFTADNSPLLSDNILSIAIDHKTGEVFI---GTDK-GIISYLGDVYAFPNPV---G--VTITG-----LMANSNIKITDLNGNLI---------AGGQATWNGRSHNGRRVAAGIYLVLAS--TPQ-GAESVVT---KIAVVQ 
BAR48444     --------------------RWRTYLASYNTTAVAEAEN-DVYAMADGALYGYGKN-DN---SVKMYTKLNGLSDSDIKLIRYNMDVHMLMVVYSNGNIDLM--MYNLPYL----DKTPNEINFVGEKAYLSTHFGIVVIDMKK---KEVFESY-----GEMIYA------------DFNNWK------------------------------------------------------------------------------------------------EGPK------------IAVDPD-F-VI----------ICFD-KNKNLWMTN---------W------------IY-CMAEDLNGGIW------LG----TDQ-G---FLSSEQINAIAVDGGNRKWIGTSSGIFLINPTGT--ETIEHFTADNSPLLSDNILSIAIDHKTGEVFI---GTDK-GIISYLGDVYAFPNPV---G--VTITG-----LMADSNIKITDLNGNLI---------AGGQATWNGRSHNGRRVAAGIYLVLAS--TPQ-GAESVVT---KIAVVQ 
BAR51476     --------------------RWRTYLASYNTTAVAEAEN-DVYAMADGALYGYGKN-DN---SVKMYTKLNGLSDSDIKLIRYNMDVHMLMVVYSNGNIDLM--MYNLPYL----DKTPNEINFVGEKAYLSTHFGIVVIDMKK---KEVFESY-----GEMIYA------------DFNNWK------------------------------------------------------------------------------------------------EGPK------------IAVDPD-F-VI----------ICFD-KNKNLWMTN---------W------------IY-CMAEDLNGGIW------LG----TDQ-G---FLSSEQINAIAVDGGNRKWIGTSSGIFLINPTGT--ETIEHFTADNSPLLSDNILSIAIDHKTGEVFI---GTDK-GIISYLGDVYAFPNPV---G--VTITG-----LMADSNIKITDLNGNLI---------AGGQATWNGRSHNGRRVAAGIYLVLAS--TPQ-GAESVVT---KIAVVQ 
ABR44719     --------------------GWKTYLSYNNTNSVEESND-QVFVVAEGSLYTYGKD-DN---SIKQYYKGNGLNDNTISLIRYNKQTKSLLIIYDNSNIDIL--TTNLPYL----DKQINSVLVHDEYAYLSTAFGIVVVNMAK---KEIKDTY-----NGNIYA------------DKANWK------------------------------------------------------------------------------------------------DGPY------------IAVTTDIM-VY----------LAFD-KNGNLWMTS---------W------------YT-CVAEDKDGYIW------VG----TNR-G---FLDNVVVTTLKVDAGNRKWIGTGNGVYVLDNDNE--TIVYQFNTTNSPLLSDNIYDIEINDKTGEVFI---GTDK-GLNSYQGEIYAYPNPV---D--VTIVG-----LMDNSNVKITDLNGNII---------LGGQAIWNCRNANGSRVATGVYLVLAS--TEE-ASESVVT---KIIVVK 
ADQ80498     --------------------KWRTHLSYNNVTQIAQSPN-KIFAVSQGALFSVDKQ-DG---SLYFYSKTNGLNGSGITNIEYNPTTQELLIIYSNGNIDAL--IINIPDL----SKAVHHILFYQKKAYLSCDFGIVVLNLDK---KEVADTY-----NATIYA------------NYAYWT------------------------------------------------------------------------------------------------VGPA------------VAVDPL-Y-LF----------AVFD-QQGNLFVSN---------W---------H--VY-CIAQDKNGVVW------VG----TDI-G---LLVNEHIKAIAIDGANRKWIGTNSGVYLMSANGQ--QTIQHFTSTNSPLLSDNVLSIAVNPVTGEVFF---GTDQ-GLVSYQSNVYAYPNPV---G--ITITG-----LVENTQVKITDIAGNLV---------NGSLATWNGKDANGRKVNTGIYLAICA--NAD-GTLSTIT---KILVIN 
AOR28166     --------------------SWVGHFSYLDIKEVVYGDT-KFYAASENAIFSYDPL-SN---QLSTITTINGLSGELISTIYYSTQYELLLIGYENGLIEVY--LLKVIDI----QKKINHFNEIDEVVYIATDYGISVYNLAD---LEFGDTY-----NNEIYA--N---------DFQFWT------------------------------------------------------------------------------------------------QGPL------------IAINPL-F-LI----------SSFD-NEANLWVLN---------W------------VK-ALALDKNNVLW------IG----TYR-G---LLAQQFISDIIVDGSNNKWISTDAGVFYVSSDGQ--KTIHHFTKDNSPLPSNGVNAMALDSENGIVYF---GTTR-GLVAFTTDVYVYPNPV------IKIKN-----ISDNVNIKITDIEGNLVNVNLRYK--DGGTAYWNGKNLANNTVASGVYLVLFS--DFD-TLETNVS---KIMIIR 
AOR26270     --------------------AWQGFFSYTDIKALASGGD-KIYAASENALFSYNLL-TT---ETETLTTIDGLSGEFITTFHFSNDYDLLIIGYRTGLIEVF--VLKVVDI----NKQINHFYESNNVVYIATNYGISIYDLGT---LEFGDTF-----NNVLYA------------DFQFWD------------------------------------------------------------------------------------------------DGPL------------IAVNPV-F-LF----------LQFD-EQGYLWSLT---------W------------IK-ALALDNNNVLW------IG----TYK-G---LLELQFITEIIVDGSNNKWISTDAGVFYLSADGQ--KTIYHFTKENSPLPSNTVITMTQNVNDGTIYF---GTSR-GLVSFKADVFAYPNPV------VKIKN-----LSENVNIKITDVTGNLVNTNLRFK--DGGTAYWNGRNLANNTVASGVYVVLIS--DLD-NFETKVV---KIMIVR 
AJR02753     --------------------LWEGHFSFFNIKKVTQSTT-KIYGASENAIFSLDVN-SN---EIEQITTINGLSGETISTIYYSETYQLLVVGYENGLIEIV--VLTIVDI----QKRINHFNAFGNLIYISTNYGISVFNLER---LEFGDTY-----QDYIYA------------DFNNWE------------------------------------------------------------------------------------------------DGPL---GG-------ISINPL-F-MI----------STFD-SNGLLWITS---------W------------VS-ALALDKRNQLW------IG----TVK-G---LLFQQYISDIKVDGSNNKWIGTDSGLFYFSSDGQ--KTIYHFTTDNSPLPSNSIRDISINENNGTVYI---ATTR-GLVSFQSSVFAYPNPV------IKIKN-----ISENINIKITDIEGNLVRTNQRYS--DGGTAYWNGKNMANNVVASGVYLVMLS--DLD-SFETKVL---KIMVVR 
AKD03054     --------------------GWQVHVPYQQGKAVAVAGD-RVYLAAERGLFYFDKK-FN---TTETISKVDGLSEQQISDIAYSDGASTLIIAYANTKVDLL--IYSITDI----EKRINRIYTYNKLAYLATSFGIVVLDLQK---REVKDTYS----QDRIYI------------DFRSWS------------------------------------------------------------------------------------------------NGPF------------VVFNPI-Y-VW----------VAVD-AEGNVWTVN---------W------------VY-SVTKDLNGDIW------VG----TAS-G---LLNGQVVRNIAVDGANRKWMGT-NGLWLFGPDGD--ELIHHFTAQNSPLPSDKVRSVGVNHQSGEVFV---ATDA-GLASFRSCAVVFPNPI---G--VGISG-----LPNNADVRITDISGTLV---------TGGTFAWNARDYNGNRVKAGVYLVMSA--NGE-GSQTCIS---KIAVLD 
ALJ05455     --------------------LWKGHFSFFNIKDVIKGNN-KIYAVSENAIFSYDLQ-TS---VTEGITTVNGLSGETISTIYYSEEFDLLIVGYETGLIEIV--ILTVVDI----NKRINHFYEFGNVVYVSTNYGVSVYDLER---LEFSDTY-----DGYIYA--G---------DYQNWQ------------------------------------------------------------------------------------------------DGPL------------ITINPF-L-LV----------TTFD-DNGLLWSLT---------W------------VT-TLALDKRNQLW------IG----TFR-G---LLFQQFVSDIEVDGSNNKWIGTGTGLFYLSSDGQ--ETIYHFTTDNSPLPSNDINDVSIDSSNGVVYI---ATTK-GLVSFQSSAYAYPNPV------VKIKD-----ISENVNIKITDIEGNLVKTNLRYQ--DGGTAYWNGKNLANNIVASGVYLVMLS--DLD-TYETKVI---KLMVIR 
AIN70786     --------------------LWKGYFSYNTIKDLSQSTN-QIYSAAENAYFKKNLA-TN---EITTVSTVEGLSGQNITQIYHSEIYKKTLIGHTDGLVIII--VLNVVDI----SKKINHFMEYNGKIYISTDFGISIYDLNL---SEFGDTY-----NGFIYA------------DFNQWT------------------------------------------------------------------------------------------------KGPD------------IIVNPK-N-LF----------SVFD-KDGNLWITN---------W------------VS-AVAVDNKNKLW------IG----TKY-G---LLYGQSITDIVVDGANNKWISTGAGLFYISSDGQ--KTFNIFTKENSPLPSNTILDIDINSLTGEVFI---ATEA-GMVSFKGNVIVYPNPA---G--IFITG-----LMNKANVKITDIEGNLV---------EGGTIIWDTKAFGKYKVASGVYMIFMS--SSD-GEETKVK---KVMIVR 
AIG29194     --------------------LWKGYFSYNTIKDLSQSTN-QIYSAAENAYFKKNLA-TN---EITTVSTVEGLSGQNITQIYHSEIYKKTLIGHTDGLVIII--VLNVVDI----SKKINHFMEYNGKIYISTDFGISIYDLNL---SEFGDTY-----NGFIYA------------DFNQWT------------------------------------------------------------------------------------------------KGPD------------IIVNPK-N-LF----------SVFD-KDGNLWITN---------W------------VS-AVAVDNKNKLW------IG----TKY-G---LLYGQSITDIVVDGANNKWISTGAGLFYISSDGQ--KTFNIFTKENSPLPSNTILDIDINSLTGEVFI---ATEA-GMVSFKGNVIVYPNPA---G--IFITG-----LMNKANVKITDIEGNLV---------EGGTIIWDTKAFGKYKVASGVYMIFMS--SSD-GEETKVK---KVMIVR 
CAL42384     --------------------LWKGYFSYNTIKDLSQSTN-QIYSAAENAYFKKNLA-TN---EITTVSTVEGLSGQNITQIYHSEIYKKTLIGHTDGLVIII--VLNVVDI----SKKINHFMEYNGKIYISTDFGISIYDLNL---SEFGDTY-----NGFIYA------------DFNQWT------------------------------------------------------------------------------------------------KGPD------------IIVNPK-N-LF----------SVFD-KDGNLWITN---------W------------VS-AVAVDNKNKLW------IG----TKY-G---LLYGQSITDIVVDGANNKWISTGAGLFYISSDGQ--KTFNIFTKENSPLPSNTILDIDINSLTGEVFI---ATEA-GMVSFKGNVIVYPNPA---G--IFITG-----LMNKANVKITDIEGNLV---------EGGTIIWDTKAFGKYKVASGVYMIFMS--SSD-GEETKVK---KVMIVR 
AIN73198     --------------------LWKGYFSYNTIKDLSQSTN-QIYSAAENAYFKKNLA-TN---EITTVSTVEGLSGQNITQIYHSEIYKKTLIGHTDGLVIII--VLNVVDI----SKKINHFMEYNGKIYISTDFGISIYDLNL---SEFGDTY-----NGFIYA------------DFNQWT------------------------------------------------------------------------------------------------KGPD------------IIVNPK-N-LF----------SVFD-KDGNLWITN---------W------------VS-AVAVDNKNKLW------IG----TKY-G---LLYGQSITDIVVDGANNKWISTGAGLFYISSDGQ--KTFNIFTKENSPLPSNTILDIDINSLTGEVFI---ATEA-GMVSFKGNVIVYPNPA---G--IFITG-----LMNKANVKITDIEGNLV---------EGGTIIWDTKAFGKYKVASGVYMIFMS--SSD-GEETKVK---KVMIVR 
CCB70745     --------------------SWKGYFSYNNIVDITQSAT-NVIASTNNAVFSQNIT-TA---AIKKTTTIEGLSGEKIAAICYSESLKKTIIGYENGLITVV--VYKAIGI----LKKINHLYEKNGVVYVSCKFGIVQFFLNN---LEFGDTY-----NGALYA------------DFSQWQ------------------------------------------------------------------------------------------------NGPY------------IAVNPT-Y-IF----------GAFD-KSGNFWVSV---------W------------VR-CVALDNKNQLW------IG----TIN-G---LFYEQFIKDIVVDGANRKWVGTESGVFLVSPDGQ--ETIYHFTKDNSPLPSNAILDIEIDGTTGEVFF---ATDN-GLVSFKGNVYVYPNPV---G--VKISG-----LLSKANVKITDIEGNLV---------EGGTIEWDTTAFGKYKVASGVYLIFVA--AQD-GLETKVK---KVMIIR 
AMR28944     --------------------DWELHLPARRPQGLAEAGN-RLYVRAESSFYFYDKS-LN---STQLLSRRDGLSDVGVAALAFDSASAQLVIVYNNGNIDLL--VRNITDL----AKTIYQVQVYNGLAYIGTTLGVVVLDLAK---HEVRDTYA----HDTIYA------------DYRSWT------------------------------------------------------------------------------------------------NAPE------------GTRTL--Y-LW----------VAADPGSNRVWVVN---------W------------LY-AVVRDRNGAIW------VG----TAT-G---TLYSETVRCIAIDGANRKWFGT-NGLWLFNEAAT--EALLHFTTANSPLPSNSIVDVAVNDKTGEVFV---ATDA-GVVSYQGCAQVSPNPV---G--VGISG-----VANNAQVRITDIAGHLV---------AGGTVTWNLADTAGRRVRSGVYLVLTS--DAN-GKNTCVS---KVAVLS 
ALD21768     --------------------DWQLHLPTNRANAVADAGN-RVYVATDDAFLLFDKE-LK---SIRLLSRRDGLHEVGVRTVAYDSLTQSVLVVYRNGNLDLL--IHNLTDI----EKVINSVYFNARRAYLSGSFGLVVVDMNR---LEVRDTYN----HDSLYA------------DYHSWR------------------------------------------------------------------------------------------------NAPA------------GVRTP--Y-LW----------VALD-ADGNVWVVN---------W------------LY-DVVKDRAGDIW------VA----TIS-G---LLFTEVVKTIAVDGGNRKWFGT-NGLWLFNADGD--EALQHFTTANSPLPSNRIVDVAVNDKTGEVFV---ATEA-GLVSFRGCARVFPNPV---G--VGISG-----LANNAVVKITDVAGQLV---------SGGTVVWNLQDYNGRRVQSGVYLVLSS--DAD-GQNGCIS---KVAVVE 
AEV33421     --------------------VWLDHLPYGNIKDMVEREK-VLYCATDQGLFVYDHN-EL---NIERYSKVNALSDVSLTCLGWSEQYQTLIIGYENGNIDFF--IENMQDI----LKQVNHIETNGKYAYICTNFGIVQYDMAR---GIVEETF-----EDSIFA------------TFESWN-------------------------------F----------------------------------------------------------------NSPN------------FITDPE-Y-IF----------FSAD-EDGGIWFSN---------W------------VL-SYAEDLDGEIW------IG----TIE-G---VLGTEIINDIEVDGSNKKWFATSSGVFYTSENGK--EQIYNFTIDNSPLPSNNILDIEIDDVTGMVYF---ATDQ-GIVSFQGDVFAYPNPV---G--ILIRG-----LVTNAQVKITDIEGNIV---------EGGQALWSGKSFSGQRVKSGVYLAYIT--NDD-GSATAVT---KIMIIN 
AHJ96097     --------------------DWQLHLPTTQAKALADVSN-RVYVATEDAFFYFDKE-LN---TTQLLSRRDGLNDVGVSALAYDSLSQQVVVAYRSANLDVL--ITNLNDI----TKTINSIHINSRRAYLACSFGIVVVDLAR---LEIRDSYN----NGILFA------------DYRNWT------------------------------------------------------------------------------------------------NAPA------------GTRTP--Y-LW----------LTTD-AAGKVWVIN---------W------------IVNDVVKDRTGDIW------VA----TNK-G---TLLNERIRAIAVDGGNRKWFGT-RGLWLFSADAD--EALQHFTTDNSPLPSDQIVDVEVNDKTGEVFV---VTDA-GVVAYRGCAKVFPNPV---G--VGIAG-----LANNAPVKITDVTGKLV---------NGGTVTWNLTDYNGRRVQSGVYLVLSS--DAD-GKNGCVS---KVAVVE 
ADB41135     -MNDVVH-------D-----SWQTHVSYQSGRSVAVIGT-TVYAATQNGFFYYNKT-TG---ETTTLGKQDGLSDVGISRLLYLPDQKRLLIAYQNGNIDFLT-VDNVNTI----ARGINHINRIGSSAYLSTDFGLVVLDLQK---NEIRDTYS----NDSLYAPL----------DPANWR------------------------------------------------------------------------------------------------EGP------DVL----AAYVAV-F-L-----------LATD-IDGNLWLTT---------W------------VR-ALVKDRTGAIW------VG----TDL-G---LLANELITAIAVDGGNRKWLGT-SGLYQVAPDGS--QLLNTFTAANSPLPNNTVQALAIEPVGGKVFIETGTADQNGLVSYQGKLTIFPNPV---G--VGING-----LTDNVTVKILDAGGQLV---------LGGTATWGLRDYRGRMAQTGIYLVVVV--TAD-GSEGLAG---KLAIVR 
AFU68777     --------------------RWKGYFSYYNITDLDESDN-KVYAAAENAYFIYDIP-TQ---SIQTVTSIEGLSGNKISKIYHSKNYGLTCIGYEDGLIQIV--IFSVVDI----NKRINHFFEFEGKLYISTDFGIAEYSLQN---LEFEDSF-----EEKIYA------------DFEAWK------------------------------------------------------------------------------------------------AGPL------------VSIDPS-Y-LI----------SVFD-TQGNLYFTN------P--F----------FNIT-ALEIDENSRLW------IG----TQA-G---LLFEQFITDITTDGANNKWISTDSGVFQVSANGQ--DILNIFNVENSPLPTNSIRTVEINQATGEVFF---GTPS-GLLSYSSNLRAYPNPV---G--VTIDG-----LTNGANVKITDVSGNLV---------DGGSLQWDTRAFGKHKVASGVYFIVVT--GED-QIKTKVG---KIMIIR 
EAQ39808     --------------------NWTAHYSYNRVSDMTSGND-RVYVASENAVFIYNTL-DE---SIETRTTVNGLSGNVISAIYYSENFDTLFIGYENGVIDVV--VLTVVDI----RKRINHFEEYNGFVYISSSFGISLFELSQ---LEFDDSY-----EPYIYA------------DFDNWE------------------------------------------------------------------------------------------------NGPL------------VAINPL-F-LV----------GAFD-AEGNFWVTN---------F------------IR-SLAIDRNGALW------IG----TRL-G---LLNDQVITDIIVDGANNKWLATDSGVFYVSPNGQ--ETIFHFTTDNSPLPSNTVQSVAIDPETGSVYF---GTVR-GMVSFDGNVLIYPNPV---G--VRIEG-----LTARTNVKITDLVGNLV---------TGGSIEWDTTAFGRHKVASGVYLLLITGPPEE-MQETTIE---KVMIIR 
APZ45369     --------------------SWEDFYSYNNVKDFVKADN-IIYALVDNAVFTFDES-TS---EIEKFSSIQGLSGETTSSIYFNETFKRLVIGYQNGLVEVI--ITISSDI----EKSINHISEYGNTLYLSTPFAIVEYNIEK---LEFGDTF-----DDRIYA------------DFNNWQ------------------------------------------------------------------------------------------------EGPL------------VTIDPF-LILV----------TNVD-NQGNLWVAS---------W------------VL-TVAVDKSGRVW------LG----TRS-G---LLGDQRINSIFVDGADNKWFGTNGGVLYTNPSGQ--TTLANFSTENSPLPSNRILKIRVDDSTGKVYF---ATDK-GIVAYNSEVYAYPNPA------ITIDGRNGTHLPKGTNVKILDVSGYLV---------QGGKVVWNKKNLAGKKVASGIYIVLLS--NDD-ATETATA---KIAIVN 
AOC94982     --------------------SWQGYFSFNEIKDISESAT-SVFAASENALFSKNTA-TN---ILKTTTTVDGLSGQTISAVYYSEIFKKTLIGYENGLMILV--ILKVVDI----TKKINHFMEDNGLVYVSCDFGIVQFNLKT---SQFGDTY-----NGFIFA------------DYNQWS------------------------------------------------------------------------------------------------AGPV------------VLVNPN-F-LV----------TAFD-KSANLWVTN---------W------------VR-TLALDTKNQLW------IG----TTK-G---LLYEQFITSIAVDGANNKWIGTDSGVFMVSPNGQ--ETKYHFTINNSPLPSNYVNDIKINAKTGEVFI---ATNK-GLVSFNGNVYVYPNPV---G--VKVAG-----LIDKANIKITDIAGNLV---------EGGTIEWDTTAFGKYKVASGVYMVFIS--AED-GGETKVK---KVMIIR 
ADX67622     --------------------RWIDLFSYRKVVDIKQIDN-LLYCASENGIFVVDPEDTS---KVEKFSKANLLSDVGISSIEYDQVSHVLLIGYESGSLDIL--F--ILDI----SKAVKDIFIYDDKAMITGDFGIASFSLNR---EEFIETT-FAR-GEDLYV-------NY---D-ARWK-----------------------------------------------------------------------------------------------GDGPY------------VAVNPE-W-GV----------ATYD-EEENLYVTS---------I------------VL-ALGLDNFGTLW------IG----TDR-G-I-LLTDVGINTIKVDQSNRKWVGTSSGAFYFSDTGE--ETILQFNKKNSALPSDIIYDIDVDPATGYVYF---ATEK-GVVAYRGNSYAYPNPV---G--VTIKG-----LPNRASVKITDVAGNLI---------SGGIAEWDTKNMKGKEVASGVYLVLMS--NQD-GTETKTL---KIAVIR 
AOW21139     --------------------NWEDFYSYNNVKDFIKVDS-KIYALVDNAIFTYDEI-TG---ETEKLSSVNGLSGEATSSIYYSDTFSRLVIGYENGLLEIV--ITIAPDI----EREISNITEYNNKLYLSTPFAIVVYDIEN---LIFGDTF-----NDSIYA------------DFNNWV------------------------------------------------------------------------------------------------DGPT------------ITIDPN-WVLV----------TIFD-KSGNLWVSN---------W------------VQ-AIEVDNSNRVW------IG----TQA-G---LMGDQPISAIAIDGADNKWFGTGGGVLQSNPNGR--ETLNIFNTSNSPLPSNTIFKIRVDQSNGKVYF---ATDK-GIVAYNSEVYAYPNPV------VTIDGRNGTHLPQGTNVKILDSAGYLV---------QGGKVIWNKTNLAGRKVASGVYVVLLS--NKD-NTETSST---KIAIIN 
EFC70393     --------------------TWKNYLAYHNTTEIEHVGE-IYYVLASSSLYSYNTK-DG---SIYTYDKTNGLSDTGIKAIQWNKSSRKLVIVYKNNNIDLL--IENLPDY----DKTIHSIYNNGVFAYLSTAFGILKINTKN---AEFSDTY-----KNQLYA------------DKSNWS--------------------------------------------------------------------------------------------------AQ------------VAVDPK---LF----------ISFD-SQGNLYVLN---------W------------VH-CVAEDKQQNMW------IG----TGN-G---LLSGVDITCIVVDGANRKWFGTGNGVYLISADNL--QELKHFTAENSPLLSNTIESMVINNNTGEVFF---GTTE-GLCSYVTDVLVYPNPV---G--ITIKG-----LAFDSHVKIVTTNGALI---------NGGTFTWDGNDQNGQRVAGGMYIVLSA--TAE-GESSVVT---KIAIIR 
AKD58147     MMNDVINY------------VWQSHVSYQSGQSVAVVGN-MVYAATRNGLFYFDKS-TQ---ETRTLAKQDGLSDVGISRLLYLADQKRLFIAYQNGNLDFLT-VSNVNTI----GRGINHLNRIGNNAYLSTDFGLVVLDLLK---NEIRDTYS----SDSLYAPL----------DPANWR------------------------------------------------------------------------------------------------EGP------ELL----AAYVAT-F-L-----------LATD-TDGNLWITT---------W------------VR-ALVKDHNGVIW------VG----TDL-G---LLANELITSIAVDGGNRKWLGT-SGLYHVAPDGS--QLLDTFTADNSPLPTNTVQSLAIEPTSGKVFIETSAGDQKGIISYQGQITIFPNPV---G--VGING-----LTDNATVKIFNAGGQLV---------QGGTATWALRDYLGRMAQTGIYLIVVV--NVD-GSEGLAG---KLAVVR 
ANQ51331     --------------------TWRSHLNYTQTNSITLTDN-EAICGSQNALFSLDRT-DG---IITTITKEDGLSDANILSIGYSDISDQVIVLYANGNIDFI--IVNMRTV----NKSFFGFRMDKQFMYICASFGVVKVNTTN---YIIEETYF----NDSLYI------------DYNNWK------------------------------------------------------------------------------------------------SGPL------------MAFMPQ-E-LF----------LSFD-QFGNLWTTT-------FQW------------VL-SLQIDNAGSMW------MG----TDD-G---LLKGERVQSIAVDGGNRKWLGT-RGLWLFSSDGG--RLFQQFTTENSSLLSNDIRDIAIQPTSGEVFI---NTSD-GIVSYRSNVKIFPSPV---G--LTISG-----LAVNADVRITDTAGQIV---------YGGSTSWNLRLNNGSKPSTGVYFVFST--DQE-GAEKYVG---KFAIVR 
AOW19046     --------------------SWEDFYSYNNVKDFVKVND-IVYALSDNAVFTYNET-TS---EINKLSSIQGLSGDITSSIHYNSTFKRLVIGYETGLIEVV--ITISSDI----QKRINHISEYGNTLYLSTPFAIVEYDIEN---LEFGDTF-----GDKIYA------------DFNNWQ------------------------------------------------------------------------------------------------EGPL------------ISIDPN-MILV----------TKFD-KQGNLWVAN---------W------------VL-TVAADKSNRIW------LG----TRN-G---LLGDQRINTIFVDGADNKWFGTNGGALYTNPSGQ--TTLANFSKANSPLPSNRILKIRVDEANGKVYF---ATDN-GIVAYNSEVYAYPNPA------ITIDGRNGTNLPKGTNVKILDVAGNLV---------QGGKVIWNKKNLAGRSVASGVYIVLLT--NDD-GSETATA---KIAIVN 
ANW97219     --------------------QWQDLYSYNNVKDFTIVGN-KLYAISNNAMFVYDIE-TD---DTQKFSSVNGLSGTTTSSISFDDISSNIIIGYENGLIELI--VVPLTGI----DKIVKGVYSAQNQSYVFGDFGIVELDIAN---FEFGDTY-----NNTLYA-------------FNNWT------------------------------------------------------------------------------------------------DGPS------------IIVDPF-I-VL----------MIID-KNNMIWTAN--VDR----Y------------VF-SVVADENDRVW------IG----TGL-G---LLADTQVNDIIIDLAGNKWFATGAGVIQTSSDGQ--TTYNIFNTSNSPLPDNIVIDLELDEITGEIYM---VTEK-GMLSYNSPIIAYPNPA---G--ITIVAKDGNGIPDGTNVKIMDVSGKLV---------FGGKIVWNKTNLRGNPVVSGVYIVLLS--KAD-GSESTTT---KIAIVN 
AHM61640     --------------------SWRTHFSYAQVHEVALAGS-RVYAASENGFFYYDKP-SN---EVVELGPLRGFSDAGVSTLQWQAQSSLLLIGYGSGNIDLL--VINIPTI----SKAIRSAAFRGDSVILATDYGISILQLPQ---ARLADSYN----EDTLFA------------DFRSWR------------------------------------------------------------------------------------------------DGP-------------AAFSTA-Y-LW----------VGVD-RGGRVWMSS---------W------------VY-SLQEDLEGSVW------VG----TQD-G---LLDESLITAIAVDGGNRKWIGT-SGVWLVGDAGD--TLYQHFTAANSPLPSNNILAIAIHQQTGEVFI---ATDQ-GLVSYRSAIKIFPNPV---G--VGITG-----LVQDAVVKITDTAGYLV---------EGGTAAWDLRDSRGNEVATGIYLVFSA--NAL-GTEALVG---KLAVVR 
APY08620     --------------------LWQAHFSYNNIVDVVSGNN-KIYAAAQNAVFEHNTL-TE---EINTITTVEGLSGEQITTILYSAQFQSLVIGYETGLIEIY--VLTVVDI----NKSINHFYEHEGLVYISTDFGISVYDLAR---LEFGDTY-----NDEIFA--A---------DFAQWQ------------------------------------------------------------------------------------------------NGPL------------ISVNSF-F-II----------STFD-RNGVLWSMT---------W------------VT-ALAIDNRNQLW------VG----TFS-G---LLESQTISDIEVDGSNNKWIGTDSGIFYFSPDGQ--NTIYHFTKDNSPLPSNRITDISIDSNNGIVYI---ATAK-GTLSFRANAFVYPNPV---VLIVKISG-----LTENVNIKITDVEGNLVNINLRSSNADGGTAIWNGKNLANSIVRTGVYLIMIS--DLD-SFETKVL---KVLIVR 
ALM20806     --------------------SWEGFFSFNEIIDLERTDE-VIYAAASNSIFTYNIA-SG---EISTITTINGLSGERISQIFYSEDKDVLVIAFENGLLQIV--ITTEVAI----NKRVNEFLERGDLLYIATNFGIAIYNLED---LEFDDTY-----NNTLFA------------DFANWT------------------------------------------------------------------------------------------------DGPS------------ITINPS-M-LF----------SVFD-NSGDLWVLN---------F------------VS-AVRLDQNNALW------IG----SNL-G---LLDGVTILDIEIDGNNRKWIATGSGAFLFSPSGR--ETIFQFTKENSPLPSDVINDIAIDGATGKVYF---ATNN-GIVAFQGNVFVFPNPV---G--VTIDG-----LTDRARVKITDVEGNLV---------QGGSITWDQRNFGGVKVASGVYLLLIS--TDD-NIETTVT---KLMIIR 
AEW01972     --------------------QWRDHLPYQQVTSVTYTTG-KVWAATPYSLFSVDVA-DN---TIERWSRTNGLAETGISTIGAEPNGQRLVIAYNNSNIDVL--IININSL----DKSIKTVFIDQQLAYLATGIGIVVINLDK---YEIKDTY-----ANVIYA------------DFRNWQ------------------------------------------------------------------------------------------------DAPP------------VAADPA-F-LI----------LALD-ADNNLWVAN---------W------------VR-CIAKDKNNFIW------VG----TAK-G---LFSDEQVQTIAVDGADRKWVGT-NGVWLLSPDAG--KVIYRFTESTSPLLSNDVKQIAIDGKTGEVFF---ATAK-GICSFRS-VLVFPNPV---G--IAIRG-----VASNGIVKITELNGRLV---------AGSQAVWNGKDYNGRSVSSGVYLVLTS--DEA-HQQKLVT---KIVFIQ 
AFL81037     --------------------RWSGFFSYVSVKDISEGDN-KVFVGAENAVFTYDLS-TK---EIKTLSTVNGLSGDFITTIHYSETYKLLVIGYENGLIEIA--ILKVVDI----KKRINNFNEYNDKLYISTQYGISVFDLAA---LEFGDTY-----EPYIFA------------DYQNWT---------------------------------------------NVPGYDLDLLSGYAFGS----------------------L-----------NGPI------------VTINPL-F-LI----------SHFD-PQGNLWFVQ---------F------------VR-ALAFDAQNQLW------IG----TLQ-G---LLFEQSITDIEVDGSNNKWIATNSGVFYFSPNGQ--ETLLRFTKDNSPLPTNNVQDIAIDPFTGVVYF---ATTQ-GLVAYRGNVHAFPNPV---G--VTIDG-----LTARANVKITDINGSLV---------EGGSVLWDTTAFGKYKVRSGVYLVLVT--TND-ATETKVS---KIMIIR 
AMC11330     --------------------RWEDFYSYNNVKDFIKVEN-IIYAIVDNAIFTYNTT-SN---EVAKISSVNGLSGDVTTSLYYSETFDKIIIGYETGMLEII--ISIAKDI----NKEINNITAYGNKLYLSTSFAIVVYDIEN---LQFGDTY-----QDIIYA------------DFNNWE------------------------------------------------------------------------------------------------EGPV------------ITFDPL-W-MV----------AAFD-KEGNLWIAN---------W------------VK-TVKADGKNRIW------IG----TKK-G---LLGDQPINTIAVDGADNKWFGTTGGTVQTSPNGT--ITLQNFNKDNSPLPSNNILKIAIDNSSGKVYF---ATDK-GIVAFNSEIYAYPNPS------ITIDGRNGTHLPNNTNIKILDTAGNLV---------FGGKVVWNKTNLAGRKVASGIYIVLLI--TKD-NLETTVA---KIAIIN 
AGC76047     --------------------SWEGLFSFTTIVDIDESAT-AVYAASENAVFVYDLS-SR---TFTTLTTVNGLSGDEISQIHYSEDKSLLVIGYENGLLQIV--VTDVVAI----NKKVNEFLESGDLIYIATDFGIAIYNLER---LEFDDTY-----NGFLYA---N--------DFMNWQ------------------------------------------------------------------------------------------------DGPS------------ITINPE-M-LF----------GEYD-SQGNLWVIQ---------I------------VS-ALRIDQRNQLW------IG----SNL-G---LLQDEAVLDIEIDGNNNKWVATSSGAFLFSPSGR--ETLFQFTTDNSPLPTNSVNDIAIDEETGKVYF---ATNK-GIVAFQGSIRVFPNPV---G--VTIDG-----LTERARVKITDIEGNLV---------QGGSIPWDTRSFSGNKVASGVYLLFIS--TSD-NIETTVS---KVMIVR 
AII51426     --------------------DWQLHLPTSSSRVLADAGP-RIYVAAENAFYYFDKE-TS---TTTVLSRRDGLNGVGVQTLAYDSVSQQLLVAYRDANLDLL-RVRNVSDI----AKTVNHIHFNGTRGYLSCDFGLLVLDMNR---LEVRDTYN----GGFVFA------------DFRSWN------------------------------------------------------------------------------------------------NAPQ------------GARTP--Y-LW----------VAVS-AEGDVWVAS---------W------------VF-ALAKDRRGAIW------AT----TDK-G---TLIEEVVRSIAIDGANRKWFGT-RGLWLFDENAT--KMLLHFTTDNSPLPSNQITDVAVNDKTGEVFV---ATPG-GVVSYRGCAQVSPNPV---G--VGVSG-----LANNGIVKITDVTGKLV---------TGGTVIWNLADYNGRKVQSGVYLVLSS--DAD-GKNGCVS---KIAVVE 
APG66493     --------------------RWEDFFSYNNVKDFIKVDE-VIYAMADNAVFIYNTQ-TQ---GTNKLSSVQGLSGETTSAIHYNKTFDRLVIGYENGLIEVV--ITVSADI----SKRINDIYEHENKLYLSTPFALIEYDIDR---VEFGDTF-----NNTIYA------------DFNNWQ------------------------------------------------------------------------------------------------DGPL------------ITINPN-MVLI----------TIFD-REGNLWITN---------W------------VR-TIAVDASNRIW------IG----TLT-G---LLGEETINSIVVDGGDNKWFGTNAGALYTNPNGQ--TTLANFNSSNSPLPSNKILKIAVDDSTGKVYF---ATDK-GIVVYNSEVYAYPNPA------VTIDGRNGTHLPKGTNVKILDVAGNLV---------QGGKVVWNKRNLAGNKVASGVYIVLLS--NDD-ASETTTT---KIAIVN 
APX99127     --------------------DWKGYFSYLDINDISQGNS-KVFGAAENAVFIFDTQ-TN---EIKELTTINGLSGETISSIQYVEENGLLLIGFENGLMQVY--IRTVVDI----DKRINNFTVYNGLAYISTDYGISVYDINA---LEFGDTF-----QEEIFV------------DFQQWQ--------------------------------------------------------------Q---------------------------------DCPL------------INVNPL-F-LV----------SKID-KNGILWCTN---------W------------VK-TLKVDKQNQVW------LG----TDK-G---LLFQQYVKDIEVDGANNKWIGTDTGVYYLSSDGQ--ETIYHFTKDNSPLPTNQVIDISLDETNGIVYI---ATSK-GLVSFNSEAYVYPNPV------IKIKG-----ITENVNIKILDIEGNLVRTNTKFS--DGGTALWNGKNMSGKTVASGVYMVMIA--DLD-SFETKVL---KLMVVR 
ALW83924     --------------------DWQLHLPTNRPLRLEDAGD-RVYVATENAFYFLDKK-LN---TTQVLSRRDGLNDVGVAALAYDSVTQQTVLAYRNSNLDIL--VRNLNDV----TKEINQVSIGAGKAYVSTSFGLVVVDLTK---LEISDTYN----NGALYA------------DYRNWT------------------------------------------------------------------------------------------------NGPE------------GTRTP--Y-LW----------VAAD-ATGKVWVVN---------W--KPNQPF----IY-ELAKDRRGYIW------AA----TIK-G---ALFSEAVRTMAVDGGDRKWFGT-HGLWLFSPDAD--EALLHFTTANSPLPSDRIIDVKVNDKTGEVWV---ATDG-GVVTYRGCTAVFPNPV---G--VGITG-----LANNAVVKITDVAGHLV---------NGGTVTWNMTNPDGQRVRSGTYLVLST--DAD-GKNGCVS---KVAVLS 
AEH00703     --------------------SWMGHFSYLDIKDISQGET-KVYGAAENAIFTYDKQ-TL---EIEKLSTINGLSGETISSIEYVQNKGLLLIGFENGLMQVY--FLTVVDI----NKRINHFMIYNDFAYISTDFGISLYDINN---LEFGDTY-----EDQIYA------------DFNQWT--------------------------------------------------------------Q---------------------------------ESPL----------NPLSINPF-Y-LI------------FD-SNGALWVMN---------F------------TW-TVETDLQNTIW------IG----TDR-G---LLFQQYITDIEVDGSNNKWIGTDTGVYYLSSDGQ--ETIFHFTKDNSPLPSNDILDIAIDDENGLVYF---ATEK-GLVAFGSDAYVFPNPV------IKIKG-----LTDNVNIKITDIEGNLVRTNGKFK--DGGTALWNGKNLGNVTVASGVYLIMLT--DLD-SIETKVL---KVMIVR 
AKQ44467     --------------------GWQIHVPNHRAKALAETPS-SVYVATEDGFFRYIKE-EN---TLQTLSRTDGFSDVNLRTLRYDTVTATLVVAYENTNLDLL--VINVSDL----VKTIHHLYTHNKKAYVATSFGLVVVDLLK---IEIKDTYN----NDSLYI------------DFRSWR------------------------------------------------------------------------------------------------NGPA------------AIRNPV-Y-LW----------LAYD-LEGNLWVVN---------W------------VF-DLALDQQGEIW------AG----TNS-G---LLQGQVVRSIAVDAGNRKWMGT-TGLWLFNETGE--ELIYHFNTKNSPLPSDKIRDISINHATGEVLI---GTEG-GIAVFRGCLQVFPNPV---G--ISISG-----VPNNGWVKITDTAGFLV---------AGGTYAWNGQDYNGRKARPGVYLVMAS--SAD-GSQTCMT---KIAIQ- 
ADR22224     --------------------SWRNHADYSTAQKTAIFDN-KVFCATNNGLFYFDRE-DG---SLNTLNTTDGLSSINISMLEV--VGELLLIGYQDGLVDVM--ISTFEDI----DKKINEAVIGEEIIYLATDFGVVLYNIKE---NELIDAFN----NEKLYL------------DFQNWN------------------------------------------------------------------------------------------------QGP-------------VALDLI---LW----------IITD------WVSL---------Y------------IK-DLAMDLNGQLW------IA----TES-G---LFDGIPVNHITIDGGNRKWMST-DGLWLFDENTE--RNIVHLRRSNSPIVNTNVQQMVVNPLNGELFI---SSSS-QFLSYRTDVEVFPNPV---K--VTIRG-----LAYNNEVMITDIAGNLI---------NGGTFSWDLGNYSGFRAKSGVYLVFSI--NAD-GTETYRT---KFALTP 
AEE13379     --------------------LWQWHLAVGDVELVADLPE-QVLFTTGGVIGTVSPEHPD---EIHLFDGMTPISDLDAEMIRYSPSQQVTTAYYTSGRIDLI--IYNLVGI----DKTATRIFYYKEFAFIAGHFGLMQIDLSH---HQIVATA-----DEKLYA------------DPASW----------------------------------------------------------------IRINLPAHLHSLSGDSSPDKL------------NAPK------------IAVDPR-W-LI----------LCYD-HRGNLWMAQ---------W------------YY-DLALDPSGSLW------IA----TDK-G---VLDNMPITAIAIDALGNKWCGTSDGLYLLSPDGT--QLLAHYTKDNSPLLTNDVLSLAIDQKRGELYI---ASSA-GLVSLYIEVYIYPNPL---D--VTLSK-----LPAGTTVRILDGAGNLI---------LTGQLTISTRLPSGERYPSGIYYALLS--DSE-GKHSYSI---PFAVI- 
AOH41666     --------------------RWHTYLAMYNTVAVAEAEN-NVYAVADGTLYSYGKS-DD---NIRVYSRQTGLSDSDVRLIRYSASARTLVIAYASGNIDLM--IYNLPFL----DKTLNAIDLSGDRAYLSANFGILVIDLKK---REVAETY-----GGSIYA------------DVGNWK------------------------------------------------------------------------------------------------EGPK------------VAVDPD-F-VV----------IGFD-KNKNLWMTN---------W------------YY-CLAEDRKGDIW------VG----TNH-G---FLDSEQINAIAVDGGNRKWIGTGSGVYLVNADGT--ETLEHFTTTNSPLLSDNIRCLAIDNASGEVFI---GTDK-GLVSYRGDVYAYPNPV---G--VTITG-----LIADSNVKITDLNGNLI---------AGGQFTWDCRGANGQPVSSGVYLVLAS--TPD-GSEGVVT---KIAVVR 
AHW61790     --------------------SWQDYLSYNKASKIAVSSD-KVFCVTEGGLFYYELE-DN---SVNKFGGAIQLSDFGVSTIAYSEQNKVLVIAYSNSNIDLL--VVNLSDI----NKVINNIAFAENEAYLACGFGIVVLNLDR---QEVKDTY-----ENSIFA------------NFANWI------------------------------------------------------------------------------------------------PGPI------------VEVDPR-W-LY----------MSFD-SEGNLWITN---------W------------VF-SIAEDREGAIW------IG----SAQ-G---LLETETVTAIAVDGANRKWLGTNSGVFLVSETGE--AEVLHFTTENSPLLSNTILSIAINQKNGEVFF---GTDK-GLISYQGDVYVYPNPV---G--VTIAG-----LIENTDVKITDITGNLV---------FGGQAVWDGNNLNGNRVKTGVYLVFCN--DEN-GEESHVT---KILFIH 
ACU57959     -----------------EGTQWSDHLPWRPAVAVAVKGD-KIYCAAAQGLSAVANT-PEDGLELSRYSKANGLHDIGISTLAV--NDETILVAYANSNVDLL--IYNIPDL----DKTIFRVIFRNNKAYLCTGLGIVVLNTSV---PEIEATY-----GTSLFA------------DFRNWS------------------------------------------------------------------------------------------------DAPA------------MTVDA--F-LI----------LATD-LNGNLWVAA---------Y------------VY-CLAKDRNGSIW------IG----TAR-G---LFQDEQVTTIAVDGANRKWVGT-NGAWLVSDDGQ--CILEHFNTGNSPLPDNHIHRIAIDPKIGEVYF---ATAK-GLMSWHGSVLVFPNPV---A--IAIRG-----LADNTRVKITDISGRMV---------LGGQAIWNGLDYTGHRPQSGVYLVFVA--GET-GGEHVVT---KIVFIN 
ANE52225     --------------------TWREHLPYGIAIDVTASTN-RIYAATPFSLFSVDLA-SE---EIERFSKVSGLSETGISTIQFDKLSQKLWIGYTSSNIDVL--IINIPEL----DKTIHHFFTDNNLCYASTGLGVIVLDANK---YEIRDSW-----ASFFYA------------DYHSWE------------------------------------------------------------------------------------------------NAPL------------IAIDPR-F-LF----------LVFD-NEQNLWVSN---------W------------VL-TIAKDKNGYIW------VG----TND-G---LFKGEEVRAIAVDGADRKWIGT-NGVWLISAEGD--KVLQRFTETNSPLPSNDIQQIAVDGTTGDVFI---ATAK-GLVSYRG-LFIYPNPV---G--IAIKG-----MAANSTVKITELNGRLV---------LGGQALWNGKDAKGQPVATGVYLVLVT--DEQ-QQERAAG---KIVFIA 
AMS27432     --------------------SWRVHASFVDNNCLEEVGS-KIYVGNNSAIFTYDKE-ER---SVEVLSRVTGLSDVNVKQIRYHAPSRTIVVGYDNLNIDLI--VYNIPDI----DKTLNNISIINQTAYLSCSFGIVLVDIPR---RRLVDSYN----DGKIYA------------DFSFWQ------------------------------------------------------------------------------------------------SGPM------------VAIHPI-F-IV----------LAFD-DKNNLWVSN---------W------------VL-CVTKDQKGELW------VG----TDQ-G---FLGNTPINCIKVDAANRKWIGT-NGVWLVSSDGY--TVIHNFNMSNSPLLSDIILEIGINDQSGEVFF---ITEK-GIISFMSNVMVYPNPV---G--IAVKG-----LVNNAYVKITDIKGQMV---------NGGMATWDGRNFTGKRTATGVYLIYST--NAE-GSETNVA---KVVFIN 
ABQ03742     --------------------SWQGYFSFNEIKDISESST-TIYAASENALFSKNSA-SN---ALKTITTVDGLSGQTISAVYYSQAFKKTITGYENGLLTVI--VIKKVDI----IKKINHFLEHNGLLYVSCDFGIVQFNLTT---LQFGDTY-----NGFIFA------------DFSQWA------------------------------------------------------------------------------------------------DGPI------------VIVNPN-F-LI----------TAFD-KSGNLWVTN---------W------------VR-SVAVDTKNQLW------IG----TTK-G---LMYEQFITSIVVDGANNKWIGTDSGIFMVSPNGQ--ETKYHFTINNSPLPSNTINDIKINSSTGEVFI---ATNK-GMISFKGNVYVYPNPV---G--VKVAG-----LIDKANIKITDIEGNLV---------DGGTIEWDTTAFGRYKVSSGVYMIFIS--AQD-GSETKVK---KVMIIR 
APT22540     --------------------PWSGYYSYNAVKDLELVGN-KILIAADNTYFSSNLD-TN---QSEKKSTIEGLSGEPITQIHYSPTYNKTIVGHLSGLVIIV--MFYLKGI----KKRINHFEEYKNKIYISTGYGITVLDMDN---SQFGDTF-----NDTIYA------------DFNQWS------------------------------------------------------------------------------------------------SCPE------------IVLNPK-F-LL----------PSFD-SNGNLWITS---------W------------IR-SLALDNNNQLW------IG----TFN-G---LFYQSNILDIEVDGANNKWVSVESGVFLISPDGQ--QTKLHFTKENSPLPSNIVDDIEIDQTTGKVYF---VTNN-GTVSYQSNTYIYPNPY---G--VRITG-----LKDKSNVKITDIEGNLV---------QGGTIEWDTLSFAKTKVSSGVYVVLVS--DQE-GEDTVVK---KLLIIR 
AEW87423     --------------------PWSGYYSYNAVKDLELVGN-KILIAADNTYFSSNLD-TN---QSEKKSTIEGLSGEPITQIHYSPTYNKTIVGHLSGLVIIV--MFYLKGI----KKRINHFEEYKNKIYISTGYGITVLDMDN---SQFGDTF-----NDTIYA------------DFNQWS------------------------------------------------------------------------------------------------SCPE------------IVLNPK-F-LL----------PSFD-SNGNLWITS---------W------------IR-SLALDNNNQLW------IG----TFN-G---LFYQSNILDIEVDGANNKWVSVESGVFLISPDGQ--QTKLHFTKENSPLPSNIVDDIEIDQTTGKVYF---VTNN-GTVSYQSNTYIYPNPY---G--VRITG-----LKDKSNVKITDIEGNLV---------QGGTIEWDTLSFAKTKVSSGVYVVLVS--DQE-GEDTVVK---KLLIIR 
ACY48812     --------------------RWQAHTSMRQVTDLALAPS-SVWVATGGGVFRYSPE-DG---SLQRFTAVEGLHQVGVRALAWDARRQTLWIGYGDGVIDRL--IRAFFDI----DRQIFRLRMQGDTLLVATAFGVVVFDPVN---GVVRDTYQ----QPTLWL------------DPGAWT--------------------------------------------A---------------------------------------------------DGPY-------------------D-LV----------LGSD-PEGRLWVAN---------W------------VQ-ALAEDRDGRVW------IG----TTE-GY-ALLSGLSVNDLAVDPANRLWVAT-DGVYVVEQAGVDFRIAEHFTQENSPLLSDVVQAVAVDARSGRVFL---ATAA-GLVSYQGPLFVYPNPVVG-A--VFIEG-----LVEATELRIVTVDGRLV---------RGGRVRWDGRDRYGRPVPSGVYLIVAV--GQN-GEGTAYG---KVAILR 
AEN72866     --------------------RWQAHTSMRQVTDLALAPA-SVWVATGGGVFRYSPE-DG---SLQRFTAVEGLHQVGVRALAWDARRQTLWIGYGDGVIDRL--IRAFFDI----DRQIFRLRMQGDTLLVATAFGVVVFDPVN---GVVRDTYQ----QPTLWL------------DPGAWT--------------------------------------------A---------------------------------------------------DGPY-------------------D-LV----------LGSD-PEGRLWVAN---------W------------VQ-ALAEDRDGRIW------IG----TTE-GY-ALLSGLSVNDLAVDPANRLWVAT-DGVYVVEQAGVDFRIAEHFTQENSPLLSDVVQAVAVDARSGRVFL---ATAA-GLVSYQGPLFVYPNPVVG-A--VFIEG-----LVEATELRIVTVDGRLV---------RGGRVRWDGRDRYGRPVPSGVYLIVAV--GQN-GEGTAYG---KVAILR 
AOW08605     --------------------SWQGYFSFTQIKAVSESPS-TIFTASENALFSKNVT-TG---IIKTTTTIDGLSGETITALYYSPTFNKTIVGYQNGLLIVI--MLKVVDI----SKRINNLIEFGGILYVSTDFGIVQFNLSS---SKFGDTY-----NGFIYA------------DFNQWQ------------------------------------------------------------------------------------------------IGPS------------ITINPT-F-LI----------TAFD-KSGNLWITN---------W------------VR-TVAVDNKNQLW------IG----TTK-G---LLFEQFITDIEVDGANNKWIGTDAGVFMVSPNGQ--ETKYHFTTANSPLPSDVVNDISINSSTGEVFI---ATSK-GLISFKGNVYVYPNPV---G--VKING-----LLDKANVKITDVSGNLV---------DGGTIEWDTTAFGKYKVASGVYIIFVS--AQD-GTETKVK---KVMIIR 
AFR36188     --------------------KWQDLFSYNHIIKIKQDDK-ELIVVTKSGLFYYNVA-SG---EIRKLSKANGLHEVGITAFDYNPDTKIGLIGYETGALDIV--VTLIVDI----SKKINHIFIKDNLAIISAGYGVSIFNLDK---KEFGETV-----DNVVYA-----FP------YSTWQ------------------------------------------------------------------------------------------------DGPY------------VAVNPS-Y-VM-----------AFD-KNNNLFATF-F-------FGG----------VT-AMTMDKNNSLW------LG----STT-G---LFKDAEILSIAVDSGNNKWVSVGGGVFFLSADGQ--KVYNHFTKANSPLPSDEVTDIKINDKTGQVYF---ATSS-GIVVYKGEVIVYPNPV--QG--VKIKG-----LAEKTNIRITDAAGNLI---------RNGYYEWNLQNQRGSRVASGIYFVLMT--NED-GTDKATA---KIAVVN 
AIH03191     --------------------KWQDLFSYNHIIKIKQDDK-ELIVVTKSGLFYYNVA-SG---EIRKLSKANGLHEVGITAFDYNPDTKIGLIGYETGALDIV--VTLIVDI----SKKINHIFIKDNLAIISAGYGVSIFNLDK---KEFGETV-----DNVVYA-----FP------YSTWQ------------------------------------------------------------------------------------------------DGPY------------VAVNPS-Y-VM-----------AFD-KNNNLFATF-F-------FGG----------VT-AMTMDKNNSLW------LG----STT-G---LFKDAEILSIAVDSGNNKWVSVGGGVFFLSADGQ--KVYNHFTKANSPLPSDEVTDIKINDKTGQVYF---ATSS-GIVVYKGEVIVYPNPV--QG--VKIKG-----LAEKTNIRITDAAGNLI---------RNGYYEWNLQNQRGSRVASGIYFVLMT--NED-GTDKATA---KIAVVN 
AKP70718     --------------------KWQDLFSYNHIIKIKQDDK-ELIVVTKSGLFYYNVA-SG---EIRKLSKANGLHEVGITAFDYNPDTKIGLIGYETGALDIV--VTLIVDI----SKKINHIFIKDNLAIISAGYGVSIFNLDK---KEFGETV-----DNVVYA-----FP------YSTWQ------------------------------------------------------------------------------------------------DGPY------------VAVNPS-Y-VM-----------VFD-KNNNLFATF-F-------FGG----------VT-AMAMDKNNSLW------LG----STT-G---LFKDAEILSIAVDSGNNKWVSVGGGVFFLSADGQ--KVYNHFTKANSPLPSDEVTDIKINDKTGQVYF---ATSN-GIVVYKGEVVVYPNPV--QG--VKIKG-----LAEKTNIRITDAAGNLI---------RNGYYEWNLQNQRGSRVASGIYFVLMT--NED-GTDKATA---KIAVVN 
AFD55613     --------------------KWQDLFSYNHIIKIKQDDK-ELIVVTKSGLFYYNVA-SG---EIRKLSKANGLHEVGITAFDYNPDTKIGLIGYETGALDIV--VTLIVDI----SKKINHIFIKDNLAIISAGYGVSIFNLDK---KEFGETV-----DNVVYA-----FP------YSTWQ------------------------------------------------------------------------------------------------DGPY------------VAVNPS-Y-VM-----------VFD-KNNNLFATF-F-------FGG----------VT-AMAMDKNNSLW------LG----STT-G---LFKDAEILSIAVDSGNNKWVSVGGGVFFLSADGQ--KVYNHFTKANSPLPSDEVTDIKINDKTGQVYF---ATSN-GIVVYKGEVVVYPNPV--QG--VKIKG-----LAEKTNIRITDAAGNLI---------RNGYYEWNLQNQRGSRVASGIYFVLMT--NED-GTDKATA---KIAVVN 
ADZ12909     --------------------KWQDLFSYNHIIKIKQDDK-ELIVVTKSGLFYYNVA-SG---EIRKLSKANGLHEVGITAFDYNPDTKIGLIGYETGALDIV--VTLIVDI----SKKINHIFIKDNLAIISAGYGVSIFNLDK---KEFGETV-----DNVVYA-----FP------YSTWQ------------------------------------------------------------------------------------------------DGPY------------VAVNPS-Y-VM-----------VFD-KNNNLFATF-F-------FGG----------VT-AMAMDKNNSLW------LG----STT-G---LFKDAEILSIAVDSGNNKWVSVGGGVFFLSADGQ--KVYNHFTKANSPLPSDEVTDIKINDKTGQVYF---ATSN-GIVVYKGEVVVYPNPV--QG--VKIKG-----LAEKTNIRITDAAGNLI---------RNGYYEWNLQNQRGSRVASGIYFVLMT--NED-GTDKATA---KIAVVN 
AGC40497     --------------------KWQDLFSYNHIIKIKQDDK-ELIVVTKSGLFYYNVA-SG---EIRKLSKANGLHEVGITAFDYNPDTKIGLIGYETGALDIV--VTLIVDI----SKKINHIFIKDNLAIISAGYGVSIFNLDK---KEFGETV-----DNVVYA-----FP------YSTWQ------------------------------------------------------------------------------------------------DGPY------------VAVNPS-Y-VM-----------VFD-KNNNLFATF-F-------FGG----------VT-AMAMDKNNSLW------LG----STT-G---LFKDAEILSIAVDSGNNKWVSVGGGVFFLSADGQ--KVYNHFTKANSPLPSDEVTDIKINDKTGQVYF---ATSN-GIVVYKGEVVVYPNPV--QG--VKIKG-----LAEKTNIRITDAAGNLI---------RNGYYEWNLQNQRGSRVASGIYFVLMT--NED-GTDKATA---KIAVVN 
AKQ39153     --------------------KWQDLFSYNHIIKIKQDDK-ELIVVTKSGLFYYNVA-SG---EIRKLSKANGLHEVGITAFDYNPDTKIGLIGYETGALDIV--VTLIVDI----SKKINHIFIKDNLAIISAGYGVSIFNLDK---KEFGETV-----DNVVYA-----FP------YSTWQ------------------------------------------------------------------------------------------------DGPY------------VAVNPS-Y-VM-----------VFD-KNNNLFATF-F-------FGG----------VT-AMAMDKNNSLW------LG----STT-G---LFKDAEILSIAVDSGNNKWVSVGGGVFFLSADGQ--KVYNHFTKANSPLPSDEVTDIKINDKTGQVYF---ATSN-GIVVYKGEVVVYPNPV--QG--VKIKG-----LAEKTNIRITDAAGNLI---------RNGYYEWNLQNQRGSRVASGIYFVLMT--NED-GTDKATA---KIAVVN 
ACU06938     ----------------A---RWTDLFSYNNVIAVREDDG-KLIAATENGIFYYTPA-SG---EVTKLSKANGLHEVKISAFDYNPETKIGLVGYLNGSMDVI--ITYVVDI----NKKINHISITGDLAVVSVGYGVSIFRLDK---KEFADSS-----DNVVYA-----FT------YSTWT------------------------------------------------------------------------------------------------DGPY------------AVANPS-F-VMFNSA-------AFD-DKNNLFGTV---------W------------TL-GIAIDKTGDAW------IG----TDN-G---LFRDSSILQIEVDSGNQKWVSVGGGVFYLSSTGE--QTIRHFTKENSPLPSNSVTDIKVDNKSGKVYF---ATLD-GVMVYQGDVLVYPNPV--RG--VRIRG-----LAEKTNIRITDAAGNLV---------RGGYYEWNLNNQRGVRVASGIYFVLMT--NAD-GTDTATA---KIGVVN 
AMM51284     --------------------SWRLHVPNNRAKALTETPN-SIYVATEDGFFRLIKE-DN---SLQVLTRTDGFSDVNLASVRYDSASTTLVVAYENTNLDLV--IKNITDL----VKTIHHLYTHQKKAYLSTSFGLVVVDLVK---LEVKDTYN----KDSLFI------------DYRAWR------------------------------------------------------------------------------------------------NGPA------------AVRNPV-Y-LW----------LAVD-PQGHLWVVN---------W------------VY-SLAVDNKGEIW------VG----TGS-G---LLQGQVVRSIAVDGGNRKWMGT-NGVWLFNETGE--ELISNFTTKNSPLPSDKIRDIAINHLTGEVFI---GTEA-GVAAYRGCLQVFPNPV---G--IGISG-----LPNNGWVKITDTSGKLV---------NGGTFPWNGRDYKGNKAKPGVYVVLAG--SDD-GVETCSI---KIAVQ- 
AIZ63119     --------------------DWQLHLPTNGAYALADAGA-KVYVATNDAFLLFDKE-LK---SIRLLSRRDGLHDVGVRTVAYDSLTQSVLVVYRNGNLDVL--IHNLTDI----EKIINSIYFNARRAYLSGNFGLVVLDMNR---LEVRDTYN----HDSLYA------------DYHSWR------------------------------------------------------------------------------------------------NSPA------------GVRTP--Y-LW----------VALD-ADGNVWVVN---------W------------LY-DVVKDRVGDIW------VA----TIA-G---LLFTEVVKTIAVDGGNRKWFGT-NGLWLFNADGD--EALQHFTTANSPLPSNRIVDVAVNDKTGEVFV---ATDA-GLVSYRGCAKVFPNPV---G--VGISG-----LANNAVVKITDVAGQLV---------SGGTVVWNLQDYNGRRVQSGVYLVLSS--DAD-GQNGCIS---KIAVVN 
APY11144     --------------------SWRGHFSYYNIKEVVQTES-KIYAASENAIFSYDLQ-TN---EIREFNTINGLSGETISTIYYSETYQLLIVGYENGLLEIV--VLTVVDI----NKSINHINEYQNYIYIATNYGISVYNLER---LEFGDTY-----DDYIYA--G---------DFENWE------------------------------------------------------------------------------------------------NGPL------------ISINPY-F-LI----------STFD-QNGTLWLMN---------W------------VR-SLAIDKQNQLW------IG----TLK-G---LLFQQFVTDIEVDGSNNKWIGTDSGLFYFSSDGQ--TTIYHFTEDNSPLPSNTINDVSLDTNNGIVYI---ATNR-GLVSYKANAYAYPNPV------VKIKD-----ISENVNIKITDIEGNLVNINQRYS--DGGTAYWNGKNLANNVVASGVYLIMLS--DLD-TYETKVI---KLMVIR 
EAP87590     --------------------NWTEFYSYYNIKDVSNGNN-KIYAAAENAILIYDIP-TD---SVRTVSSVNGLSGELITAIHYSETYESLIIGYENGLIEVI--VTSVGGI----DKRINHFMEFEDNIYVSTDFGIVLYNLPN---LEFGDTY-----GETIYA------------DFEEWQ----LRARDLRVN-----------------------------------------------------------------------------------DGPL------------VTSNPF-F-LV----------TAFN-SEGTLYLAQ-----I---Y------------IR-ALEFDQNGRLW------IG----SLT-G---LLFSQFVTSIEVDGANNKWIGTQSGVFYLSPNGQ--ETLLRFTKENSPLPSNIITDIRIDEASGRVYI---GTPN-GLLAYNANVRAYPNPV---G--VVIDG-----LTARANVKITDITGNLV---------VGGSIEWDTTAFGRHRVASGVYLILIT--AED-ALETKVH---KLMIIR 
ALI99402     --------------------TWQLHVPNHRAKAVAETPS-SVYVATEDGFFRYLKE-DN---SLQTLSRTDGFSDINLNTLTFDSATSTLVVAYENTNLDLL--VHNLTEL----AKAIYHLYTHNKKAYLSTSFGLVVVDLVK---REIKDTYN----NDSVYI------------DYRSWR------------------------------------------------------------------------------------------------NGPA------------ARRNPV-Y-LW----------LAID-PAGSVWVTN---------W------------VF-SLAVDLQGEIW------AG----TNN-G---LLQGQIIRSIAVDGGNRKWIGT-TGLWLFNETGE--EMIHNFTTRNSPLPSDRIRDISVEPSTGEVLI---GTEG-GIAVYRGCLQVFPNPV---G--IGISG-----VPNNGWVKITDAAGFLV---------AGGTFAWHGRDYNGRKAKPGVYLVLAS--SGD-GAQTCMT---KIAIQ- 
EAQ43147     --------------------SWEDFYSYNNVKDFVKVDN-IIYALVDNAVFTFNES-TL---ETEKFSSIQGLSGETTSAIFYSTVYKRLVVGYENGLVEVI--ITISSDI----FKSINHIAEFENTLYLATPFAIVEYNLEK---LEFGDTF-----DNTIYA------------DFNSWQ------------------------------------------------------------------------------------------------EGPL------------VSIDPN-FILV----------SKFD-REGNLWVAN---------W------------VL-TVAVDRSNRIW------MG----TRT-G---LLGDQRVNTIKVDGADNKWFGTNGGVLYTNPSGT--TTLNNFSTQNSPLPSNKILKIAIDDSSGKVFF---ATEK-GIVAYNSEVYAYPNPV------VTITGRNGNNLPKGTNVKILDVAGYLV---------QGGKVVWDKRNLAGTKVSSGVYIVLLS--NDD-ASETATA---KIAIVN 
ALR32434     ----------------A---KWADLFSYNNVLAMKEDNG-KIVAAAENGIFYYTIS-SG---EITKLSKANGLHEVKISAFDYNPQTKIGLIGYQNGSMDVV--VTYIVDI----SKKINHISITGDLAVISVGYGVSIFDLKK---KEFKDSA-----GNKVYS-----FP------FSTWS------------------------------------------------------------------------------------------------DGPY------------AIANPT-Y-VMYNSA-------TYD-DQNNLFVTV---------W------------SV-SVAIDKSGDAW------IG----GDI-G---LFRDAQILQVEVDAGDHKWVSVGGGVYYLSADGQ--QTIKHFTKENSPLPTNSITDIKVDRKTGKVYF---VSYD-GIVTYQGNVLVYPNPV--NG--VTIKG-----LAEVTNIRIADATGNVV---------RGGYYEWDLNNQRGKRVASGIYFVLMT--NED-GSDKATA---KIAVVN 
ALO15639     --------------------DWESHFSYRQVELIDGNDS-EIFASTSNAIFKYDIE-SG---EFQTFSTVEGLSGVNISAIKYHSRLDFLMVGYSSGLVDFI--IFTLPDI-----KSVNNIHFAGDTAFLACDFGLVLVDISE---REVQSTF-----NDTIWV------------NYQNWSP------------------------------------------------------------------------------------FFADYGLVLR-NSPF------------VLPDPG-N-LF--------LAIAYD-NNKDVWITT---------W------------VT-TMAVDQDNYVW------IG----LDEGG---LLENERVSCIAVDPGNRKWVGTTGGVFLISEDGT--EQILNLNKENSPLPSDFVRDIGIDTKNGWVYI---ATEE-GLVAYYTKLRVYPNPV---D--VHIDG-----LGNKMKVKITDVAGNIV---------NGGTALWNMRDFNNQRVTTGVYMIYAS--SFD-GTTTAAA---KIFVVS 
AFC25085     --------------------QWESFLPYGQTKALIETPD-HIYAATDYGLFSVFKA-SG---EFVLYNKITGLSDVGISTLAYSADYQRIFIGYENGNLDIL--IMNRPAI----GRSIRHIFCDSNQVYLSTEFGLVCYEQES---GEFAQTT-----GQELFM------------DFNNWS------------------------------------LFEDERLE----------------------------------------------------EGPY------------LAISPK-F-LI----SP----LAFD-DDNNLWMSN---------W------------VN-CVVSDRSGSIW------VG----TDN-G---LLENENIRSIAVDGANRKWIAS-NGVFLLDGEDY--SQIYYFTEENSPLFNNRVGAIAVDPESGQVYM---ATES-GLQGFRAAVRVFPNPV---G--IAISG-----LVEDVNVKITDARGRLV---------YGGQAVWNGYDYQGQKASPGVYLVFTV--NSD-GTERLNT---KFLIVN 
AEE51231     --------------------QWRTHLPLRTGRFVTQSSE-KVYYAAEQSILVINKT-DF---ELEEISRVDGLSNTQAKLLAYVPGSKTLMVVYENSVIDLV--IFTLNQIVGDKGISVE----DAENVFVCGNYGLSRLNLNK---REFSFST-----NGFIYA------------NFSNWN-----------------------------------R------------------------------------------------------------NSPF---------S--IALHPS-F-LI----------LAFD-EEENLWVAN---------W------------VN-CVNADLDGDVW------VG----TGE-G---LLETEFITTIAVDGANRKWVGT-NGVFVLSPSGR--DQLAHFTTRNSPLLNNAILDIVINPKTGEAYI---GTES-GIIVLQSEIKVYPNPV---G--IAIRG-----LARDAAVKITDVAGNLV---------LGGQAIWDGRDYKGRRVQSGIYLVFSS--SNPEGFGKPSTATGKIVVLH 
AHF13822     --------------------NWQIYSSIGDPVKVVDTEE-RVYFVSGISLFSFDKV-TE---ELEGYNKNNKLSDTGVSNIYYNYDKNYLVVIYSNANIDIL--VYNIPDI----SKTINDVNFYDNHIYLATDFGIVVLNDEK---YEVSESY----FGEVIYY---------------NWK-------------AFCKPEIVNGALQIGDVF-----------------------------------------------------------------NTLN------------LAFDPD-W-MI------WA--VEFD-DDKNLWVVPR--------W------------YT-CIAEDNNGQIW------IG----TSS-G---LLQNIEITDIFVDGANRKWIGTESGLYVVSSDGS--EILEHFTTENSQLPSNRVTEVVVDPVTGVAYV---GTTN-GLAAYRSSVYAFPNPV---G--ISVTG-----LMDNSLVKITDVAGNLF---------NGGQISWDGRDRKGNRVKTGVYLVFAS--STT-KQSGVVT---KILVVN 
ABG60541     --------------------VWRTHLPSKSASTIAYANN-KLYVSSAKSSFTFDLS-EN---SMEPLSKIDGLSEHEISVIRFNEETNTGLIGYTSGNIDII--LENFDVI----SKKINNITIYKTRAFVCCDYGVTVIDLVR---NEVVESWN----QDSVFL----K-------DFVNWK------------------------------------------------------------------------------------------------NGPS------------SSYNSF-F-YF----------IDVD-SKGTVWFAT---------W------------IN-CIDIDQKGVVW------VG----SEQ-G---VLFDKNVTCIKSDGGNRKWVGT-EGLWLFNDNFT--EALAFYTINNSPLYSNNIVSIDIHAITGEVFI---ATDK-GIISYRSEAKIFPNPV---G--ITIEG-----LKDNVMVKITDMQGKLF---------NGGTATWNMINYAGIKAETGMYLVFAT--TDK-GEEKFVG---KIAIVQ 
AEA43371     --------------------QWRMHVAASQAIDVAYGDG-LAVAALKNGVIEYDEA-AG---ESKIYNNQNGLSDIITSCIVYEPGTKSFFIGYENGNIDQL--IVNIPAI----NKRINGFTVRNGRVYAATGFAIIVLDPIK---HEVKDTY-----NDSIYA------------NPNNWA------------------------------------------------------------------------------------------------EGPP------------ASINPK-Y-AI----------LEYD-DDGNLWIVN---------W------------VT-AIAVDFDNEIW------IG----TDH-G---LLGTSYISDIEIDGGNRKWIATESGVFLISADGQ--QVIANYNKDNSPMISNVVVDMEFNHLTGELFI---ITDN-GMVSLRTSTTVFPNPV---G--ITIQG-----IKYNSDVKITDAAGNLV---------NGGTATWNGKRLTGENVSSGVYFIWTA--PVE-GKGKKVG---KVVVIR 
AEE19289     --------------------DWTAHFSYNQTVGITSGND-KVYVASENAVFIYNTL-DG---TTTNRTTVNGLSGNLISSIYYSKSFDTLFVGYENGVIDVI--VLTVVDI----RKRINHFEEYNGFVYIASGFGVSLYDVER---LEFDDSY-----EPYIYA------------DFNNWE------------------------------------------------------------------------------------------------NGPL------------IAINDQ-F-LI----------GAFD-NEGNFWVTN---------F------------IR-SLAVDRNGALW------IG----TRL-G---LLNDQVVTDIIVDGANNKWLATDSGVFYVSPNGQ--ETIFHFTTDNSPLPSNTVQSVAIDPETGSVYF---GTIR-GMVAFDGEVLVYPNPV---G--VRIEG-----LTANTNVKITDLVGNLV---------TGGSIEWDTTAFGRHKVASGVYLIIITGPPEE-LRETTIE---KVMIIR 
ANH59688     --------------------NWTAHYSYNRVSDMTSGND-RVYVASENAVFIYNTL-DE---SIETRTTVNGLSGNVISAIYYSEGFDTLFIGYENGVIDVV--VLTVVDI----RKRINHFEEYNGFVYISSSFGISLFELSQ---LEFDDSY-----EPYIYA------------DFNNWE------------------------------------------------------------------------------------------------NGPL------------VAVNSL-F-LV----------GAYD-AEGNFWVTN---------F------------IR-SLAIDRNGALW------IG----TRL-G---LLNDQVITDIIVDGANNKWLATDSGVFYVSPNGQ--ETIFHFTTDNSPLPSNTVQSVAIDPETGSVYF---GTVR-GMVSFDGNVLIYPNPV---G--VRIEG-----LTARTNVKITDLVGNLV---------TGGSIEWDTTAFGRHKVASGVYLLLITGPPEE-MQETTIE---KVMIIR 
ALJ60039     --------------------EWQTYLSYHNPTRSEVIGS-KLFILANGDLYAYDKE-DT---SIRTYSKSFPLSDTEISYIAYQSAYKSLVIIYSNANIDLL--IYNLPDY----DKTVNHACFYKEYTYLSTASGILCINLKK---REISNYY-----DNHLYA------------DIKNWK--------------------------------------------------------------------------------------------------PV------------IVQDPK-A-IF----------LIYD-KENNLWMVS---------W------------VY-CIAEDKEGVIW------IG----TNR-G---LLVNEAINAIAIDGANRKWIGTSNGIYLISADGM--ETIHHFTEENSPLLSNSIVSIAIHPRTGEVFI---GTSK-GLVSYQSNVRAYPNPV---G--ITVTG-----MVYDSDVKIVDTAGHLI---------LGGQFTWDGRNKQGRRVATGIYMVLAA--DSE-GKEGIVT---KIAFIR 
ALO49674     --------------------QWKSYMSYRDVKSIESAGE-KMFVVASKSVFCYTPT-DK---SVTTYDKASGLSDCLVSQIAWCAPAKRLLILYENNNIDLL--VINIPDY----DKTVNSIYVAGNSAYLCNGFGIVKLNMKT---GEISDTY-----DARLYA------------DKSQWK--------------------------------------------------------------------------------------------------PK------------IDIDPR---VF----------IKFD-TKGNLWALN---------W------------AR-CLAEDKEHHIW------MG----TDV-G---LLNGIDITCVAVDGANRKWFGTGDGVYLISSNHL--TQIHHFTADNSPLLSNNIESIAIDGNSGEVYF---GTEN-GLCSYLSSVYAYPNPV---G--ITITG-----LTYDADIKIVTASGILV---------NGGIYQWNGTDRSGKRVSSGVYMVQTA--TQE-SKKGTVC---KIVIVN 
AKU69410     --------------------TWKNYLSYSNIQWVEQGGN-KLYVLASNSLYSYNRN-DQ---SIRTYDKINGLSGMDIKFIGWNRTARRLVIVYSDYNIDLM--VTNVPDY----DKTVNGIDMSGAYCYLSTGFGLVKLNVSK---AEITDSY-----GNYIYA------------DRSNWT--------------------------------------------------------------------------------------------------PK------------VAVDPR---LF----------LAYD-REGNLWVLN---------W------------VH-CWAEDLDNNIW------IG----TTA-G---LLAGLEITAIAVDGGGRKWFGTGNGVYLISADNM--MQLQHFITTNSNLLSNNIQSVSINHATGEVFF---ATDK-GLCSYMSSTYAYPNPV---G--VTIVG-----LSLNADVKIVTTNGVLV---------NGGTFVWDGKDKNGKRVASGVYMVQSA--DEN-GDNGTVC---KVAVVN 
AGB28686     --------------------KWKNYLSYYEPTEIEKASENQLYVLASGGLYAYNRS-DQ---SLQTFDKTTGLNDSGISHIAWCQAARRLVIVYDNYNIDLL--VTNMADY----DKTVNSIDVTGTTAYLSTGFGILKLNVAQ---AEISDTY-----GNFLYA------------DKTNWT--------------------------------------------------------------------------------------------------PK------------VDVDPR---LF----------IKFD-AGANLWVLN---------W------------VR-CIAEDREGNIW------VC----TNV-G---LLDKVDISCMVVDQANRKWFGTSNGVYLISSNNL--MQIQHFTRENSMLLSNNIESIALNEATGEVYI---GTGK-GLCSYMSSVYAYPNPV---G--ITITG-----LDERADVKIVNSNGTLV---------SGGQCRWYGLDRDGRRVASGVYMVEVA--TAE-GEKGVVC---KIAIVR 
BAR94933     --------------------TWKNYMAYSNVQWIEKGGN-LLYVLASDNLYTYNEK-DN---SIQTFDKVNGLNDIDIDFIAWNNVAKRLVIVYANQNIDML--IVSLPDY----NKKINSLYTDGAYCYVSTGFGVLKINVGR---AEISDTY-----GNYIYA------------DRNNWK--------------------------------------------------------------------------------------------------PK------------LAVDPR---LF----------LVFD-RKNNLWILN---------W------------MR-CVQEDAYQNLW------IG----TNV-G---LLAGVDISCMAIDGGGRKWFGTGNGAYLISADNM--KQVQHFLSSNSKLLSNNIESIAIDDKTGEVFF---GTDK-GLCSYMGDAYAYPNPV---G--ITVVG-----LAYNSDVKVVTTNGILV---------NGGTFTWDGNDLNGKRVASGIYMVQTA--DQE-GNNGTVC---KIAIVN 
AFJ08521     --------------------TWKNYMAYSNVQWIEKGGN-LLYVLASDNLYTYNEK-DN---SIQTFDKVNGLNDIDIDFIAWNNVAKRLVIVYANQNIDML--IVSLPDY----NKKINSLYTDGAYCYVSTGFGVLKINVGR---AEISDTY-----GNYIYA------------DRNNWK--------------------------------------------------------------------------------------------------PK------------LAVDPR---LF----------LVFD-RKNNLWILN---------W------------MR-CVQEDAYQNLW------IG----TNV-G---LLAGVDISCMAIDGGGRKWFGTGNGAYLISADNM--KQVQHFLSSNSKLLSNNIESIAIDDKTGEVFF---GTDK-GLCSYMGDAYAYPNPV---G--ITVVG-----LAYNSDVKVVTTNGILV---------NGGTFTWDGNDLNGKRVASGIYMVQTA--DQE-GNNGTVC---KIAIVN 
APW31397     --------------------TWKNYMAYSNVQWIEKGGN-LLYVLASDNLYTYNEK-DN---SIQTFDKVNGLNDTDIDFIAWNNVAKRLVIVYANQNIDML--IVSLPDY----NKKINSLYTDGAYCYVSTGFGVLKINVGR---AEISDTY-----GNYIYA------------DRNNWK--------------------------------------------------------------------------------------------------PK------------LAVDPR---LF----------LVFD-RKNNLWILN---------W------------MR-CVQEDAYQNLW------IG----TNV-G---LLAGVDISCMAIDGGGRKWFGTGNGAYLISADNM--KQVQHFLSSNSKLLSNNIESIAIDDKTGEVFF---GTDK-GLCSYMGDAYAYPNPV---G--ITVVG-----LAYNSDVKVVTTNGILV---------NGGTFTWDGNDLNGKRVASGIYMVQTA--DQE-GNNGTVC---KIAIVN 
ADE82464     --------------------TWRNYLAYHDVQQICKANN-ELFVLASNNLYQYNID-DA---SITTYDKVNGLSDTRITHIAWNQKAKRLIAVYENSNIDLI--IINISAL----DKTVTAISIDDVYAYLTTSFAIIKVNMLK---AEISDTY--------------------YQDDYDKY---------------------------------------------------------------------------------------------------PA------------IDADPN---LF----------IKFD-AKGHLWVLN---------W------------IN-CITEDKEGNIW------IG----TDV-G---LLNGIAISSIAVDGGNRKWFGTSAGVFLISSDNL--IQEHNFNIDNSKLLYNNISSIAINHQSGEVFF---LSDN-GLCSYQSNVIAYPNPV---G--VTITG-----LSYDADVKITTATGAIV---------NGGMFNWDCCNKQGKRVASGVYMVITA--TSD-GKKGTVC---KIAVIN 
AEA20325     --------------------TWKSYLSYSNIQWIEQGGN-KLYVLASSSLYSYNKN-DK---SIQTYDKTSGLSDMDIRFIGWNRPARHLVIVYSDYNIDLL--VTNVPDY----DKTVNGIDMSGTDCYLSTGFGLVRLNVAK---AEITDSY-----GNYIYA------------DRNNWV--------------------------------------------------------------------------------------------------PK------------VAVDPK---LF----------LAYD-RDGNLWVLN---------W------------VH-CWAEDMEGNIW------TG----TTA-G---LLAGLDITAMAIDGGGRKWFGTGNGAYLISADNM--TQVRHFLTSNSNLLSNNVQSISINDATGEVFF---ATDK-GLCSYMGKVYAYPNPV---G--ITIVG-----LTLNADVKIVTTNGVLV---------NGGTFVWNGKDKNGKRVASGIYMVLSA--DEN-GDNGTVC---KVAVVN 
ADK96250     --------------------TWKNYLAYSDVQWVEEGSN-KLYVLASNSLYTYNKN-DQ---SIKTYDKVNGLSDTDIRFIAWNKTARRLVIIYSNNNIDLL--VTNVPDY----DKTVNGIDMSGVYCYLSTGFGLVKLNVAK---AEISDSY-----GGYIYA------------DRNNWT--------------------------------------------------------------------------------------------------PK------------VAIDPR---LF----------LAYD-REGNLWVLN---------W------------VH-CWAEDLDHNIW------VG----TTA-G---LLAGLDITAISVDGGGRKWFGTGTGVYLISADNM--TQLQHFTTTNSHLLSNNIQSISINDATGEVFF---ATDN-GLCSYMSTTYAYPNPV---G--ITIVG-----LSQNVDVKIVTTNGVLV---------NGGSFVWDGKDKNGKRVASGVYMVQTA--DEN-GDNGTVC---KVAVVN 
ACT95748     --------------------QWQSHFNYLSAQEVVQTGA-RVYCASYNGLFSIEIA-SG---ESKTLSKADGISSTGIGAMGYLPASNLLLLAYRNGIIDFVQ-IDTWDLL----DKGIRRIVFRENLAFIATSFGILVLDTQL---KQVKETYY----GDSLFA------------YFANWK-------------------------------------------------------------------------------------------------------------------------------------VITD-L-----------------W------------IN-SLALDQNGYVWFASARGVG----YFV-A---LFNNEECTALAVEPGNRKWIGT-TGLYQFNADGT--ELVKRFTAADSPLPSDDIRALRFEPETGLLF-----ADTAGMVSYQSGITIFPNPV---G--VGIKG-----LTNQSSVKITDLAGRLV---------EGGMASWNLNDYTGRRARAGIYIVFVV--SAD-GSGHEAG---KLAIIN 
AMJ64492     --------------------DWQLHLPTNRPLHLADAGN-RVYVGTENAFYFIDKT-LN---TTQTLSSRDGLSDVGVAALAYDSVGHQTVVVYRNNNVDLL--VRNLPDI----DRTIYQAMVSGRRAYLAAAFGVVVLNLDR---VEVSDTYA----HDTLFA------------DYRSWA------------------------------------------------------------------------------------------------NGPA------------GARTA--Y-LW----------VAPD-ATGGVWVAN---------W------------IY-DVVNDRAGAIW------VT----TAA-G---VLYSEVVKSVAVDGANRKWFGT-NGLWLFSADGS--EALLHFTTANSPLPTNRINDVAVNDKTGEVWV---ATDS-GVLAYRGCAQVFPNPV---G--VGIGG-----LANNALVKITDVAGHLV---------TGGTVTWNLTDSDGRRVRSGVYLVLTS--DAN-GQNGCVS---KVAVLS 
AFL83230     --------INFQKL------TWKTHHSYLDPAKLTGSDQ-TIFHVGEESLFYFSIS-SQ---EANPITKIDGLYGHDFTTATFDSQSKKLILAYSDGTIDLV--IITINTL----SKQINSIKIIDQNAFLAGNYGIGIIDAQS---GRFIDSYN----ENSFYL------------DFRNWT-TDA--------------------------------------------------------------------------------------------TGPNRDI----------------R-LW----------LQKD-NMGQIWVGI---------W------------IQ-DIGLDRENRLW------IG----LST-G---LLNGESITAIATAPDLSLWLGTTNGLWNFSDQGT--VLLNHFTRQNSPIYSNEIVNLTFDDRSGELLI---VLPE-GGITYRTPLKIYPNPV---G--LSIEG-----LSDFAEVKITNSSGRVV---------RGGKLSWNLLDNSGNRPLSGVYLVYVR--DEF-GRERVAG---KFVII- 
AFM04357     --------IN-----L----EWRTHLTYFDAQTLATSPE-KVYVASQNGLFFYDRE-FS---NLEVISRIDGLSDIGISYLQYLPNIEQLLIAYKNGNIDFL--IKNFPVF----DKQIYHIYYLQNVVWISTNAGILEIDVESETNKRIRNSYN----DNIIYA------------DFRNW-------------------------------------------------------------------------------------------------SGTY------------ATYSET-L-IW----------VETD-NLGNLWVAL---------W------------VT-ALKSDQNGVMW------IGTPAEVSA-S---LLRDETITTISLDGGNRKWFGTTNGAWLFAEDAS--KQFLHFTVENSPLFSNQILDIEVQDKTGEVFF---ATPN-GIISYRGNVKIFPNPV---G--VAIEG-----LTQDANVKITDISGRLV---------FGGTATWNGTDYNNTKSKSGVYLVYVS--NQD-GTEGFVG---KIVFIE 
