# Supplementary material for: Phylogenetic comparison between Type IX Secretion System (T9SS) protein components suggests evidence of horizontal gene transfer
Source: PeerJ. 2020 Jun 26;8:e9019. doi: 10.7717/peerj.9019 (PMC7323717; doi:10.7717/peerj.9019)
Supplement: Supplemental Information 1 — T9SS components sequences, alignment of each T9SS protein family, NEX files used as input for MrBayes tool, genome annotation (GFF) file for Porphyromonas gingivalis and detailed Bayesian Inference trees with support values. [file peerj-08-9019-s001.zip › supplemental/Supplemental files/Supplemental Data S2/sigp.rphylipi]

177  197  i

AKV63400     --------------------------------------------------ELV-GCDEAFDVILSRYDAVVHTYIR-FSVSDADLAEDIFQDTFIKVIHTLRGYIPTGKFKAWLLRLAHNLVMDHYRRVR-----YLSVLPEVQQEVVRMRYWEDMSFREIADATGVSINTALGRMRYALINLRKMM---------- 
AAQ65402     --------------------------------------------------ELV-GCDEAFDVILSRYDAVVHTYIR-FSVSDADLAEDIFQDTFIKVIHTLRGYIPTGKFKAWLLRLAHNLVMDHYRRVR-----YLSVLPEVQQEVVRMRYWEDMSFREIADATGVSINTALGRMRYALINLRKMM---------- 
BAG32793     --------------------------------------------------ELV-GCDEAFDVILSRYDAVVHTYIR-FSVSDADLAEDIFQDTFIKVIHTLRGYIPTGKFKAWLLRLAHNLVMDHYRRVR-----YLSVLPEVQQEVVRMRYWEDMSFREIADATGVSINTALGRMRYALINLRKMM---------- 
BAK24607     --------------------------------------------------ELV-GCDEAFDVILSRYDAVVHTYIR-FSVSDADLAEDIFQDTFIKVIHTLRGYIPTGKFKAWLLRLAHNLVMDHYRRVR-----YLSVLPEVQQEVVRMRYWEDMSFREIADATGVSINTALGRMRYALINLRKMM---------- 
ALJ24751     --------------------------------------------------ELV-GCDEAFDVILSRYDAVVHTYIR-FSVSDADLAEDIFQDTFIKVIHTLRGYIPTGKFKAWLLRLAHNLVMDHYRRVR-----YLSVLPEVQQEVVRMRYWEDMSFREIADATGVSINTALGRMRYALINLRKMM---------- 
ALA92794     --------------------------------------------------ELV-GCDEAFDVILSRYDAVVHTYIR-FSVSDADLAEDIFQDTFIKVIHTLRGYIPTGKFKAWLLRLAHNLVMDHYRRVR-----YLSVLPEVQQEVVRMRYWEDMSFREIADATGVSINTALGRMRYALINLRKMM---------- 
ALO29034     --------------------------------------------------ELV-GCDEAFDVILSRYDAVVHTYIR-FSVSDADLAEDIFQDTFIKVIHTLRGYIPTGKFKAWLLRLAHNLVMDHYRRVR-----YLSVLPEVQQEVVRMRYWEDMSFREIADATGVSINTALGRMRYALINLRKMM---------- 
AOH41325     --------------------------------------------------TLV-GNNDAFDALLERYKQTIHSYIY-FSVRDYDLTEDLFQETFMKVITTIRGYTESGRFKAWITRIAHNLIIDHFRQER-----MIRFLPANQREVLEMRYYEELSFKEIAARTSVSINTALGRMRYAILNMRRMM---------- 
AHW60559     --------------------------------------------------ELV-GDHESLEVLIVRHKSRVYSYIL-LIVKNQDLAEDIFQDTFIKVIRSLKGYVENGKFVSWVLRIAHNLIIDHFRKEK-----LVKELPEDQQQVIYMRHYMGLSFKEIAEQTEVSINTALGRMRYALINLRKLV---------- 
AKU68903     --------------------------------------------------QLA-GSNDAFDLLLSRNQSKLFSYIL-FVVRDRDAADDLFQETFVKIITKLQGYSPTGKFTAWIMRIAHNVIMDWYRAQR-----LMNLLPASQREVVFMRFYQEMSFKEIAEATGVSINTSLGRMRYAIFNLRRMV---------- 
ADK95519     --------------------------------------------------QLA-GSNDAFDLLLSRNQSKLFSYIL-FVVRDRDAADDLFQETFVKIITKLQGYSPTGKFSAWIMRIAHNVIMDWYRAQR-----MMNLLPATQREVVFMRFYQEMSFKEIAETTGVSINTSLGRMRYAIFNLRRMV---------- 
AEA20138     --------------------------------------------------QLA-GSNEAFDLLLLRNQSKLFSYIL-FVVRDRDAADDLFQETFVKIITRLQGYSPTGKFSAWLMRIAHNVIMDWYRFQR-----LMNLLPASQREVVFMRFYQEMSFKEIAETTGVSINTSLGRMRYAILNLRRMV---------- 
AEE12516     --------------------------------------------------ELV-GCDRAFAELLRRYETDIHNYIY-LTIADSDVADDLFQEVFIKVMRTLKGYHAKGKFKAWLLRLTHNMMMDHFRQEK-----CVEDLPEAQREVLKMRIYEDIPFKEIAERTEVSISTALGRMRYALINLRKMV---------- 
APW34583     --------------------------------------------------DLA-GDNRAFDLLLSRNQSKLFSYIL-FVVRNRDVADDIFQETFVKIITKLQGYKPSGKFSAWAMRIAHNVIMDWYRAQK-----MMEHLPASQREVVFMRFYQEMSFKEIAKTTGVSINTSLGRMRYAILNLRKMV---------- 
APW32042     --------------------------------------------------DLA-GDNRAFDLLLSRNQSKLFSYIL-FVVRNRDVADDIFQETFVKIITKLQGYKPSGKFSAWAMRIAHNVIMDWYRAQK-----MMEHLPASQREVVFMRFYQEMSFKEIAKTTGVSINTSLGRMRYAILNLRKMV---------- 
ANE50472     --------------------------------------------------ELI-GNTGAFECLVLRHKDKLYTSIH-FLVKDKYLAEDIFQDVFIRVIDTVRGYTEEGKFLPWAMRIAHNLCVDHFRKVK-----MLDLLPEDQREVIILRHYADLSFKEIAEMTHCSINTALGRMRYGLINLRKMM---------- 
AKD02470     --------------------------------------------------ALV-GNEGAFEQLVNRHKNKVYTTIL-LIVKDSYTAEDLMQDAFIKAIHTMKGYNEEGKFSSWICRIAHNLAIDHFRKEK-----LIQTLPQSQREVLMMRHYAEMSFQEIADATGVSINTALGRMRYALINLRKKM---------- 
ANH82329     --------------------------------------------------ELI-GHTSALDSLLNRYQDKLFNTVL-FLVKDKYHAEDICQDVFIKIIETLKGYKEEGKFLPWAMRIAHNLCVDYFRKLK-----MLEQLPEEQREVIILRHFANLSFKEIAEITGCSINTALGRMRYGLLNLRKMM---------- 
ADZ77141     --------------------------------------------------QLI-GNEAAIEELVHRYKSKIYTSIY-LLVKDPYLAEDLFQDTFIKVISTLQGYNDEGKFLPWAMRIAHNLVIDYYRKEK-----MIQLLPDDQKEVLIMRHYGDMSFKEIAEVTDVSINTALGRMRYALNNLRKMI---------- 
AMQ55127     --------------------------------------------------ELI-GSEVAFDLLVDRYKTKVYTTIF-LIVKDQEIAEDLLQDVFVKVIQTLNDYQEEGKFQPWLMRIAHNLAIDHFRKAK-----MIEDLPEAQKEVLIMRHYMDMSFQEIADKTGVSINTALGRMRYALIHLRKKM---------- 
AHF15602     --------------------------------------------------ELI-GHTPALDSLLNRYQEKLFNAIL-FLVKDKYHAEDICQDVFIKIIETLKGYKDEGKFLPWAMRIAHNLCVDYFRKLK-----MLKQLPEEQREVIILRHFANLSFKEIAEITGCSINTALGRMRYGLLNLRKMM---------- 
EFC71873     --------------------------------------------------ELA-GNNKAFDLLLSRNQEQLFSYIF-FIVKDHALADDLFQETFIKVITKLNGYCINGRFGAWLVTVAHNTIMDFYRSSK-----MVDMLPTLQREVVFMRFFQQLSFKEIAEITNVSINTALGRMRYAILNLRRMV---------- 
AIM35914     --------------------------------------------------ELI-GKETALAALLERYRSKIYTSIY-MKVKDEYLAEDIFQETFIKVINTLKGYNDEGKFLPWVMRIAHNMIIDHFRKEK-----MIQKLPDDQKEVLIMRHFCDMSFKDIAEITEVSINTALGRMRYALANLRKMI---------- 
AEW03566     --------------------------------------------------ELI-GDLYALETLILRHKEKMYTSIL-FLVKDKYLAEDIFQDVLIKIIDTIRGYTEEGKFLPWAMRIAHNLCVDHFRKVK-----MLDLLPDDQREVIILRHYADLSFKEIAALTNCSINTALGRMRYGLINLRKMM---------- 
CCG53933     --------------------------------------------------ILL-GDETALAILIERHQAKVYGFIY-SKIGDSTISDDIFQDTFIKVIKTLKNYNEEGKFLPWVMRIAHNLSIDYFRHNK-----LIEELPEDQKEVVKMRFYDDLSYKEIADITGVSINTALGRMRYAVINLRKII---------- 
ACU05745     --------------------------------------------------ELI-GDETVLEELLKRHKSKIYTSIY-LLVKDQYLAEDIFQDAFIKVINTLRGYNEEGKFLPWVMRIAHNLVIDYFRREK-----MIHLLPDDQKEVLIMRHYADLSFKEIADLTEVSINTALGRMRYALNNLRKMM---------- 
AGA77138     --------------------------------------------------ELI-GSEAAFEVLVDKYKSRVFTTIY-MIVKDQGLAEDLLQDVFVKVIQTLNDYNEEGKFQPWLMRIAHNLAVDYFRKMK-----LIDELPESQKQVLIMRHYMDLSFQEIADQTGVSINTALGRMRYALINMRKKL---------- 
AOC93367     --------------------------------------------------LLV-GSEAALATLIKRHESKIYGFIY-SKIADRDISNDIFQDTFIKVIKTLKNYNEEGKFLPWVMRISHNLIVDHFRKTK-----LIQELPEDQKEVLVMRMYQDMSFKEISEVTGVSINTALGRMRYALMNLRKII---------- 
AOW09721     --------------------------------------------------LLV-GDESALAVLIKRHESKVYGFIY-SKVADREISNDIFQDTFIKVIKTLKNYNEEGKFLPWIMRIAHNLIIDFYRKSK-----LVEELPTDQKEVLIMRMYQDMSFKEISETTGVSINTALGRMRYAILNLRKII---------- 
ABQ05463     --------------------------------------------------LLV-GSEAALATLIKRHESKIYGFIY-SKIADRDISNDIFQDTFIKVIKTLKNYNEEGKFLPWVMRISHNLIVDHFRKTK-----LIEELPEDQKEVLVMRMYQDMSFKEISELTDVSINTALGRMRYALMNLRKII---------- 
ANI88045     --------------------------------------------------QLV-GDVTALSTLIERYKDKIYSSIF-FLVKNKSLAEDIFQDTFIRVIDTLRRYNEEGKVLPWIMRIAHNLCVDHFRKIK-----MLYRLPETQRDVIILRHFADLSFKEIARITNCSINTALGRMRYGLLNLRKMM---------- 
CEA15928     --------------------------------------------------ELV-GNDIAFDTLLNRHKQLVYNYIY-HSVRDNGLAEDIFQDTFIKAIITIKGYTESGRFKSWIMRIAHNLIIDHFRQKK-----LICYLPEQQREVLEMRYYKDLSFKEIADITGVSINTALGRMRYAILNIRKMA---------- 
AEW21396     --------------------------------------------------ELV-GNNIAFDVLLNRYKSSVHSYIY-YIVRDRDLTEDIFQETFVKVILTIKGYTENGKFKAWITRIAHNLIIDHFRQER-----MVEYLPDNQREVLEMRYYQNMSFKEIADRTGVSINTALGRMRYAILNMRRMA---------- 
BAR47952     --------------------------------------------------ELV-GNNIAFDVLLNRYKSSVHSYIY-YIVRDRDLTEDIFQETFVKVILTIKGYTENGKFKAWITRIAHNLIIDHFRQER-----MVEYLPDNQREVLEMRYYQNMSFKEIADRTGVSINTALGRMRYAILNMRRMA---------- 
BAR50825     --------------------------------------------------ELV-GNNIAFDVLLNRYKSSVHSYIY-YIVRDRDLTEDIFQETFVKVILTIKGYTENGKFKAWITRIAHNLIIDHFRQER-----MVEYLPDNQREVLEMRYYQNMSFKEIADRTGVSINTALGRMRYAILNMRRMA---------- 
ABR43448     --------------------------------------------------ELV-GNNAAFDILLNRYKSSIHSYIY-FIVRNKELTEDIFQETFVKVIMTIKGYTENGKFKAWITRIAHNLIIDNFRQER-----LVKHLPDNQREVLEMRYYQDLSFKEIADITGVSINTALGRMRYAILNMRRMA---------- 
SCD20385     --------------------------------------------------ELV-GNDYAFDLLLNRHKQSLYAYIF-YTVRDQGLAEDIFQDTFFKAITTIRGYTETGKFKAWITRIAHNLIIDYFRQRK-----LIDFLPVEQREVLEMRYYGDLSFKEIADVTGVSINTALGRMRYAILNMRKLA---------- 
ADQ80875     --------------------------------------------------ELV-GNNQAFEILLLRYKSKVYTYIY-LIVRNRELTEDIFQDTFIKAIATIQGYIESGKFLAWVNRIAHNLIIDHFRREK-----LIDLLPHSQQKVIRMRFFEDLSFKEIAERTDVSINTALGRMRYALLNMRRIA---------- 
ANU62410     --------------------------------------------------QLV-GNNEAFDALLLRHQSKLFSYIM-RIVRNRDIADDIFQETFVKIIMMLKGYTENGKFSAWLHRIAHNLIIDYYRQER-----LIGALPEPQREVLTMRYYRDMSFKEIAEATGVSINTALGRMRYALLNMRRMA---------- 
AHF12126     --------------------------------------------------ELV-GNNEAFDVLLKRHQARTFNYIF-YIVKDKELANDIFQETFVKAIMTIKGYTENGKFPAWISRIAHNLIIDFFRQEK-----LIKALPHSQREVLVMRYYKNMSFKEIADRTQVSINTALGRMRYAILNLRKMA---------- 
AFD07979     --------------------------------------------------SLI-GNEEALEILITRHKAKIYTTIY-LLVKDSYLAEDIFQDTFIKVINTLRGYNEEGKFLPWVLRIAHNLVIDHFRKDK-----LILMLPEEQREVLIMRHYADLSFKEIADITEVSINTALGRMRYALNNLRKMM---------- 
ALO48306     --------------------------------------------------ELA-GNNRAFDVLLERNQSRLFSYIL-FVVRDRELANDLFQETFVKIITKLHGYTTTGKFGAWILRIAHNVMMDWYRRKR-----IMDLLPPTQREVVFMRFYQEMSFKEIAELTHVSINTALGRMRYAVMNMRRMA---------- 
AFK03490     --------------------------------------------------ELV-GNEKAFATLVQRYKSKVYTTIY-LVVKDQYVAEDLLQDTFIKAVEVLRGYNEEGKFLPWVLRIAHNLAIDYFRREK-----LIKRLPDQQREVLVMRHYDDMSFQEIADATGVSINTALGRMRYALINLRKMM---------- 
ADY50817     --------------------------------------------------ELI-GTEAALTELIKRHKSRIYTSIY-LLVKDEYLAEDIFQDTFIKIINTLKGYNEEGKFLPWALRIGHNLVIDHYRKQK-----LIHHLPSEQKEVLIMRHFGELSFKEIADLTNVSINTALGRMRYALNNLRKMI---------- 
AMJ64449     --------------------------------------------------ALV-GQESAFAMLLERHRSRTFTTIL-LIVRDEDVAEDLLQDAFIKAIHVLKGYNDEGKFGPWLCRIAHNLAIDAFRRGK-----LIQELPPAQKEVLLMRHYGDLSFQEIADATGVSINTALGRMRYALINLRKKM-ALRVQRIAS 
ADQ17716     --------------------------------------------------ELI-GDENAFTILVNRYKSKVYTTIY-LVVKDSYVAEDLTQDTFIKAIRTLKGYNEEGKFLPWILRIAHNLAIDYFRRAK-----LIKKLPQQQREVLVMRHYEDLSFQEIAEATGVSINTALGRMRYALINLRKLM---------- 
ACT94830     --------------------------------------------------ELV-GNEKAFEKLVQRHKSRIYTTIY-LIVKDQYVAEDLLQDTFIKAVDTIKGYNDEGKFLPWIIRIAHNLAIDYFRRDK-----MIQRLPDVQKQVLIMRHYEDMSFQEIADATGVSINTALGRMRYALINLRKQF---------- 
APD07681     --------------------------------------------------VLV-GDEKALQELLIRHKSAVYNFIY-SKLYNKELAEDIFQDTFIKVIHNLKKYNEKGKFLPWVMRIAHNLVIDYFRKNN-----VLIYLPEDQREVIRLRFYMGLSFKEISEDTGVSINTALGRMRYALINLRKII---------- 
AGB29425     --------------------------------------------------ELA-GNNRAFDLLLSRHQDRLFSYIL-FVVHDEDKANDLFQDAFIKIIVKLQGYAPTGKFAAWCMRITHNVIMDWYREQR-----MMNHLPASQREVVFMRFYQQMSFKEIALTTNVSINTALGRMRYAILNMRRMA---------- 
CCB69864     --------------------------------------------------LLI-GNEQALAALIERHQSRIYGFIY-SKIPDRTVCDDVFQDTFVKVIKTLKKYNEEGKFLPWVMRIAHNLVIDYFRHNK-----IIQELPEDQKEVLLLRYYQDMSFQEISEHTGVSINTALGRMRYAILKIRKIM---------- 
EAQ41405     --------------------------------------------------TLV-GNEASLGILINRHQQRLFSFIY-SKVQDRDITEDVFQDTFIKVIRTLKGYNEEGKFLPWVMRIAHNLVIDHFRKSN-----LVSELPEEQKEVLVMRMYKDMSFKEISENTGVSINTALGRMRYALINMRKLI---------- 
CAZ98207     --------------------------------------------------ILV-GDEKALEILINRHNQRISSFIY-SKVLDRDVTEDIFQDTFIKVIKTLKGYSEEGKFLPWVMRIAHNLIIDHFRKNK-----LIEELPDDQKEVLVMRIYKDMSFKEISENTGVSINTALGRMRYALINLRKII---------- 
AEV31779     --------------------------------------------------ELI-GNEAPLEALISKNQQRIFSYIL-VRIQDQDLANDIFQDTFVKVINTLKGYNEEGKFLQWTMRIAHNLIIDHYRREK-----LIDQLPEDQKEVLKLRHFSGLSFKEISEQTGVSINTALGRMRYALINLRKLM---------- 
ACU58704     --------------------------------------------------QLI-GHASALEELVHRHKDKLYTSIV-LLVKDAFLAEDIFQDTFIKIIDTIREYTEKGKFLPWAMRIAHNLCVDHFRKIK-----MLDLLPEEQREVIILRHYADLSFKEIADLTQVSINTALGRMRYGLINLRKMM---------- 
AMQ01666     --------------------------------------------------ELV-GNESVLEELLNRYKSKIYTSIY-LLVKDQYLAEDIFQDAFIKVINTLRGYNEEGKFLPWVMRIAHNLVIDYFRREK-----LIQLLPDEQKEVLIMRHYADLSFKEIADLTDVSINTALGRMRYALSNLRKMM---------- 
AII51519     --------------------------------------------------ALI-GNEEAFAHLLERYKSRVFTTIM-LIVRDEDVAEDLLQDTFIKAIHTMKGYNEEGKFSSWICRIAHNLAIDFFRREK-----LIQELPAAQKEVLVMRHYGDMSFQEIADATGVSINTALGRMRYALINLRKKM-PVRVQRIAG 
AJR04295     --------------------------------------------------ILV-GDESALEILINKHKQKVYSFIY-SKVYDKDVAEDIFQDTFIKVIKTLKGYNEECKFLPWVMRISHNLVIDYFRKNN-----LVDELPEDQKEVLLMRIYEDLSFKEISDKTGVSINTALGRMRYALINLRKII---------- 
ALM07199     --------------------------------------------------VLV-GNERALEILINRHNQRITSFIY-SKVLDRDVTEDIFQDTFIKVIKTLKGYSEEGKFLPWVMRISHNLIIDHFRKNK-----LIDELPDDQKEVLLMRIYKDMSFKEISENTGVSINTALGRMRYALINMRKII---------- 
AMR31573     --------------------------------------------------DLI-GDEAGLVELIRRYQSKIYTSIY-LLVKDEALAEDIFQDTFIKVINTLKGYNEEGKFLPWVTRIGHNLVIDHFRREK-----LIQLLPSEQKEVLIMRHFGDMSFKEIADVTDVSINTALGRMRYALNNLRKMM---------- 
AEI48449     --------------------------------------------------DLV-GNEKAFEKLVQRHKSKIYTTIY-LIVKDQYVAEDLMQDSFVKAVETIKGYNDEGKFLPWILRIAHNLAIDHFRRDK-----LIQRLPDPQREVLIMRHYEDMSFQEIADATGVSINTALGRMRYALINLRKQL---------- 
EAR15746     --------------------------------------------------ILI-GDERSLEILINRHNQRISSFIY-SKVYDREVTEDLFQDTFIKVIRTLKGYNEEGKFLPWVMRIAHNLVIDHYRKSN-----LIAELPEDQQVVLQLRMYRDMSFKEIAENTGVSINTALGRMRYALINLRKLI---------- 
AOM77183     --------------------------------------------------DLV-GDESVLEELLRRHKSKIYTSIY-LLVKDQYLAEDIFQDAFIKVINTLRGYNEEGKFLPWVMRIAHNLVIDYFRREK-----MIHLLPDDQKEVLIMRHYADLSFKEIADLTDVSINTALGRMRYALSNLRKMM---------- 
ADB41994     --------------------------------------------------ELI-GNEKAFAKLVQRHKSKIYTTIY-LIVKDQYIAEDLMQDTFIKAVDTIKGYNEEGKFLPWIIRIAHNLAIDYFRKDK-----LIQRLPEQQRQVLIMRHYEEMSFQEIADATGVSINTALGRMRYALINLRKQL---------- 
AKQ47336     --------------------------------------------------ALV-GNESAFEELVSRHKSKVYTTVL-LIVKDTYTAEDLLQETFVKAIHTMKGYNEEGKFSSWICRIAHNLAIDYFRREK-----LIQQLPPAQKEVLIMRHYADMSFQEIAEATGVSINTALGRMRYALINLRKKM---------- 
AKD57308     --------------------------------------------------ELI-GNEKAFAKLVQRHKSKIYTTIY-LIVKDQYIAEDLMQDTFIKAVDTIKGYNEEGKFLPWIIRIAHNLAIDYFRKDK-----LIQRLPEQQRQVLIMRHYEEMSFQEIADATGVSINTALGRMRYALINLRKQL---------- 
ANQ50471     --------------------------------------------------ELI-GSEAAFEQLLNKYKNKLFTSIL-LIVKDEFVAEDLLQDTFIKAIKMIRGYNEEGKFMPWISRIAHNMAIDHFRKQK-----LVDRLPDSQREVLVMRHYMQMSFQEIADSTGVSINTALGRMRYALINLRKMM---------- 
ALI99289     --------------------------------------------------ALV-GNESAFEELVNRHKSKVYTTIL-LIVKDTYTAEDLLQETFVKAIHTMKGYNEEGKFSSWICRIAHNLAIDYFRREK-----LIQQLPAAQKEVLIMRHYADMSFQEIAEATGVSINTALGRMRYALINLRKKM---------- 
AMS26915     --------------------------------------------------ELI-GNEACLETLIKRHQRNVYTAIY-LLVRNRALSEDIFQEAFIKIIHTIRDYNEEGKFAPWAARIARNLTIDYIRKMK-----LVKRLPEEQRQVLIMRQWGNMSFQEIADATGVSINTALGRMRYALNNLRKMM---------- 
ALL04669     --------------------------------------------------DLV-GEESVLEELLKRHKSKIYTSIY-LLVKDQYLAEDIFQDAFIKVINTLRGYNEEGKFLPWVMRIAHNLVIDYFRREK-----MIHLLPDDQKEVLIMRHYADLSFKEIAELTDVSINTALGRMRYALSNLRKMM---------- 
AFM05666     --------------------NLSKEKKSKINSGTKSTNTSTNKKRKSLPEQLI-GDNNAFAVLLNRHKNRIFTILI-TIVKDTYIAEDLMQEAFIKVVDTIRGYNEEGKFLPWLSRIAHNLAIDYFRKQK-----HVRQLPDAQREVLIMRQYFNMSFQEIADATHVSINTALGRMRYALINLRKLM---------- 
AMM50547     --------------------------------------------------ALV-GNESAFEELVNRHKSKVFTTIL-LIVKDTYTAEDLLQETFVKAINTMKGYNEEGKFSSWICRIAHNMAIDYFRKEK-----LIQLLPPAQKEVLIMRHYADMSFQEIAEATGVSINTALGRMRYALINLRKKM---------- 
CBH25636     --------------------------------------------------ELV-SDEQAFRQLVERHQDRIFGYLM-GMVKDRAVANDLFQETFERVIKAMHGYDRQGQWLSWVMSIARNAAIDHTRKQK-----HIEQLAPEQKEVLLLRQETDLTFREIAELQDVSINTALGRMRYALKNLRKMM---------- 
ABC44806     --------------------------------------------------ELV-SDEQAFRQLVERHQDRIFGYLM-GMVKDRAVANDLFQETFERVIKAMHGYDRQGQWLSWVMSIARNAAIDHTRKQK-----HIEQLAPEQKEVLLLRQETDLTFREIAELQDVSINTALGRMRYALKNLRKMM---------- 
AMD86214     --------------------------------------------------ERI-GDQRAFSALLDEFWQDVYNFQL-KRVGNEGDAEDITIQTFARAFDKIH-FDPAYSFKTWLITISKNIHIDMLRRQD-----CIKQLKDPYRTAIQLRYLHEKSYKEIAE----EMQTSLSNVKITLLRAKKIL---------- 
AOW19484     --------------------------------------------------ALV-GDEKCFEILITRHKQKVYNFIF-SKVLDRDITEDIFQDTFIKVIKTLKGYNEEGKFLPWVMRIAHNLIIDHFRKSN-----IITELPEDQKEVLLMRMYKDMSFKEISESTGVSINTALGRMRYALINMRKLI---------- 
CAL66756     --------------------------------------------------SLV-GNENALGALINRHQHRIYSFIY-SKVYNRDITEDIFQDTFIKVIRTLKGYNEEGKFLPWVMRIAHNLVIDHFRRNK-----LIKELPEDQLEVLTMRIYKDMSFKEISERTGVSINTALGRMRYALINLRKII---------- 
APA65582     --------------------------------------------------ELV-GNEGALEILINRHNQRITSFIY-SKVLDRDITEDIFQDTFIKVIKTLKGYSEEGKFLPWVMRISHNLIIDHFRRNK-----LVEELPDDQKEVLLMRIYKDMSFKEISENTGVSINTALGRMRYALINLRKII---------- 
APQ18580     --------------------------------------------------ELV-GNESALEVLINRHNQRITSFIY-SKVLDRDITEDIFQDTFIKVIKTLKGYSEEGKFLPWVMRISHNLIIDHFRRNK-----LVEELPDDQKEVLLMRIYKDMSFKEISENTGVSINTALGRMRYALINLRKII---------- 
EAQ40135     MEVLAILIYKVV--------------------------------------TLV-GDEKSLAMLIARHKQRIYSFIY-SKVYDRDISEDIFQDTFIKVIKTLKGYNEEGKFLPWVMRIAHNLVIDHFRRNN-----IIEELPEDQKEVLKMRIYQEMSFKEISERTGVSINTALGRMRYALINLRKVI---------- 
ANH60965     MEVLAILIYKVV--------------------------------------TLV-GDEKSLAMLIARHKQRIYSFIY-SKVYDRDISEDIFQDTFIKVIKTLKGYNEEGKFLPWVMRIAHNLVIDHFRRNN-----IIEELPEDQKEVLKMRIYQEMSFKEISERTGVSINTALGRMRYALINLRKVI---------- 
ADF52676     --------------------------------------------------VLV-GNELALSELIRRHQHRIYSFIY-SKVFDKDIAEDIFQDTFIKVINTLKGYNEEGKFLPWVMRIAHNLVIDHFRRNK-----VIRELPEDQLEVLTMRIYKEMSFKEISERTGVSINTALGRMRYALINLRKII---------- 
AOW16450     --------------------------------------------------TLV-GKEASLSILINRHQQRLFSFIY-SKVKDRDITEDVFQDTFIKVIKTLKGYNEEGKFLPWVMRIAHNLVIDHFRKTK-----LVNELPEEQKEVLVMRMYKDMSFKEISENTGVSINTALGRMRYALINMRKII---------- 
APY07188     --------------------------------------------------ELV-GDESALSVLIERHKQKIYSFIY-SKVYDRDITEDIFQDTFIKVIRTLKGYNEEGKFLPWVMRIAHNLVIDHFRKNN-----VIEELPEDQKQVLLMRMYQDMSFKEISERTGVSINTALGRMRYALINMRKVI---------- 
AEE20665     --------------------------------------------------TLV-GDEQSLAMLIARHKQRIYSFIY-SKVYDRDISEDIFQDTFIKVIKTLKGYNEEGKFLPWTMRIAHNLVIDHFRRNN-----IIEELPEDQKEVLKMRIYQEMSFKEISDRTGVSINTALGRMRYALINMRKII---------- 
ALU28212     --------------------------------------------------TLV-GGEEALEVLIKRHQSKIYGFIF-SKVSDAELANDIFQDTFIKVINTLKGYNEEGKFLPWVIRIAHNLVMDHYRREK-----LLKELPEDQRQVITMRMYQDLSFKEIAELTDVSINTALGRMRYALLNLRKLI---------- 
APA93476     --------------------------------------------------TLV-GGEEALEVLIKRHQSKIYGFIF-SKVSDAELANDIFQDTFIKVINTLKGYNEEGKFLPWVIRIAHNLVMDHYRREK-----LLKELPEDQRQVITMRMYQDLSFKEIAELTDVSINTALGRMRYALLNLRKLI---------- 
AJA70202     --------------------------------------------------TLV-GGEEALEVLIKRHQSKIYGFIF-SKVSDAELANDIFQDTFIKVINTLKGYNEEGKFLPWVIRIAHNLVMDHYRREK-----LLKELPEDQRQVITMRMYQDLSFKEIAELTDVSINTALGRMRYALLNLRKLI---------- 
ADV50713     --------------------------------------------------VLV-GEEKALEILINRHNQRISSFIY-SKVLDRDITEDIFQDTFIKVIKTLRGYSEEGKFLPWVMRIAHNLVIDHFRKNK-----LIEELPEDQKEVLMMRIYKDMSFKEISENTGVSINTALGRMRYALINLRKVI---------- 
AIZ42579     --------------------------------------------------VLV-GEEKALEILINRHNQRISSFIY-SKVLDRDITEDIFQDTFIKVIKTLRGYSEEGKFLPWVMRIAHNLVIDHFRKNK-----LIEELPDDQKEVLMMRIYKDMSFKEISENTGVSINTALGRMRYALINLRKVI---------- 
AIY14227     --------------------------------------------------VLV-GEEKALEILINRHNQRISSFIY-SKVLDRDITEDIFQDTFIKVIKTLRGYSEEGKFLPWVMRIAHNLVIDHFRKNK-----LIEELPDDQKEVLMMRIYKDMSFKEISENTGVSINTALGRMRYALINLRKVI---------- 
BAO77217     --------------------------------------------------ELV-GDEGSLSILIKRHKQRIYSFIY-SKVYDRDITEDVFQDTFIKVIRTLKGYNEEGKFLPWVMRIAHNLVIDHFRKNS-----VIEELPEDQKQVLLMRMYQDMSFKEISERTGVSINTALGRMRYALINMRKVI---------- 
APS39510     --------------------------------------------------VLV-GNEIALSKLINRHQHRIYSFIF-SKVFDRDVAEDIFQDTFIKVINTLKGYNEEGKFLPWVMRIAHNLVIDHFRRNK-----LIKELPEDQLEVLTMRIYKDMSFKEISERTGVSINTALGRMRYALINLRKII---------- 
AJH14800     --------------------------------------------------ALV-GGEEALEVLIKRHQSKIYGFIF-SKVSDAELANDIFQDTFIKVINTLKGYNEEGKFLPWVIRIAHNLVMDHYRREK-----LLKELPEDQRQVITMRMYQDLSFKEIAELTDVSINTALGRMRYALLNLRKLI---------- 
APU11429     --------------------------------------------------VLV-GDEKSLEVLINRHNQRISSFIY-SKVLDRDITEDIFQDTFIKVIKTLKGYSEEGKFLPWVMRIAHNLIIDHFRKNK-----LIEELPEDQKEVLLMRIYKDMSFKEISENTGVSINTALGRMRYALINMRKII---------- 
ADY30548     --------------------------------------------------VLV-GDEKSLEVLINRHNQRISSFIY-SKVLDRDITEDIFQDTFIKVIKTLKGYSEEGKFLPWVMRIAHNLIIDHFRKNK-----LIEELPEDQKEVLLMRIYKDMSFKEISENTGVSINTALGRMRYALINMRKII---------- 
APU70239     --------------------------------------------------FLV-GDENALAALINRHQHRIYSFIF-SKVFDKDIAEDIFQDTFIKVIRTLKGYNEEGKFLPWVMRIAHNLVIDHFRKNK-----LIKELPADQLEVLTMRIYKDMSFKEIAERTDVSINTALGRMRYALINLRKII---------- 
APY00374     --------------------------------------------------VLI-GDESSLEILIKRHKQRIYSFIY-SKVYDRDIAEDIFQDTFIKVIRTLKGYNEEGKFLPWVMRIAHNLVIDHFRKNN-----LIEELPDDQKEVLVMRMYQDMSFKEISERTGVSINTALGRMRYALINMRKVI---------- 
AKA36226     --------------------------------------------------ILV-GDEKALETLINRHNQRISSFIY-SKVLDRDITEDIFQDTFIKVIKTLKGYSEEGKFLPWVMRIAHNLIIDHFRKNK-----LIEELPEDQKEVLMMRIYRDMSFKEISENTGVSINTALGRMRYALINLRKIV---------- 
APZ47248     --------------------------------------------------TLV-GNESALGVLIKRHQQRLFSFIY-SKVKDKDITEDIFQDTFIKVIRTLKGYNEEGKFLPWVMRIAHNLVIDYFRKSN-----LVNELPDEQKDVLVMRMYKDMSFKEISENTGVSINTALGRMRYALINMRKLI---------- 
APG59455     --------------------------------------------------SLV-GNENALATLINRHHHRIYSFIF-SKVFDRDIAEDIFQDTFIKVIRTLKGYNEEGKFLPWVMRISHNLVIDHFRKNK-----LIKELPEDQLEVLTMRIYKDMSFKEISERTGVSINTALGRMRYALINLRKII---------- 
ALJ06691     --------------------------------------------------ILV-GNESSLETLINRHKQRIYSFIY-SKVYDRDITEDIFQDTFIKVIKTLKGYNEEGKFLPWVMRIAHNLVIDYFRKNS-----LINKLPDDQKEVLLMRIYDDMSFKEISDRTGVSINTALGRMRYALINLRKII---------- 
EAR00272     --------------------------------------------------VLV-GDEKALEVLINRHNQRISSFIY-SKVLDRDITEDIFQDTFIKVIKTLKGYSEEGKFLPWVMRIAHNLIIDHFRKNK-----LIDELPDDQREVLFMRIYKDMSFKEISENTGVSINTALGRMRYALINLRKII---------- 
AOR29341     --------------------------------------------------TLV-GDEPSLSVLIKRHQQRLYSFIY-SKVYDRDVTEDVFQDTFIKVIRTLKGYNEEGKFLPWVMRIAHNLVIDHFRKNN-----LVEELPEEQKTVLVMRMYNDMSFKEISENTGVSINTALGRMRYALINLRKLI---------- 
AFJ08418     --------------------------------------------------DLA-GDNRAFDLLLSRNQSKLFSYIL-FVVRNRDVADDIFQETFVKIITKLQGYKPSGKFSAWAMRIAHNVIMDWYRAQK-----MMEHLPASQREVVFMRFYQEMSFKEIAKTTGVSINTSLGRMRYAILNLRKMV---------- 
AEM72051     --------------------------------------------------ILV-GDEKALEILINRHNQRITSFIY-SKVLDRDVAEDIFQDTFIKVIKTLKGYSEEGKFLPWVMRIAHNLVIDHFRKNK-----LIDELPDDQREVLIMRIYKDMSFKEISENTNVSINTALGRMRYALINLRKIV---------- 
AMR28415     --------------------------------------------------ALI-GREAAFAQLLQRHQARVFTTIH-LVVRDEDMAEDLTQDTFIKAIHTLKGYQDEGKFGSWLCRIAHNLAIDAFRRAK-----LIQELPAAQKEVLLMRHYGDMSFQEIADATGVSINTALGRMRYALINLRKKM-SLRVQRIAS 
AEH02215     --------------------------------------------------TLV-GDESSLEVLIKRHKQRIYSFIY-SKVYDRDVAEDVFQDTFIKVIRTLKGYNEEGKFLPWVMRIAHNLVIDYFRKNN-----LIEELPCDQKEVLVMRMYQDMSFKEISERTGVSINTALGRMRYAIINMRKII---------- 
APY12875     --------------------------------------------------TLV-GEEYALEILIQRHKQKIYSFIY-SKVYDRDIAEDIFQDTFIKVIRTLKGYNEEGKFLPWVMRIAHNLVIDFFRKNN-----LVDELPDDQKEVLLMRMYNDMSFKEISERTGVSINTALGRMRYALINLRKII---------- 
AOR26816     --------------------------------------------------QLV-GEESALSILINRHQQRLYGFIF-SKVYDRDVTEDIFQDTFIKVIRTLKGYNEQGKFLPWVMRIAHNLIIDYFRKNN-----LLEELPQDQKDVIKMRLYQDMSFKEISDNTGVSINTALGRMRYGLINLRKMI---------- 
AIZ63054     --------------------------------------------------ALI-GKEEAFELLLNRHKSRVFTTIM-LIVRDEAVAEDLLQDTFIKAIHTMKGYNEEGKFSSWIGRIAHNLAIDFFRREK-----LIQDLPAAQKEVLVMRHYGDMSFQEIADATGVSINTALGRMRYALINLRKKM-PVRVQRIAG 
ALD21835     --------------------------------------------------ALI-GKEEAFELLLNRHKSRVFTTIM-LIVRDEAVAEDLLQDTFIKAIHTMKGYNEEGKFSSWIGRIAHNLAIDFFRREK-----LIQDLPAAQKEVLVMRHYGDMSFQEIADATGVSINTALGRMRYALINLRKKM-PVRVQRIAG 
AJW63873     --------------------------------------------------KLI-GNEAALEILLKRHQREIFTFIF-YKLGDEDLANDVFQDTFMKIIVTLKGYKDEGKFSLWAKRIAHNLVIDHYRQKS-----MIECLPENQREVLELRFFKELSFKEIAEHTNSSINTTLGRVRYALINLRKMM---------- 
AKH96496     --------------------------------------------------KLI-GNEAALEILLKRHQRDIYTFIF-YKLGDEDLANDIFQDTFMKIIITLKGYKDEGKFSLWAKRIAHNLVIDHFRIKS-----MIECLPENQREVLELRFFKELSFKEIAEHTNSSINTTLGRVRYALINLRKMV---------- 
ANW95918     --------------------------------------------------VLV-GNEDCLSELISRHQEKIFGYIY-SKTFDKELSDDLFQDTFIKIIHTLKGYNEEGKFLPWALRIAHNLTMDYYRDKK-----LIDFLPADQQEVLRMRIFMDSSFKEIAEHTNVSINTALGRMRYALINLRKIL---------- 
AHJ95993     --------------------------------------------------ALI-GQENAFAQLLERHKARVFTTIM-LIVRDEDVAEDLLQDTFIKAIHTMKGYNEEGKFSSWICRIAHNLAIDCFRREK-----LIQELPAAQKEVLIMRHYGDMSFQEIADATGVSINTALGRMRYALINLRKKM-PVRVQRIAS 
ALM20016     --------------------------------------------------VLV-GKEYALEVLINRHKQKIYSFIF-SKVMDKDITEDVFQDTFIKVIRTLKGYNEEGKFLPWVMRIAHNLVIDHFRKNK-----LVEELPEDQKQVLKMRIYKEMSFKEIAEQTEVSINTALGRMRYALINLRKII---------- 
AGC78615     --------------------------------------------------VLV-GSEKGLEVLITRHKQRIYSFIF-SKVMDRDITEDIFQDTFIKVIRTLKGYNEEGKFLPWVMRIAHNLVIDHFRRNK-----LVEELPADQKEVLTMRIFKEMSFKEIAACTDVSINTALGRMRYALINLRKVI---------- 
AEE52337     --------------------------------------------------QLI-GNERAFEELLNRHQQKIYTSIY-LFVKDQSLAEDIFQEVFIKIIDTLRGYNHEGKFLQWAMRISYNMCVDYFRRTK-----LVDMLPPEQREVVILRHYADMSFKEIAKLTRVSINTALGRMRYALINIRKMV---------- 
AOE51764     --------------------------------------------------VLV-GDENSLSVLITRHQSKIYGFIY-SKVTDRDIADDIFQDTFIKVIKTLKNYNEEGKFLPWVMRISHNLIVDHFRRNK-----LIEELPDDQKEVLQMRIYQDLSFKEIADMTGVSINTALGRMRYALMNLRKVI---------- 
APA00842     --------------------------------------------------LLV-GNEEALATLIKRHESKIYGFIY-SKVSDRDVANDIFQDTFIKVIKTLKNYNEEGKFLPWVMRIAHNLIIDYFRKNK-----LIEELPEDQKEVLVMRMYKDMSFKEISEITGVSINTSLGRMRYALMNLRKVI---------- 
AHM61518     --------------------------------------------------ELV-GNEEAFKTLVERHKSRIYTAVY-LIVKDAEIAEDLLQDSFVKAINTIQGYNEEGKFLPWILRIAHNLAIDYFRKQK-----LIAELPDAQRDVLIRRHFMQMSFQEIADATGVSINTALGRMRYALINLRKKM---------- 
CAL43194     --------------------------------------------------LLV-GDENALSILVKRHESKIFGFIY-SKVLDRDVANDIFQDTFIKVIKTLKNYNEEGKFLPWVMRIAHNLVIDHFRKAK-----LLKELPDDQREVVEMRIYQDLSFKEISESTGVSINTALGRMRYALINLRRII---------- 
AIN73614     --------------------------------------------------LLV-GDENALSILVKRHESKIFGFIY-SKVLDRDVANDIFQDTFIKVIKTLKNYNEEGKFLPWVMRIAHNLVIDHFRKAK-----LLKELPDDQREVVEMRIYQDLSFKEISESTGVSINTALGRMRYALINLRRII---------- 
AIN72182     --------------------------------------------------LLV-GDENALSILVKRHESKIFGFIY-SKVLDRDVANDIFQDTFIKVIKTLKNYNEEGKFLPWVMRIAHNLVIDHFRKAK-----LLKELPDDQREVVEMRIYQDLSFKEISESTGVSINTALGRMRYALINLRRII---------- 
ALU74366     --------------------------------------------------VLV-GKELAIELLIKRHQQRLYSFIY-SKVQNRDTTEDLFQDTFIKVIKTLKGYNEEGKFLPWVMRISHNLIIDFFRKNN-----LLEELPEEQKEVLKMRIYNDMSFNEIAENTGVSINTALGRMRYALINMRKII---------- 
ADR22162     --------------------------------------------------QLV-GNEVAFEELVNRHKSRIFTTIY-MIVKDHYVAEDLMQEVFIKAIRTLKGYNEEGKFLPWILRIAHNLAIDKFRKNK-----LISELPEAQKQVLIMRHYMDMSFKEISDQTGVSINTALGRMRYALINLRKKM---------- 
AKP71528     --------------------------------------------------LLI-GNELALERLIERNQSDLFNFIF-YKVLDESLANDIFQDTFMKIIIKLKGYKDEGKFVLWAKRIAHNLIIDHYRLLS-----MIQLLPDNQKEVVKLRFFDGLSFKEIAEHTDCSINTTLGRVRYAVMNLRKIM---------- 
AFD56426     --------------------------------------------------LLI-GNELALERLIERNQSDLFNFIF-YKVLDESLANDIFQDTFMKIIIKLKGYKDEGKFVLWAKRIAHNLIIDHYRLLS-----MIQLLPDNQKEVVKLRFFDGLSFKEIAEHTDCSINTTLGRVRYAVMNLRKIM---------- 
ADZ12084     --------------------------------------------------LLI-GNELALERLIERNQSDLFNFIF-YKVLDESLANDIFQDTFMKIIIKLKGYKDEGKFVLWAKRIAHNLIIDHYRLLS-----MIQLLPDNQKEVVKLRFFDGLSFKEIAEHTDCSINTTLGRVRYAVMNLRKIM---------- 
AFR35229     --------------------------------------------------LLI-GNELALERLIERNQSDLFNFIF-YKVLDESLANDIFQDTFMKIIIKLKGYKDEGKFVLWAKRIAHNLIIDHYRLLS-----MIQLLPDNQKEVVKLRFFDGLSFKEIAEHTDCSINTTLGRVRYAVMNLRKIM---------- 
AGC39644     --------------------------------------------------LLI-GNELALERLIERNQSDLFNFIF-YKVLDESLANDIFQDTFMKIIIKLKGYKDEGKFVLWAKRIAHNLIIDHYRLLS-----MIQLLPDNQKEVVKLRFFDGLSFKEIAEHTDCSINTTLGRVRYAVMNLRKIM---------- 
AIH02249     --------------------------------------------------LLI-GNELALERLIERNQSDLFNFIF-YKVLDESLANDIFQDTFMKIIIKLKGYKDEGKFVLWAKRIAHNLIIDHYRLLS-----MIQLLPDNQKEVVKLRFFDGLSFKEIAEHTDCSINTTLGRVRYAVMNLRKIM---------- 
AKQ39850     --------------------------------------------------LLI-GNELALERLIERNQSDLFNFIF-YKVLDESLANDIFQDTFMKIIIKLKGYKDEGKFVLWAKRIAHNLIIDHYRLLS-----MIQLLPDNQKEVVKLRFFDGLSFKEIAEHTDCSINTTLGRVRYAVMNLRKIM---------- 
AEA45597     --------------------------------------------------VLI-GDEKAFEVLLLRHKDKIFRSIY-HKLRDREIAEDIFQETFVKIIQTLKGYNEEGKFLPWAMRIAQNLVIDYFRKQG-----LIQHLPESQKEIIEKRIFQDLSFKDIAEAENISINTALGRMRYALINLRKLI---------- 
AFL78115     --------------------------------------------------VLL-GDQSAISKLIERHSRRVRDYIN-MMVKDRDVAEDIFQETFIKAVRVIDGYTDNGKFLSWVLRIAHNQVIDYFRAQR-----LVELLPAEQREVVMMRYFAGLSFKDIAEQTDVSINTALGRMRYALINLRRMI---------- 
AMC09975     --------------------------------------------------LLV-GNEKSLEILIVRHKQRIFSFIL-SKIQDREISEDIFQDTFIKVINTLKGYNEEGKFLPWVMRIAHNLIIDHFRRNK-----LIEELPDDQKEVLLMRMYKDMSFKEIAENTAVSINTALGRMRYALINLRKLI---------- 
SCM57369     --------------------------------------------------ELV-GNDRAFEVLLSRHKHPLFSYIL-YRVRNRDLADDIFQDTFIKAIFTIKGYTESGRFRAWITRIAHNLIVDYFRQER-----LVRHLPGSQREVLDMRYYQELSFKEIADKTGVSINTALGRMRYAILNMRKMA---------- 
APG64823     --------------------------------------------------TLV-GNELALETLIKRHKQRLYSFIY-SKIQNRDITEDIFQDTFIKVIRTLKGYNEEGKFLPWVMRISHNLVIDHFRKSN-----LIEELPEEQKEVLKMRIYNDMSFNEISENTGVSINTALGRMRYALINLRKII---------- 
AFL82254     --------------------------------------------------FLV-GNESALSELVTRHKQRIYSFIY-SKVFDRDITEDIFQDTFIKVIKTLKGYNEEGKFLPWVMRIAHNLVIDHFRKNN-----LIEELPDDQKEVLMMRIYKDMSFKEISEQTGVSINTALGRMRYALINLRKVI---------- 
AMX55936     --------------------------------------------------KLI-GNEAALEILLKRHQRDIYTFIF-YKIGDEDLANDIFQDTFMKIIITLKGYKDEGKFSLWAKRIAHNLVIDHFRIKS-----MIECLPENQREVLELRFFKELSFKEIAEHTNSSINTTLGRVRYALINLRKMA---------- 
AIL43962     --------------------------------------------------KLI-GNEAALEILLKRHQRDIYTFIF-YKLGDEDLANDIFQDTFMKIIITLKGYKDEGKFSLWAKRIAHNLVIDHFRIKS-----MIECLPENQREVLELRFFKELSFKEIAEHTNSSINTTLGRVRYALINLRKMA---------- 
ALW83991     --------------------------------------------------ALI-GQESAFSILLERHRSRAFTTIL-LIVRDEDVAEDLLQDTFIKAIHTLKGYNEEGKFAPWICRIAHNLAIDSFRRGK-----LIQELPAAQKEVLLMRHYGDMSFQEIADATGVSINTALGRMRYALINLRKKM-PLRVQRVAS 
ALR32660     --------------------------------------------------LLI-GDEEALSTLIHRHQRELFTFIF-YKINDEDLANDVFQDTFMKIIVMLKGYNEEGKFILWAKRIAHNLIIDHFRSKS-----MLQFLPQNQQEVIKLRFFDGLSFKEIADHTDMSINTTLGRVRYALINLRKIM---------- 
AKK72304     --------------------------------------------------LLI-GREEALSTLIHRHQRELFTFIF-YKINDEDLANDIFQDTFMKIIVMLKGYNEEGKFILWAKRIAHNLIIDHFRAKS-----MLQFLPLNQQEVIKLRFFDGLSFKEIADHTDMSINTTLGRVRYALINLRKIM---------- 
EAP86209     --------------------------------------------------ALV-GDETALSTLINRHQQKLYSFIY-SKVFDRTITEDVFQDTFIKVIRTLKGYNEEGKFLPWVMRISHNLVIDHFRKNS-----LIHELPEDQKEVLIMRIYKDMSFKDIAEQTDVSINTALGRMRYALINLRKVI---------- 
ACU06647     --------------------------------------------------WLI-GNEKTLAVLIERHQKDLFSFIF-YKLMDEDLANDIFQDTFMKIIVTLKGYNEEGKFILWAKRIAHNLIIDHFRLKS-----MLVYLPANQQEVIRLRFFDGLSFKEIADQTDSSINTTLGRVRYALINLRKIM---------- 
ANF50966     --------------------------------------------------LLI-GDESALSTLIHRHQRELFTFIF-YKINDEDLANDVFQDTFMKIILMLKGYNEEGKFILWAKRIAYNLIIDHFRLKS-----MLQFLPQNQQEVIKLRFFDGLSFKEIADHTDMSINTTLGRVRYALINLRKIM---------- 
ALO13978     --------------------------------------------------DLV-GKDSSIEVLINRHKDRVFTYIL-LLVKNEELAEDIFQDTFVKVINSLRKYKDEGRFVSWVLRIGHNLVIDHFRKEK-----LVEQLPFEQRQVVVMRHYMGMSFKEISQHTNVSINTALGRMRYALINMRKMI---------- 
ADE82970     --------------------------------------------------ELV-GNNHAFDELLSRTQDNIFSYII-RVVKDEELANELFQETFLKIISKIQHYTETGKLQWWMIRVAHNTVIDYYRDLK-----LMNALPAPQREVVYMRYFQDMSFKEIAEELGCSINTSLGRMRYALINMRKYS---------- 
ABG60930     --------------------------------------------------TLV-GNEEAFAELIKRHKSKVYSTIY-LIVKDRYLAEDLLQDVFIKVIHKMKGYNDEGKFLPWVVRIAHNLAIDYFRRNK-----LIHKLPESQREVVLMRHFSDMSFQEIADSTGVSINTALGRMRYALINLRKEL---------- 
APU95898     --------------------------------------------------ELI-GQESGLEALLNRYKSKIYTSIY-MKVKDEYLAEDIFQETFIKIINTLKGYNEEGKFLPWAIRIAHNMIVDFFRKAK-----MIQKLPDDQKEVLIMRHFCDMSFKDIAEITEVSINTALGRMRYALSNLRKMI---------- 
BAP33723     ------------AANIILRR------------------------------LLI-GDEGALSTLIHRHQRELFTFIF-YKINDEDLANDIFQDTFMKIIVMLKGYNEEGKFILWAKRISHNLIIDHFRAKS-----MLQFLPLNQQEVIKLRFFDGLSFKEIADHTDMSINTTLGRVRYALINLRKIM---------- 
CDN32184     --------------------------------------------------VLL-GNSEAIEMLIERHRRKVYNYIL-MMVKNRSLADDIFQDTFIKVIQSIEGYADNGKFVSWVLRIAHNQIIDHFRSLK-----LVDLLPEEQREVVMLRHFVGMSFKEIAEQTNVSINTALGRMRYALINLRKLI---------- 
AFC25138     --------------------------------------------------DLI-GDEKSFENLLNKHKARIYTSIY-MFVKDKDLANDLFQETFIKIIDTFRGYNEEGKFLQWALRISYNLCVDHFRKNK-----LVDCLPKEQREVIILRHYAELSFKEIAQLTKVSINTALGRMRYALINIRRMI---------- 
AFL83541     --------------------------------------------------ELI-GSEAAFEMLVEKYQSRVYTTIY-LIVKDQGVAEDLLQDVFIKVVQTLNDYNEEGKFQPWLMRIAHNLAIDYFRKSK-----LIDELPESQKQVLIMRHYMDLSFQEIAEQTGVSINTALGRMRYALINMRKKM---------- 
AKP51671     --------------------------------------------------ELI-GSEIAFERLVDKYKTKVYTTIL-MIVKEQGVAEDLLQDVFVKVVQTLNDYNEEGKFQPWLMRIAHNLAIDHFRKMK-----LIEELPESQKQVLIMRHYMDLSFQEIAEQTGVSINTALGRMRYALINLRKKL---------- 
AEL26053     --------------------------------------------------ELI-GSEIAFERLVDKYKTKVYTTIL-MIVKEQGVAEDLLQDVFVKVVQTLNDYNEEGKFQPWLMRIAHNLAIDHFRKMK-----LIEELPESQKQVLIMRHYMDLSFQEIAEQTGVSINTALGRMRYALINLRKKL---------- 
APT21228     --------------------------------------------------LLV-GNENALAQLIDRHQTKIYGFIY-SKVQDNEIANDIFQDVFIKVIKTLKKYNEEGKFLPWVMRIAHNLIIDTFRREK-----LIEELPEDQRQVLEMRIYDDLSFKEIAEITGVSINTALGRMRYALLNMRRSI---------- 
AEW84937     --------------------------------------------------LLV-GNENALAQLIDRHQTKIYGFIY-SKVQDNEIANDIFQDVFIKVIKTLKKYNEEGKFLPWVMRIAHNLIIDTFRREK-----LIEELPEDQRQVLEMRIYDDLSFKEIAEITGVSINTALGRMRYALLNMRRSI---------- 
ADX68229     --------------------------------------------------VII-GNESALETLINRYKTRIYSSIY-NKVLNRDVAEDIFQDTFVKVILTLKGYNEEGKFYPWVQRIAHNLTIDYFRANK-----LIDCLPADQKEVLILRIFRDLTFKEIAEETEVSINTALGRMRYALINLRKLI---------- 
ACY49217     --------------------------------------------------QLV-GDAQAFRRLVERHQERIYGYLL-GMVRDPEVASDLFQETFLRVLAALRAYTRQGRWLAWVLRIARNAALDYLRSRR-----CIERLPPEQREVLLLRQEAELTFREIAELTGVSINTALGRMRYALINLRKMM---------- 
AEN74230     --------------------------------------------------QLV-GDAQAFRRLVERHQERIYGYLL-GMVRDPEVANDLFQETFLRVLAALRAYTRQGRWLAWVLRIARNAALDYLRSRR-----CIERLPPEQREVLLLRQEAELTFREIAELTGVSINTALGRMRYALINLRKMM---------- 
ADY37351     --------------------------------------------------QLV-GNVSAFNTLLIRYIPKIRQAVR-RFLSNSEDINDVLQDICIHVGTKLKNYNENGKFSGWLTCVVANYMCSYCRKKK-----SVEELPDELKKLVEMKFKEKMTLQAIADKLGMKKTTVAAKLNSAYRKLEKSM---------- 
ALJ46656     --------------------------------------------------QLL-GNKNAFEALYRGYNARIYNFVL-SMVSNAGVAKDITQDIFLHIWEK--LIDLEGNFDGYLFKISQNMVYHYVRRELDYLFLLLEELPPARREVFMLYWKSGLNYREIADQLNISEKTVATQVHRSLDFLRDKL---------- 
SCV11017     --------------------------------------------------QLL-GNKNAFEALYRGYNARIYNFVL-SMVSNAGVAKDITQDIFLHIWEK--LIDLEGNFDGYLFKISQNMVYHYVRRELDYLFLLLEELPPARREVFMLYWKSGLNYREIADQLNISEKTVATQVHRSLDFLRDKL---------- 
ALJ58985     --------------------------------------------------TLV-GNNEAFDILLNRYKDRLYAYIY-YTVRNEELAEDIFQETFTKAIVTIQGYNENGKFPAWLTRIAHNLIIDCFRQEK-----LMKHLPDEQREVVHMRFYQDLSFKEIAEMTGVSINTSLGRMRYAILNLRRMA---------- 
AFU67191     --------------------------------------------------ILV-GDEKSLSTLINRHQQKIFSFIF-SKVYDKDLAEDIFQDTFIKVIRTLKGYNEEGKFLPWVMRIAHNLVIDHFRKSN-----LIKELPQDQLEVLEMRIFKEMSFKEIAFKTDVSINTALGRMRYALINLRKII---------- 
AEK22911     --------------------------------------------------TLIETKAKAFEYLVERYQRKLYWHIR-HLVLSHDDTDDILQETFIKVFKSID-FREESSLFSWMYRIATNQALDFLKKKA-----AIACLPEKQQIVFKMKYFEELKYEEISAILGTSVGALKASYHHAVEKIKIYV---------- 
ANU58435     --------------------------------------------------SLV-KNTKAFDQLVGKYQSPIRRFFLNLTCGDSELSDDLAQDTFIKAYTNIA-FRNLSSFSTWLYRIAYNVFYDYIRSRK-----SLKMLKEVERTCIMLFYMEDISIDKIAGIVGIPSGTVKSHLSRGKEKLATYLR--------- 
ADV43524     --------------------------------------------------EVLSTQKRGFEMIVARYSEQLYWQIR-RMVLSHEDADDLLQNTFIKAWMNID-FRAEAKLSTWLYRIALNECLTFLNKQR-----ALLSLPEKQRMVFNLKYYQEMKYEEMSDIFGTSVGALKASYHHAVKKIEKFL---------- 
ADY34432     --------------------------------------------------EIIKREQEAFRLLVNKYKERLYWHIR-KIVINHDDTDDLLQNVFVKIWQGLQ-FRNDSKLYTWMYRIATNESLNFLNEKS-----AILTLSERQRLIFNMKYFDDMPYEDMADVLGVAVGTLKATYHNAVKKIEENL---------- 
AGY52700     --------------------------------------------------DILGKENYAFNLIVRKYSERLYWHIK-KMVISHDDANDLLQNTFIKAWNALP-FREESRLFTWLYRIATNEVLTFLKKKQ-----AILKLPEKQRIVFNMRYFDELKYEEISEILGTSVGALKASYHHAAKKIEESI---------- 
ALC97945     --------------------------------------------------RLI-NDRLAQKQLYDQYAPALLSVCR-LYISDLQFAEDALLKAFFKIFTSLS-YEEQEHFYAWIRRITVNECIDFLKSKA-----FIDKLPSACRTVFNLYVFENESHKQIAEKLGISEGTSKSQLAYAKKLLQQYV---------- 
AND20187     --------------------------------------------------EIIARQKEAFECIVNEYSEQLYWQIR-RMVLSHEDANDLLQNTFIKAWTNLE-FRAEAKMSTWLYRIALNECLTFLNKQR-----ALLTLPEKQRIVFNLKYFQEMKYEDMSEILGTSIGALKASYHHAVKKIENFL---------- 
AII62721     --------------------------------------------------EIIARQKEAFECIVNEYSEQLYWQIR-RMVLSHEDANDLLQNTFIKAWTNLE-FRAEAKISTWLYRIALNECLTFLNKQR-----ALLTLPEKQRIVFNLKYFQEMKYEDMSEILGTSIGALKASYHHAVKKIENFL---------- 
AFL97415     --------------------------------------------------TLI-GKQSAQTTLMNLLWDKVHYYVL-SKIQNKADAEDISIKTFTKVFQKLK-YNEDFDFTTWVRAIAHNTMIDYIRKKP-----HVAKLPAIYQEIIRLRYLEEKTYNQIAQ----ELNLSLSNVKVRLLRAKALL---------- 
AIP99032     --------------------------------------------------TLI-GKQSAQTTLMNLLWDKVHYYVL-SKIQNKADAEDISIKTFTKVFQKLK-YNEDFDFTTWVRAIAHNTMIDYIRKKP-----HVAKLPAIYQEIIRLRYLEEKTYNQIAQ----ELNLSLSNVKVRLLRAKALL---------- 
