# Supplementary material for: Phylogenetic comparison between Type IX Secretion System (T9SS) protein components suggests evidence of horizontal gene transfer
Source: PeerJ. 2020 Jun 26;8:e9019. doi: 10.7717/peerj.9019 (PMC7323717; doi:10.7717/peerj.9019)
Supplement: Supplemental Information 1 — T9SS components sequences, alignment of each T9SS protein family, NEX files used as input for MrBayes tool, genome annotation (GFF) file for Porphyromonas gingivalis and detailed Bayesian Inference trees with support values. [file peerj-08-9019-s001.zip › supplemental/Supplemental files/Supplemental Data S2/sov.rphylipi]

159  2704  i

AKV64357     ------------------------------------------------------------------------------PDNTEFIYDEKTYLLVTKLGD----------------------------------LGSPIPF--TPEEYLRYMQRDSIRRYFM--------------AEKLFG----PGGVKLRTQGSAEVAMGAKSNATNNPSLPENARKHSYFDFSEKIQTNVQ----------------------------------ASVGTKLNFGMNYNTESTFDFDAKKLKLAFE------------------------------------E------------------DDIIKLIEAGNVSMNTRNTLIRGGASLFGIHTKMQFGKFDVDMVVSQQEAETKRVNTKGGAQTTPFELSAGQYDENRHFFFGHYFRDRY----DGAMKTLPFI-VKINRVEVWVTNKKGNN-RNIVAFTDLGE---------YEKVEARLL---DYTVNSILGYISLNMRLSA-DEVLGIAFEYTY------NG-----VYQVGEF---STD-------------ENLYVKLLKGTAM--SPYWHFMMKNAYQL------GVYNVQKEKFKLNVFYQS-----------KGQLLLRVLGMDRLDAKQE--------DGT--YDFV---------------------D--------------------------------------------------------------------GYTILPQKGVVILPTVEPFGKTLADA-F-----AKYCFQELYDTTAVAA-VAEKN-KFIFRGEYKASPGG-DISLGAI-NVTPGSVVVTAGGVKLTENVDYTVDYLSGNVSIINEAILSSGTPINVSLENRGLMNMQRKTMFGIDLNYNFSK----DFTLGGTFMH--TTKSVIGDESLKNTLWGLNLNYRTQAQWLTNALDLLPFVELTKPSEITVNAEFAHLIPGHY----------------SYLDDFESSQSYIDLM--YSWMLSSTPF---YGKHRAKLSWFYIDP---HLKNLE-LSNHYVREVKTSELFPYRDSYLHTLLMSYYPSERGPYNLN--------NP----WGGIMRKI-DFEASNIEYVEFWLLDPFI------------------GSMYINLGEISEEVLKDE-KKFFENGMP-------WG-KVPKRQGAFDNTAG-ARPKQDVGFNGLTTA---EE-------------------PFSPNDPGGDNFHHYRGYDE----------RYKQY------NGVEGNSAE--VPDVEDIN-QDNTLNEI-EKYFQYRVEL-------------YIVDSR---------IWYQFKVPVR----------------------DFKTIRFMRVYLTNFSEEVILRFGTFKLVRGDWRQYER--LEVSTVNIEEN----VNYVLPPGVLRSLDP----QQNEQSMSLKV---RTLAPGD--ARAVYKN-TGYDLRRYKRLQMFTHAELSVFIRLGTDYRNNYYEYSIP-L---RLT----------VW-PKENM-----------FDFKLSALTDIKTKR----------TVSVMGNPTLSEVKTIMIGIRN--SAEIWVNELRLTDYD-EKGGWAANTTINMQLSDLGSVNMRGQMITAGFGALDESLTQRAIEDTRTLNFSTNLELGKFF-PEKAQISIPFYYSVSDEKVSPQYNPFDQDILLKD---------SR-----------DSLSRLSENRMT-----THSLALNNIRVN---MPYDPSNFSFNYSYNKSERHNPDMEYNTDLKWSAGMVYDYSPLLKPIKPF-A----GAY----LKGFAINPLPSKITFQTNMQRSY-------TFMQNFVWDRALAVNWNPINSLRINFRSGTNARIE----------------------------------------SVRRSI--AELGTPIAYDQTFNVSYTLPTAQISAL--NWVN-GSLTYNAVYN---------------------------------------WDRGA--------------G---N-TIRNQATLELPLQLNLTSLYRKSAFK------------------------------------------------------------------------------------------------IVI--------YALM--MLKSINLNYRQSSGLHLPGF----------------PGW-DFAFG---------KAAQKGW------NVSPSVYSESNSFEIKMTLEPIHELRINLTANRTDTRQTQTQ----------GGNFVMTTIGLKGMF----QAFNQFLHN-REIIAGRI------------------------ME--V-NSADVLIPAFLSAYTQ----------------------ILPNWNVSYTGL-SKTELLKKYFRNVRINHAYRGIYNVDSY--SSYL-----------------------T--------MPFDIPFVRLEDSFAPLLGVEVTFM----SGLGINTDYRKTRRLNLNLSAYQLVESNEDQITVGMSYKAENFA-------GALTLRVDYAYSRTLTLIRKI-----------------ATNGNISHKINVSADYDISRMLTLRAYYDWDMNHPLVSSASFPITNSNFGVSFRFNLTQ-- 
BAG33351     ------------------------------------------------------------------------------PDNTEFIYDEKTYLLVTKLGD----------------------------------LGSPIPF--TPEEYLRYMQRDSIRRYFM--------------AEKLFG----PGGVKLRTQGSAEVAMGAKSNATNNPSLPENARKHSYFDFSEKIQTNVQ----------------------------------ASVGTKLNFGMNYNTESTFDFDAKKLKLAFE------------------------------------E------------------DDIIKLIEAGNVSMNTRNTLIRGGASLFGIHTKMQFDKLDVDMVVSQQEAETKRVNTKGGAQTTPFELSAGQYDESRHFFFGHYFRDRY----DGAMKTLPFI-VKINRVEVWVTNKKGNN-RNIVAFTDLGE---------YEKVEARLL---DYTVNSILGYISLNMRLSA-DEVLGIAFEYTY------NG-----VYQVGEF---STD-------------ENLYVKLLKGTAM--SPYWHFMMKNAYQL------GVYNVQKEKFKLNVFYQS-----------KGQLLLRVLGMDRLDAKQE--------DGT--YDFV---------------------D--------------------------------------------------------------------GYTILPQKGVVILPTVEPFGKTLADA-F-----AKYCFQELYDTTAVAA-VAEKN-KFIFRGEYKASSGG-DISLGAI-NVTPGSVVVTAGGVKLTENVDYTVDYLSGNVSIINEAILSSGTPINVSLENRGLMNMQRKTMFGIDLNYNFSK----DFTLGGTFMH--TTKSVIGDESLKNTLWGLNLNYRTQAQWLTNALDLLPFVELTKPSEITVNAEFAHLIPGHY----------------SYLDDFESSQSYIDLM--YSWMLSSTPF---YGKHRAKLSWFYIDP---HLKNLE-LSNHYVREVKTSELFPYRDSYLHTLLMSYYPSERGPYNLN--------NP----WGGIMRKI-DFEASNIEYVEFWLLDPFI------------------GSMYINLGEISEEVLKDE-KKFFENGMP-------WG-KVPKRQGAFDNTAG-ARPKQDVGFNGLTTA---EE-------------------PFSPNDPGGDNFHHYRGYDE----------RYKQY------NGVEGNSAE--VPDVEDIN-QDNTLNEI-EKYFQYRVEL-------------YIVDSR---------IWYQFKVPVR----------------------DFKTIRFMRVYLTNFSEEVILRFGTFKLVRGDWRQYER--LEVSTVNIEEN----VNYVLPPGVLRSLDP----QQNEQSMSLKV---RTLAPGD--ARAVYKN-TGYDLRRYKRLQMFTHAELSVFIRLGTDYRNNYYEYSIP-L---RLT----------VW-PKENM-----------FDFKLSALTDIKTKR----------TVSVMGNPTLSEVKTIMIGIRN--SAEIWVNELRLTDYD-EKGGWAANTTINMQLSDLGSVNMRGQMITAGFGALDESLTQRAIEDTRTLNFSTNLELGKFF-PEKAQISIPFYYSVSDEKVSPQYNPFDQDILLKD---------SR-----------DSLSRLSENRMT-----THSLALNNIRVN---MPYDPSNFSFNYSYNKSERHNPDMEYNTDLKWSAGMVYDYSPLLKPIKPF-A----GAY----LKGLAINPLPSKITFQTNMQRSY-------TFMQNFVWDRALAVNWNPINSLRINFRSGTNARIE----------------------------------------SVRRSI--AELGTPIAYDQTFNVSYTLPTAQISAL--NWVN-GSLTYNAVYN---------------------------------------WDRGA--------------G---N-TIRNQMTLELPLQLNLTSLYRKSAFK------------------------------------------------------------------------------------------------IVI--------YALM--MLKSIILNYRQSSGLHLPGF----------------PGW-DFAFG---------KAAQKGW------NVSPSVYSESNSFEIKMTLEPIHELRINLTANRTDTRQTQTQ----------GGNFVMTTIGLKGMF----QAFNQFLHN-REIIAGRI------------------------ME--V-NSADVLIPAFLSAYTQ----------------------ILPNWNVSYTGL-SKTELLKKYFRNVRINHAYRGIYNVDSY--SSYL-----------------------T--------MPFDIPFVRLEDSFAPLLGVEVTFM----SGLGINTDYRKTRRLNLNLSAYQLVESNEDQITVGMSYKAENFA-------GALTLRVDYAYSRTLTLIRKI-----------------ATNGNISHKINVSADYDISRMLTLRAYYDWDMNHPLVSSASFPITNSNFGVSFRFNLTQ-- 
BAK26076     ------------------------------------------------------------------------------PDNTEFIYDEKTYLLVTKLGD----------------------------------LGSPIPF--TPEEYLRYMQRDSIRRYFM--------------AEKLFG----PGGVKLRTQGSAEVAMGAKSNATNNPSLPENARKHSYFDFSEKIQTNVQ----------------------------------ASVGTKLNFGMNYNTESTFDFDAKKLKLAFE------------------------------------E------------------DDIIKLIEAGNVSMNTRNTLIRGGASLFGIHTKMQFGKLDVDMVVSQQEAETKRVNTKGGAQTTPFELSAGQYDENRHFFFGHYFRDRY----DGAMKTLPFI-VKINRVEVWVTNKKGNN-RNIVAFTDLGE---------YEKVEARLL---DYTVNSILGYISLNMRLSA-DEVLGIAFEYTY------NG-----VYQVGEF---STD-------------ENLYVKLLKGTAM--SPYWHFMMKNAYQL------GVYNVQKEKFKLNVFYQS-----------KGQLLLRVLGMDRLDAKQE--------DGT--YDFV---------------------D--------------------------------------------------------------------GYTILPQKGVVILPTVEPFGKTLADA-F-----AKYCFQELYDTTAVAA-VAEKN-KFIFRGEYKASSGG-DISLGAI-NVTPGSVVVTAGGVKLTENVDYTVDYLSGNVSIINEAILSSGTPINVSLENRGLMNMQRKTMFGIDLNYNFSK----DFTLGGTFMH--TTKSVIGDESLKNTLWGLNLNYRTQAQWLTNALDLLPFVELTKPSEITVNAEFAHLIPGHY----------------SYLDDFESSQSYIDLM--YSWMLSSTPF---YGKHRAKLSWFYIDP---HLKNLE-LSNHYVREVKTSELFPYRDSYLHTLLMSYYPSERGPYNLN--------NP----WGGIMRKI-DFEASNIEYVEFWLLDPFI------------------GSMYINLGEISEEVLKDE-KKFFENGMP-------WG-KVPKRQGAFDNTAG-ARPKQDVGFNGLTTA---EE-------------------PFSPNDPGGDNFHHYRGYDE----------RYKQY------NGVEGNSAE--VPDVEDIN-QDNTLNEI-EKYFQYRVEL-------------YIVDSR---------IWYQFKVPVR----------------------DFKTIRFMRVYLTNFSEEVILRFGTFKLVRGDWRQYER--LEVSTVNIEEN----VNYVLPPGVLRSLDP----QQNEQSMSLKV---RTLAPGD--ARAVYKN-TGYDLRRYKRLQMFTHAELSVFIRLGTDYRNNYYEYSIP-L---RLT----------VW-PKENM-----------FDFKLSALTDIKTKR----------TVSVMGNPTLSEVKTIMIGIRN--SAEIWVNELRLTDYD-EKGGWAANTTINMQLSDLGSVNMRGQMITAGFGALDESLTQRAIEDTRTLNFSTNLELGKFF-PEKAQISIPFYYSVSDEKVSPQYNPFDQDILLKD---------SR-----------DSLSRLSENRMT-----THSLALNNIRVN---MPYDPSNFSFNYSYNKSERHNPDMEYNTDLKWSAGMVYDYSPLLKPIKPF-A----GAY----LKGFAINPLPSKITFQTNMQRSY-------TFMQNFVWDRALAVNWNPINSLRINFRSGTNARIE----------------------------------------SVRRSI--AELGTPIAYDQTFNVSYTLPTAQISAL--NWVN-GSLTYNAVYN---------------------------------------WDRGA--------------G---N-TIRNQMTLELPLQLNLTSLYRKSAFK------------------------------------------------------------------------------------------------IVI--------YALM--MLKSINLNYRQSSGLHLPGF----------------PGW-DFAFG---------KAAQKGW------NVSPSVYSESNSFEIKMTLEPIHELRINLTANRTDTRQTQTQ----------GGNFVMTTIGLKGMF----QAFNQFLHN-REIIAGRI------------------------MV--V-NSADVLIPAFLSAYTQ----------------------ILPNWNVSYTGL-SKTELLKKYFRNVRINHAYRGIYNVDSY--SSYL-----------------------T--------MPFDIPFVRLEDSFAPLLGVEVTFM----SGLGINTDYRKTRRLNLNLSAYQLVESNEDQITVGMSYKAENFA-------GALTLRVDYAYSRTLTLIRKI-----------------ATNGNISHKINVSADYDISRMLTLRAYYDWDMNHPLVSSASFPITNSNFGVSFRFNLTQ-- 
ALJ25268     ------------------------------------------------------------------------------PDNTEFIYDEKTYLLVTKLGD----------------------------------LGSPIPF--TPEEYLRYMQRDSIRRYFM--------------AEKLFG----PGGVKLRTQGSAEVAMGAKSNATNNPSLPENARKHSYFDFSEKIQTNVQ----------------------------------ASVGTKLNFGMNYNTESTFDFDAKKLKLAFE------------------------------------E------------------DDIIKLIEAGNVSMNTRNTLIRGGASLFGIHTKMQFDKLDVDMVVSQQEAETKRVNTKGGAQTTPFELSAGQYDESRHFFFGHYFRDRY----DGAMKTLPFI-VKINRVEVWVTNKKGNN-RNIVAFTDLGE---------YEKVEARLL---DYTVNSILGYISLNMRLSA-DEVLGIAFEYTY------NG-----VYQVGEF---STD-------------ENLYVKLLKGTAM--SPYWHFMMKNAYQL------GVYNVQKEKFKLNVFYQS-----------KGQLLLRVLGMDRLDAKQE--------DGT--YDFV---------------------D--------------------------------------------------------------------GYTILPQKGVVILPTVEPFGKTLADA-F-----AKYCFQELYDTTAVAA-VAEKN-KFIFRGEYKASSGG-DISLGAI-NVTPGSVVVTAGGVKLTENVDYTVDYLSGNVSIINEAILSSGTPINVSLENRGLMNMQRKTMFGIDLNYNFSK----DFTLGGTFMH--TTKSVIGDESLKNTLWGLNLNYRTQAQWLTNALDLLPFVELTKPSEITVNAEFAHLIPGHY----------------SYLDDFESSQSYIDLM--YSWMLSSTPF---YGKHRAKLSWFYIDP---HLKNLE-LSNHYVREVKTSELFPYRDSYLHTLLMSYYPSERGPYNLN--------NP----WGGIMRKI-DFEASNIEYVEFWLLDPFI------------------GSMYINLGEISEEVLKDE-KKFFENGMP-------WG-KVPKRQGAFDNTAG-ARPKQDVGFNGLTTA---EE-------------------PFSPNDPGGDNFHHYRGYDE----------RYKQY------NGVEGNSAE--VPDVEDIN-QDNTLNEI-EKYFQYRVEL-------------YIVDSR---------IWYQFKVPVR----------------------DFKTIRFMRVYLTNFSEEVILRFGTFKLVRGDWRQYER--LEVSTVNIEEN----VNYVLPPGVLRSLDP----QQNEQSMSLKV---RTLAPGD--ARAVYKN-TGYDLRRYKRLQMFTHAELSVFIRLGTDYRNNYYEYSIP-L---RLT----------VW-PKENM-----------FDFKLSALTDIKTKR----------TVSVMGNPTLSEVKTIMIGIRN--SAEIWVNELRLTDYD-EKGGWAANTTINMQLSDLGSVNMRGQMITAGFGALDESLTQRAIEDTRTLNFSTNLELGKFF-PEKAQISIPFYYSVSDEKVSPQYNPFDQDILLKD---------SR-----------DSLSRLSENRMT-----THSLALNNIRVN---MPYDPSNFSFNYSYNKSERHNPDMEYNTDLKWSAGMVYDYSPLLKPIKPF-A----GAY----LKGLAINPLPSKITFQTNMQRSY-------TFMQNFVWDRALAVNWNPINSLRINFRSGTNARIE----------------------------------------SVRRSI--AELGTPIAYDQTFNVSYTLPTAQISAL--NWVN-GSLTYNAVYN---------------------------------------WDRGA--------------G---N-TIRNQMTLELPLQLNLTSLYRKSAFK------------------------------------------------------------------------------------------------IVI--------YALM--MLKSIILNYRQSSGLHLPGF----------------PGW-DFAFG---------KAAQKGW------NVSPSVYSESNSFEIKMTLEPIHELRINLTANRTDTRQTQTQ----------GGNFVMTTIGLKGMF----QAFNQFLHN-REIIAGRI------------------------ME--V-NSADVLIPAFLSAYTQ----------------------ILPNWNVSYTGL-SKTELLKKYFRNVRINHAYRGIYNVDSY--SSYL-----------------------T--------MPFDIPFVRLEDSFAPLLGVEVTFM----SGLGINTDYRKTRRLNLNLSAYQLVESNEDQITVGMSYKAENFA-------GALTLRVDYAYSRTLTLIRKI-----------------ATNGNISHKINVSADYDISRMLTLRAYYDWDMNHPLVSSASFPITNSNFGVSFRFNLTQ-- 
ALA93636     ------------------------------------------------------------------------------PDNTEFIYDEKTYLLVTKLGD----------------------------------LGSPIPF--TPEEYLRYMQRDSIRRYFM--------------AEKLFG----PGGVKLRTQGSAEVAMGAKSNATNNPSLPENARKHSYFDFSEKIQTNVQ----------------------------------ASVGTKLNFGMNYNTESTFDFDAKKLKLAFE------------------------------------E------------------DDIIKLIEAGNVSMNTRNTLIRGGASLFGIHTKMQFGKLDVDMVVSQQEAETKRVNTKGGAQTTPFELSAGQYDENRHFFFGHYFRDRY----DGAMKTLPFI-VKINRVEVWVTNKKGNN-RNIVAFTDLGE---------YEKVEARLL---DYTVNSILGYISLNMRLSA-DEVLGIAFEYTY------NG-----VYQVGEF---STD-------------ENLYVKLLKGTAM--SPYWHFMMKNAYQL------GVYNVQKEKFKLNVFYQS-----------KGQLLLRVLGMDRLDAKQE--------DGT--YDFV---------------------D--------------------------------------------------------------------GYTILPQKGVVILPTVEPFGKTLADA-F-----AKYCFQELYDTTAVAA-VAEKN-KFIFRGEYKASSGG-DISLGAI-NVTPGSVVVTAGGVKLTENVDYTVDYLSGNVSIINEAILSSGTPINVSLENRGLMNMQRKTMFGIDLNYNFSK----DFTLGGTFMH--TTKSVIGDESLKNTLWGLNLNYRTQAQWLTNALDLLPFVELTKPSEITVNAEFAHLIPGHY----------------SYLDDFESSQSYIDLM--YSWMLSSTPF---YGKHRAKLSWFYIDP---HLKNLE-LSNHYVREVKTSELFPYRDSYLHTLLMSYYPSERGPYNLN--------NP----WGGIMRKI-DFEASNIEYVEFWLLDPFI------------------GAMYINLGEISEEVLKDE-KKFFENGMP-------WG-KVPKRQGAFDNTAG-ARPKQDVGFNGLTTA---EE-------------------PFSPNDPGGDNFHHYRGYDE----------RYKQY------NGVEGNSAE--VPDVEDIN-QDNTLNEI-EKYFQYRVEL-------------YIVDSR---------IWYQFKVPVR----------------------DFKTIRFMRVYLTNFSEEVILRFGTFKLVRGDWRQYER--LEVSTVNIEEN----VNYVLPPGVLRSLDP----QQNEQSMSLKV---RTLAPGD--ARAVYKN-TGYDLRRYKRLQMFTHAELSVFIRLGTDYRNNYYEYSIP-L---RLT----------VW-PKENM-----------FDFKLSALTDIKTKR----------TVSVMGNPTLSEVKTIMIGIRN--SAEIWVNELRLTDYD-EKGGWAANTTINMQLSDLGSVNMRGQMITAGFGALDESLTQRAIEDTRTLNFSTNLELGKFF-PEKAQISIPFYYSVSDEKVSPQYNPFDQDILLKD---------SR-----------DSLSRLSENRMT-----THSLALNNIRVN---MPYDPSNFSFNYSYNKSERHNPDMEYNTDLKWSAGMVYDYSPLLKPIKPF-A----GAY----LKGFAINPLPSKITFQTNMQRSY-------TFMQNFVWDRALAVNWNPINSLRINFRSGTNARIE----------------------------------------SVRRSI--AELGTPIAYDQTFNVSYTLPTAQISAL--NWVN-GSLTYNAVYN---------------------------------------WDRGA--------------G---N-TIRNQATLELPLQLNLTSLYRKSAFK------------------------------------------------------------------------------------------------IVI--------YALM--MLKSINLNYRQSSGLHLPGF----------------PGW-DFAFG---------KAAQKGW------NVSPSVYSESNSFEIKMTLEPIHELRINLTANRTDTRQTQTQ----------GGNFVMTTIGLKGMF----QAFNQFLHN-REIIAGRI------------------------ME--V-NSADVLIPAFLSAYTQ----------------------ILPNWNVSYTGL-SKTELLKKYFRNVRINHAYRGIYNVDSY--SSYL-----------------------T--------MPFDIPFVRLEDSFAPLLGVEVTFM----SGLGINTDYRKTRRLNLNLSAYQLVESNEDQITVGMSYKAENFA-------GALTLRVDYAYSRTLTLIRKI-----------------ATNGNISHKINVSADYDISRMLTLRAYYDWDMNHPLVSSASFPITNSNFGVSFRFNLTQ-- 
ALO29835     ------------------------------------------------------------------------------PDNTEFIYDEKTYLLVTKLGD----------------------------------LGSPIPF--TPEEYLRYMQRDSIRRYFM--------------AEKLFG----PGGVKLRTQGSAEVAMGAKSNATNNPSLPENARKHSYFDFSEKIQTNVQ----------------------------------ASVGTKLNFGMNYNTESTFDFDAKKLKLAFE------------------------------------E------------------DDIIKLIEAGNVSMNTRNTLIRGGASLFGIHTKMQFGKLDVDMVVSQQEAETKRVNTKGGAQTTPFELSAGQYDESRHFFFGHYFRDRY----DGAMKTLPFI-VKINRVEVWVTNKKGNN-RNIVAFTDLGE---------YEKVEARLL---DYTVNSILGYISLNMRLSA-DEVLGIAFEYTY------NG-----VYQVGEF---STD-------------ENLYVKLLKGTAM--SPYWHFMMKNAYQL------GVYNVQKEKFKLNVFYQS-----------KGQLLLRVLGMDRLDAKQE--------DGT--YDFV---------------------D--------------------------------------------------------------------GYTILPQKGVVILPTVEPFGKTLADA-F-----AKYCFQELYDTTAVAA-VAEKN-KFIFRGEYKASSGG-DISLGAI-NVTPGSVVVTAGGVKLTENVDYTVDYLSGNVSIINEAILSSGTPINVSLENRGLMNMQRKTMFGIDLNYNFSK----DFTLGGTFMH--TTKSVIGDESLKNTLWGLNLNYRTQAQWLTNALDLLPFVELTKPSEITVNAEFAHLIPGHY----------------SYLDDFESSQSYIDLM--YSWMLSSTPF---YGKHRAKLSWFYIDP---HLKNLE-LSNHYVREVKTSELFPYRDSYLHTLLMSYYPSERGPYNLN--------NP----WGGIMRKI-DFEASNIEYVEFWLLDPFI------------------GSMYINLGEISEEVLKDE-KKFFENGMP-------WG-KVPKRQGAFDNTAG-ARPKQDVGFNGLTTA---EE-------------------PFSPNDPGGDNFHHYRGYDE----------RYKQY------NGVEGNSAE--VPDVEDIN-QDNTLNEI-EKYFQYRVEL-------------YIVDSR---------IWYQFKVPVR----------------------DFKTIRFMRVYLTNFSEEVILRFGTFKLVRGDWRQYER--LEVSTVNIEEN----VNYVLPPGVLRSLDP----QQNEQSMSLKV---RTLAPGD--ARAVYKN-TGYDLRRYKRLQMFTHAELSVFIRLGTDYRNNYYEYSIP-L---RLT----------VW-PKENM-----------FDFKLSALTDIKTKR----------TVSVMGNPTLSEVKTIMIGIRN--SAEIWVNELRLTDYD-EKGGWAANTTINMQLSDLGSVNMRGQMITAGFGALDESLTQRAIEDTRTLNFSTNLELGKFF-PEKAQISIPFYYSVSDEKVSPQYNPFDQDILLKD---------SR-----------DSLSRLSENRMT-----THSLALNNIRVN---MPYDPSNFSFNYSYNKSERHNPDMEYNTDLKWSAGMVYDYSPLLKPIKPF-A----GAY----LKGFAINPLPSKITFQTNMQRSY-------TFMQNFVWDRALAVNWNPINSLRINFRSGTNARIE----------------------------------------SVRRSI--AELGTPIAYDQTFNVSYTLPTAQISAL--NWVN-GSLTYNAVYN---------------------------------------WDRGA--------------G---N-TIRNQATLELPLQLNLTSLYRKSAFK------------------------------------------------------------------------------------------------IVI--------YALM--MLKSINLNYRQSSGLHLPGF----------------PGW-DFAFG---------KAAQKGW------NVSPSVYSESNSFEIKMTLEPIHELRINLTANRTDTRQTQTQ----------GGNFVMTTIGLKGMF----QAFNQFLHN-REIIAGRI------------------------ME--V-NSADVLIPAFLSAYTQ----------------------ILPNWNVSYTGL-SKTELLKKYFRNVRINHAYRGIYNVDSY--SSYL-----------------------T--------MPFDIPFVRLEDSFAPLLGVEVTFM----SGLGINTDYRKTRRLNLNLSAYQLVESNEDQITVGMSYKAENFA-------GALTLRVDYAYSRTLTLIRKI-----------------ATNGNISHKINVSADYDISRMLTLRAYYDWDMNHPLVSSASFPITNSNFGVSFRFNLTQ-- 
APW34052     ------------------------------------------------------------------------------PENQSVEYNDTMYIIGNKIGD----------------------------------IITPIMM--TPEEYRAWSEKRSFADYYR--------------AEKIFG----PGGVRVRTQGTAELRFGATLKNIDNPSLPIRNRKMTTMNFDEKINLNVN----------------------------------GKVGDKVNMNLNYNTDATFDFDAQNFKLRYE------------------------------------E------------------DEIIKLVEGGNVSFPSNNSLVQGASSLFGIRTDMQFGKLKLQTVLSQKKSSNKSVSSKGGKQLTPFEISAADYEENRHFFLAHTFRSRY----DDAMKTLPNL-ITINRVEIWVTNKTGV--RNIVALSDLGE---------YEKLSARLL---EYTVNQALGYVSLRTGLQT-DQVLAIAYEYTS------GG-----TYQVGEF---SSD-------------EALFVKSLKNTSN--QANWDLMMKNVYYL--------STVERDKFRLDVKFQS-----------KSQTLIKVLGADRLDNNNN--------NGY--FDYV---------------------E--------------------------------------------------------------------GYTI--SNGRVFFPAAEPFGEYMYNY-L----KAKYAFTELYDSTKTIA-IAEKD-KYQLVGQYRGTSAN-VISLGAY-NVPQGSVVVTAGGVRLTEGSDYSVDYNAGEVTILNQSIIDAGTSVNVSLESQSDYGQQRKTMFGLNWEYDFSK----NFMIGGTFMR--TTKVNMGAEPLNNTIWGLNMSWKKESQWLTNMLDKIPFLHLTQPSHISFSAEFAQLIAGQS----------------SYLDDFENAKNTIDVS--TTWIISSVPS---SGFNRSLLAWYNIDP---HIKSLE-LSNFYVREVYTRELFPNRESTLSVLNLAYYPTERGPYNFS--------NP----WGGMMRKL-DFEMANIEYIEFWLLDPFI------------------GDFYINLGEVSEDVLRDG-KKFYESGMP-------WG-KIPTQTTAFATTSG-SRALQDVGFNGLNDE---EE-----------------------ADPANDNYHYFRGWDR----------RYKYI------NNPQGNSPD--GPDVEDIN-QDYTLNEY-EKYYQYKISI-------------YIVDKR---------VWYQFRIPVR----------------------DFTSIRFMRMFLTNFEKPIVMRFATLDLVRGEWRQYQQ--MSVGAVSIEEN----VNYVLPPGISREQDP----QSNEQALAMTV---HNLGNKE--SKAVYKN-TTLDIRQYKRLQMFVHANLAVFVRLGSDYKNNYYEYEIP-L---KLT----------VW-PIENM-----------LDVPISVFTDVKKKR----------RVSVMGNPTLGEIKTMIIGVRN--SGEVWVNEMRLLEFN-NEGGWAARGQLNIQLSDFGTVDINASHSTDGFGGLEQGVNARKKETNTDVTVTTSLELGKFF-PDKAKVTAPLYYSVTKNESRPKYNPLDTDMQLDA---------ER-----------DSIESIAITKRT-----TTNFSLSNARVG---MPYDPANFSFSYSHSHAHTTGETTVYENEDNWRGAMNYNWTPVYKSLSPF-K----FDI----VKRFEMNWLPQNVAFNTEITRNY-------TFSEQFLWNRDFAVRWDLTRNLHLNFQSATHAEIE----------------------------------------SVWTSL--KNFGTPLDYQQNFTLSYQLPLNMLPIF--DWVN-ADANYNSAYT---------------------------------------WVRGA--------------G---N-TITTNRTLNINGTLNLERLYNHIPFK------------DNLT--------------------------------------------------------------------------------LKLD-------RALM--MVRTASISYRNQYSMSLPGF----------------PGL-NFAFG---------RARERGW------IATPASTNKTEDLQLRATLEPIRDLKIDLNASRMETVSKSVQ----------SGTLTMTTISIGTAF----ATFEKFAKS-LDDYRSRV----------------------------V-YSSDVMIPAFLNSYT-----------------------LLPNWTIRYSGL-SRLPFFQNIFKSVNINHSYKSIFAIGSY--QSFS--------------------------------SMYNISQVSINEAFSPLLGIDVTLQ----NNLTARLEYRQTRVLSLSMTSVQINEAMSKDWVVGFGYRINNVN-------RDLNLRLDLSYRKQASITRDI-----------------ASSGNTAFKASFVGDYTLSRLITASIYYDIQINTPLLSSSSYPTTTHDFGVSLKLSLTR-- 
EFC70211     ------------------------------------------------------------------------------PANPTITYNDTRYIIGAKMGG----------------------------------ITAPIMM--GSDEYMKWSEKKVMADFFR--------------AEKIFG----PGGVVIKTQGSTEVKFGATVKNIENPSLPIRNRKTTKFDFEEKINLSVN----------------------------------GKVGDKVNLNLNYNTDATFDFDAQNLKLKYD------------------------------------E------------------DEIIKLVEAGNVSFPANSSLIKGASSLFGIRTDMQFGKLKLQMVASQKKSTTKSVSSRGGVQLTPFEIDAANYEENKHFFLSKYFHDKY----DEGMRSLPNL-IKINRVEVWVTNRQGN--RDIIALTDLGE---------YEKLEARLL---EYEVNTALGYISLKTNLTT-DQVLAVAYEYTY------GG-----TYQVGEF---ASD-------------KALFVKSLKNTDN--QGNWRLMMKNVYAI--------SSIERDKFKLDVKYQS-----------KSTPLIRLLGADRLDNNNR--------NGY--FDFV---------------------E--------------------------------------------------------------------GFTV--NNGRVFFPVTEPFGDYLYKY-L----KAKYAFTELYDSTKTVA-IAEKD-KFMLMGQYRGTNAN-VISLGAF-NVPQGSVVVTAGGVTLREGTDYSVDYNSGEVTILNQSIIDAGTAVNVSLESNTDFAQQRKTMFGLNWEYNFSK----DFQLSGTLQH--TTKVNMGSEPLNNTLWGVNVTWKKESQWLTNMLDKLPFVRLTQPSYISFKGEFAHLIAGQS----------------SYLDDFENTKSTIDIS--SSWVISSVPS---SGYNRSLMAWYNIDP---HIKGLN-LSNHYVREVYARELFPNRNSTLPILNIAYYPSERGPYNFT--------QP----WAGMMRRL-DFETANIEYVEFWMLDPFL------------------GDFYINLGEISEDILRDG-KKFYESGMP-------WG-KIPNQATAFATSSG-SRALQDVGYNGLTDK---EE-----------------------NDPANDNYHYFRGFDR----------RYKRI------NNPQGNSPD--TPDVEDIN-QDYTLNEY-EKYYQYRISL-------------FIVDKR---------VWYQFRIPVR----------------------DFTSIRFMRMFLTNFKKPIVIRMGNLNLVRGDWRVYEQ--MNVSAVSIEEN----VNYILPPGIRRGQDP----ENNEQALDIVV---NNLSPNE--SKAVYKN-VFVDVRQYNRLQLFAHANLALFVRLGSDYKSNYYEYEIP-L---KLT----------VW-PEENM-----------LDISLSALTNLKKER----------KLTIMGNPSLGEVKTLIIGVRN--SGEVWVNELRLRDYN-NNGGWAAQGNLNLQLSDLGTVNMQGRYVSEGFGGLEEGVNQRAKDNSKNYSITTSVELGKFF-PEKAKVSAPLYYSVTHEETRPKYNPLDTDLLLNE---------ER-----------DSIESIAVTKTV-----NTNFSLSNVRVG---MPYDPANFTFSYSHSHRNTTGHTTVYEKEDNWRGSMNYNWTPVYKPFEPF-K----LDL----FRRFGLNWLPQSVSFGSEMVRNY-------TFNRQFLWNRDFTLRWDLTQNIHFNFQSATNSEIE----------------------------------------SVWTSI--KKFGKPLSYNQSLTLSYQLPLNLIPAF--NWIN-SDISYNATYN---------------------------------------WTRGS--------------G---N-TIVNTRVLNINGTFNMERLYNNIPFK------------------------------------------------------------------------------------------------LKID-------RLLM--MVRNVNISYRSQYGMALPGF----------------PGL-DFAFG---------KALRNNW------IATPATTNSTEDLQIRATLEPIKNLKIDLHATRLTNKTKNIQ----------SGSFTMTTLAIKSAF----ASFDRFCNS-LDAFRDKV----------------------------V-YSSDVLIPAFLSSYT-----------------------LLPNWTLRYSGL-SQLPWFRDVFKSVNINHSYKSLFAIGSY--SSFS--------------------------------SRYNVSMVSINESFSPLLGVDVTFN----NNLTTRLEYRTTRVLSLSTTSVQINEATSNDWVLGIGYRINDFK-------NNLNLRLDVSYRKQAAISRDI-----------------ASMGNTAFKLSFMADYTFSRLITMSFYYDRQTNVPLLSNNSYPTTTQDFGLSMKFSLTR-- 
ADQ79147     ------------------------------------------------------------------------------PDNSVVEYDTKNYILRILAGN----------------------------------IATPFLM--TDQEYKKYSAQKEMQNYWK--------------ADKVFG----PGGVQLKTQGSAELIFGYKTNKIDNPALTEQMRKSNIFDFNEKIQLNVT----------------------------------GTVGDKVNFGLNYNTESSYDFDQKMVKLAYK------------------------------------E------------------DDIIKSIEAGNVSMPLNSSLITGSTALFGIKSEMQFGRLNVTAIASQQESQTQTVSSKGGLQTTKFDIPIDNYDDNRHFFLAHYFRDNF----EPWMSKLPYV-ITINRMEVWVTNKRGN--RNIIAFMDLAE---------YEKIEARRL---EYTFSPDLGFISLKTALNP-DEVLGVAYEYTY------KG-----VYQVGEF---STD-------------QALVVKLIKSTTQ--LASWKLMMKNVYDL--------LQLQPDNFKLDVVYRN-----------KNKTLLKVMNLDRLDSKKS--------DGK--FDYV---------------------E--------------------------------------------------------------------GYTVLPSTGRIIFPELEPFGSYLKGK-I-----ANYIYPELYDSTLVVA-YSERN-KFRLVGMYKGSSGS-EIKLNAM-NVPRGSVVVTAGGTVLKEGADYVVDYTMGTVTILNKSLIASGTNVDVKLENQSAFSMQRKTLLGTHLEYKFNK----DFSLGGTIMH--TTKVNTGNEPISNTIWGLNTSWRTESQFLTKMLNVFPFVNATKPSTIAVNAEFAQLIPGHS----------------AYIDDFESTQTSIDIH--TGWYLASTPY---YGKNRALFSWFYVDP---YIRSEA-QYNNLTRNVLEQEIFPYKQSRMTVLNLSFYPKERGPYNLD--------SP----WGGIMRRL-DFETSNIEYIEFWMMDPYV------------------GDLYFNLGDVSEDILKDG-KKSFENGMP-------WG-RVPKTQSAFDNSPG-ARKNQDIGLDGLSST---DE-------------------PFSPKDPAGDDYHFYRGYDK----------RYKHF------NGPEGNSPD--IPDGEDIS-GDNTMNEY-EKYYQYHVKI-------------YITDKI---------VWYQFKIPIR----------------------NFKSIRFIRMFMTNFADEAHLRMATLDLVKGEWRSYTK--LDVQAVNIEEN----IKYILPPGVTRETDP----QQNEQSMVLRV---SDLSPGD--AKGVYKN-TAYDMRQYKRLQMFVHAELTCFIRLGSDMVNNYYEYEIP-L---RIT----------VW-YPENM-----------FDFSFDVLTNTKLKR----------KVTVVGNPSISDVENIMIGIRN--SGEIWVNEMRMSEFD-ESGGWAGMANVAVGLSDVGTMNLSGRVETAGYGGIESNVNTRRLDDLYQVNFSTALELGRFL-PEKAKLKIPAYYSYSNETLSPKYNPLDEDVLLSD---------FK-----------DSLKLMSQTVST-----SKSFNITGAKVN---KFYDPANVSISYAYTETNQHSPEVESNLIKDQRGTIDYSFSFNPTPVEPF-K----LRL----IKDFNFNYLPTSLSMSSDMNRQY-------NSSRDFMWNRQFNLKWDLTKSISLELQTAMNASII----------------------------------------TVWSNI--KKLGEPYNYQQVFNASWKLPIDKLPMM--DWVT-GNASYNSNYK---------------------------------------WNKTA--------------G---N-VATTMGAWQLDGAFNLENLYNKSKYK------------------------------------------------------------------------------------------------IEI--------RALM--MVRKVTFTYRESNSMVLPGF----------------PGY-GFVFG---------SMKDKDW------VVTPATLAYTSDLDIKINLEPVTGFKIELNAKRYQAKNTSIQ----------TGSYNITLMALSTSF----ELFDKFLAN-RKVIADRL------------------------LK--Y-NSTDVLIPAFLSAYTG----------------------IMPNWRASYDGL-TNIPWIKNHFKSVSLTHAYTCKYSIGSY--TSYS--------------------------------SPYNISDVSLSEQFVPLIGLNVAFK----NNMTGKLEFRKQRTMVLNLSSTQLIETGSNEYVVGLGYTLKDFD-------NDLKLSADVSYKDLKTLLRKV-----------------ASSGNKVYTLKVMADYVFSSKLNIQLFYDRQSSTPLISS-SYPVSSTNFGVSFKFMLVR-- 
AEE13150     ------------------------------------------------------------------------------PSVHEFVYNPALYLLVTKVGG----------------------------------VGTPIPY--TLEQYVAYVERNGVQSYFL--------------AEKIFG----PGGVRVRTQGSAEVSMGVKSNATDNPSIPIRSRRHTFFDFDQKIQANVQ----------------------------------ASVGTKLNFNLNYNTQATFDFDSKKLKLAYE------------------------------------E------------------DDIIKVLEAGNVSLQSKNSLIQGGASLFGIHSKLQFGKLDVDFVVSQQEAETKRVSTDRGAQTTPFEFSANQYDENRHFYLGHYFRDHY----DKAMSTLPFI-VKINRIEVWVTNKRGN--RNIVAFTDMGE---------YAKIEARRL---EYRINDQLGTLSLQVRLQP-DEVVGVAFEYTY------QG-----VYQVGEF---SSD-------------DNLFVKLLKGASM--APYWRFMMRNVYSL------SVYNLKAEHFKLDVFYRN-----------AGQLLTRVLGMDRLDARNE--------DGV--FDFV---------------------P--------------------------------------------------------------------GFTVDAERGLVIFTSTEPFGSYLVEQ-I-----ARYVYREIYDTTMVAA-VAERD-KFILRGEYQAANSG-QISLGAM-NVTPGSVRVTAGGATLVENVDYTVNYAMGTVTILNEAILNSGTRVDVSLENRGFLNLQRKTVLGLDLNYHFTP----DLTLGGTFMY--TAKPVMGRESMQNSLWGLNLSWRTESQWLTRILDYIPLLDLTKPSEVALNMEFAHLIPGHY----------------SYIDDFETSQSSIDLL--YAWMLSSTPW---YGNRRALLNWFYIDP---YLRNPD-LSNHYSREVRMAELFPYRDSYLQTLCLAYYPNERGPYNLN--------NP----WGGMMRKI-DFEAANIEYIEFWMMDPFI------------------GKLFFNLGEVSEEVLKDE-KKFFENGMP-------WG-RVPIRQTSFDNAAG-ARSKQDVGFNGLSSE---QE-------------------PMSPNDPAGDSFRHYRDYDQ----------RYKYY------NGVEGNSAE--VPDVEDIN-QDNTLNEQ-ERYFEYELAL-------------YIVDER---------VWYQFKIPVR----------------------DLKSIRFMRLYLTQWDKPVVLRFGTFKMVRGEWRQYDR--MEVNTVNIEEN----INYILPPGVSRSVSP----RQNEQALSLRI---KRLAPGD--ARAVYKN-TGLDLRRYKRIELFVHAEMTAFLRLGSDYTNNYYEYSVP-L---ELT----------VW-PRDNK-----------VDFRFDLLTGLKMRR----------TITVMGNPSLSNVKTIMIGVRN--SAEIWVNELRLSEYQ-EQGGWATNADLQVQLSDLGSFNARGSYRTAGFGALDQSLAQRQLEDTGFLNLSTQVELGKFF-PEKAKVRIPLYYSYQDEVIRPQYNPLDQDLLLTE---------VR-----------DSIKTMALTRTQ-----AHALSLSNVGVN---MPYDPANFTLGYSMSWDEKNSPEIVYDRNRTWQATVQYQYTPVVAPWKPF-AEAIRSST----LRGYQINYLPSRLAFNSSILRNY-------TFVQNFVWQRAANIVWNPTTNLKLSFNSGTNARIV----------------------------------------SVWQSI--RSWGLPMQYNQTANATYTLPLALIPFM--DFVS-ATATYMASYN---------------------------------------WDRGA--------------G---N-VVRNQMKLDGRVNILFQTLYRKFDWK------------------------------------------------------------------------------------------------ITV-ERIYPYISLLT--FLRDISLTYTRTSSLHLPGF----------------PGL-AFAFG---------EAAQRGW------NINPAMYSLAEDATARLNLEPLKELKVTLTWDYHTNRAVQTQ----------SGTFTAGTIGLKGFF----STFDNLLSY-QQEMVQRL----------------------------V-NSPDVLIPAFIAAYTA----------------------TLPNWSITYTGL-TKIPVLADLFRNFSLSHTYRNSYSVANY--NSFI------------------AGANGR--------SPYDITQVSIRESFAPLIGVEMTLQ----SGLGFNARWNKSRDLMLNLTSFQVIENSRNEISVGINYKIDDFS-------GAMTLRCEYSYNHSSMLIRKI-----------------ATNGNVAHVIKLSADYALSRMLTIRGYFDWNMNHPLVSTASFPVNNTSFGVALRISLTQQ- 
APW32562     ------------------------------------------------------------------------------PENQSVEYNDTMYIIGNKIGD----------------------------------ITTPIMM--TPEEYRAWSEKRSFADYYR--------------AEKIFG----PGGVRVRTQGTAELRFGATLKNIDNPSLPIRNRKMTTMNFDEKINLNVN----------------------------------GKVGDKVNMNLNYNTDATFDFDAQNFKLRYE------------------------------------E------------------DEIIKLVEGGNVSFPSNNSLVQGASSLFGIRTDMQFGKLKLQTVLSQKKSSNKSVSSKGGKQLTPFEISAADYEENRHFFLAHTFRSRY----DDAMKTLPNL-ITINRVEIWVTNKTGV--RNIVALSDLGE---------YEKLSARLL---EYTVNQALGYVSLRTGLQT-DQVLAIAYEYTS------GG-----TYQVGEF---SSD-------------EALFVKSLKNTSN--QANWDLMMKNVYYL--------STVERDKFRLDVKFQS-----------KSQTLIKVLGADRLDNNNN--------NGY--FDYV---------------------E--------------------------------------------------------------------GYTI--SNGRVFFPAAEPFGEYMYNY-L----KAKYAFTELYDSTKTIA-IAEKD-KYQLVGQYRGTSAN-VISLGAY-NVPQGSVVVTAGGVRLTEGSDYSVDYNAGEVTILNQSIIDAGTSVNVSLESQSDYGQQRKTMFGLNWEYDFSK----NFMIGGTFMH--TTKVNMGAEPLNNTIWGLNMSWKKESQWLTNMLDKIPFLHLTQPSHISFSAEFAQLIAGQS----------------SYLDDFENAKNTIDVS--TTWIISSVPS---SGFNRSLLAWYNIDP---HIKSLE-LSNFYVREVYTRELFPNRESTLSVLNLAYYPTERGPYNFS--------NP----WGGMMRKL-DFEMANIEYIEFWLLDPFI------------------GDFYINLGEVSEDVLRDG-KKFYESGMP-------WG-KIPTQTTAFATTSG-SRALQDVGFNGLNDE---EE-----------------------ADPANDNYHYFRGWDR----------RYKYI------NNPQGNSPD--GPDVEDIN-QDYTLNEY-EKYYQYKISI-------------YIVDKR---------VWYQFRIPVR----------------------DFTSIRFMRMFLTNFEKPIVMRFATLDLVRGEWRQYQQ--MSVGAVSIEEN----VNYVLPPGISREQDP----QSNEQALAMTV---HNLGNKE--SKAVYKN-TTLDIRQYKRLQMFVHANLAVFVRLGSDYKNNYYEYEIP-L---KLT----------VW-PIENM-----------LDVPISVFTDVKKKR----------RVSVMGNPTLGEIKTMIIGVRN--SGEVWVNEMRLLEFN-NEGGWAARGQLNIQLSDFGTVDINASHSTDGFGGLEQGVNARKKETNTDVTVTTSLELGKFF-PDKAKVTAPLYYSVTKNESRPKYNPLDTDMQLDA---------ER-----------DSIESIAVTKRT-----TTNFSLSNARVG---MPYDPANFSFSYSHSHAHTTGETTVYENEDNWRGAMNYNWTPVYKSLSPF-K----FDI----VKRFEMNWLPQNVAFNTEITRNY-------TFSEQFLWNRDFAVRWDLTRNLHLNFQSATHAEIE----------------------------------------SVWTSL--KNFGTPLDYQQNFTLSYQLPLNMLPIF--DWVN-ADANYNSAYT---------------------------------------WVRGA--------------G---N-TITTNRTLNINGTLNLERLYNHIPFK------------DNLT--------------------------------------------------------------------------------LKLD-------RALM--MVRTASISYRNQYSMSLPGF----------------PGL-NFAFG---------RARERGW------IATPASTNKTEDLQLRATLEPIRDLKIDLNASRMETVSKSVQ----------SGTLTMTTISIGTAF----ATFEKFAKS-LDDYRSRV----------------------------V-YSSDVMIPAFLNSYT-----------------------LLPNWTIRYSGL-SRLPFFQNIFKSVNINHSYKSIFAIGSY--QSFS--------------------------------SMYNISQVSINEAFSPLLGIDVTLQ----NNLTARLEYRQTRVLSLSMTSVQVNEAMSKDWVVGFGYRINNVN-------RDLNLRLDLSYRKQASITRDI-----------------ASSGNTAFKASFVGDYTLSRLITASIYYDIQINTPLLSSSSYPTTTHDFGVSLKLSLTR-- 
AHJ99338     ------------------------------------------------------------------------------PSNLDVQADDSNFDIQEKVGP----------------------------------FRDPSRM--TFEEYSRWQQQQAVRNYFR-------K--------RIFG----GSYVDIRPQGAVTLRMGYRGNRNENPTLTLRQQRVGDFQYDQNLNLNLS----------------------------------GQIGEKLKLTFNYDTRAAFDFENN-MKLDYT------------------------------------E------------------TDIIRKIELGNVSLPLNNSLITGGQNLFGVKAQFQFGRLGVTTLASTLRGQADEVRIQNGGQSRAFEIKASQYERDRHFFLSQAFRDRY----DASLRNLPTV-VEITYLEVWVTNDNRQ--RNVVTLMDVAE---------FEHVRARKL---EYTYNAQLGYLSLNTQLLP-EQVLGVSYQYIY------NG-----TYTVGEV---QSN-------------EVIFLKMLKATNP--LPTWDLMMKNIYPL--------NQLNRDNFQLQLVYKD-----------ANKPLIEVLNLDNVNPNND--------DGN--FDFF---------------------P--------------------------------------------------------------------GITIDTELGRIIFPEVQPFGSYLAAQ-F-----AKYVYRELYNQVQSDA-RQEKD-KFFLRGRYQATSTD-EINLPGI-GIAEGSVRVFAGSTLLQEGTDYQVFYDQAKVKILNPSYLNSANELRVEFEKNALVQVQPRKLLGARFDYRVSP----DMNFGATILHR-INRVNIGDEPGNNTIYGFDVNMRRESRALTKYLDALPFLSTKEISTVSFSGEFAQLLPGQS----------------SYLDDFENARTPYTLG-ATTWRLASTPQ---VAYNRAKLAWYTIDQ---NIGV---LKNHYVRGIKRTEVFPNRDSFETTLDLAYFPDQRGQYNYT--------TP-LARYGGISREI-DFDNANVEFLEFWMMDPFL------------------GDVYINLGSVSEDVLADQNQYEFENGIP-------WG-RVSRQPFAFSASPD-ARARQDVGLDGVNDG---DE-----------------------ADPAADNFRHHLDYDQ----------RYKDF------NGMEGNSPE--FPDKEDLN-RDNVLSDT-ERYYEYRLQL-------------FIVDKI---------VWYQFRIPVR--------------------GQGFKSIRFLRMYLTRWQQPVVLRMVQPQFVANQWRRYLN--FSISTVSIEENGI--IPYVLPPNIRRDREYG---QQNEQSLRLVV---DGLRDGF--AKAAYKN-ISLNMLRYKRLRMFLHAEVRGFVRLGTDYIQNYYEYSRP-L---VMT----------VW-PLENR-----------IDLPFQAFIDAKSAR----------TITVVGNPDLSAVQGAMIGILN--SVTLWANELRVLDFD-NESGWAATARFNTKLADVANITATGSFISTGFGGLQDKAQQRSIDNITRGDVNATVAVEKFF-PEKLGLRVPVLVQAGIETRSPKYDPLDPDTKLEQ---------EK-----------AAYRKEVIDQTS-----QRSISLLNVRKE---QPYDIENFAVSYSLTERLHTDIRTDRDYTRTYTGALAYVYQATPKNYTPL-A----LAF----LKEVNFTPLPSRFSFRADLDRRYNERFL--VFQKSFYFNRIYDLRWDLTKALALDYTANNRAIVD----------------------------------------QIRRNL--RNGGRTTNFNQTVALTYRLPLDKFPLT--DWLS-ADARYAANYT---------------------------------------WQAAS------AF------G---N-TIQNNGELSTNGKIDLVKLYNKVRFN-----------------------------------------------------------------------------------------------------------RSLM--TARSLNFTYSRSNGTLLPGY----------------PGV-PFLLG---------RAYNNGW-----YLNTPLSSLLTEALTLRTTLEPFRDFNIQLDARRNLVRNREVF---------ASGTFTTSFISIQTLF----EAFQRFVDN-RVAVQQRL------------------------------NSQDVLLPAFLDAYRG--YK--------------------PNWTIQYNGL-AELPFIQRYFRSFTLNHAYSSAYNIANY--TTSA----------------------------------YILGQVSIAERLAPLLGVNFQTT----GKLTGRLEYRIDRTIGLNTTNAQVTELHRTDMVIGVGFVTNRLK-------NEINVRLDMSISDNYAVQRAI----------L------VTSGTRQIQLRPTVDYVLNQRLNLQFFFTQNITEPRVEN-AFRNTATEGGIQLRYSLSQ-- 
ANE53380     ------------------------------------------------------------------------------TSFRNVEYDPVQYYVIEKVGN----------------------------------YRTPMTF--SMDEFIRLQGRKDESDYFR-------N--------RITG----NGKIDIKPSGYVDIAAGYQGQNIKNPTLPERARKTGGFDFNMNAQLQVD----------------------------------ANIGDKIKLPINYNTLANFDFENQ-LKLDYQ------------------------------------E------------------DEVLKVFQAGNISFQSKGTLIPGAQSLFGVKTQLQFGKMYVTGVLANQRSQRQSLGLTGGAAAQSFSIKADEYEENRHFLLGQYFRRNY----NKAMKDLPLV-IQILRMEVWVTNRTGA--RDIVALMDLGE---------FEKT-ARKL---DYYFNERIGFLSLNQALNP-DEVLGVAFQYTY------NG-----IYQVGDF---SQD-------------KVLFLKLLKATSQ--LPIWDLMMKNVYSV--------GQLQREDFKLDVVYEE------F----RGVPILNLVNLDRLNNQND--------DGV--FDYV---------------------D--------------------------------------------------------------------GFTVIPSQSRIIFPVLEPFGRDLEYI-Y-----RKYLYYPLYDTIKAIA-FANLN-RFELVGRSKSANNS-DYQLG-F-NIPRGSVTVTAGGQVLQENVDYEINYDLGTLKVINSAIINSGVPVQVQYENSASFGLQQKNYMGLRLDYLANK----NLTVGGTIVR--FTKQAYGEDPIRNTMYGMDFDYRKDVPRLSKWLDKLPFYSTKAVSSVTAYGEAAMLQPGHS----------------IYVDDFEGTRSGLDLR--NSWALASAPQ---YGYNRAKLAWYNIEP---HGDL---LSKPETRQVFQNELFPQRTI-LTTFDMAFYPREKGPYNFQ--------QP----WGGVMRNI-DFETGNVEFIEFWLQDPFV------------------GELYFDLGNISEDVLRDG-KRGYENGLP-------WG-KVPRNPIAFSNDPN-DRPLQDVGFDGLTDA---DE-----------------------TDPSADNFKGYRDYDQ----------RYKDI------NNPHGNSPI--YPDQEEFN-RDNTMNEI-EEYFQYRVEL-------------YITD------------WYLFRIPIK----------------------DFKSIRFIRMFLTDFEDTAVLRFAKLELIRNQWRKFNY--LEVLAVNIEEN----IPYRQPPGIERQQQL----LQNEQSLSLKI---TDLAGGQ--ARGVFKT-MNLDLRQYGRLSMFVHAELNAVIRIGNDFAGNYYEVRIP-L---DVT----------IW-PASNN-----------LDFDLNELTSLKLRR----------TFAIIGNPNLGEVRGMMLGIQN--SAEVWFNELRLSRLD-EHGGWAGVGRVDLRLADLGNISVAGNVRSSGFGTLEQRVNERSRDDFYQFDVSSNLDLGKLV-PKKAAIQIPVYAGISRTSSTPEYDPYDLDIKLKD---------ER-----------DSIQSAAVDQQT-----IKTVNFTNVKKN---QPWDISNIDLNYSFTHQEHSNPIIESEDIRRTRAALGYTYAPQQHFIEPL-K----LAL----VRDFNFNYKPS-FSFKADVFRQF-------TFNKFFYFDRYYTLRWDLTRSLTLDFNAVNNARVD----------------------------------------TVKNNF--LRGGRATRYHHDATLSYTLPTNKLPIV--DWTT-IRASVTGKYD---------------------------------------WVAAS--------------G---N-TIVNGQVRNVTGEFNFDQLYTKSRFR-----------------------------------------------------------------------------------------------------------QLVT--SLKRIGVQYTQDMGTLLPGY----------------PGW-KYAFG---------HLGALGL------FNQLIQQRYNQKLNITAQITPFRDFNIDVNFDKTFDLQYSEL----------LGSFSISYIAYQTLF----ETFKQFEAN-RLILSNRL------------------------------YAQDVLIPAFLAAYTD--------MKNSK--NPFGGL---PNWNITYNGL-SRISGLEKVFSNVTLRHGYSSTLSMNSF--NTAL----------------------------------FLVPNVTVSEQFSPLIEVDVTLV----NQLSARVEYKKSRQLSLSLVDYQLAENRSTEYGFSMNWRKRGVPF------NDVTFRFDFSLRDDATANSRL-----------------GTAGQKVVRLSPTIDYVVNNKVNIKFYFEQNKVIPKIAT-TAPVTTTRGGLQVRVALTQ-- 
AOW22073     ------------------------------------------------------------------------------PTTIEVIFDSDKYIIREKIGN----------------------------------VTQPVYL--TPEEYRKYRLRQDMLSYNK-------T--------SLFG----GNTIEVNPQGSVQVQLGILSQKTENPQISERNRKSTTFDFDQQISASIN----------------------------------AKVGTRLGVTANYDTQSTFDFQNL-IKLEYT------------------------------------E------------------DDILQKIEVGNVSMPIKNSLVTGAQSLFGFKTQMQFGKTTVTSVFAEQKSQTRTVAAEGGSTINEFELRATDYDADRHFFLSQAFRDDY----DKALEQYPLI-INITRIEVWVTNRQAS--RNIVALADLAE---------YSVLEARRL---EFTFNPQLGYLSLNRRLGE-SDVLAVAYEYTV------SG----EVYKVGEL---TTD-------------DNLVVKLLRSEII--IPLWDLMMKNIYSL--------YQMSRDGFRFELLYRD-----------TDRTLLNIFSLDRLDQNQF-------GDGY--FDYV---------------------E--------------------------------------------------------------------GLTINSQDGYVIFPKAEPFGESLTPI-L------VYIFNELYENTQSQARFQNKD-KYFLKGYYRSESAG-GIPLGAF-NVPQGSVTVTTGGRELIEGVDYVVDYQIGRVQIINPALEASNAPIEVSVENNSVFNLQNKRFFGVDVEHKFSD----KLLAGATILN--TQKSLFNSEPINNTIFGLRADYGTEVPQFTKWVNKLPNIDTDVESNFSVRGDFAYLMPGSP----------------SYLDDFEGAQIPLELK--QQWYLASTPQ---YGKDRARLSWYIIDQ---NIND---LSRAEVRRIRYTELFPEQDSVVRSLDLAYYPSERGSYNYD--------NP----WAGITRPL-NFEQANIEYIQFWMLDPYE------------------GELYFNLGNISEDVLKDG-RKMYENGLP-------WG-KIPTGQSTFDADDT-SRLNQDIGFDGLNDE---EE-----------------------EDPSSDNYRYFRGYDA----------RYKQF------NNTQGNSPT--YPDVEDIN-KDQTMNSV-ESYYQYRVSL-------------HIVDQK---------YWLQFRIPIN----------------------GFNSIRFMRMFMTKFKMPVVLRFGELQLVRGDWRRYVK--FQVGVVSIEQN----IPYVIPPGIQRERLQ----LQNEQSLSMKV---IDLPAGE--TRAVYKN-VSVDLRMYKQLKMFVHLEMKAIIRLGSDLNDNYYEIEYP-L---IVS----------IW-P--ND-----------INVVLENLGKLKLLR----------EIRVKGNPNLSNIRTMVLGVKN--SGELWFNELRTSEFD-NEGGWAAVVSADANFADFADVSVTGRMETIGFGGIEQRVNERNQEDTKLYDLVTNVNVGKVL-PKKWGIQLPLNYSISEETHDPKYDAQYQDVLFED--------------------------DKSQDYTK-----RRSISLINVRKER--KFYDIENVSVSYAYNETQHKDYNVEKYLDQNVRASANYNYAFQPLSIEPF-K----LRF----ISDFNFNLLPSTISLNSNIIRRY-------LKQRNFMFDWDYSIGYNLTRSLQFNFNATN---------------------------------------------SLFDNF--FTVGRPQHYHQKLNGTYQLPIDKLPYL--DFVR-ADYAYTADFD---------------------------------------WQAGS--------------G---N-TIQNANTHNLSVDVDFSKFYKTSGIK-----------------------------------------------------------------------------------------------------------DVLM--SIKKARFTYAENNGTLLPGY----------------PSL-GFVFG---------KALENGW-GP---FNRTYAQTHYNKFDASVDISPFRDFDLEINATKIYTKNTTQQ----------LGNFSMSYNMISTAF----AVFQEFKNN-REIIAQRL------------------------------TSQQVMLPAFLAAYSG------------------------PNWLLTYKGL-MRFAFFKKNFQSFTLTHGYRSSYSINNY--SNNL----------------------------------RLFSNVNLIEEFNPLVKVDLKMK----NSVSLKAEVRKDRALNLNFNNNTLTEIRGKEYVVGVGYRIKDLK-------GDLNLKADLTLRDNKTLIRDV-----------------VTGGQRLFSLKFLADYAMSRSLTASFYFDQNSSRYAIST-SFPRNSFSTGLMIRYNLGN-- 
ALO48034     ------------------------------------------------------------------------------PDNQSVVYNDTRYIIGTKIGG----------------------------------VSAPVMM--TPDEYLKWSGRREWSAFFR--------------AEKIFG----PGGVRIKTQGTAELKLGARLTSIDNPSLPIRNRRTTALDFDEKINLNVN----------------------------------GRVGDRVNMNLNYNTDATFDFDAQNLKLKYD------------------------------------E------------------DDIIKLIEGGNVSFPSNSSLITGATSLFGIRTDLQFGKLKLQLVASQKKSTSKSMSSQGGVQLTPFEIDAANYEENRHFFLAQYFRDHY----DAGMSMLPNV-IRVNRVEVWVTNKTGT--RNIVALTDLGE---------YEKIAARLL---EYTVNSALGYLSLRAGLQT-DQVLAVAYEYTY------GG-----TYQVGEF---ASD-------------QALFVKSLKNTGN--QGNWDLMMKNVYYL--------STVERNRFKLDVKYQS-----------KDQPLIRLLGADRLDQNNR--------NGH--FDFV---------------------E--------------------------------------------------------------------GYTV--NNGRVFFPKVEPFGQYLYHY-L----KARYSFTELYDSTKTVA-IAEKN-KFVLSGHFRGTSAN-VISLGAT-NVPPGSVVVTAGGVRLTEGTDYSVDYSAGEVTILNQSILDAGTAVNVSLESNTDYGQRRKTMFGMNWEYNFTK----DFQLSGTIQH--TNKVTMGAEPLNNTLWGVNLNWKKESQWLTNMLDKIPFLHVTRPSNISFTGEFAQLIAGQN----------------SYLDDFENTKSVIDVS--TSWTLSSVPS---SGFNRSQMAWYTIDP---HIKSLD-LSNHYVREVYVRDLFPNRDSTIPILNIAYYPNERGPYNFN--------NP----WGGMMRKL-DFETANVEYIEFWMLDPFI------------------GDFYINLGEVSEDVLRDG-KKFYESGMP-------WG-KVPTQSTAFATSGG-SRALQDVGYNGLNDE---EE-----------------------RDVAHDDYHYFRGYDA----------RYKYI------NNPQGNSPD--TPDVEDIN-QDYTLNEY-EKYYQYHLSI-------------HIVDKR---------VWYQFRIPLS----------------------DFTSIRFMRMFLTGFRHPVVLRFANLDLVRGEWRVYEQ--LTMSAVNVEEN----VNYVLPPGIERSLDP----ENNEQALSLVV---KNLGAGE--AKAVYKN-TALDLRQYRRLQMFVHANLAVFVRLGSDYKNNYYEYEIP-L---KLT----------VW-PEDNM-----------LDIPLRVFTKLKKAR----------QMSIMGNPTLGEVKTMIIGVRN--SGEVWVNELRLRDYN-NKGGWAAQGNLNMQLSDFGQLNVQGRYMTNGFGGLEQGVNERSTDDYKTYSVTTSLELGKFF-PDKAKVSAPLYYSVTKEELRPKYNPLDNDMELKE---------ER-----------DSLERIAVTKTT-----NTNFALSNVRVG---MPYDPANFSLSYSHSHRYTSGKTTVYEREDNWKGALSYSWTPVYRPLELF-R----LDI----VRQFGFNWLPQNIAFNSDINRNY-------TFNSQFQWNRDLSLRWDLTRNLHLNYHSATHAEIE----------------------------------------SVWTSI--LHLGTPLDYAQRFSLSYQLPLNLIPIF--DWIN-ADANYNATYN---------------------------------------WVRGT--------------G---N-TISINRDLNINGSFSFERLYNHIPFR------------------------------------------------------------------------------------------------LHID-------RVLM--LVRDVSGYYRNQFSMSLPGF----------------PGL-DFAFG---------RARANDW------VATPATSNRTEDLQIRAVLEPIRNLKINLNASRMISRARRIQ----------SGTFTMTTISIGSSF----ASFERFCHS-LSDFRNRV----------------------------V-YSADVMIPAFLSTYT-----------------------MLPNWTLRYSGL-SQLPWFSSVFKSINLNHAYKSVYAVGSY--SSYS--------------------------------SKYNVSTVSINEAFAPLLGVDMTFQ----NNFTAKIEYRTTRILSLSMTSVQINEAVSRDWVLGMGYKINDLR-------HELNLRCDLSYRRQASITRNI-----------------AGSGNTAFKLSLMADYTLSRLLTMSFYYDHQTNIPLLSSTSYPTTTHDFGLSVKFSLTR-- 
AEW22231     ------------------------------------------------------------------------------PENTSIEYDLHMYIIRTKVGD----------------------------------LGTPLTL--TPEEYQDYSMQESMRAYYR--------------AGKIFG----PGGVRVRSQGTAELKLGLKSSGTKNPSLPERSRSRTFFNFDNNVQLNMQ----------------------------------ATVGTKVNFGLNYNTQSSFDFDASRLNLAYA------------------------------------E------------------DEIIKNIEAGNVSLNTGNSLIRGGAALFGIKAELQFGKLRVNALLAQQNSESKTISSKGGVQMTDFEINIDDYDENRHFFLAHYFRDHY----DEAMAKLPYI-VSIKRIEVWVLNKRSN--RNIVAFSDLGE---------FVKMEARKL---EYRLNEQLGYLSLQSQLQQ-DECLAVAFEYMY------GG-----SYQVGEI---STD-------------RCLYVKLLRGVNM--MPFWNLMMRNVYWL--------SSVQKDKFKLDVVYQS-----------AGKTLLQVMNLDRLDANNE--------NGNGYFDFV---------------------E--------------------------------------------------------------------GYTVSSFNGRIFFPVVEPFGSHLRKA-I-----AKYVFQELYTLTKTAA-IAEKN-KFKLRGKYRASSSS-EISLGAT-NVARGSVVVMADGVKLTENVDYTVDYVSGTVTILNESIIAGNRSISVSLENQSVYNMQRKTMMGVDLSYEFSK----NFTMGATLMH--TTKTTIGDESIKNTLWGANLAYKGESQWLTNMVDKLPLLNLTQPSQISFNAEFAHLIAGHY----------------SYLDDFESTQSSFDLL--YPWALASVPY---YGKNRALFAWYYIDG---HISD---ISNHYVRAISYSEIYPNKESTLYALNLAYYPNERGPYNLD--------NP----WGGMMRKL-DFETANIEYIEFWLMDPFI------------------GDLYFNLGELSEDILKDE-KKFFENGLP-------WG-KIPIQQSAFDNTAG-ARRLQDVGLNGLTTE---EE-------------------PFSPNDPAGDNYHYFRGYDR----------RYKRY------NGTEGNSTA--VPDVEDLN-NDNTLNDQNEKYYEYKVSI-------------YIVNQR---------VWYQFKIPVK----------------------DFRSIRFMRVYMTGFQEQTVLRLGTFELVRGEWRTYLQ--LDITSVNIEEN----VNYILPPGITRMTDP----QQNEQALSMKV---TNLGSQD--ARAIYKK-TNYDMRRYKRLQLFVHAELSVFLRLGSDYKNNYYEYEVP-L---NLT----------VW-PAENM-----------IDFRMEVLTNLKMRR----------KISVIGNPSLAEVKTIMIGVRN--SGEIWVNELRMTDFD-EQGGWAANGALSIALSDFGTFNATGHIETAGFGRIDQSIGERNMDDYLQYAVSTSMQLGKFF-PEKAQVHLPLHYAYSRETVSPQYNPLDQDVKLND---------EK-----------DSLKSLSQQQVT-----TKSIALNNVQVN---MPYDPANFSMSYAYNERKRTDPETVYETTKNYQGNLSYVYTPYAKPFQPF-E----TRY----IKQFALNYLPSNISFQTSILRNY-------SFSQQFYWDRSFNIRLNPLNNLSIDFSAGTNARIE----------------------------------------SVKKSI--AELGTPLAYDQTFNVTYTLPLQYIPVL--DWMG-GSMSYNATYN---------------------------------------WERGS--------------G---N-SIKNQRQVNLQGSMNFQSFYNKNRFR------------------------------------------------------------------------------------------------IRI--------RFLM--MARRIHIQYGLSDGMLIPGF----------------PGW-GFAFG---------EAANKNW------NVKPARINSSKTLTATATLEPALGLKIDLNTTRVDSRDTEIS----------GGTFTMTTVAFGNAF----KTFREFLNH-RSIIASRL------------------------LA--V-NSSDVLIPAFLAAYTG---------------------NLLPNWRISYDGL-IQLPFIKKHFKNMVLSHQYRCVYSVGTY--QSYP--------------------------------SAFAITSVSLTEGFNPLLGIDATFL----NNVTTGLKYQKTRNLNLNISSYQIVEAHSNEFVISLGYKYADFN-------NDLTLRFDYARRKTQALIRKI-----------------MTSGAMTQSLQFSADYALSKSITLRAYYDLQINTPLVSSASYPTSNSDYGISIRLSLTQ-- 
AFJ09142     ------------------------------------------------------------------------------PENQSVEYNDTMYIIGNKIGD----------------------------------IITPIMM--TPEEYRAWSEKRSFADYYR--------------AEKIFG----PGGVRVRTQGTAELRFGATLKNIDNPSLPIRNRKMTTMNFDEKINLNVN----------------------------------GKVGDKVNMNLNYNTDATFDFDAQNFKLRYE------------------------------------E------------------DEIIKLVEGGNVSFPSNNSLVQGASSLFGIRTDMQFGKLKLQTVLSQKKSSNKSVSSKGGKQLTPFEISAADYEENRHFFLAHTFRSRY----DDAMKTLPNL-ITINRVEIWVTNKTGV--RNIVALSDLGE---------YEKLSARLL---EYTVNQALGYVSLRTGLQT-DQVLAIAYEYTS------GG-----TYQVGEF---SSD-------------EALFVKSLKNTSN--QANWDLMMKNVYYL--------STVERDKFRLDVKFQS-----------KSQTLIKVLGADRLDNNNN--------NGY--FDYV---------------------E--------------------------------------------------------------------GYTI--SNGRVFFPAAEPFGEYMYNY-L----KAKYAFTELYDSTKTIA-IAEKD-KYQLVGQYRGTSAN-VISLGAY-NVPQGSVVVTAGGVRLTEGSDYSVDYNAGEVTILNQSIIDAGTSVNVSLESQSDYGQQRKTMFGLNWEYDFSK----NFMIGGTFMR--TTKVNMGAEPLNNTIWGLNMSWKKESQWLTNMLDKIPFLHLTQPSHISFSAEFAQLIAGQS----------------SYLDDFENAKNTIDVS--TTWIISSVPS---SGFNRSLLAWYNIDP---HIKSLE-LSNFYVREVYTRELFPNRESTLSVLNLAYYPTERGPYNFS--------NP----WGGMMRKL-DFEMANIEYIEFWLLDPFI------------------GDFYINLGEVSEDVLRDG-KKFYESGMP-------WG-KIPTQTTAFATTSG-SRALQDVGFNGLNDE---EE-----------------------ADPANDNYHYFRGWDR----------RYKYI------NNPQGNSPD--GPDVEDIN-QDYTLNEY-EKYYQYKISI-------------YIVDKR---------VWYQFRIPVR----------------------DFTSIRFMRMFLTNFEKPIVMRFATLDLVRGEWRQYQQ--MSVGAVSIEEN----VNYVLPPGISREQDP----QSNEQALAMTV---HNLGNKE--SKAVYKN-TTLDIRQYKRLQMFVHANLAVFVRLGSDYKNNYYEYEIP-L---KLT----------VW-PIENM-----------LDVPISVFTDVKKKR----------RVSVMGNPTLGEIKTMIIGVRN--SGEVWVNEMRLLEFN-NEGGWAARGQLNIQLSDFGTVDINASHSTDGFGGLEQGVNARKKETNTDVTVTTSLELGKFF-PDKAKVTAPLYYSVTKNESRPKYNPLDTDMQLDA---------ER-----------DSIESIAITKRT-----TTNFSLSNARVG---MPYDPANFSFSYSHSHAHTTGETTVYENEDNWRGAMNYNWTPVYKSLSPF-K----FDI----VKRFEMNWLPQNVAFNTEITRNY-------TFSEQFLWNRDFAVRWDLTRNLHLNFQSATHAEIE----------------------------------------SVWTSL--KNFGTPLDYQQNFTLSYQLPLNMLPIF--DWVN-ADANYNSAYT---------------------------------------WVRGA--------------G---N-TITTNRTLNINGTLNLERLYNHIPFK------------DNLT--------------------------------------------------------------------------------LKLD-------RALM--MVRTASISYRNQYSMSLPGF----------------PGL-NFAFG---------RARERGW------IATPASTNKTEDLQLRATLEPIRDLKIDLNASRMETVSKSVQ----------SGTLTMTTISIGTAF----ATFEKFAKS-LDDYRSRV----------------------------V-YSSDVMIPAFLNSYT-----------------------LLPNWTIRYSGL-SRLPFFQNIFKSVNINHSYKSIFAIGSY--QSFS--------------------------------SMYNISQVSINEAFSPLLGIDVTLQ----NNLTARLEYRQTRVLSLSMTSVQINEAMSKDWVVGFGYRINNVN-------RDLNLRLDLSYRKQASITRDI-----------------ASSGNTAFKASFVGDYTLSRLITASIYYDIQINTPLLSSSSYPTTTHDFGVSLKLSLTR-- 
ALJ58666     ------------------------------------------------------------------------------PMNTEAEYDAKRYYIRTKLGN----------------------------------IGVPMVL--TPEEYLDWTLKQSMQSYYR--------------AEKLFG----PGGVQIRTQGNAELSFGMTYKNVKNPSLPESQRKTLGFDFDEKININVN----------------------------------GKVGDKVNMNMNYNTDATFDFDTKRLKLKYE------------------------------------E------------------DEIIKLIEAGNVSMSTNNSLIRGASALFGIRTDLQFGKLKLQAVISQQESEAKTVTSRGGAQTTTFDFSADNYEGNRHFFLAHYFRDVY----DKNLAQLPNI-ITINRIEVWVTNKRNN--RNIVALTDLGE--P------YEKIEARLL---EYTLNSKLGYISLKQTLQP-DEVLAVAFEYTL------GG-----SYQVGEF---SSD-------------QSLFVKLLKNTAN--AACWDLMMKNVYSL--------YSVQKEKFQLNITYQS-----------AKTPLLRVMNLDRLNSQNQ--------DGF--FDFV---------------------E--------------------------------------------------------------------GYTVTASDGRIYFPVVEPFGSHLRKA-I-----AKYVFQELYDSTRTVA-TAEKN-KFRLTGEYRASNAN-EIRLGAM-NIPQGSVRVTAGGMTLVENSDYTVDYTLGVVTILNQSIIDAGTAISVNLESNTLYSMQRKTMMGLNFTYDFSQ----NFSFGGSIMH--TSKVAMGDEPLSNTLWGVNASWKKESQWLTNMLDKLPFVTATAPSSINLGVEFAHLIPGHA----------------SYIDDFESTQNGIDLR--SYWMLASTPS---YGKNRALLAWYHIDG---HIKNLN-LSNHYVREVYEQELFPNKES-MNVLNLAYYPQERGPYNLD--------NP----WGGMMRKL-DFEAANIEYISFWLLDPFI--RG--------------GTLYINLGEVSEDILKDG-KKFFENGLP-------WG-RVPRDRSAFDNAAG-ARRKQDVGLNGLSTE---DE-----------------------NDPAGDNYHYFRGYDR----------RYKYY------NNTEGNSTA--VPDVEDIN-QDNTLNET-EKYFQYRINL-------------YITDKR---------VWYQFKVPVR----------------------DFKSIRFMRMFLTGFEKPIVLRFATLELVRGEWRTYTD--LDVSAVNIEEN----VNYVMPPGISRVIDP----QQNEQAMSLKL---EKLAPGD--ACAVYKN-TGMDMRQYRRLQMFAHAELSVFIRLGSDYRSNYYEYEIP-L---TLT----------VW-PKDNN-----------LDIDLSVLTNVKKAR----------KISVIGNPSLAEVKTMMIGVRN--SAEVWVNELRLTEFN-EDGGWAAQGNLNLQLSDIGSINLAGHVETAGFGGLEQSVSERRLDDYYQYSFTTTFDLGRFF-PKKAKLAAPIYFSYSKEATTPKYNPLDKDMLLDD---------ER-----------DSLMNIAREITT-----YRNFSLSNARLG---MPYDPGNFTFSYSRSLRHNQGSTTAYENETDWRAAMTYNYAPVYRPWEPF-K----MRF----IKEINLNWLPQSISFNTDMTRHY------ISVAKEFLWNRDFALRWDPTKNLKLNFTSATHAEIE----------------------------------------TVRRSL--LSLGRPIDFQQTFNATYKLPFDKFPAT--DWVS-ADLRFASSYN---------------------------------------WDRGV--------------G---N-TVSNQRSIDVNSRFNLEALYNKVPYK------------------------------------------------------------------------------------------------LRIQ-------RIAM--SVRNFSFTYKNTYAMTLPGF----------------PGM-DFAFG---------RALQNDW------VVSPASSNALEDLQLRISLEPIRDLKIDLTANRTRNRSREIQ----------SGNFSMSIISIGSAF----GTFERFRRN-LDVIRDRV----------------------------I-HSPDVMIPAFLAAYTG----------------------MMPNWRITYTGL-TKIAWFKKNFRSVNLNHAYRSTYSVGSY--NTFQ--------------------------------SRFDISMVSINEQFSPLIGMDATLK----NGLTAKVEYKTSRILNLSMSACQLVETASRDFVIGLGYKIVNFN-------HDLALRADISFRNQSALCRDI-----------------ATNGNKALKISCSADYTLSRLLTLRLYYDRQQNTPLVSSSSYPVVSADFGFSMKFSLTR-- 
AKD05502     ------------------------------------------------------------------------------PNNLNVELDDSQYNITETIGD----------------------------------YRPPSSM--SMREYSEWQQREAIRNYWR-------K--------RIFG----GNYVDIQPNGNVSLKFGARFNRNENPTIPLSQQRTGDFDFEQNISLNLV----------------------------------GKIGEKMRLNFNWDNNANFDFENN-MKLDYT------------------------------------E------------------EEIIRKVEAGNVSLPLNNSLITGAQNLFGVKAQLQFGRLGVTTIASSVRGTNDEVVIQNGGQNRPFEIRVDAYDRDRHFYLSQFFRNRY----NEALKNLPLV-IVIRRVELYVTNNNRS--RNVVAYMDLGE---------FEHVRARRL---EYKFNPQLGYISLNSALLP-DQVLGIAFEYTY------NG-----TYQVGEL---MDD-------------KVIHMKLLRATSP--YPTWDLMMKNVYAL--------TQINREDFKLQVIYKD-----------QNIPLVEVLNLDNVNSNND--------DGN--FDFL---------------------P--------------------------------------------------------------------GITIDTESGRVYFPQVEPFGDYLAGK-L-----IQYVFQELYEQTQTDV-NNVKA-KFYLKGRVRSTSTD-EIMLPGF-QIAEGSVVVYSGGTRLVEGTDYQVFYDLGRIKILNPSYLNSANDLRVTYEKAELLNIQPRTMLGARFDYRLND----DVNLGATVLH--INRVSIGDEPTNNTIYGFDVNVQKESRMLTRFVDAIPLIQTKAPSLITFNSEFAQLIPAKS----------------SYLDDFEGAETPYSLG--STWRVAATPA---YSYNRAKLAWYTIDQ---NITE---LRNHYVRGVRRTEIFQNRDNYEYTFDLAYYPRERGQYNYN--------DP----WGGISREI-DFDNANIEYVEFWMMDPFI------------------GQLVLNLGNVSEDILKDN-EYSFENGLP-------WG-RVTQQQFAFTGIPG-GRQRQDIGLDGLNDA---DE-----------------------DDPSADNFLHHLDYDQ----------RYKNF------NGMENNSPE--YPDKEDLN-GDNVISDL-EQYYEYKINL-------------YIVDKV---------VWYQFRVPVR----------------------GFKSIRFMRMYMTGFSDPVVLRMAQFQFVANQWRKFEQ--FTVSTVNIEENGS--IPYVVPPGINRLRDY----RQNEQSLQLCA---EDLRDSF--SKAVFKN-IALDLLAYKQLKMFIHAQMQAFIRIGTDFTQNYYEYVVP-L---KFT----------IW-PTENE-----------VNIPLQQLVDAKAER----------MIRVVGNPDFSEVEGIMIGIRN--SACIWVNELRVTDFV-NRTGWASTARLNAKLADFANVTATGGYTTVGFGGLQQPLSLRSREDIAQFDVSANMVLDKFL-PEQWGVKVPMTVQYGVTTAEPQYDPLDKDMPLEQ---------AR-----------DEYKKEVVTRET-----RKSISLLNVRKE---RIYDIENFAFSYSYSERLFSDIETDRDYTKTYTGGIAYTYDNTPRNYQPF-A----LRL----IKDFNFSLLPSRFSFRADLNRFYNETYL--VFQKSFYFNRIYDMRWDLTKSLSLDYTATNRSVID----------------------------------------TIRENL--LSGGRNTNFNQLVALNYKLPFDKFPLT--DWLS-ADTRYATTYI---------------------------------------WTAGS--------------G---N-TAENNVELSVNGRVDLVKLYNKVKFK-----------------------------------------------------------------------------------------------------------RVLM--MTRSLNVTYLENRGSMLPGY----------------PGL-PFILG---------RMNNNGW-----YLNTPFSGINTETFTGRANLEPFRNFNVTVDVRRAKSVIEEVF----------SGSFSTSFLALGTLF----EAFEQFVRN-RHVVRDRL------------------------------NSQEVLLKSFLYAYQG--YE--------------------PNWSVTYNGL-ERLPIFQKWFSQISLLHAYNSSYNITSF--STSL----------------------------------FIVNQLTVVERLAPLLGVNFRTK----TNLTGRLEYKMERNLSLNLTNAQITETNVKDYVVGFGYSTTSFK-------NELTMRLDLQVRDNQTVQRAI-----------------ITNGTRQLQLRPTIDYVLSQRLNLQFYVLRTVSDPKIST-SFRNSVTEGGVQLRVSLQ--- 
CAL65170     ------------------------------------------------------------------------------PESSKYEYDPIRYFYKESLGE----------------------------------LGLPLVL--TPQEFEDLVLQQEMRNYFK-------D--------TIFG----GSEINIVPQGSVELDLGLLYTKQDNPAFSPRNQRNLTFDFDQRISLSML----------------------------------GQIGERLQVTANYDTESTFDFQNQ-LKLEYT------------------------------------E------------------DDIIQKIEVGNVNMPLNNALIQGAQSLFGFKTELQFGKTRITGVFSEQKSERRTVNVEGGATVEDFEKFALDYDSDRHFFLAHYFRDTY----DEALENYPFI-IQIKRIQVWVTNRTNN--RNIVAIQDLGE---------YAKLEARQL---EYTVNTQLGYISLNQRLSN-DEVLGVAFQYTI------NG-----VYQVGEF---AND-------------QNLVVKLLKSTIT--EPIWDLMMKNIYSL--------YQLERQDFRMNILYTD-----------SQTPLLRVFRLDQLNTNND-------GDGF--FDYV---------------------P--------------------------------------------------------------------QITIDSQNGNIIFTTVEPFGSHLFEK-L-----QKYVFRSLYRTTKTQAEDADKN-KFQLKGRYKSAEVE-GIPI-GF-NLPPGSVTVTAGGRILQEGVDYVVNYELGRVQILDEALLASDIPIQVNTENNALFGQQTKRFTGLNVEHQFNE----NFLIGGTFIN--TQKANYSYEPINNTILGFNLNYNTEVPFLTRLVNKLPNIDTDVKSNVSVRGEFAYLLPGSP----------------TYIDDFEAAQTSIDIN--LSWELSSVPI---VGYKRAKMAWYTIDP---GISD---ISTYSARRVAINEIFPNTDQVIYTMDVAYNPGERGPYNYN--------NP----FGGIMRSI-NFEQSNVEYIEFWVMDPYI------------------GSIKFNLGNISEDVLKDG-RKQYENGLP-------FG-AVPADNSAFDTEGD-ARTMQDAGYDGIQDA---EE-----------------------PDPSADNYQYFLN-------------RYQNY------NGSEGNSPT--LPTTEDIN-RDNTMNTI-NSYFEYEVPF-------------YITDVR---------VWLQFKVPIF----------------------DFRSIRFIRMFLTDFEDPTILRFGTMDLVRGDYRRYTQ--FEVNAVNIEEN----IPYVLPPGVEREELY----RQNEQSLSLRT---CELEPQD--ARAVYKN-FQIDMRQYKNLEMFIHAELVAFVRMGTDFTDNFYQIEIP-L---SPT----------IW-PEINR-----------LNLELDLLQQIKTAV----------RLGVKGNPSFGNVRLLMVGVKN--CGEVWFNELRLSDLK-NEGGWAGVVSMDSNLADFANISATGRRSTVGFGSIEQGPNQRSREDLKQYDFVTNVNMGQLL-PKNWGVKVPVNYSRGEELITPKYDQEFLDVELDT---------ER-----------DRVEKQSQSYTK-----RESINVIGLRKE---MPYDVENFVFSSSYNQVDHRDFEIEESLDQSVRLGGTYEFNFPEKSVEPL-K----FAI----FRDFNINYLPSNINASSNIFRQY-------LYQRNYLFDWQYGVNYNLTRSLSFSFNASNNRIIR----------------------------------------GLWDDF--FNIGEPNLHYQTLQVNYQLPFDKIPVL--RFVK-ATYSYTGDFQ---------------------------------------WQRGS--------------G---N-SVQNSNTHQINANLNMQDLYNYIGL------------------------------------------------------------------------------------------------------------NIVT--GIKTFQVNYRNSRGIFLPGY----------------PTA-GFTFG---------MAAERGW------FNQQYTALKNEQLDYQAGLGFLPDLTIELTGRKNFSENYSEN----------YGNLNISTILIKTAF----QTFETFREN-RIQVARRL------------------------------TNQAVILPAFIAAYSG------------------------PNWNVKYTGL-MRLDWFRDKFRRFSINHGYRADYTLNQF--QTNL----------------------------------ILFSNLVLTELFTPLARIDFETK----GNIQILAELEKDRSLAFSFDNNLLTEYSGNEYTLGLGYRIKDLK-------SDLNFRADVSYRKNRTIVRYL-----------------TISGQDIWAINFKADYAFTRNLTARFYYDHTFSEYAVST-AFPQTTIRSGFTLIYNFGN-- 
ABR44378     ------------------------------------------------------------------------------PENTTIEYDLKTYIVRTKLGD----------------------------------IGTPMSL--TPAEYQDYSMQQSLRSYFR--------------AERIFG----PGGVRVRTQGSAEITMGLKTNKNNDPSLPERSRKRTFFNFDESVQLNVQ----------------------------------ASVGSKVNFGMNYNTETSFDFDSKKLKLAYT------------------------------------E------------------DEIIKSLEAGNVSMNTSNSLINGGAALFGMKADLQFGKLRVNALFAQQESESKTVSSKGGVQTKPFEIKVDEYDENRHFFLGHYFYDNY----DKFMESLPTV-IEISKIEVWVTNKRGN--RNIVAFTDLGE---------FEKIEARLL---EYTLNKKLGYISLRTQLQA-DEVLGVAFSFIY------NG-----TYQVGEF---STD-------------DCIYVKLLKGITM--MMFWDLMMKNVYSL--------YSVQKEKFKLNVTYQS-----------ANQILIRVLGLDRLDTYDN--------DGF--FDFI---------------------D--------------------------------------------------------------------GYTIQAETGKIIFPCVQPFGSKLREK-V-----AKYVFQELYDSTLTVA-IAEKN-KFLLSGEYKASSGS-EIDLGAT-NVARGSVRVTAGGATLTENVDYTVDYSLGRVTILNESIISSGTPVSVSLENQSTFNMQRKTMIGLDLNYQFNK----DFMVGATVMH--TVKTTLGDESIKNTLWGLNTSYKAESQWLTNVFDKLPLLTLTKPSQISFNAEFAHLIAGHY----------------SYLDDFESTQSGMDLL--YAWNLASTPY---YGKNRALLAWYTVDG---HLTN---LSNHYTRGVSYKEIFPNKETTLPVLNLAFYPNERGPYNLD--------NP----WGGVMRKI-DLESANYEYIEFWLLDPYL------------------GDLYFNLGEISEDILKDE-RKFFENGMP-------WG-KVPRTQSAFD--AQ-NRELQDVGLNGLSTE---EE-------------------PFSPNDPAGDNYHYFRGYDA----------RYKRY------NGTEGNS----TPDVEDIN-GDNTLNET-EKYFEYKISL-------------NIVDER---------VWYLFKIPIK----------------------DFKTVRFMRMYMTGFRKSTVLRFGTLELVRGDWRTYTQ--IVVSSVNIEEN----VNYVLPPGISRMFDS----QQNEQALSMKI---TDLSPAD--ARAVYKS-TAYDLRRYKRLQMFAHAEFSVFIRLGSDYKNNYYEYEVP-L---DLT----------VW-PLNNT-----------LNFKLETLTDLKLER----------KISIIGNPSLAEVKVIMIGVRN--SGEVWVNELRMTDFD-EKGGWAANANLNVALSDLGTVNVSGRMETAGFGALDQSLAERRMDDYSQYSVATSIELGKLF-PEKAKVSIPFYYAYSKETTTPEYDPLNEDIKLSD---------EK-----------DSIKSYSLDQTT-----IKSVSFNNVKVD---MPYDPANFSLGYSYSQNSKKNPETEYETTKDYRGNFAYNYTPYVKPFRPF-E----TKY----IKQFGLNYVPSNISFQTAMMRNY-------SFSHNFLWDRAFSLRWDFTNNLSMTFTSGTNARIE----------------------------------------SVKQSI--RDLGTPLKYDQTFNVTWNMPLQFIPAL--DWVN-SSLTYNATYN---------------------------------------WDRGA--------------G---N-IIKNQRQFDWQGSFNLQSLYNKNKYK------------------------------------------------------------------------------------------------VMI--------RFLM--MVRRVNIQYSLIDGMMLSGY----------------PGL-GFAFG---------EADERGW------MTTPAMINSAKNLTIRANLEPIAGLKIDLNANRVDTRSTDIY----------GGSFTMTTIALGSAF----KAFDKFIAH-RSVIAQRL------------------------MA--V-NSMEVLVPAFLAAYTG----------------------LLPNWRVTYDGL-IRIPVIRKYFKSMMLSHQYRCSYSVGAF--SSFL--------------------------------SPYDIAAVSITEGFSPLFGVDATLL----NNITGKFELRKTRNLSLNISSYQLVEALSNEFVIGVGYKLTEFN-------NDLTIRLDFSYRKMQSLIRKI-----------------ATSGNIAKTIQFSADYGLSRALTLRAFYDLQINEPIVSTSSYPTSNSNYGISLRFSLAQ-- 
ACU64347     ------------------------------------------------------------------------------PAGRTVDYDPVQYTVTEKIGD----------------------------------YRNPTYL--SFDEYYKLQSKKSEDDYWM-------E--------RIFG----GNKVDIKPQGSLELTFGYEGQNIKNPVLTEQARKTGGFAFDMNINMNLT----------------------------------GKIGDKLKLITNYNTQSTFDFENQ-IKLEYT------------------------------------D------------------DEIIKKIEAGNVSFPLRSSLISGVQSLFGIKTQLQFGRLTVTSVLSNQKSQKQNLMIKGGTQVQDFNLRADEYEDNRHFLLGQFFRDTF----NYAMSNLPVI-AYVNRVEVWVTNKTGA--RDIVGLMDLGE---------YEKT-ARKL---EYTINRQLGFITLNQQLQA-DEVLGVAYQYTY------NG-----VHTVGEF---SQD-------------RILFLKLLKATSA--LPIWDLMMKNIYAT--------YQLNRADFKLDVYYKD-GTDTR-----EGAPLISILSLDRLNNQND--------DGV--FDYV---------------------E--------------------------------------------------------------------GYTINSQTGRVMFPVLEPFAQGIQKA-F-----EQYMYKVLYDSIKVVA-FPQLN-RYILKGSYKSSNSS-EIQLGGY-NIPPGSVTVTAGGQQLRENVDYIIDYNLGRIKIINAGILNSGVAINVQFENNAAFGTQVRNYFGTRFDYVVND----KLTLGSTIAR--YQKVNYGEDPIKNTVVGLDANYNSEWKGLTRFLNKLPNYQSNTPSNIMFTGEVAKLFPGHS----------------IFIDDFEGSQSGYDLK--TSWALASTPK---YGANRAKLAWYIIEP---GITE---QSDPRVRLVYQKEVFANRSQ-LSTLDLAYYPEERGPYNFT--------NP----WAGIMRAI-DFQTQNVEFIEFWIQDPFL------------------GQLYFNLGNVSEDILKDS-RKFFENGLP-------WG-RIPKFQQAFDNDPE-IRRYQDVGYDGLQSG---DE-----------------------ADPSNDDYRHYRDYNR----------RYKRF------SNPEGNSPV--IPESEDLN-RDNTLNET-EEYFQYRVNL-------------YIVDKI---------LWYQFKIPIN----------------------DFKSIRFMRMFLTGFEDSVVVRFAKLQLVRNQWRQYNY--FNTSAVNIEEN----INYVLPPGVVRQNTL----QLNEQAMSIQV---CDLNDGD--TRGVSKN-LSMDLRQYKTLQMYLHAELRAVIRMGSDFVENYYEYQIP-L---KVT----------VW-PEVND-----------VNLLMSKLTVLKQKR----------YMSVVGNPNLGDVRTIMLGVTN--CGEVWFNELRLSGLD-EKGGYAGMGRVDVQLADLGTVSVSGNMHTAGFGNLDQRVNERFRDNYLQYDAAANLDLGKLL-PKKTGLSIPVYAGYSQAVSTPEYDPYDLDIKLKD---------ER-----------DSIRKAAQDFTA-----IKSLNFTNVRRL---RLWDIENFDISYSYTQTTSRNPIIESDELTKHRAGLGYTFTGQSKFITPF-K----LDL----IRDFNFNYIPSLISFRIDVTRQF-------TYNKYFTFDRYYGLKWDLSRSLTIDFNAVNNARID----------------------------------------SVWGNF--FKLGRTTNYYHTANITYTLPTSKIPAL--SWTS-IAIGYSTDYR---------------------------------------WTGAS--------------G---N-AIENSNQKTVMAEFKFAELYSKSPFR-----------------------------------------------------------------------------------------------------------KPLL--SLKRVSLDYSENGGTRLPGY----------------PGV-PFVFG---------NFAKKGL------FNIQYQQQFTQRWQLQAQLEPVNDLRIDLSLTKSFSKTHTEL----------AGGFEISYVAVKTIF----KTFNDFQRY-RLNISNRL------------------------------YAQDVLVPAFLAAYTG--------LRSAGL-NPFSNY---PNWRVAYNGL-TKLEPFKSLFTNVSLTHAYVGTLSMSSY--NTAM----------------------------------FLIPNLTMTEQFAPLLGIDVTFI----SSLNLRVEFKKSRSLSLSLIDYQLTELRSTELTLGGSYRLRNVQ-------NDMNFRLDMSFRDDRTVNNRL-----------------PTSGQKVIGISPSIDYVVNNRLNLRFFYDRRQTIPVIST-AYPITNTRGGLTLRFMLAQ-- 
ADK95607     MVRT--------------------------------------------------------------------------PENQTVEYNDSRYIIGYKIGK----------------------------------VMAPIMM--TPEEYRKWTEKRSFTDYYR--------------AEKIFG----PGGVRIKTQGSAELKFGANIKNIDNPSLPIRNRKTTAMDFDEKINVNVN----------------------------------GKVGDKVNMNLNYNTDATFDFDTQNFKLRYE------------------------------------E------------------DEIIKLVEGGNVTFPSNNSLVQGASALFGIRTDMQFGKLKLQTVLSQKKSSNKSVSSRGGKQLTPFEIDAADYEENHHFFLSQYFRDNY----DTAMKSLPNL-VTINRVEVWVTNKTGT--RNIVALTDLGE---------YEKLAARLL---EYTINNALGYISLKSGLQT-DQVLAIAYEYTY------GG-----TYQVGEF---ASD-------------EALFVKSLKNTSN--QGNWDLMMKNVYYL--------SNIERDKFRLDVKYQS-----------KNQTLIKLLNADRLDNNNN--------NGY--FDYV---------------------E--------------------------------------------------------------------GYTI--SNGRVFFPMAEPFGNGLRKA-L----IAKYVFEQLYDSTKTIA-IAEKD-KFILVGQYRGSAAN-VISLGAY-NVPQGSVIVTAGGVTLNEGSDYSVDYSAGEVTILNQSIIDAGTAVNVSLESQSAYQQERKTMIGVNWEYDFSK----DFQIGGTFMH--TTKVNMGSEPLNNTIWGLNINWKKESQWLTNMLNKIPFLHVTQPSYITFSAEFAQLLAGQS----------------SYLDDFEGAKTTIDVS--TSWIISSVPS---SGFNRSLLAWYTIDP---HIKSLE-LSNHYVREIPVTELFPIRDSTLNILNLAYYPSERGPYNFN--------NP----WGGMMRKL-DFQTANIEYIEFWMLDPFI------------------GDFYINLGEVSEDVLKDG-KKFYESGMP-------WG-KIPTQSTAFATSKG-SRAKQDVGFNGLTDE---EE-----------------------ADPANDDYHYFRGWDA----------RYKRI------NNPQGNSPD--TPDVEDIN-QDYTLNEY-EKYYQYHISI-------------FIVDKR---------VWYQFRIPLE----------------------DFTSIRFMRMFLTGFAKPIVLRFGTFDLVSGKWRQYQQ--MSVSAVSLEEN----VNYVIPPGIERGKDP----EENEQALSMVV---NNLGTGE--SKAVYKN-TTLDLRQYKRLQMFVHANLAVFIRLGSDYKNNYYEYEIP-L---KLS----------VW-PEENM-----------LDIPLKLLTSVKKQR----------KVTVMGNPTLGEVKTMIIGVRN--SGEVWVNELRLREFN-NEGGWAARGQLNLQLSDFGTVDVNASHSTDGFGGLEQGVNERQQESKTDVSVTTSLELGKFF-PDKAKVSAPLYYSVTKSESRPKYNPLDTDMELKD---------ER-----------DSIESIAVTKRL-----TTNFSLSNVRVG---MPYDPANFSFSYSHSHSHTSGETTVYENEDNWRGALNYNWTPVYKSWEPF-K----FEI----LKRFGLNWLPQNVTFNTEMVRNY-------TFSEQFLWNRDFALRWDLTRNLHMNFQSATHAEIE----------------------------------------SVWTSI--KHFGTPLDYQQNFTLSYQLPLNLLPIF--DWVN-ADANYTASYT---------------------------------------WVRGT--------------G---N-TITSNRALNINSTFNFERLYNHIPFK------------------------------------------------------------------------------------------------LKVD-------RALM--MVRSASISYRDQYAMALPGF----------------PGL-DFAFG---------KARDNHW------VATPAVTNRTEDLQIRMTLEPFKDFKIDLTASRMQTTSRSIQ----------SGSLTMTTLSLGTAF----PTFNRFVQS-LDSYRNRV----------------------------V-YSADVMVPAFLNAYT-----------------------LLPNWSIRYSGL-SRLPFFEQFFKSVNINHAYRSIFAIGSY--QSYS--------------------------------SMYNISQVSINEAFSPLLGVDVTLQ----NNLTARLEYRQTRVLSLSMTSVQLNEASSKDWVIGIGYRINDFN-------RDLNLRLDMSYRQQASLTRDI-----------------ASSGNTAFKFSFLSDYTLSRLVTASLYYDLQINTPLLSSGSYPTTTHDFGVSLRLSLTR-- 
AEW01327     ------------------------------------------------------------------------------PANDSIVYDPKQYYIIEKIGD----------------------------------YRKPTYL--TFDEFMKLMASKQESDYFK-------K--------RIFG----NGKIEIKPQGEVNIIAGYQGQNIKNPALPERARRNGGFDFDMNANLSVI----------------------------------GNIGDKLKLPISYNTLANFDFDNQ-LKLDYT------------------------------------E------------------DEIIKKIEAGNISFSSKGTLIPGAQQLFGIKTQLQFGKLYITGVLANQRSQKQSLGLQGGSANTYFEFKADDYEENRHFLLAQYFRQNY----NKAMSKLPIV-VQILRVEVWVTNRNGS--RDVVGLMDLGE---------FEKT-ARKL---DFTFNPQVGYISVNQPLQP-DEVLGVAYQYTY------NG-----VYQVGEF---SQD-------------KVLFLKLLKATSQ--LPIWDLMMKNVYTLTKDGSY--SGVQAADFKLNVLYEE-----------PGVPLLTLLNLDRLNAHND--------DGV--FDYL---------------------E--------------------------------------------------------------------GFTIQSQQARIIFPFLEPFGRDLDSVAF-----KKYEYLQLYDTIKAIA-YANLD-RYVISGYAKGSSNS-EISLGAF-NVPQGSVSVTAGGQVLVENVDYSVDYNLGTVKILNQAILNAGLPVNVQFENNAGYGIQQRNFMGLRLDYMAKQTAREQLSIGASLVR--FTKTSYNEDPIRNTMYGVDFNYMTQAPRLTSWLDKLPFYHTTEMSTVTAYGEAAYLKPGHP----------------VFIDDFEGARNAIDLR--VSWGISSTPA---YGFNRAKLAFYNIEP---NKQL---LNDPRVRSVNVKDIYPQKTS-LVTFDMAYYPTEKGPYNYD--------NP----WGGIMRGL-DFETGNVEFIEFWLQDPYI------------------GELYFNLGNISEDVLKDG-KRFFENGIS-------WG-KVPANPIAFSNDPG-DRPLQDAGFDGLVDD---AE-----------------------NDPSSDDYVNYRNFGS----------RYKNI------NNPQGNSPV--YPDQEEFN-RDNTLNEL-EEYFQYKVEL-------------FITD------------WYLFRIPIA----------------------DFKSIRFIRMFMTGFEDSVVCRFAKLELVRNQWRGFNY--VKQLAVNVEEN----VNYKTPPGVVRQQQL----LQNEQSLSLQV---CNLGKGD--ARGVFKT-INLDLRQYKQLQMYVHAELYAIIRLGNDLISNFYEVKIP-L---NIT----------IW-PAVNN-----------LDMALDRLTKLKVSR----------QYAILGNPNLGEIRSFFIGVQN--CTEIWFNELRLSGLD-EHGAWAATGRLDIKLADLGTVYISASARTAGWGTLEQRVNERSREAYTQMDVATNLELGKLL-PAKAGISIPVYASYQKTVTTPEYDPYDLDIKLKD---------QR-----------DSIRNDAVDVKT-----IKTVNFTNVKKM---KIWSIENFDVSYSYYKEEQHNPLIDNNAVVRHRAGLGYNYTSTPKYWEPV-K----VAA----VKEFNINPLPTLLGFRADINRQM-------TYDKYFTFDRTYNLRWDFTRSLNLDFTALNRAWVD----------------------------------------MWK-NF--WKGGRTIEYNHKATVSYTLPTSKLPFL--DWTT-IRAGYSATYD---------------------------------------WLAAS--------------G---N-TLSNTQSKNLTGELDFTRLYAKSRLR-----------------------------------------------------------------------------------------------------------RLLT--MIKRMNIQYSENATSTIYGY----------------PGL-GFIFG---------MMAQKGW------FNYQNRQDYQQKLNITATLIPVRDLTIDLTLDKTFGKMYSEL----------SGSFSVSYIALKTMF----TTFQNFQDY-RVILSKKL------------------------------YAQDVLIPAFIAAYTG--------IKQDN--NPFSGI---PNWRLTYNGL-TRIPGMEKIFTNFTVSHGYTGTLSMNSF--TSSL----------------------------------FLVPNISISEQFVPLIDVDMQFT----NQLTARFEYKKSRTVSLSLIDFQLSEARSTEFTIGAGYRKRGA--------NDASFRLDVGLRDDITSNSRL-----------------PTNGQKVITINPTVDYVISNRVNLKLYFEQRRVEPKIST-SPPITTTRCGLQLRISLAQ-- 
AOH41965     ------------------------------------------------------------------------------PDNTTVEYDILRYIVRTRVGD----------------------------------LGTPITM--TPEQYQQYSMQQSMKAYYR--------------ADRVFG----PGGIRVKSQGTAEMKVGMKSSGTKNPTLPERSRNHTFFNFDNNVQLNMQ----------------------------------ASVGTKVNFGLNYNTQSSFEFDASRLNLAYA------------------------------------E------------------DEIIKNIEAGNVSLNTGNSLIRGGAALFGIKTELQFGKLRVNALLAQQNSESRTITSQGGVQTTDFEINIDNYDENRHFFLGHFFRDRY----DEAMAKLPLV-AKITKIEVWVTNRRGN--RDIVAFSDLGE---------YEKIGARLL---EYSLNEALGYISLSTALQP-DESLAVAFEYTY------GG-----TFKVGEI---STD-------------GCLFVKLIKGINE--MPFWDLMMKNVYSL--------FSVQKDRFKLDIVYQS-----------AGRTLLQVMNLDRLDVNNE--------NGS--FDFV---------------------E--------------------------------------------------------------------GYTIQPANGRIFFPVVEPFGRHLRKA-I-----ARYVFQELYDSTKTVA-IAEKN-KFKLRGKYRASSAS-DINLGST-NVARGSVVVTAGGVRLTENVDYVVDYASGIVSIINESVLANRSSISVSLENQSVYSMQRKTMMGLDLNYEFSK----HFSAGATVMH--TTKTAMGEESINNTLWGANLAYKGESQWLTNVVDKLPLLNLTQPSQISLNAEFAHLIAGHY----------------SYLDDFESTRNSIDLL--YLWSLASTPY---YGKNRALFAWYYIDG---YLTD---ISNHYVRPIEYSEIYPNKDNMLNTLNLAYYPTERGPYNLD--------NP----WGGMMRRL-DFEASNIEYIEFWMMDPFI------------------GDLFLHLGDVSEDILRDG-KKFFENGLP-------WG-RIPRQQSAFDNTTG-ARRVQDVGLNGLSST---EE-------------------PFSPNDPAGDDYHYFRGYDR----------RYKHY------NGTEGNSTA--NPDVEDIN-GDNTMSDL-ERYYEYRVSI-------------HIVNER---------VWYQFKVPVK----------------------GYKSIRFMRLYMTDFYETTILRLGTFDLVRGDWRTYLQ--LDVTSVNIEEN----VNYILPPGVTRMTDP----QQNEQALSLKV---TNLASQD--ARAIYKS-TKYDMRRYKRLQLFVHAELSVFIRLGSDYKNNYYEYEVP-L---TLT----------VW-PESNM-----------IDFPTEVLTNLKNKR----------KVSVVGNPSLAEVRTIMIGVRN--SGEVWVNELRLTDFD-ERGGWAANGSLSVALSDLGTIQAAGRITTAGFGQIDQSIGERSMDNYTQYAVSTSLQLGKFF-PEKAQVNLPLYYAYSRETISPEYNPLDGDVHLRD---------QK-----------DSIRNLTQQRVT-----TKSVALSNAHVN---MPYDPSNFSFGYAYNERERKDPETVYETTKNYQGNLSYIYTPYIRPFQPF-E----TRY----IKQLAFNYLPSTITFQTTMLRNY-------SFSSLFTWDRSFSIRWSPLTNLTADFSAGTNARIE----------------------------------------SIKRSI--AQLGTPLLYDQTLNVTYSLPLQYIPIL--DWVA-ANMTYNTQYN---------------------------------------WESGS--------------G---N-TIKNQRQMNYTAGLNLQGLYNKSSFK------------------------------------------------------------------------------------------------IRI--------RFLM--MVRRVNLQFSQTDGMKVDGF----------------PGW-GFAFG---------EAYDRHW------QNYLAQINSSRTLTGSATIEPAVGMKIELNINRVDSRDAEIQ----------RGTFTMTTSTIGSAF----GPFRRFVEN-RAIIASRI------------------------LA--V-NASDVLIPAFLAAYTG----------------------LLPNWRLSYDGL-VQIPFIRRHFKTMTLSHQYRCVYTVGTY--QSHL--------------------------------SPYDIASVSITEAFSPLIGIDAMFL----NNVTAGLKYQKTRNLNLNITSYQVVETHSGEFTVSLGYKYAEFN-------NDLMLRFDYSRRRTQSLIRKI-----------------LTAGTMTQSLQFSADYAFSRAVTVRAYYDLQINTPLISNNSYPTSNADYGISLRFSLAQ-- 
AEA21403     ------------------------------------------------------------------------------PENQTVEYNDSRYIIGNKIGN----------------------------------VMAPIMM--TPEEYRRWTEKRSFADYYR--------------AEKIFG----PGGVRIKTQGSAELKFGANIKNIDNPSLPIRNRKTTAMDFDEKINVNVN----------------------------------GKVGDKVNMNLNYNTDATFDFDTQNFKLRYE------------------------------------E------------------DEIIKLVEGGNVSFPSNNSLVQGASALFGIRTDLQFGKLKLQTVLSQKKSSNKSVSSRGGRQLTPFEIDAADYEENHHFFLSQYFRDNY----DAAMKSLPNL-ITINRVEVWVTNKTGT--RNIVALTDLGE---------YEKLAARLL---EYTVNTALGYISLRSGLQT-DQVLAIAYEYTY------GG-----TYQVGEF---ASD-------------EALFVKSLKNTSN--QGNWNLMMKNVYYL--------SNIERDKFRLDVKYQS-----------KSQTLIKLLNADRLDNNNN--------NGY--FDYV---------------------E--------------------------------------------------------------------GYTV--SNGRVFLPMAEPFGRGLRKA-L----IAKYVFEQLYDSTKTIA-IAEKD-KFMLTGQYRGTAAN-VISLGAY-NVPQGSVVVTAGGVTLNEGSDYSVDYSAGEVTILNQSIIDAGTAINVSLESQSAYQQERKTMIGVNWEYDFSK----DFQIGGTFMH--TTKVNMGAEPLNNTIWGLNINWKKESQWLTNMLDKIPLLHVSQPSYITFSAEFAQLLAGQS----------------SYLDDFEGAKTTIDVS--TSWIISSVPS---SGFNRSLLAWYNIDP---HIKSLD-LSNHYVREIPVSELFPNRDSTLNILNLAYYPSERGPYNFN--------HP----WGGMMRKL-DFQTANIEYIEFWLLDPFI------------------GDFYIDLGEVSEDVLKDG-KKFYESGMP-------WG-KIPTQSTAFATSKG-SRAKQDVGFNGLTDE---EE-----------------------ADPANDDYHYFRGWDA----------RYKRI------NNPQGNSPD--TPDVEDIN-QDYTLNEY-EKYYQYHVSI-------------YIVDKR---------VWYQFRIPLE----------------------DFTSIRFMRMFLTGFEKPIVLRFGTLDLVSGKWRQYQQ--MSVSAVSLEEN----VNYILPPGIRRGQDP----EENEQALSMVV---NNLGTGE--SKAVYKN-TTLDLRQYKRLQMFVHANLAVFIRLGSDYKNNYYEYEIP-L---KLS----------VW-PEENM-----------LDIPLKLLTSVKKQR----------KVTVMGNPTLGEVKTMIIGVRN--SGEVWVNELRLLEFN-NEGGWAARGQLNLQLSDFGTVDVNASHSTDGFGGLEQGVNERQQETKTDVSVTTSLELGKFF-PDKAKVSAPLYYSVTKSESRPKYNPLDTDMELKD---------ER-----------DSIESIAVTKRL-----TTNFSLSNVRVG---MPYDPANFALSYSHSHSHTSGETTVYENEDNWRGALNYNWTPVYRTWEPF-R----FDI----LKRFGLNWLPQNITFNTEMVRNY-------TFSEQFLWNRDFALRWDLTRNLHMNFQSATHAEIE----------------------------------------SVWTSI--KHFGTPLDYQQNFTLSYQLPINLLPVF--DWVN-ADANYTAAYT---------------------------------------WVRGT--------------G---N-TITANRSLNINGSFNLERLYNHVPFK------------------------------------------------------------------------------------------------VKVD-------RALM--MVRSASVSYRNQYAMALPGF----------------PGL-DFAFG---------KARDNNW------VATPATTNQTEDLQIRMTLEPFKDFKIDLTASRMKTTSRSIQ----------SGSFTMTTLSLGTAF----AAFNRFVQS-LDGYRDRV----------------------------V-YSADVMVPAFLNAYT-----------------------LLPNWTIRYSGL-SRLPFFEQFFKSVNINHAYRSIFAIGSY--QSYS--------------------------------SMYNISQVSINEAFSPLLGIDLTLQ----NNLTARLEYRQTRVLSLSMTSVQLNEASSKDWVVGVGYRINDFN-------HDLNLRLDMSYRRQASLTRDI-----------------ASSGNTAFKFAFMGDYTLSRLVTASLYYDLQINTPLLSSGSYPTTTHDFGVSLRLSLTR-- 
ADX67536     ---------QTLLVF---------------------------------------------------------------Q--YTVEYDAVRYILYPMIGT----------------------------------VAEPIYL--SRKEYLALVQSQEINKYYR-L-----T--------SIFG----GNEISLTPQGYANIDLGVFLQKIDNPMLLPQNRNTLTIDLQQRMQLSVL----------------------------------GKVGENLQLKMNYDTQSGFAFENQ-TKLQWRA-----------------------------------D------------------DDILQNVELGNISMPLTNSLIKGSQSLFGVRTDLKFGNTNVTAVFSEQRSEGKSITVQGGGVMSEFTIYAENYEYNKHFFLGHYFRNNY----DRALKNYPGI-TNITRIEVWKIDRSGG--RSIIALRDLGE---------YAINEVRKL---EYTFHPQLGYITLNSPLVDGDDLLAISYQYQV------GN-----VYSVGDM---SDG-------------TTLITKLIKPNAV--SPTWDLMMKNIYSL--------YGLDPQDFTMNIMFKDN----------ADQTLLQVLHMDRLNQSGQ----RETGDGK--FDFV---------------------S--------------------------------------------------------------------GITVDVQRGAIIFTTVEPFGKYLRNQ-L------QYVFDGIYTKLPATL-EKLAN-RYSLTGRYKGTVGD-GVALGAF-NVPQGSVVVTANGQTLTEGVDYTVDYQLGRVKIINQQLKDSGTPINISMENQATFNLQKKRFIGLNAEHHFSE----KFVVGATMVN--TQKTQFGSEAVNNTIFGVNTQINTQSEWLTRMANYLPGVQTEDPSNITFNAEGAYLLPGIN----------------SYIDDFEDAQTNISLM--NSWKFASTPG---FNNGRKMLSWYTIDP----LSD---ISNHRSRRVEMKELFDQRDSYLSTFDMTFYPQIRGPYNIN--------------WGATMRAL-NLVENNVEYIEFWMMDPYA------------------GELLIHLGSVSEDILKDG-ELAFENGMPP------WG-KTPKSTPTFETEGE-NRKIQDLGFNGLTDA---EE-----------------------LDPANDNYLFFLDYDG----------RYQYY------RNPQGNSST--RPDTEDIN-EDFNLDQT-ENYLQYTLKI-------------KIVARK---------VWYQVRIPVD-----------DDILQDNID--VLTSARYMRMVMRGFQEETTLRFGTFDMVRSEWRRYTKY-LEIGEVNLEQN-----RYTLPPGVSREHLQ----NMNESSMTIKT---KFRGPSS--AKGVIKN-VNLDLRRYKKIEMFVSAQTKLFIRFGSDYADNYYEYELP-L---KYT----------IW-PEENF-----------ISLLSDYFIDAKKLR----------IIYVKGRPTLGNVSSLMIGLRS--EVLVWVNELRLSDID-NKGGYAANASLTFNLGDFANVQLAGRVLSNGFGAVDQGPIERSQEDIKEYSVNVDAKLDKLM-PKKWNMEVPFNFTMTESFIDPKYNPLDNDILMNE----------K-----------KELAKTVRQYTR-----YKSYSFSNIRKI---RFYDPSNFALSFSYADEYYRDIYTKYNINQNLRASLNYNYGFRFKSIEPF-K----LRF----IKEFNLNPVPTRFSFRTDINRTY-------MYSSNFLFGWQYNLGFDLTRSLRVDLTSSTQT-------------------------------------------LIWQNL--FSVGRPVNYDQQLQVNYKLPFRFLPYA--NWVN-MEFGFTSSYN---------------------------------------WRAYS--------------G---NGTAQNSNTITLLGDFDFQKFYPEFKGR-----------------------------------------------------------------------------------------------------------MVLG--SLKKSQFNYSQNNGAVVPGL----------------PGF-GFVYG---------TFVERGY------MLEPYQIMKSSNFTATALIEPMPDFRIDLDVKRNKDYRNYHSG-----------NISN--ISVRTAF----EMYQNFRTN-VVVIGSGE------------------------------SRYDVILPAFVSAIEG------------------------PNWRIAYTGL-TNMPIISKWFDQVEITHSYLSSYTVSGV--QSNI----------------------------------YLFTSVAMVEAFNPLVGVDVTLR----NNFQFRAQYNRDRLLQLNFDSYTINEDYGNEIIAGFGYIFKDLK-------GDLNIRGDFSVRDNESRLRKF-----------------IVGGQKIMKFMFSADYNLSQNLNIKFYWDQNISKYKLST-AYPISTIRTGLSATFTFGN-- 
AFL96922     ------------------------------------------------------------------------------P--YYSQYDSANYILRQKIGS----------------------------------YGDPIIL--NQEQYLNMLLSQSMGEYYK-------S--------TIFG----GSKIELVPKGYASLGLGVYYQNLENPQLLPQNRKSFAIDLQQRIQLSVL----------------------------------GKVGENLQLGANYDTQAGFGFENR-MNLAWR------------------------------------E------------------DNIIQNIEFGNVSMPLSTSIITGVQSLFGAKTQLKFGNTYITSVFSQQESEARTITVQGGGVVNTFKIYAKDYDINQHYFLSHFFRNKY----DAALANYPFI-INISRIEVWVVDRGNA--RSIVAVRDLG----------YLVHEVRKL---EFQLFPDLGYISLNQPLND-NELLAVSYQYTL------TS----KSFMVGEF---SDQ-------------DILIAKLIKSNSS--SPLWDLMMKNIYSL--------YQLSQEDFRLNIFYRD-----------EEKTLLQVLNMDRLNMNGQ------LGDGL--FDFV---------------------N--------------------------------------------------------------------GITVDVQNAKIKFTTIEPFGKTIEKQ-I------KFVLNDLYQKLPIEF-NPAVN-RYFIEGQYKSDGGD-GIPLGAF-NVPQGSVKVTSNGKELIEGVDYTVDYQLGRVKIINQLLKDSGAPINVSLENRSTFNTQIRRLMGVNVEHKFSD----KLTIGATYMN-MTQKAQYNAEPVSNSIFGANVMYNNEANILTRLTDKIPFVNTDAPSNISFTAEGAYLQPGVN----------------SYIDDFENALSRINLD--NAWRLASTPI---LNYNRRMISWYNIDP----LSK---MSNQASRRVQTRELFTERDSYLNTFDVTYYPQTRGAYNLN--------------WGGITRAL-NLKQANVEYVEFWMMDPYL------------------SKILLQLGSVSEDLLRDG-KMLYENGLNK------WG-KQPKEKPTFFTEGA-ARELQDVGYNGLTNE---QE-----------------------IDPAADDFVYYMDWKN----------RYKYF------RNPQGNSKT---PDAEDVN-MDYNLDRI-ENYNQYTIPI-------------FIVDVK---------SWYLFRIPID----------------------VLTAARFMRMIFKGFNEQISFRFGSFDMVRSSWIRYQRY-LSVGTVNIEEN-----PYVIPPGIAREQIQ----SINESSMVLNI---SKLKAND--ARAVFKN-TNLDLRRFKELKMFT---LKLFLRLGSDLVENYYEYELP-L---KYT----------IW-PSQNR-----------IEVETSLFVEAKKKS----------YIYVKGKPSLGNISTIMIGVRN--DAVVWVNELRLSGIK-NEGGYAAAANLNFNLGDLAQVSATGSMSTAGFGPIDRGPVERQQEDVKSYAINTSVNLDKFL-PKKWGVRLPFNYSIQEEFIDPEYNPLDNDVKFNE----------K-----------NELQKIVRTYSK-----NVSYGFSNIRKE---HFYDIENFSLSGVYSSNYYRDIYTVYNVQQNLRLGANYNYAFRGKSYEPF-K----LQW----VKEFNVNPLPARLAFRTDVMRTY-------TYGNNFLFSWQYNVGFDLTRSFRVDYNASTRT-------------------------------------------LIFKDI--VQAGRPINYNQQLQANWKTPIRLLPYL--EWAD-VEVGYTATYD---------------------------------------WQA----------------G---N-LSQNSQNINWVGDLDFSKLYSQFDFE-----------------------------------------------------------------------------------------------------------LVLG-QSIKRGRFNYSTNSGIILPGI----------------PNA-SFLFG---------LAVENGW------LTEPYASVKAEVFTANLQVEPSPSLKIDFNSRRNYNKNMFQSG---------QENITNSTISLGASF----DLYQKLKGF-AQEVSMRE------------------------------SSADVLVPAFLSAYQG------------------------PNWSITYTGL-TNVPIIAKYFEQFELSHNYVSTKTVSGV--QSNLNKFTEPTSGGGVSV--------------------NVYGAVSVVESFSPLLGVEARLR----NNMQLRMQYNRDRLVSLSLSNYTLTEDYGSEIVVGFGYIIKDVS-------GDLNLRADLAMRDNEVSIRRI-----------------VSGGQKLFSLKFNAQYMFSKNFNVSLFYDQMITKYKIST-AYPLSTLRAGINATFTFGN-- 
AHF12188     ------------------------------------------------------------------------------PSNTEVEYDPECYVIHTRVAG----------------------------------VATPFML--SAEEYNDYTLRKTMQQYYR--------------LEKVFG----PGGVQLTTQGSIELNMGLKYNKLDNPALPMSSRKKTYFDFDEKIQASVT----------------------------------AKVGDKMSFNMNYNTDATFDFDSKNLKLQYE------------------------------------E------------------DEIIKNIEAGNVSMTTGSSLIRGSTALFGIKTTMQFGKLTATALISQQQSESKTVNASGGAQTTPFEIRADAYDENRHFFLAHFFRDNY----DKFASKLPYV-VSINRIEVWITNKQGN--RNIVGFMDLAE---------YVKIEARKL---EYTLNEQLGYISLKSKLNA-DEMLAVAYEYTY------NG-----VYQVGEF---SGD-------------QCLFLKMLKGSTV--LPIWDLMMKNVYSL--------YQVQQDKFRLYIKYQS-----------ANKTLLQVMNLDRLDANQT--------DGI--FDYI---------------------E--------------------------------------------------------------------GYTIQSSNGRIIFPVIEPFGSHLADQ-I-----AKYVYQELYDSTLTIA-VSEKN-KFIMTGEYKASSGA-EISLNAM-NVPRGSVVVTAGGMTLVENSDYIVDYAMGVVTILNQSIIESGTPISVSLENQSMFNMQRKTMLGLDLNYAFTK----DFNIGATIMH--TEKVSMGDEVLNNTLWGVNLSYNTSFLWLTNWLNKIPTVNATAPSTLALTAEFAQLVPHQS----------------SYIDDFESTQTGLDLK--YSWTLASTPY---YGQNRALMSWYYIDR---HLKNLD-LSNPYVREVSVREIFPNKETTQQTLNLSFYPQERGPYNLD--------NP----WGGIMRKM-DFESSNIEYIQFWLMDPFL------------------GDLYFNLGEVSEDILKDG-MKSFENGLP-------WG-KVSKRQSAFDNTSG-ARGLQDVGLDGLTND---EE-------------------QFSPNDPASDNYHFYRGYDD----------RYKHY------NGTEGNSRS--VPDVEDIN-QDNTLNEY-ERYYQYRISL-------------YITDKR---------AWYQFKVPLA----------------------DFKTIRFIRMFMTGFEVETHLRFATLELVRGEWRTYDY--LDVSVVNIEEN----VNYVLPPGVTRIIDP----QLNEQAMSLKV---TDLPTGE--GRAVYKN-SGMDMRTYKRLQMFVHAEVSVFLRLGSDSKSNYYEYEIP-L---SLT----------VW-PSSNM-----------FDFPLSVFTDLKLER----------KVTIVGNPSLSDVRTMMIGVRN--SITIWVNEMRLTDFD-QSGGWAAKANLNLGLSDIATLNVAGHVETVGFGGIDQSLTERRLDDYYQYNIATMVELGRFL-PEKIKLKAPLFYSLTEQRTSPKYNPLDQDILLKD---------ER-----------DSINQSSVERST-----VESLSLSGVMFD---MPYDPANFSLSYSYNRQSNQDPTTEYENTYDYRGSFTYSYTPFVKPFIPF-K----LKF----LKEWEFNYLPSNIAFNTNMSRYY-------SVSKSFLWDRQFSLSWNLTKSLNFSLQTMTNAHIE----------------------------------------TVMSSI--KNLGTPWNYNQTFNASYTAPFSKIPAL--DYLT-FTAKYNATYT---------------------------------------WDRGA--------------G---N-TVNNQGQMSLDGRFNFEQLYNKSKYQ------------------------------------------------------------------------------------------------VMI--------RGLM--MVRNASVRYRKTNTTSLPLF----------------PGL-DFAFG---------RAKERGW------QISPAVIGRTEEFNIEVALEPIRGLKINLTGNRTDTRSSQMQ----------GGSYTKTHIALKTAF----KAFNEFLKN-REIIAARL------------------------IS--V-SSADVMIPAFLAAYSG----------------------ILPNWRITYDGL-MQIPLIKKHFKAFTLSHTYQCTYSVGSF--SSYL--------------------------------SPYDISSVMITEKFAPLIGLSVTLK----NNITGNIRYNDSRTLTLNSAAGQIVEATTTDFTIGAGYKIANFN-------NDLTINADFSFRKNQALIRRI-----------------ATSGTRSTMIELTANYVLSKRITVGAYFDHQINTPLVSSSSYPITNSNYGISIRLSLVK-- 
AGB28290     ------------------------------------------------------------------------------PEGYEVVYNDTRYIIGTRMGS----------------------------------LAAPIMM--TPAEYLRWSEKHARNAYFR--------------AEKIFG----PGGVRIKTQGTAELKFGATFKSIDNPSLPIRNRKTTTMDFDEKINLSVN----------------------------------GRVGDKVNMNLNYNTDATFDFDSQNMKLKYD------------------------------------E------------------DEIIKLVEAGNVSFPSNSSLVQGASSLFGLRTDMQFGKLKLQLVASQKKSSSKSVSSKGGKQLTPFEIDAADYEENRHFFLAQYFRNHY----DAGMKTLPNI-VTINRVEIWVTNKSGT--RDIVALTDLGE---------YEKLQARLL---EYTLNSALGYVSLRSSLQT-DQVLAVAYEYTY------GG-----TYQVGEF---ASD-------------QALFVKSLKNTSN--QGNWDLMMKNVYYL--------STVEKDKFRLDVKFQS-----------KSQTLIKVLGADRLDNNNK--------NGY--FDYV---------------------D--------------------------------------------------------------------GYTV--SNGRVFFPAAEPFGSYLYNY-L----KANYAFTELYDSTKTTA-IAEKD-KFILQGQYRGTSAN-VISLGAY-NVPQGSVVVTAGGVTLTEGSDYSVDYSAGEVTILNQSIIDAGTSVNVSLESQSDYSQERKTMFGMNWEYDFSK----NFQLSGTLQH--TTKVSMGSEPLNNTLWGINLNWKHESQWLTNVLDRLPFLHLTQPSQISFTGEFAQLIAGQS----------------SYIDDFENTTDKIDVS--TNWTLSSVPS---SGYNRSLMAWYTIDP---HIKSLD-LSDPYVREVYVRELYPNRDSTLPILNLAYYPNERGPYNFN--------NP----WGGMTRKL-DFETANIEYIEFWMMDPFI------------------GDFYINLGEVSEDVLRDG-KKFYESGLP-------WG-KIPTQATAFATSGG-SRARQDLGYNGLNDT---EE-----------------------ADPANDDYHYFRGYDR----------RYKYI------NNPQGNSPD--TPDVEDIN-QDYTLNEY-EKYYQYRISV-------------YIVDKR---------IWYLFRIPLR----------------------DFSSIRFMRMFLTGFRHPVVMRFGSLDLVRGTWRVYEQ--MTTASVNIEEN----VNYVLPPGIRREQDP----EANEQSLDINV---SNLSSGE--SKCVYKN-TMLDLRQYKRLQMYVHANLAVFVRLGSDYKSNYYEYEIP-L---KLT----------VW-PEENM-----------LDIPLSIFTAVKKER----------KVTIMGNPTLGEVKTLIIGVRN--SGEVWVNELRLKEYN-NSGGWAANGNLNVQLSDLGTMNLQGKYVTQGFGGLEDGVAARSRDDRSNLAFTTSLELGKFF-PDKAKVSAPLYYSVTKQVTRPKYNPLDTDMELSD---------ER-----------DSIESIAVTRTI-----NTNFSLSNVKVG---MPYDPANFSFSYSHSHAHTQGETTIYENEDNWRGGMNYSWVPVYKAWEPF-K----FDL----PRRFGLNWLPQSVNFDTEITRSY-------TFSSQFLWNREFRLRWDLTRNIHMSFQSATHAEVE----------------------------------------SVWTSL--KHLGTPLDYQQTFNLSYQLPLNLLPVF--DWLT-SDASYNATYN---------------------------------------WIRGT--------------G---N-TIQNNRQLNVNGAFDMVKLYNHVPFK-------------------LTDGKDKQWQLQQ----------------------------------------------------------------IRID-------RVAM--MVRSVSVAYRSQYTLALPGF-------R--------PGL-DFAFG---------KARNNGW------VATPATTSFTEDLQLRLTLEPIRNFKIDLNASRTQTTAKSIQ----------TGTFAMTTISLGSAF----ATFEKFCRS-LDGFRQRV----------------------------V-YSADVMVPAFLASYT-----------------------LLPNWTLRYSGL-GKLSWLRDRFKSVNINHSYKSVFAVGTY--QSYS--------------------------------SMYNVSMVSINESFSPLLGVDLTLQ----NNLTVKAEYRQTRVLSLSMTSVQLNEAVSKDWVVGLGYKINNFN-------HDLNMRLDLSYRRQASITRDI-----------------ASSGNTAFKFSFMADYTLSRLLTMSFYLDRQTNTPLLSSSSYPTTTQDFGLSIKFSLTR-- 
AHW59030     ------------------------------------------------------------------------------PSNYEIEYDPIQYVFYEKVGS----------------------------------YRLPQSM--SLDDYLEYDFDKSIQDYWR-------K--------RIFG----GNTINIQPQGYVEVSFGYQVNKTENPSIPERLRKVPTFDFDEKIQMNVT----------------------------------GQIGTKMNMRVNYNTEATFDYENK-MNLEYT------------------------------------E------------------DEILKRIEAGNVSLPLNGSLITGASNLFGVKAEMQFGKLTLTTLFSQHRGESKTVETEGGAQVATFDISAANYDANRHFFLAQYFRDHY----NEWLQSTAVP-ITINKVEVWVTNKSND--RNILAFQDLAE---------FEKIEARKL---EFTINKQLGYISLNSALNT-DEVLAVAFNFTY------NG-----TFQVGEF---STD-------------QTLFMKLLKGTNL--KPTWNLMMKNIYNL--------YQLTSDDFELNVVYQN-----------EGHILLEVMRLDMLNSQLD--------DGV--FDYV---------------------Q--------------------------------------------------------------------GITVNSNSGRIIFPVVEPFGSHLADS-L-----IRYTFQTLYDSTQVKA-DAEHN-KFRLTGSYKGSSSS-DIALGTL-NLTQGSVTVTAGGQVLTENVDYTVDYTLGRVKIINQALLEAGTPIQVATESEDLFTMQRKTLMGTHANYAFSD----NFNIGATMLW--TEKVDYGEDPISNLIYGLDARYNTEAPFITKALDALPFYSTTATSSIDVEAEFAQLVPGSS----------------VFIDDFESTKTAIDMR--SAWMLASTPQ---YGMNRAKLAWYNIDP---HIKNRD-QSNHLVREVFEQEIFPERETNIAVLDLAFYPSERGPYNYD--------DP----WGGIMREI-DFENANIEYIEFWMMDPFV------------------GELYFNLGEISEDVLKDS-RKSFENGLP-------WG-RVSTQQSAFDNTVS-SREYQDIGFDGLNDN---DE-----------------------DDPSSDNFHYFRGYDQ----------RYKQY------NGPEGNSPT--LPDIEDIN-DDNTLNEY-ERYFQYKVSI-------------YIVDKR---------AWYQFKIPVT----------------------DFSSIRFMRMFLHGFQDSAVMRFATLDLVRADWRRYTG--FDISAVSIEEN----VNYILPPGVSRVIDP----QLNEQSIEMKV---TELAQGD--ARAAYKS-LYMDFRRYKTLKMEVHAELYFFIRLGSDYNYNYYEYEVP-L---TLT----------VW-PDQNR-----------INIPLELFTNLKLER-HK-------RVKVKGSPNLGNVEVMMMGVRN--SVIVWANELRLTDFD-DEGGWAANARVSTRLADLGSVVVAGRKRTAGFGSIDENINSRMIDDLDEIDVSASIDWGRFF-PERAGVRIPMYYGYSNSTATPKYDPINPDIELKE---------EK-----------DSIKNISQDVIE-----RKSLNFTNVKVE---HLWDPENFAVTYSYNETSKRNITTEYNVNRTHRFMFSYNYSNRPKLIQPF-S----LKL----IGDFNFYPLPTQISYRTDLYRKY-------TFDKDFLWNRYLDIRYDVTRSLKFDFSSRGTSRID----------------------------------------SILTNL--WDLGRPTIYNHSFNATYQVPLRSIRAL--NFMS-GTVRYSGTYE---------------------------------------WAA----------------G---N-IITNSRNLTLTGNANLQTLFNKVPYK------------------------------------------------------------------------------------------------IEF--------RMVI--GVRTFTVNYSKNGGTVLPGF--------PVWGTQTPPGL-PFLFG---------EAAENGW------LNQPFQIMENERINLRAIWEPLPDLRIDINANRSISKNITEF----------SGNFSMSTLTLGTAF----DAFENMKEY-RRVIAHRL------------------------------NSVEVLVPAFLAAYQN----------------------IRPNWSIRYEGMVSRIPGLNKVMRSLNFQHTYRSTYNVGSY--ATNL----------------------------------YDFNTVSIVEAFNPLINIDVMWL----NDFTTRGEIKRARNLNLSLSNNQLTEILSNEYILGLGYRFTRMD-------NDLNVRADISYRKTKTLLRQL-----------------ITAGQGNFTLKTYADYRLSDKFEMRVYYDRIINDPFTSL-SYRTTNANFGVSFRFTLAN-- 
AKU68426     ------------------------------------------------------------------------------PENQTVEYNDSRYIIGYKIGK----------------------------------VMAPIMM--TPEEYRKWTEKRSFADYYR--------------AEKIFG----PGGVRIKTQGSAELKFGANLKNIDNPSLPIRNRKTTAMDFDEKINVNVN----------------------------------GKVGDKVNMNLNYNTDATFDFDTQNFKLRYE------------------------------------E------------------DEIIKLVEGGNVTFPSNNSLVQGASALFGIRTDMQFGKLKLQTVLSQKKSSNKSVSSRGGKQLTPFEIDAADYEENHHFFLSQYFRDNY----DVAMKSLPNL-VTINRVEVWVTNKTGT--RNIVALTDLGE---------YEKLAARLL---EYTVNNALGYISLKSGLQT-DQVLAIAYEYTY------GG-----TYQVGEF---ASD-------------EALFVKSLKNTSN--QGNWDLMMKNVYYL--------SNIERDKFRLDVKYQS-----------KSQTLIKLLNADRLDNNNN--------NGY--FDYV---------------------E--------------------------------------------------------------------GYTI--SNGRVFFPMAEPFGNGLRKA-L----IAKYVFEQLYDSTKTIA-IAEKD-KFVLVGQYRGSAAN-VISLGAY-NVPQGSVVVTAGGVTLNEGSDYSVDYSAGEVTILNQSIIDAGTAINVSLESQSAYQQERKTMIGVNWEYDFSK----DFQIGGTFMH--TTKVNMGSEPLNNTIWGLNINWKKESQWLTNMLNKIPFLHVTQPSYITFSAEFAQLLAGQS----------------SYLDDFEGAKTTIDVS--TSWIISSVPS---SGFNRSLLAWYYIDP---HIKSLE-LSNHYVREIPVSELFPNRDSTLNILNLAYYPSERGPYNFN--------NP----WGGMMRKL-DFQTANIEYIEFWMLDPFI------------------GDFYINLGEVSEDVLKDG-KKFYESGMP-------WG-KIPTQSTAFATSKG-SRAKQDVGFNGLTDE---EE-----------------------ADPANDDYHYFRGWDA----------RYKRI------NNPQGNSPD--TPDVEDIN-QDYTLNEY-EKYYQYHISI-------------FIVDKR---------VWYQFRIPLE----------------------DFTSIRFMRMFLTGFEKPIVLRFGTFDLVSGKWRQYQQ--MSVSAVSLEEN----VNYVLPPGIRRGQDP----EENEQALSMVV---NNLGTGE--SKAVYKN-TTLDLRQYKRLQMFIHANLAVFIRLGSDYKNNYYEYEIP-L---KLS----------VW-PEENM-----------LDIPLKLLTSVKKQR----------KVTVMGNPTLGEVKTMIIGVRN--SGEVWVNELRLLEFN-NEGGWAARGQLNLQLSDFGTVDINASHSTDGFGGLEQGVNERQQETKTDVSVTTSLELGKFF-PDKAKVSAPLYYSVTKSENRPKYNPLDTDMELKD---------ER-----------DSIESIAITKRL-----TTNFSLSNVRVG---MPYDPANFSFSYSHSHSHTSGETTVYENEDNWRGALNYNWTPVYKSWEPF-K----FEI----LKRFGLNWLPQNVTFNTEMVRNY-------TFSEQFLWNRDFALRWDLTRNLHMNFQSATHAEIE----------------------------------------SVWTSI--KHFGTPLDYQQNFTLSYQLPLNLLPVF--NWVN-ADANYTASYT---------------------------------------WVRGT--------------G---N-TITSNRSLNINSTFNLERLYNHIPFK------------------------------------------------------------------------------------------------LKID-------RALM--MVRSASVSYRNQHAMSLPGF----------------PGL-DFAFG---------KARENNW------VATPATTNQTEDLQIRMTLEPFKDFKIDLTASRMQTTSRSIQ----------SGSFTITTLSLGTAF----ATFNRFVQS-LDGYRNRV----------------------------V-YSADVMVPAFLNAYT-----------------------LLPNWSIRYSGL-SRLPFFEQFFKSVNINHAYRSIFAIGAY--QSYS--------------------------------SMYNISQVSINEAFSPLLGIDLTLQ----NNLTARLEYRQTRVLSLSMTSVQLNEASSKDWVVGIGYRINDFN-------RDLNLRLDMSYRQQASLTRDI-----------------ASSGNTAFKFSFMSDYTLSRLVTASLYYDLQINTPLLSSGSYPTTTHDFGVSLRLSLTR-- 
BAR49239     ------------------------------------------------------------------------------PENTSIEYDLHMYIIRTKVGD----------------------------------LGTPLTL--TPEEYQDYSMQESMRAYYR--------------AGKIFG----PGGVRVRSQGTAELKLGLKSSGTKNPSLPERSRSRTFFNFDNNVQLNMQ----------------------------------ATVGTKVNFGLNYNTQSSFDFDASRLNLAYA------------------------------------E------------------DEIIKNIEAGNVSLNTGNSLIRGGAALFGIKAELQFGKLRVNALLAQQNSESKTISSKGGVQMTDFEINIDDYDENRHFFLAHYFRDHY----DEAMAKLPYI-VSIKRIEVWVLNKRSN--RNIVAFSDLGE---------FVKMEARKL---EYRLNEQLGYLSLQSQLQQ-DECLAVAFEYMY------GG-----SYQVGEI---STD-------------RCLYVKLLRGVNM--MPFWNLMMRNVYWL--------SSVQKDKFKLDVVYQS-----------AGKTLLQVMNLDRLDANNE--------NGNGYFDFV---------------------E--------------------------------------------------------------------GYTVSSFNGRIFFPVVEPFGSHLRKA-I-----AKYVFQELYTLTKTAA-IAEKN-KFKLRGKYRASSSS-EISLGAT-NVARGSVVVMADGVKLTENVDYTVDYVSGTVTILNESIIAGNRSISVSLENQSVYNMQRKTMMGVDLSYEFSK----NFTMGATLMH--TTKTTIGDESIKNTLWGANLAYKGESQWLTNMVDKLPLLNLTQPSQISFNAEFAHLIAGHY----------------SYLDDFESTQSSFDLL--YPWALASVPY---YGKNRALFAWYYIDG---HISD---ISNHYVRAISYSEIYPNKESTLYALNLAYYPNERGPYNLD--------NP----WGGMMRKL-DFETANIEYIEFWLMDPFI------------------GDLYFNLGELSEDILKDE-KKFFENGLP-------WG-KIPIQQSAFDNTAG-ARRLQDVGLNGLTTE---EE-------------------PFSPNDPAGDNYHYFRGYDR----------RYKRY------NGTEGNSTA--VPDVEDLN-NDNTLNDQNEKYYEYKVSI-------------YIVNQR---------VWYQFKIPVK----------------------DFRSIRFMRVYMTGFQEQTVLRLGTFELVRGEWRTYLQ--LDITSVNIEEN----VNYILPPGITRMTDP----QQNEQALSMKV---TNLGSQD--ARAIYKK-TNYDMRRYKRLQLFVHAELSVFLRLGSDYKNNYYEYEVP-L---NLT----------VW-PAENM-----------IDFRMEVLTNLKMRR----------KISVIGNPSLAEVKTIMIGVRN--SGEIWVNELRMTDFD-EQGGWAANGALSIALSDFGTFNATGHIETAGFGRIDQSIGERNMDDYLQYAVSTSMQLGKFF-PEKAQVHLPLHYAYSRETVSPQYNPLDQDVKLND---------EK-----------DSLKSLSQQQVT-----TKSIALNNVQVN---MPYDPANFSMSYAYNERKRTDPETVYETTKNYQGNLSYVYTPYAKPFQPF-E----TRY----IKQFALNYLPSNISFQTSILRNY-------SFSQQFYWDRSFNIRLNPLNNLSIDFSAGTNARIE----------------------------------------SVKKSI--AELGTPLAYDQTFNVTYTLPLQYIPVL--DWMG-GSMSYNATYN---------------------------------------WERGS--------------G---N-SIKNQRQVNLQGSMNFQSFYNKNRFR------------------------------------------------------------------------------------------------IRI--------RFLM--MARRIHIQYGLSDGMLIPGF----------------PGW-GFAFG---------EAANKNW------NVKPARINSSKTLTATATLEPALGLKIDLNTTRVDSRDTEIS----------GGTFTMTTVAFGNAF----KTFREFLNH-RSIIASRL------------------------LA--V-NSSDVLIPAFLAAYTG---------------------NLLPNWRISYDGL-IQLPFIKKHFKNMVLSHQYRCVYSVGTY--QSYP--------------------------------SAFAITSVSLTEGFNPLLGIDATFL----NNVTTGLKYQKTRNLNLNISSYQIVEAHSNEFVISLGYKYADFN-------NDLTLRFDYARRKTQALIRKI-----------------MTSGAMTQSLQFSADYALSKSITLRAYYDLQINTPLVSSASYPTSNSDYGISIRLSLTQ-- 
BAR51919     ------------------------------------------------------------------------------PENTSIEYDLHMYIIRTKVGD----------------------------------LGTPLTL--TPEEYQDYSMQESMRAYYR--------------AGKIFG----PGGVRVRSQGTAELKLGLKSSGTKNPSLPERSRSRTFFNFDNNVQLNMQ----------------------------------ATVGTKVNFGLNYNTQSSFDFDASRLNLAYA------------------------------------E------------------DEIIKNIEAGNVSLNTGNSLIRGGAALFGIKAELQFGKLRVNALLAQQNSESKTISSKGGVQMTDFEINIDDYDENRHFFLAHYFRDHY----DEAMAKLPYI-VSIKRIEVWVLNKRSN--RNIVAFSDLGE---------FVKMEARKL---EYRLNEQLGYLSLQSQLQQ-DECLAVAFEYMY------GG-----SYQVGEI---STD-------------RCLYVKLLRGVNM--MPFWNLMMRNVYWL--------SSVQKDKFKLDVVYQS-----------AGKTLLQVMNLDRLDANNE--------NGNGYFDFV---------------------E--------------------------------------------------------------------GYTVSSFNGRIFFPVVEPFGSHLRKA-I-----AKYVFQELYTLTKTAA-IAEKN-KFKLRGKYRASSSS-EISLGAT-NVARGSVVVMADGVKLTENVDYTVDYVSGTVTILNESIIAGNRSISVSLENQSVYNMQRKTMMGVDLSYEFSK----NFTMGATLMH--TTKTTIGDESIKNTLWGANLAYKGESQWLTNMVDKLPLLNLTQPSQISFNAEFAHLIAGHY----------------SYLDDFESTQSSFDLL--YPWALASVPY---YGKNRALFAWYYIDG---HISD---ISNHYVRAISYSEIYPNKESTLYALNLAYYPNERGPYNLD--------NP----WGGMMRKL-DFETANIEYIEFWLMDPFI------------------GDLYFNLGELSEDILKDE-KKFFENGLP-------WG-KIPIQQSAFDNTAG-ARRLQDVGLNGLTTE---EE-------------------PFSPNDPAGDNYHYFRGYDR----------RYKRY------NGTEGNSTA--VPDVEDLN-NDNTLNDQNEKYYEYKVSI-------------YIVNQR---------VWYQFKIPVK----------------------DFRSIRFMRVYMTGFQEQTVLRLGTFELVRGEWRTYLQ--LDITSVNIEEN----VNYILPPGITRMTDP----KQNEQALSMKV---TNLGSQD--ARAIYKK-TNYDMRRYKRLQLFVHAELSVFLRLGSDYKNNYYEYEVP-L---NLT----------VW-PAENM-----------IDFRMEVLTNLKMRR----------KISVIGNPSLAEVKTIMIGVRN--SGEIWVNELRMTDFD-EQGGWAANGALSIALSDFGTFNATGHIETAGFGRIDQSIGERNMDDYLQYAVSTSMQLGKFF-PEKAQVHLPLHYAYSRETVSPQYNPLDQDVKLND---------EK-----------DSLKSLSQQQVT-----TKSIALNNVQVN---MPYDPANFSMSYAYNERKRTDPETVYETTKNYQGNLNYVYTPYAKPFQPF-E----TRY----IKQFALNYLPSNISFQTSILRNY-------SFSQQFYWDRSFNIRLNPLNNLSIDFSAGTNARIE----------------------------------------SVKKSI--AELGTPLAYDQTFNVTYTLPLQYIPVL--DWMG-GSMSYNATYN---------------------------------------WERGS--------------G---N-SIKNQRQVNLQGSMNFQSFYNKNRFR------------------------------------------------------------------------------------------------IRI--------RFLM--MARRIHIQYGLSDGMLIPGF----------------PGW-GFAFG---------EAANKNW------NVKPARINSSKTLTATATLEPALGLKIDLNTTRVDSRDTEIS----------GGTFTMTTVAFGNAF----KTFREFLNH-RSIIASRL------------------------LA--V-NSSDVLIPAFLAAYTG---------------------NLLPNWRISYDGL-IQLPFIKKHFKNMVLSHQYRCVYSVGTY--QSYP--------------------------------SAFAITSVSLTEGFNPLLGIDATFL----NNVTTGLKYQKTRNLNLNISSYQIVEAHSNEFVISLGYKYADFN-------NDLTLRFDYARRKTQALIRKI-----------------MTSGAMTQSLQFSADYALSKSITLRAYYDLQINTPLVSSASYPTSNSDYGISIRLSLTQ-- 
AIP99079     ------------------------------------------------------------------------------P--YYSQYDSANYILRQKIGS----------------------------------YGDPIIL--NQEQYLNMLLSQSMGEYYK-------S--------TIFG----GSKIELVPKGYASLGLGVYYQNLENPQLLPQNRKSFAIDLQQRIQLSVL----------------------------------GKVGENLQLGANYDTQAGFGFENR-MNLAWR------------------------------------E------------------DNIIQNIEFGNVSMPLSTSIITGVQSLFGAKTQLKFGNTYITSVFSQQESEARTITVQGGGVVNTFKIYAKDYDINQHYFLSHFFRNKY----DAALANYPFI-INISRIEVWVVDRGNA--RSIVAVRDLG----------YLVHEVRKL---EFQLFPDLGYISLNQPLND-NELLAVSYQYTL------TS----KSFMVGEF---SDQ-------------DILIAKLIKSNSS--SPLWDLMMKNIYSL--------YQLSQEDFRLNIFYRD-----------EEKTLLQVLNMDRLNMNGQ------LGDGL--FDFV---------------------N--------------------------------------------------------------------GITVDVQNAKIKFTTIEPFGKTIEKQ-I------KFVLNDLYQKLPIEF-NPAVN-RYFIEGQYKSDGGD-GIPLGAF-NVPQGSVKVTSNGKELIEGVDYTVDYQLGRVKIINQLLKDSGAPINVSLENRSTFNTQIRRLMGVNVEHKFSD----KLTIGATYMN-MTQKAQYNAEPVSNSIFGANVMYNNEANILTRLTDKIPFVNTDAPSNISFTAEGAYLQPGVN----------------SYIDDFENALSRINLD--NAWRLASTPI---LNYNRRMISWYNIDP----LSK---MSNQASRRVQTRELFTERDSYLNTFDVTYYPQTRGAYNLN--------------WGGITRAL-NLKQANVEYVEFWMMDPYL------------------SKILLQLGSVSEDLLRDG-KMLYENGLNK------WG-KQPKEKPTFFTEGA-ARELQDVGYNGLTNE---QE-----------------------IDPAADDFVYYMDWKN----------RYKYF------RNPQGNSKT---PDAEDVN-MDYNLDRI-ENYNQYTIPI-------------FIVDVK---------SWYLFRIPID----------------------VLTAARFMRMIFKGFNEQISFRFGSFDMVRSSWIRYQRY-LSVGTVNIEEN-----PYVIPPGIAREQIQ----SINESSMVLNI---SKLKAND--ARAVFKN-TNLDLRRFKELKMFT---LKLFLRLGSDLVENYYEYELP-L---KYT----------IW-PSQNR-----------IEVETSLFVEAKKKS----------YIYVKGKPSLGNISTIMIGVRN--DAVVWVNELRLSGIK-NEGGYAAAANLNFNLGDLAQVSATGSMSTAGFGPIDRGPVERQQEDVKSYAINTSVNLDKFL-PKKWGVRLPFNYSIQEEFIDPEYNPLDNDVKFNE----------K-----------NELQKIVRTYSK-----NVSYGFSNIRKE---HFYDIENFSLSGVYSSNYYRDIYTVYNVQQNLRLGANYNYAFRGKSYEPF-K----LQW----VKEFNVNPLPARLAFRTDVMRTY-------TYGNNFLFSWQYNVGFDLTRSFRVDYNASTRT-------------------------------------------LIFKDI--VQAGRPINYNQQLQANWKTPIRLLPYL--EWAD-VEVGYTATYD---------------------------------------WQA----------------G---N-LSQNSQNINWVGDLDFSKLYSQFDFE-----------------------------------------------------------------------------------------------------------LVLG-QSIKRGRFNYSTNSGIILPGI----------------PNA-SFLFG---------LAVENGW------LTEPYASVKAEVFTANLQVEPSPSLKIDFNSRRNYNKNMFQSG---------QENITNSTISLGASF----DLYQKLKGF-AQEVSMRE------------------------------SSADVLVPAFLSAYQG------------------------PNWSITYTGL-TNVPIIAKYFEQFELSHNYVSTKTVSGV--QSNLNKFTEPTSGGGVSV--------------------NVYGAVSVVESFSPLLGVEARLR----NNMQLRMQYNRDRLVSLSLSNYTLTEDYGSEIVVGFGYIIKDVS-------GDLNLRADLAMRDNEVSIRRI-----------------VSGGQKLFSLKFNAQYMFSKNFNVSLFYDQMITKYKIST-AYPLSTLRAGINATFTFGN-- 
AMS28209     ------------------------------------------------------------------------------PSNNRYDLDPESYNYSSKVGG----------------------------------YRLPASM--SLKDQLKEDGKRKNNDYFR-------P--------KIFG----SGIIDIRPRGTAELVFSGNFNTVRNPAFAPQQQTIGQFDFRQKIQLNVQ----------------------------------GSIGDRMKVNINYDTEATFDFENQ-VKLDYS------------------------------------E------------------DDIIKKIELGNVSLPLNSSLIQGSQSLFGIKTVMQFGKLTVTTIITQQRGKTTETEISGGSQSTRFDIQADAYDMNRHYFLSHYFRDNY----DAWLSNLPII-IIINRVEVWVTNRSGS--RDVVGFADLGE---N----QYQGVSARLL---EYTFNPRLGYISLNQALNN-DDVLCVAYEYSF------NG-----PLKVGEF---TTD-------------TVLFTKMLKGPSL--LPIWDLMMKNIYSL--------FQLQQKDFRLNIVYAD-----------TGLPLVRVFNLDNLNTQQE--------DGN--FDFI---------------------E--------------------------------------------------------------------GVTVSSQQGRIIFPMLEPFGNYLTNK-F-----AYYSFYELYDSTRFAA-LPQYN-KFFLRGIYSGNSSS-EISLGQS-NIPKGSVRVTANGAPLTENQDFTVDYMLGRVKIINTGLLNSGAVIKVSSESNSLFSVQQKTLLGSRFDYKVNN----DILFGGTILY--TPKVNIGEEPISNMMIGLDGTYTKESRLLTKLVDRLPFIETKEPSNITIKGEYAQLIPGVQ----------------AYLDDFEGSETPFDLR--NNWFLASTPQ---YGFKRANLAWYSIAS---HIQNDV-LSDHRVRQVGVNEIYPSRQTNLPTFDLSFYPKERGPYNYT--------NP----WGGIMRKI-DFEASNIDYIEVWMQDPYL------------------GQLYINLGNISEDILRDN-RRAAENGLP-------WG-RIGR-QPAFDADPA-IRALQDVGLDGFNDD---GE-----------------------SDPSFDNYHYYLGYDP----------RYKKY------NKHQGNSPT--IPDNEDIN-RDYTLNDI-EEYYQYKIDI-------------YVTDSI---------VWYQLKIPIR----------------------DFKSIRFVRLFMSGFENEQVLRFGAFQLVRADWRKYLG--FVVSTVNIEKN----IPYVVPAGIQREIDF----QQNEQSLSVLV---CNLKDGD--ARGVFKN-IKTDLRQYGKLRMFIHAEVTAFIRLGTDLTNNYYEFEIP-L---TMT----------IW-PSENE-----------MIIDLEEFINTKIQR----------KYTVIGLPDLSNLRVAMLGIRN--CTEVWFNELRMTEFN-QRGGWAANGLIQAKLADFANVRLSGSVSTVGFGGIDKKLSERNFDDHYQYDIQSSFELGKFF-PKNTGLSIPMFVSYGNILVRPYYNPLNPDTRLQK---------RK-----------EKLKGASDDFTA-----KRSINFTNVRKN---HFYDVENFNFTYSFNETFRRNQTMEYYLQQNYKTMSGYSYNFNPKPWEPF-S----LSL----IKDFNLYFKPQSWGARLETDRRY-------NYDKMYTMTRYYEFRYDISKGLKLDYNATALARID----------------------------------------SIWDNF--LKGGRLMQFDQTSRLNYSIPINKIQPL--SWIT-PTYTYTATYQ---------------------------------------WKQAP--------------G---N-TLSNSRAQAFNTNFNFTMLYNKVPFR-----------------------------------------------------------------------------------------------------------KVLM--SLKNASVAYNVTEGTILPGF----------------PGF-DFILG---------LAARNGW------LTSFYTTNYQENLTGRATLEPITDLRIDLNISRTQTMNSSVL----------TGTYSITFNAWASAF----AVFETFQEN-RKVIANRL------------------------------NSQDVLIPAFLAAYGG------------------------ANWKITYNGL-SKIDLIKQYASNITLNHQYTSTYNIGSF--QTIL----------------------------------YQIRQISITERFGPFLGVDITFV----NNISTRLEYKRDRTLNFNLTNGQLNEQNGSEWVIGAGYKTTKLT-------SDINFRLDFGIRDNVTKIRNI-----------------PVQGQLVYTLRPTIDYMISQQLMLRIFYDYRRTDPKTSN-SFPTIIQSGGFSLRYTIQ--- 
ANU62782     ------------------------------------------------------------------------------PSNTEVEYDIECYIVHTKVGE----------------------------------IATPFML--TPAQYNQLQLRQSMQQYFN--------------LEKIFG----PGGVKLKTTGSVQISMGVKSNKTDNPALSLTARRRTYFDFDQKIQANVN----------------------------------ASVGDRMKFGLSYNTDATFDFDSKNITLAYE------------------------------------E------------------DDIVKSIEAGNVSMTTGSSLIRGSAALFGIKSTLQFGKLTATALVSQQNSESRSVSTKGGVQTTKFSVNVDQYDQNRHFFLAHFFRDNY----DTFASKLPYV-VSITRIEVWVTNKSGN--RNIVSFMDLGE---------FEKVEARLL---EYTLNSTLGYISLKTALNA-DEVLGVAYEYTY------RG-----VYQVGEF---SAD-------------DALYVKMLKNTTT--VPMWKLMMKNVYSL--------YQVEKSNFRLNIKYLS-----------IDKPLLQVMNLDRLDSNQE--------DGF--FDFI---------------------E--------------------------------------------------------------------GYTVLASSGKVIFPVAEPFGSHLEKA-I-----ANYTYPELYDSTLVVA-LAHKN-KFIISGEYQSSGGS-QIRLNAM-NVPRGSVVVMAGGVRLTENSDYTVDYAMGVVTITNQSIIDSGQSISVTLENQSMFNTQRKTLLGLDLNYKFNK----DFNLGATVMH--TEKVNIGDETVNNTMFGINLAYNTRFMWLTNLLNKIPTVNATQPSTLSIQAEAARLQPHKQ----------------SYVDDFESTQTGIDLR--YAWTLASTPY---YGKNRALLAWYYIDR---YIASLK-LSNPYVREVTSTEIFPDRQNIIQTLNLSFYPNERGPYNLD--------QP----WGGIMRKL-NFEQANIEYVQFWLMNPFL------------------GDFYLNFGEVSEDILKDG-LKSYENGIP-------WG-RVSRQNSAFDNNAG-SRLVQDVGLDGLKND---EE-------------------QFSPNDPAGDNYHFYRGYDE----------RYKHY------NGVEGNSLS--GPDVEDIN-QDNTLNEY-ERYFQYKVSL-------------YITDKQ---------AWYQFKIPLS----------------------DFSTVRFMRMFMTGFKSVTHLRFATLELVRGEWRPYSY--LDISVVNIEEN----VNYVLPPGVTRATDP----QLNEQSMSLKV---LGLQPGD--ARAVYRN-TQHDLRNYKRLQMWVHAELSIFLRLGSDIKNNYYEYEIP-L---TLT----------VW-PLSNR-----------FDFALQELVNLKKER----------RMAVMGNPSLSDVRVMLIGVRN--DGIVWVNELKVTDFD-ESGGWAAKANVNIGVSDIATLNFGTHIETAGFGGVDQPLNARRMDDYRQFNFAVQADMGRFF-PEKLKLKAPVYYSVSNETTLPKYNPLDQDVLLKD---------ER-----------DSIRDYAIEKST-----IKSFSISGLQFD---KPWDPGNFVFNFSFNKRHNSDPTTEYENTNDYRGSLQYTWTPYFKGVKPF-G----LKF----FKEWEVNYLPSNISFLTTMSRYY-------SVSKNFLWDRQLNLTWNLTKQLTFNFASNTSARIE----------------------------------------TVIQSI--LRMGTPWAYNQTFTASYKAPFSRIPVV--DFLN-GSVTYNATYR---------------------------------------WDRGA--------------G---N-TIANQAAWNFDGRLNLEGLYNKFSYK------------------------------------------------------------------------------------------------IEV--------RFAM--MTRSVNIRYRTSHSMSLPLF----------------PGL-DFAFG---------KAKERGW------QTSPSIWSTTNEFNLDIDLEPVRGLKIKLTNNRTDNHSNQVQ----------TGSYTKTHCALRTAL----AAFNQFLDN-IPVIAGRI------------------------MT--A-ASSDVLIPAFIAAYTG----------------------ILPNWRVTYDGL-IRIGRLSEIFKTVTLNHAYQCTYTVGSY--GSYL--------------------------------SPYNISTVAITEKFAPLIGLAVTLK----NDLKFNAEYRDGRTLTLNSDAGQLVEANTRNITAGVGYKIVGFN-------NDLTINADFSYQQTQALIRRI-----------------ATSGTRTIGFNLSASYVMSRRMTVSAYIDHQINTPLISSSAYPTTNSNYGITFNLNLAR-- 
AND64266     ------------------------------------------------------------------------------PQTEAYTYDPVQYIYTKSFEG----------------------------------IDYPIVL--TPDEYQKLIKKEAIRKYFK-------R--------SIFG----SNTIDIKPTGSVEIDLGMRYSKQDNPAFSPRNRSNFNFDFDQRISMSLM----------------------------------GQVGTRLRVNVNYDTESTFAFQNL-IKLEYT------------------------------------E------------------DDILQKIEVGNVSMPLSNSLIRGAQNLFGFKTELKFGRTTFTGVFSEQKSQTRTVTAQGGGLIQDFDMFALDYDADRHFFLSQFFRNNY----DRALETYPVI-IQITRLEVWVTNRQNR-NRNIVALSDLGE---------YSKLEARKL---EYTYHPQLGYISLNQRLTN-DEVLAVAYQYTE------GD-----VYQVGEF---GND-------------KALILKLLKPNLN--KPIWNLMMKNIYQI--------YQLEKTDFKFNILYTD-----------SNLPLLKVFDLDKLDFYND-------GDGF--FDFL---------------------P--------------------------------------------------------------------GLTIDTQNARIIFTKIEPFGKSLFEK-L-----QKYVYTSLYKKTQAAA-NSEKN-KFQLKGKFKSTGGD-GISLGAV-NVSRGSVVVRAGGRVLQEGVDYTVNYQAGRVQILDPSLQASGTPIQVSVENNSMFGQQTRRYMGFNIEHKISD----KFQINGTLIN--TQKTNYGQESVNNTMFGLNGNFSTEVPFFTRLVNKLPNIDTDAPSNLSFRGEFAYLMPGAS----------------VYVDDFEGSQSTIDMR--QSWSLASVP----YGFNRAKLSWYTIDP---GISD---VLAYNTRRVYIDELYPQTSRVVNTLDLTYYPKERGPYNFN--------DP----FAGIMRPI-NFEQANVEYIQFWLLDPYY------------------GKITIHLGEVSEDVLKDG-KKMYENGLP-------WG-KTPANQSTFDSNNN-NRILQDVGLNGLSDA---EE-----------------------DDPAADNYQYYLN-------------RYKKY------NGTEMNSPV--IPDVEDIN-RDNTMNTV-EGYYKFEIDV-------------YVVSER---------VWIQYKIPIT----------------------DTRSIRFMRMLVNGFNNQITLRFGALDLVRGEWRRYVG--FEVQSVNIEEN----IPYVLPPNVRREQVN----NQNEQSLVLRV--SKGLVDGE--AKAVFKN-VSVDMRQYKRLKMFLHSELSAFIRFGNDFTNNFYEIEVP-L---KVT----------VW-PLENE-----------INLGLSALGKLKLES----------KIRVKGNPNIGYVRTLMVGLKN--RGEVWFNELRLAEMD-ESGGMAAVASLDTNMADFLTLSATGRMGTIGFGSIEQKPNERSREDMWQYDLVTNVSLGKLL-PKKWGVNLPFNYAIGEQTITPEYDPLYQDLKLKD---------EK-----------DAIRKRSENFTK-----RRSINFIGVKKE---HIYDVENLTLSYSYNEMKHRDFEVQNVLDQQVRTTADYAYAFKAKTVEPF-K----WKL----LSDLNFNLLPSNINFSSSILRQF-------LYRRNYLFNYNYGFNFNLTRSFKVNYTATTGNIVRT---------------------------------------TVWDDF--WNVGEPNQHNQQITANYTLPIEKIPVL--SFIK-SDYTYTGNYS---------------------------------------WNRGS--------------G---N-TIQNANTHKLNTSFSMTNFYKYIGL------------------------------------------------------------------------------------------------------------GVAT--ALKNIQVNYSETNGTLLPGY----------------PSL-GFVFG---------EAAKNGW------FNQNFTKANTKQLQANAKLEPFTDLTIDLVADRTISNNYSEQ----------TGNFSISTLMIGTAF----NAFEAFRNG-RKEIAQRL------------------------------NSQQVLLPAFLAAYTS------------------------PNWNVKYTGL-MRYKFFKERFRSFSIQHAYKSAYTLNSY--RSNF----------------------------------TLIGNVNLTEQFSPLLRLDIQMK----NSLKFIAEMKKDRTLSLSFDNNLLTELKGQEYILGIGYRIKDVT-------SDINLRGDISFRNNKTIVRNI-----------------LGGGQNIVTAKFSGDYKFSSNLTTLFYFDYNFNRAVIST-SFPITNIRAGFTLRYTLGN-- 
CAZ96530     ------------------------------------------------------------------------------PESSKYEYDPNMYIYSEKVGD----------------------------------IGYPVIL--TPDQYYELVRQEGIKDYFK-------N--------SVFG----GNTIEVIPQGSVAMDLGVIWQKNDNPSLSPRNRTNLSFDFDQRISLSML----------------------------------GKIGERLQVTANYDTEATFDFQNI-VKLDYT------------------------------------E------------------DDIIRSIEVGNVNMPLNSSLITGAQSLFGVKTQLQFGKTMVTAVFSEQRSQNNTVVAQGGGTVNDFSVSALQYDEDKHFFLAQYFRDNY----DAALANYPYI-VQITRLEVWVTNRSQQ--RNVVGIQDLGE---------YAYLEARKL-R-DFQFNAQLGYISLNQRLSN-DEVLAVAFQYTY------NG-----VYQVGEF---ANG-------------NTLVLKLLKSNIT--DPIWDLMMKNIYAT--------FRLSQEDFKMNILYSN-----------QERILLEIFNFDRLNVYND-------GDGF--FDFV---------------------P--------------------------------------------------------------------GITVDTENGQIIFTKVEPFGEYLFNR-L-----QKYVFRDMYELTKSAA-NPEKD-KFILKGKYKSEGSN-GIPIGAF-NVPRGSVRVTAGGRQLQEGIDYTVNYQAGTVQILDPSLEASNTPINISVENNAVFGQQTRRFTGVNVEHQFNK----NFVLGATLLN--TQKSNFGVEPVNNTVFGINGNFSTEVPFLTRLVNKLPNIDTDVPSNLSVRGEVAWLKPNSP----------------TYLDDFEGAQALIDIR--LGWTLASTPL---TGFNRAKMAWYTIDP---SISD---ISTNATRRIYIDEVFPKIERQQTTLDLAYYPEMKGPYNAN--------SP----WGGIMRSL-NFEQANVEFVQFWVMDPYL------------------GELVFNLGTISEDILADG-LKQYENGLP-------WG-PVPATQAAFDVNEE-SRAQQDVGFDGLDDA---AE------------------------DPALDNYEYFLQ-------------RYLNF------NNPQGNSPV--LPDVEDMD-RDLTMNTV-NSYYEYRIPI-------------YVTDIR---------TWIQYKIPLS----------------------DFRSISSLRMYMTGFSSDVLLRFATLDLVRGDWRTYVK--LDVNAVNIQEN----IPYVLPPGVRREQLN----QQNEQSLSFVV---ENLEPRD--SRGVFKN-LDIDIRQYEKLKMFIHAELVGFLRIGTDFSENFYQLEIP-L---EFT----------VW-PDNNQ-----------MEILLADLNKVKSVW----------RIGIQGNPSLGSIRSMMVGVKN--RGEVWFNELRLAGLD-NEGGWAALAAVDANFADFANISATGSTSTSGFGAIDQMPNERAREDAISYDLVTNVNIGQLL-PKKWGIQIPFNYGVSEEMITPEFDPVYDDLKLED---------DP-----------DAIEEQAEDYTK-----RTSINFIGVRKD---NFYDIENFTFNYSYNETNHRDFEIAALEDKNVAAGFVYNHSFKPVEVAPF-M----WRW----LKELNLSLLPTSVSVNSNIDRQF-------LQQRNYQFNWQYAVNYSLTKSLRLNMTASNNHIVR----------------------------------------GLWDGF--WDLGEPNRHAQQLELNYDLPFSKIPLL--DFIN-SQYSYTSNFD---------------------------------------WQRGG------------------N-TVQNASTHNITANLTMQKFYDMIGL------------------------------------------------------------------------------------------------------------DVLT--MVKRLNVNYNESRGKVLPGY----------------PSF-GFVFG---------DAARKGW------FNEQFVQNVNRQLNITATAQPIKDLTIDLSADRQFSNSYQEN----------YGNFSISTVMIGTIF----KTFEQFKQN-RITIANRL----------------------T-------TQQDVLLPAFFAAYTG------------------------PNWNLKYTGL-MRNKWFKKKFQRFSLSHGYRAAYSINSF--QTNL----------------------------------LILNNVVLNDEFNPLVRVDFEMK----NSVSILAEMRTSRTLALSFDNNLMTEMNGKEYTVGLGYRFKDVK-------GDLNLKADVTLRDNITIIRNL-----------------ITSGQNLLSIKFTADYALSKNLNALFFYDHSFSQFAVST-AFPQTTINTGFTLRYNFGN-- 
ALU26135     ------------------------------------------------------------------------------PNLEAYSYDPLSYYFTKTFDG----------------------------------VNYPLVL--TRKEFEELIMRAELRKYFQ-------R--------TIFG----SNTIDVKPTGSVEFDMGVRYSKQDNPVVSTRNRKNMAFDFNQRISMGLQ----------------------------------GMVGTRLAVNINYDTQATFDFQNM-MKLSFA------------------------------------E------------------DDIVRKVEVGNVSMPISGSLVRGAQSLFGVKTELQFGRTTITGVFSEQKSQTTSIRADGAGTLEEFELDALDYDEDRHFFLSHYFRNNY----DEALEKYPFI-VRITRVEVWITNRYGR-NRNIIAIQDLGE---------FVRLEARKL---EFTFHPQLGYISLQQKLSN-DEVLAVAFQYSI------GD-----IYQVGEF---GTDM------------QSLILKLLKSNFT--QPVWKLMMKNIYQI--------MYISQDKFRFNILYTD-----------ERTPLLKVFHLDRLNYTND-------GDGF--FDFL---------------------PNGGMQMNNGYGNNNNGGYGG-GGYGGNNGGFGNNGGFGNNGGYGNNGGYGNSGGYGNNNNQYNSNTFDGITIDPMYGRIIFTTVEPFGEHLFKK-L-----QKYVFRSMYRTTKAEA-QNEKN-KFQLKGKFSSSMGE-GIPIGSF-NVAPGSVIVRAAGRVLVEGVDYTVDYSRGRVMILDPGLQASNTPIEVSVENNTMFGQQTKRFFGMHVEHKFSK----DFILGGTFLQ--THKSSYGQEAVNNTIWGLNAQYSTEVPFLTRMVNKLPNIDTDVESRISFRGEFAYLKPGSS----------------SYIDDFEGMQSVIDVK--LSWKLSSVP----DGYRRSKMSWYSIDP---GVSE---LSSNRTRRIYSEELFPDKDRVINTLDLTYYPEERGPYNFN--------TP----WAGIMRGL-NFEQANIEFVEFWVMDPYV------------------GELRLNLGFISEDILRDG-HKQYENGLP-------WG-KVPSAPSAFDNNAE-NRRLQDVGLDGLNDE---EE-----------------------SDPAADNFVHYLD-------------RYRDY------NGLENNSP---QPDAEDID-GDNTMNTI-DAYFEYKVKV-------------YVTDVR---------VWIQYKIPI-----------------------DTRSMKFMRMYLTGFEKQVTLRFGTLNLVRSDWKRYDR--IDVSSVNLTDN----IPYVTPPGVRREQVY----NQNEQSLSLKIYP-SGLLSND--ARGVFKN-FNVDMRQYKKLRMFIHGEMAAFIRIGSDVIENFYEVEIP-L---KIT----------IW-PEENE-----------LNLPIDLLAKLKVMK----------RLGIKGNPNFGKVRMMMIGIRN--SGEFWFDELRMSDMD-NKGGWAATGTIDANIADFANISLTGMKSTIGFGGLEQGPHDRSREDRKSYSVMTNVNLGQLL-PKRWGITLPFNYVISEEFITPEYDPMNPDLKLSY---------EA-----------EEAEKRAMDYTK-----RKSINFIGVNKQ---RIYDIENITVSHSYNEVRHHDFEIESMLEQQVRSSLDYTYAFETKSVEPF-K----WGL----LRDFNFNYLPTNISFSSNIMRQY-------LYRRNYFFNYNFGFNFDLTKSLRLSYIGGSNNIVR----------------------------------------TIWDDY--FNIGEPNQFTQQLTVNYELPFSKIPVL--SFIR-SNYAYTGSFN---------------------------------------WQRAS--------------G---N-TIQNARTQRLNTTLGMETLYRYLGL------------------------------------------------------------------------------------------------------------GVLT--SVKNIQINYSENSGTMLPGF----------------PDL-GFVFG---------DAARKGY------MNQPYTTISNKTLNLNASVSLIPDLTIDLYAERMKSDNYSEQ----------YGNFSMSTVMLSTAF----ATFDRMLDN-RIIVANRL------------------------------GSQSVLLPSFVAAYTG------------------------PNWNLKYRGL-MRIGWFKDNFKNFSINHGYRASYTLGSY--SYNT----------------------------------YVVNNATLFEQFNPLIRFDVETK----SSIRMSLEMRKDRMLSLSFDNNLLTETNGNDFVLGLGYRVKDVG-------SDINIKADFTLTKRETVVRYL-----------------TGGGQDMWSLRLTADYMLSKNLTAIFFYDHSFSKAVIST-MYPITNIRAGFTMRYNFGN-- 
AIJ37159     ------------------------------------------------------------------------------PNSEAYTYDPIRYIYTKTFEG----------------------------------INYPIVL--TPKEYQELISREAMRDYFQ-------R--------TIFG----SNTIDVKPTGTVEVDLGMRYSKQDNPSFSPRNRQSTTFDFDQRISLSLL----------------------------------GKVGTRLKVSANYDTQSTFAFQNL-IKLEYT------------------------------------E------------------DDILQKIEVGNVSMPLNSTLIRGAQSLFGVKAQFKFGKTTVTGIFSEQKSQTKTVVSEGGGAISEFNLFGIDYDADRHFFLSQYFRNRY----DEALKNYPVV-VQITRMEVWITNRQNR-NRNIIALQDLGE---------YAKLEARKL---EYTFNTQLGYLSLNQRLSN-DEVLAVAYQYTI------GD-----LYQVGEF---GTD-------------QSLILKMLKGNLA--KPAWNLMMKNIYQI--------YQLDPKDFKFNILYTD-----------SLAPLLRVFNMDKLDSSND-------GDGF--FDFL---------------------P--------------------------------------------------------------------GLTVDAQNGRIIFTTKEPFGELLFKK-L-----QKYVFSGLYRKTQTQA-ETDKN-KFQLKGKYKSSGGE-GISLGAA-NVPRGSVVVTAGGRVLQEGIDYSVNYQAGRVQILDPSLQASGVPISVSVENNAVFGQQTRRFMGVNVEHKFSD----KFQIGATFLK--TQKSNYGQESVNNSIFGANANFSTEVPFFTRLVNKLPNIDTDVPSNLSFRGEVAFLKPGTS----------------VYVDDFEGSQSTIDMK--LAWSLASSP----YNDKRAKMSWYSIDP---EIND---VSRNNSRRIYNSELYPNTDTVVSTLDMTYYPTERGPYNFN--------TP----FGGIMRSI-NFEQANIEYIQFWMLDPYY------------------GKLTFNLGEISEDVLKDG-RKLYENGLP-------WG-KVPASQSAFDTNEA-NRSQQDVGLNGLSDA---EE-----------------------PDPAQDNYQYFLN-------------RYKKY------NGLEGNSPI--TPDVEDIN-RDNTMNTI-NAYYKFAIDI-------------YVSDVR---------AWVQFKIPIL----------------------DFKSIRFMRMFMSGFSDKVTVRLGSLDLVRGEWRRYNN--FDVTAVNIQEN----IKYVSPPGVEREQLY----RQNEQSLSLKVYDNKGLEAGD--SRAVFKT-VDVDMRRYKKLKMFMHAEMVGFIRFGNDFTNNFYQIEIP-L---KVT----------IW-PVENE-----------IDIQTALLTQLKI------------RVGIKGNPNFGYVRTLMVGVKN--RGEVWFNELRLAETD-NKGGMAAIASLDTNFADFMTLSATGRMSTIGFGSLEQSPNKRSREDAQQFNIVTNMNLGKLL-PKKWGINLPFNYGIGEEIITPEYDPFNQDIKLKQ---------DK-----------AEFKNRALNFTK-----RKSINFIGVRKD---HIYDPENLTVSYSFNQTEHHDFEVEGLLDQQVRTSTDYAYTFQSKAVEPL-K----WKM----LSDFNFNYLPTSINFSSTILRQY-------LYKRNNMFNYNYGFNYSLTKALRVNYTATTANLVK----------------------------------------TIWDDY--WNIGTPNQHSQQLTVNYELPINKIPAL--AFIK-SDYTYSGDYS---------------------------------------WQRAS--------------G---N-TIQNASSHKLNTAFNMDTFYKYIGL------------------------------------------------------------------------------------------------------------GLAT--SVKNIQINYNETSGTMLPGY----------------PTL-GFVFG---------EAAKNGW------FNQNFTQVKTKHITGNANIELFPDLKIDLIADRTFSENFSEQ----------SGNFSISTVLIKTAF----VAFDNFRKN-RLIVADRL------------------------------NNQAVLLPSFLAAYTG------------------------PNWTLKYTGL-MRYKFFKNTFKRFSVQHAYKAAYTINSF--RSNL----------------------------------NIIGNVNLTEQFSPLIRLDFEMK----NSIKILAEMKKDRTMALSFDNNLLTELKGVEYVIGLGYRIKDVR-------SDVNIKCDVSFRNNKTVVRNL-----------------LAGGQNIISTKLTADYSFSKNLTTLFFFDYSFSKAVIST-SFPLTTIRAGFTIRYNFGN-- 
EAP87331     ------------------------------------------------------------------------------PNSNKYTYDVDRYVYTQKLGE----------------------------------ISYPLIL--TPDEYQRLIFQEEMRKYFN-------N--------SVFG----GREIEVIPTGTVEVDLGVLYTKQDNPSFSPRNRSNLTFDFDQRISLSLL----------------------------------GKVGKRLQVTANYDTEASFDFQNQ-IKLEYT------------------------------------E------------------DDIVRKIEIGNVSLPLNSSLIQGAQSLFGAKVEMQFGKTTITGVYSEQNSERNTVNVEGGDAVQDFEKFILDYDENKHFFLSHYFRDTY----DRSLANYPFI-VQITRIQVWVTNRTNN--RNIVAIQDIGE---------YGVLEARQL---EYTINTQLGYISLNQRLSN-DEILGVAFQYTV------GG-----VFQVGEF---AND----------ND-QTLVVKMLKSPIT--EPIWDLMMKNIYSL--------FDVSAEDFRFNILYTD-----------EQTTLLRVLNLDKLNAYND-------GDGF--FDYV---------------------P--------------------------------------------------------------------GLTIDPQNGRIIFTSTEPFGEYLFNK-L-SDE-QEYVFKKLYTTTKIQAESAEKN-KFQLKGRYKSSGVD-GIPIGGF-NIPQGSVTVTAGGRVLQEGVDYVVNYQFGRVQILDESLLASDVPIQISTESNALFGQQTKRFTGLNVEHRFNE----NFLIGGTYLN--TQKANYGYEPINNSIYGFNINYSTEVPWLTRFANHLPNIDTEVESNFSIRGEFAYLQPGSP----------------TYVDDFEASQTSISIL--LSWELSSVPT---VNDRRARINWYTVDP---GVSD---LSDYKTRRVFIDEIFPETTQVLFPMDIAFYPEERGQYNYA--------NP----FGGITRQI-NFEQSNVEYIEFWLLDPFI------------------GTISFNLGSISEDVLKDG-RKQYENGLP-------FG-KVPQNQSAFDTEGQ-ARVNQDVGFDGLDDA---EE-----------------------ADPSNDNYNYFLN-------------RYRQY------NGTQGNSPT--FPTVEDVN-RDNTMNTI-DSYLQLNVPI-------------FVTDVR---------TWVQFRVPLQ----------R-----------DLRSVRFMRMFLQDFQENIHLRFATLDLVRGDYRRYNV--FEVTSVSEEMT---------PPGVIREEFV----LEDEQSLALTV---SGLKPND--SRAVYKN-FQVDMRQYEKLQMFLHAEMVAFIRMGLDFTDNFYQVEIP-L---KVT----------IW-PSENE-----------LQLPLDLLQTVKATV----------RVGIKGNPSFGNVRVIMLGVKN--SGQVWFNELRLSGLK-NEGGWAAVVNMDANVADFMNVSATGRRSTVGFGSIEQGPNQRSREDVQSYDVTTNVSVGQLL-PKNWGVQIPFNYTRGEELITPQYDPEFLDLELDD---------TA-----------DAIKERAEDYTR-----RQSVSIIGLRKN---MPYDIENFTLSGTYNQTDHRDFEIEESIDQNVRVGATYEYAVPEVTIEPF-K----FKP----IKDFNFNPLPTSISLGSNIQRQY-------LYQRNYLYDWQFALNWKLSKSLNFNYTTGNNFVVR----------------------------------------GLWDGF--FETGTPNIHTQNLQLNYELPLNKIPLL--EFVK-STYSYESSYQ---------------------------------------WQRGS--------------G---N-TVQNSMKHELNSTLDLQRLYNYVGL------------------------------------------------------------------------------------------------------------GLLT--AVKKLQVSYIERQGTFLPGY----------------PTV-GFTLG---------EAARRGW------FNQQYQEVENRELNIQATVDLLPDLKIDLNAARNYSETFQEN----------FGNFSISTVLIATAF----EAFDTFREN-RLVVARRL------------------------------GNQAVLLPAFLSAYSG------------------------PNWTIKYTGL-MRLKWFKDNFKRFSLNHAYNSVYTLSQF--QTNI----------------------------------TLFSNVNITEAFSPLVKIDMETN----NSIKILAEIRKDRALSLSFDNNLLTEISGNEYIVGLGYRIKDLK-------SDLNFKADISYRRNKTIIRYL-----------------TTAGQNIWTINFTTDYALTKNLTALFYYDHSFSTYEIST-AFPQTTIRGGITLRYNFGN-- 
EAQ38510     ------------------------------------------------------------------------------PNSAKYTYDPVRYIYTEELGA----------------------------------VTYPLIL--TPEEYEKRVRDEQMRQYFR-------S--------SIFG----GDEITFTPQGSVEMDLGLLFTKQDNPAFSPRNRRNFTFDFDQRISLSLL----------------------------------GQVGERLQITANYDTESTFNFQNQ-IKLEYT------------------------------------E------------------DDIIQKIEVGNVSMPLNSALIQGSQSLFGVKTELQFGKTRVTAVFSENQSQPKTVTAEGGATVQEFEVPALNYDENRHFFLAHYFRDSY----NDALKNYPFI-VQVTRVEVWITNRQNQ--RNIVAIQDIGE---------YVLLEARKL---QFTLYPGLGYISLNQRLNN-DEVLGVAFQYTV------GG-----VYQVGEF---AND-APVTRPDDA---VNLVVKMLKSNLT--EPIWDLMMKNIYPL--------FQLEQDGFRLNIVYAD-------TLFVESNTLLRLFNLDRLTTFGD-------GDGF--FDFV---------------------P--------------------------------------------------------------------GVTVHVQNGSIVFTTVEPFGENLFEL-L-----QKYVYSSLYQSTKTIA-NAEKN-KFLLKGRYKSAQEQ-GIPLGAF-NIPQGSVRVTAGGRVLVEGLDYTVNYQLGRVIILDKSLEASGIPISASVENNTIFGQQNKRFTGINVEHQFSE----NFIVGGTFLN--TQKATYNFEPINNTIVGLNASYSTELPFLTRWVNKLPNIDTDVPSNLSVRGEVAYLLPGQP----------------SYIDDFEGAQTSIDVG--LQWSLSSPPV---TGYRRAKFAWYTIDP---GISD---LSLPETRRVFRDEIFPQQDQALFTLDLAYFPDQRGPYNFS--------NP----FGGITRQL-DFEQANVEFVEFWLLDPFY------------------GNLTINLGSISEDILKDG-RKQYENGLP-------WG-KVPTNQSAFDTEGQ-ERANQDIGYDGLSDA---EE-----------------------PDPAGDNYNYFLN-------------RYRDY------NNNQGNSPV--FPDVEDVN-RDNTMNTV-DAYFEYELPI-------------FVTDVR---------TWVQFRVPIN----------------------DFRAIRFMRMYMSGWQEDVVLRFGTLDLVRGDFRRYLL-GFEVAAVNIEAN----VPYALPPGVIRERLN----RQNEQSLSLRV---ENLEEQD--ARGVYKY-YSLDMRQYKNLKMFMHAEVVGFIRMGTDLNSNFYQIELP-L---APT----------IW-PAANE-----------LNLSLELLQTIKSKV----------RIGIQGLPSFGDVRTLMLGVKN--GAEVWFNELRLSDLT-NDGGYAGIVSLDGNIADFANVSATGRVSTVGFGSVEQNAGERSLEDVMQYDVVTNLNAGQLL-PKKWGVQLPLNYSIGEQSITPKFDPLYEDVELDT---------QR-----------DQIEDYAIDYTK-----RQSFNAIGVRKE---MPYDIENLTFSYSYSQTDHKDFEIEESLDQNVRLGGTYNFNFNSKPIEPF-A----YKF----LKDFNFNYLPSSVAVQSNIVRQR-------LFQRNYLFDWGYAIDFPITKSLRFNYNMNHNRVVR----------------------------------------GIYDGF--LDVGTPDTHFGVLQLNYDLPFEKFPFT--EWIT-ATYAYTANYR---------------------------------------WQRGS--------------G---N-SVENTNTHAINGTLDMEKLYKYVGL------------------------------------------------------------------------------------------------------------SLLT--AIKRVQFNYEENNGIYLPGY----------------PTP-GFIFG---------LAASNGW------FNEQYREVESRNLGVQARIGLLKDLDIDLNMNRVYQENYQEN----------FGRFNISTLLIATAF----ETFNTFREN-RLAVADRL------------------------------TNQRVLLPAFLSAYTG------------------------PNWNIKYTGL-MNLDWFRSKFKRFSIQHGYTAGYSVNNF--QTNL----------------------------------TLLGNVTLTEQFTPLVRIDFEMK----NSVKILAEVKRDRALGLSFDNNLLTEIKGNEYILGLGYRIKDLR-------SDLNFKADLSLRQNETIIRYL-----------------TTQGQDIYGLRFTADYALTKNLTALFYYDHTFSTFAIST-AFPQTTIRSGFTLRYNFGN-- 
AFU68965     ------------------------------------------------------------------------------PSSSKYEYDSYKYIYTEKIGS----------------------------------TKFPLVL--TPKEFEALVLEEQMKSYFK-------I--------SVFG----GNQIEVNPRGSVAVDMGILYSKQDNPALSPRNQSNLTFDFDQRISMSLQ----------------------------------ASVGTRLQVNAEYDTESTFDFQNQ-VKMDYT------------------------------------E------------------DDIIQKIEVGNVNMPLNSTLIQGSQSLFGVKTQLQFGKTTITGVFSELNSERQSVNIQGGATVREFDKFALDYDENRHFFLSQFFRDQY----DEALQNYPFI-IQITRVQVWITNRTNN--RNIVALQDLGEF--------YAILEAREL---EFFLNTQLGYISLNQRLNN-DEILGVAFEYTT------DG-----VFRVGEF---ANG-------------QNLIVKLLKSPVT--EPIWDLMMKNFYSL--------NGLEQDGFRFNILYTD-----------DETNLLQVLDLDRLNLNND-------GDGF--FDFV---------------------S--------------------------------------------------------------------GITIDPENGVIKFTKVEPFGEYLFNK-L-----QKYVFNSLYSTTKTQAQGAQQN-KFQLAGRYKASSTG-GIPIGAF-NVPRGSVSVTAGGRTLQEGIDYTVDYELGRVNILDEALLASDTPIQVSTENNALFGRQTKRFTGIDVQHRFSE----ELLIGGTYLN--TQKADYGTEPINNSIYGVNFNYNTTVPFFTRLVNKLPNIDTDVESNFSLRGEFAYLRPGTP----------------SYVDDFEGSQTSISVI--LSWKLASTPI---INDYRAKLNWHTIDP---DVTD---LSQYYSRRVLVNEIFPNVDQTLFPLDLVYRPSERGMYNYN--------NP----FGGIMRGL-DFEQSNVEFVEFWVMDPFI------------------GKVVLNFGSITEDISKDG-RKQFENGLP-------FS-KVPSNQSAFDTEGQ-ERINQDVGYDGLLNS---DE-----------------------EDPSNDDYQYYLD-------------RYRNF------NGMEGNSPV--FPDVEDIN-LDNTMNTI-DSYYEYEVPV-------STVAGIYITDVK---------AWIQFRVPLR----------------------DLRSIRFMRMFMTGFSQETILRFGTLELIRGDYFTYDL--FNVEAVSEEIT------YVTPPGVLREELV----REDEKSLSLRV---KNLEAED--SRAVFKN-YQIDMRQYDNLEMYLHAELTAFIRMGIDFTNNYYQIEIP-L---KVT----------IW-PLEND-----------LNLPLDLLQQIKSTV----------KVGIIGNPSFGNIRVMMLGLKN--SGEVWFNEMRLTGLK-NEGGWAAVLNLDTNFADFANVSASGRRSTVGFGAIEQGPNQRSREDIQQYDIVTGLNLGQLL-PKDWGVKIPLTYNRGEELITPQFDPVYGDLELET---------DR-----------AEFAEQAETYTK-----RQGISVIGLRKD---MPYDIENFTVSSSYNQTDYRDFEITESLDQNVDAALTYGFNFKPLEIKPL-E----FAI----FKDFNINLLPNSITAGANINRQY-------LFQRNYFFDWQYAIDYNLTKSLNFNFNASTNRIVR----------------------------------------GIFDDF--FDIGIPNRHYQQLQLNYTLPFNKIPFL--KFVQ-TQYSYTGDFL---------------------------------------WTKGS--------------G---N-SVQNSARHQINSNLNMSSFYNYLGL------------------------------------------------------------------------------------------------------------GLVT--VLDRVQVNYSDTKGIFLPGY----------------PTA-GFTFG---------EAARKGW------FNEQYIRTDNQLLDIQAGLKLLPGMTIDLIANRMYSDTYTEN----------YGNFNISTNMIRTSF----ENFETFREN-RFIVANRL------------------------------TSQAVLLPSFLSAYTG------------------------PGWNIKYTGL-MRLTWFRETFNRFSIQHGYRSSYTVNQF--QTDL----------------------------------LFISNVNLIEEFSPLIKLDFEMK----NSVSILAEVRKDRALSLSFNNNLLTEMQGDEYIIGLGYRVKDLT-------SDLNLKADLSLRRNETIIRNL-----------------VTSGQDIWSINFVADYAFTKNLTALFFYDHVFSQNAIST-IFPQTTIRTGFTLRYNFGN-- 
EAR15951     ------------------------------------------------------------------------------PPSSKYTYDAKRYIYTESVGN----------------------------------ISYPIIL--TPEDYFELVRREGMKSYFK-------N--------TIFG----GNTIEVIPQGSVAMDLGVIWQKNDNPALSPRNRTNLAFDFDQRISLSML----------------------------------GQIGERLQITAQYDTEATFDFQNL-IKLDYT------------------------------------E------------------DDIIQKIEIGNVNMPLNSSLISGAQSLFGVKTQLQFGKTTVTAVFSEQRSQSNTVVAQGGGTINEFELTALDYDEDRHFFLSQYFRDQY----DQALADYPYI-VQITRLEVWVTNRSQQ--RNVVAIQDLGE---------YAILEARKL-R-DYAFNSQLGYISLNQRLSN-DEVLAVAFQYTY------NG-----IYQVGEF---ANG-------------NTLVLKLLKSNIT--DPIWDLMMKNIYAT--------FQLSEEDFKLNILYND-----------EERILLDVFNLDRLNVYND-------GDGF--FDFV---------------------P--------------------------------------------------------------------GITVNTQNGQIIFTKVEPFGEYLFEL-L-----QKYVFRNMYNQTKAAS-DAEKN-RFRIKGRYKSETGN-GIPIGAF-NVPRGSVRVTAGGRQLQEGIDYTVNYQAGTVQILDPSLQASNTPINISVENNAVFGQQTRRFTGVNVEHQFNE----NFVLGATLLN--TQKANFGVEPVNNTIFGLNGNFSTEVPFLTRLANMLPNVDTDVASNLSLRGEVAFLKPNAP----------------SYLDDFEGAQALIDIR--LGWSLASTPL---TGYERAKLAWYTIDP---GISD---ISLNATRRIFIDEVFPRIDTVQNTLDLAYYPNLKGPYNAN--------SP----WGGIMRSL-NFEQSNVEFVQFWVLDPYV------------------GELVINLGNISEDILEDG-RKQYENGLP-------WG-RVPATQAAFDADET-NRSLQDIGYDGLADA---DE------------------------DPALDNYTYYLN-------------RYLDF------NNTEGNSPV--LPDVEDVD-RDLTMNTV-NSYYEYRIPI-------------YVTDIK---------RWIQYKIPLS----------------------DFRSISFMRMYVTGFTDPVVLRFATLDLVRGDWRNYTK--VDVNTVNVEEN----IPYVLPPGVVREQLN----RQNEQSLSMVV---ENLEPED--SRGVFKN-VSMDMRQYQRIKMFLHAELVGFLRIGTDFSENFYQIEVP-L---EFT----------VW-PAINE-----------LDVALDDLNKVKSEG----------RIGIRGNPSLGSIRSMMVGVKN--RAEVWFNELRLAGLD-NNGGWAAVAAVDANMADFANVSATGNTSTSGFGAIDQMPNERAREDAISYDVVTNVEIGKLF-PAKWNLQIPFNYGISEQLITPEFDPVYDDLKLED---------DA-----------EQIREQAEDYTK-----RTSINFIGVRKN---NFFDIENFTFNYSYNETDHRDFEVAELRDQNVQAGVVYNHNFKPVPVAPF-A----WQW----LKELNFNLLPTSISLQSDINRQF-------LQQRNYRFNWQYNLNYALTKSLRVQLTGSNNSIVR----------------------------------------TLWDGF--FDIGEPNRHAQQMTLNYEIPLSKIPIF--DFVN-AQYTYTSNFD---------------------------------------WQRGG--------------GDQLN-TIQNANTHTLTAALSMQRLYDKLGL------------------------------------------------------------------------------------------------------------DLLT--MVKRINVNYSENNGTVLPGY----------------PTV-GFVFG---------LAAQNGW------FNEQFVQRTSKQLNITATAQPVPELTIDLIADRQYSETLQEN----------YGSFSISTMMLATAF----ETFEAFKDN-RLTIANRL------------------------------TQQEVLLPAFFAAYTG------------------------PNWNIKYTGL-MKNKWFQKQFKRFSLSHGYRSAYTINSF--QTNL----------------------------------ILINNVVLNDAFNPLVRVDFEMQ----NSVSVLAEVRMDRALSLSFDNNLLTEINGKEYTLGLGYRFKDVQ-------GDLNLKADLSLRDNITIIRNL-----------------ITSGQNLVSIKFTADYALSKNLNALFFYDHSFSEFAVST-AFPQTTINTGFTLRYNFGN-- 
EAR02221     ------------------------------------------------------------------------------PESSKYIYDPNRYIYSEKVGD----------------------------------IGYPIIL--TPAQYMELVRKEGMKDYFK-------N--------SVFG----GNTIEVIPQGSVAMDLGVIWQKNDNPSLSPRNRTNLSFDFDQRISLSML----------------------------------GKIGERLQVTANYDTEATFDFQNI-VKLDYT------------------------------------E------------------DDILQKIEVGNVNMPLNSSLITGAQSLFGVKTQLQFGKTKVTAVFSEQRSQNNTVVAQGGGTINEFTRTALDYDEDRHFFLAQYFRDNY----DVALANYPYI-VQITRLEVWVTNRSQQ--RNVVAIQDLGE---------YAILEARKL-R-DYQFNTQLGYVSLNQRLSN-DEVLAVAFQYTY------NG-----VYQVGEF---ANG------------INTLVLKLLKSNIT--DPIWDLMMKNIYAT--------FRLSQEDFKLNILYSD-----------QERILLDVFNLDRLNAYND-------GDGF--FDFI---------------------P--------------------------------------------------------------------GLTVDTQGGKIIFTKVEPFGEYMFEL-L-----QKYVFRDMYTQTKAAA-DPVKN-KFLLKGKYKSEGSN-GIPIGAF-NVPRGSVRVTAGGRTLQEGIDYTVNYQAGTVQILDPSLEASNTPINISVENNAVFGQQTRRFTGVNVEHQVNK----NFILGATLLN--TQKSNFGVEPVNNTIFGLNGNFSTEIPFLTRMVNKLPNIDTDVPSNLSVRGEVAWLKPNSP----------------TYLDDFEGAQALIDIR--LGWSLASTPL---NGHGRAKMAWYTIDP---GISD---VSTNATRRVFIDEVFPQVDTVQGTLDLAYYPNAKGPYNTN--------PS----WAGIMRSL-DFEQSNVEFVQFWVLDPYV------------------GELVFNLGNISEDVLKDG-RKQYENGLP-------WG-IVPATQAAFDANED-NRVLQDVGFDGLNDA---GE------------------------DPALDNYQYYLN-------------RYLDF------NNPDGNSPV--LPDVEDID-RDLTMNTV-NSYYEYRIPI-------------YVTDIK---------RWIQYKIPLS----------------------DFRSISFMRMYLTGFSSDVVLRFATMDLVRGDWRTYTK--VDVNTVNIEEN----VPYVLPPGVVREQLN----RQNEQSLSFKV---DNLESED--SRGVFKS-LNIDIRQYKKLKMFIHAELVGFLRLGTDLSQNFYQVELP-L---QFT----------IW-PDVNE-----------MEILLSDLNKVKSLR----------RIGIRGNPSLGSVRSMMVGIKN--RGEVWFNELRLAGLD-NNGGWAAVASIDANIADFANITATGSKSTSGFGAIDQMPNERAREDAISYDLVTNVNVGQLL-PKKWGIQIPFNYGISEQMITPEFDPVYDDLKLED---------EA-----------DQTLEQAEDYTK-----RTSINLIGVRKD---NFYDVENFTFNYSYNETDHRDFEIAKLRDQSVNTGFVYNHNFKPIEVAPF-A----WQW----LKDLNFNLLPASVSVNSNINRQF-------LQQRNYLFNWQYAINYSLSKSLSLNLTASNNNIVR----------------------------------------GLWDGF--WDLGEPNRHAQQMQLNYELPFNKIPAL--DFIS-AQYSYTSNFD---------------------------------------WQRGG--------------G---N-TVQNANTHNLTAALSMQKFYDLIGL------------------------------------------------------------------------------------------------------------DVLT--MVKRLNINYSENNGTVLPGY----------------PTL-GFVFG---------EAARNGW------FNEQHIKRTNKILNITATAQPIRDLTIDLSADRQYSDSYQEN----------FGNFSISTMMIGTAL----ELFETFKEN-RITIANRL------------------------------TQQDVLLPAFFAAYTG------------------------PNWNIKYTGL-MRNKWFKKKFKRFSLSHGYRSSYSINSF--QTNL----------------------------------LILNNVVLNDQFNPLMRVDFEMK----NSVSVLAEVRTERALSMSFDNNLMTEINGKEYTLGLGYRFKDVK-------GDLNLKADVTLRDNITIIRNL-----------------ITSGQNLFSLKFTADYALSKNMNALFFYDHSFSKFAVST-AFPQTTINTGFTLKYNFGN-- 
CAL44183     ------------------------------------------------------------------------------PNSEAYTYDPIRYIYTKTFEG----------------------------------INYPIVL--TPKEYQELISREAMRDYFQ-------R--------TIFG----SNTIDVKPTGTVEVDLGMRYSKQDNPSFSPRNRQSTTFDFDQRISLSLL----------------------------------GKVGTRLKVSANYDTQSTFAFQNL-IKLEYT------------------------------------E------------------DDILQKIEVGNVSMPLNSTLIRGAQSLFGVKAQFKFGKTTVTGIFSEQKSQTKTVVSEGGGAISEFNLFGIDYDADRHFFLSQYFRNRY----DEALKNYPVV-VQITRMEVWITNRQNR-NRNIIALQDLGE---------YAKLEARKL---EYTFNTQLGYLSLNQRLSN-DEVLAVAYQYTI------GD-----LYQVGEF---GTD-------------QSLILKMLKGNLA--KPAWNLMMKNIYQI--------YQLDPKDFKFNILYTD-----------SLAPLLRVFNMDKLDSSND-------GDGF--FDFL---------------------P--------------------------------------------------------------------GLTVDAQNGRIIFTTKEPFGELLFKK-L-----QKYVFSGLYRKTQTQA-ETDKN-KFQLKGKYKSSGGE-GISLGAA-NVPRGSVVVTAGGRVLQEGIDYSVNYQAGRVQILDPSLQASGVPISVSVENNAVFGQQTRRFMGVNVEHKFSD----KFQIGATFLK--TQKSNYGQESVNNSIFGANANFSTEVPFFTRLVNKLPNIDTDVPSNLSFRGEVAFLKPGTS----------------VYVDDFEGSQSTIDMK--LAWSLASSP----YNDKRAKMSWYSIDP---EIND---VSRNNSRRIYNSELYPNTDTVVSTLDMTYYPTERGPYNFN--------TP----FGGIMRSI-NFEQANIEYIQFWMLDPYY------------------GKLTFNLGEISEDVLKDG-RKLYENGLP-------WG-KVPASQSAFDTNEA-NRSQQDVGLNGLSDA---EE-----------------------PDPAQDNYQYFLN-------------RYKKY------NGLEGNSPI--TPDVEDIN-RDNTMNTI-NAYYKFAIDI-------------YVSDVR---------AWVQFKIPIL----------------------DFKSIRFMRMFMSGFSDKVTVRLGSLDLVRGEWRRYNN--FDVTAVNIQEN----IKYVSPPGVEREQLY----RQNEQSLSLKVYDNKGLEAGD--SRAVFKT-VDVDMRRYKKLKMFMHAEMVGFIRFGNDFTNNFYQIEIP-L---KVT----------IW-PVENE-----------IDIQTALLTQLKI------------RVGIKGNPNFGYVRTLMVGVKN--RGEVWFNELRLAETD-NKGGMAAIASLDTNFADFMTLSATGRMSTIGFGSLEQSPNKRSREDAQQFNIVTNMNLGKLL-PKKWGINLPFNYGIGEEIITPEYDPFNQDIKLKQ---------DK-----------AEFKNRALNFTK-----RKSINFIGVRKD---HIYDPENLTVSYSFNQTEHHDFEVEGLLDQQVRTSTDYAYTFQSKAVEPL-K----WKM----LSDFNFNYLPTSINFSSTILRQY-------LYKRNNMFNYNYGFNYSLTKALRVNYTATTANLVK----------------------------------------TIWDDY--WNIGTPNQHSQQLTVNYELPINKIPAL--AFIK-SDYTYSGDYS---------------------------------------WQRAS--------------G---N-TIQNASSHKLNTAFNMDTFYKYIGL------------------------------------------------------------------------------------------------------------GLAT--SVKNIQINYNETSGTMLPGY----------------PTL-GFVFG---------EAAKNGW------FNQNFTQVKTKHITGNANIELFPDLKIDLIADRTFSENFSEQ----------SGNFSISTVLIKTAF----VAFDNFRKN-RLIVADRL------------------------------NNQAVLLPSFLAAYTG------------------------PNWTLKYTGL-MRYKFFKNTFKRFSVQHAYKAAYTINSF--RSNL----------------------------------NIIGNVNLTEQFSPLIRLDFEMK----NSIKILAEMKKDRTMALSFDNNLLTELKGVEYVIGLGYRIKDVR-------SDVNIKCDVSFRNNKTVVRNL-----------------LAGGQNIISTKLTADYSFSKNLTTLFFFDYSFSKAVIST-SFPLTTIRAGFTIRYNFGN-- 
AJH13745     ------------------------------------------------------------------------------PNLEAYSYDPLSYYFTKTFDG----------------------------------VNYPLVL--TRKEFEELIMRAELRKYFQ-------R--------TIFG----SNTIDVKPTGSVEFDMGVRYSKQDNPVVSTRNRKNMAFDFNQRISMGLQ----------------------------------GMVGTRLAVNINYDTQATFDFQNM-MKLSFA------------------------------------E------------------DDIVRKVEVGNVSMPISGSLVRGAQSLFGVKTELQFGRTTITGVFSEQKSQTTSIRADGAGTLEEFELDALDYDEDRHFFLSHYFRNNY----DEALEKYPFI-VRITRVEVWITNRYGR-NRNIIAIQDLGE---------FVRLEARKL---EFTFHPQLGYISLQQKLSN-DEVLAVAFQYSI------GD-----IYQVGEF---GTDM------------QSLILKLLKSNFT--QPVWKLMMKNIYQI--------MYISQDKFRFNILYTD-----------ERTPLLKVFHLDRLNYTND-------GDGF--FDFL---------------------PNGGMQMNNGYGNNNNGGYGGNGGYGGNNGGFGNNGGFGNNGGYGNNGGYGNSGGYGNNNNQYNSNTFDGITIDPMYGRIIFTTVEPFGEHLFKK-L-----QKYVFRSMYRTTKAEA-QNEKN-KFQLKGKFSSSMGE-GIPIGSF-NVAPGSVIVRAAGRVLVEGVDYTVDYSRGRVMILDPGLQASNTPIEVSVENNTMFGQQTKRFFGMHVEHKFSK----DFILGGTFLQ--THKSSYGQEAVNNTIWGLNAQYSTEVPFLTRMVNKLPNIDTDVESRISFRGEFAYLKPGSS----------------SYIDDFEGMQSVIDVK--LSWKLSSVP----DGYRRSKMSWYSIDP---GVSE---LSSNRTRRIYSNELFPDKDRVINTLDLTYYPEERGPYNFD--------TP----WAGIMRGL-NFEQANIEFVEFWVMDPYV------------------GELRLNLGFISEDILRDG-HKQYENGLP-------WG-KVPSAPSAFDNNAQ-NRRLQDVGLDGLNDE---EE-----------------------SDPAADNFVHYLD-------------RYRDY------NGLENNSP---QPDTEDID-GDNTMNTI-DAYYEYKVKV-------------YVTDIR---------VWIQYKIPI-----------------------DTRSMKFMRMYLTGFEKQVTLRFGTLNLVRSDWKRYDR--INVSSVNLTDN----IPYVTPPGVRREQVY----NQNEQSLSLKIYP-FGLMPND--ARGVFKN-FNVDMRQYKKLRMFIHGEMAAFIRIGSDVIENFYEVEIP-L---KIT----------IW-PKENE-----------LELPIDLLAKLKVMK----------RLGIKGNPNFGKVRMMMIGIRN--SGEFWFDELRMSDMD-NKGGWAATATIDANIADFANISLTGMKSTIGFGGLEQGPHDRSREDRKSYSVMTNVNLGQLL-PKRWGITLPFNYAISEEFITPEYDPMNPDLKLSY---------ET-----------EEAEKRAMDYTK-----RKSINFIGVNKQ---RIYDIENITVSHSYNEVRHHDFEIESMLEQQVRSSLDYTYAFETKSVEPF-K----WGL----LRDFNFNYVPTNISFSSNIMRQY-------LYRRNYFFNYNFGFNFDLTKSLRLSYIGGSNNIVR----------------------------------------TIWDDY--FNIGEPNQFTQQLTVNYELPFSKIPVL--SFIR-SNYAYTGSFN---------------------------------------WQRAS--------------G---N-TIQNARTQRLNTTLGMETLYRYLGL------------------------------------------------------------------------------------------------------------GVLT--SVKNIQINYSENSGTMLPGF----------------PDL-GFVFG---------DAARKGY------MNQPYTTISNKTLNLNASVSLIPDLTIDLYAERMKSDNYSEQ----------YGNFSMSTVMISTAF----ATFDRMLDN-RIIVANRL------------------------------GSQSVLLPSFVAAYTG------------------------PNWNLKYRGL-MKIGWFKDNFKNFSINHGYRASYTLGSY--SYNT----------------------------------YVVNNATLFEQFNPLIRFDVETK----SSIRMSLEMRKDRMLSLSFDNNLLTETNGNDFVLGLGYRVKDVG-------SDINIKADFTLTKRETVVRYL-----------------TGGGQDMWSLRLTADYMLSKNLTAIFFYDHSFSKAVIST-MYPITNIRAGFTMRYNFGN-- 
ALJ01374     ------------------------------------------------------------------------------PKNLNVVPDDSSFQITEQIGG----------------------------------YRDPSTM--TFEEYSRYQQQQAIKDYWR-------T--------RLFG----GNTVDIRPNGLATLKFGALFNKNENPAIPLRQQSIGDFEFDQTIALNID----------------------------------GRIGEKMRITANWDTKANFDFENN-LKLEYT------------------------------------P------------------EEIIQKIEAGNVSLPLNNSLIQGGQNLFGLKAQLQMGKLSVTAIAANQRGSIDAVDIQNGAQNRRFEIRADDYDRDRHFFLAQFFRNRY----DQALRNLPLV-IVVRRLEVYITNDNRA--RNVVALMDLGE---------FEHVRARRL---EYKFNPQLGYISLNSALLP-EQVLGVAFEYTL------NG-----TYKVGEL---QED-------------QVIFLKLLRATNP--TPTWDLMMKNVYAL--------NQIERQNFQLNVVYKD-----------KGIPLIQVFNLDNVNTNND--------DGN--FDFL---------------------S--------------------------------------------------------------------GITIDPESGRIYFPQVEPFGSFLRTQ-F-----IKYVFQELYDSIQTDA-FAQKN-KFFIQGRYQASSTD-EITLPGI-RIAEGSVAVYSGGTRLVEGQDYQVFYDLGRVKILNPSYLNSASNLRVTYEKADILSVQPRTLLGARFDYRVDN----DLILGATVLH--IQRVNIGDEPSNNTIYGFDVNYRRESRLLTRLTDKLPFLETKEPSAITLGAEVAQLVPQKT----------------SYIDDFENAKTPYSLG--NAWRLAATPA---YAYNRAKLAWYTIDQ---NISR---LANHYVRGVQRREIFPNRDTFEYTFDLAYYPRERGQYNYN--------DP----WGGISREI-NFDNANIEYLEFWMMDPFI------------------GKLVFNLGNISEDLLKDQ-RYEFENGLP-------WG-RVTRNQFAFDAEPG-SRQFQDIGLDGLNDN---DE-----------------------ADPSADNFRHHLDYDA----------RYKNF------NGMEGNSPV--FPDKEDLN-KDNVISDV-EQYYEYNIDL-------------YIVDRV---------VWYQFRIPVR----------------------GFKSIRFMRMYATQFADPVVLRFVQMQFVSNQWRTYNT--FNVSSVSIEENG---IPYVVPPGVERQRDY----RQNEQSLQLLV---ENLRDAF--SKAVYKN-VSQDMLIYKRLKMYVHAQVNAFIRIGTDFTQNYYEYSIP-L---KMT----------IW-NEQNF-----------IDVAFDEFVRLKSRR----------VFRVVGNPDFSDVQSLMIGLEN--SVTLWVNELRVSDFD-RTAGWAASARANVKLADFANITATGSYTTVGFGGIQQRAALRARETTGQFDVTANVAAEKLL-PSGLGLVVPLSVQYGTTMSEPRFDPLDRDTELDL---------ER-----------ENYRQEVVSQTT-----TKSVNLLNVRKE---HIYDIENLSFSYAYTEVLHTDISTDRNYTKTYNGGIAYNYNNSPKSYTPF-A----LRW----LKDFNFSLMPSRISVRADLDRRYNETFL--TYQKSFFFNRIYDVKWDLTKSLTLDYTATNRAVVD----------------------------------------EIWHNL--RRFGRNTNFNQVIAATYRLPLDKFPLT--DWVS-ADARYQAGFT---------------------------------------WTSAS--------------G---N-TIENSTETSLSGKFDLVRLYNKVRFK-----------------------------------------------------------------------------------------------------------RTLM--SARSVNFTYARTEGTLLPGF----------------PGL-DFVLG---------RADRENW-----YLNTPLSSLKSVNLTARATIEPFRNFIITLDGVMNKSEIDEVY----------TGSYRVSFISLQTMF----EAFENFIRN-RAAIANRL------------------------------NSQDVLIPSFMRAYQG--YK--------------------PNWNVVYNGL-AALPFFKQYFSSFTLNHAYQSTYTVANF--STAL----------------------------------YIVSQVAITESMNPLVGINFRTK----GALTGRLEYKTQRNLLLNMTNAQVTENGIKDVVVGVGYSTTNFR-------NELTMRLDFTIRDNETIQRTI-----------------TTAGALQVQIRPTIDYVVSQRLNLQFYYTQNINEPKVAN-AFRNTVTEGGVQLRFSLSD-- 
AKA35546     ------------------------------------------------------------------------------PDSAKYTYDPGRYVYTESIGD----------------------------------ISHPIIL--TPEQYYELVRKERMKSYFK-------N--------SVFG----GNTIEVIPQGSVAMDLGILWQKNDNPALSPRNRTNLSFDFDQRISLSLL----------------------------------GKVGERLQVTANYDTEATFDFQNL-VKLDYT------------------------------------E------------------DDILRKIEIGNVNMPLNSSLITGAQSLFGVKTQLQFGKTTVTAVFSEQRSQNNTVVAQGGGTLNEFALTALDYDEDKHFFLAQYFRDNY----DDALANYPFI-VQITRLEVWVTNRNQQ--RNVVAIQDLGE---------YAILEARKL-R-DYQFDSQLGYISLNQRLSN-DEVLGVAFQYTY------QG-----VYQVGEF---ANG-------------NTLVLKLLKSNIT--DPIWDLMMKNIYST--------FQLSQEDFKFNILYSD-----------EDRILLNVFNLDRLNIYND-------GDGF--FDYV---------------------P--------------------------------------------------------------------GITVDPQTGRIIFTKVEPFGEYLFDL-L-----QKYVFRNMYEKTKAAS-DAEKN-RFQLKGRYKSEGAN-GIPIGAF-NVPRGSVRVTAGGRQLQEGIDYTVNYQAGTVQLLDPSLQASNTPINISVENNAVFGQQTRRFTGINVEHQFNE----NFVLGGTLLN--TQKSNFGVEPVNNTIFGLNGNFSTEVPFLTRLANKLPNIDTDVPSNVSLRGEVAVLKPNSP----------------TYLDDFEGAQALIDIR--LGWTLASPPL---SGYGRAKMAWYTIDP---GVTD---ISLNATRRVFIDEVFPQVDTVQGTLDLAYYPNLKGPYNAN--------SP----WAGIMRSL-NFEQSNVEFVQFWVLDPYV------------------GELVINLGNISEDVLKDG-KKQYENGLP-------WG-EVPATQSAFDADET-NRTLQDIGFDGLDDS---QE------------------------DPALDNYTYYLN-------------RYLDF------NNPDGNSPV--LPDVEDID-RDLTMNTV-NSYYEYRIPI-------------YVTDIR---------RWIQYKIPLS----------------------DFRSISFMRMYLTGFSDDVVLRFATLDLVRGDWRTYTN--TDVNTVNIEEN----IPYVLPPGVVREQLN----RQNEQSLSFVV---ENLEPQD--SRGVFKN-VNIDVRQYERIKMFMHAELVGFLRIGTDFSENFYQIELP-L---QFT----------IW-PSVNE-----------IDIALADLNKVKSLG----------RIGIRGNPSLGSIRAMMVGVKN--RGEVWFNELRLAGLD-NKGGWAAIMALDANMADFANVSATANRSTSGFGSIDQMPNERAREDAISYDVVTNVNVGQLF-PKKWGLQIPFNYGISETLITPEFDPVYDDLKLDD---------DA-----------EAIKKQAEDYTK-----RTSINLIGVRKN---NFFDIENFTFNYSYNETNHRDFEIEELRDQNVTTGFVYNHNFKPVEVAPF-A----WKW----LKELNFNVLPTSLSLNANYNRSF-------LQQRNYLFNWQYALNYSLSKSLRLQLTGSNNNIVR----------------------------------------DLWDGF--FDIGEPNRHSQQMQLNYELPFDKIPFL--DFIN-AQYTYTSNFD---------------------------------------WQRGG------------------N-TVQNANTHNLTANLTMQRFYDAIGL------------------------------------------------------------------------------------------------------------DIVT--MVKRINVNYAENNGKALPGY----------------PTL-GFVFG---------EAARKGW------FNTQYIENSNKQLAITATAQPTQELTIDLTADRQISNSLQEN----------FGNFSISTMMIGTAF----ETFEEFKAN-RITIANRL------------------------------TQQEVLLPAFFAAYTG------------------------PNWNIKYTGL-MKNKWFKKKFTRFSLTHGYRAAYSINSF--QTNL----------------------------------NIINNVVLNDAFNPLMRVDFEMK----NSFSFLAEVRTDRTLSLSFDNNLLTEINGKEYTLGLGYRFKDVK-------GDLNLKADLSLRDNITIIRNL-----------------ITAGQNLWSFKFTADYALSKSLNALFFYDHSFSQFAVST-AFPQTTINTGFTLRYNFGN-- 
ADQ16372     ------V-----------------------------------------------------------------------PNQTNVLFNPQNFSVTEKAGK----------------------------------VKIPEAL--TFNEYSSIQNAMLRKSIIR-------L--------KIFG----DKLPEFKPNGFIQVMAYHHRLRNDNPT-SLYNRDRSYFDFDQQIAVNFNNFFNKQNLPNTEQISREIMSDGRLQDINNLMKKPGEIKEKVNIQGNFDTKSIFTFDNR-MKINFR-------------------------------------------------------EDILQAVELGNISFPNRSQLIPGVENLLGAKVGLKFGKLDITGVVAQQNSKTKSIVLNNGSQNRNFEIRADNYEENRHFFLAQFFRDNY----ERSLKSLPII-VMITRVEVYVTNRTYS--RNILALSDLAE---------FEILRAKRL---DFEFNKDLGYISLRTPLRN-DEVIAVAYEYTYRNPRTNKS-----TYRVGEL---TED-------------DAIVLKMLKSSNI--HPMWNLMMKNIYNL--------GQLKQDGFQMRIVYKD-----------KEVPLLSLLGLDRLNYNNEA-------DGN--FDFI---------------------E--------------------------------------------------------------------GVTVHSRLGRIIFPVLEPFGDHLRSK-I-----VKYVFDDLYDKTLTDA-NTLKN-KFFLSGTFL-SGGA-DIPLP-L-GASPSSVRVYAGGTELKMGVDYTVDQQMGTVQLVNRSLLNSGKAIRVDYEEADMFQTQIRRMFGLRMDYTVNR----NLRIGATLQD--TTRTSIGNEPVNNTIWGLDLNYKKTGIGLTKLLDALPGVQTKEPSSVLLNAEFAQLIPGVNS---------------SMIDDFEYARNINDLS--NRWRLGSTPP---YHYRRAKMSVYTVDM---NLSN---RTNPFTANFNIQDILVGRSIPTSILDISYFPSEPGMYNYN------N-NP----FGSVMRGI-DFDNSNVEYLEFWMMNPF-------------------GKLLIQLGDVSEDVIPDG-RFNFENGIR-------WG-KAPDIQFAFENDEM-IRKLQDVGLDGLSNE---EE---PN------------------DDPSKDDFRHFLDFDN----------RYKDY------LGMENNSPY--SIDKEDIN-QDNTINEL-EDFYEYEIDL-------------YIVDKV---------TWYLFRVPIR----------------------SFKSIRFMRLVTTDWEQPVVMRFATMQLVSNQYRVYANQ-IKSTTVSIEENGC--YPYAVPPGFVRDVNY----EFNEQALSLSV---EKLDPKD--SRGVFKN-TDLNLNMYKRIKMFVHMHLGMFLRIGTDLKNNYYEVEIPRL---KRS----------IW-PEENE-----------IDIPLEELRNLKLRR----------RLAVKGNPDLSKVMTIMIGVRN--DFTIWTNELRASGFDTQDKGTAGLVSMDVKLADLGTLNLNGNFRNFGFGSVQDKISNRLQEDNYSYGGALNLALDKFL-PMKWGLNIPFFVNYDKQVSVPGFNPLDRDIRLDV---------QK-----------NLTRDLVSDIST-----TTGFNFMNVHKV---HFYDIENFSISYAQNRIYRSNILMANNDQSFTSAGLTYRYSPKGVQWEPF-K----LKF----LRALSFAPIPSMVNFEMYNEQVF----------KYYYGNRNYDLQWNLTRSITLVYGARMQAILD----------------------------------------KFGSRL--FSKGRTKNYTQNIKATWRLPLQDIYAL--DWIT-ANSTFDTKYG---------------------------------------YQ-----------------G---H-LLENGRDLGLDGRVDLVKLYNKVGYR-----------------------------------------------------------------------------------------------------------RLLM--AARGINGRFALTETTTLPGF----------------PGI-PFVLG--------ERAVENGW------QYNPVIQTRGYTFDYSTNLEPIKDLRIIIKGNIARNNDLSYI----------GGSFKMSFWSFKTSF-GYYEPFANLQEN-RRKVLDII------------------------------NSQDVLIPAFFAAYTGIM----------------------PNWQINYGGI-EKFVGLRSLFSNITLSHSFVSSYSVGNF--TSNL----------------------------------YIMSSIVMEEKFAPFLGVNFTTK----GSFSGNFAWNKDRMALMNLSNAQVSETHGNDFVFGFGMKKNNVV--T----NDLVFRIDFTLRDLKMIQRKL-----------------IKSGFRTLQVRPNLQYTFNKRVSMTMYWEKMVNNPYVTQ-QYYTNNATFGVTARFNLAD-- 
ADF50947     ------------------------------------------------------------------------------PGSSKYEYDPVLYFYKKSLGE----------------------------------IGLPLVL--SPKEYEELVVKEEMQRYFL-------D--------SIFG----GTNIDIAPQGSVAMDLGILYTKQDNPAYSPRNRSNFTFDFDQRIQLSLL----------------------------------GQVGTRLGITANYDTESTFDFQNQ-LKLEYT------------------------------------E------------------DDIIQKIEVGNVNMPLNNTLIQGAQSLFGFKTQLQFGKTRITGVFSEQNSERRTVNVEGGAAVEDYEKFALDYDQDRHFFLAHYFRDNY----NEFIADYPFV-IQIKRIQVWITNRTNN--RNIVAIQDIGE---------YVKLEARQL---EYRLNQDLGYITLNQRLSN-DEVLAVAFQYTV------NG-----VYQVGEF---AND-------------QNLVVKMLKSTVT--EPVWDLMMKNIYSL--------YDLDPNDFRLNILYTD-----------AETPLLRVFNLDNLNNNND-------GDGF--FDFV---------------------P--------------------------------------------------------------------GFTIDVQNGLVIFTSVEPFGEYLFEK-L-----QKYVFRSLYRTTKTQAEDADKN-KFQLKGRYKSSNFE-GIPI-GF-NVPQGSVTVTAGGRTLQEGVDYVVNYDLGRVQILDEALLASDTPIQVNTESNALFGQQSKRFTGINVEHQFNE----DLIVAGTFLN--TQKANYSYEPINNTILGFNFNYTKEVPFLTRLVNKLPNVDTDVKSNVSVRGEFAYLIPGAP----------------SYIDDFESAQTSIDIS--LSWELSSVPI---VGDRRAKLAWYTIDP---GITD---LSSYAARRVTVDEIFPNVDQVIYTMDVAYYPGERGPYNYN--------NP----FGGMMRGI-NFEQSNVEYIQFWVMDPFI------------------GKIVFNLGNISEDVLKDG-RKQYENGLP-------FG-KVPTDQSAFSSEGQ-ARLNQDVGYDGLNDA---EE-----------------------PDPSADNYEYFLN-------------RYRNY------NGVEGNSPD--LPTTEDVN-RDNTMNTI-NSYFQYEVPF-------------YVSDTK---------VWVQFKVPIF----------------------DYRSIRFMRMFLTDFQNPTLLRFGTMELVRGDYRRYNG--FEVTAVNIEEN----IPYVLPPGVIREELY----RQNEQSLAMRV---CGLEPQD--ARAVYKN-FQVDMRQYKNLEMFLHAEMVAFIRIGTDFTDNFYQIEIP-L---SIT----------IW-PELNR-----------LNLPLELLQRVKTTV----------RIGVKGNPSFGNVRLIMLGVKN--CGEVWFNELRLSDLD-NEGGWAGVLNIDTNLADFATFSATGRKSTVGFGTLDQGPNQRSREDAEQYDFVTNINMGQLL-PQKWGLKIPVNYSRGEEVITPKYDQEFLDIELDT---------ER-----------DRVKKQSQTYTK-----RESINLIGLRKE---QPYDIENFAFSGSYNQVDYRDFEIEESLDQNVRTGATYEFNFAPKKLEPF-K----FSI----IKDFNLNLLPSNINASANYFRQF-------LYQRNFLFDWEYGINYNLTSALNFSFNASNNRIVR----------------------------------------GVFDDY--FNVGEPNNHYQSIQVNYELPLNKLPVF--EFLK-ASYSYTGDFQ---------------------------------------WQRGS--------------G---N-SVQNSNTHQITANMDLQKLYTYVGI------------------------------------------------------------------------------------------------------------DVVT--AVKRLQVNYRNTQGTFLPGY----------------PSA-GFTFG---------EAARRGW------FNQQFTTNKNEELNAQASVDLLPDLTIDIIGRKLYSETYSEN----------FGNYNISTVLIKTAF----ATFEQFRAN-RIEIARRL------------------------------TNQAVLLPAFLAAYTG------------------------PNWNIKYTGL-MRLAFFKRNFRRVSLSHGYQSNYTINQF--QTNL----------------------------------TLFSNIVLSELFTPLLQVDLETT----NNIQFLGRLEKDRQLSLSFDNNILTEISGNQYTLGMGYRLKDMK-------SDLNFKADVSYRKNKTIVRYL-----------------VIAGQDIWSINFVTDYAITKNLTALFYYEHTFSEYAVST-AFPQTTIRSGITLRYNFGN-- 
ADV49371     ------------------------------------------------------------------------------PKSSKYTYDPNRYIYSETVGE----------------------------------ISYPIIL--TPKEFQELVRKETMKSYFK-------N--------SVFG----GNTIEVIPQGSVAMDLGVIWQKNDNPSLSPRNRTNLSFDFDQRISLSML----------------------------------GKIGERLTVNANYDTEATFDFQNI-VKLDYT------------------------------------E------------------DDIIQKIEIGNVSMPLNSSLIQGAQSLFGVKTQLQFGKTTVTAVFSDQQSQNNTVVAQGGGAINDFAITALDYEEDKHFFLSQYFRDTY----DRSLENYPYK-VQITRLEVWVTNRSQQ--RNVVGIQDLGE---------YAILEARKL-T-DYQFDQQLGYISLNQRLSN-DEVLAVAFQYTY------KG-----VYQVGEF---ATS-------------NTLVLKLLKSNIT--DPIWDLMMKNIYAT--------YSLSQDDFKMNILYTD-----------EGRILLDVFNFDRLNVYND-------GDGF--FDFY---------------------E--------------------------------------------------------------------GITINSQNGSIIFTKVEPFGEYIFET-L-----QKYVYRNMYALTKAAA-DSDKN-KFLLKGEYKSTGSN-GISIGAF-NVPQGSVTVTAGGRQLQEGIDYTVNYQAGTVQIIDPSLQASNTPINISVENTAVFGQQSRRYTGLNVEHQVNK----NFLIGGTLIN--TQKANYGSESVNNTIFGLNTNFSTEVPFLTRLVNKLPNIDTDVPSNLSVRAEVAMLKPSTP----------------TYIDDFEGAQSSIDIR--LSWSLASAPL---NGYGRAKVAWYSIDP---GVSD---VSKNSTRRVFIDEVFPETDRVQTTLDLAYYPNAKGPYNNN--------QP----WGGIMRAL-NFEQANVEYVQFWVLDPYV------------------GELVFNLGNISEDILKDG-RKQYENGLP-------WG-QVPSTQSAFDVSEV-NRGLQDVGFDGLSDT---EE------------------------DPALDNYQYYLN-------------RYLDY------NNPEGNSPV--LPDVEDID-RDLTMNTI-NSYYEYRIQI-------------YVTDIR---------SWIQYKIPLA----------------------DFRSISFMRMYLTGFSSDVSLRFATLDLVRGDWRSYSK--VDVNTVNIQEN----IPYVLPPGVIREQLN----NQNEQSLSFYV---ENLEAED--ARGVYKN-INIDIRQYEQLKMFMHAELVGFLRFGTDFTQNFYQIEIP-L---EFT----------IW-PENNE-----------LSIALSDLGKVKSFG----------RIGIKGNPSLGSLRSMMVGVKN--RGEVWFNELRLAGIN-SEGGWAAVGAVDLNMADFANVSATGSKSTTGFGSVDQTTIERSLEDIVSYDVVTNVNLGQLL-PNKWGVQLPFNYGISEEIVTPEYDPVYDDLKLDD---------EK-----------DGILAQAEEYTK-----RTSINFIGVRKN---NFYDIENFTFNYSYNETDHRDFEVASLREQTVNTGFVYNHNFKPLTVAPL-A----WKW----LKELNLNLLPTSVSINSNINRAF-------LQQRNYLFNWQYALNYTLTKSLRVNLQASNNNIVR----------------------------------------ELWDGF--WDIGEPNRHAQQMTLNYELPFKLIPAL--DFIS-SQYTYTSNFD---------------------------------------WQRGG------------------N-TVQNSGTHSLSANMNMQKLYDVIGL------------------------------------------------------------------------------------------------------------DVVT--MVKRLNINYSQNSGTSLPGY----------------PSL-GYVFG---------EAARNGW------FNDQFVQNVNKRLNITATAQPIKDLTIDLSADRQYQNRYEEN----------YGNFSVSTVMIGTIF----EAFETFKLN-RITIANRL------------------------------SNQEVLLPAFFAAYTG------------------------PNWNLKYTGL-MNSKWFKKKFKRFSVSHGYRASYSINSF--QTNL----------------------------------NIISNVVLTDEFNPLVKVDFEMR----NSMSVLAEIRTSRVLSLSFDNSLLTEINGKDYTVGLGYRFKDVQ-------GDLNIKLDATMRDNITYIRNL-----------------ITSGQNLFSIKLGIDYALSKNLNALFFYDHSFTKFAVST-AFPQTTINTGFTIRYNFGN-- 
AFL80389     ------------------------------------------------------------------------------PASDLYTYDPIRYIYTKTLGS----------------------------------ITYPIIL--TRQEYQRLIQEEQMKAYFK-------T--------SVFG----GDSIEVIPQGSVEIDLGMLYTKQDNPAFSPRNRSNFGFDFDMRISLSLL----------------------------------AKVGTRLQVTANYDTESTFDFQNQ-LKLEYT------------------------------------E------------------DDIIQKIEVGNVSMPLNSSLIQGAQSLFGVKTQLQFGKTTITGVFSEQKSETRTVTAEGGATITDFELAALDYDENRHFFLSHYFRDNY----DRALQQYPFI-VQITRMEIWITNRSSR--RNIVALQDIGE---------FVTLEARRL---EYTLNSQLGYISLNQRLTN-DEVLAISYQFTV------NG-----VYQVGEF---SND-------------QNLVVKLLKSSIT--QPVWDLMMKNIYPI--------YQLEKEDFKMNIFYTE-----------KNQILLKVFNLDRLDFNND-------GDGF--FDFL---------------------P--------------------------------------------------------------------GLTVDAQNGRIIFTSVEPFGKHLFDK-L-----QKYVFRTLYTGTKTEAEESEKN-KFQLKGTYKSTGAD-GIPIGAF-NIPQGSVTVKAGGRTLVEGVDYTVNYQLGRVQILDPGLLNSNIPITVSTENNSLFGQQSKRFTGLNVEHKFSD----KFLIGATYLN--TQKSSYGVEPINNTVYGINLNYATEVPFLTRMVNHLPNIDTDVESNISLRGEFAYLMPGAP----------------VYVDDFEASQTGNDIS--SSWFLASTPT---YNYKRAKLSWYTIDP---GIND---LSSPFTRRVFRDEIFPEQDQALFTLDLSYYPTTRGEYNYN--------SP----FGGIMRPI-DFEKSNVEYIQFWVMDPFI------------------GTINFNLGSISEDILKDG-RKQYENGLP-------WG-KVPLNQSTFDSDGQ-ERINQDIGLDGLSNA---EE------------------------DPANDDYQYFLQ-------------RYLKY------NGTQGNSPV--QPDVEDIN-RDNTMNTI-NSYFEYNVPV-------------YISDIK---------VWVQFKVPIS----------------------DYRSIRFMRMFLSKFSENTVLRFGTLELVRGDYRRFEK--FEVEAVSIEEN----IPYVLPPGLRREEFN----RENEQSLALRV---CGLEPND--GRSVYKS-FNVDMRQYKNLEMFIHAEMYAFIRLGNDLTNNYYEIQIP-L---NPT----------IW-PLANR-----------LNLPLELLQQVKTIV----------VIGIKGNPSFGNVRNIMLGVKN--CGEVWFNELRMSELK-NKGGWAAVVSMDANIADFATISATGKRSTVGFGSIEQGPNQRSREDLKQYDVVTNLNLGQLM-PKKWGVQLPFNYGRSEELITPQYDPEFQDIELES---------EK-----------DRIQEQSVNYTK-----RQSVNLIGVRKE---KVYDVENLTASFSYNQTDHHDFEVEDALEQNVRLGATYNYNFTAKPVEPF-K----WKF----LKDFNFNYLPTNIAVSSNITRQY-------LYQRNYLFDWQYTINHNLTKALRFNFTSSNTMIVN----------------------------------------GVWDGF--FDVGDPNQHFQSLQVNYDLPFSKFPFL--KFVR-ATYSYTGDYQ---------------------------------------WQAGS--------------G---N-AIQNASTHQINSSIDMNGFYRYVGLKVRKSTDNDKPSD-----------------------------------------------------------------------------------------------GFAT--MLKKIQFNYQENNGIYLPGY----------------PTT-GFVFG---------LAAKKGW------FNEQYTEVESRQMDIQANLEPIKDLTIDVNGSRIYSENYAEN----------YGNFNISTVLIKTAF----AAFDDFRTN-RLTIANRL------------------------------NSQDVLLPSFLAAYKG------------------------PNWDIKYTGL-MNVPWFKKNFKRFSLTHGYRASYTVNQF--QSNL----------------------------------TLLTNVNLTEQFSPLLRVDFEMN----NSVKILAEMRKDRALSLSFANNLLTEIKGNEYIVGLGYRIKDLR-------SDLNFKVDLSRRDNITIIRYL-----------------TTAGQTIYGAQLSIDYALSKNLTALFYYDHSFSKYAIST-AFPQTTIRSGFTLRYNFGN-- 
BAO75126     ------------------------------------------------------------------------------PTSSKYTYDPIRYIYTEKIGN----------------------------------TNYPLIL--TPEEFQKLVLQEKLKEYYK-------E--------TIFG----GNTINVIPQGSVEVDLGVLFSKQDNPAFSPRNRTNFTFDFDQRISLSLL----------------------------------GKVGTRLQVTANYDTEATFDFQQL-VKLEYT------------------------------------E------------------DDIVRKIEVGNVNMPLNSSLITGAQSLFGVKTELQFGKTRVTAVFSEQQSQSKSVTAQGGGTVEEFEFFARDYDENRHYFLAQYFRDNY----DKALLQYPFI-LQITRVEVWVTNRNNQ--RNIVALQDLGE---------YGKLEARKL-Q-EYVLNTELGYISLNQRLLN-DEVLAVAFQYTI------GG-----VFQVGEF---AND-------------QGLVLKMLKSAVT--QPIWDLMMKNIYDT--------FQLSQEDFRLNIFYTE-----------NETPLIRLFHLDRLNFNND-------GDGF--FDYV---------------------E--------------------------------------------------------------------GQTVLSQNGKIIFTKAEPFGRYLFDV-LD----QKYVYDLLYKSTKTQA-EAEKN-KFQIKGRFKSSGGAGGIPIGAF-NVPRGSVRVTAGGRLLVEGVDYTVNYQLGRVEILDAALQASNTPINVSVENNAVFGQQTRRFTGINIEHQFNE----NFVLGATLLN--TQKANFNSEPINNTIFGLNGNFSTEVPFLTRLANKLPNIDTDVPSNLSLRGEFAYLLPGAP----------------AYIDDFEGTQGSIDLL--LSWTLSSRPK---NGYGRAFLNWYTIDP---GITD---VSDLYTRRVFIEEIFPEVDSVINTLDLSYYPTERGPYNFD--------NP----WAGITRQI-DFEQANVEYIEFWVQDPFL------------------GKLTINLGNISEDVLKDG-KKQYENGLP-------QSYVVPQNQSTFATTGA-ERANQDVGYDGYDDA---EE------------------------DPARDNYIYYLN-------------RYKRY------NGQEGNTPD--QPDVEDIN-RDNTMNTI-DSYYEYEVNM--------------INDVK---------VWYQYRLPIN----------------------DIRSVRFARLYLTEFTEKTTLRLATLDLVRSDWRRYTL--FNVAIVGVQEN------YVIPPGVRREELN----RQNEQSLVLQA---CDLEPTD--SRGVFKN-INVDMRQYKKLRMFLHAEMVGFIRMGNDFTQNFYQIEIP-LLPTDFA----------IW-PNQNE-----------IDIPLEFLQKIKALG-------V--RVAVKGNPNFGNIRVLMVGVKN--CGEVWFNELRMSDLE-NEGGWAAVVSMDTNIADFADISATGRRSTIGFGGIEQGPSERSLEDVQQYDVVTNIQLGQLL-PKKWGVQIPFNYAQSEEIITPKFDQFYNDLTLES---------EE-----------DRIRTQSEDYTK-----RKSINFIGVRKQ---HFYDVENLTFNYSYNKVEHRDFEIENALDQNIRAGVNYNYSFEPLKIEPF-K----WKI----LKDFNLNLLPSSFSLNTNINRQF-------LFRRNYTFDFQYAINYNITDALSLNFTAANTNIVR----------------------------------------DVWDGF--FDFGDPNLQTQQLQVNYELPIYKIPAL--NFFR-TTYAYNGSFQ---------------------------------------WQKGS--------------G---H-SIQNSNTHNINTTLNMETLYKTLGL------------------------------------------------------------------------------------------------------------DIVT--MVKRVQLGYTENNGTFLPGY----------------PTV-GYTFG---------LTARNGW------FNQQYTEVQNKTLDYSVNVEPMRDLKIDLIGNRTYAESFTEN----------FGNFNISTSLIKTAF----AAFDDFRTN-RLVIANRL------------------------------NSQRVLLPAFLSAYQG------------------------PNWTLKYTGL-MKIPWFKKTFRRFSIQHGYRSRYTINQF--RTNL----------------------------------TLYSNINLEEQFSPLVRLDFEMK----NSIKVLAEIKTDRLLSLSFDNNLMTEIQGKEYTLGLGYRIKDLR-------SDLNMRADISVRDNKTIIRYL-----------------ITAGQTIWGLKYTADYAFSKNLTAIFYFDYTFSDFAIST-SFPQTSLRSGITLRYNFGN-- 
AEA43823     ------------------------------------------------------------------------------PTGKNIVFDPIKYIFSETIGN----------------------------------YRNPSMM--TLEEYLEYERQKSLKENWK----------------NFFG----SDEITIRPQGSIELAFGVNSSRYDNPILPVKQRKITRFDFQQQIQMNIV----------------------------------GQIGTKLKLSASYNTQAAFDFDNV-TKLGYS------------------------------------E------------------DQIIQRIELGNVSFPSFGALIPGSQTLFGAYAKLRFGDLTVDAIGASSKGKRTEINITGKAQIQPFEVSADNYEANRHYFLNLFFHDQY----NASMAQMPNV-TYVTRMEVWVTNRINN--RNIIAFSDLGE---------YEKVEARKL---EYTYNALLGFISLSQPLNN-DEVLAVSYEYTY------RG-----TFQVGEF---STD-------------NTLLMKLLKPTIT--LKTWDLMMKNIYSI--------YQVDQTGFKLNIFYNN-----------NTEQIITLVDMDRMNVNNQ--------DGL--FDFV---------------------P--------------------------------------------------------------------GGTINTRNGRVMFSTTEPFGGVLKSK-L-----ARIAFTELYDSTKTAA-IPAKN-RFVFKGEYQSSVTS-DISLNAL-NVPEGAVKVTAGGIPMVEGVDYTVDYNLGRVKILNTGVLESNTPIKISIESNSVFGFQSKSMIGTHLNYRFNK----DFNIGATWLR--TQKVDIGSEPYKNNVIGFDINYRTELPFLTKFIDLLPVISTKEKSYLTFKGEFAHLIPGTP----------------SYVDDFEGSQSTIDLR--SAWRLASTPQ---NGYKRSLIAWYLIDN---HIKDAD-LSDSRIRQVSQIDVFPNQQPTIQILELGYYPKDRGMYNYD--------NP----WGGIMRSL-DFEQANVEFIQFWILDPFN------------------GDLYFNLGNISEDVLSDS-RKSFENGIP-------WA-KVSTQQVAFDNDPN-SRVNQDVGIDGYKSS---EE-----------------------ADPSNDDYNFYRDYDE----------RYKRY------NGMEGNSATGGTPDLEDIN-QDNNLSES-ESYYQYKVSL-------------FITSVV---------EWYQFKVPIR----------------------DFRTIRFFRMFLKGFDEEVILRFAKLELVRGEWRKYLL--FDIGALNFEEN----IGYQIPPGIQREVDP----QMNEQSLTLDV---CNLLDGD--ARAAYKN-VQFDVRTYKKLKMFVHAEVTLFVRLGTDFVDNYYEYELP-L---SLT----------VW-PEANN-----------MEIVFQDLLDLKKRR----------RIKVKGSPNLQGIKTIMIGVRN--CVQVWINELRLSDFV-DDGGSAAIAQMQVQAADFGSFSLSGNYSGVNWGAVDSRVQERQRNQKIGMDFQTNMQLGQFL-GNRIKLSIPFFYGYSLGIINPEYDPFNPDIKLRE---------QR-----------KSIAKIAQDYTQ-----RKSYNFQGVRKE---HFYDVSNWTLGYGYSENFHRDFNTNYDRTKQWKGSLAYAYTFDNKPFEPF-K----WGL----IRETSIGYLPKTIAFTNDLQRNY-------VYVKNFQWNRGYRLGWDLTKNLKLSFNANNRSIFV----------------------------------------TVWNQM--GTFGTTMDYTHDYNFSYNVPFNVIPAL--DWLN-GNAKYTGTYN---------------------------------------WQRSP--------------G---H-IVQNSRTINGQLQANLTNLYNKIPFK-----------------------------------------------------------------------------------R-----------------------RLLM--SVRNVSATYNQTDGTLLPGY----------------AMT-GFIFG---------TAADNNW------LNRQHTLTHSKTFNARATLEPIKDLTVDLSLNRTFTENTNDF----------TSTLSYSTISIGSAF----GNFKQMRET-TQTVSDLL------------------------------SQQEVVIGAFLSSYTN------------------------PNWTVNYNGL-AKFAIMKKLVKNFVVRHAYSSTVTLGQV--QSNL----------------------------------MNIQTVTISERFSPLIGFDATWNKTGQQGLITKFEIKKDRSATLSLNNNQVTEVLGNEIIVGAGYKFPKVR-------NPLNIRFDFTFRDNLTVIRKI-----------------ATAGQKVISIKSSIDYNIGANLVVQFYYDQVITNPKIAT-SYPTGNMSTGIRFRFNLGGL- 
AEV32892     ------------------------------------------------------------------------------PSNNDVEYDDEQYIVTEKIGN----------------------------------SKPPMFM--TPDEYRDYVARKQVDDYWK-------Q--------KLFG----SNTIDIRPQGYAELRFGGRIQKIDNPLIPERNRSTFTFDFDQRIQMNIT----------------------------------GNVGEKLKITTNYDTEATFSFENQ-MKVEFT------------------------------------E------------------DDIIKKIELGNVSLPLNSSLISGAQSLFGVKGQFQFGKLMVTGVFSEQRSQSSSINVQGGATTTDFEISADNYDANRHFFLSHYFRENY----EAFLANRPLL-VQITKVEVWVTNTRQA--RNIVAFMDLGE----I---EFVDLTARKL---EYSYNSQLGYISLSSSLNQ-DEILAVAFQFTA------GG-----TYQVGEF---STD-------------KPLMTKMLKSSIL--LPIWDLMMKNIYSL--------YQVNQEDFRLDVLYRN-----------SDELLLRATGLDKLNANND--------DGF--FDFI-------------------------------------------------------------------------------------------ITITPQNGKIIFPVLEPFGSNIARQ-L-----RKYVFQQLYDSTRFKA-EAQLN-KYLLKGQYKSTSSS-EISLNAF-NIPQGSVVVTAGGRQLIENVDYTVDYNLGRVKIIDEGILQSGTPIKVDFENNAVFNFQTKTFMGVNADYQFNE----NLSIGATVVR--TQKVNIGTEPIANTMWGLNGQYSKDAPYLTRAVDAIPFIETKAPSSITVQGEFAQLVPGSP----------------TYLDDFESSQTTINIM--QAWRLASTPA---NGFNRAKLAWYTIDP---HMKDPE-QSGQFVRQVTVSEVFPNIQNYISVLDLAYYPKERGPYNYD--------NP----WGGIMRDL-NFEEQNIEFVQFWVLNPFE------------------GDLYLNLGNVSEDILRDG-KQAVENGIP-------WG-YAPAVRPAFDNDPA-ARDFQDVGYDLIGDN---EE-----------------------GDPAADNFRYYRGLDQ----------RYKNY------NNPEGNSDP--TPDIEDVN-RDQTMNKI-EAYYQYRISM-------------YVTDIR-DQ------AWVQFKVPVF----------------------DFRSIRFARMFMKGFKNDVVLRFAKLELVRGEWRRYAY--FEVNAVSIEQN----IPYVVPPGIDRQVVF----QANEQSLSLRL---CNLKDGA--SRAVFKN-IEFDMRNYNRLKMFAHAELMLFIRMGSDYEQNFYEYEIP-L---TET----------IW-PEAND-----------VDFELEDLKEVKLAR----------TITVVGAPNLSNVRTIMIGVRN--CAEVWVNELRLSDFD-QRGGWAANARVAAQLADFANISVSGRTSSIGFGSIDQTVSERNKFQMFAYDLQSSFELGKFF-PQDVGLRIPMFFGTGEEWLNPQFNPLDPDIEFQD---------ER-----------DELKEMSQDYTK-----RQSINFTNVRKD---MPWDIENFSATYTYSKIFQRNINVAFDERKDYRGSLNYTFRHSPKPVEPF-K----LRI----VNDFNFYLLPKQFTVIGTLDRSK-------TYNNSFNFNRQYSLLYDITKTLKVDFTANMRTRID----------------------------------------IIWDNL--KDFGRPTNYHQTVNVNWQVPINKIVFL--DWVN-TQASYTGDYD---------------------------------------WQANS--------------G---N-TIQNNQRIQLNNNFNLISLYNNVPYK-----------------------------------------------------------------------------------------------------------RTLM--MFRNASANYSLAEGTLLPGF----------------PGF-WFTMG---------DAVSNGW------LPTQYTETYSENMNFRLTAEPAKNFRIVFNAQRTESHSLSEF----------TENFTISHIMIGTVG----ETYSNFLEY-RKIIAQEM--------------------------KYF-NAQDVLIPAFVSAYSG----VNYA----------------PNWQITYDGL-TNIKAVKNWFNSVVVTHGYRSTYTLGGI--STNL----------------------------------FQVGSVILSEQFAPLVGFNMKTK----NNATLRIEYKKDRNIALGLTNAQITETKGQEWVIGAGYIIKDVK-------SNLELKVDLGIRRNITLIRKI-----------------VSQGQRVTTLKFSADYQISKRVQTKLFYDLNMSKYETSN-SYPLTTHQFGISLRLNLGT-- 
AEE19555     ------------------------------------------------------------------------------PNSSKYTYDAIRYIFTEELGS----------------------------------ITYPLIL--TPAEYQKRVRDEQMRQYFR-------S--------SIFG----GDKIEFTPQGSVEMDLGLLFTKQDNPAFSPRNRSNFTFDFDQRISLSLL----------------------------------GQVGERLQITANYDTESTFNFQNQ-IKLEYT------------------------------------E------------------DDIIQKIEVGNISMPLNSALIQGSQSLFGVKTELQFGKTRVTAVFSENQSQPRTVTAEGGATVQEFEVPALDYDENRHFFLAHYFRDTY----NDALKNYPFI-VQITRVEVWITNRQNQ--RNIIAIQDLGE---------YVLLEARQL---QFTLYPALGYISLSQRLNN-DEVLGVAFQYTV------GG-----VYQVGEF---AND-AGQGRPDQA---VNLVVKMLKSNLT--EPIWDLMMKNIYPL--------FQLEQEGFRLNIVYSD-------TLFTESNTLLRLFNLDRLTTFGD-------GDGF--FDFV---------------------P--------------------------------------------------------------------GTTVHVQNGSVVFTTVEPFGETLFDL-L-----QKYVYSTLYQSTKTIA-NAEKN-KFLLKGRYKSAQEQ-GIPLGAF-NVPQGSVTVTAGGRRLVEGLDYTVNYQLGRVIILDKSLEASGIPISASVENNAIFGQQNKRFTGINVEHQFNE----NFIVGGTFLN--TQKATYSFEPINNTIVGLNASYSTELPFLTRWVNKLPNIDTDVVSNLSVRGEVAYLIPGQP----------------SYVDDFEGSQTSIDIG--LQWSLSSAPV---TGYRRAKFAWYSIDP---GISD---LSLAETRRVFRDEIFPQQDQALFTLDLAYFPGERGPYNFS--------NP----FGGITRQL-DFEQANVEFVEFWLLDPFF------------------GNLTINLGSISEDILKDG-RKQYENGLP-------WG-KVPTNQSAFDTEGQ-QRANQDIGYDGLSDV---EE-----------------------PDPAGDNYNYFLN-------------RYRNY------NNNQGNSPV--FPDVEDVN-RDNTMNTV-DAYFEYELPI-------------FVTDVR---------TWVQFRVPIN----------------------DFRSIRFMRMYMSGWQEDVVLRFGTLDLVRGDFRRYLL-AFEVAAVNIEAN----VPYALPPGVERERLN----RQNEQSLSLRV---QNLEEQD--ARGVYKY-YNLDMRQYKNLKMFMHAELVGFIRMGTDLNSNFYQIELP-L---QPT----------IW-PAANE-----------LDLPLELLQIIKSKV----------RIGIQGLPSFGDVRTLMLGVKN--GGEVWFNELRLSDLT-NDGGYAGVLSVDGNIADFANVSATGRLSTVGFGSIEQNAGERSLEDVTQYDIVTNLNAGQLL-PKKWGLQLPLNYAIGEQSITPKFNPLYEDVELDT---------ER-----------DNIEDYSVDYTK-----RQSFSAIGVRKE---MPYDIENLTFSYSYNQTDHKDFEIEESRDQNVRLGGTYNYSFNSKPLEPF-A----YKF----LKDLNFNYLPSNIAIQSNVVRQF-------LFQRNYLFDWGYSVDFPITKSLRLNYNVNHNRIVR----------------------------------------GIYNGF--FDIGTPDTHFGVLQLNYDLPFDKIPFT--EWIT-ATYAYTANYR---------------------------------------WQRGS--------------G---N-SVENTNTHAINGTFDMEKLYKYVGL------------------------------------------------------------------------------------------------------------GLLT--AIKRVQLTYEESNGIYLPGY----------------PTP-GFIFG---------LAASNGW------FNQQYREIESRDLAIQARIGLLKNLDIDLNLNRVFQENYQEN----------FGRFNISTVLLGTAF----STFNTFREN-RLAVANRL------------------------------TNQKVLLPAFLAAYSG------------------------PNWNIKYTGL-MNIKWFKDKFKRFSVQHGYTAGYSVNNY--LTNL----------------------------------TLLSNVTLTEQFTPLVRLDFEMK----NSVKILAEIKRDRALGLSFDNNLLTEIKGNEYILGLGYRIKDLR-------SDLNFKADFSLRQNETIIRYL-----------------TTAGQDIYGLRFTTDYALSKNLTALFFYDHTFSTFAIST-AFPQTTIRSGFTLRYNFGN-- 
CCB69012     ------------------------------------------------------------------------------PPTEAYSYDPIQYILTSKVAE----------------------------------IKYPTIL--SPAEYRKLVLKESMHDYFK-------R--------TIFG----SNTIDIKPTGSVELDLGLRYTKQDNPALTPQNRATTTFDFNQRISVGLK----------------------------------GKVGTRLNVNMNYDTQSTFSFQNL-IKLEFN------------------------------------DT------------FEGKTDDILQKLEIGNISMPLSGSLIRGAQSLFGVKAQFKFGRTTITGLYSEQKSETKSVTSQNGATVQEFNLFALDYDADRHFFLSQYFRNQY----DKVLKSYPIL-VHITRVEVWVTNRQNR-NRNIVALQDLGE---------WVKLEARKL---EFTFHPQLGYISLQQRLTN-DEVLAVAYQYTI------GD-----LYQVGEF---AND-------------QSLVLKMLKSSLT--QPVWNLMMKNIYQI--------YQLTPQDFKFNIVYSD-----------AETPLLKVFNMDKLNFTND-------GDGF--FDFL---------------------P--------------------------------------------------------------------GITVDAQNARVIFTTVEPFGKTIFDK-L-----QKYVFRSLYTGTQTQA-DAEKN-KYQLKGKFKSSSGD-GIPLGAI-NVPKGSVVVTAGGRVLQEGIDYTVNYQQGRVQILDPSLQASGIPIQVSVENNSIFGQQTRQFYGLNVEHKFSD----NFVVGGTFLR--TQKSAYGQESVNNTIFGFNTSYTTEVPLFTRLVNQLPNMDTDVKSNLSFKGEVAFLKPDTP----------------IYVDDFEGNQSTIDMK--LSWSMSSTPI---YGFKRALINWYTIDP---GTN----LNLNKTRRIYNSELFPDRDTVISTFDLSYYPNEKGPYNAN--------SPF---FGGLTRAI-NFEQANVEYIQFWVMDPFV------------------GKLFFNLGEISEDILQDG-KKQYENGLP-------WG-KVPASQSAFDAIDV-NRESQDVGLDGLTDT---EE-----------------------PDPAGDNYQFFLS-------------RYKKY------NNPQGNSPV--LPDVEDLN-RDNTMNTI-NAYYEYSIDI-T-----------YVVDEK---------TWVQYKIPI-----------------------DFRSIRFMRMFMTGFSQPVTMRFGTLDLSRGEWRRYTN--LDVLGVDIIEN----IPYVSPPGVVREQVY----RQNEKALSLKV---DGLEAGD--LRGVFKN-VSVDMRQYKNLKMFLHAEMIGFIRFGNDFTQNYYQIEIP-L---KVT----------IW-PEDNQ-----------IDLNLALLTKIKVLA----------KIGIKGNPNFGEVRNLMVGIKN--KGEVWFNELRLAGID-NKGGMAAIASLDTNFADLATLSATGKMSTIGFGALEQSTNERSREDLKLYDIVTNINIGKLL-PKKWKVNLPFNYAVGEQFITPKFDPFNQDIELKQ---------EK-----------NNLLNRAIDYTK-----RKSINFIGVKKE---HVYDFENLTLSYSYNQTEHHDYEIESLVNQQVKTTVDYSYTFQPKAIEPF-K----LKL----LQDFNFNYLPSNINFSSNILRQY-------LYRRNYTFNYQYGFNYNLTKALKLNFTASSNNIVR----------------------------------------TIWTDY--WNIGDPNQHNQQLTVNYELPLNKIPFL--AFIK-SSYTYTGTYS---------------------------------------WQRAS--------------G---N-TIQNSAAHKLNVDFNMDTFYKYIGL------------------------------------------------------------------------------------------------------------GVLT--SVKNLKVDYTQNSGAVLPGY----------------PSM-GFVFG---------AAAQNGW------FNQNFTQVTTKNLKVTANIDLFPDFKIDINADRIYAENHSEQ----------TGNFAISTVMLKTSF----SAFNDFKHN-RLIIANRL------------------------------NSQDVLLPAFLAAYTG------------------------PNWNVKYNGL-MRFKYFKEHFKRFSIQHAYKSSYTINNF--RSNL----------------------------------TSISNVNLVEQFNPLMRVDFETK----NGFKILAEMKKDRALSLSFDNSLLTEVRGFDYVFGVGYRIKDVA-------SDINIKADFSLRDTKTIVRQL-----------------LAGGQKLMSIKLTADYAFSRYLTAIFFYDHTFTKAVIST-AFPMTNIRSGFTLRYSFGN-- 
AEW86873     ------------------------------------------------------------------------------PQSEAYTYDPVQYIYTKSFEG----------------------------------IDYPIVL--TPDEYQKLIKKEAIRKYFK-------R--------SIFG----SNTIDIKPTGSVEIDLGMRYSKQDNPAFSPRNRSNFNFDFDQRISMSLM----------------------------------GQVGTRLRVNVNYDTESTFAFQNL-IKLEYT------------------------------------E------------------DDILQKIEVGNVSMPLSNSLIRGAQSLFGFKTELKFGRTTFTGVFSEQKSQTRTVTAQGGGLIQDFDMFALDYDADRHFFLSQFFRNNY----DRALETYPVI-TQITRLEVWITNRQNR-NRNIVALSDLGE---------YSKLEARKL---EYTYHPQLGYISLNQRLTN-DEVLAVAYQYTE------GD-----VYQVGEF---GND-------------KALILKLLKPNLN--KPIWNLMMKNIYQI--------YQLEKTDFKFNILYTD-----------SNVPLLKVFDLDKLDFYND-------GDGF--FDFL---------------------P--------------------------------------------------------------------GLTIDTQNARIIFTKVEPFGKSLFEK-L-----QKYVYTSLYRKTQAAA-NSEKN-KFQLKGKFKSTGGD-GISLGAV-NVPRGSVVVTAGGRVLQEGVDYTVNYQAGRVQILDPSLQASGTPIQVSVENNSMFGQQTRRYMGFNIEHKISD----KFQINGTLIN--TQKTNYGQESVNNTMFGLNGNFSTEVPFFTRLVNKLPNIDTDAPSNLSFRGEFAYLMPGTS----------------VYIDDFEGSQSSIDMR--QSWSLASVP----YGFNRAKLSWYTIDP---GITD---ISTYDTRRVYIDELYPQTSRVVNTLDLTYYPKERGPYNFN--------DP----FAGIMRPI-NFEQANVEYIQFWLLDPYY------------------GKITIHLGEVSEDVLKDG-KKMYENGLP-------WG-KAPANQSTFDSNNN-NRSLQDVGLNGLSDD---EE-----------------------DDPAMDNYQYYLN-------------RYKKY------NGTEKNSPV--IPDVEDIN-RDNTMNTV-EGYYKFEIDI-------------YVVSER---------VWIQYKIPIS----------------------DTRSIRFMRMLVNGFSDQITLRFGALDLVRGEWRRYGG--FEVQSINIEEN----IPYVLPPNVKREQIN----NQNEQSLLLRV--SKGLADGQ--AKAVFKN-VSVDMRQYNRLKMFLHSELSAFIRFGNDFTNNFYEIEVP-L---KVT----------VW-PVENE-----------INLALSALGKLKLES----------KIRVKGNPNIGYVRTLMVGLKN--RGEVWFNELRLAEMN-ESGGMAAVASLDTNMADFLTLSATGRMGTIGFGSIEQKPNERSREDMWQYDLVTNVSLGKLL-PKKWGVNLPFNYAIGEQTITPEYDPLYQDLKLKD---------EK-----------DAIRKRSENFTK-----RRSINFIGVKKE---HVYDVENLTLSYSYNEMKHRDFEVQNVLDQQVRTTADYAYAFKTKTIEPF-K----WKL----LSDLNFNLLPSNINFSSSILRQF-------LYRRNYLFNYNYGFNFNFTRSFKVNYTATTGNIVRT---------------------------------------TVWDDF--WNVGEPNQHNQQITANYTLPIEKIPVL--SFIK-SDYTYTGNYS---------------------------------------WNRGS--------------G---N-TIQNANTHKLNTSFSMTNFYKYIGL------------------------------------------------------------------------------------------------------------GVAT--AIKNIQVNYSETNGTLLPGY----------------PSL-GFVFG---------EAAKNGW------FNQNFTKVNTKQLQANAKLEPFTDLTIDLVADRTISNNYSEQ----------TGNFSISTLMIGTAF----SAFEAFRKG-RKEIAQRL------------------------------NSQQVLLPAFLAAYTS------------------------PNWNIKYTGL-IRYKFFKERFRSFSIQHAYKSAYTLNSY--RSNF----------------------------------TLIGNVNLTEQFSPLLRLDIQMK----NSLKFIGEIKKDRTLSLSFDNNLLTELKGQEYIFGIGYRIKDVT-------SDINLRGDISFRNNKTIVRNI-----------------LGGGQNIVTAKFSGDYKFSSNLTTLFYFDYNFNRAVIST-SFPITNIRAGLTLRYTLGN-- 
CCG52348     ------------------------------------------------------------------------------PKSEGYTYDPVRYIYTATIDG----------------------------------INYPLIL--TPEEYEKLATKESIRKYFQ-------K--------AIFG----GNTIDVKPTGTVEVDLGVRFTKQDNPSFSPRNRRTTAFDFNQRISVGLQ----------------------------------GKVGTRLNVNINYDTQSTFAFQNL-LKLDYT------------------------------------E------------------DDILQKIEVGNVSFPLSNSLIRGAQSLFGVKAQFKFGKTTVTGVFSEQKSQTKSITSQGGGTIQEFDFFALDYDADKHYFLSQYFRNKY----DSALRNYPII-VQITRIEVWVTNKQNR-NRNIIALQDLGE---------YSKLEARKL---EYTFHPQLGYISLNQRLQN-DEVLAVAYQYTI------GD-----VYQVGEF---ATD-------------QALILKMLKGSLV--EPTWDLMMKNIYQI--------SQLNQQDFKFNILYQD-----------QNTTLLKVLNLDRLNYTND-------GDGF--FDYY---------------------P--------------------------------------------------------------------GLTVDPQYGRIIFTTVEPFGSYLFDK-L-----QKYVFRTLYKATQAAA-ESAKN-KFKLKGSFKSSGGD-GIALGAF-NVPQGSVVVTAGGRTLVEGVDYTVNYQAGRVQILDPALLASNTPIQVSLENNSVFGQQTRRFYGVNVEHKFND----KFFVGATFLK--TQKSDYNQESVNNTIVGVNTNFSTELPFLTRLVNKLPNVETDVPSNLSFRGEFAYLFPNAP----------------SYIDDFEGSQSNIDLK--QSWALASAP----YGYRRAKLSWYTIDP---GIDN---LSSNKTRRIFSQELFPNVDNVISTLDLSYYPQERGPYNYN-------PDA----WGGIMRAI-NFEQANVEYIQFWVMDPYY------------------GTLTFNLGEISEDILKDG-RKLYENGLP-------WG-KVPASQSAFDTNDA-NRQVQDLGLNGLNDA---EE-----------------------PDPSADNYNFYLN-------------RYKNY------NGLQGNSPI--LPDVEDLN-RDNTMNTI-NAYFKFNVNI-------------YVSDIR---------AWVQYKIPIQ----------------------DFRTIRFMRMFLTGFNEDITLRFGTLDLVRGEWRRYNS--FDVVAVNVQEN----INYVIPPGVDREQLY----NQNEQSLSLRVYKGGGLEKGD--SRAVFKN-VNVDMRQYKKMRMFLHAEMVAFIRFGNDFTDNFYEVEMP-L---KIS----------VW-PSENE-----------IELPLSLLTQLKSLK----------NVGIKGNPNFGLVRTLMVGVKN--RGEVWFNELRMSDMD-NKGGYAAVANLDSNLADFATISATGKLSTIGFGGIEQGPNERSREDVKQYDIVTNFNLGKML-PKKWKVTLPFNYAVGEQFITPKYDPLYQDIELNQ---------RR-----------NEIKNRAIDYTK-----RTSINFIGVKKE---RFYDVENLTLSYSFNEMLHHDFQIESLVDQQQKTTVDYAYSFKPLAIEPF-K----YKM----LSDMNFNLLPSTISFSSNIMRQF-------LYRRNYFFNYQYGFNFPITKALKVNYTVANNNIVR----------------------------------------DIWHDY--WNIGTPNTHNQQLTVNYDLPINKIPAL--AFIK-STYIYTSDFS---------------------------------------WQRSS--------------G---N-TVQNSGSHKLNASLNMDMFYKYIGL------------------------------------------------------------------------------------------------------------GFAT--SIKNIQLNYTENGGTLLPGY----------------PSL-GFVFG---------EAAKYGY------FNQNFTQIKTKRFDYTAQVEPIADLKIDITAERNYSETYSEQ----------TGNFNISTILIKTAF----EIFDRFRKN-RYAIATRL------------------------------NSQRVLLPAFVSAYSG------------------------PNWTIKYTGL-MKLDWFKDNFKRFSLQHGYRSSYSVNAF--RSNL----------------------------------VITSNVNLTEQFNPLARVEFELK----NSFNFRAEMKKDRTLNMSFDNNLLTEVQGNDYTIGLGYRIKDVT-------SDVNLKADFTLRKNMTIVRYL-----------------LGGGQNIWSAKFTADYSFSRNLTAIFFYDHQFSKAVIST-AFPLTNIRAGLTIRYNFGN-- 
ANQ48925     ------------------------------------------------------------------------------PH-TQIELDTTGYNVQETLGD----------------------------------YRNP-SY--AYRDYLYRKNM---ASYYK-------D--------FLFG----GSTLDFQLNGNAMLDFGFLFQRVDNPQVPVTQQRNGGFNFDQQVGLGMI----------------------------------GKIGDKLEMSANFDTKSTFQFDQQ-YNMSYT------------------------------------D------------------YDIIQDIQVGNVSFNVRNSLISGAQNLFGVYSKLRFGNLYVSSVFSSQRGSQETITIKNGGQNREFEFRADTYDNNKHFFIGHFFRDKY----EEALKTTPNI-VVVTRMKVYVTNRAND--RNLVGLLDLGE---------FEILRAREL---EFSYNQQLGYISINTPLRN-DEILAVAFEYTF------NG-----SYKVGEL---NED-------------EVMFMKLLSPSTI--FPLWDLMMKNVYSL--------NSIQKEDFQFRIIYRD-----------ANVPLIEVTGLDRLNMNLE--------DGN--FDFI---------------------E--------------------------------------------------------------------GVTIDSRNGRIIFPVLEPFGQTLEEK-F-----VKYVFEDLYKKTQADA-NTKQN-KYFMKGSYKGGSSN-EILLPGI-NIAENSVTITAGGVTLTEGAQYTVDYQFGRVTILDEGVLNSGKDIRITYERADLFNFQTKTLAGVDLEYHVSE----DFIISGTLMH--ISRVNVGSEPVKNTMWGLTMDYTTESRFLTKLVDAIPGIDTQEQSMFTFKGEFAQLIPGTP----------------GYIDDFEGAEVPYDLG--VSWAHGSTPE---YNHRRALMAWYNIDN---NITD---MQNHYVRLVPFNEVFKNRQTNEVTFDLAYYPSERGPYNYN--------NP----FGAITKAI-DFDNLNVQYIEFWMMDPFM------------------GKLFIDLGSISEDVVPDG-RHFFENGMT-------WG-YSPTTQFVFSTA-V-PRDAQDIGYDGLSSE---EE-----------------------ADPSGDDFKYYLGADA----------RYKRF------NGTERNSPE--YPNNEDLN-GDNTLNEL-NAYFEYELDL-------------FVVDRV---------VWYQVRIPIR----------------------NFKSVKFMRLFMTDWEQPVVLRMLNFQLVGAQWRQYTQ--VEISSVNIEQNGV--IPYVLPPGFERDYDA----RINEQSIQVNV---EDLDVDD--GIGIFKN-FSLNLVNYKRLRMELHAQVRGFLRVGTDLTDNYYEIEVP-L---KIT----------IW-PRENE-----------IDVALEELYKIKVQR----------RVRVVGNPDMSAIQTAMIGVRN--DIRIWANELRATEYS-TFSSWAANASIDATLADFANIKTNVRYSTVGFGGIQDKIGDRQMEDNLEFGIAANINLDKIF-LNRIGLSVPIYMSYDRKGSNPYFDPLDPDVPLDV----------------------------VKYLEE-----ARSINISNLTKV---YPWDIENFSFSGSYSDRNMRDKNTEAKDFKQWKLGAAYSYQSPLKAWEPF-K----SSL----ITDFNLNPLPSSITVRGDLDRQY-------TYEKSFLFNRGYNLGWNLAKSLKIDYQATANALVD----------------------------------------SIMNNL--LDFGRMKLFTQNLSGTYNIPINKVPGL--DFIG-ANARYVAGTN---------------------------------------WTAGT--------------G---N-TIGNTQQISLNSKFDFKNIYKKIGYN--------------------------------TRLAYQKVKLKDKLKDLRTEQTNLQNAGKIEAKITKLKTKI--------TY--NPKKNKKLESP-----------RFLT--MLKDIDMTYSENNATTLPGY----------------PGL-PFLLG---------KAAENGW------LNNQFVQTKREEYRVRANLEPFRDFKVTLTSTSNRTESYSEV----------TGTFGISFFSMGTAF----EVFNQFVAN-RSEVKDRL------------------------------NDQDVLIPAFIAAYTG------------------------PNWDVRYTGL-SKLKVFENSIKSITLAHAYQSNYTVGNY--NSSL----------------------------------YVINQVNIEERFGPLIGINIKLM----NDLQIKFDYNKGRMLSLNLSNAQVTEQLNNDFTIDIGYTTTGMK-------NDITFRLAMSIRDNQTTQYRM-----------------VTAGNMNFALRPTVNYMLNDRANLQFYFDRTINDPKVSN-AFRRTSTAFGVQFKYSLTQ-- 
APU68692     ------------------------------------------------------------------------------PESSFYEYDPIRYFFKEKLGS----------------------------------LGLPLVL--TPEEYEEMVLDQEMRNYFK-------D--------SIFG----GSEINIVPQGSVEMDLGLLYTKQDNPAFSPRNRRNLSFDFDQRISLSLL----------------------------------GQIGERLQVTANYDTESTFDFQNQ-LKLEYT------------------------------------E------------------DDIVQKIEVGNVNMPLNNALIQGAQSLFGFKTQLQFGKTTVTGVFSEQKSERRTVNVEGGATVEDFEKFILDYDQDRHFFLAHYFRDHY----DGALQDYPFI-IQIKRIQVWITNRTNN--RNIVAIQDLGE---------YVKLEARQL---EYTVNSQLGYISLNQRLSN-DEVLAVAFQYTI------NG-----VYQVGEF---AND-------------QNLVVKLLKSTIT--EPVWDLMMKNIYSL--------YQLEREDFRMNILYTD-----------ADTPLLRVFRLDQLNTNND-------GDGF--FDYV---------------------P--------------------------------------------------------------------QITIDPQNGNVIFTTVEPFGSWLFQK-L-----QKYVFRSMYETTKTQAEDADKN-KFQLKGRYKSAEVE-GIPI-GF-NLPPGSVTVTAGGRVLQEGVDYVVNYELGRVQILDEALLASDIPIQVNTENNALFGQQTKRFTGINVEHQFNE----NFLIGGTFIN--TQKANYSYEPINNTILGFNLNYSTEVPFLTRLVNKLPNIDTDVQSNVSVRGEFAYLLPGQP----------------TYIDDFEAAQTSIDIN--LSWELSSAPI---AGYKRGKLSWYTIDP---GISD---ISTYAARRVALSEIFPNTDQVVYTMDVNYDPTERGPYNFN--------NP----FGGIMRSI-NFEQSNVEYIQFWVMDPYI------------------GTIHFNLGNISEDVLKDG-RKQYENGLP-------FG-QVPADQSAFDTEGQ-ARVNQDAGYDGLLDT---EE-----------------------EDPAADNYTYFLN-------------RYRNY------NGTQGNSPT--LPTAEDIN-RDNTMNTI-NSYFDYEVPF-------------YITDVK---------VWIQFKVPIF----------------------DFRSIRFIRMFLTDFENPILLRFGTMDLVRGDYRRYTQ--FEVKAVNIEEN----IPYVLPPGVRREQLY----RQNEQSLSLTT---CDLQPQD--ARGVYKN-FQVDMRQYKNLEMFLHAELVAFVRMGTDFTDNYYQIEIP-L---SPT----------IW-PEINN-----------LNLDLDLLQQVKTSV----------RLGIKGNPSFGNIRLLMLGVKN--CGEVWFNELRLSDLK-NEGGWAGVVSVDGNLADFANVSATGRRSTVGFGSIEQGPNQRSREDLQQYDFVTNVNMGQLL-PKKWGIKVPVNYSRGEELITPKYDQEYLDVELDT---------ER-----------ERVKKQSQSYTK-----RQSVNVIGLRKE---MPYDVENFTFSSSYNQVEHRDFEIEQSVDQSVRLGGTYEYSFPEKKLEPL-R----LAI----FRDFNFNYLPTNINASTNIFRQY-------LYQRNYLFDWQYGVNYNLTRSLSFSFNASNNRIIR----------------------------------------GIWNDF--FNIGNPDIHYQTLQVNYEVPFQKIPAL--KFIK-ATYSYTGDFQ---------------------------------------WQRGS--------------G---N-SVQNSNSHQVNASLNLQDLYNYVGL------------------------------------------------------------------------------------------------------------KIVT--GVKTLQVNYRNSRGIFLPGY----------------PTF-GFTLG---------MAAERGW------FNQQYTSVENEQLDAQATIDLLPDLTIEVTGRKNYSENFSEN----------YGNFNISTILIKTAF----ETFETFRQN-RLEIARRL------------------------------SNQAVLLPAFIAAYTG------------------------PNWNVKYTGL-MRIKWFRDNFRRFSINHGYRSDYTLNQY--QTNL----------------------------------ILYSNVVLTELFTPLARVDFETK----DNIQILAQMEKDRSLAFSFDNNLLTEYSGNEYTLGLGYRLKDLK-------SDLNFKADVSYRKNRTIVRYL-----------------TISGQDIWAINFTTDYALTRNLTARFYYDHSFSKYAVST-AFPQTTIRSGFTLIYNFGN-- 
ANH59983     ------------------------------------------------------------------------------PNSAKYTYDPVRYIYTEELGA----------------------------------VTYPLIL--TPEEYEKRVRDEQMRQYFR-------S--------SIFG----GDEITFTPQGSVEMDLGLLFTKQDNPAFSPRNRRNFTFDFDQRISLSLL----------------------------------GQVGERLQITANYDTESTFNFQNQ-IKLEYT------------------------------------E------------------DDIIQKIEVGNVSMPLNSALIQGSQSLFGVKTELQFGKTRVTAVFSENQSQPKTVTAEGGATVQEFEVPALNYDENRHFFLAHYFRDSY----NDALKNYPFI-VQVTRVEVWITNRQNQ--RNIVAIQDIGE---------YVLLEARKL---QFTLYPGLGYISLNQRLNN-DEVLGVAFQYTV------GG-----VYQVGEF---AND-APVTRPDDA---VNLVVKMLKSNLT--EPIWDLMMKNIYPL--------FQLEQDGFRLNIVYAD-------TLFVESNTLLRLFNLDRLTTFGD-------GDGF--FDFV---------------------P--------------------------------------------------------------------GVTVHVQNGSIVFTTVEPFGENLFEL-L-----QKYVYSSLYQSTKTIA-NAEKN-KFLLKGRYKSAQEQ-GIPLGAF-NIPQGSVRVTAGGRVLVEGLDYTVNYQLGRVIILDKSLEASGIPISASVENNTIFGQQNKRFTGINVEHQFSE----NFIVGGTFLN--TQKATYNFEPINNTIVGLNASYSTELPFLTRWVNKLPNIDTDVPSNLSVRGEVAYLLPGQP----------------SYIDDFEGAQTSIDVG--LQWSLSSPPV---TGYRRAKFAWYTIDP---GISD---LSLPETRRVFRDEIFPQQDQALFTLDLAYFPDQRGPYNFS--------NP----FGGITRQL-DFEQANVEFVEFWLLDPFY------------------GNLTINLGSISEDILKDG-RKQYENGLP-------WG-KVPTNQSAFDTEGQ-ERANQDIGYDGLSDA---EE-----------------------PDPAGDNYNYFLN-------------RYRDY------NNNQGNSPV--FPDVEDVN-RDNTMNTV-DAYFEYELPI-------------FVTDVR---------TWVQFRVPIN----------------------DFRAIRFMRMYMSGWQEDVVLRFGTLDLVRGDFRRYLL-GFEVAAVNIEAN----VPYALPPGVIRERLN----RQNEQSLSLRV---ENLEEQD--ARGVYKY-YSLDMRQYKNLKMFMHAEVVGFIRMGTDLNSNFYQIELP-L---APT----------IW-PAANE-----------LDLSLELLQTIKSKV----------RIGIQGLPSFGDVRTLMLGVKN--GAEVWFNELRLSDLT-NDGGYAGIVSLDGNIADFANVSATGRVSTVGFGSVEQNAGERSLEDVMQYDVVTNLNAGQLL-PKKWGVQLPLNYSIGEQSITPKFDPLYEDVELDT---------QR-----------DQIEDYAIDYTK-----RQSFNAIGVRKE---MPYDIENLTFSYSYSQTDHKDFEIEESLDQNVRLGGTYNFNFNSKPVEPF-A----YKF----LKDFNFNYLPSSVAVQSNIVRQR-------LFQRNYLFDWGYAIDFPITKSLRFNYNMNHNRVVR----------------------------------------GIYDGF--LDVGTPDTHFGVLQLNYDLPFDKFPFT--EWIT-ATYAYTANYR---------------------------------------WQRGS--------------G---N-SVENTNTHAINGTLDMEKLYKYVGL------------------------------------------------------------------------------------------------------------GLLT--AIKRVQFNYEEQNGLYLPGY----------------PTP-GFIFG---------LAASNGW------FNEQYREVESRNLGIQARIGLLKDLDVDLNMNRVYQENYQEN----------FGRFNISTLLIATAF----ETFNTFREN-RLAVADRL------------------------------TNQRVLLPAFLSAYSG------------------------PNWNIKYTGL-MNLDWFRDKFKRFSVQHGYTAGYTVNNF--QTNL----------------------------------TLLGNVTLTEQFTPLVRIDFEMK----NSVKILAEVKRDRALGLSFDNNLLTEIKGNEYILGLGYRIKDLR-------SDLNFKADLSLRQNETIIRYL-----------------TTQGQDIYGLRFSADYALTKNLTALFYYDHTFSTFAIST-AFPQTTIRSGFTLRYNFGN-- 
ALO15446     ------------------------------------------------------------------------------PDLKEVEYDPDRYIIRHKLGD----------------------------------YKAPRYL--SVEDYLEYDLNNFKRDYWK-------Q--------TIFG----SNTIDIKPRGEATLDFGLKYNKTDNPQLAEEQRSDLTFDFDERIQMNVT----------------------------------GKIGENLSLKLSYDTEASFEFENE-MNIRYQ------------------------------------E------------------DDIIQRIEAGNVSLPLSGTLIQGSQNLFGILTEMKFGKLNITTLFSQQKSETKNITVEGGATKRRFEVQANEYDDNRHYFLAHYFRENY----EEALKDYPLI-VRVDRIEVWVLNKNNM--RNIVAFSQLAE---------FEVFEARKL---EYTFNPNLGYISLNSKLRS-DEIVAVAYDVQV------QG-----SYSVGEM---TTG-------------STLIVKLLKPTSF--HPTWDLMMKNIYKL--------YNISREDFMLNVMYND-----------RGKNLLKVLNLDRLNTQNQ-------GDGM--FDFA---------------------E--------------------------------------------------------------------GITINSSKGYVIFPVLEPFGNFLRRQ-F-----AQFVYDVLYDSTKTFA-ISEKN-KFSIGGSYKSSAGS-EIPLNAI-NIPKGSVKVTAGGRELTEGVDYTVDYYLGRVKILDEGLLQSQTPINISLESNTMFSIQSKTLLGTTLEYRVNE----DLLLGGSLLN--TQKVNVGNEPISNTIWGFNVNYEKEVPFLTKMVDKLPFIETKAPSKITATAEFAHLIPGHN----------------AFLDDFEGATADITMK--YYWFLASTPK---YTRNRAQLSWYFIDP----VSD---ISNLNAYEVKENQIFPNRDNTLSVFNLSFFPNERGPYNFD--------NP----WAGIQRNV-DFEEANIEFIEFWMMDPYA--------------------LFINLGNISEDVLKDY-RRSFENGLD-------WG-IVSNRQVGFDD----GRDVQDVGYDGLTNT---RE-----------------------DDPAQDDYHYYKGYES----------RYRYF------TNPHGNSPA--LPNNEDIN-NDNTLNQV-DAYYEYKIDL-------------YIVDEN---------VWYQFKVPVR----------------------DFRSIRFMRMYLTGFNRDVTLRFAELNLIRGEWRKYRY--FDVGTVNVEEN----VNYVLPPDVDRVIDP----QLNEQSISMKV---RDLPDGF--AKAIYKN-IRFDMRQYKRLKMYIHAELSVFVRLGTDIKENYYEYEIP-V---VLT----------VW-PIENE-----------LNIPLSVFTDTKKER----------TVKVRGNPNLAEVVTFTIGVRN--SGEIWVNELRLTEFD-EEGGWAANARLTAQLADLGTVTLAGATSKPGFGGLEQKLNERQLNEIYQYDVNTSLQLGQFF-PEDMGVKIPMYVGYAETFTNPKYNPLAKDIEFDK---------EQ-----------DELKKLARKYNM-----RRSINFTGVRFG---HFYDLNNWSFSYSYNQNYNRDVNLAYHNQQQHTGSINYIYNNRIEPWEPF-K----FGL----IKDFNINYAPSQVSFSSVVSRKY-------TYDKNFTWNRNYGLVYNLSKSIKVNFDASAIARID----------------------------------------DIMEEF--YQLGTMTQYNQNIAVTYQLPLSKIPGL--KWIN-ATAGYTGTYD---------------------------------------WNRGP--------------G---H-SIQNNNTINGGANLAFDRLFKQSQYS------------------------------------------------------------------------------------------------IIL--------RIGT--GLKSARMDYTQNNGSIMHGI----------------PGW-EYVFG---------RALKDDW------LIEPYTMTFQENMSVNGTYIPLNGLEIKLKAQWARTRNTDRY----------TGNWSMSVWTFSSAF----DVYREFLSN-RKKIAQRL------------------------------YSQDVVVPAFIAAYVD---------------------LLRPDWRIDYDGF-MQFGVFKNNFRNFKLQHSYKAVFTMGGY--TNNP----------------------------------NSISQITISEDFLPFFEVNMTWK----SNVTTRLAFNKRRTLSLNTSNNNVAESRRNELVIGSGYRFDNLT-------SPVELRADFSIADDVKYVHKP-----------------LVDGKLVYKFGFTANYRFSKNLELRGYLDYTMTEPKMSP-PYKTTVLNFGFSFKFRLVDT- 
AKK74895     ------------------------------------------------------------------------------P--YEAYYDIKMYFVYPKIGN----------------------------------TGPPTAM--SPEEYKEYMLAAQTKAYYK-------S--------TIFG----GNKIEIIPSGYASLDFAGLYQKIDNPLILPQNRTSFTFDIDQRIQLGLL----------------------------------GKVGENLQLKANYDTQSGFAFENR-MNIAWQK-----------------------------------E------------------DKIIKRVEFGNVNLPLSTSLIRGSQSLFGVKADFQLGKTFGTVVLSQQQGEARNIVVQGGGVMNNFKVNAIDYEDNQHYFLGHYFLGKY----DDALANYPQI-INITRLEVWVLDQGNS--KSIIGIRDLGE---------FIFNTARRL---EYTMQPQLGYISLNQRLNE-NQLLAVSYSYTV------NG----KVYKVGEF---SE--------------PVLVTKVLRPNNK--SPMWDLMMKNIYSL--------GQVAQDNFILNVYYRD-----------QNQNLLKLFNWDRLNMNGD------TGDGI--FDFV---------------------N--------------------------------------------------------------------GITIRPETGRIIFTKVQPFGDYMQNV-L------QYVFHDLYDKQKQDA-SNLAQ-RYTMEGRYKGTQGQ-GISLGAV-NVPQGSVKVSANGVQLTEGIDYTVDYMLGTVTIINENVKQSGQAINISLENQLTFNTQRKRFLGLNLERRFNE----HFILGGTVVN--TQKVNYGQEAVNNTMAGINLMYNNQMPFLTRLTDKIPLVNTEAPSNLNFKMEAAYLLPGLN----------------SYIDDFEQTTSKISLK--AAWSLASRPE---SGYGRGLLSWYNIDP---GITQ---VSNHASRRVQYSEIYNNRDTFTNTFDISYYPQERGPYNVN--------------WAGIMRSI-NFVTSNIEYVEFWMMDPYA------------------PKLLLHLGNVSEDILKDG-KLLYENGLPP------WG-VQPKQPPAFSTEGD-ERRVQDAGYDGLSSD---QE-----------------------VDPAVDDFVFYMSFTG----------RYKYF------RNPEGNSQA---PDAEDIN-RDYNLDQT-ESYNEYVVKL-------------NIVDVK---------VWYLFRIPVS----------------------VLNNVRFARLLLTGFEQTSTLRFGTMDLVRSDWRRYPNS-FEVGSVNIEEN-----PYVLPPGIDRQVLS----RQNEASLYMKV---TDLR-AE--ARGVFKN-TSLDMRRYKKLKLFVHAHTKFFIRFGNDATDNYYEYEAS-L---LLT----------IW-PMENQ-----------VDFDVQSFVDAKIRR----------KIFIKGRPSLGNISTIMIGIRN--TRVLWVNEIRLSEIE-NDGGYAGNASLNFNLGDFATVNTSASYTSVGFGNIDSKPSERNQSTQSAFSINTAINVDKFL-PAKSGMKIPLNYSYSQTIEDPKYNPLDTDVEFSK----------K-----------EQLKKVARTYTQ-----QRSIGVVNMRKE---KFYDIENVSVTAVYNDDYFRDIYTKRNYRQYLKGYIDYNYTFKPWVVKPF-N----LKW----IKEFNFNPVPTRLSFRTEIDRNY-------IRNRNFYFGWQYGLGFNFSKSLKLEINSATRT-------------------------------------------SIFGNV--FRAGRPVLYNHRVQLNYKLPFQYLPYL--DFID-AELGYGFTYN---------------------------------------WNSRS--------------G---S-IGQNTNVIQATATADIPKFFGQFKYK-----------------------------------------------------------------------------------------------------------FFLT--SFKQLDINYTENNGTVLPGL----------------PTL-GFLLG---------TVMENGW------MTDPYVRMSTRELRANLQIVPINDFRIDLNVLHNYNRNFSHTG---------LVTYSNSTILLKTSF----AVYQALREN-ARALSQRL------------------------------ANAYVLIPAFRAALEG------------------------PNWRVTYSGL-RNVPMINGQFSKFDILHGYTATYTATGI--QSSI----------------------------------FTFAQVGYVESFAPLIGVDVTMR----NNMQFGLQYNRNRMMVLGLVNHTLTEDSNSEYVVRLGYIIRNFR---R---SDLNIRGDISLRDSKTSIMNI-----------------VTGGQRLLNIKLSADYNVSENLNLRVFYEQMTSKYKIST-AFPLSTIRAGISATFTFGES- 
AII52412     ------------------------------------------------------------------------------PGNQVITPDDSYFDVEERIGE----------------------------------FRDPSRL--TFKEYSRWQQQQAVRDYFR-------K--------RIFG----GSYVDIRPAGAVTIRMGARFNRNQNPTLTLRQQRIGEFQFDQNMNLNLT----------------------------------GQIGEKVRLNFNYDTKAAFDFENN-MKLDYT------------------------------------D------------------TDIIRKVDLGNVSLPLNNSLIVGGQNLFGVKTQLQFGRMSVTAVASTLRGQADEVRVQNGGQSRQFELKASQYEKDRHFFLSQFFRDRY----NLALRNLPTV-IEIRYLEVWVTNDNRQ--RNVVPLMDLGE---------FEHVRARKL---EYTFNAQLGYLSLNTQLLP-EQVLGVSYEYLY------NG-----TYKVGEV---VND-------------EVVFLKMLKATNP--LPTWDLMMKNVYPL--------SQLNRDNFQLQIVYKD-----------QNRPLIEVLNLDNVNPNND--------DGN--FDFF---------------------P--------------------------------------------------------------------GITIDPELGKVIFPVVEPFGSYLRSQ-F-----AKYVYDALYNQVQSDA-VTEKD-KFVLRGRFQATATD-EITLPGL-GIAVGSVRVRAGSVLLEEGRDYQVFYDQAKVKILNPAYLNSANELRVEFEKNALVQVQPRRLLGARFDYRLNQ----DVNFGATVLHR-INRVNIGDEPGNNTIYGFDVNMRRDSRALTKYLDMLPFISTKEPSSVAFSGEFAQLLPGKS----------------SYLDDFENARTPYTLG-AVAWRLGSTPR---SAYRRAKLAWYSIDQ---NIGT---LENHYTRGIQRNEIFPNRDGFEYSLDMAYYPSERGPYNYN--------AP----FGAISREI-DFDNANVEYLEFWLMDPFI------------------GRLVINLGNVSEDVLRDNNQYEFENGLP-------WG-RVTRQQFAFSNAPG-GRARQDVGLDGLTDT---EE-----------------------ADPSGDNFRHHLDYDQ----------RYKQY------NGLEGNSQE--FPDKEDLN-RDNVISET-ERYYEYQLELG------------YVVDRI---------VWYQFRIPIR--------------------GQGFKSIRFLRMYLTGWQQPVVLRMVQPQFIANQWRRYLQ--FNISTVSLEENGP--IPYVLPPNIQRDKEYG---QQNEQSLRLCV---DQLRDGF--GQAAYKN-INLSLLRYKQLRLFLHAEVQAFVRLGTDYNQNYYEYRLP-L---QIT----------IW-PTANE-----------IQLSLQTFIDVKAER----------SITVYGNPDLSAVQGAMIGLFN--SFCLWADEFRVFDFD-KQNGWAATARFNTKLADLANITATGSYTSVGFGGLQDKLQQRSLESITRGDVNATVAADKLF-PEKLGLRIPVLVQAGNETRAPEYDPLDPDTRLEQ----PDNSIKQ-----------AEYRKEVIDQTT-----SRSISVLNVRKE---MPYDIENFAASYSITERTHTDIRTDRDYTRTYTGALAYLYQLTPKTYTPL-A----LKI----FQDVNFTPLPTRFSFRADIDRRYNERFL--VFQKSFYFNRIYDLQWALTKALTIDYTANNRAVID----------------------------------------QLRENL--RRGGRTTNFNQTVALTYRLPLDKFPLT--DWLS-ADARYAANYT---------------------------------------WQAAS------RFLPNGSPG---N-TIQNNGELSANGKIDLVKLYNKVRFN----------------EAS----------------------------------------------------------------------------------------RSLM--TARSLNFTYTRSNGTLLPGY----------------PGV-PFLLG---------RAASRGW-----FLNTPISSLLTENLVLRTSLEPFRDFNIQLEGRRQLARNREVF----------SGTFSTSFISVRTLF----KAFDQFVQN-RGIVQERL------------------------------NSQDVLIPAFLDAYRG--YK--------------------PNWRVDYNGL-AELPFVKRYFRSISLTHAYSSVYTVAGY--TTAS----------------------------------YIIGQVSIAERLSPLIGVNFQTL----EKITGRVELRTERAIGLNTTNAQVTELHTQELVIGFGYATNRFK-------NELTARLDLSIRDNTTIQRSI-----------------TTNGTRQMQLRPTIDYVLNQRLNLQFFFARTVTDPRVQN-SFKNSTTEGGLQLRYSLSQ-- 
ALW84557     ------------------------------------------------------------------------------PKNLDVAVDDSQFDVKEKVGA----------------------------------YRDPSVL--SFKEYEEFQRQQAIRDYYR-------K--------RIFG----GSYVDIRPAGSVTLKFGARFNKNENPALTLRQQKVGDFLFEQNINVNLT----------------------------------GAIGTKLKLVFNYDTKASFDFDNQ-MKFDYA------------------------------------E------------------TDIVRKVDLGNVSLPLTNSLVQGGQNLFGIKTQLQFGKLGVTAVAATVRGTADEVRIQNGAQSRQYEIKASQYERDRHFFLSQFFRERY----DQALRNLPTI-VSITRLEVYVTNDNRT--RNVVTLMDLAE---------FERVRARKL---EYTYNAQLGYLSLNTALLP-DQVLGVSYEYLY------NG-----TYKVGET---ASD-------------EVIFLKMLRASNP--TPTWDLMMKNIYPL--------SQLQRDNFQLQIIYKD-----------ANRPLIEVLNLDHVNSNND--------DGN--FDYF---------------------P--------------------------------------------------------------------GITIDPELGKIIFPNIEPFGSYLQTQ-L-----IRYVYSELYNQTQSDA-RQEKD-KFFLRGRFQGAGSD-EISLPGI-GIAQGSVRVRSGSTLLTEGVDYQVFYDQAKVKILNPAYLNSANELRVEFEKNALVQVQPRKLVGVRMDYRLNK----DVNIGGTALHL-INRVNIGDEPGNNTIIGLDGSIRKDSRVLTKYLDMLPFISTKEISTIAFSGEFAKLLPSRS----------------SYIDDFENARTPYTLG-IPAWRLAATPL---YNYQRAKLAWYTVDQ---NIGT---LANHYTRGVKRDEVFPNKDGYEYTFDMAYYPGERGPYNYN--------RP----FGGISRAI-DFDNANIEYLEFWMMDPFL------------------GDLLINLGNVSEDVLKDDNQHEFENGLP-------WG-RVTKQQFAFNAAPG-ARARQDVGLDGVNDG---NEQPQ--------------------PDPSGDDFRHHLDYDQ----------RYKNY------NGYEGNSNE--YPDKEDLN-RDNVVQEV-ERYYEYKISL-------------FIIDKV---------VWYQFRIPIR----------------------GFKSIRFLRMYMTGWQQPVVLRLVQPQFVANQWRRFLY--FNISTVSVEENGL-KIPYISPPGILRDKEYG---LQNEQSLRLSV---TNLRDGY--AKAAYKN-LSINMLRYKRLRLFLHGDVQAFIRIGTDYTQNYYQYALP-L---KLT----------VW-PTENR-----------IDVSFQDFIDAKSER----------TITVVGNPDFSAVQGVMIGMLN--TANLWADEFRVFDFE-QQAGYAATARLNVKMADVANVTATGSYTSVGFGGLQDKVQQRSIDDAFRGDLQATVAAEKFL-PQQLQLRVPVLLQLGHESRAPLYDPLDPDTKLEQ----KDKKIAQ-----------AEYRKKVIDQTT-----SRSISVLNVRKE---KPWDVENLAVSYSLTDRLHSDIRTERDYTKAYTAALAYVYQTTPKNYS-L-S----LKI----FQDLNFTPLPSRFTFRTDLDRRYNERFL--VIQKSFFISRIYDLKWDLTKSLIFDYTATNRGVID----------------------------------------LRKRNL--LRGGRTVNFNQVASLTYRLPLDKFPLT--DWIS-ADTRYSANYT---------------------------------------WQASS--------------G---N-TVQNNAEVSANGRIDLVKLYNKVRFN-----------------------------------------------------------------------------------------------------------RSLM--TARSINFTYVRTNGTLLPGY----------------PGV-PFILG---------RARDRGW-----YLNTPLSSLLTETFTVRTALEPFRGFNIQVDARRQLARNKEVY--------A-TGSFQTSTITIQTLF----KAFSQFVKN-RAFVRQRL------------------------------NSQEVLVQSFIDAYHG--YQ--------------------PNWRLDYNGF-ADLPLIKRYFSSFTLNHAYSSTYSVGSY--TTST----------------------------------YVVGQVSIIERLSPLVGVNFQTV----SRATGRLEYRTDRAVVLNTTNAQVTELYTKEVVLGLGYATNSLK-------NNLTARLDLSIRDNITVQRSI-----------------ITNGSRTFQLRPTIDYLLNTRLNLQLYYSQTITTPRISN-AFRNSATEGGVQLRYSLTQ-- 
AIN74131     ------------------------------------------------------------------------------PNSEAYTYDPIRYIYTKTFEG----------------------------------INYPIVL--TPKEYQELISREAMRDYFQ-------R--------TIFG----SNTIDVKPTGTVEVDLGMRYSKQDNPSFSPRNRQSTTFDFDQRISLSLL----------------------------------GKVGTRLKVSANYDTQSTFAFQNL-IKLEYT------------------------------------E------------------DDILQKIEVGNVSMPLNSTLIRGAQSLFGVKAQFKFGKTTVTGIFSEQKSQTKTVVSEGGGAISEFNLFGIDYDADRHFFLSQYFRNRY----DEALKNYPVV-VQITRMEVWITNRQNR-NRNIIALQDLGE---------YAKLEARKL---EYTFNTQLGYLSLNQRLSN-DEVLAVAYQYTI------GD-----LYQVGEF---ATD-------------QSLILKMLKGNLA--KPAWNLMMKNIYQI--------YQLDPKDFKFNILYTD-----------SLAPLLRVFNMDKLDSSND-------GDGF--FDFL---------------------P--------------------------------------------------------------------GLTVDAQNGRIIFTTKEPFGELLFKK-L-----QKYVFSGLYRKTQTQA-ETDKN-KFQLKGKYKSSGGE-GISLGAA-NVPRGSVVVTAGGRVLQEGIDYSVNYQAGRVQILDPSLQASGVPISVSVENNAVFGQQTRRFMGVNVEHKFSD----KFQIGATFLK--TQKSNYGQESVNNSIFGANANFSTEVPFFTRLVNKLPNIDTDVPSNLSFRGEVAFLKPGTS----------------VYVDDFEGSQSTIDMK--LAWSLASSP----YNDKRAKMSWYSIDP---EIND---VSRNNSRRIYNSELYPNTDTVVSTLDMTYYPTERGPYNFN--------TP----FGGIMRSI-NFEQANIEYIQFWMLDPYY------------------GKLTFNLGEISEDVLKDG-RKLYENGLP-------WG-KVPASQSAFDTNEA-NRSQQDVGLNGLSDA---EE-----------------------PDPAQDNYQYFLN-------------RYKKY------NGLEGNSPI--TPDVEDIN-RDNTMNTI-NAYYKFAIDI-------------YVSDVR---------AWVQFKIPIL----------------------DFKSIRFMRMFMSGFSDKVTVRLGSLDLVRGEWRRYNN--FDVTAVNIQEN----IKYVSPPGVEREQLY----RQNEQSLSLKVYDNKGLEAGD--SRAVFKT-VDVDMRRYKKLKMFMHAEMVGFIRFGNDFTNNFYQIEIP-L---KVT----------IW-PAENE-----------IDIQTALLTQLKI------------RVGIKGNPNFGYVRTLMVGVKN--RGEVWFNELRLAETD-NKGGMAAIASLDTNFADFMTLSATGRMSTIGFGSLEQSPNKRSREDAQQFNIVTNMNLGKLL-PKKWGINLPFNYGIGEEIITPEYDPFNQDIKLKQ---------DK-----------AEFKNRALNFTK-----RKSINFIGVRKD---HIYDPENLTVSYSFNQTEHHDFEVEGLLDQQVRTSADYAYTFQSKAVEPL-K----WKM----LSDFNFNYLPTSINFSSTILRQY-------LYKRNNMFNYNYGFNYSLTKALRVNYTATTANLVK----------------------------------------TIWDDY--WNIGTPNQHSQQLTVNYELPINKIPAL--AFIK-SDYTYSGDYS---------------------------------------WQRAS--------------G---N-TIQNASSHKLNTAFNMDTFYKYIGL------------------------------------------------------------------------------------------------------------GLAT--SVKNIQINYNETSGTMLPGY----------------PTL-GFVFG---------EAAKNGW------FNQNFTQVKTKHIAGNANIELFPDLKIDLIADRTFSENFSEQ----------SGNFSISTVLIKTAF----VAFDNFRKN-RLIVADRL------------------------------NNQAVLLPSFLAAYTG------------------------PNWTLKYTGL-MRYKFFKNTFKRFSVQHAYKAAYTINSF--RSNL----------------------------------NIIGNVNLTEQFSPLIRLDFEMK----NSIKILAEMKKDRTMALSFDNNLLTELKGIEYVIGLGYRIKDVR-------SDVNIKCDVSFRNNKTVVRNL-----------------LAGGQNIISTKLTADYSFSKNLTTLFFFDYSFSKAVIST-SFPLTTIRAGFTIRYNFGN-- 
AIN71023     ------------------------------------------------------------------------------PNSEAYTYDPIRYIYTKTFEG----------------------------------INYPIVL--TPKEYQELISREAMRDYFQ-------R--------TIFG----SNTIDVKPTGTVEVDLGMRYSKQDNPSFSPRNRQSTTFDFDQRISLSLL----------------------------------GKVGTRLKVSANYDTQSTFAFQNL-IKLEYT------------------------------------E------------------DDILQKIEVGNVSMPLNSTLIRGAQSLFGVKAQFKFGKTTVTGIFSEQKSQTKTVVSEGGGAISEFNLFGIDYDADRHFFLSQYFRNRY----DEALKNYPVV-VQITRMEVWITNRQNR-NRNIIALQDLGE---------YAKLEARKL---EYTFNTQLGYLSLNQRLSN-DEVLAVAYQYTI------GD-----LYQVGEF---GTD-------------QSLILKMLKGNLA--KPAWNLMMKNIYQI--------YQLDPKDFKFNILYTD-----------SLAPLLRVFNMDKLDSSND-------GDGF--FDFL---------------------P--------------------------------------------------------------------GLTVDAQNGRIIFTTKEPFGELLFKK-L-----QKYVFSGLYRKTQTQA-ETDKN-KFQLKGKYKSSGGE-GISLGAA-NVPRGSVVVTAGGRVLQEGIDYSVNYQAGRVQILDPSLQASGVPISVSVENNAVFGQQTRRFMGVNVEHKFSD----KFQIGATFLK--TQKSNYGQESVNNSIFGANANFSTEVPFFTRLVNKLPNIDTDVPSNLSFRGEVAFLKPGTS----------------VYVDDFEGSQSTIDMK--LAWSLASSP----YNDKRAKMSWYSIDP---EIND---VSRNNSRRIYNSELYPNTDTVVSTLDMTYYPTERGPYNFN--------TP----FGGIMRSI-NFEQANIEYIQFWMLDPYY------------------GKLTFNLGEISEDVLKDG-RKLYENGLP-------WG-KVPASQSAFDTNEA-NRSQQDVGLNGLSDA---EE-----------------------PDPAQDNYQYFLN-------------RYKKY------NGLEGNSPI--TPDVEDIN-RDNTMNTI-NAYYKFAIDI-------------YVSDVR---------AWVQFKIPIL----------------------DFKSIRFMRMFMSGFSDKVTVRLGSLDLVRGEWRRYNN--FDVTAVNIQEN----IKYVSPPGVEREQLY----RQNEQSLSLKVYDNKGLEAGD--SRAVFKT-VDVDMRRYKKLKMFMHAEMVGFIRFGNDFTNNFYQIEIP-L---KVT----------IW-PVENE-----------IDIQTALLTQLKI------------RVGIKGNPNFGYVRTLMVGVKN--RGEVWFNELRLAETD-NKGGMAAIASLDTNFADFMTLSATGRMSTIGFGSLEQSPNKRSREDAQQFNIVTNMNLGKLL-PKKWGINLPFNYGIGEEIITPEYDPFNQDIKLKQ---------DK-----------AEFKNRALNFTK-----RKSINFIGVRKD---HIYDPENLTVSYSFNQTEHHDFEVEGLLDQQVRTSTDYAYTFQSKAVEPL-K----WKM----LSDFNFNYLPTSINFSSTILRQY-------LYKRNNMFNYNYGFNYSLTKALRVNYTATTANLVK----------------------------------------TIWDDY--WNIGTPNQHSQQLTVNYELPINKIPAL--AFIK-SDYTYSGDYS---------------------------------------WQRAS--------------G---N-TIQNASSHKLNTAFNMDTFYKYIGL------------------------------------------------------------------------------------------------------------GLAT--SVKNIQINYNETSGTMLPGY----------------PTL-GFVFG---------EAAKNGW------FNQNFTQVKTKHITGNANIELFPDLKIDLIADRTFSENFSEQ----------SGNFSISTVLIKTAF----VAFDNFRKN-RLIVADRL------------------------------NNQAVLLPSFLAAYTG------------------------PNWTLKYTGL-MRYKFFKNTFKRFSVQHAYKAAYTINSF--RSNL----------------------------------NIIGNVNLTEQFSPLIRLDFEMK----NSIKILAEMKKDRTMALSFDNNLLTELKGVEYVIGLGYRIKDVR-------SDVNIKCDVSFRNNKTVVRNL-----------------LAGGQNIISTKLTADYSFSKNLTTLFFFDYSFSKAVIST-SFPLTTIRAGFTIRYNFGN-- 
ALM08911     ------------------------------------------------------------------------------PNSAKYTYDPKRYIYTESVGK----------------------------------ISYPIIL--TPEQYQDLVKKEDMKSYFK-------N--------SIFG----GNTIEVIPQGSVAMDLGVIWQKNDNPALSPRNRTNLSFDFDQRISLSML----------------------------------GKIGERLQVTANYDTEATFDFQNL-VKLDYT------------------------------------E------------------DDIIQSIEVGNVNMPLNSSLITGAQSLFGVKTKLQFGKTSVTAVFSEQRSQSNTVVAQGGGTLNDYSLSSLDYDEDKHFFISQYFRDNY----DRALENYPFI-VQITRLEVWVTNRSQQ--RNVVALQDLGE---------YAILEARKL-R-DYQFSTQLGYVSLNQRLSN-DEVLAVAYQYTF------NG-----VYQVGEF---ANG-------------NTLVLKLLKSNIT--DPIWDLMMKNIYST--------FQLSQDDFKLNILYSD-----------EERILLDVFNLDRLNAYND-------GDGF--FDFV---------------------P--------------------------------------------------------------------GITVDTQSGRIIFTKVEPFGEYLFET-L-----QKYVFRNMYAITKAAA-DADKN-KFILKGQYKSEGSN-GIPIGAF-NVPQGSVRVTAGGRQLQEGIDYTVNYQAGTVQILDPSLEASNTPINISVENNAVFGQQSRRFTGVNVEHQFNK----NFLLGATLLN--TQKSNYGVEPVNNSIFGVNGNFSTEVPFLTRLANKLPNIDTDVPSNVSVRGEIAWLQPGSP----------------TYVDDFEGAQSLIDIR--LGWSLASTPV---TGYQRAKMAWYTIDP---GITD---VSTNPTRRVFIDEVFPQVDTIQSTLDVSYYPNAKGPYNDN--------QP----WGGIMRSL-NFEQSNVEFVQFWVLDPYV------------------GELVFNFGNISEDILKDG-RKQYENGLP-------WG-EVPATQSAFDTNET-NRGLQDLGFDGLDDA---AE------------------------DPALDNYQYYLN-------------RYLDF------NNPQGNSPV--LPDVEDID-RDLTMNTV-NSYYEYRIAI-------------YVTDIK---------RWIQYKIPLS----------------------DFRSISFMRMYLTNFSDNVVLRFATLDLVRGDWRTYTN--VDVNTVNIEEN----IPYVLPPGVIREQLN----RQNEQSLSFVV---ENLESED--SRGVFKN-VNIDIRQYERLKMFMHAELVGFLRMGTDFSQNFYQIELP-L---QFT----------IW-PEVNE-----------IDIALSDLSRVKSLG----------RIGIRGNPSLGSLRSVMVGVKN--RGEVWFNELRLAGLD-NNGGWAAVAAVDANIADFANFSATGSRSTSGFGGIDQMPNERSREDAISYDVVTNVNVGQLL-PKKWGIQLPFNYGISEQLITPEFDPVYDDLKLED---------EA-----------DAIKEQAEDYTK-----RTSINLIGVRKN---NFYDVENFTFNYSYNETDHRDFEIAELRDQNVVTGMVYSHNFKPASVAPF-A----LKW----LKDLNFNLLPTSIAINSNINRSF-------LQQRNYLFNWQYALNYSLSKSLRLNLTASNNNIVR----------------------------------------GLWDGF--WDVGEPNRHAQQMQLNYEVPFNKIPAL--DFIN-AQYSYTSNFD---------------------------------------WQRGG--------------G---N-TIQNANTHTITASLGMQKLYDYLGL------------------------------------------------------------------------------------------------------------DILT--MVKRVNFNYSENNGKVLPGY----------------PTI-GFVFG---------EAARNGW------FNQQFIERTNKQLNITATAQPIKDLTIDLVADRQYSESYQEN----------FGNFSISTVMIGTSF----ESFEEFKNN-RITIANRL------------------------------NQQEVLLPAFFAAYTG------------------------PNWNIKYTGL-MQNKWFKKKFKRFSLSHGYRAAYSINSF--QTNL----------------------------------NIINNVVLTDQFNPLMRVDFEMK----NSMSVVAEVRTDRALSLSFDNDLLTEINGKEYTVGLGYRFKDVK-------GDLNLKADATLRDNVTIIRNL-----------------ITSGQNLLSVKFTADYALSKTLNALFFYDYSFSQFAVST-AFPQSTINTGFTIRYNFGN-- 
APA92175     ------------------------------------------------------------------------------PNLEAYSYDPLSYYFTKTFDG----------------------------------VNYPLVL--TRKEFEELIMRAELRKYFQ-------R--------TIFG----SNTIDVKPTGSVEFDMGVRYSKQDNPVVSTRNRKNMAFDFNQRISMGLQ----------------------------------GMVGTRLAVNINYDTQATFDFQNM-MKLSFA------------------------------------E------------------DDIVRKVEVGNVSMPISGSLVRGAQSLFGVKTELQFGRTTITGVFSEQKSQTTSIRADGAGTLEEFELDALDYDEDRHFFLSHYFRNNY----DEALEKYPFI-VRITRVEVWITNRYGR-NRNIIAIQDLGE---------FVRLEARKL---EFTFHPQLGYISLQQKLSN-DEVLAVAFQYSI------GD-----IYQVGEF---GTDM------------QSLILKLLKSNFT--QPVWKLMMKNIYQI--------MYISQDKFRFNILYTD-----------ERTPLLKVFHLDRLNYTND-------GDGF--FDFL---------------------PNGGMQMNNGYGNNNNGGYGG-GGYGGNNGGFGNNGGFGNNGGYGNNGGYGNSGGYGNNNNQYNSNTFDGITIDPMYGRIIFTTVEPFGEHLFKK-L-----QKYVFRSMYRTTKAEA-QNEKN-KFQLKGKFSSSMGE-GIPIGSF-NVAPGSVIVRAAGRVLVEGVDYTVDYSRGRVMILDPGLQASNTPIEVSVENNTMFGQQTKRFFGMHVEHKFSK----DFILGGTFLQ--THKSSYGQEAVNNTIWGLNAQYSTEVPFLTRMVNKLPNIDTDVESRISFRGEFAYLKPGSS----------------SYIDDFEGMQSVIDVK--LSWKLSSVP----DGYRRSKMSWYSIDP---GVSE---LSSNRTRRIYSEELFPDKDRVINTLDLTYYPEERGPYNFN--------TP----WAGIMRGL-NFEQANIEFVEFWVMDPYV------------------GELRLNLGFISEDILRDG-HKQYENGLP-------WG-KVPSAPSAFDNNAE-NRRLQDVGLDGLNDE---EE-----------------------SDPAADNFVHYLD-------------RYRDY------NGLENNSP---QPDAEDID-GDNTMNTI-DAYFEYKVKV-------------YVTDVR---------VWIQYKIPI-----------------------DTRSMKFMRMYLTGFEKQVTLRFGTLNLVRSDWKRYDR--IDVSSVNLTDN----IPYVTPPGVRREQVY----NQNEQSLSLKIYP-SGLLSND--ARGVFKN-FNVDMRQYKKLRMFIHGEMAAFIRIGSDVIENFYEVEIP-L---KIT----------IW-PEENE-----------LNLPIDLLAKLKVMK----------RLGIKGNPNFGKVRMMMIGIRN--SGEFWFDELRMSDMD-NKGGWAATGTIDANIADFANISLTGMKSTIGFGGLEQGPHDRSREDRKSYSVMTNVNLGQLL-PKRWGITLPFNYVISEEFITPEYDPMNPDLKLSY---------EA-----------EEAEKRAMDYTK-----RKSINFIGVNKQ---RIYDIENITVSHSYNEVRHHDFEIESMLEQQVRSSLDYTYAFETKSVEPF-K----WGL----LRDFNFNYLPTNISFSSNIMRQY-------LYRRNYFFNYNFGFNFDLTKSLRLSYIGGSNNIVR----------------------------------------TIWDDY--FNIGEPNQFTQQLTVNYELPFSKIPVL--SFIR-SNYAYTGSFN---------------------------------------WQRAS--------------G---N-TIQNARTQRLNTTLGMETLYRYLGL------------------------------------------------------------------------------------------------------------GVLT--SVKNIQINYSENSGTMLPGF----------------PDL-GFVFG---------DAARKGY------MNQPYTTISNKTLNLNASVSLIPDLTIDLYAERMKSDNYSEQ----------YGNFSMSTVMLSTAF----ATFDRMLDN-RIIVANRL------------------------------GSQSVLLPSFVAAYTG------------------------PNWNLKYRGL-MRIGWFKDNFKNFSINHGYRASYTLGSY--SYNT----------------------------------YVVNNATLFEQFNPLIRFDVETK----SSIRMSLEMRKDRMLSLSFDNNLLTETNGNDFVLGLGYRVKDVG-------SDINIKADFTLTKRETVVRYL-----------------TGGGQDMWSLRLTADYMLSKNLTAIFFYDHSFSKAVIST-MYPITNIRAGFTMRYNFGN-- 
APX99331     ------------------------------------------------------------------------------PNSSMYTYDPERYVYTESVGN----------------------------------INYPIIL--TPKEYQDLIFKENLKNYYQ-------E--------TIFG----GNTIEVVPQGSLEMDLGVLFTKQDNPSFSPRNRSNFTFDFDQRISLSLL----------------------------------GKVGERLQVTANYDTEASFDFQQL-VKLEYD---F--------------------------------E------------------DSILQKLEIGNVSMPLNSSLISGAQSLFGVKTKLQFGKTSVTAVFSEQKSDTRSVVAQGGGTLDEFDFFIRDYDENRHFFLAQYFRNNY----DKALANYPFI-VQITRAEVWITNRSNR--RNIVALQDIGE---------YAKLETRKL-Q-EYTINTQLGYISLNQRLNN-DEVLAVAFQYTV------GG-----VYQVGEF---AND-------------NNLILKLLKSSIT--QPIWDLMMKNIYDT--------YQLSQEDFKLNIFYNE-----------DQTTLLRLFNLDRLNYNND-------GDGF--FDFV---------------------S--------------------------------------------------------------------GITVIPENGKIVFTKVEPFGRYLFDV-LV----QKYVYDLLYKGTKTAA-EVEKN-KFQLKGRYKSSGGD-GIAIGGF-NVPRGSVKVTAGGRVLVEGVDYTVNYQLGRVQILDEALKASNTPIQVTTENNSIFGQQTKRYTGLNVEHQFNE----NFLIGATYIN--TQKANYNSEPINNTILGFNGNYSTEVPFFTRLVNKLPNVDTDAPSNLSVRGEFAYLLPGAP----------------AYIDDFEGSQNGIDLK--QSWFLSSRPL---NGYDRALLNWYTIDP---GIDD---ISNLYTSRVFVQELFPQQDTVLNTLDLTYYPTERGPYNFS--------TP----WAGITRQL-DFEQSNVEYIEFWMQDPFQ------------------GKLFFNLGSISEDVLKDG-KKQYENGLP-------W--AIPQNQAAFDSTGG-ERTNQDVGYDGYDDL---EE---------------PT------PDPSADNYQYYLS-------------RYKKY------NNVQGNSPD--QPDVEDIN-RDNTMNTI-DSYFEYELEI----I--------FIKDVK---------VWYQFRVPVE----------------------DLRSIRFARIYLNGFSEQTTFRFGTLDLVRSDWRRYQL--FTVGVVSTQEN------YESPPGIVPERLN----DQNEQSLVVNV---CELKPKD--ARAVYKN-ISVDMRQYKRLRMFMHAELIGFIRMGNDLTQNYYQIEVP-L---KVS----------LW-PTENE-----------INLPLELLEQIKSLG----------RLAIKGNPNFGDVRTLMVGVKN--CGEVWFNELRLSDMD-NEGGWAAIMSVDSNFADFANVSATGRMSTAGFGSVDQGPQERSREEVKQYDVVTNVNIGQLL-PKKWGIQLPFNYGQGVELITPEYDQQYKDLKLQN---------EK-----------DAIREQSEEYTK-----RRSINFIGVRKV---RFYDVENLTFNHSYNKVEHRDFEIERSIDKQARTGASYAYNFEPKIFEPF-K----WKL----LKDFNLNLLPASFTVNTDINRQF-------LVRRNYNFDFQSTVNWNLTKSLSLNFAVANNNIVR----------------------------------------DVWDGY--FDVGDANRRSQTLGINYEIPFNKFPAL--DFVS-ATYSYQGLYQ---------------------------------------WQKGS--------------G---N-SISNGNTHNINSTLDMRKFYKYLGI------------------------------------------------------------------------------------------------------------GLLT--SIKRIQANYSENNGTFLPGF----------------PTF-GYTLG---------IAARNGW------FNQQYTKNHTKQLDLSANLEPINDLKIDLVASRTYAENYTEN----------FGNFNISTFTLPTAF----EAFDAFREN-RLTIARRL------------------------------TSQAVLLPAFLSAYTG------------------------PNWDIKYTGL-MKFNWFKKRFKRLSLSHGYRSSYTINQF--RTNL----------------------------------ELYSNINLTELFSPLIKIDMEMK----NSVIVGTEIRKDRLLSLSFDNNLMTEIQGNEYAIKLGYRFKDVR-------SDLIMEANLSVRDNKTIVRYL-----------------ITNGQTIYGLKYNANYSFSKNLTGIFYFDYTFSEYAIST-AFPQTTIRSGITLRYNFGN-- 
AJA68871     ------------------------------------------------------------------------------PNLEAYSYDPLSYYFTKTFDG----------------------------------VNYPLVL--TRKEFEELIMRAELRKYFQ-------R--------TIFG----SNTIDVKPTGSVEFDMGVRYSKQDNPVVSTRNRKNMAFDFNQRISMGLQ----------------------------------GMVGTRLAVNINYDTQATFDFQNM-MKLSFA------------------------------------E------------------DDIVRKVEVGNVSMPISGSLVRGAQSLFGVKTELQFGRTTITGVFSEQKSQTTSIRADGAGTLEEFELDALDYDEDRHFFLSHYFRNNY----DEALEKYPFI-VRITRVEVWITNRYGR-NRNIIAIQDLGE---------FVRLEARKL---EFTFHPQLGYISLQQKLSN-DEVLAVAFQYSI------GD-----IYQVGEF---GTDM------------QSLILKLLKSNFT--QPVWKLMMKNIYQI--------MYISQDKFRFNILYTD-----------ERTPLLKVFHLDRLNYTND-------GDGF--FDFL---------------------PNGGMQMNNGYGNNNNGGYGG-GGYGGNNGGFGNNGGFGNNGGYGNNGGYGNSGGYGNNNNQYNSNTFDGITIDPMYGRIIFTTVEPFGEHLFKK-L-----QKYVFRSMYRTTKAEA-QNEKN-KFQLKGKFSSSMGE-GIPIGSF-NVAPGSVIVRAAGRVLVEGVDYTVDYSRGRVMILDPGLQASNTPIEVSVENNTMFGQQTKRFFGMHVEHKFSK----DFILGGTFLQ--THKSSYGQEAVNNTIWGLNAQYSTEVPFLTRMVNKLPNIDTDVESRVSFRGEFAYLKPGSS----------------SYIDDFEGMQSIIDVK--LSWKLSSVP----DGYRRSKMSWYSIDP---GVSE---LSSNRTRRIYSEELFPDKDRVINTLDLTYYPEERGPYNFN--------TP----WAGIMRGL-NFEQANIEFVEFWVMDPYV------------------GELRLNLGFISEDILRDG-HKQYENGLP-------WG-KVPSAPSAFDNNAE-NRRLQDVGLDGLNDE---EE-----------------------SDPAADNFVHYLD-------------RYRDY------NGLENNSP---QPDAEDID-GDNTMNTI-DAYFEYKVKV-------------YVTDVR---------VWIQYKIPI-----------------------DTRSMKFMRMYLTGFEKQVTLRFGTLNLVRSDWKRYDR--IDVSSVNLTDN----IPYVTPPGVRREQVY----NQNEQSLSLKIYP-SGLLSND--ARGVFKI-FNVDMRQYKKLRMFIHGEMAAFIRIGSDVIENFYEVEIP-L---KIT----------IW-PEENE-----------LNLPIDLLAKLKVMK----------RLGIKGNPNFGKVRMMMIGIRN--SGEFWFDELRMSDMD-NKGGWAATATVDANIADFANISLTGMKSTIGFGGLEQGPHDRSREDRKSYSVMTNVNLGQLL-PKRWGITLPFNYAISEEFITPEYDPMNPDLKLSY---------EA-----------EEAEKRAMDYTK-----RKSINFIGVNKQ---RIYDIENITVSHSYNEVRHHDFEIESMLEQQVRSSLDYTYAFETKSVEPF-K----WGL----LRDFNFNYLPTNISFSSNIMRQY-------LYRRNYFFNYNFGFNFDLTKSLRLSYIGGSNNIVR----------------------------------------TIWDDY--FNIGEPNQFTQQLTVNYELPFSKIPVL--SFIR-SNYAYTGSFN---------------------------------------WQRAS--------------G---N-TIQNARTQRLNTTLGMETLYRYLGL------------------------------------------------------------------------------------------------------------GVLT--SVKNIQINYSENSGTMLPGF----------------PDL-GFVFG---------DAARKGY------MNQPYTTISNKTLNLNASISLIPDLTIDLYAERMKSDNYSEQ----------YGNFSMSTVMLSTAF----ATFDRMLDN-RIIVANRL------------------------------GSQSVLLPSFVAAYTG------------------------PNWNLKYRGL-MRIGWFKDNFKNFSINHGYRASYTLGSY--SYNT----------------------------------YVVNNATLFEQFNPLIRFEVETK----SSIRMSLEMRKDRMLSLSFDNNLLTETNGNDFVLGLGYRVKDVG-------SDINIKADFTLTKRETVVRYL-----------------TGGGQNMWSLKLSADYMLSKNLTALFFYDHSFSKAVIST-MYPITNIRAGFTMRYNFGN-- 
APA64824     ------------------------------------------------------------------------------PDSSRYIYDPNRYIYNESVGE----------------------------------IGYPIIL--TPEQYFKLIEEEGIKSYFK-------N--------TIFG----GNTIEIIPQGSVAMDLGVIWQKNDNPSLSPRNRTNLSFDFDQRISLSML----------------------------------GKIGERLQVTANYDTEATFDFQNI-VKLDYT------------------------------------E------------------DDIIQSIEVGNVNMPLNSSLISGAQSLFGVKTKLQFGKTSVTAVFSEQRSQNNTVVAQGGGTVNEFSLSALDYDENRHFFLAQYFRDNY----DNALSSYPYI-VQITRIEVWITNRTQQ--RNVVAIQDLGE-------A-YAYLEARKL-R-DFDFNSQLGYISLNQRLSN-DEVLGVAYQYTF------QG-----VYQVGEF---ANG-------------NTLILKLLKSNIT--DPIWDLMMKNIYAT--------YSLSQEDFKMNILYSD-----------EERILLNVFNLDRLNVYND-------GDGF--FDFI---------------------S--------------------------------------------------------------------GQTIDIQNGRIIFTKVEPFGEFLYEQ-L-----QQYVFRDMYALTKTAA-DPEKN-KFLLKGTYKSEGSN-GISIGAF-NVPQGSVTVTANGRTLQEGIDYTVNYQSGTVQILDPSLEASNVPINISVENNAVFGQQTRRFTGVNVEHQFNE----KFVLGGTLLN--TQKSTYGVESVNNTIFGLNTNFSTEVPFLTRMVNKLPNIDTDVPSNISVRAEMAALIPSSP----------------TYLDDFEGAQALIDIR--LGWSLASMPL---NGYNRAKLSWYTIDP---TVSD---ISTNATRRVYIDEVFPETDQVQSTLDMVYYPSVKGPYNNN--------AP----WGGMMRSL-DFEQSNVEFVQFWVMDPYV------------------GELVLNLGNISEDILRDG-KKQYENGLP-------WG-EVPATQSAFDADEN-NRVLQDIGFDGLDDA---RE------------------------DPALDNYVYYLN-------------RYQDF------NNPQGNSPV--LPDVEDVD-RDLTMNTV-NSYYEYRIAI-------------YVTDII---------YWIQYKIPLS----------------------DFRSISFMRMYMTGFNSPTVLRFATLDLVRGDWRTYTN--LDVNTVNIEEN----IPYVLPPGVIREQLN----RQNEQSLSLTV---SNLESED--SRGVFKN-LNVDIRQYEKLKMFIHAELVGFLRMGTDFTQNYYQIELP-L---EFT----------IW-PENNE-----------MNIALSDLTKVKSQW----------RIGIKGNPSLGSIRTMMVGVKN--RGEVWFNELRLAGLD-NNGGWAAIAAVDGNIADFANFSATGSKSTSGFGSIDQMPNERAREDAVSYDVVTNVNVGQLL-PKKWGIQLPFNYGVSEQLITPEFDPVYDDLKLED---------GK-----------DEVLEQAEDYTK-----RTSINLIGVRKD---NFYDIENFTFNYSYNETDHRDFEIAELREQSVNTGFVYNHSFDPVEVAPF-A----WKW----LKDLNLNLLPSNIGVTSNINRQF-------LQQRNYLFNWQYAVNYNLTKSLRLNLTGSNNNIVR----------------------------------------GMWDGF--FDVGEPNRHSQQMQLNYDVPFSKIPAL--DFIS-TQYSYTSNFD---------------------------------------WQRGG------------------N-TVQNANTHTITSSLTMQKFYDMLGL------------------------------------------------------------------------------------------------------------DIVT--MVKRLNLNYSENNGTVLPGY----------------PTI-GFLFG---------EAARNGW------FNEQFIQRTNKQLNITATAQPTKDITIDLVADRQYSDSYQEN----------YGSFSISTMMIGTAF----STFQQFKDN-RITIANRL------------------------------TQQEVLLPAFFAAYTG------------------------PNWNIKYTGL-MKSKWFKKKFKRFSLSHGYRASYSINSY--QTNL----------------------------------LILNNVVLTDQFNPLIRVDFEMI----NSVSVLAEVRTDRALSLSFDNNLMTEINGKEYTVGLGYRFKDVK-------GDLNLKADVTLRDNITIIRNL-----------------ITSGQNLMSLKFTADYALSKSLNALFFYDHSFSKFAVST-AFPQTTINTGFTLRYNFGN-- 
ALR31562     ------------------------------------------------------------------------------P--YEAYYDIKMYFVYPKVGN----------------------------------TGQPTAM--SPEDYKEFMMSAQTKAYYK-------S--------TIFG----SNKIEIIPSGYASFDFGGLYQKIDNPLILPQNRTSFTFDIDQRIQLGLI----------------------------------GKVGENLQLKANYDTQSGFAFENR-MNLVWQK-----------------------------------E------------------DKIIKRVEFGNVNMPLSTSLIRGSQSLFGVKTEFQLGKTYGTVVLSQQQGEARNITVQGGGVMNTFKLNAIDYEDNQHYFLGHYFLNSY----DNSLLNYPQI-ISITRMEVWVLDQGNS--KSIVGIRDLGD-----FN--FIFNKARRL---EYTLQPQLGYISLNQKLND-NQLLAVSFSYTV------NG----QVYKVGEF---SE--------------TVLVTKLLKPNTT--SPMWNLMMKNIYSL--------GQVNQDGFILNVLYRD-----------RSQPLIKLLNWDRLNVNGD------SGDGI--FDFV---------------------N--------------------------------------------------------------------GITVRPETGRVIFTKVQPFGNYIQGV-I------QFVFSDLYSQQKQVA-SNLAQ-RYTIEGRYKGTQGQ-GISLGAV-NVPQGSVKVSANGVQLTEGIDYTVDYMLGTVTIINEQVKQSGQAINISLENQLTFNTQRKRFLGLNLERRFNE----NFILGATVVN--TQKVSYGQEAVNNTMAGINLMYNNQLPFLTRLTDKIPLVNTEAPSNLNFKMEAAYLLPGLN----------------SYIDDFEQTTSKISLK--TAWSLASKPE---EGYGRGLLSWYNIDP---GITP---VSNHASRRVQFSEIFNNRDTYTNTFDISYYPTEKGPYNVN--------------WAGIMRPI-NFVNSNIEYVEFWMMDPYA------------------PKLLLQLGNVSEDILKDG-QMQYENGLPP------WG-TQPKQPPAFSSEGA-DRVAQDAGYDGLSSD---QE-----------------------NDPAVDDFVFYLSFTG----------RYKYF------RNPEGNSQS---PDAEDIN-KDYNLDQS-ESYNQYEVDL-------------NIVDVK---------VWYLFRIPVS----------------------VLNNVRFARLLLKGFDQTSTLRFGTMDLVRSDWRKYPKA-LEVGSVNIEEN-----PYVLPPGIDRQILS----RQNEASLYLKA---NDLLATE--AKGVFKN-TTLDMRRYKKLKVFVHAHTKFFIRIGSDATDNYYEYEAS-L---KLT----------IW-PMENE-----------VDLDIQSFVDAKIRR----------KLYIKGRPSLGNITTIMLGIRN--DRILWVNEIRLSEIE-NDGGYAGNASLNFNLGDFATVNTSASYTSVGFGNIDSKPAERNQSTQSAFSINTAVNVDKFL-PEKSGVKIPLNYSYSQTIEDPKYNPLDTDVEFNQ----------K-----------EQLKKVARTYTQ-----QRSIGVVNMHKE---KFYDVENLSVTAVYNDDFYRDIYTKRNYRQYLRGYIDYNYTFKPWVIKPF-N----LKW----VKEFNFNPVPTRFSFRTEVDRNY-------IKNRNFYFGWQYGLGFNFTKSLKLEINSATRT-------------------------------------------SIFGDV--FRAGRPVLYNHRVQLNYKLPFQYLPYL--DFID-AEVGYGFTYN---------------------------------------WNSRS--------------G---S-IGQNTNVIQATGSADFTKFFGQFKYK-----------------------------------------------------------------------------------------------------------YLLT--SFKQLDINYSENNGTVLPGL----------------PTI-GFLLG---------TVMENGW------MTDPYVRMSTRELRANLQIMPMNDLRIDISALHNYNRNFTHTG---------MVTYSNSVILLKTAF----AIYQAIREN-ARALSLQM------------------------------SNAYILIPAFRAAVEG------------------------PNWKITYSGL-RNVPIINGQFSKFDILHSYQATYTATGI--QSSI----------------------------------FTFAQVGYVENFSPLIGVDVTMR----NNMQFGIQYNRLRTLLLGLVNHTLTEDSNSEYVVRVGYIIRNFR-------SDLNIRGDFSLRDSKTSITNI-----------------ITGGQKLMNIKVSADYNVSENLNLRVFYEQMTSKYKIST-AFPLSTIRAGISATFTFGDS- 
APQ17840     ------------------------------------------------------------------------------PDSSKYIYDPKRYIYNESVGD----------------------------------IGYPIIL--TPDQYFKLIEKEGIKSYFK-------N--------SIFG----GNSIEIIPQGSVAMDLGVIWQKNDNPSLSPRNRTNLSFDFDQRISLSML----------------------------------GKIGERLQVTANYDTEATFDFQNI-VKLDYT------------------------------------E------------------DDIIQSIEVGNVNMPLNSSLITGAQSLFGVKTKLQFGKTSVTAVFSEQRSQNNTVVAQGGGTLNEFSLTALDYDENRHFFLAQYFRDNY----DRALSTYPYV-VQITRIEVWVTNRSQQ--RNVVAIQDLGE-------G-YALLEARKL-R-DFEYNTQLGYISLNQRLSN-DEVLGVAFQYTF------QG-----VFQVGEF---ANG-------------NTLILKLLKSNIT--DPIWDLMMKNIYAT--------FRLSQDDFKLNILYSD-----------EERILLNVFNLDRLNVYND-------GDGF--FDFV---------------------P--------------------------------------------------------------------GQTIDVQGGRIIFTKVEPFGQFLFEE-L-----QQYVFRDMYELTKAAA-DPEKN-KFILKGNYKSEGSN-GIPIGAF-NVPRGSVRVTAGGRQLQEGIDYTVNYQAGTVQILDPSLEASNVPINISVENNAVFGQQTRRFTGVNVEHQISE----NFMLGGTLLN--TQKSNYGVEPVNNTIFGLNGNFSTEVPWLTRMVNKLPNIDTDVPSNVSIRAEMAMLKPNSP----------------TYLDDFEGAQALIDIR--LGWSLASMPL---NGHGRAKLSWYTIDP---GISD---LSINPTRRIFIDEVFPQTDQVQGTLDMVYYPATKGPYNNN--------LP----WGGMMRSL-DFEQSNVEFIQFWVMDPYV------------------GELVLNLGNISEDILRDG-KKQYENGLP-------WG-EVPATQSAFDANET-NRGLQDIGFDGLGDE---NE------------------------DPALDNYTYYLN-------------RYIDF------NSPQGNSPV--LPDVEDID-RDLTMNTV-NSYYEYRIEI-------------YVTDIR---------YWIQYKIPLS----------------------DFRSISFMRMYMTGFTSPTVLRFATLDLVRGDWRTYTK--LDVNTVNIEEN----IPYVLPPGVIREQLN----RQNEQSLSLLV---EDLEPRD--SRGVFKN-LNIDIRQYKKLKMFMHAELVGFLRMGTDFSQNFYQIELP-L---EFT----------IW-PEANE-----------LNIELSDLNKVKSLW----------RIGIKGNPSLGSIRTVMVGIKN--RGEVWFNELRLAGLD-NNGGWAAIAAIDANIADFANVSATGSKSTSGFGSIDQMPNERAREDAISYDVVTNVNVGQLL-PKKWGIQLPFNYGISEQVITPEFDPVYDDLKLED---------GK-----------DDVLEQAEDYTK-----RTSINLIGVRKD---NFYDIENFTFNYSYNETDHRDFEIAQLRDQSVNTGFVYNHSFEPLEVAPF-A----WKW----LKDLNLNLLPTTIGVNSNINRQF-------LQQRNYLFNWQYAINYNLTKSLRLNLTASNNNIVR----------------------------------------GLWDGF--FDIGEPNRHSQQMQLNYEVPFSKIPAL--DFIS-TQYTYTSNFD---------------------------------------WQRGG------------------N-TVQNANTHTITSSLTLQKFYDMLGL------------------------------------------------------------------------------------------------------------DIVT--MVKRLNFNYSENNGTVLPGY----------------PTI-GFVFG---------EAARNGW------FNEQFIQRTNKQLNITATAQPTKDITIDLVADRQYSDSYQEN----------YGSFSISTMMIGTAF----DTFNQFKEN-RITIANRL------------------------------TQQEVLLPAFFAAYTG------------------------PNWSIKYTGL-MKSKWFKKQFKRFSLSHGYRSAYSINSY--QTNL----------------------------------LILNNVVLTDQFNPLVRVDFEMQ----NSVSVLAEVRTDRAMSLSFDNNLMTEINGKEYTVGLGYRFKDVK-------GDLNLKADVTLRDNITIIRNL-----------------ITSGQNLMSLKFTADYALSKNLNALFFYDHSFSKFAVST-AFPQTTINTGFTIRYNFGN-- 
APG66464     ------------------------------------------------------------------------------PSETIVRYDEKKFVIVEKVGD----------------------------------VSNPIFL--TPEEYEKYRLKNDVKDYFK-------K--------SVFG----GTTVEVIPSGQINLKLGGIYQNNENPQVSIDNQSSFTFDFDQQISASIL----------------------------------AKVGERLKVTANYDTQATFGFQDQ-IKLEYT------------------------------------D------------------DDIIRNIEAGNISMPIKNSLINGAQSLFGVKTELQFGKTYVTAAFSQQNSESKTVVAEGGATIEPFELRATDYDNDRHFFLSQYFRDTY----KNALSNYPLI-VNITRVEVWVTNRNAN--RSIVGFADIGE---------YSYLQARRL---EFTLHPQLGFISLNRRLND-GEVLGVAFEYTV------VGSNG-SVFRVGEF---SND-------------ANIAVKLLRSEIL--FPTWRLMMKNVYAL--------FPLTQDGFRFELLYRD-----------QNKPLLNFLDLDKLDQSQF-------GDGF--FDFV---------------------E--------------------------------------------------------------------GITINSQRGYVIFPEPEPFGKDLEAR-L-----QRYTFNELYLTTKAQAQYQNKD-KFFLKGYFKSETAR-GISLGAF-NIPRGSVRVTAGGRALVEGVDYVVDYQLGRVQILDPGLEASGIPITARVENQQFFNQQRKTFFGVDVEHRFSE----NFVIGGTFLN--TPKVNFGAEPIDNVMLGFNIDYSTEVPLFTKLANKLPFVDTDAPSNLSVRADMAYLLPGSP----------------SYVDDFEASQIPIDLS--LQWFTASTPN--DYNNKRARMSWYTIDQ---NINN---LSREEVRQIRYSELFPNTDNFVRTLDLAYFPSERGTYNFD--------DP----WGGIMRAL-NFEQSNVEYLQFWLQDPYD------------------GDLYVNLGNISEDILKDN-RKQYENGLP-------WG-DVPFNQSSFDADEA-ARVNQDLGLDGLSDE---EE-----------------------DDPAGDNFQFFRGLDS----------RYKLY------NNTEGNSPT--YPDVEDIN-KDQTMNSV-ESYFEYRVSL-------------NIVDTK---------TWYQFRIPLR----------------------DFNSIRFMRMYLTKFKMPVVLRMGELELVRGDWRRYTK--FEVGVVSIEQN------YVLPPGILREQLQ----RQNEQSVSLKI---KDLEQDK--IRAIYKN-ISIDLRRYTNLKMFMHLEVVAVIRLGTDLNDNFYQIEMP-L---KLS----------AW-PEANN-----------LDLALDRLGKLKVER----------IIRVKGNPTLAQVRTVMLGVKN--SAEVWFNELRAVGFD-NKGGWAAVLNADANFADVADVSLAGRMSTIGFGNVEDRVQQRSIEEVKQYDVATTIQVGKMM-PKKWNMQVPMSYTYGEEFRDPKYDPQYQDVELAD--------------------------ANAQDYTR-----RKSISFINVKKN---KFYDAENFSVSYAYNEEFHKDYNIESYTNKNVIAGANYNFGFQPWVIEPF-K----WQV----IRDININPVPKTLAINSNINRNY-------LTQRRFLFNWDYTIGFDLTKSLALNFNATN---------------------------------------------DVFDKF--FAIGRPDHYHQKLNATYQIPLGKIPAL--NFIN-ADYGYTADFD---------------------------------------WQAAS--------------G---N-MIQNANSHNISSTIDFSRFYKNIKLK-----------------------------------------------------------------------------------------------------------DVIT--SVKKAKISYSETNQTMLQGY----------------PTF-GFVFG---------RAIENNW------YNKTYGRNNLKKLDYTVSVKPFRDLIIDVRGNRTKTNSLNQQ----------TGNFNSSYFMLGTAF----VLFQNFLDF-RTDVASRL------------------------------SSQEVLLPAFMAAYSG------------------------PNWTLRYNGL-MKYKWFKKNFAAFSVSHGYNSSYTIGGY--TNNL----------------------------------LLISSATLIDEFSPLIKVDFRMR----NSFSFKGEIRTDRALTLNFNNNTLTDIKGTEYVVGFGYRIRDVK-------GDVNLRADVSMRDNITQIRAI-----------------ITGGEKLFSFKFIADYNLNKNLTASFYYNHQTYRYAIST-TFPRQAINAGINIIYNLTR-- 
ANI90177     ------------------------------------------------------------------------------TSLRKIVYDSASYFIIEKIDS----------------------------------YRRPVQI--SQADFLRLQGQRDETSYYD-------K--------RIFGLTPDGKKIDVTPTGNINLSLGYQGQNIKNPTLSEKARKTGSFDMNAGANMSII----------------------------------AQIGNKLRLPISYNTDGTFSFNNQ-FKLNYQ------------------------------------D------------------DAILKSLQAGNISFQSKGTLMPSMQNLFGLEAQLHFGKLFVTGAVGSNRSQRQSITLQGGGLAQTINISLGDYDENRNFLLGNYFKDNY----NKTMSRLPLI-VRILRMEVWVTNVTGA--RSVVGLMDLGE---------FEQT-ARKL---EYYYNPQAGFISLNQQLQP-DQVLAVAYQYSY------NG-----VFQVGEF---SQD-------------KVLFLKLLKATSQ--LPTWQWMMKNVYSL--------SGLDSSNFDLNVYYNQ-----------SGKSIISILGADRLNSHND--------DGQ--FDFI---------------------R--------------------------------------------------------------------NFTVLPARGRIIFPVLEPFGKDLDSLAY-----KQYIYYQLYDSIKAIA-YANVN-RFVLQGTVKGSSSS-TISIGGS-NIPQGSVTVTAGGRTLLEGVDYTVDYINGTIQVLNQSILDAGTPVNVQFENNSNISTVQRNFLGVRLDYLVNK----NLTLGATMEK--TFKTNYGQDPINNTMYGVDMNYHADWDQLTRWLNKLPFYSTNAKSSINIYGEAAMLKPNHP----------------VYIDDFESSSSEFDLR--TAWSLASTPA---YGKNRALLAWYNIEP---YKNL---LSDPRVRPVYESELFPNQSQ-TTTFDLSFYPNQRGPYNFT--------NP----WGGIMRAL-DFETQNVEYIEFWMQDPFI------------------GKLVFDLGNVSEDVLKDG-KHMYENGLA-------WG-VTPANPIAFSNTAA-DRPYQDVGLDGMDDD---GE-----------------------LDPSADNYQWYRDFTS----------RYKHY------NNPQGNSPV--YPDNEDLN-GDNTINQT-EQYYEYQINL-------------YVAD------------WYLFRIPIK----------------------DFKSIRFMRMYLTGFNDSTTIRFAELGLVRNAWRPFTY--LTITSVNTQDN----IPYKMPPGVQQLQSL-GGGLEKEQSMSLQI---QNLQRND--SRSVFKN-MNLDMRRYGQMSMFLHAELVAVIRIGQDFLDNYYEIRIP-L---QVT----------IW-PDANH-----------LMVQLQDLVTLKLNR----------TYSVKGNPNLAQVTSFLVGIEN--DAEVWVDELSLSQMN-EKGGWAAQGRVDMQLADLGTLSVSANTSTAGFGTLEQNVNERSTNDMFQFDASASIDAGKLF-PKKAGFSIPFYAGYNRTVLTPQYDPYNQDVLFKE---------QR-----------DSARNIAQDLST-----TKTFSFTNVRFA---KIWSLSNFDFSYSYTQTNQTNPLIEKNSITHTYGGLGYTFNGQPKYWQPF-R----LSF----IRDFNLNPTPSLMSFRMTFDRQQ-------TYDNYFNMTRNYNLSWNLTRSLNIDFTANNLSVID----------------------------------------SVWHNF--LKGGRNTQYAQAATLSYSLPLNKLPFA--DWIK-ADYSYSATYN---------------------------------------WIAAN--------------G---N-VIENGNSSTIKADMDFRKLYNKSRLK-----------------------------------------------------------------------------------------------------------RLLT--MVKSLNISYALTNNSRLPGY----------------PGF-GYIFG---------EKARQHV------FNDLYSQSYTKMLTINAELEPAKDLNIQLSMMKSFNKNYSEL----------AGGFTVSYASFKSLF----KTFTQFSDY-RQIISQRL------------------------------YAQNVLIPAFLAAYTG--------ITENN--NPLGSI---PNWSISYAGL-SRIGNLSNTFSNITLNNTYSGTLAMNSF--TSAL----------------------------------FVIPNITISESFAPLVGINVTLA----NQSTFSFQYGKTRQLSLSLVDYQVSEVNTTSYALDFSLVKHNAK-------NDLTFGLNLAMSDQFNSNTTL-----------------STGGQKVVSISPSINYVLNNRINLKFYFNQTRTLPYVST-TPPITTTNAGLQITMSLQ--- 
APG60392     ------------------------------------------------------------------------------PQSSRYEYDPIRYFYKQNLGE----------------------------------LGLPLVL--TPEEFEDLVLIEEMRKYFK-------D--------SIFG----GSEINIVPQGSVELDLGMLYTKQDNPSFSPRNRRNLSFDFDQRISLSLL----------------------------------GQIGERLQVTANYDTESTFDFQNQ-LKLEYT------------------------------------E------------------DDIVQKIEVGNVNMALNNSLIQGAQSLFGFKTELQFGKTRITGVFSEQKSERRTVNVEGGATVEEFERFALDYDQDRHFFLAHYFRDHY----DEALKNYPFI-IQIKRIQVWITNRTNN--RNIVAIQDLGE---------YAKLEARQL---EFTVNSQLGYISLNQRLSN-DEVLAVAFQYTL------NG-----VYQVGEF---AND-------------QNLVVKLLKSTIT--EPVWDLMMKNIYSL--------YQLEREDFRMNILYTD-----------TETPLLRVFRLDQLNTNND-------GDGF--FDYV---------------------P--------------------------------------------------------------------GLTIDPQNGNIIFTTVEPFGEHLFEK-L-----QKYVFRAMYRTTKTQAEEADKN-KFQLKGRYKSAEIE-GIPI-GF-NLPPGSVTVTAGGRVLQEGVDYVVNYELGRVQILDEALLASDIPIQVNTENNALFGQQTKRFTGINVEHQFNE----NFLIGGTFIN--TQKANYSYEPINNTILGVNLNYSTEVPFLTRLVNKLPNIDTDVPSNLSIRGEFAYLVPGSP----------------TYIDDFEAAQTSIDIN--LSWELSSVPI---VGYKRAKLAWYTIDP---GISD---ISSYASRRVGLNEIFPNTDQVVYTMDVAYNPSERGPYNYN--------NP----FGGIMRSI-NFEQSNVEYIQFWVMDPYI------------------GSINFNLGNISEDVLKDG-RKQYENGLP-------YG-AVPADNSAFDSEGD-ARILQDAGYDGLLDA---EE-----------------------ADPSADNYEYFLS-------------RYRNY------NGTQGNSPT--LPTTEDIN-RDNTMNTI-NSYFEYKIPF-------------YITDVK---------VWLQFKVPVF----------------------DFRSIRFIRMYLSGFQNPTLLRFGTMDLVRGDYRRYNQ--FEVNAVNIEEN----IPYVLPPGVSREELY----RQNEQSLSLSV---CGLQPQD--ARAVYKN-FQIDMRQYKNLEMFIHAELVAFVRIGTDFTDNFYQVEIP-L---SPT----------IW-PEINR-----------LNLELDLLQQVKTAV----------RLGVKGNPSFGNVRLMMLGVKN--CGEVWFNELRLSDLK-NEGGWAGVVSMDSNLADFANISATGRRSTVGFGGIEQGPNQRSREDLQQYDMVTNVNMGQLL-PENWGVKIPVNYSRGEELVTPKYDQEFLDVELDT---------ER-----------DQVKKQSQSYTK-----RESVNVIGLRKE---MPYDIENFAFSTSYNQIDHRDFEIEESIDQSVRVGATYEFNFPEKTLEPL-K----FAL----LKDFNFNYLPSNINASSNIFRQY-------LYQRNYLFDWQYGVNYNLTRSLSFAFNASNNRIIR----------------------------------------GLWDDF--FNTGEPNLHFQTLQVNYQVPFDKIPVL--RFIK-ATYSYTGDFQ---------------------------------------WQRGS--------------G---N-SIQNSNTHSINASLNMQDLYNYVGL------------------------------------------------------------------------------------------------------------NIIT--GVKSLQVNYRNSRGIYLPGY----------------PTT-GFTFG---------MAAERGW------FNQQYTSLENEQLDAQATLDLLPDLTIELTGRKNYSENYSEN----------YGNFNVSTLLIKTAF----ASFSKFREN-RLEIARRL------------------------------TNQAVLLPAFVAAYSG------------------------PNWNLKYTGL-MRLEWFRDKFRRFSINHGYRSDYTLNQF--QTNL----------------------------------ILYSNIVLTELFTPLARIDFETK----GNIQILAQLEKDRSLAFSFDNNLLTEYSGNEYTVGLGYRIKDLK-------SDLNFKADVSYRKNRTIVRYL-----------------TISGQDIWAVNFTADYGLSRNLTARFYYDHSFSEYAVST-AFPQTTIRSGITLIYNFGN-- 
APY08721     ------------------------------------------------------------------------------PNSSKYTYDPIRYVYTETIGD----------------------------------INYPLIL--TPEEFQRLVLEEKLKEYYK-------E--------TIFG----GNTINVIPSGYAEVDLGVLFSRQDNPAFSPRNRTNFTFDFDQRIGLSLL----------------------------------GKVGTRLQVTANYDTEATFDFQQL-VKLEYT------------------------------------E------------------DDIIRKIEVGNVNMPLNSSLIRGAQSLFGVKTELQFGKTRVTAVFSEQQSQSRSVTAQGGGTLEEFEFFVRDYDENRHYFLSHYFRDNY----DKALLQYPFI-LQITRVEVWVTNRNNQ--RNVVAFQDLGE---------YGKLEARKL-Q-DYFLNTELGYISLNQRLLN-DEVLAVAFQYTR------GG-----VFQVGEF---AND-------------QSLVLKMLKSAVT--QPIWDLMMKNIYDT--------FQLSQEDFRLNIFYTE-----------QETPLIRLFHVDRLNSNND-------GDGF--FDYV---------------------P--------------------------------------------------------------------GLTVLTQNGKIIFTKTEPFGRYLFDV-LA----QKYVYDLLYKSTKTQA-ESEKN-KFQIKGRFKSSGGDGGIPIGAF-NVPRGSVRVTAGGRVLVEGIDYTVNYQLGRVEILDEALKASNTPIDVSVENNAVFGQQTRRFTGVNVEHQFNE----NFVLGATLLN--TQKANFNSEPINNTIFGFNGNYSTEVPFLTRLVNKLPNIDTDVPSNLSVRGEFAYLLPGAP----------------AYIDDFEGTQGAIDLL--LSWFLSSRPK---NGYGRGFLNWYTVDP---GITD---VSNLYTRRVFIEEIFPEVDSVINTLDLAYYPNERGPYNFD--------TP----WAGISRQI-DFEQANVEYIEFWVQDPFL------------------GKLFINLGNISEDVLKDG-KKQYENGLP-------YN-VVPQNQSTFATTGQ-ERANQDVGLDGYDDA---EE------------------------DPAKDNYTYYLN-------------RYKQY------NGQEGNTPD--QPDVEDIN-RDNTMNTI-DSYYEYEIDI--------------IYDTK---------VWYQFRIPIN----------------------DIRSVRFARMYLRDFTEDVVLRFATLDLVRSDWRRFTL--FNVGIIGVQEN------YVIPPGVRREELN----RQNEQSLVLEA---CELEPED--SRGVFKN-INVDMRQYKKLRMFLHAELTAFIRMGNDFNQNFYQIEIP-LLPSDLA----------IW-PAVNE-----------INISLDILQDIKSQG----------RVAIKGNPNFGDIRVLMVGLKN--CGEVWFNELRMSDLE-NEGGWAAVVSMDSNIADFADVSATGRRSTIGFGGIEQSPNERSREDVKQYDVVTNVQIGQLL-PKKWGIQIPFNYSQSEEIITPQFDEYYRDIELQT---------DQ-----------DSILKVNENYTK-----RKSINFIGVRKQ---RFYDVENLTFNYSYNKVEHRDFEIENSLDQNVRAGVNYNYAFEPAKIEPF-K----WKI----LKDFNLNLLPSNISVNTDINRQF-------LFRRNYTFDFQYVINYNLTDALSLNFSAANTNIVR----------------------------------------NVWDGF--FDFGDPNFQTQQLQVNYELPLYKIPAL--SFLR-TTYTYNGAFQ---------------------------------------WQKGS--------------G---H-SIQNSNTHNINSTLNMETFYKSIGL------------------------------------------------------------------------------------------------------------DIVT--MVKRIQFGYSETNGTFLPGY----------------PTW-GYTFG---------LVANNGW------FNEQFTSLKNSTLDYSVNVEPMRDLKIDFIGNRTYAENFTEN--PVT-----FGNFNISTALIKTAF----DAFDDFRAN-RLIIANRL------------------------------NSQRVLLPAFLSAYQG------------------------PNWTLKYTGL-MKIPWFKKNFRRFSIQHGYRSRYTINQF--RTNL----------------------------------TLYSNINLEEQFSPLVRLEFEMK----NSIKVLAEVQKDRLLSLSFDNNLLTEIQGQEYTLGLGYRIKDLR-------SDLNMRADISVRDNKTIIRYL-----------------ITAGQTVWSGKFSADYAFSKNLTAIFYFDYTFSDFAIST-SFPQTSLRSGITLRYNFGN-- 
APY11250     ------------------------------------------------------------------------------PNSSKYTYDPVRYIYTEKIGS----------------------------------INYPIIL--TPKEYYELVAKENIRSYYK-------E--------SIFG----GNTIEVIPQGSVEMDLGVLFSKQDNPAFSPRNRSNFTFDFDQRINLSLQ----------------------------------GKVGERLQVNANYDTQASFDFQNL-IKLDYT------------------------------------E------------------DDIIQKIEVGNVSMPLNSSLITGAQSLFGVKAQLQFGKTTVTGVFSEQKSQANTVVSQGGGTVEEFEFFIQEYDENRHFFLAQYFKDTY----DTSLKDYPFI-LQITRIEVWITNRSNQ--RNIVALQDIGE---------YAKLEARKL-Q-EYDLNEELGYISLNSRLNN-DEVLAVAFQYTV------GG-----VYQVGEF---AND-------------QSLVLKLLKSSIT--QPVWDLMMKNIYDT--------YNLSQDDFTLNIFYNE-----------ENVPLLRVFNLDKLNFNND-------GDGF--FDYY---------------------P--------------------------------------------------------------------GITVIPDNGKIIFTSAEPFGEYLYNV-------QKYVYDILYKETKTAA-EVEKN-KFKIKGRYKSTGSD-GISLGAF-NVPRGSVTVTAGGRVLVEGIDYTVNYQLGTVQILDEALKASSTPIEVSTENNAVFGQQTKRFTGLNIEHKFNE----DFVLGATLLN--TQKANYGTEPINNTIFGINGNYATKVPFLTRLANKLPNIDTDVESNLSLRGEFAYLAPGSP----------------SYIDDFEGTQNSIDLT--QSWFLSSRPV---NGYGRAMLNWYTIDP---DITD---MSSLYTSRVFINELFPDQDSVLYTLDLAYYPQERGPYNFD--------NP----WAGITRAL-DFEQQNVEYIDFWVQDPFQ------------------GKLVFNLGNISEDIIKDG-KKLYENGLP-------WG-VTPQNQSAFDTTGD-ERTNQDVGYDGYNDV---EE------------------------DPANDNYIYFLD-------------RYKHY------NGVEGNTPD--QPDVEDIN-RDNTMNTI-DSYFEYELDI--QAI--------FLRDYK---------VWYQFRIPVE----------------------DLRSVRFMRMFLKEFSETTVFRFGTLDLVRSDWRRYTQ--FSVGVIGTLEN------YQSPPDIEPEELF----EQNEQSLVVNV---CNLEAED--SKAVYKN-ISIDMRQFKRLRMYMHADLVGFIRMGNDLTENFYQIEIP-L---QVS----------LW-PEANE-----------INLEIEKLGDIKSLG----------RIGIKGNPNFGDVRTLMVGVKN--CAEVWFNELRLSDMD-NEGGWAAVVSMDTNIADFASISATGRQSTSGFGSIEQGPSERSLEDVKQYDVVTNVQIGQLL-PKKWGVQIPFNYAQSEELITPKYDAYYEDLTLES---------ER-----------ETIKEQSEDYTK-----RQSINFIGVRKN---RFYDVENVTLNYSYNKVEHRDFEIENSVNKAVRVGANYAFNFNPVKIEPF-K----WKF----LKDFNFNLLPSSFSVNTDINRQF-------LFRRNYTFDFQYTINYNLTDALQLNFNAANNNIVR----------D-----------------------------DVWDGL--FDFGDPNRQTQTLGLTYQLPLNKIPTF--NFID-ANYQYTGTFN---------------------------------------WEKGS------------------N-SISNSNVHDLNASLDMTRFYKYIGL------------------------------------------------------------------------------------------------------------DILT--SIKRMQLRYSENNGTYLPGY----------------PTV-GFTFG---------LAAKKGW------FNQQYTTTHTKQLDISASLEPIKDLKIDLVGNRTYYENYSEN----------FGNFNISTVLIKTAF----KTFNEFRSN-RLKVAERL------------------------------TNQKVLLPAFLAAYTG------------------------PNWDLKYSGF-MKFAWFKKRFKRFSVTHGYRSAYTINQF--NTNL--------------P-------------------RLFGGINLTESFSPLVRIDFEMK----NSVKILAEVAKDRMLSLSFDNNLLTEVQGNEYTLGLGYRIKDLR-------SDLDMKADISVRDNKTIIRYL-----------------VTSGQTIWSLKYTADYAFSKNLTGIFYFDYAFSEYAIST-AFPQTTIRSGITLRYNFGN-- 
APZ46440     ------------------------------------------------------------------------------LAEKEVIFDKAKYVIIEKIGD----------------------------------TKTPIFL--TQKEYAQYRLKRDMLQYFK-------E--------SIFG----GNTVKVTPTGNLNLKLGVIYQNTENPQISEENRSSFTFDFDQQINASIR----------------------------------AKVGERLEFTANYDTQSTFDFQNL-VKIDYS------------------------------------E------------------DDIIQGIEAGNIAMPIKNSLINGAQSLFGVKTKLQFGNTSVTAVFSQQNSESKTVVAEAGASIEEFELLATDYDNDRHFFLSQFFIDNY----ANSLKQYPLI-VNITRIEVWITNRNAT--RSIVALADIGE-T-------YSMLEARKL---EYTLNSQLGYISLNRRLND-GEVLAVAYEYTV------AGVNG-KSFKVGEF---SND-------------DNLAVKLLRSEIL--FPIWRLMMKNVYAL--------YPLSQDGFRFEIQYRD-----------PNLPLIQVFKLDQLDQSQY--------DGY--FDYV---------------------E--------------------------------------------------------------------GITVISENGYVIFPEPEPFGNDLVLN-N-----DEYLFKELYLNTKINIKYQNKD-KYFLKGYFKSESAG-GIPIGAF-NVPRGSVKVTAGGKQLVEGVDYVVDYSLGRVQIIDPGLQASGTPISVSTENNAVFNQQRKTFMGIDVEHKFSD----EFIVGATVLN--TPKVNFGAEPINNTMFGVNIDYSTEVPYFTKLANKLPFVDTDVPSNLSVRADMAYLLPGTP----------------SYIDDFEASQIPISLL--LDWYEASTPR---YNNKRGKLAWYSIDQ---SINA---QSRAETRQINYSELFPDQQTLIRTLDLAYFPQERGSYNFN--------KP----WGGIMRPL-NFDQANVEYIQFWIMDPYQ------------------GDLYINLGNISEDIVKDN-RKMFENGLP-------WG-DVPRNPSAFSEDDT-ARTNQDVGFDGLNDL---EE-----------------------ADPAADNFHFFRGLDA----------RYKDY------NNTQGNSPT--YPDVEDIN-KDQTMNTV-ESYYEYKISM-------------YIVDEK---------TWYQFRVPIR----------------------DFNSIRFVRMYLTNFKIPVVIRFGELDLVRGDWRRYTK--FEVGVVSIEQN------YIQPPGIERERLQ----LQNEQSVTLSV---TNLEPNK--TRAIYKN-ISVDLRRFKNLKMFMHLEFSGIVRLGTDLAENYYELEVP-L---TVS----------IW-PEENN-----------LDVLLEALGKVKLER----------TITVKGNPTLAQLRTIVLGLKN--TGEVWFNELRSSDFD-NEAGWAAIVNADANFADVANISLAGSMETVGFGNVEDRVSQRTLDETKQYDVSTSVSLGKVLTPKKWGLQIPMSYSVGETFIDPKYDPQYQDVELAD--------------------------EFSRDYTK-----RTSISFINVKKN---KFYDVENLAVSYSHNKEFHRDYNIEKYINENVMASAAYNFNFNSKPIELF-K----WKF----IKDLNINPIPTTLAINSRINRSY-------LKQRRFLFDWDYAVGFDLTKSLQMNFNASN---------------------------------------------QIFDDF--FNTGRPNQYHQKLNGTYQLPLNKFPFL--SFMK-ADYAYTADFD---------------------------------------WQVSS--------------G---N-VIQNANTHNINTTFSFEKLYKSIGFK-----------------------------------------------------------------------------------------------------------GILT--SVKQGKISYTENNGQYLQGY----------------PT--AFAFG---------KALTNGWP--DI-YNKTYSRTHYNKLDYSFTVQPIKDLNIDIRGNKIQTKDLSQQ----------TGNFSTSHSMFSTAF----ALFQTMKDY-RSIIANRF------------------------------NSQQVLLPAFIAAYSG------------------------PNWTLRYNGF-MKMKWFKKNFSSFVVSHGYKSSYTISSF--TNNL----------------------------------KLIASATLVDEFSPLIKVDMKMK----NSFSFRGEIKRDRTLTMNFNNSTLTDIAGKEYIVGLGYVFKDVK-------GDINLRTDVSLRDNLTQIRYV-----------------ISGGQRLFSIKFTADYTLSSNLTASFYYNHQTSRYAIST-TFPRQAINGGFNIVYNLGGN- 
SCD20089     -----------------------------------------------------------------------------------------------MIGD----------------------------------IDTPIVM--TPKEYMEYHLKQMQHRHFR-------------RGATIFG----PGGVRITTQGSMEISAGLKRDVTNNPTLPQRARIRNRFDFDQQIQLNMN----------------------------------AQVGDKINFNINYDSDATFDMDARQIKLAYR------------------------------------E------------------DEIIRNIEAGNVSMTTSNSLINGGTALFGIKSDLQFGKLHINTLFSQQQSETQTVNSRGGVQTTPFEFNADQYDENRHFFLGYYFRESY----NHALSKLPYI-VSITRMEVWVTNKQGN--RNLVAFADLGE---------YEKLEARLL---EYTFQPQIGYVSLQMPLQA-DEVLAVAFEYTR------NG-----VYQVGEF---SDD-------------GALFVKLLKPVSL--AYTWDLMMKNIYSV------SAYDLQKEHFKLQITYQS-----------EERLLLRVMNLDRLNSRND--------DGI--FDFL---------------------D--------------------------------------------------------------------GYTIDSKNGRIIFPVVEPFGSHLREK-I-----ARFIYQELYDSTLTAA-VPEKN-KFRMNGEYRGSSGA-EINLNAM-NVPRGSVRVTAGGITLTEGADYTVDYLSGVVRIINRSIIDAGTPVSVTLENRMISQMQRKTLMGVNLSYNFTK----NFSVGATLMH--IMKTVFGDESAKNTLWGLNLDYKKESIALTNLLNMLPFVEATAPSQLSARVEFAHLIAGHY----------------SYLDDFESSASGIDLR--YGWSLAATPY---QGKNRAQLAWFYIDG---HIKNTE-LSDHRVREIYEREIFPGRDATIPVLNLSYYPNERGPYNLD--------NP----WGGITRRM-DFEAANIEYIEFWLMDPFV------------------GDLYFNLGEISEDVLKDG-KKFFENGLP-------WG-KYPKRQSAFDNSRG-SRRLQDVGLNGLSSE---EE-------------------PHSPNDPAGDSFRHYRGQDR----------RYKYF------NGTEGNSLS--TPDIEDID-NDNTLNEN-ESYYQYKISL-------------FIVDKR---------VWYQFKIPIQ----------------------GFNNIRFMRIFLTGFEEPQFLRFATLELKRSEWRNYRN--LGISTVNIEEN----VNYVLPPGVTRILDP----QENEQSLSLKI---TNLDPDD--SRAVYKG-SMYDLRRYKRLQMFVHAELSIFLRLGSDYRNNYYEYEIP-L---RLT----------VW-PVENM-----------FDFPLALFTDLKLAR----------RITIAGNPSLAEVKVLMIGIRN--SAEIWVNELRLGEFD-EKGGWAAQGNVQLALSDIGTVSFSGRKETAGFGALNQSLLERRDDDYTSVQLALNLDMGRFL-PKQIKLSAPLYFSYSNQLTAPLYDPFNQDILLSE---------LR-----------DSIRRIATTGIK-----DINLSLSNVKMD---MPYDPANFSFTYARNQNLRRSPDTEYATLKDFRIQANYDYTPQIKTWEPF-K----TKP----LRAINLNFLPNNIRLGSNLVRHY-------SFSRNFFWDRNISITWDLTRNLRTSFRSGTIAEIE----------------------------------------SVMQSI--LELGKPLNYTQTADVTYTLPFAHIPLL--DWVN-SSAAYHSRYR---------------------------------------WERGA--------------G---N-FLQNDLSFTLNSRFNMALLYNKIPFR-----------------------------------------------------------------------------------------------------------HTLM--MFRSISINWGYKTRSDIPGF----------------PGW-GFAFG---------KLKNSGL------NITPAIYNETRNLRFDASLEPLPGLRIDLNTLYEKNHRTEIQ----------GGSFAMTIQTLSSAF----RAFEKFLEN-RQIISERT------------------------LA--V-NSADVLIPAFLAAYTG----------------------LLPNWLVSYNLM-RMFPQLGEHMQSLTLTHQYLSQYRIGSF--ESFM--------------------------------TPFNITSASIQESFNPLIEARGVWD----NNVSLHFRINMGRTLNLNIASYQIVETNDRDFVTSLGYRIQHFN-------NDLNIRLDISRKTTHALVRRI-----------------ATSGIRTTTISFSADYALSRLITMRAFFDKMIHRPLVSSGSYPSSTTSAGISLRFNMNQN- 
AFM02570     ------------------------------------------------------------------------------PRSAVYRLDDTFYDV----------------------------------------RDAPNSYRISVEDYTKLKTYYDDVAYYK-------KVALPS----LLG----GDKIEIQPTGSVLLDFGGKWQRIDNPQIPVRQQRNGGINFDQRIQFSIL----------------------------------GKLGEKMQLNANFDTKAAFQFENQ-FNQGYT------------------------------------E------------------EDIVQEVQFGNVSLNTTNTLITGSQNLMGITTRLRFGKLWLNTLIANQRGVSESITIRNGAQGQEFEIRADQYETNQHFFLGQFFRDNY----EQALRAVPSI-VNITRVEVYVTNRNND--RNIIGFMDLGE---------YSFLRARKL---EFTFHPQLGYISLQQPLRN-DEILAVAYEYTY------NG-----VFKVGEM---TED-------------DAIFMKLLSPPTI--LPIWDLMMKNVYSL--------TQLQQENFKLQVIYRD-----------EDVPLVQITNLDRLNPNLD--------DGN--FDFL---------------------E--------------------------------------------------------------------NITVQSDQARIIFPVVEPFGDKLLEL-F-----IKYVFNELYDGTQADA-YANKS-KYFLTGSYQSGSGS-EVILPGI-NISEGSVMVRAGSVMLTEGADYTVDYQFGRVRILNEGVMASGKDITIQYERADLFSVQQRNVMGLDAEYILNK----DVKFSATLLH--ITRVTTGLEPVKNTMIGATASIQKESGFLTRMVDAIPGLDTKEKSTVTFRGEYAQLIPGEN----------------SYVDDFESSEIPYDLT--ITWKLGSTPQ---YSYKRAKMSWHSVDV---NISD---KLNHYVRQIEFDEIFQERDSPETTLDLAYYPSYPGQYNYN--------NP----FAAITKGI-DFDNINIQYIEFWMLDPFI------------------GKFYINLGNISEDVIPDR-RHGFENGLP-------WG-RVTTQQYAFSAEDG-ARERQDVGLDGLNDE---DE-----------------------ADPSKDNFKYYLGQDN----------RYFDF------NGTEGNSPE--LPDNEDLN-RDNTLSDL-DGYYQYEVDL-------------YVVDEV---------VWYQFRIPIR----------------------GFKSIRFIRLFMTDWEQPVVMRMAHFQFVGAQWRPYSS--V-ISTVNIEENGS--ISYAVPPDFERDTDP----RLNEQSLQLCV---EDLQDGD--SRAAYKN-IIYDFVFYKRLKMFLHANVTAFLRLGTDFKENYYEIEVP-L---TMS----------IW-LEENE-----------IDLPFDALYDTKTER----------KLRVVGNPDLSSVQTIMIGIRN--SVCIWANELRVTDFN-TEGGWATNLQLQTQLADFATVNAALRYSTPFFGGIQDRISDRTRETNLFYDVSAATQLDKIF-LNRLGISLPLFVGYEQTRITPLFNPLDPDIRLER---------DR-----------QNYRKLVQDRLT-----RRSINLTNIRKQ---NFWDIENFAASVSYTDSKRTNITLATDELRETKVGLVYNFGFDAKPFEPF-K----LKF----IRDFNFNYLPNNITVTGQVNRYF-------YFQKSFFFDRNYTVQWNFTKSLLADYNATASAIID----------------------------------------SVWSNI--QSLGRMKYFSQATTLNYRVPLDKFPAL--DFFT-ADIRRTSNYT---------------------------------------WTANA--------------G---N-MARSSSQFLVNGQIDMQKLYNKSPYR-----------------------------------AYKE---------------------RLEYRITKFNKK-GIKLDRLI---VNKRYDRKVAR------------KALL--SIKRITINYSINGNTMLPNL----------------PGL-PFVLG---------DMANSGY------QTNPIVQDQAKTLSIRMDIEPLKDFQLQIEGQRTQGANYSEV----------TGNYNISYFSLSTAF----PLFDDFIAN-RNTVKSAL------------------------------GSQDVLIPAFLSAYSG------------------------PNWRLTYNGL-TKLEVFKDRFRSISITHGYSSTYAVGSY--TSSL----------------------------------FVVNQVSITERFSPLIGINIRTN----NDITFRFNFNKDRTLSLNLSNAQLAEQRNNDFVFDVGFVKKGVK-------NDLTFRCAVTLRDTKIIQRKI-----------------FTGGNFNLQFKPTLAYVVNKRVSLTAYFDRAINKPRLSN-SYPRYNTAFGVQVRFNLAQ-- 
AOZ99490     ------------------------------------------------------------------------------PKSSAYTYDPKRYIYTSSVNG----------------------------------IKYPLIL--TPKEYENLVLKESMKDYFK-------R--------SIFG----SNTIDVKPTGSVEMDMGVRFTRQDNPSFSPRNRSNLAFDFDQRISMSLM----------------------------------GKVGTRLNVNANYDTQSTFAFQNL-LKLEYA------------------------------------E------------------DDIIQKIEVGNVSMPLNSSLIRGAQSLFGVKAQLQFGKTMVTGVYSEQKSQTKTVVSQNGGTVQDFDIFALDYDNDRHFFLSQYFRNKY----DAALKSYPFI-VQITRIEVWVTNKQTR-NRNVIALQDLGE---------YSKLEARKL---EFTYHPQLGYISLQQRLSN-DEILAVAYEYTI------GD-----VYQVGEF---GND-------------QSLILKMLKSNLT--NPVWNLMMKNIYQI--------YQIKQEDFRFNILFTD-----------AETPLLNVFNLDKLNYNND-------GDGF--FDFV---------------------P--------------------------------------------------------------------GLTMDSQNGRIIFTTKEPFGELLFSK-L-----QKYVFRSMYRNTQSGA-DSEKN-KFLLRGRYKSSAGD-GIPIGAF-NVPQGSVVVTAGGRILVEGVDYSVNYQLGRVQILDPSLQASNTPINVSLENNSIFGQQTRRFMGVNVEHKFSD----KFTLGGTFLK--TQKSNYGQESVNNTIFGFNTNFSTEVPFFTRLANMLPNVDTDVPSNLSIRGEIAFLKPDTP----------------LYVDDFEGSQSTIDMR--YAWSLASTPE---YGHKRSKLAWYTIDP---GISN---ISLNSTRRIYSKELYPTLDQVINTLDLTYYPSERGPYNNN---------P----FGGIMRSI-NFEQGNVEYIQFWVLDPYV------------------GKVYFNLGEISEDILKDG-RKQYENGL-------PWG-DVPASQSTFDADTQ-NRRNQDVGLDGLSNN---AE-----------------------PDPAADDYTFYLN-------------RYKNY------NGVDGNSAV--FPDVEDVN-RDNTMNTI-NAYYEYSIDM-------------YVTDVR---------AWIQFKIPV-----------------------DFRSIRFMRMFMTGFEDEVTMRFGALDLVRGEWRRYTA--LDVIAVNVQEN----VNYITPPGVQREQLY----NQNEQSLSLRV---EGLEPND--SRAVFKN-VSVDMRQFKKLKMFLHAEMVGFIRFGNDFTQNFYQIEIP-L---KVT----------VW-PEANE-----------IDLSLALLTQLKVEA----------RLGIKGNPNFGLVRTLMVGIKS--KGEVWFNELRLAEMD-NRGGMAAVLNVDTNFADFATISATGKMSTVGFGTIEQGPNERSREDIQQYNIVTNLNLGKLL-PNKWGINLPFNYSVGEETIKPEYDPFNQDIKLKE---------TR-----------ANLRNRAIDYTK-----RTSINFIGVRKQ---HIYDPENFTFSQSFNKVEHHDYEVEDYLDQQASTSVDYAYTFDNKAVEPF-K----WKL----LSDFNFNFLPSNITFNTNINRQY-------LYRRNFGFNYNYGFNYNLTKSLKFSYAASTNNLVK----------------------------------------SIWDSY--WDIGDPNRHTQQLIVNYDIPINKIPLF--GFVK-ANYTYTGDYS---------------------------------------WQKSA--------------G---N-TVQNARTNTLNASFNMDMLYKYLGL------------------------------------------------------------------------------------------------------------GVLT--SVKNVQINYTENSGTMLPGY----------------PSL-GFIFG---------EAAKNGW------FNQNYTQVSNKVLRATANVDLFPDFKIDLTMDRSFSENYSEQ----------YGMFSISTILIKTAF----AAFDDFRSN-RLLVANQL----A-------NNPERKRIIS--------SNQAVLLPAFVAAYSG------------------------PNWTVKYNGL-MRYDMFKKTFRRFSLQHSYRASYTINQY--RSNF----------------------------------TIMSNVNLVEQFSPLLRMDFELK----NSLKVLTEIKKDRALSMSFDNNLLTEVKGVEYIVGLGYRFKNVV-------GDINLKADLSYRNNQTIVRYL-----------------LAGGQNLWSLKVTADYSFSKNLTAIFYYDHSFSKAVIST-SFPITNIRSGFTLRYNFGN-- 
AOC94094     ------------------------------------------------------------------------------PPSSAYKYDPIRYIYTTSVDG----------------------------------INYPLIL--TPKEYEDLVLKESRRNYFR-------R--------SIFG----SNTIDVKPTGSVEMDLGLRYTKQDNPSFSPRNRSSLTFDFDQRISMSLM----------------------------------GKIGTRLEVNANYDTQSTFAFQNL-FKLAYT------------------------------------E------------------DDIVQKVEVGNVSMPLNSTLIRGAQSLFGVKAQLQFGKTTVTGVFSEQKSQTKSIVAEGGGTVQNFDLFALDYDNDRHFFLSQYFRNKY----DASLKNYPLI-VQVTRIEVWVTNKQNR-NRNIIALQDLGE---------YSVLEARKL---EYTFNPQLGYISLQQRLAN-DEILAVAFEYTV------GG-----VYQVGEF---GSD-------------QSLVLKMLKSSLT--NPVWNLMMKNVYQI--------YQIKQEDFRLNILYTD-----------DQTPLLNVFNLDRLNYNND-------GDGF--FDYV---------------------P--------------------------------------------------------------------GVTVDVQNARIIFTTKEPFGELLFRK-L-----QKYVFRNMYRNTQAGA-DSDKN-KFLLRGKYKSSGSN-GIPIGAF-NVPQGSVVVTAAGRVLVEGIDYSVDYQLGRVQILDPSLQASNTPIEVSLENNSIFGQQTRRFMGFNIEHKISE----KFVVGGTFLK--TQKSSYGQESVNNTIFGFNGNYSTEVPFLTRLANKLPNIDTDVPSNLSIRGEIAFLKPDAP----------------IYIDDFEGTQTTIDMR--YAWSLASTPF---YGYKRAKLSWYSIDP---GISN---LSLNTTRRIYSKELYPNTDQVINTLDLTYYPSDRGPYNNN---------P----FGGIMRAL-NFEQGNVEYIQFWVLDPYV------------------GKIYFNLGEVSEDVLKDG-RKQYENGL-------PWG-DVPASQSAFDTNPD-NRKNQDVGLDGLPDA---KE-----------------------EDPAADNYKYFLN-------------RYKRY------NGTEGNSAV--LPDVEDIN-RDNTMSTI-NAYYEYSIDM-------------YITDIR---------AWIQFKIPV-----------------------DFRSIRFMRMFMTGFNDQMTVRFGALDLVRGEWRKYTG--FDVAAVNIQEN----VNYVIPPGVQREQLY----NQNEQSLAVRI---TGLEYQD--SRAVFKN-VSVDMRQYKKLKMFLHAEMIGFIRFGNDFTQNFYQVEIP-L---KVT----------VW-LEENN-----------IDLALSLLTRMKILGI---------TLGIKGNPNFGLVRNLMVGVKS--MGEVWFNELRMSDLE-NKGGMAALLNVDTNMADLMTLSASGKKSTIGFGSLEQGANERDREDIQQYNIVTNINLGKLL-PPKWGINLPFNYAIGEEVITPEYDPFNQDIKLDQ---------EK-----------ENIRTRAVDYTK-----RKSINFIGVRKD---HVYDVENFTFSQSYNQVERHDYEVENYNDEQSNTAVNYAYTFQPKEVVPF-K----WKM----LSDFNFNYLPSNVSFNTNILRQS-------LYRRNFAFNYQYGFGFNLTKSLKLNYTAASNNIVR----------------------------------------NIWDDY--FDIGIPNQHLQQLVLNYDIPINKIPIF--SFVK-ATYSYTADYN---------------------------------------WQRSS--------------G---N-TVQNANSNTFSTTLNMNTLYKYLGL------------------------------------------------------------------------------------------------------------GVLT--SIKNVQINYTKNSGTVLPGY----------------PSL-GFVFG---------EAAKNGW------FNQNFTQVSNKLLKVTANVDLLPDLKIDLAMDRAYSENSSEQ----------YGMFSISTVLIKTAF----SAFDDFRSN-RLVIANRL--------------PNYKIYVA--------SNQAVLLPSFMAAYTG------------------------PNWNVKYNGL-MRYKYFKDHFRRFSLQHNYRASYTISQF--RSNF----------------------------------TIMSNVNLVEQFSPLLRVDFELK----NSFRLLTEVKKDRALSMSFDNNLLTEVRGVEYVVGVGYRFKDVI-------SDINIKADFSYRNNETLVRYL-----------------LAAGQNIWTLKLTADYAFSKNLTAIFYYDHSFSKAVIST-SFPLTNIRSGFTLRYNFGN-- 
AOM76960     ------------------------------------------------------------------------------PENREVEYDAKRYIIRQMIGN----------------------------------FAPPQYL--TIEEYQRLVNSEMKRDNWR-------S--------RIFG----GTTIDIQPRGEAELTFLGRINKNENPLFNERQRVQSNFDFNQRIQMDVI----------------------------------GNIGTRMKINMNYNTEAQFDFENQ-IKLDYT------------------------------------K------------------DDIIQKIEAGNVSLPLNTTLINGTQALFGVKTQLQFGKLSVSSVFSQQKSQSREIRINNGAQQNEFRLSADNYEANKHYFLAHYFRNNY----NKTLATPPTI-VLITKVEVWITNKTGN--RDVLGFIDLGE--------NYAKLTARKL---EYTFHPQLGYISLNNALNT-DEVLSVAYRYTY------RG-----EYQVGEF---STD-------------KVLYTKLLKNETT--LPTWDLMMKNIYSI--------YQISPMNFKLDIFRID-----------KNKQWIQVVGLDRLNQQKE--------DGV--FDFEAENRPFGSNGTNLSNFSTNTSN--------------------------------------------------------------------GVTIDPLNGRIILPLIEPFGRDLADQ-F-----VKYTYTALYDSTKVIA-FTKQN-RYVIKGAYQSQVAS-EFSLNAI-NVPEGSVKVFAGTIPLQEGVDYTVDYQGGRVRILNTAILISGQPIKISTENNELFGLQQRSLFGTRLDYKVNN----KLNLGGTIMN--TPKVNLGEEPISNTMWGLDLNYSSPSRFLTKLVDKLPFLSTKVPSSFTFSGEFAQLIPGHP----------------SYLDDFEASRSIIDLK--MAWQLSGTPQ---YGFNRAQIAFYNIDP---ALRNKN-LSNHYVRQVVEQEVFPFKEFALPTLDVAFYPTVRGPYNYT--------NP----WGGLFRRI-DFEALNIEFIELWVMDPNI------------------GDLYFNIGNISEDILKDG-RKSLENGLP-------WG-RVPKLQPAFDNDPN-ARRTQDVGLDGMGNA---DE-----------------------KDPSSDDYTYFRGLDR----------RYQKY------NGTEGNSKT--LPDGEDIN-RDNNMTQS-DEYFQYKVSM-------------FVTDKV---------VWYQIRIPLA----------------------DFKSIRFIRMFLTDFADTTVLRFGKIQLVRGEWRQY----IEVATVNIEEN----IPYVIPPGIERERDF----RQNEQSLSVTI---KELRDGY--GRAAFKT-AFNDFRSYKHLEMYIHAELSAFLRIGTDNQDNYYEYSQP-L---SVT----------IW-PEQNK-----------MDISLELFQKAKLAR----------VITVKGQPDMSKVRVYMLGVKN--NAIIWFNELRLTEFD-ERGGWAATARLSAKLADFADVNVSGSKSTIGFGSLETRVSERNRADNVFFDISSSMELGKFF-PKKTGIKVPMFVSYSSQVSTPQYNPSMPDIELKN----------R-----------DSILNFAQDFTT-----RSSINFTNVRKE---KVWDIENFNVSYAYTKYAHRDFIVENNFQKTYRGSLAYNYAGPAKSYEPF-K----LAL----LKDFNFSLMPTAINFRIDVDRFY-------TFNKNFLVSRVYGIAWNLSKSLTLDIDATNYSIID----------------------------------------TLWQNM--MRLGRTTDYSHNLNITYALPINKIPGM--DWVN-VATRYGTNFN---------------------------------------WQTEP--------------G---N-TVQNSRTIQINPTFNLASLYNKFGFR-----------------------------------------------------------------------------------------------------------DLLT--SVKNVVGAFTQTKGTYLPGY----------------PGL-GFVLG---------EALRRGW------QSQLYINTLREDLSLTSLIEPIKDLTITLTANRNKTMNYSTN----------TGDYSISFISLGTAF----KLFNEFMSN-RQVISQRL------------------------------NAQDVVISAFLAAYSG------------------------PNWRLNYRGL-TRIAYLAEHFSSIDLRHAYRSVYSINSF--NSLL----------------------------------FQYAQVTIAEQFSPLIGVDTRLK----NNLTANFEIGRTRLLGLSLSNSQLAQLTENNMVFGLGYRTTKFR-------NNMDFKLDVAIRDNKTVIYRA-----------------VSSGAKNITLRPSVDYILNQRFNVRVFYDSNITKPYTSQ-TFNTSFSNFGFSLRVTLN--- 
ACU06022     ------------------------------------------------------------------------------PENRKVEYDALRYIIQELIGD----------------------------------FGQVQYM--TVDEYMRLVNSEIKRENWR-------S--------RIFG----GTTIDIQPRGEAELTFLGRINKNENPLFNERQRVQGNFDFNQRIQMDVI----------------------------------GNIGTKLKINMNYNTEAQFDFENQ-VKLDYT------------------------------------E------------------DDIIQKIEAGNVSLPLNTTLINGTQALFGIKTQLKFGKLNVATVFTQQKSQSREIQINNGAQQNEYRLSADNYEANKHYFLARYFRENY----NKVLSNPPTI-VLITKVEVWITNKAGN--RDVLGFIDLGE--------NYAKLTARKL---EYTFHPQLGYISLNNALNS-DEVLTVAYRYTY------NG-----EYQVGEF---STD-------------KVLYTKLLKNDVI--LPTWDLMMKNIYSI--------YQISQQNFKLDVFRID-----------NGKQWIQVTGLDRLNQQKE--------DGV--FDFETENKPFGTS--NQVNFSTNTIN--------------------------------------------------------------------GITIDPLNGRVIFPLIEPFGKDLADQ-F-----IKYTFTALYDSTKVVA-FSNQN-RYIIKGAYQSEIAS-EFSLNAI-NVPEGSVKVFAGTIPLQEGVDFTVDYQGGRVRIINPALLSSGQPIRISTENNELFGLQQRSLFGTRLDYKVNN----KLNLGGTLMN--TAKVNIGEEPISNTMWGLDLNYSSPSRFLTKLVDKLPLLSTKVPSNIAFSGEFAQLIPGHP----------------SYLDDFEASRSVIDLK--IAWQLSGTPQ---YGFNRARIAFYNIDP---NLRNRN-LSNHYVREIIEQEVFPFKEITLPTLDVAFYPMVRGPYNYT--------NP----WGGLFRKI-DFQALNIEYIELWVMDPNI------------------GDLYFNLGNISEDILKDG-RKSLENGLP-------WG-RVPKLQPAFDNDPA-ARKAQDVGLDGLSNA---DE-----------------------NDPSSDDYVYFRGLDQ----------RYQRY------NGPEGNSKT--LPDGEDIN-RDNNMTQS-DEYFQYKVSM-------------FVTDKI---------VWYQIRIPLA----------------------DFKSIRFIRMFMTNFADTTVLRFGKIQLVRGEWRQY----IEISTVNIEEN----IPYVVPPGIERERDF----RQNEQSLAVTI---KNLRDGY--GRATFKT-ALNDFRSYKHLEMYIHLELSAFLRIGTDNQDNYYEYSQP-L---KVT----------IW-PDQNK-----------LDIELELFQKAKIAR----------KIVVKGQPDMSKVRVYMLGVLN--SAQVWFNEMRLTEFD-ERGGWAATARMSAKLADFADVNVSGSKSTIGFGSLEKRVSERNRADNVFFDISSSMELGKFF-PQKTGIKIPMFVSYSSQVSTPQYDPKMPDIELKN----------K-----------KAILEYAQDYTT-----RNSINFTNVRKE---QVWDIENFNASYAYTKFAHRDFINENNVQKTYRASLAYSYSGQAKNVEPF-A----LAL----LKDFNFNPLPNAINFRIDVDRYY-------TFNKNFLITRVYGISWNLTRSLTLDFDATNYSIID----------------------------------------TIWQNL--KRLGRTTDYNHNLNVTYSLPLNKIPGM--DWVT-VATRYGTNFN---------------------------------------WQTEP--------------G---N-TIQNSRTIQVNPTLNLAGLYNKFGFR-----------------------------------------------------------------------------------------------------------GLLT--SVKNVNAAFTQTKGIFLPGY----------------PGL-GFVFG---------MALNNGW------QSQLYINTLREDLSLTGLIEPIKDLSITLTANKNRTLNYSTN----------TGDYSVSFISLRTAF----KLFAEFMGN-RQVISQRL------------------------------NSQDVLVSAFLAAYTG------------------------PNWRLNYRGL-TRIAFLADRFSSIDLRHAYRSVYSVNGF--NSLI----------------------------------YQYAQVTIAEQFSPLIGVDTRLK----NNMTANFELGRTRLLGLSLANSQLAQLSENNMVFGLGYRTTKFR-------NNMDFKLDVAIRDNKTVIYRA-----------------VSSGAKNITLRPSVDYILNQRFNVRLFYDSNVTKPYTSQ-TFNTSFSNFGFSLRITLN--- 
AGC76202     ------------------------------------------------------------------------------PPSTLYKYDANRYVYSSTFNG----------------------------------IDFPFIL--TREQYLDLVLKQQMHDYFK-------N--------SIFG----GTEIDIDPQGSVEVDLGLLFNRSDNPSFSPRNRQNLTFDFNQRINLSLV----------------------------------GKVGTRLQVNANYDTQSTFNFQNQ-IKLDYT------------------------------------E------------------DDILQSIEVGNVAMPLNSQLIRGAQSLFGIKTELQFGKTRITAVFSEQQSESRTVQAAGGATVNDFDFFSLDYDENRHYFLSHYFRDNY----DTSLQDFPFI-IQITRAEVWITNRGNR--RNLVAIQDIGE---------YVTLEARKL---EYTLNTQLGYISLRQRLNN-DEVLAVAFQYTV------GG-----VFQVGEF---AND-------------QSLVVKLLKSNLT--EPIWDLMMKNIYNL--------FQLTPEDFRLNIFYQY-----------DQTTLIRVFNLDRLNQQGD-------GDGF--FDYV---------------------P--------------------------------------------------------------------GLTIDQENGRIIFTTVEPFGSHIFNK-L-----QQYVYRDMYRTTKAQA-SADKN-KYLIKGEYKSTGQE-GIPIGGF-NVPRGSVTVTAGGRTLQEGIDYTVDYQLGRVIILDQALLNSNTPIQVSTENNSVFNQQTKRFTGVNVEHKFSE----DFILGGTFLN--TQKSTYGFEPINNTIMGMNFLYNTEVPFLTRLANKLPNVDTDVPSNLSLRGEIAYLFPGSP----------------AYVDDFEGSQTTIDIL--FSWTLASTPV---YNFSRAKMAWYSIDP---GITD---VSDYRTRRVFVDELFPNVDQVINTLDMAYYPDERGQYNYN--------NP----WGGIMRQF-DFEQTNVEYIQFWIMDPFQ------------------GTISINLGSISEDILKDN-RKQFENGLP-------FG-KVPVNQSAFDTQGA-ERDNQDIGLDGYSDN---EE------------------------DPAGDNYEFFVA-------------RYKNY------NGTEGNSPT--LPDVEDIN-RDNTMNTI-DSYYEYDIEI-------------YIFDTK---------TWVQFRVPLN----------------------DFRAIRFMRMYLTDFEVDTFLRFGSLDLVRGDYRRFTD--FEVEGVNIENN----IPYRLPPGVEREELR----RQNEQSLALRV---CDLEPGD--ARAVFKN-IRIDMRQYESLQMFTHAELEAFIRIGVDYTQNFYEIRLP-L---QPT----------IW-PQANN-----------FDIDLSLLQEIKARV----------QYGIKGNPNFGDIRAMMIGVRN--CGEVWFNEMRLAGLQ-NQGGYAAVVNMDANMADFASVSATGRRSTIGFGAIEQGPQERSRENLTQYDVTTNMSLGKLL-PPKWGVSLPFSYSIAEETITPQFDPQFEDIELET---------ER-----------DAIREQSEDYTR-----RQSINLIGVRKE---MPYDIENFTFSGSYNQTDQRNFEIENFQDQSINAGGTYNYAFPKLELEPF-R----LQF----LKDVNFNPLPNNFTAGLNVIRQF-----D-LTNRNFTMNHQYAINWDLTKSLQVNLSANNDRLIR----------------------------------------TIWTDF--FDEGIPNSHSQQLQLTYKLPFDKFPFL--AFAK-ANYTYTSNFN---------------------------------------WTRNQ--------------G---N-TIQNANTHRINGTLDLDKLYKYVGL------------------------------------------------------------------------------------------------------------GIVT--AVKRAQINYQETNGIFLPGY----------------PTS-GFVFG---------LAARRGW------FNQQYTEVETRQLDFNFSVDLLKGLSLDILGDRRYQENYTEN----------FGNFNISNLMIGTAF----PTFDTFRTN-RLAVAERL------------------------------NSQQVLLPAFLAAYEG------------------------PNWTLKYTGL-MNLNWFKKRFRRFSINHGYRSSYTINQF--QTNL----------------------------------NLYFNINLAEQFTPLIKVDFEMK----NSVSIAAEYRKDRVVSLSFDNNLLTEINGNELILGLGYRIKDLR-------SDLNLRLDGSIRDNVTIIRYL-----------------ATAGQTIYGLKFTADYNLSQAFTAIFYYDHTFSEFAIST-AFPQTTIRSGFTLRYTFGN-- 
ADZ78751     ------------------------------------------------------------------------------PGTREIDFDPIQYIIRDNIGS----------------------------------YRPPQYL--SIDEYQQYENQSLKERTWR-------S--------KIFG----GNTINIIPRGSVDATIMGQYNKNDNPMFNERQRKQFGFDFDQRIQMNLT----------------------------------GQIGDRMRIITNYNTEAQFDFENQ-IKFDYV------------------------------------D------------------DAIIRRIEVGNVSMPLNSTLISGTQALFGVKTQLQFGKLGVTSVFSQQRSQSKEITITNGAQQNEFSLKADEYEQNKHYFLAQYFRDNY----NRAMSNAPLL-VNITQIEVWVTNRSNS--RDVLAFMDLGE--------NYARLSARKL---EYTVNRRLGYISLNTPLNA-DQVLAVAYRYTA------NG-----EYQVGEF---STD-------------QVLFTKLLKNEVL--LPVWDLMMKNIYSI--------YRVGRNNFILNVFRLE-----------TNKLWLQLTGLDRLNPQND--------DGV--FDFL---------------------E--------------------------------------------------------------------GLTIDPEYGRVVFPVVEPFGKDLKSL-F-----ARYAFQELYDSTKVVA-FANKN-RYAIRGTYESEAGS-EFQLGAI-NIPRGSVQVYAGGIPLQEGADFTVDYEIGRVRILNEALLRSGQAIRIKMENNELFGLQQRTLFGSRLDYMVND----QLQLGGTIMN--TQKVNLAQEPISNTIWGFDVNYNAPSRWLTRMVDKIPFINTREESTISFYSEFANLIPGHS----------------SYIDDFENSRSIIDLK--YSWQISGTPQ---YGYNRARLAFYNIDP---NIRGLT-LSNHYVREVLEQEVFPNKQLFMSTLDLSFYPTIRGPYNYT--------NP----WGGMFRQI-DFEAQNIEFIELWMMDPFI------------------GDLYFNLGNISEDILKDG-RRAVENALP-------WG-RVPKLQPAFANNPD-QRALQDVGLDALNDA---DE-----------------------NDPSSDNFSYFRSLDA----------RYERF------NGTEGNSKT--LPDGEDVN-RDNTMNQI-DEYYQYRVSV-------------FIVDMI---------VWYQLRIPIT----------------------DFKSIRFIRMFMTNFADTSILRMARLQLVRGEWRRF----IEVAAVSIEEN----IPYVVPPGIERQIDY----QLNEQALSVTV---NRLRDGY--GQAAYRT-STNDFRAYKRLQMFVHAELHGFIRVGTDGIENYYEYEMP-L---EVT----------IW-PSSNR-----------MNVEIKLFQEAKEAR----------TVTIKGQPDISKIRFYMLGVKN--SGVIWFNELRLTDYE-DKGGWAATARLNAKLADFADVTVSGSKSTIGFGAIDARINERNRTEDRFFDFTSSVELGKFF-PERTGIRIPFYFNYSSQVRTPQYNPLMPDIEMKS----------K-----------DSLLRLTQDYTT-----RKSISFMNVRKL---RLWDIENFSVSYAFSQFYHRDYLTEKSVQNNYRASLSYDYQNKDKYIEPL-K----TRL----LSDLNFNLMPSFINFRIDVQRLY-------LYNKNFTMTRLYGISWNLTRSLKLDFNATNYSIID----------------------------------------TLWENF--WKLGRTTDYNHMMNLTYNVPLDKIPGL--DWIN-VAARYGSQFA---------------------------------------WQTQP--------------G---N-TIQNSRTLQLNPRFNLLGLFNKFPFR-----------------------------------------------------------------------------------------------------------NFVS--GIKDINAAYTRVDGTFLPGY----------------PGF-GFIFG---------KAIANGW------QTQLYAKSLREDLSIRATLEPFKDLRIDLTATRIENRNFTTQ----------AGDYSISYLSLKTAF-----LFRTFERN-RGTISRRL------------------------------TAQDVVVGAFLAAYTG------------------------PNWRIMYNGL-AKYPFFSEYLSSLELVHGYRTLYNINGY--TTLI----------------------------------YQFSQITLQEQFLPLIGFNARFK----NNLTANAEYRKARTLSLSLQNSQLAQLLDEGFILGAGYRVANFR-------NDLTFKLDVAINDMKTLVYRS-----------------MASGNKNITYRPSIDYMFNNRFNIRMFFDSNAVKPYTSQ-TYATAYSNFGFNLRILLQ--- 
ADY53811     ------------------------------------------------------------------------------PDNRSVTYDPIKYIVREMLGN----------------------------------YRPAQYL--SFAEYQRLEQQRVQQDYWN-------S--------KIFG----GNTINIQPRGTADLTFAGRINKNENPLFNERQRVQGNFDFDQRIQMNLT----------------------------------GNIGEKLKIMTNYNTEAQFDFENQ-LKLEYT------------------------------------K------------------DEILQKFEAGMVSFPLNTTLISGSQALFGVKTQLQFGRLGVTSIYSQQKSQAKEINITNGAQQNEFRLTTDNYEANKHYFLAQYFRNNF----NRAMSNLPIV-VVITKIEVWVTNRSNS--RDILAFMDLGE--------NYAKITARKL---EYTLNPVLGYISLNTSLNA-DEVLAVSYRYTY------NG-----EYQVGEL---STD-------------EVLYSKLLKNETL--LPVWDLMMKNIYSL--------YQISRDDFRLNVFRLD-----------NGKMWIQLLGLDRLNQQQD--------DGY--FDFL---------------------E--------------------------------------------------------------------GL-IDSQNGRIVFPYIEPFGKDL-EA-I-----TKYVYKPLYDSTKTIA-FPNLN-RYVIKGTYQSQVSS-EFQLNAI-NVPEGSVTVTAGNIQLTEGADYTVDYNIGRVKILNEGLLNSGQPIKIRLESNELFGIQQKSLFGTRFDYRANE----KLNLGATIMN--TQKVNFGEESISNTIYGFDINYNTNSRFLTKLVDKIPLISTKEISSFTFGGEFAKFNPGHS----------------SYIDDFEGSKSIIDLK--ITWQISGTPQ---YGYDRAKLSFFTIDP---NIANKK-LSNHFVREVLETEVFPFKQLTLPTLNLAYYPMLRGPYNYT--------NP----WGGMFRKI-DFEALNVEFVEMWMMDPFI------------------GDLYINLGSISEDILKDG-YKSLENALP-------WG-RVAKLQPAFDNDPN-ARKMQDVGLDGLDND---SE-----------------------KDPSSDDFEYYRGLDQ----------RYENY------NGTEGNSMT--LPDGEDIN-RDNNSSKA-DEYYEYKISL-------------YITDKV---------VWYQFRIPIA----------------------DFKSIRFMRMYMTNFADTAIIRLAKLQLLRGEWRRY----LEVSTVNIEEN----IPYVVPPGIQRERDF----RQNEQSLSVIV---KNLREGY--ARAAYKT-TMNDVRAYKRLKMFIHAEVNAFIRVGTDYQENYYEYEIP-L---KIT----------IW-PRENY-----------LDVEFKVFQQAKTAR----------KVTIKGQPDLSKIRTIMLGARN--SVEIWFNELRLSDFD-ERGGWAATARMNAKLADFADVTMSASNTSIGFGGLETRISEINRSEDRYFDLASSFELGKFF-SERSGIKIPMFFNYSSQISTPMYDPKNPDIELKN----------K-----------DSILGYAQALTT-----RRGINLTNIRKI---RLWDVENFSLSYAYTEFDHKDFTTQNAMQKTHRGALSYNYNKQANFISPF-G----LGL----IKDFNFNLLPNLLNFRIEVNRLY-------TFNKNFNINRLYGVSWDLTKSLKLDFNATNLSVVD----------------------------------------TVWNNL--KRLGRTTDYNHNVTLSYTVPVNKIPYL--DFIN-LVTRYQTQFN---------------------------------------WMSEP--------------G---N-SIQNSRTIQVNPTLNMNTLYNKFGFR-----------------------------------------------------------------------------------------------------------NLLF--SVKNVSGSYIKNEGTFLPGY----------------PGW-GFVLG---------KAIENGW------MNQLYVQSFNEKINLRGTLEPFRDLRIEITALKSSSKNYSTN----------GGDYSISVISLGSAF----QLFQDFLAN-RKIISERL------------------------------NSQDVLISSLLAAYLN------------------------PNWRLTYNGL-SKLPLFSNVFTSFDISHGYNSTYNVNSF--SSLI----------------------------------YQFSQVTLYEQFVPLLGADMRFK----NNVTMNVEYRKSRSLSFSLANSQLAQQKDHAFVIGFGYRTNNFR-------NDLNFKIDIAIRDNKTVIYRA-----------------ISGGSKNITYRPSIDYVVNQRFNLRIYYDTNITKPYTSQ-TFNTAFSNFGVNLRFTIQ--- 
AGA80290     ------------------------------------------------------------------------------PQEVEIELDST-YRVYDRLDS----------------------------------INPGYTF--DFEEFSKIQELRMRQQYWR-------P--------RLFG----GSDINIVPTGYINLDFGGIFRRIDNPSIPIRQQQNGGFNFDQQIQMSVN----------------------------------GNLGEKMSINANFDSNNSFDFQNQ-LKVEYR------------------------------------E------------------EDIIKSIEIGNVSMPVQNSLIQGSQNLFGVKTQLQFGKLFMTAVASTQRGQRDEIVIEGNGQGRPFELRASEYDDNRHFFLAHFFRDNY----ERWLRGLPQV-VNVTRVEVYIMNRANN--RNFTAFMDLGE---------FVQVNARKL---EYTFHRELGYLSLNRKILN-DEVVAVSFEYTY------NG-----AYKVGEM---SED-------------DVLFLKLLRPARI--VPTWDLMMKNVYSF--------NQIQKEGFQLQVIYRD-----------KDVPLIRLMGLDNLNPQND--------DGN--FDFV---------------------P--------------------------------------------------------------------GLTILPEKGMLIFPKLEPFGQTLADN-F-----KKFVYDTLYRTTKADA-VTRLN-KYYIKGSL-AGSSS-EIMLPGL-NISEGSVIVNAGNIPLTEGVDYTVDYNIGRVVIINEGILASGKRISISFEKADLVSFQTRSLLGTRFDYIFND----NLTLGGTFLY--ITRISTGSETIKNSLWGLDVNYSEKSRWLTKLADALPFTDTKDESLVTFSGEFAHLIPGTS----------------SYIDDFETAVTPFSLG--QSWKLSSTPK---SAYRRARLAWYNIDN---NITD---RQNYYVKSFSPQEIFEGRDLPEPLFDLAYYPSERGMYNYN--------NP----YGGISRVI-DFDRTNIEYIEFWMLDPFI------------------GKLVFNLGEISEDVMKDG-RQAFENGLP-------WG-RVTNQQYGFDNSPE-SRAFQDVGLDGLSSE---QE-----------------------ADPSGDTFQYYLGLDQ----------RYKYF------NGMENNTPI--KPDNEDLN-GDNTINEV-ENYYEYEIDL-------------HVVGKS---------IWYQFRIPVR----------------------GFKSLRFIRTYLTDFEQPVVLRMAQFRMVGSQWRTFRE--MTVGVVNIEENG---SPYVLPPGINRDRDN----QLNEQSLSLCI---DNLQSRD--ARAVFKN-SNLDLVQYGRLKMFFHADLTAFLRLGTDYTDNYYEIEVP-L---NIT----------IW-PSANE-----------IDIAIEEIVGVKSAR----------NVTVVGRPELNYVQGLMIGVRN--SICVWANELRVVDFN-KSNGWAANARLNAKIADVATISSSIRHNTFGFGGLETRLSERSRESTTRYDVSANVQVDRIL-PEGLNVSIPMYVSMENSTTKPQFDPLNPDVPFEL---------ER-----------EAYRDLVLDQVK-----RRNISFSNVRKL---HLYDLSNFSFSYAYGLVKQSNINTEDYTYESYRGNISYNYAPNPVVVEPF-K----LQL----MRDFNLNLAPSQITASLDVDRKF-------LFQKSFYINRFFGLNWDLTKNLSFDYRASVNAIVD----------------------------------------SVKSNV--KKLGRPTNYNHSFIANYTLPLDKVPAL--DWIS-ADFRYEATYS---------------------------------------WLTGS--------------G---N-VIQNTRNRTLNGKLDFVSLYNKSAKR-----------------------------------------------------------------------------------------------------------KFAM--MLKEISGQYSITEGTFLPGY----------------PGL-GFLFG---------DLADRGV------LTQAFRQNQVKNLQIQAMLEPTRDFRITLDMRKRETGQYSEI----------LGAYNITYNMIKTTF----PLFDDFESY-RSVIKGRL------------------------------NGQDVLVPAFLAAYSG------------------------PNWRVEYRGL-SRLSWFEENFSSINLTHNYTSTYDVSNF--SSSL----------------------------------FILNQVVLSERFGPFLGVDILTK----NRMNISFEFNKERAIGLNFSNAQVTEQKSKDFRFELGYTKSGVK-------NDLEIRVSTSIVDTQTLQRKL------------------TNGNVNLQIRPSLGYIINQNLKITFYFDRTVNDPRITT-AYRRSSTAFGGQLRFNLGQ-- 
AFD09340     ------------------------------------------------------------------------------PANRRVEYDPVTYEITETIGG----------------------------------YRLPQKL--TFDEYKKYVLEESKKNYWL-------K--------DLFG----GNFIDIRPQGFAEVSLSTRFSKNENPLFNTRQRKQTSLDFDERLQINLI----------------------------------GQIGEKLKINTNFNTQAQFDFENQ-IKFEYT------------------------------------E------------------DEIVRKVEVGNVSLPIAGTLISGSQSLFGLKTQLQFGRLGVTGVFSQQRSEMKEINITSGAQENEFNIQVDNYEANKHFFLAQFFRNQY----NLALSRPPIV-VVINKIEVWVTNKTNN--RDVLAFLDLGE--------NYAKLTARKL---EYKFDPVLGYVSLNQPLNN-DEVLAVAYRYTY------LG-----EYQVGEF---STD-------------VVLYVKLLKNELL--LPTWDLMMKNIYSL--------YQVSPDNFRLNVIRLD-----------RGKTYLQLANLDRINTQQN--------DGI--FDFI-------------------------------------------------------------------------------------------VTIDPANGRIIFPVVEPFGTDLKAQ-F-----IKYVYQPLYDSTRFVA-FPALN-RYYIKGIYRSSVSS-EFNLNAI-NVPQGSVILTAGPTQMIEGVDYTVDYNLGRVKILNEALLNSGMPIKIKLESTELFGIQSRTMMGARLDYNVND----KLNLGGTILN--TQKVNIGDESISNTIYGFDANYRSESKFLTRLVDKLPFISTKEPSSISFNGEFAHFMPGHA----------------SYLDDFETTRAIIDLK--NNWFISGTPI---AGYNRALLAFYTIDP---NIRGKE-LSNPYVREVTEQEVFPNKQLLLPTFDMAFYPQKRGPYNYT--------NP----WGGMFRKL-DFQALNVEYIEFWVMDPFL------------------GDLYFNLGSISEDILKDG-SKSVENALP-------WG-AVGKNQPAFDNDPS-ARQRQDVGLDGLSST---DE-----------------------SDPSNDDFVYFRGLDA----------RYSRF------NGTESNSKT--NPDGEDIN-RDNNMSTA-EEYFEYKVSI-------------FLNDKV---------TWYQFRIPVS----------------------DFKSIRFIRMYMTGFADSAIMRFAKLQLVRGEWKEY----LNLAAINLEEN----IPYVLPPGIEQQQVQ----RLNEQSLVVKV---QNLADGF--ARATYKT-LNYDFRSYKRLKMFIHAEVRAIIRLGTDYDQNYYEYEIP-L---NIT----------IW-PSENN-----------LDVAFEELQNLKKER------N---RVTIVGQPDLSKTKVMMLGIRN--SAEIWFDELRIADFK-EEGGVAMTGVLNAKLADFATVNLAGSMSTFGFGSLDRKVSQVNRTKNSTYDISSNIELGKFL-PKKANFSIPMYISYARDTKKPEYSPISPDLLLND----------R-----------DSLESIVNDVTT-----RKSINFTNVRKN---HFYDIENFNFTFAHTQFKNRSYTVENNEVKTYKAIIAYNYQKESRNVKPF-N----WSI----FKDINMNLAPQVVDVQFMLDRYY-------TFNKSYYLTGIYNIGWDMSSALRVDYSARSLASVD----------------------------------------SIRSNL--FQFGRPVEFSQRIGLTYNVPMNRIKPL--SWTT-FSVRYAVDYS---------------------------------------WRSEP--------------G---N-SIQNARTTQFTGQLNFAQLFGKIKFK-----------------------------------------------------------------------------------------------------------GMLT--MIKNVSGTYSVGDGTFLPGY----------------PGL-GFMLG---------EVASKGQ------MNSLYVQNKKEDLNYRAIIEPVKDFRIELSGTRGKTINEQSN----------TGMFSISTISLSTSF----STFTQFQEN-RKIISQRL------------------------------SQQDVVVNAFLSAYLR------------------------PNWRITYNGL-TKIPFIAEVFSSVNLNHSYRSVYTITSF--TSLL----------------------------------YQMGFITLSEDFLPLIGLDMKFK----NNMTANFEFRKSRLLSLSLANSQMSQLKDNQVVFGLGYRTQKFK-------NDLNFRLDFALRGNKTIIYQL-----------------VAGGTTTLSLRPSVDYIINQRFNFRLFVDRNVTKPETSN-TYKTSYTNVGVGLRLTL---- 
AEH01225     ------------------------------------------------------------------------------PSSSKYTYDPIRYVYTEKVGS----------------------------------IKYPLIL--TPKEYQDLVFAENLKSYYK-------E--------SIFG----GNTIEVVPQGSLEMDLGVLYTKQENPSFSPRNQSNFTFDFDQRISLSLL----------------------------------GKVGTRLQVTANYDTEATFDFQQL-VKLEYT------------------------------------E------------------DDIIQKIEVGNVSMPLNSSLISGAQSLFGVKTQLQFGKTTITGVFSEQKSDTRSVVAQGGGTLDEFDFFIRDYDENRHFFLAQYFRDTY----NKALERYPFI-LQITRAEVWITNRSNR--RNIVALQDLGE---------YAKLETRKL-Q-EYVINTQLGYISLNQRLNN-DEVLAVAFQYTV------GG-----VYQVGEF---AND-------------NNLVLKLLKSSIT--QPIWDLMMKNIYDT--------YQLSQEDFKLNIFYNE-----------NETTLLRLFNLDRLNFNND-------GDGF--FDFV---------------------S--------------------------------------------------------------------GVTVIPENGKVVFTKVEPFGRYLFDV-LD----QKYVYDLLYKATKTAA-EIQKN-KFQIKGRYKSQGGE-GIPIGGF-NIPQGSVKVTAGGRVLVEGVDYTVNYQLGRVQILDEALKASNTPIQVTTENNSIFGQQTKRFTGLNVQHQFNE----NFVIGGTFVN--TQKANYNNEPINNTILGFNGNYSTEVPFFTRLVNKLPNIDTDAPSNLSVRGEFAYLLPGAP----------------AYIDDFEGTQNGIDLK--QAWRISSRPL---NSYDRALLNWYTIDP---EIND---VSGLYTSRVFVQELFPQQDTVLNTLDLTYYPEERGPYNFN--------NP----WAGITRQI-DFEQANVEYIEFWLQDPFQ------------------GTLVFNLGSISEDVLKDG-KKQYENGLP-----P-Y--AVPQNQAAFDTQGQ-ERTNQDVGYDGYDDI---EE---------------PI------PDPSADNYSYYLS-------------RYKKY------NGVDGNSPD--QPDVEDIN-RDNTMNTI-DSYFQYNLDL----I--------FIVDLK---------VWYQFRVPVNPLATFDDP--------------DFRSIRFTRMFLEGFEEQTTLRFGTLELVRSDWRRYQL--FTVGAVSTQEN------YASPPGIEPERLN----DQNEQALVVNV---CDLPAKE--SRAVYKN-ISVDMRQYERIRMFMHAELVGFIRLGNDLTQNYYQIEVP-L---QVS----------LW-PAANE-----------INLNLEVLQKIKSLG-----V----RVAIKGNPNFGAVRTLMVGIKN--CGEVWFNELRLSGLD-NEGGWAAIMSVDTNLADFMNVSATGRMSTAGFGSVDQGPQERSREDVKQYDVVTNVNVGQLL-PKKWGLQIPFNYGQSEELITPEYDQQYKDIKLQT---------ER-----------ETIKEQSEDFTK-----RQSINFIGVRKV---RFYDVENLTLNYSFNKVDHRDFEIERSVDKLVRTGVNYAYNFEPKVIEPF-K----WKI----LKDFNINLLPTSLTVNTDYNRQF-------LFRRNYTFDFQTNINWSLTKALSFNFALANNNIVR----------------------------------------DVWDGF--FDIGDPNRRSQLIGVNYEIPLNKIPAL--SFLK-ASYAYSGQFQ---------------------------------------WQKGS--------------G---N-TISNGNSHNINSTLDMNKLYKYLGI------------------------------------------------------------------------------------------------------------GILT--SVKRIQANYSENNGTYLPGY----------------PTL-GYTFG---------RAARNGW------FNEQYTKTQTRQLDLSANLEPINDLKIDLVGFRTYAENYAEN----------FGNFRISSFTLPTAF----QAFDDFREN-RLVIAQRL------------------------------TSQAVLLPAFVSAYTG------------------------PNWDIKYTGL-MKLGWFKKRFKRFSLSHGYRSDYSVGQF--RTNL----------------------------------EIYSNVNLTELFSPLIRVDMEMK----NSVKILAEIRKDRLLSLSFDNNLMTEIQGKEYTLGLGYRFKDVR-------SDLVMEANLSLRDNKTIIRYL-----------------ITNGQTIYGLKYNANYSFSKNLTGIFYFDYTFSEYAIST-AFPQTTIRSGITLRYNFGN-- 
APD06550     ------------------------------------------------------------------------------P--VTATYDPDLYLIEQKVAG----------------------------------IATPVYM--TKEEYSNYILQQRVTDHYL-------G--------QIFG----GNEITLTPQGYASIDLGVRSQTIDNPQILEQNRTQFDIDLQQRIQMSLL----------------------------------GKIGENLNLKANYDTQAGFAFENR-LNLAFR------------------------------------E------------------DNIIQALEVGNVNMPLRSTLMVGPQSLFGAKGEFKFGKTYVTTVFSEQQSQAKTITTQNGGIVQEFEINSTNYEVNANFYMGDYFLNNY----NSTLATYPTL-STITRLEVWVKNRNNS--RSVVAVRDLGD---------YAVEEMRLL---EYTFNAALGTLYLNQPVNE-DDVVAISYQVQN------QG-----YSQVGEF---SNE-------------STIIAKMVKGRGN--EPLWNLMMKNVYSL--------ISISPEDFRLDIYYLD-----------KNERNLVIENLDRLIQNGN-------GDGF--FDFV---------------------S--------------------------------------------------------------------GITVDAENGKIIFTTVEPFNETITDY-R-----TTVAYPELYTQIQNSQ-EASANDKFLIKGQYTSSSSD-DISLGAI-NVPEGSVVVTANGQELVEGVDYIVDYTLGTVKVINEAIKQSGTPVNISLEDQGLFNLTKQRFMGLNVEHRFNE----NFYIGGTVLN--TPKVNYGTEPVNNTMFGINGFYSNEMPFMTRWIDRLPLIETKAPSYITVQGEAAYLKPGQA----------------SYLDDFEGSQSNISIK--ASWSLASTPQ---YNDDRVLASWYYIDP---GLND---ISNNMSRRVQYKEIYPQQDSFISTFDFSYYPDFKGPYNIN--------------WAGITRGL-NFNEANVEYIEFWLMDPFA------------------GDLILHLGAVSEDVLKDG-RKLYENGMPS------WG-QVPSSQATFDTEGA-ERAYQDTGFDGLLSA---DE------------------------DPAGDDYVYYIDWNN----------RYRYY------RNTEGNSPS---PDVEDAN-RDFNMDTQ-ESYFEYRIPI-------------YVVDER---------TWYQVRIPIQ----------------------TLNNIRFARLLAKGFRQRTTFRFATFDLVRSDWRRYARD-FEVGVINIEEN-----RYVLPPGVSREEFY----AQNEQSLLMQL---EGLSGNNDNVRAIYKQ-SNLDLRRYKRLEMFVHAEMEVFVRFGTDVTENYYEYAKP-L---LIG----------VW-RPENK-----------IDFALHDFVKAKIAR----------QIWVKGRPTLENVRFITVGVRN--NIEIWANELRLSEID-NEGGYAATASVNAQLADFANVTATGTIRQAGFGAINEGPTERSQEDYKQYSVATTINADKLL-PEQWGIKLPVGLGISEEFIDPLYSPIDTDVKFDE----------R-----------DELKKVARDYTK-----RTSINLLNVRKV---HFYDIENFSASFAFNKMYHRDFYVENHTTRDMRLGLNYNYSFKQDYKYPF-E----LLW----VRDFNVNLKPSRISFTADIDRRN-------IYSNNYFFNWQYQIGFDLTKSLKLDFISTTSNVVD-----------------------------------------IWDDL--FDTGRPLKYNQQLRLNYKIPFELIPYL--DFVN-GDLTYNATYD---------------------------------------WRAPS--------------G---N-IIQNANTFTVQGGLNMETLYGRAKWN-----------------------------------------------------------------------------------------------------------YMLGASSLKQFQLNYTSQESTLLPGF----------------PSW-GFTLG---------KALSNRW------MVDPYQRQTTNGFGYNANFEILPDLRIDLTGQKDYSKTKLQYG---------LGQFSTTNIGF-TSF----AMFDELRSN-AARIGSEL------------------------------TNQDVMMQALLETYGT------------------------PNWTLTYSGL-TNNRFLNKKFSRIDLTHAYRSNYTASGI--QSNL----------------------------------TIYNDITFVETFAPLIGLDMTFR----NNLQMRFMYNRDRVQSFSFNNYSLTDQQSNEFVVGLGYVFKDLK-------SDLNLRADLIMRDTETSILRI-----------------ITAGDKQFTLKATADYNFSKNFNLMFFYNHLITTYKIST-AYPITDIRAGVTARFSFGD-- 
AHM62572     ------------------------------------------------------------------------------PTQVEMEIDTG-YTIYERIGD----------------------------------YRPPTTL--TFEEYMRLQREESIRNYWR-------P--------RIFG----GSFVNITPNGFVNLDFGGEFQRVQNPAIPIRAQRRPQFIFDQQINMNVI----------------------------------GKIGEKLEIAANFDSNNSFDFENN-FRVEYT------------------------------------P------------------EEIIKKIEVGNVSLPVRNSLMSGAQSLFGVKTQLQFGRLFVTGVATTQRGESDVITIEGGSQATTFSVRGSDYDLNRHFFLGHFFRDNYGVNQGQWLANLPQI-VNITRMEVYIINRNQQ--RNVAAFMDLGE---------YVLIKARKL---DYSYHSELGYISLNRQLQT-DEALAVAYEYTY------NG-----RHQVGEL---TEN-------------DVIFLKMLRSNNI--VPVWDLMMKNVYSL--------NQVAREGFQLNVVYRD-----------RNTPIIRLLGLDMLNQNND--------DGN--FDFV---------------------E--------------------------------------------------------------------GVTINLDRGLIIFPVLEPFGDYLRSQ-I-----LKYVFDQLYETTKYNA-EAEQN-KYFIQGKY-ASSMQ-DIALEGI-NVAPGSVRVFAGNTPLTEGVDYQVDYNFGRVRILNEGITNSGKQIRISYERASLLNFQTRRFLGTHFDYVISE----DINLGATLLY--VTRVGIGQEPLKNTKWGFDASIRKDSYFLTRMLDWLPLLQTKETSTITFNGEFAQMVPGTS----------------SYIEDFETAVTPYRID--WDWNHAATPL---FGYKRARLAWYSVDN----MTK---IENNYVRQVIPQELFQ-RDLNENIFDLAYYPAERGPYNYN--------NP----WGGITRAI-DFERTNIEYIEFWMMDPFI-------------NEE--GRIVFNLGSISEDYVNDN-QHGFENGLP-------WG-KVTDRQYAFDLDPA-ARAYQDVGMDGLNDD---DE-----------------------EDPSADNFRSFVDFEG----------RYKYY------NNQEGNTPI--TPDNEDLN-KDNTINDL-EQYYEYSIDL-------------YIVDKV---------VWYQFRIPLQ----------------------SFRTIRYIRTYLTGFSDPILLRFAKMQLVGSQWRRYQQ--FTISAIGYEDNG---IPYVIPPGFIRDRDN----RLNEQSLQLCV---DNLQDRD--ARAVFKN-ISLDLINYGNIKMLFHAHVTGFLRLGADNTQHYYEIEIP-L---AIT----------IW-PSENE-----------IDIALKELYALKAER----------TIYVRGNPQMNDLRAMMIGVRN--SVCVWANELRVADFD-RQAGWATNARMNAKLADVANVTASTRYSSLGYGDLAQRVNERTRGENLSYDISANVALDKFL-PERARLAVPMFVSFERSINTPFYDPGSEDLPLDA---------ER-----------AFYKRIAQNRST-----RRSLNFTNVRIN---TPFDLSNLAFTYAFSEVRSSSWEISDYALRTYKGAVAYNYAPQTKPWAPL-G----LQL----IKDFNITPLPSNISVRWDLDRRF-------QFEKMFTFSRLYSFRWNLTNALVLDYNARANAIID----------------------------------------EVLDNL--ASFGRMKNYDQIVSATYRLPFDKFPIT--NWIN-ADARYEANYT---------------------------------------WTAGSRTNPGE--------G---N-LIQNIRTTGVTGKLDLVKLYNNSAYK-----------------------------------------------------------------------------------------------------------RGLM--SVRGITFNATRNEGTMLPGF----------------PGV-GFLLG---------EAAANGW------LTTPFTQTNTVNYDLRADVQPITDMRIQIDVRKEKNANYQEI-----YRG--RGSYSISFLSISTAF----KSFNNFVDY-RNQIYARV------------------------------NSQDVLIPAFLAAYSG------------------------PNWRMEYAGL-SKVKWLQNRFSSIAITHSYVSRYSVNSY--SSSL----------------------------------YIANQVLISEKFAPLVGVNLRTK----NRMTLQMSYNLERNLGLDLSNTQVTELKSQDVRFDIGYTTKNFK-------NDLTFRMGVTIRDTQTIQRRL------------------TNGSLNFQLNPTVNYVINQQLSLQMYFRRNINEPRVLT-SFPSSTTAFGVQLRYNIIP-- 
AMR34418     ------------------------------------------------------------------------------PPGRTIEYDAAKYVLYERVGN----------------------------------YRPPLYL--TFDEYLKLQQKGVQREYYR-------Q--------QIFG----SSNINIRPQGSAEVILAGQINKNENPLFNTRQRSQFNFNFDQRIQLNVT----------------------------------GDIGDKLKISTNYNTEAQFQFENQ-IKLDYT------------------------------------P------------------DEIIQKIEAGTVSMPLNTTLITGSQALFGIKTKLKFGRLDITSILSQQRSQSKNITITNGSQQGNIALTPADYESNKHYFLSQYFRNNY----NRALANIPII-INITKIEVWTTNRTNV--RDILAFLDLGE--------NYSKLTARKL---EYTLHPQLGYISLNYPLNN-DEVLAVAYQYSY------NG-----QYQVGEF---SSD-------------KSLFVKLLKNELL--LPTWDLMMKNIYSL--------FGISPTNFKLNISRLD-----------RSKRWLQLTGVDNLDQQSD--------DGY--FDFL---------------------E--------------------------------------------------------------------GITIDSQNGRIMFPVLEPFGSDLAKQ-F-----VRYVYQPLYDSTKTIA-FPKLN-RYLIKGTYTSTQGS-EYQLNAV-NIPQGSVVVTAGNLKLSEGADYTVDYSAGRIRVLNQALLSSGQPINIKIENNELFGVQQKSLYGTRLDYRASG----KLALGATYMH--TQNELVGEESISNSIFGFDANYSSSSRFLTRLVDKIPFINTKAPSTINLSGEFARLMPGSP----------------SYLDDFENSRSVIDIK--NAWQISGTPQ---YGFNRARLAFYNIDP-------RT-LSNHYARQVIEQEVFPYKQLTLSTLNLAYYPSVRGQYNYS--------NP----WGGMFRKL-DFESLNVGYIEFWVLDPFI------------------GDLYFNLGSLSEDILKDG-RKSLENGLP-------WG-RVSKLQPAFDNNPD-SRRLQDVGLDGLNDT---DE-----------------------ADPSSDDYQFYQGLDQ----------RYSRY------NGTDGNSKT--LPDGEDIN-RDNNMSQT-DEYFQYRVSI-------------YISDKV---------VWYQFRIPIT----------------------DFKAIRFMRMFMTNFADTSILRFATMQLVRGEWRSF----LDVQAVNIEEN----IPYVVPPGINRQRNY----RLNEQSLSLNV---SDLRDGY--SRAAFRT-FFNDLRSYKKIQMFVHAEINAFVRLGVDYQDNYYEYEIP-L---AIT----------IW-PATNE-----------LNLTLDLLTSAKLAR----------KVTIKGQPDLSRLRTIMMGVRN--TGTVWFDELRLTDFD-QRGGWAATARADFALADFANITVSGSKSTIGFGSLDSRVSDRSRSDNQIYDVSGSVELGKFF-PAKSGIKIPAYVNISNAVATPQYDPQSPDVELKK---------AR-----------DSIRNVSVDYTM-----RKSINFTNVHKE---RVYDIENFNATYAYTEYTHHDFIVANDYAKTYRVSLAYNYSNQPRYYSPF-S----LAL----ARDINFSILPSRLNFSINFDRYY-------TFNKNFNITRVYGIGWNLSKSLQMDIDATNLSVVD----------------------------------------TLWENL--KRLGRTTNYNHTINFNYTTPINKVPGL--DWTA-LIARYSTHFN---------------------------------------WQTQP--------------G---N-SIQNSRTIQMNPTLNFVTLYNKFVAR-----------------------------------------------------------------------------------------------------------GLLT--SIKSVTGTYTRTEGTFLPGY----------------PGI-GFLLG---------KAVANGW------QNQLFVRTYNSDLRLRSIIEPIKDLRIELIGFKTQDRNYQTN----------SGTYSVSILSLSTAF----TTFQQFLAN-RTVISKRL------------------------------NAQNVLVPAFLAAYTG------------------------PNWQITYNGL-SKMPFFTELFDSFDLRHGYRSSYNVNGY--TTLL----------------------------------YQMTQVSIFEQFVPLLGADVRFK----NSMTANLEFRKTRSLSLSLLNSQLAEQAENIIVFGFGYRPKNFR-------NDINFKLDVAVRDNKTLIYRA-----------------ISSGAKNITLRPSIDYVINQRFNLSLFYDSNITKPYTSQ-TFNTSFTNFGINLKLLLQ--- 
AKQ47377     ------------------------------------------------------------------------------------MPDDSRYEITEQIGG----------------------------------YRDPSTM--TFEEYSRYQQQKSIREYWR-------T--------RLFG----GNTVDIRPNGLATLKFGALFNKNENPAIPLRQQSIGDFEFDQSIALNID----------------------------------GRIGEKMRITANWDTKANFDFENN-LKLEYT------------------------------------P------------------EEIIQKIEAGNVSLPLNNSLISGGQNLFGLKAQLQLGKLSVTAIAANQRGSIDAIDIQNGAQNRRFEIRADEYDRDRHFFLAQFFRDRY----DQTLRNLPLV-IVVRRMEVYITNDNRA--RNVVALMDLGE---------FEHVRARRL---EYKFNPQLGYISLNAALLP-EQVLGVAFEYTL------NG-----TYKVGEL---QED-------------QVIFLKMLRATNP--TPTWDLMMKNVYAL--------NQIDRQNFQLNVVYKD-----------KGIPLIQVFNLDNVNTNND--------DGN--FDFL---------------------S--------------------------------------------------------------------GITIDPESGRIFFPQVEPFGSYLRSR-F-----IKYVFQELYDSIQTDA-FSQKN-KFFIQGRYQASSTD-EITLPGI-RIAEGSVAVFSGGTRLVEGQDYQVFYDLGRVKILNPSYLNSASNLRITYEKADILSVQPRTLMGARFDYRVDN----DLILGATVLH--IQRVNIGDEPSNNTVYGFDVNYRRDSRLLTRLTDKLPFLETKAPSSVTLGAEVAQLVPKKT----------------SYIDDFENAKTPYSLG--NAWRLASTPA---YAYNRAKLAWYTIDQ---NISR---LENHYVRGVQRREIFPNRDTFEYTFDLAYYPQERGQYNYA--------SV----WGGISREI-NFDNANIEYLEFWMLDPFI------------------GDFFINLGNVSEDLLKDQ-RYEFENGLP-------WG-RVTRNQFAFDSEPS-ARPFQDIGLDGLNDN---EE-----------------------QDPSADNFKHHLDYDS----------RYKNF------NGMEGNSPV--FPDKEDLN-KDNVISDL-EQYYEYKINL-------------YIVDKV---------VWYQFRIPVR----------------------GFKSIRFMRMYMTQFEQPVVLRFVQMQFVSNQWRTYNS--FNVSSVSIEENG---IPYVVPPGVERQRDY----RQNEQSLQLCV---ENLRDSF--SKAVYKN-VSQDMLIYKRLKMYVHAQVNAFVRIGTDFTQNYYEYSIP-L---KMT----------IW-NEQNF-----------IDVAFEEFVKLKSRR----------VFRVVGNPDFSDVQSLMIGLEN--SVCLWVNELRVSDFD-RTAGWAATARANVKLADFANLTATGSYTAVGFGGIQERAAQRARENTGQFDIAANIAAEKLL-PSKLGLVVPVSVQYGTTISEPRFDPLDRDTELDL---------EK-----------ENYRNEVVSKTT-----TKSVNLLNVRKE---RVYDVENLSFSYAYTEVLHTDISTDRNYTKTYNGGVAYTYNNNPKSYTPF-A----LKW----LKEFNFALQPSRIAVRADLDRRYNETFL--TFQKAFFFNRIYDVKWDLTKSLTLDYTASNRAVVD----------------------------------------VIWHNL--RRFGRNTNFNQTVALTYRLPLDKFPLT--DFVS-ADARYQAGFT---------------------------------------WTSAS--------------G---N-TIENSVETSLSGKFDLVRLYNKVRFK-----------------------------------------------------------------------------------------------------------RTLM--SARSVNFTYARTEGTLLPGF----------------PGL-DFVLG---------RANREGW-----YLNTPLSSLKSVNFTARATIEPIRNFIITLDGAVNKSEIDEVF----------TGSYRVSFISVQTLF----DAFENFIRN-RAAIASRL------------------------------NAQDVLIPSFLRAYQG--FE--------------------PNWNVVYNGL-SSVPFFQQYFSSFTLNHAYQSNFTVANF--STAL----------------------------------YVVSQVAITESMSPLIGVNFRTK----GQITGRLEYKTQRNLLLNMTNAQVTENGVKDVVVGLGYTTTNFR-------NELTMRLDFTIRDNETIQRTI-----------------TTSGALQVQIRPTIDYVVSQRLNLQFYFTKNINEPKVAN-AFRNTVTEGGIQLRFSLSD-- 
ALD19945     ------------------------------------------------------------------------------PSNLNVTVDDSGVDLSETVGD----------------------------------YRDPTRM--TFEEYSRWQEQQTIRNYFR-------K--------RIFG----GSFVDIRPNGSVTVRAGAKFNRNRNPTLTLRQQKTGDFNFEQQMNLNLA----------------------------------GQIGEKLRVTLNYDTKAAFDFENN-MKLDFT------------------------------------D------------------TDIIRKIELGNVSLPLNNSLIQGGQNLFGVKTQLQFGKLAVTAVAATLRGQADEVRVQNGGQSRPFEIKASQYERDRHFFLSQFFRDRY----DASLRNLPTI-IEIRRLEVYVTNDNRA--RNVVSLMDLGE---------YEHVRARRL---EYTFNAQLGYLSLNTSLLP-EQVLAVSYEYTY------NG-----VYQVGET---VNE-------------EVVFLKMLKSTNP--FPTWDLMMKNIYSL--------NQLNRDNFRLDIIYKD-----------KNIPLVQVFNLDNVNANND--------DGN--FDFL---------------------T--------------------------------------------------------------------GITVDPEQGRIIFPEVEPFGSYLKSK-F-----VKYVYQELYEQTQSDA-RQEKD-KFYLQGRYQATSTD-EISLPGI-RVAEGSVRVYSGSTLLQEGTDYQVFYDQAKVKILNPAYLNAANELRVAFEKDALVQVQPRRLLGARFDYRLTE----DINFGGTVLHV-INRVNIGDEPGNNTMYGLDVNMRRESRVLTKYLDMLPLIETKAPSSVAFSGEFAQLVPGKT----------------SYVDDFEGARTPYTLS-ITSWRLAATPL---SAYNRAKLAWYTIDQ---NIRA---LLNHYTRGIARTEIFPNRDGYEYPLDLAYFPTERGPYNYN--------AP----YAGISREI-DFDNANVEYLEFWLMDPFI------------------GELYLNLGAVSEDVLKDQSRYEFENGLS-------WG-RVSTQQFAFSTAPG-GRNRQDIGLDGLNDT---EE-----------------------EDPSADDFRHHLNYNS----------RYKEY------NGMEANSPE--LPDKEDLN-RDNVISDT-ERYYEYKISL-------------FIVDKV---------IWYQFRVPVR--------------------GQGFKSIRFMRLYLTQWQQPAVLRFVQMQFVANQWRRFLG--FAISTVSLEENGS--IPYVLPPGIRRDREYG---QQNEQSLRLCV---EGLREGY--GKAAYKN-VSINMLRYKRLRMFLHAEVRAIVRIGTDYTQNYYEYSLP-L---KIT----------IW-DPANN-----------IDIAFQEFVDAKMER----------TITIVGNPDFSEVQGVLIGVFN--SVCIWADELRVDDFD-RTAGWAATARFNTQLADLANVTATGSYLTVGFGGLQDKVQQRSLDDVARGDLNATVAAEKLL-PSKLGLRIPVLVQAGTESRSPRYDPLDPDVELKQ---------ER-----------DTYRKEVTDQTR-----SRSISVLNLRKE---RPYDIENFALSYSLNEQLHTDIRTDRDFTKTFNAALAYTYQTTPKSYTPL-A----LKM----LQELNFTPLPSRFAFRADLDRRYNERFL--VFQKSFFFNRIYDLKWDLTKSLALDYTAANRGTID----------------------------------------QLWKNL--KRGGRTTNFNQTIALTYRLPLDKFPLT--DWLS-ADTRYAANYS---------------------------------------WQAAS--------------G---N-TIQNNAELSANGRIDLVKLYNKVRFN-----------------------------------------------------------------------------------------------------------RSLM--TARSLNFTYTRTAGTLLPGY----------------PGL-PFILG---------RAQSNGW-----YLNTPLSSLETTNLNLRTALEPFRDFNIQLDATRLTVRNREEF----------TGSFSTSFISIQTLF----KAFDRYVAN-RQIIRDQL------------------------------NSQDVLIPAFLDAYRG--YK--------------------PNWRIDYNGL-GELPFMQRFFRSVSITHAYASTYNIGSY--STSA----------------------------------FVLGQVSILERMSPLLGLNFQTL----EKVTGRVEYRTERNLSLNTTNAEVTEVHTEEMVIGFGYVTNQLK-------NELTARLDLSIRDNSTIQRRI-----------------TTNGGRQVQLRPTIDYVLNQRLNLQFYFTRLISEPRGNS-GYRNAATEGGLQLRYSLSE-- 
AMR28846     ------------------------------------------------------------------------------PKNLQVTPDDSNYNVRETVGG----------------------------------YRNPTII--SQQDLLKFQERQAINDYYR-------K--------RIFG----GSYIDIRPAGSLTFKFGAKYNVNRNPALTLRQQSVGDFIFDQNMNLSLS----------------------------------GQVGTKLKLTFNYDTKAAFDFDNQ-MKFDYA------------------------------------P------------------TDILRKLDLGNVSMPLNNSLITGGSNLFGIKTQLQFGRLGVTAVAATLRGSQDEVRVTNGAQSRTFELKSSQYEKDRHYFLAQFFRDKY----DQALRGLPTV-FEIRRLEVWVTNDNRT--RNVVSLMDIGE---------YERMRARKL---EYSFNAQLGYVNLNTALLP-DQVLAVSYEYLY------NG-----SYTVGET---QTE-------------DVIYLKMLKATNPA-TPTWDLMMKNIYPL--------SQINRDNFQLQIIYKD-----------RNIPLIQVLGLDRVNANND--------DGN--FDFF---------------------P--------------------------------------------------------------------GITIDPDQGKIIFPSIQPFGTYLQNQ-F-----VKYVYQELYNQTQSDA-IQTKD-KFYLRGRYQGTSTD-EISLPGI-GVAQGSVKVYSGSTLLTEGVDYQVFYDQAKVKILNPAYLNSANELRVDFEKNALVQVQPRKLLGARFDYALSK----DVLLGATAMHL-INRVNIGDEPANNTVLGADVSLRKESRVLTKLVDRLPFLSTKETSTIAFSGEVAKLIAGQA----------------SYLDDFENARTPYTLG-IPAWRLAATPS---NGYQRAKLSWYTVDQ---SIST---LANHYERGIPRNEVFPNKDGYEYTFDMAYFPGERGPYNYT--------LP----YGGISRGI-DFDNANVEYLEFWLMDPFILN----------------GDLFINLGNISEDVLRDQGQHEFENGLP-------YG-RVTTQQFAFNATPG-ARASQDVGLDGLADA---DE-----------------------ADPSNDDFRHHLDYDV----------RYKNY------DNYENNSPE--YPDKEDLN-RDNTIQTT-EQYYEYKISL-------------YITDKI---------VWYQFRVPIR----------------------NFKNIRFVRMYMTNWQQPVVLRMVQPQFVANQWRQFAS--FSISTVSVEENGP--IPYVVPPNITRDIEYG---QQNEQSLRLSV---THLHDGY--GKAAYKN-LSTNLLRYKRLRMYLHAEVRAFLRIGTDYTQNYYEYSLP-L---AIT----------VW-PVANN-----------VDVAFQDFIDAKAAR----------VITILGNPDFSQVQGCMIGVLN--SVTLWADEFRVFDFD-SQGGWAANARLNVKLADLANITATGSFIGVGFGGLQDKAQQRSTSDVLRGDLNATVAAEKFL-PSQAHLKVPVLLQLGRQTITPQYDPLDPDTKLSQ---------AA-----------AEYQKLVVDRTT-----TRSISVLNMRKE---HPWDIENVAVSYAITERLHTDVNTARDYTQSYTAALAYLYQTTPRNYKPL-A----LKI----FQQINFTPLPSRFSFRTDLDRRYNERFL--VFYKSFYISRIYDLKWDITKALIFDYTATNRGVID----------------------------------------QQWDNL--KRGGRTTNFNQTAAITYRLPLDKFPLT--DWIS-ADGRYSAHYT---------------------------------------WQAAS--------------G---N-TIQNNAELSANGKIDLVKLYNKVKFN-----------------------------------------------------------------------------------------------------------RAVM--TARAINFTYARSNGTLLPGY----------------PGL-PFIIG---------YANSRGW-----YLNTPISNILTENLTARTTLEPFRGFNIQLDLRRQKVRNSEAY---------ATGSYSATTITINTLF----KAFDRFVQN-RRFVQQKL-----TTPATAQ------------------NSQDVLIQSFLDAYHG--YV--------------------PNWTIQYNGF-SDLPAIRAVFRSFTINHAYSSLYTMGGY--TTST----------------------------------YVIGQVSIVESLTPFIGINFQTV----NNVTGRVQYNTSRAVALNVTNAQVTELHTTELIIGLGYAAKGLK-------NNLTARLDMSIRDNATIQRSI-----------GILGTAITNGSLQVQLRPTIDYLLNTRLNLQFYFTQTITQPRVSN-AFRNATTEGGVQLRYSLQ--- 
AMJ68287     ------------------------------------------------------------------------------PPNLNVAVDDSNFDVQEKVGE----------------------------------YRDPSRL--TYKEYEQFQQRQAIRNYYR-------K--------RIFG----GRYVDIRPAGAVSIKAGAKFNVNENPALTLRQQRVGDFIFDQSMNINLT----------------------------------GQVGTKLKLAFNYDTKASFDFDNQ-MKFDYS------------------------------------E------------------TDIIRKLDLGNVSLPLGNSLVQGGQNLFGAKAQMQFGRLGVTAVAATVRGTADEVRVQNGAQSRQFELKASQYEKDKHFFLSHYFRERY----DQALRNLPTI-VQVTQLEVYVTNDNRT--RNVVALMDIAE---------YERVRARKL---EYTFNAELGYVSLNTTLLP-DQALGVSYSYIY------NG-----TYKVGET---VQD-------------QVIYLKLLRATNP-PTPTWDLMMKNVYSL--------TQLNRDNFQLQLIYKD-----------QNIPLIQVLGLDRVNPNND--------DGN--FDFF---------------------P--------------------------------------------------------------------GVTVNPELGRIIFPNVQPFGDYLRAQ-F-----LKYVYTELYTQTQSDA-RQEKD-KFYLRGRYQGTTTD-EISLPGI-GVAQGSVKVFSGSTLLTEGTDYQVFYDQAKVKILNPSYLASANELRITFEKNALVQVQPRRLLGTRFDYKMNK----DVTLGGTALYL-INRVNIGDEPANNSIVGLDGSIRKDSRVLTKLLDRLPFYSTKEISTFAFSGEFAKLLAGKS----------------SYVDDFENARTPYTLG-IPAWRLATTPS---VNYQRAKLAWYTVDQ---NIGT--TLSNHYTRGIPRNEVFPNKDGYEYTFDMAYFPGERGPYNYT----AN--LP----FGGISRAI-DFDNANIEYLEFWMLDPFL------------------GKLIINLGNVSEDLLRDSNQHEFENGLP-------WG-RVSRQQFAFSAAPG-ARAVQDVGLDGLNDV---AE-----------------------ADPAADDFRYHLDYTD----------RYKNY------NGYEGNSPE--YPDKEDLN-RDNVIQDV-EQYHEYSIPL-------------YIIDKV---------VWYQFRIPIR--------------------TTGYKSIRFIRMYMTGWQQPVVLRLVQPQFVANQWRRYNY--FSISTVSIEENGQ--IPYVTPPNIIRDTEYG---VQNEQSLRLSV---TGLSDGY--AKAAYKN-LTVNMLRYKRLRMYLHADVRGFVRIGTDYTQNYYEYSVP-L---VFT----------VW-PEANN-----------IDVAFQDFIDAKSLR----------TVTVVGNPDFSAVQGCMIGILN--SVNMWADELRVYDFE-QQAGYAANARLNVKLADLATVTATGSFTSIGFGGLQDKVQQRSLDDVLRGDLNAVVAADKLL-PAQLNLRVPVLLQVGAERRAPEYDPLDPDTKLRQ---------AR-----------AEYSKKVIDMTT-----TRSLSLLNVRKE-A-KPWDIENIALSYSIAERQHSDVRTSSDYTRSFQAAAAYTFQTTPKNYTPF-A----LKF----LQQVNFTPLPSRFAFRIDLDRRYNERFL--VYQKSFYINRIYDLSWALTKALTIDYTATNRGVID----------------------------------------LIRQNL--LAGGRTTNFFQKVSATYRLPLDKFPLT--DWLS-ADVRYAANYT---------------------------------------WQAAS--------------G---N-TIQNNAETSANGRIDLVKLYNKVKFN-----------------------------------------------------------------------------------------------------------RSLM--TARSLNFTYARSSGTLLPGY----------------PGI-PFVIG---------YANRNGW-----FLNTPFSSLLTENLTLRTTLEPFRDFLIQLDARRQKVENKEAY---------ASGSFSTSTITINTLF----KAFARFVTN-RGFIQSRL--A---------------------------NSQDVLIPAFLDAYHG--YQ--------------------PNWNIGYNGL-SQLPFFRNYFASFTLNHAYNSSYNVGSY--TSST----------------------------------YVIGQVSIVEHLAPLIGVNFQTL----NKVTGRMEYRTDRLLSLNTTNAQVTELHTTALVIGFGYVTNGLK-------NTLNVKLDLSINDNTTVQRSI-----------------IVNGSRTFQLRPTVDYLLNTRLNLQFYYTQTITTPRVSN-AFRNATTEGGLLLRYSLTQ-- 
AMC11047     ------------------------------------------------------------------------------PSKSEVIYDAEKYMIIERIGG----------------------------------VKRPIYM--TQEEYKKFKLKKDMLEYYK-------T--------SVFG----GDKIEVNAQGSVLIKLGMLYQKVDNPQLSERNRSSFTFDFNQEISASIL----------------------------------ANVGTRLKVGAQYDTQSTFNFQNQ-VKLEYT------------------------------------E------------------DDILQKIEVGNVSMPLKNSLIVGAQSLFGVKTQLQFGKTTITGVFAEQKSQTRSVAAQGGSTIQEFELHTTDYDQNRHFFLAQYFRDNY----NNALKDFPLI-INITRIEVWITNRRAS--RNIVALADIGE---------YSVLEAIKL---EFTLQPQLGIISLNRRLTD-SDVLAVAYEYTV------SG----KVYRVGEF---ISD-------------DNIVVKLLRSEII--IPLWDLMMKNVYSL--------YRMQPEGFRLELLYAD-----------SDRTLLNLFDIDRLDQSQF-------GDGY--FDYV---------------------E--------------------------------------------------------------------GATVNSEKGYIIFPTVEPFGKDLQSK-L------IYVFNELYEMTQSEAKFQQKD-KYLIKGYHKSENEN-GIPLGAF-NVPQGSVRVTTGGRELVEGVDYVVDYQMGRVQIVNPSLEASNAPIQVSVENNATFNLQTKRFTGIDIEHKFSN----KFIAGATILN--TQKALFNQEPINNTIFGLNANFGTEVPKFTKWVNKLPNIDTDVISNFSIRGDFAYLKPGSP----------------SYVDDFEGSQIPLEIK--QQWHLASTPQ---YGYKRARLAWYIIDP---NIDN---LSRAEVRRIRFEELFPEQDTIVRTFDLAYFPNERGSYNYD--------NP----WAGITRAL-DFERSNVEYIQFWLMNPYD------------------GDLYFNLGNISEDVLKDG-RKMYENGLP-------WG-KIPTSQSAFSDNDN-ERLNQDIGYDGLNDE---EE-----------------------LDPANDNYSYFRSYDN----------RYKKY------NNTQGNSPT--FPDTEDID-KDQTMNSV-ESYYQYKVSL-------------NIVDEK---------YWLQFRIQVA----------------------GFNSIRFMRIFLTKFKMPIVLRFGELQLVRGDWRRYTK--FEVGVVNIQEN----IPYTLPPGIQREILR----KQNEQSVTIKV---TDLEPNE--TRAIFKN-VNVDLRMYKKLKLFLHAEVKAIIRIGSDLNDNYYQLEKL-L---TIS----------IW-PEENN-----------LNALLEYLGKLKLLR----------DIRVKGNPNLSNIRTIMLGVKN--SAEIWFNEMRVSEFD-NQGGWAAVVSADANFADFADVSITGRMETKGFGGIEQRVNERSQEDTKLYDIVTNVNLGKLL-PKTWGIKLPLNYSISEQFKDPKYDPQYQDVLFEE--------------------------NKARDYTK-----RRSISLINVRKE---RFYNIENVSVSYAFNEIYRKNYNIQKFVDQNVRASANYNYSFGPMSIEPF-K----LKF----IKDLNVNLLPSTISINSSIIRRY-------LKQRFFMFDWDYNIGYNLTKSLQFNFRATN---------------------------------------------QLMDNF--FTLGRPNHYHQTLNGTYEIPLNKIPFL--NFVK-ANYVYTADFD---------------------------------------WQSAS--------------G---N-VIQNKNTHTLGANIDFNKFYKILSLK-----------------------------------------------------------------------------------------------------------NLLT--SIKKARINYSENNGTYLPGY----------------PTF-GFVFG---------RAIENGW------FNRTYSKTHFNKLDGIITVEPFKNFDLEFRGNRTYTTKTSQQ----------FGNFSISYNMLKTSF----VNFEKFKTN-RAIIAQRL------------------------------TSQQVMLPAFMAAYSG------------------------PGWRLNYKGF-MRMKWFKKRFRSFSISHSYNSLYSITNF--SNNL----------------------------------TLFTNVNLIEEFSPLLKVDMKMK----NSLSFSGRINKDRGLTLNFNNNTITQIKGTEYVIGLGYRIKDLK-------GDLNVRADLSLRDNITVIRAI-----------------VTGGQRLLSLKLFADYAVSKNLIASFYFDQSSSRYAIST-TFPRQSVSSGLSIRYILGN-- 
ALL04444     ------------------------------------------------------------------------------PDNREVEYDAKRYIIRQLIGN----------------------------------FSAPQYL--TIEEYQRLVNSEMKRDNWR-------S--------KIFG----GTTIDIQPRGEAELTFLGRINKNENPLFNERQRVQGNFDFNQRIQMDVI----------------------------------GNIGTRMKVNMNYNTEAQFDFENQ-VKLDYV------------------------------------K------------------DDIIQKIEAGNVSLPLSTSLINGTQALFGIKTQLQFGKLNVSTVFSQQKSQSREIRINNGAQQNEFRLSADNYEANKHYFLAQYFRQNY----NKTLATPPTL-ILITRVEAWITNKTGN--RDVMALMDLGE--------NYAKLTARKL---EFTFHPQLGYISLNNALNT-DEVLTVAYRYTY------RG-----EYQVGEF---STD-------------KVLFTKMLKNETL--LPIWNLMMKNIYSI--------YQISPMNFRLDIFRID-----------KNKQWIQVTGLDRLNQQQE--------DGV--FDFQAENKPFGTNATNLTNFSTNTMS--------------------------------------------------------------------GITIDPLNGRIIFPLIEPFGRDLADQ-F-----IKYTYPALYDSTKVVA-FSNQN-RYFIKGAYQSQVAS-EFSLNSI-NVPEGSVKVFAGTIPLQEGVDFTVDYQGGRVRILNTAILISGQPIRISTENNELFGLQQRSLFGTRFDYKVNN----KLNLGATLMN--TPKVNVGEEPISNTMWGVDLNYSTPSRFLTKLVDKLPFISTKVPSSLTFSGEFAQLIPGHP----------------SYLDDFEASRSVIDLK--MAWQLSGTPQ---YGFNRALIAFYNIDP---GLRNKN-LSNHYVRQIIEQEVFPFKEFALPTLDVAFYPTVRGPYNYT--------NP----WGGLFRRI-DFEALNIEFIELWVMDPNI------------------GDLYFNLGNISEDILKDG-RKSLENGLP-------WG-RVPKLQPAFDNDPN-ARKAQDVGLDGLANK---DE-----------------------NDPSSDDYSYFRGLDR----------RYQRY------NGTEGNSKT--LPDGEDIN-RDNNMTQS-DEYFQYKVSM-------------FVTDKV---------VWYQIRIPLA----------------------DFKSIRFIRMFLTNFADTTVLRFGKIQLVRGEWRQY----IEVATVNIEEN----IPYVIPPGIERERDF----RQNEQSLSVTI---KNLKDGY--GRAAFKT-GFNDFRSYKHLEMYIHAELSAFLRIGTDNQDNYYEYSQP-L---KVT----------IW-PEQNK-----------MDITLEFFQKAKLER----------TITIKGQPDMSKVRVYMLGVKN--NAIIWFNELRLTEFD-ERGGWAATARMNAKLADFADVNVSGSKSTIGFGSLETRVSERNRADNVFFDISSSMELGKFF-PKKTGIKVPMFVSYSSQVATPQYNPSMPDIELKN----------R-----------DSILNFAQDYTT-----RSSINFTNVRKE---RVWDIENFNVSYAYTKYSHRDFIIENNFQKTYRASLGYNYAGLAKTYEPF-K----LAL----LKDFNFSLMPSAINFRIDVDRFY-------TFNKNFLVSRVYGISWNLSKSLTMDIDATNYSIID----------------------------------------TLWQNM--LRLGRTTDYSHNLNFTYNLPISKIPGL--DWVN-VATRYGTNFN---------------------------------------WQTEP--------------G---N-TIQNSRTIQVNPNLNLASLYNKFGFR-----------------------------------------------------------------------------------------------------------GLLT--SVKNVVGAYTQTKGIFLPGY----------------PGL-GFVLG---------EALLKGW------QSQLYINTMREDLSFTSLVEPIKDLSITLTANRNQTKNYSTN----------TGDYSISYISLGTAF----KLFANFMNN-RVIISQRL------------------------------ESQDVLTAAFLAAYSG------------------------PNWRLNYRGL-IGIPFLAERFSSIDLRHSYRSIYSISSF--NSLL----------------------------------FQYAQVTIAEQFSPLIGIDTRLK----NNLTANFEIGRSRMLGLNMANSQLAQLTESNMVFGLGYRTTKFR-------NNMDFKLDVAVRDNKTVIYRA-----------------VSSGAKNITLRPSVDYILNQRFNVRLFYDSNITKPYTSQ-TFNTSFSNFGFSLRVTLN--- 
ALJ05990     ------------------------------------------------------------------------------PNSAKYTYDPIRYVYTESVGS----------------------------------INYPIIL--TPDEYHELVAKENLKSYYK-------E--------TIFG----SDTIQMVPQGSVEMDLGVLFSKQDNPSFSPRNRSNFTFDFDQRISLSLM----------------------------------GKVGTRLQVTANYDTQSTFDFQQL-VKLEYD---A--------------------------------E------------------DSIIQKIEVGNVSMPLNSSLITGAQSLFGVKTQLQFGKTTVTGVFSEQKSEATTVVAQGGGTLQDFELFIRDYDENRHFFLSQYFRDTY----DEALKTYPYL-LQITRLEVWITNRSSS--RNVVALQDLGE---------YAKIEARKL-Q-EYTLNTELGYISLNQRLSN-DEVLAVAFQYTL------GG-----VYQVGEF---AND-------------SNLVVKLLKSSIT--QPVWDLMMKNIYDT--------YQLSQDDFTLNIFYNE-----------REVPLLRLFNLDKLNFNND-------GDGF--FDFV---------------------S--------------------------------------------------------------------GLTVIPENGKIVFTSAEPFGSYLFDM-L-----QKYVYDILYKETKTAA-EIEKN-KFQLKGRYKSEGSD-GIPIGAF-NVARGSVKVTAGGRLLVEGIDYTVDYQLGRVQILDEALKASNTPIEVSTENNAVFGQQTKRFTGLNVEHKFNE----NFVLGATLLN--TQKANYGTEPINNTIFGFNGNFSSEVPFLTRLVNKLPNIDTDVPSNISVRGEFAYLAPGAP----------------SYVDDFEGSQNAIDLK--QSWFLSSRPL---NGFDRAMLNWYNIDP---GITD---ISSLYTSRVFINELFPNRDSVLNTLDLAYYPTERGPYNFN--------DE----WAGITRSL-DLEQANVEYIEFWLQDPFQ------------------GKLVFNLGNISEDIVKDG-RKLYENGLP-------WG-VVPQNQSAFDSTGE-ERTNQDVGYDGYNDN---EE------------------------DPSKDNYIYFLN-------------RYKNY------NGVEGNTPD--QPDVEDIN-RDNTMNTI-DSYFEYELDI--QAM--------FLKDFK---------VWYQFRIPIE----------------------DLRSVRFARMYLKEFTENTVFRFATLDLVRSDWRRYTQ--FSIGIIGTIEN------YQRPPGVEAEELF----EQNEQSLVANV---CNLEGQD--ARAVYKN-INIDMRQYKRLRMFMHADLVGFIRMGSDLTQNYYQIEIP-L---KVS----------LW-PEENE-----------INLPIDVLAQIKAIG----------RVAIKGNPNFGDIRTLMVGVKN--CGEVWFNELRLSDLD-NEGGWAAVVSMDTNLADFANISATGSKSTSGFGGIEQGPSQRALEDVEQYDVVTNVNLGQLL-PKKWGIQLPFNYAQSEELITPKYDEYYKDLTLES---------EK-----------EQVRQNSEDYTK-----RKSINFIGVRKI---RFYDVENLTVNYSYNKEEHRDFEIENSLSQTVRVGANYAYNFNPVAVEPF-K----WKI----LKDFNFNLLPASFTVNTDFNRQF-------LFRRNYTFDFQYAINYNITKSLQLNFTASNNNIVR----------------------------------------DVWDGF--FDFGDPNRQSQNLGITYKLPLNKIPTL--SFID-ATYQYSGDFQ---------------------------------------WQKGS--------------G---N-TVQNANVHNLNTNLDMTKLYRYLGL------------------------------------------------------------------------------------------------------------DVIT--SLKRLQVNYSENNGTYLPGY----------------PTV-GYTFG---------LAARNGW------FNQQYTETQTKQLDVSASLEPFRDFKIDVIGNRSYFKNFAEN----------FGNFNISTVLIKTAF----DAFDDFRAN-RIKIAERL------------------------------NSQKVLLPSFLAAYTG------------------------PNWDVKYSGL-MKFDWFKKRFKRFSLTHGYRSLYTINQF--QSNL----------------------------------TLYSNVNLTEMFSPLLRVDFEMI----NSVKILAEIKKDRLLSLSFDNNLMTEVQGKEYTLGLGYRIKDVR-------SDLNMKADVSIRDNKTIIRYL-----------------VTTGQTIWGLKYSADYAFSKNLTGIFYFDYTFSEYAIST-AFPQTTIRSGFTIRYNFGN-- 
AOW17381     ------------------------------------------------------------------------------LAKKEVIFDKARYVIIEKIGD----------------------------------TKTPVFL--TREEYAQYRLKRDMLQYFK-------D--------SIFG----GNKIEFTPTGNLSVKLGFIYQNTENPQISEENRSSLVFDFDQQINASIR----------------------------------AKIGERLEFTANYDTQSTFDFQNL-VKLDYT------------------------------------E------------------DDILQGIEAGNVSMPIKNSLINGAQSLFGVKTQLKFGNTNVTAVFSQQNSESKTVVAEAGASIEEFELRTTDYDNDRHFFLSQFFIDNY----ANSLKQYPLI-ISITRIEIWITNRNAA--RSIVAFADLGE-R-------YSILEARKL---EYRLNSQLGYISLNRRLND-GEVLAVAYEYTV------AGVNGAKSFKVGEF---SND-------------DNLAVKLLRSEIL--FPTWRLMMKNIYAL--------FPLTQDGFRFEIQYRD-----------PTIPLIQVFKLDQLDQSQF--------DGF--FDYV---------------------E--------------------------------------------------------------------GITVNSQNGFIIFPEPEPFGNDLILN-P-----DRFLFRELYLNTKINIKFQNKD-KYFLKGYFKSESAG-GIPIGAF-NVPRGSVRVTAGGRQLVEGVDYVVDYQLGRVQIIDPGLQASGTPINVSTENNAVFNQQRKTFMGVDIEHVFSE----ELVVGATILN--TPKVNFGAEPINNTMLGFNFDYSTEVPYFTKLANKLPFVDTDVPSNLSVRGDMAYLLPGTP----------------SYIDDFEASQIPISLL--LDWYEASTPN---YNYKRGKLAWYSIDQ---SVDA---LSRAETRQINFDELFPNQQTQIRTLDLAYFPEERGSYNF---------NP----WGGIMRPL-NFDQANVEFIQFWVMDPYQ------------------GDLYINLGNISEDILKDN-RKMFENGLP-------WG-DVPRNPSAFNEEDA-ARTNQDLGFDGLNDE---EE------DLNLN------------NDIASDNFQFFRGLDA----------RYKNF------NNTQGNSPT--YPDVEDIN-RDQTMNTV-ESYYEYKISM-------------FIVDSK---------TWYQFRVPIR----------------------DFNSIRFVRMFLTNFKIPVVIRFGELDLVRGDWRRYTR--FEVGVVSIEQN------YIQPPGIERERLQ----LQNEQSVTLKV---SNLEPNK--TRAIYKN-ISVDLRRFKNLKMFMHLEFAGVIRLGTDLNENYYELEIP-L---TVS----------VW-PEANN-----------LDAFLESFGKVKLER----------TITVKGNPTLAQLRTIVLGLKN--SGEIWFNELRSSGFD-NEAGWAAVMNADANFADVANVSLSGSMQTIGFGNVEDRVNQRSLDETKQYDVATTVSLGKVLTPQNWGMQIPMSYSVGEKFIDPKFDPQYQDVTLAD--------------------------EFSRDYTK-----RTSISFINVKKN---KFYDVENVAVSYSHNKEFHRDYNIEKYINENVMASAAYNFNFNAKPIEPFKK----LKF----IKDFNFNPIPTTVAINSRINRSY-------LKQRRFLFDWDYTVAFDLTRSIQLNFNASN---------------------------------------------QIFDDF--FNTGRANQYHQKLNATYALPLDKFPFL--SFMK-ADYGYTADYD---------------------------------------WQVSS--------------G---N-VIQNANTHNLNTTFSFDKIYKSVGFK-----------------------------------------------------------------------------------------------------------ELLT--SVKQGQISYTENNGQYLQGY----------------PT--SFAFG---------KALVNGWP--NI-FNKTYSRTAYNKLDYTFTLKPFDDLNIDVRGNKIETSNLAQQ----------TGNFSTSHSMLSTAF----VLFQTMKDY-RSEIANRF------------------------------NSQQVLLPAFMAAYSG------------------------PNWTLRYNGF-MKMAWFKKNFSSFVVSHGYRSSYTISNY--TNNL----------------------------------RLIASATLVDEFSPLIKVDMKMR----NSFSLRSEIKRDRTLTMNFNNSTLTDIAGTEYIVGVGYVFKDVK-------GDINLRADVSLRDNLTQIRYI-----------------ISGGQRLFSIKFTADYTLSSNLTASFYYNHQTSKFAIST-TFPRQAINGGINLVYNLGGN- 
AIM60702     ------------------------------------------------------------------------------PNSSKYTYDPDKYVYSEKVGE----------------------------------ISYPIYL--TPDEYFELARKEGMKNYFK-------N--------SIFG----GNTIEVIPTGSVAMDLGVIWQKNDNPSLSPRQRTNTSFDFDQQIQLSML----------------------------------GKIGERLQVSADYNTEATFDFQNL-VKLDYT------------------------------------E------------------DDIIQKIEVGNISMPLNSSLITGAQSLFGVKTQLQFGKTLVTAVLSEQRSQNNTVVAQGGGTVEEFSFTALDYDEDKHFFLAQYFRDNY----DAALENYPYI-VQITRLEVWVTNRRQE--RNVVAIQDLGE---------YTILEARKL-KGEYTFHPQLGYISLSQRLSN-DEVLAVAFQYTY------QG-----VYQVGEF---ANG-------------NTLVLKLLKSNIT--DPIWDLMMKNIYNT--------YQLSQEDFKLNILYTD-----------QERILLDVFNLDRLNAYND-------GDGF--FDYV---------------------E--------------------------------------------------------------------GLTIDSQNGNIIFTKVEPFGEYIFDE-L-----QKYVYRNMYSRTKSAA-DADKN-KFIIKGKYKSQGIN-GIPIGAF-NVPRGSVRVTAGGRQLQEGIDYTVNYSAGTVQILDPSLEASNTPINISVENNAVFGQQTRRFTGVNVEHQFNE----KFVLGGTFLN--TQKSSYGVEPVNNTMFGLNGNFSTEIPFLTRLVNKLPNIDTDVPSNLSIRGEVALLKPNSP----------------TYVDDFEGAQSLIDIR--LGWYLASTPL---NGFGRAKMAWYSIDR---GIND---ISLNATRRVFIDEVFPKVETTQGTLDLAYYPNLKGPYNNN--------AP----WAGIMRPM-NFEQANVEFVQFWVLDPYV------------------GELVFNIGNISEDILKDG-KKQYENGLP-------WG-KVPATQSAFDAEEN-NRTLQDLGYDGLSDS---DE------------------------DPALDNYEYYLN-------------RYINY------NNPQGNSPV--LPDVEDID-RDLTMNTV-NSYYEYRIPI-------------YVTDIK---------RWIQYKIPLS----------------------DFRSISFMRMYLTGFSDDVVMRFATLDLVRGDWRTYTK--VDVATVNIEEN----IIYDLPPGLRREQLN----QQNEQSLSFKI---ENLESQD--SRGVFKN-VNIDVRQYERLKMFIHAELVGFLRLGTDFSENFYQIEVP-L---EFT----------IW-PEDNE-----------ILIELSDLNKIKSYG----------RIGLRGNPSLGSIRSMMVGVKN--RGEVWFNELRLAGLD-SNGGWAAIGAVDLNLADFADVSVTGSKSTSGFGGIDQMPNERAREDAMSYDAVTNINLGQLL-PKKLGIQLPFNYGISEQLITPEFDPVYDDLKLED---------EA-----------DAIEEQAEDYTK-----RTSINFIGVRKN---NFYDVENFTFNYSYNEVNHRDFEIAKLKDQNVVAGLTYAHNFEPVEIAPF-A----LKW----LKDINLNLLPTSIAVNSNINRQF-------LQQRNYMFNWQYNINYNLTKSLRFNISASNNNIIR----------------------------------------NIWDGF--FDIGEPNRHAQQFELNYDIPFNKIPAL--DFIN-AQYVYTSNFD---------------------------------------WQRGG------------------N-RIQNASTHTIAANLTMQKLYDMVGL------------------------------------------------------------------------------------------------------------DLIT--MVKRVNFNYTETRGKQLPGY----------------PSL-GFVFG---------DAAKRGW------FNEQFVQETNRQLDITAVAEPIKDLTIDITANRNLSERYQEN----------YGNFGISTMMIKTAF----TTFDQFKEN-RLVIANRL------------------------------TSQNVLLPAFIAAYTG------------------------PNWRLKYTGL-MRVNWFKEKFKRFSISHGYRASYNINSF--QTNL----------------------------------NIMANVVLTDQFNPLVRLDFEMK----NSMSVVAELQTMRALTMSFDNNLLTELNSKDYTVGLGYRFKDVN-------GDLNLKLDATLKDNITIIRNL-----------------ITSGQNVFSLKFGADYALSKSLEVAFFYDHSFSKFAVST-AFPQTTINTGFTFKYNFGN-- 
AKP69225     ------------------------------------------------------------------------------P--YEAFYDVKVYFLYPKIGN----------------------------------TGTPIVM--TPSEYGAYVKSIGLRNYYQ-------S--------TIFG----GNKIELIPQGFASFDLGGLYQKIDNPIILPQNRRNFAFNVQQRIQLGIL----------------------------------GKVGENLQLKANYDTQSGFAFENR-LNLVWQK-----------------------------------E------------------DKIVKKVEFGNVNMPLSTSLMRGSQSLFGLKTEFQLGKTYGTLVLSQQQGEARTVVAQGGGILNTFKINAIDYEDNQHYYLGQYFFQNY----DNALANYPQI-INITRIEVWVLDQTAS--KSIVAVRDLGE---------FIFNRARRL---EFTFHPQLGYISLNQRLTD-NQLLAVSYSYTI------NG----QVYKVGEF---SE--------------SVLVTKLLKPNVL--SPMWNLMMKNIYSL--------NGVTSDKFFLNVYYRD-----------QDTNLLKLLNWDRLNLNND------TGDGL--FDFV---------------------N--------------------------------------------------------------------GITIDPANGKLIFTKAQPFGNFMAST-L------QFVFSELYQQQKQVA-NPLAQ-RYTIEGRYQGGQGQ-GISLGAI-NVPKGSVRVTANGAQLTEGVDYTVDYMLGQVTIINEALKQSGQAINISLENQMTFNTQRRRFWGLNLERKISD----KFIIGATAMN--TQKVQMGQEAVNNTMLGMNVMYNNELPFLTRLTDKIPLINTEAPSHLNFKAEAAYLIPGQN----------------AYVDDFDQTTSKISLK--ALWALASKPE---NGYGRGLLSWYYIDP---GITA---LSNHASRRVRMNELYNSRDTYTNTLDVTYYPTERGPYNLN--------------WAGMMRPI-NFTNANIEYVEFWLMDPYA------------------PKLLLHLGNISEDILKDG-KLQYENGLPP------WG-TQPDQQPAFSSEGA-NRTAQDVGYDGLDNV---QE-----------------------TDPAADDFVFYLSFQG----------RYRYF------RNPDGNSKA---PDAEDLN-GDFNLDQS-ESYNQYTINL-------------FIVDEK---------SWFLFRIPVK----------------------ILNNVRFARMIFKGFDETSTLRFGTFDLVRSDWRKFTKA-FDVGSVNLEEN-----PYVIPPGINRQVLS----RQNEASLYLKA---TNLSKTS-ASRGVFKN-VALDMRRYEKLELFVHAEAKFFIRLGSDAIDNYYEYESS-L---KYT----------IW-PTENT-----------INFNLKEFINAKLRR----------AIFTKGRPSLGNISTIVIGVRN--DLVLWVNEIRLSGIE-NKGGYAANANLNFNLGDFANVNANAAISTIGFGSIDQKPTQRQQTQNTAFSINTTVNVDKFL-PEKAGMKIPVNYSYTQTIEAPKYNPLNDDVLFNE----------K-----------DQLKQVVRTYTQ-----QRSFGVLNMRKE---KFYDVENLALTAVYHDDYYRDIYTKKNYRQNLKAYIDYNYNFKPWVIKPF-N----VKW----IKEFNINPIPTRFSFRTELDRNY-------LKNRNFFFGWQYNLGFNFTKSFKAEIFSATRT-------------------------------------------SIFQNP--FKVGRPVLYNHRIQFNYRLPFEHFPYL--DFIN-AELGYGLQYN---------------------------------------WNARS--------------G---N-VAQNTNNKVATASVDIPLLLGKFNYK-----------------------------------------------------------------------------------------------------------SALT--SIKQANLNFNENNGTVLPGI------R---------PTS-GFLLG---------LAVENNW------LNDPYTQMSNRNVTANIVIEPIKNLRVDVNFLQTYNKMLTHGG---------MISYSNTEFLLGTTL----DIFNDIKAR-AREFSRLN------------------------------TNTYVLVPAFRSALSG------------------------PNWRLTYSGL-RNIPFINSQFEKFDIQHAYTSTYTATGI--QSNI----------------------------------YVFSQAMFVEEFAPFVGADVTMR----NHMQFRAHYNRNRMFLLGLVNQTLTEDSGSEYVLGFGYILKDLK-------SDLNIRADFSLRDNKTSIINI-----------------VTGGQRLLGIKVSADYNMSQNFNIRFFYDQLMTKYKIST-AFPLSTVRAGLSATFTFGGN- 
AMQ01437     ------------------------------------------------------------------------------PDNREVEFDAARYIIRERIGG----------------------------------FGPPQYL--TIEEYQRLVNSEMKRDNWR-------S--------KIFG----GNQISIQPRGEAELTFLGRVNKNENPLFNEQQRVQSNFDFNQRIQMDLV----------------------------------GNIGTKLKLNMNYNTEAQFDFENQ-IKLDYT------------------------------------E------------------DDIIKKIEAGNVSLPLSTSLITGTQALFGIKTQLQFGKLNVTTVFTQQKSQSRELQISNGAQRNDFRITGDTYEANKHYFLAKFFRDNY----NKAMANAPNL-VNITKVEVWITNKTGN--RDVLGLIDLGE--------NYAKLTARKL---EYTFHSQLGYISLNNALNS-DEVLAVVFRYTY------NG-----EYQVGEF---STD-------------KVLFAKLLKNETT--LPTWKLMMKNIYSI--------YQISRQNFKLDILRLD-----------TNKLWINLTGLDRLNQQND--------DGV--FDFLAEDKPFSNP-NGLGAFATNMNK--------------------------------------------------------------------GITIDPLNGRIIFPVVEPFGRDLAAQ-F-----IKYTYTALYDSTKVVA-FTKQN-RYIIKGGYQSQVAS-EFSLNSI-NVPEGSVKVFSGTIPLQEGVDFTVDYQGGRVSIINTGVLLSGQAIRITTENNELFGLQQRSLFGTRLDYRVNN----KLNLGATYMN--TPKVNIGEEPISNTIWGMDLNYSTSSRFLTKMVDKLPFISTKALSKFSFSGEFAQLVPGHP----------------SYLDDFEASRSVIDLK--IAWQISGTPQ---YGYNRARLAFYNIDP---NLRNKT-LSNHYVREIIEQEVFPFKEVSLPTLNVAFYPNKRGPYNYS--------NP----WGGMFRKI-DFQALNIEYIELWVMDPNI------------------GDLYFNIGNISEDILKDG-RKSLENGLP-------WG-RVPKLQPAFDNDPA-ARKAQDVGLDGLGDN---DE-----------------------GDPSSDNYTYFRGLDQ----------RYEKY------NGTDGNSKT--LPDGEDVN-RDNNMTQS-DEYFQYKVSM-------------YVTDAV---------VWYQIRIPLA----------------------DFKSIRFFRMFLTNFTDTTILRFAKIQLVRGDWRKY----IEVSTVNIEEN----IPYVVPPGIQRELDF----RLNEQSLSFIV---RNLRDGY--GRATFKT-ALNDFRSYKRLEMFVHLELNAFIRIGTDNQDNYYEYSQP-L---TVT----------IW-PDANK-----------LDIELSLFQDIKLAR----------TVTIKGQPDMGQVKVYMLGVKN--SGQIWFNELRLTEFD-ERGGWAAAARMNAQLADFAEVNVSGSKSTIGFGSIDKRVSERNRSDNASFDISSSMELGKFF-PKKSGIKIPTYISYSKQVSTPQYDPKMPDIELKT----------R-----------KIILDYSQDYTT-----RNSINFTNVHKE---KLWDIENFSGTYSFTKILHHDFINQSSIQKTYFGSLAYNYSGQSKNYRPF-D----LSI----LKDINISPLPTAINFRIDVNRYY-------TFNKNFLITRVYAISWNLTKSLTLDFDATNYSIID----------------------------------------TVWQNM--LRLGRTTDYSHNMNITYALPINKIPGL--DWIN-VATRYGTNFT---------------------------------------WNTEP--------------G---N-TIQNARTIQLNPTFNFTSLYNKFGLK-----------------------------------------------------------------------------------------------------------GLLT--SIKNINAAYTQTKGIFLPGY----------------PGW-GFVFG---------MAMRNNW------QTQLYINTMREDLSITSVIEPFRDFRITLTANKNRTMNYSSN----------TGDYSISFISLGTAF----KLFNQFMAN-RSVISGRL------------------------------NSQDVLIAAFMAAYTG------------------------PNWRINYGGL-TRWDFLGDYFKSIDLRHSYRSIYSVNGF--NTLA----------------------------------YQYSQVTIAEQFAPLIGIDTRLK----NNLTANFELGRTRLLGLSLANSQLAQLSENNMVFGLGYRTTKFR-------NNMDFKLDISIRDNKTVIYRA-----------------ISSGAKNITYRPSVDYILNQRFNVKVFYDSNITKPYTSQ-SFNTSFSNFGFSLRITLN--- 
ABG57323     ------------------------------------------------------------------------------PDNEEVEIDTANYIVREKIGD----------------------------------YRTQTYL--TFEEYYKYKNKQLLRDYWQQ------H----------FG----SNYVDIRPSGLVTLDFAGRWQRVNNPALPIKQQRNGLFDFDQQISMNVI----------------------------------GKIGEKLKLTVNWDTKAAFEFQNS-VKIQYT------------------------------------E------------------EDIIQAIEVGRINMPLNSSLMTGPQNLFGLKTKLQFGRLSVTAVAARQDGKLDEIKIGGGGQGRTFEIKGDAYEPYRHFFLGQFFRENY----ERSLKSSPTI-VQIKRVEVYVTNRNNT--RNVVGYLDLGE---------YTYLKARKL---EFTFHPDLGYITLQSRLTE-DVALLVAYQYTY------DG-----EYTVGEL---SDE-------------QLVFAKMIKPPLV--LPTWDLMMKNIYQI--------TQIQRDNFQFRIIYKD-----------KGVPLLQLSGMDLLNPNND--------DGN--FDYV---------------------E--------------------------------------------------------------------GLTIDSKNGRIIFPVLEPFGSNLEKY-F-----KKYVFSELYDSTFSDA-IASKD-KYFFKGRYTAGTAS-EIILPGI-NVSQGSVVVIAGSTTLVEGVDYTVDYNLGRIKILNDGVLASGQEIRIRFEKQDLFNFRRKSFMGTRLDYKVNE----NILIGGTFLH--ITRVNIGDEPASNTIWGVDANIKQDSRMLTRAVDLLPVVATKAPSNINFQGEFAQFIPGYN----------------AFIDDFEGAKTPYDLT--MTWRIASTPQ---YSYKRAKLAWYNIDN---YLSY---ITNHFERNITIQELFPNQDTNIPTLDLAYYPRERGSYNYN--------DS----WAGMTKDL-DFDNANIQYIEFWLLSPYM------------------GTLYFNLGSISEDVLKDN-LQSFENGLP-------WG-LVSNQQFAFDNSSG-SREKQDIGLDGLNDA---QE-----------------------SDVSADNFGYYLGLDA----------RYKNY------NRTQNNSPV--YPDNEDLN-ADNTLNTL-EEYYEYKVSI-------------YIVSSR---------VWYQFRIPIR----------------------GYKSIKWMRTYVTDFKSPVVLRMAQFQLAANQWRTYQ---LDLSVVNIEENS---TPYVLPPGFNRDYDA----RNNEQSLRLCI---DDLADGY--TKSAYKN-VNVNLMNYKQLNMFVHAEAYAILRLGTDYTNNYYEIQVP-L---RFTD---------VW-RSENE-----------INVNISDLVATKVAR----------ILSIVGNPDLSAVVTIMIGVRN--SFCIWADELRTSGFV-SHSSYAYAAKLNMKLADLGMFNSSIRYTSAGFGSLDQKTSERERANTLEYGLNTSLNMEKFI-PGKTGIKLPMYVGYNRKTITPVYDPLNPDVDLQQ---------DP-----------KAYKKLIIDETT-----NKAINFQNIQKV---HVYDVENLTLSLGFSELKRTSFDIKEYRSTNYTGSLGYSYTNNSKSYTPF-K----TPL----IKDFNFTLLPSQFTFRGALDRKI-------LYEKYFTFTRNYTMMWNFTKSITGTYNANAYALID----------------------------------------TIAANL--MKFGRLKRYDQTMGLQYKLPLDKIKAL--NWTT-MDYTYKAGYN---------------------------------------WEAGS--------------G---N-VMQNKSDNQINGKIDLDKLYSKSKFT-----------------------------------------------------------------------------------------------------------QTLM--AIKNANITYSNQQTTNIGGF----------------EML-PFVLG---------TAASNGW------LNSLFTQQQTQNITVKINAEITRDLKIAFESKYSYSRLYAER----------SGNYSISTITILTSFV---ANFEKFKSY-RQIMIDRL------------------------------NSQSVLIPAFLAAYMG------------------------PGWQIDYSGL-AKAKMFKKKFQSITFSHKYSSQYLVGSY--TSQN----------------------------------YVINGISVNEAFAPFIGFNARTK----NKITYKLSYSRTRTLNMSLTNAQLTESLNNSWQIGIGFARSNVP-G-----NELNIQVNFTLNDMITYQRKF-----------------VTAGNTNIQFKPTISYNISQRVTMMFYFERTINSPKISS-SYRRATTAIGIQLRFTLS--- 
EAQ42387     ------------------------------------------------------------------------------LAKKEVIFDKEKYVILEKIGD----------------------------------TKTPIYL--TQREYQEYRLKRDMLQYFK-------S--------TVFG----GNKIEFTPTGNLNLKLGFIYQNTENPQISEENRSSFTFDFDQQINASIR----------------------------------AKVGERLEFTANYDTQASFDFQNL-VKVDYT------------------------------------E------------------DDILQGIEAGNVSMPIKNSLINGAQSLFGVKTKLQFGKTSVTAVFSQQNSESKTVVAEAGASIQEFELRTTDYDNDRHFFLSQFFIDNY----ANSLKQYPLV-VNITRIEVWITNRNAT--RSIVALADIGE---------YSILEARKL---EYILNSKLGYISLNRRLND-GEVLAVAYEYTV------AGVNG-KSFKVGEF---SND-------------QNLAVKLLRSEIL--FPTWRLMMKNIYAL--------YPLTQDGFRFEIQYRD-----------PTTPLIQVLNLDQLDQSQF--------DGF--FDYV---------------------E--------------------------------------------------------------------GITVNSPNGYIIFPEPEPFGNDLVLD-P-----DQYLFKELYLNTKINIQFQAKD-KYFLKGYFKSETAG-GIPIGAF-NVPQGSVTVTAGGRQLVEGVDFVVDYLQGRVQIIDPGLQASGTPISVSTENNAVFNQQRKTFMGVDVEHQFSE----NFVVGATVLN--TPKINFGSEPIDNTMFGLNVDFSTEVPYFTKLANKLPFVDTDVPSNLSVRADMAYLLPGTP----------------SYIDDFEASQIPISLL--LDWYEASTPR---YNYKRAKLAWYSIDQ---SIDA---LSRAETRQINFNELFPNQQTQIRTLDLAYFPEERGSYNYN--------SP----WGGIMRPL-NFDQANVEYIQFWVMDPYQ------------------GDLYINLGNISEDITKDN-RKMFENGLP-------WG-DVPRNPSAFSEEDA-ARTNQDLGFDGLTND---GE-----------------------TDPAADDFQFFRGLDG----------RYKDF------NNTQGNSPT--YPDVEDIN-RDQTMNTV-ESYFEYRISM-------------FIVDEK---------TWYQFRVPVR----------------------DFNSIRFVRMFLTNFKMPVVIRFGELDLVRGDYRRYTR--FEVGVVSIEQN------YIQPPGIERERLQ----LQNEQSVTLKV---TNLEPNK--TRAIYKN-LSVDLRRFKNLKMFMHLEFAGVIRLGTDLNDNYYEVQLP-L---TVS----------IW-PEINN-----------LDALLETFGKVKLER----------TLSVKGNPTLAQIRTVVLGLKN--TGEVWFNELRAAGFD-NDAGWAAVLNADANFADVANVSLSGSMQTIGFGNVEDRVNQRSLDETKQYDVSTTINLGKVITPKDWGIQVPMSYSIGEKFIDPKFDPQYQDVLLED--------------------------EFSRDYTK-----RTSISFVNVKKN---RFYDIENIAVSYAHNKEFHRDYNIEKYINENVTASAAYNYNFNSKPIELF-K----WRF----IKDLNINPVPSLLAINSRINRSY-------LIQRRFLFDWDYTVGFDLTKSLQLNFNATN---------------------------------------------QIFDNF--FNTGRANQYHQKLNATYQLPLDKFPFL--KFIK-ADYAYTADFD---------------------------------------WQVQS--------------G---N-VIQNANTHNLNTTFSFDKIYKSVGFK-----------------------------------------------------------------------------------------------------------DVLT--SVKQAKISYSENNGQYLQGY----------------PT--SFAFG---------KALTNGWP---I-YNKTYSRTHYNKLDYTFTLKPIKDLNIDVRGNKIKTTDLSQQ----------TGNFSTSHSMFGTAF----ALFQRMKDY-RTTVANRF------------------------------NSQQVLLPAFIAAYSG------------------------PNWTLRYNGL-MKLKWFKKNFSTFIISHGYRSSYTISSF--TNNL----------------------------------KLVAAATLVDEFSPLIKVDMKMK----NSFSLRGEVKRDRTLTMNFNNSTLTDIAGTEYIFGLGYVFKDVK-------GDINLRADVSLRDNLTQIRYI-----------------ISGGQRLFSIKFVADYRLSSSLTASFYYNHQTSKYAIST-TFPRQAINGGINIIYNLGGN- 
ACU93178     ------------------------------------------------------------------------------PKSHQYTYNPTRYVYTEKLGN----------------------------------LSTPMFL--TVQQYENLVLRERMKEYYR-------E--------SVFG----GRNIELIPQGSVGVDLGVRYTRNDNPVVSPRYRSSWGLDFEQRISLGLT----------------------------------GKIGTRLTLNAQYDTQASFDFQNV-FKLEYT------------------------------------E------------------DDIVQKIELGNISMPMSNSLITGSQSLFGVKTELKFGRTTITGVFSEQKSERKTVSAQGSGTITEFEFSALDYDENRNYFLAQFFRDNY----DRALENYPFI-VQITRLEVWVTNRNSR--RNILAVQDLGE---------YAVIEARKL-V-DYKVDTKLGYISLSTALSS-DEVLAVAYQYTY------GS-----VYQVGEF---AND-------------NLLVLKMLKSNRL--DPIWDLMMKNVYSV--------AQLSPEDFRMNIFYSN-----------EDRILLNLFNFDRLNKYND-------GDGF--FDFV---------------------P--------------------------------------------------------------------GITVDEQYGKIFFTKVEPFGEYLYNT-L-----QKYVYTSLYKNTKTQA-DGDKN-KFQMKGRYKSSGRR-GISLGAF-NVPRGSVTVIAGGRILVEGLDYLVDYQSGIVEIINPSLEASNLPIQVSVENNLIFGGQTTRFMGVNVEHKFND----KFIIGGSIVN--TQKTSYGQEAVNNTIFGFGGTYSTELPFLTRWVNRIPTIKSDAPSNLSIRGEFAYLRAGTP----------------VYLDDFEAAQATIDMR--LAWKLASTPL---NGYGRAKLSWYTIDP---EISS---ISKNSTRRIFIEEIFPQQQLVQTTLDLAYYPNVKGPYNND--------TQ----WAGIMRGM-DFQESNIEFLQFWVMDPYY------------------GELVFNLGNISEDVLKDG-RKQYENGLP-------WG-KVPAAQSAFDDNSS-NRALQDIGLDGLNDA---EE------------------------DPAMDNYEYFLA-------------RYYNY------NGTQGNSPV--IPDYEDIN-GDYTMNTA-NNYLEYRVRI-------------YVNDIR---------AWIQFKIPIA--------FQ------------IINSMTHMRMYLTGFPQEMLLRFGTLDLIRGDWRYYNY--VEINSVNLIEN----IPYRMPPGVRRERIN----EQNEQALSYIV---DNLENND--SRAVYKA-MRFDLRQYKYIKMFVHAEAVAFLRVGTDFNDNYYQVEVP-L---QVT----------IW-PQNNQ-----------LVIPMDVLTKLKAIS----------RYVIKGNPSLGSVRAVMIGVKN--SGEYWFNELRVAELE-NHGGWAAVGSLDANASELMNISATGRMHTVGFGAVDQAPNQRALESTREYDVMMNINAGKLL-PPKWNMQIPVGLNHSQKLSTPEYDPVYQDIKLED---------ER-----------EIIKEQAEDYTL-----RRGINLIGVKKN---RIYNIENFTFNYAYNEKNHRDYELRYEDEQQVRAGFMYNYTFKPTAVEPF-K----WQW----LADVNLNILPTSIMFTSDINRSF-------LQQRNYQMNHQYAINYNLTKSLRLNFNATNNSIIR----------------------------------------SLWSDF--WDLGTPDHFFSKFQVNYDLPFSKFPFF--EFMK-ANYTYSGDFD---------------------------------------YQRGS------------------N-TLQNGNTHNFTANLTFDQLYRYLGV------------------------------------------------------------------------------------------------------------TFLT--MLKTVGVNYSVTNARTIPGY----------------PSA-GFMFG---------EMAKRGY------FNDQYIKSQERQLLLTANLQPIPDLQINLKANRQYTENYTET----------VGSFNISTNLIATTF----EAFERFKEN-RLTVARRL------------------------------KSQAVMIPAFFAAYSG------------------------PEWNIRYTGL-MRVEFIKNTFRRFSLAHGYRASYSLSEF--RTNL----------------------------------KLYSTVTLAEQFNPLIRADMEFK----NSMSFLAEFNRDRTISISLDNDYLTEILKREYKFGVGYRFKDLR-------SDLVLKGTLSYLNEFTVIRNM-----------------VTAGQTSWLGNLTAEYALTRNLLASYYFQYNFSKSAIST-AFPMTTIRTGLSVKYTFQ--- 
ADR23311     ------------------------------------------------------------------------------PAAMDVKIDTG-YSIYETIGD----------------------------------FRPTSSM--SYEEFSDYQDDRILKEYWK-------P--------RLFG----GSFVELVPNGFITLDFGGRITKNENPNLPVQAQKYSSFEFDQQINMNAV----------------------------------GKVGEKLAITANFANNNSFNFQND-LKVEYT------------------------------------E------------------EEILKKIEIGNVSMPVNNSLLSGAQNLFGVKTQMQFGHLFVTSVASTQRGKAESIKVEGGAQRKEFQVRASDYDENRHFFLGHFFRNNY----ERWLSGLPRI-LDIRRVEVYVLNRNEN--RSVAAFMDLGE---------YEIINARKL---EYSFNKELGYISLRRQLQN-DEMLAVSYEYTY------NG-----RFQVGEM---AEN-------------EVVLLKLLRPSKI--VPTWDLMMKNIYNL--------SQITQEGFQLRIIYRD-----------RDIPLLRVFNLDSLNQNND--------DGN--FDYI---------------------N--------------------------------------------------------------------GLTINQNEGKIIFPVLEPFGSSLSQQ-F-----RKYVFNTLYESTKNDA-LTSKD-KFFIKGQYESGSAT-EIALPGL-NVAENSVRVSAGGTPLQEGIDYRVDYNLGKVIILNEGILSSGRDIDIDFETEDMFNFQSKTLIGTRFDYVVSD----KINIGATVLR--VSRYTIGSEPSSNTKWGLDLNYSDEVPFLTKMVDFLPFLDTKAPSTLTFRGEFAQLIPSTS----------------AYLDDFEQSVTVNNLG--VSWKMAATPE---ANKKRAKLAWYNIDN----ISE---RENHYSRGIVMQEIYKNRDNILQTFDISYFPSERGMYNFN--------NP----WAGITRPI-DFDKNNIEYIEFWLMDPFI------------------GKLYFNLGSVSEDVLPDN-KLAFENGLP-------EG-RVPADPPVFSNNEN-ARPNQDVGLDGVRND---QE-----------------IS----ADVAADNFRYFLGFDD----------RYKNF------SKTEGNTPG--FPDSEDLN-NDKTVSTL-EEYYEYEVAL-------------LIVDEV---------VWYLFRIPVR----------------------GFKSIRYIRTVLSEFEQPVVLRMADFRLVGSQWRKYNG--LVISSVSIEANS---VPYVLPPGITRDQDI----RQDEKSIQLCV---DDLEDGK--AVAAFKN-VNFDLVNYGRLKLFLHAQVTAFVRLGTDFDDNYYEIELP-L---TIT----------IW-PLENE-----------IDMDLDRLYELKARR----------TITVRGRPDMSSVQTMMIGIRN--DLCIWANELRVTDFD-QTNGWAANATLNAQLADFANITLGTSYTTVGFGGIEQNIAQRTRETSEAYDVSANISLGKFF-KEETGIKIPMYLGYQTFTATPFFDPRDPDIPLTA---------EA-----------ESYRQLVIDQEV-----RRSINFTNVRKE---WPIAISNFDFTYAYSDIFRSNLQTAEFATKNYKGAVGYNYGFPNTNIAPL-K----LKL----IQDININPLPTSFSLRADLDRSY-------QFQKSFTLNRNYNLDWNLTENININYTARAFSIID----------------------------------------SIMTNL--QNLGRMKNFDQSVVTGYQLPLGKFPLT--DWIS-AEARYKVDFN---------------------------------------WTSGS--------------G---H-LIQNSNEWGLNSRLDMNKLYNKVKIN-----------------------------------------------------------------------------------------------------------KLLM--SLKNVTGSYSERGGTMLPGF----------------PGL-PFVFG---------TAAENDW------QSNFYTQSIVKTLDLKATLEPAKDLSIQLDVNRTVNENYSEL----------SGNYIMSYNMIKTSF----PLFEQVREN-RESIRQRL------------------------------NHQDVLIPSFLAAYSG------------------------PNWRVDYKGL-TNIKAIKDVFPSVSLSHAYVSTLTINNY--INNA----------------------------------YTIGQVLISERFSPLIGVSLRSS----GRLTAKFEYKKERNVALSTETSQITDQKSNDIVVDIGFTDPNFT-------NDLTMQLSITVRDTEVVQRTL-----------------LVDGTINFQLRPTVNYTVNERLNLNFYYQRNFNEPRVQN-SFPTTNTAFGVQIRFGLQ--- 
ADQ81997     ------------------------------------------------------------------------------P--YEAFYDVKVYFLYPKIGN----------------------------------TGTPIVM--TPSEYGAYVKSIGLRNYYQ-------S--------TIFG----GNKIELIPQGFASFDLGGLYQRIDNPLILPQNRKNFAFNIQQRIQLGIL----------------------------------GKVGENLQLKANYDTQSGFAFENR-LNLAWRK-----------------------------------E------------------DKIIKNVEFGNVNMPLSTSLMRGSQSLFGLKTEFQLGKTYGTLVLSQQQGEARTVTAQGGGVLNTFKINAIDYEDNQHYYLGQYFFQNY----DNALANYPQI-INITRIEVWVLDQTAS--KSIVAVRDLGE---------FIFNRARRL---EFTFHPQLGYISLNQRLND-NQLLAVSYSYTV------NG----QVYKVGEF---SE--------------SVLVTKLLKPNVL--SPMWNLMMKNIYSL--------NGVTSDKFFLNVYYRD-----------QDTNLLKLLNWDRLNLNND------TGDGL--FDFV---------------------N--------------------------------------------------------------------GITIDPANGKLIFTKAQPFGNFMAST-L------QFVFSELYQQQKQVA-NPLAQ-RYTIEGRYQGGQGQ-GISLGAI-NVPKGSVRVTANGAQLTEGVDYTVDYMLGQVTIINEALKQSGQAINISLENQMTFNTQRRRFWGLNLERKISD----KFIIGATAMN--TQKVQMGQEAVNNTMLGMNLMYNNELPFLTRLTDKIPLINTEAPSHLNFKAEATYLIPGQN----------------AYVDDFDQTTSKISLK--ALWALASKPE---NGYGRGLLSWYYIDP---GITA---LSNHASRRVRMNELYNSRDTYTNTLDITYYPTERGPYNLN--------------WAGMMRPI-NFTNANIEYVEFWLMDPYA------------------PKLLLHLGNVSEDILKDG-KLQYENGLPP------WG-TQPEQQPAFSSEGA-NRTAQDVGYDGLDNV---QE-----------------------TDPAADDFVFYLSFQG----------RYRYF------RNPDGNSKA---PDAEDLN-GDFNLDQS-ESYNQYTINL-------------FIVDEK---------NWFLFRIPVK----------------------ILNNVRFARMILKGFDETSTLRFGTFDLVRSDWRKFTKA-FDVGSVNLEEN-----PYVIPPGINRQVLS----RQNEASLYLKA---TNLSKTS-ASRGVFKN-VALDMRRYEKLELFVHAEAKFFIRLGSDAIDNYYEYESS-L---KYT----------IW-PTENT-----------INFNLKEFINAKLRR----------AIFTKGRPSLGNISTIVIGVRN--DLVLWVNEIRLSGIE-NKGGYAANANLNFNLGDFANVNANAAISTIGFGSIDQKPTERQQTQNTAFSINTTVNVDKFL-PEKAGMKIPVNYSYTQTIEDPKYNPLNDDVLFNE----------K-----------DQLKQVVRTYTQ-----QRSFGVVNMRKE---KFYDVENLALTAVYHDDYYRDIYTKKNYRQNLKAYIDYNYNFKPWVLKPF-N----VKW----VKEFNLNPIPTRFSFRTELDRNY-------LKNRNFFFGWQYNLGFNFTKSFKAEIFSATRT-------------------------------------------SIFQNP--FKVGRPVLYNHRIQFNYRLPFEHFPYL--DFVN-AELGYGLQYN---------------------------------------WNARS--------------G---N-VAQNTNNKVATASVDIPLLLGKFKYK-----------------------------------------------------------------------------------------------------------SALT--SIKQANFNFNENNGTVLPGI------R---------PTS-GFLLG---------LAVENNW------LNDPYTQMSNRNVTANIVIEPIKNLRVDVNFLQTYNKMLTHGG---------MISYSNTEFLIGTTL----DIFNDIKTR-AREFSRLN------------------------------ANTYVLVPAFRSALSG------------------------PNWRLTYSGL-RNIPFINSQFEKFDIQHAYTSTYTATGI--QSNI----------------------------------YVFSQAMFVEEFAPFVGADVTMR----NHMQFRAHYNRNRMFLLGLVNQTLTEDSGSEYVLGFGYILKDLK-------SDLNVRADFSLRDNKTSIINI-----------------VTGGQRLLGIKVSADYNMSQNFNIRFFYDQLMTKYKIST-AFPLSTVRAGLSATFTFGGN- 
AEE49871     ------------------------------------------------------------------------------PKAKNVEYDPANYIIEEKIGE----------------------------------FRPPSYM--SFEEYTKYRQKQDEAAYFN--LDPFSK--------RLFG----GSTIDIKPQGNVDLTFGYDYQRLENPILNLRQRDQFLFDFDMNIQMNVQ----------------------------------GKIGEKLNLNTNYNTGATFDFDQV-IKLNYD------------------------------------K------------------DDILKKIEAGNVSMPLRGTLIQGAQSLFGIKTELQFGHLRLTGLVSQQKSERKNIQIQGGSEQQEFDVKADEYDENRHFLLSHYNREAF----EPALQNLPQI-FKLENIEVWITNDRNE--RDIVALADLGE---------FEKV-ARKL---EYTVHPELGFVSLRINVLP-DQTVGVAYQYTY------NG-----SYKVGELSNNSEN-------------NVLYVKLLKSTIQ--IATWDLMMKNIYPT--------TQVDQKEFRLDIYYED-----------QGVPLLRVFNVDVLNIQGD--------DGI--FDFV---------------------P--------------------------------------------------------------------DLTINTNTGRIMFPVLEPFGSSLLKK-I-----AKYIYQELYDSTLFRA-FQEKN-RYVIKGTYKSSVSS-EISLGAF-NIPQGSVKVSGGGQQLVEGRDYEIDYNLGRVRILNDAILASGAQINISLEDNTLFGFQNRSMMGLRADYEFDK----NFNIGATIMK--TQKVNIGEDPINNNVYGFDVNFKREAPWLTKLVDAIPGMSTKAPSSISFTGELAAIRPGHA----------------VYVDDFEGANNTFDLR--INWYLSSAP-S--YGYNRAKMSWYRIDNF-------------YTRVIPQNEVFPNRQPNIQTLDIVFNPRERGPYNFEQPNG----NP----WGGMMRAL-DFQAANIEFLEFWMLSPFL-----ASPDAEK--------LTFQLGNISEDILKDG-LRFFENGLP-------WS-KVPLTQ-AFDNDTT-SRRLQDVGLDGLNDA---GE-----------------------QDPSGDNFRFWNDFPD----------RYRDF------NNPEGNSE---NPDAEDLN-FDNTLNET-EAYFQYRIPI-------------LNLD-----LVTDRIGWYRFRMPLS----------------------DFRSIRFMRVLMDGFESQVNLRFATLEFVRNQWRKYTQ--FEVDAVNIEENT---FAYVLPLGIQREQSI----LQNEQSLALTL---QDLCDGK--EKAVFKN-IGLDMRVYERFKMYVHAELRIFVRMGSDFKNNYYEYEMP-L---VFS-PVILPAYK-VW-RIENE-----------FDFPLNLLRQVKEER----------WVKVRGNPNLGNSKIVMIGIRN--SAVVWANEMRLTGLD-ERGGVAGIARLDVQMADLGNVTVAGNFGTIGYGAIDQKVQQRSRFDNSGFDIAGNLELNKFL-PKDWNLRLPFYAQYSRNVETPEYDPYDLDIILKE---------VR-----------DSIQRTTQEIST-----VKSYNFTNVRKD---MPWDISNFSVSYGYTALERSDPFIESDQLEKYNGGVNYQFSTQTKYIQPF-K----LKL----ISEINFNPLPSTFTFSTLMDRQF-------FFNKRFLWGRDYNLQWDFTKGLKFNFNAANDAVVD-----------EKGFSLAE---------------------SIWSNI--QNLGRTKNYQHEFTLNYTLPTKLIPYM--EWVA-IKGQYRGNYG---------------------------------------WTAAA--------------G---N-VIQNGQNIQANADFNFDQLYNKIPFR-----------------------------------------------------------------------------------------------------------RPLL--SLRKARFNYSEQHNTVVPGY----------------PGW-DFVAGKLREDEFG-QAANQGW------QNREVSQLSTQNWDARVTIEPFRDMRLDLDISRNYTQNHSQY----------IGTLTMSYSALKTLF----TLFKTFEDN-RVIISQRL------------------------------TQQEVLIPAFLAAYTG--------------------L---INWRFTYNGL-SRLPFFKEFFQSFSLTHGYKSSLTINTF--NTGL----------------------------------LEVPELVIQEGFNPLIAVSAALK----NGMSFNFDYKLTRNLAMSFVSNQLAETRRKEIVFGFGHKINDF--------RGLDLQFNFSLSDDVTFNHLL-----------------PTRGSYNLSISPSAEYKLNQRLSLRFFVDYRRSEPKTSA-GYPRTDSSGGVVVRFALQ--- 
AFL82786     ------------------------------------------------------------------------------PRQIQVELDST-YRIQEQIDS----------------------------------VNSGFVY--DFDEYSKLEEFRMRQQYWR-------P--------RIFG----GNEINITPTGYVNLDLGAIFRRVDNPSIPIRQQQNGGFNFNQQIQMSVN----------------------------------GSLGQKMKLGANFDSNNSFDFQNQ-LKVEYT------------------------------------E------------------EDIIKSIEIGNVSMPVQNSLIQGSQNLFGVKTQLQFGKLFVTGVASTQRGRRDELVIEGGGQGRAFEIQGSDYDENRHFFLAHFFRDNY----ERWLRGLPQI-VNITRVEVYIMNRANN--RNFAAFMDLGE---------FEQINARKL---EFIFNRELGYISLSRKLQN-DEVLAVSYEYTY------NG-----VYKVGEL---SED-------------EIIFMKMLRPARI--IPTWDLMMKNVYNL--------NQIQKDGFQLQVIYRD-----------KNRPLIRLTGLDNLNPQND--------DGN--FDFI---------------------P--------------------------------------------------------------------GITIFPDRGMVVFPVLEPFGKTLENL-F-----IKFVYDTLYRTTQADA-VTRLN-KYFIEGRL-AGSAS-EIMLPGL-NISPGSVIVMAGNIPLTEGVDFTIDYNIGRLNIINEGILQSGKRINISFEKADLVSFQTRSLLGTRLDYIFSD----KFNLGATYLY--ITRIAAGSETLRNSMWGLDANFSDESRFLTKLADALPFTDTKENSLVQFSGEFAQLIPGTS----------------AYIDDFESAITPFNLG--QTWHLASTPK---NAYRRAKVAWYNIDN---NITR---RQNHYVRRVIPQEIFPRRDVPEPLFEMAYFPSERGMYNYN--------NP----YGGVTRAI-DFDRTNIEYIEFWLLDPFI------------------GKLRINLGDVSEDLTKDG-RHGFENGLP-------WG-RITREQFAFDNSPE-ARENQDVGLDGLKSE---DE-----------------------QDPSEDKFQYYLDFDQ----------RYKKF------NGMEGNTPI--LPNNEDLN-NDNTINEL-ESYYEYELDL-------------YIVDKV---------VWYLFRIPVR----------------------GFKSIRFMRTYLTDFEQPVVMRMANFRLVGSQWRVFQE--LTVGVVNIEENS---SPYVLPPGITRDRDN----QLNEQSLRLCV---EDLQARD--ARAVFKN-TRQDLVQFGRLKMFFHADLTAFLRLGTDYTDNYYEIEVP-L---LIT----------IW-PLENE-----------IDIAISEIVGVKVAR----------KVTVVGRPELNMVQGMMLGVRN--SVCIWANELRATGFN-ESAGWAANAILNMKIADLATISTSIRHNTIGFGGLETRLSQRARQSTTQYDISANVAVEKLL-PEALNVSIPMYVSLENSSTRPEFDPLNPDVPFEI---------ER-----------ELYRSQVLDQVK-----RRNIGFTNVRKN---RIYDLSNFSFSYAFGSVQQSNINTESYNFETYVGNIAYNYSPKPLIFEPF-K----GKL----LKDFNINFVPTSVSARIDMDRRF-------FFQKSFFLNRFYNVNWDLTQNLRIDFTSRVLAVVD----------------------------------------SIRNNI--RNLGRTTNYNHRVDVNYKIPFNKIPVL--DWVS-TDVRYAADYT---------------------------------------WMTGA--------------G---N-VIQNTRDRTFTGKFDFVKLYNKSAKK-----------------------------------------------------------------------------------------------------------KFAT--MIKDINFRYSIIEGTYLPGY----------------PGF-GFILG---------GLANNGL------LTQQFSQNQTKNLQISGIAEPFRDFRLTFEARKRETGQYSEI----------MGGYSITYSMIRTTF----PLFTNFESY-REIIQSRL------------------------------NGQDVLGLAFLAAYGG------------------------PNWRLDFKGL-TQIPALKEYFSSINITHGYSSTYEVSNF--SNSL----------------------------------FILNQVVLTERFSPLIGVNFLTK----DRLNISMEYNNERNLGLNFSNAQVTEQRSRDFGFDLGYTKAGVK-------NDLQLRINTRVVDTRQVQRKL------------------TNGNLNIQIRPTIGYVINQNLNITIYFDRTINDPRVTT-AFRRSSTAFGGQLRFNLAQ-- 
ADY29700     ------------------------------------------------------------------------------PNSSKYTYDPDKYVYSEKVGE----------------------------------ISYPIYL--TPDEYFELARKEGMKNYFK-------N--------SIFG----GNTIEVIPTGSVAMDLGVIWQKNDNPSLSPRQRTNTSFDFDQQIQLSML----------------------------------GKIGERLQVSADYNTEATFDFQNL-VKLDYT------------------------------------E------------------DDIIQKIEVGNISMPLNSSLITGAQSLFGVKTQLQFGKTLVTAVLSEQRSQNNTVVAQGGGTVEEFSFTALDYDEDKHFFLAQYFRDNY----DAALENYPYI-VQITRLEVWVTNRRQE--RNVVAIQDLGE---------YTILEARKL-KGEYTFHPQLGYISLSQRLSN-DEVLAVAFQYTY------QG-----VYQVGEF---ANG-------------NTLVLKLLKSNIT--DPIWDLMMKNIYNT--------YQLSQEDFKLNILYTD-----------QERILLDVFNLDRLNAYND-------GDGF--FDYV---------------------E--------------------------------------------------------------------GLTIDSQNGNIIFTKVEPFGEYIFDE-L-----QKYVYRNMYSRTKSAA-DADKN-KFIIKGKYKSQGIN-GIPIGAF-NVPRGSVRVTAGGRQLQEGIDYTVNYSAGTVQILDPSLEASNTPINISVENNAVFGQQTRRFTGVNVEHQFNE----KFVLGGTFLN--TQKSSYGVEPVNNTMFGLNGNFSTEIPFLTRLVNKLPNIDTDVPSNLSIRGEVALLKPNSP----------------TYVDDFEGAQSLIDIR--LGWYLASTPL---NGFGRAKMAWYSIDR---GIND---ISLNATRRVFIDEVFPKVETTQGTLDLAYYPNLKGPYNNN--------AP----WAGIMRPM-NFEQANVEFVQFWVLDPYV------------------GELVFNIGNISEDILKDG-KKQYENGLP-------WG-KVPATQSAFDAEEN-NRTLQDLGYDGLSDS---DE------------------------DPALDNYEYYLN-------------RYINY------NNPQGNSPV--LPDVEDID-RDLTMNTV-NSYYEYRIPI-------------YVTDIK---------RWIQYKIPLS----------------------DFRSISFMRMYLTGFSDDVVMRFATLDLVRGDWRTYTK--VDVATVNIEEN----IIYDLPPGLRREQLN----QQNEQSLSFKI---ENLESQD--SRGVFKN-VNIDVRQYERLKMFIHAELVGFLRLGTDFSENFYQIEVP-L---EFT----------IW-PEDNE-----------ILIELSDLNKIKSYG----------RIGLRGNPSLGSIRSMMVGVKN--RGEVWFNELRLAGLD-SNGGWAAIGAVDLNLADFADVSVTGSKSTSGFGGIDQMPNERAREDAMSYDAVTNINLGQLL-PKKLGIQLPFNYGISEQLITPEFDPVYDDLKLED---------EA-----------DAIEEQAEDYTK-----RTSINFIGVRKN---NFYDVENFTFNYSYNEVNHRDFEIAKLKDQNVVAGLTYAHNFEPVEIAPF-A----LKW----LKDINLNLLPTSIAVNSNINRQF-------LQQRNYMFNWQYNINYNLTKSLRFNISASNNNIIR----------------------------------------NIWDGF--FDIGEPNRHAQQFELNYDIPFNKIPAL--DFIN-AQYVYTSNFD---------------------------------------WQRGG------------------N-RIQNASTHTIAANLTMQKLYDMVGL------------------------------------------------------------------------------------------------------------DLIT--MVKRVNFNYTETRGKQLPGY----------------PSL-GFVFG---------DAAKRGW------FNEQFVQETNRQLDITAVAEPIKDLTIDITANRNLSERYQEN----------YGNFGISTMMIKTAF----TTFDQFKEN-RLVIANRL------------------------------TSQNVLLPAFIAAYTG------------------------PNWRLKYTGL-MRVNWFKEKFKRFSISHGYRASYNINSF--QTNL----------------------------------NIMANVVLTDQFNPLVRLDFEMK----NSMSVVAELQTMRALTMSFDNNLLTELNSKDYTVGLGYRFKDVN-------GDLNLKLDATLKDNITIIRNL-----------------ITSGQNVFSLKFGADYALSKSLEVAFFYDHSFSKFAVST-AFPQTTINTGFTFKYNFGN-- 
AEM70908     ------------------------------------------------------------------------------PDSAKYTYDPKTYIYRESIGD----------------------------------VNYPVIL--TPEQYYDLVEKEQMKSYFK-------N--------TIFG----GNTIEVIPQGSVAMDLGILWQKNDNPALSPRNRTNLSFDFDQRISLSLL----------------------------------GKVGERLQVTANYDTEATFDFQNL-VKLDYT------------------------------------E------------------DDILQKIEVGNVSMPLNSSLITGAQSLFGVKTQLQFGKTTVTAVFSEQRSQNNTVVAQGGGTVNEFSLTALDYDEDRHFFLAHYFRDNY----DRALEFYPFI-VQITRLEVWVTNRNQQ--RNVVAIQDLGE---------YAILEARKL-R-DYEFDSQLGYISLSQSLSN-DEVLGVAFQYTY------NG-----VYQVGEF---ANG-------------NSLVLKLLKSNIT--DPIWDLMMKNIYST--------YQLNQEDFKLNILYSD-----------EDQILLNVFNLDRLNTYND-------GDGF--FDYV---------------------E--------------------------------------------------------------------GITVDSQSGRIIFTKVEPFGEYLFEK-L-----QRYVFRNMYAKTKAAS-NAEKN-RFQIKGRYTSQSNN-GIPIGAF-NVPQGSVTVTAGGRQLQEGIDYTVNYQAGTVQLLDPSLEASNTPINISVENNAVFGQQTRRFAGVNVEHKFND----KFVLGGTLLN--TQKSNYGIEPVNNTIFGLNGNFSTEIPFLTRLANKLPNIDTDVPSNLSLRGEVAFLRPNSP----------------TYLDDFEGAQALIDIR--LGWTLASPPV---VGYERAKMAWYTIDP---GLSD---ISLNSTRRVFIDEVFTETDQVQSTLDIVYYPNDKGPYNAN--------TP----WGGIMRPL-NFEQSNVEFVQFWVLDPYI------------------GELVLNLGNISEDILKDG-RKQYENGLP-------WG-QVPSTQSAFDADEA-NRTAQDLGLDGYGDA---QE------------------------DPALDNYQYYLN-------------RYFDF------NNTQGNSPV--LPDVEDID-RDLTMNTV-NSYYEYRIQV-------------YVTDIR---------RWIQYKIPLS----------------------DFRSISFMRMYLTGFSDDVVLRFATLDLVRGDWRTYTN--TDVNTVNIEEN----IPYVLPPGVVREQLN----RQNEQSLSFVV---ENLESQD--ARGVFKN-VNVDVRQYERLKMFMHAELVGFLRIGTDFSENFYQIELP-L---QFT----------IW-PDVNE-----------INVALSDLGKVKSKG----------RIGIRGNPSLGSIRGMMVGIKN--RGEVWFNELRLAGLE-NSGGWAATAALDANMADFANVTATGSRSTSGFGSIDQSPTERSLEDAISYDVVTNVNVGQLF-PKKWNLQLPFNYGISETLITPEFDPVYDDLRLDD---------EA-----------ETIEEQAEDYTK-----RTSINLIGVRKN---NFFDVENFTFNYSYNETDHRDFEVAELRDQNVSTGFVYNHNFKPAPVAPF-A----WQW----LKDLNFNALPTSLSVNANYNRSF-------LQQRNYLFNWQYALNYSITKSLRLNLTASNNNIVR----------------------------------------DLWDGF--FDIGEPNRHAQQMQLNYELPFSKIPFL--NFIN-AQYTYTSNFD---------------------------------------WQRGG------------------N-TVQNASTHNLTANMSMQRFYDFLGL------------------------------------------------------------------------------------------------------------DIVT--MVKRLNVNYSENRGTVLPGY----------------PTL-GFVFG---------EAARNGW------YSRQFMQNTNKQLNITATAQPTQDLTIDLSADRNYMSSSQES----------MGNFSISTVMIGTVF----ETFEQFKQN-RITIANRL------------------------------TQQEVLLPAFFAAYTG------------------------PNWNIKYTGL-MKNRWFKKKFKRFSLSHGYRAAYSVNSF--QTNL----------------------------------TLINNVVLTDEFSPLMRVDFEMQ----NSFSFLAEVRTSRTLSLSFDNNLMTEINGNEYTLGLGYRFKDVK-------GDLNLKADLSLRDNITIIRNL-----------------ITSGQKLMSIKFTADYALSKSLNALFFYDHSFSEFAVST-AFPQTTINAGFTLRYNFGN-- 
AFK05040     ------------------------------------------------------------------------------PKNTDFSLSPNEISITEKIGK----------------------------------YKIPQTL--TFNEYSSIQNANVRRSILR-------L--------RIFG----GSLPDLKPNGFVTLDFQLIRQFIDNPFLPLIQRKQTLFNFNEQININFN----------------------------------GKIGDKLGVLTNLDTKAAFNFENQ-LKLNFK-------------------------------------------------------EDILQKVEGGNISMPVKSQLIPGVQNLMGVKAGFKLGKLDITAVVAQQRSRTESIVLNGGTQNRTFEIRSDYYDENRHFFIGQFFRDNY----EKSLRNLPLV-VKITRLEVYVTNRTNS--RNLTAFTDLGE---------YEVLRAKRL---EFKYNSELGYISLVTPLRN-DEILAVAYEYTY------NG-----TYKVGEL---TED-------------EVIVLKLIKSSTI--SPMWNLMMKNIYSL--------PGIGKQGFQLRIIYKD-----------QNIPLIRIMNLDRLNPNNDP-------DGN--FDFV---------------------E--------------------------------------------------------------------DITIDTKMGKLIFPVLEPFGSTLAAK-F-----KKYVFNELYRTTMTDA-VTTKN-KFFIRGSLQASNAS-EISLP-L-GASGQSVRIYAGGVQLQEGVDYTVEPQLGKIRIINQSILNSSRQIRIEWEKPDLFNTQRRIMLGTRLDYNLSK----DIHIGATAMT--LTRVAIGQEPVNNTILGVDLNLRKDSRFITRMLDALPLIQTKEMSSIQLTAEYAKLIPAVND---------------AMIDDFESTRNINDLT--TRWRPGSTPE---YNYRRAKMSVYTVDQ---YVTT---SNNLYEKAFTPNQIFTGRSIPLNILDISYFPSERGLYNYN--------NP----FGSVMRGI-DFENANTEYLTFWMLNPFV----K-------------GKLLFHLGDISEDFIPDS-RNNFENGLL-------WG-KAPSVQFAFDNQSG-SREKQDVGLDGLSNA---EE-----------------------KDPSGDDFKFFIDYDE----------RFKNY------LGVENNSPQ--TPDKEDIN-ADNTINDV-ENYYEYEIDL-------------FIVDKV---------AWYLFRIPVK----------------------GFKSIRFMRTVLTDFEQPVVLRFASLQLESNQYRVYDK--FKVGVVSIEENGCD-TPYVVPPGFIRDQDV----RFNEQSLSLGV---TNLRDGD--SRAVFRN-TRVDMLNYKRLRMFIHAEGGAFIRIGTDNTENYYEIEIPQL---KMT----------IW-PDENA-----------IDIDLKELVALKAER----------KISVMGNPDLSTVLTIMLGVRN--TFLVWMNELRAYGFD-QNSGDAALLAANIKLADIATVTINGNYKGFGYGGVQDKISERARDTGKGIGIASNIELDKLL-PEKWGLKIPFFINFDKQTITPHFNPLDPDMTLEM---------ER-----------ERYRRLVVDDNT-----RRGFNFSNVRKI---HLYDIENFTFTYAQNNINRSNILIDEYALNQYKGGLSYQFQPKQINWEPF-K----FYW----LKDFNFSPLPTVVAFRADFDRSF-------MYEKYFLMNRFYDLQWNLTKSILLNYSASMNAIID----------------------------------------SLLTNL--RRLGRAKNFSQEMRFTYRLPLDKFFLL--DWIT-ADAKYNNQFN---------------------------------------YQAVS--------------G---N-TIRNGRDRGVRGKVDFVKLYNKAKYR-----------------------------------------------------------------------------------------------------------RLLM--TVRGIDYDYSITETSILPGF----------------PGL-GFVMG---------KAANNGW------QTQPFTQTRQIKFSYRTTLEPNKDLRIQISGNMSRGDTYQEY----------NGNFGMSFWGFRTAF-NYQQVFDNMLKY-RNQMI---------------------------------NSQDILIPAFFAAYSG--------------N---------PNWRIDYSGL-ANLEPFKRIFSSITINHSYTSNFNVGNF--TSSL----------------------------------FVMSTITIDEKFAPFIGVQFVTK----SKISGKFEYNKERRASLNLSNSQIAEYSSDDFVFNFGFKKNNVK--G----NDLNLQFNLTLRDIKGIQRRL-----------------PTQGNYNFQVGPRISYQINKRILMNFYIDHLVNRPFVTNFSYPRTTTTGGLNVRFSLSE-- 
AFC25400     ---------------ALVLLQLLLFFLCVSQTMGANGPHFY-------------------------------------PKAKKVTYDPRLYVLTETING----------------------------------YRPPVYM--TLEEYLEWRAKEEDQNYFQ--IEPY-K--------RLFC----GSNFDVRPQGNIDLTFGADFQRIANPILTERQQRQGGFDFDMNMQLNVV----------------------------------GKIGEKLQLSFNYNTQATFDFDRQ-IKVQYL------------------------------------T------------------DDIVRKIDAGNVSFPLRTSLIQGRQNLFGFMTELQFGRLTVSMVASQSQTQRKEISIQGGAQQQTFEVTADNYDENRHFFLSHYNRNTY----EGNMQNLPQI-FNITKMEVWVTNDRNV--RDIVAYADLGE---------FSKI-ARKL---EYSFHPQLGFLSLNVSVKP-TDVIAVAYQYTY------NG-----TYQVGEF---AQD-------------NVMHLKLLKGVRT--LPIWDLMMKNIYSL--------YQVNSEDFQLDVFYQD-----------SSIPLLRLLNLDNLNRQGD--------DGQ--FDYV---------------------S--------------------------------------------------------------------GLTILPQNGRVIFPVLEPFGSSLERA-F-----ARYVYPQLYDSTVTRA-FPEFN-RFIIRGSYKSSVSS-EISLGGF-NIPRGSVVVSAGGAVLTEGSDYSIDYNLGRIKILNEAYLNSGQPIRVAFEDNSTFGFNRQSFFGTRFDYFINK----NFNIGGTFLH--TQKVNYGDDPIANSIYGFDVQYSSELPWLTKAVDFLPLISTKEASSITFSGEFAHLLPGSP----------------VFLDDFEGAASNFNLT--LNWQLASTPR---YNKNRARIAWYQLDP----------AKSVYVRQFRQDEIFRNFTTLLRTFDLAYYPKERGPYNFD---------A----WGGVMRSL-DFEASNIEFVEVWVMSPF-------------G-----GELYIELGDVSEDILRDS-RLFFENGLP-------WS-RVPRTQ-AFDNDPD-IRDKQDVGLDGYDNA---SE-----------------------NDPSGDDFLYFRDYDN------NGENRYKRF------NNPQGNSTP--IPNTEDIN-QDNTLNEE-ESYFQYRIPI-------------YTFD-----------TWYQLKIPID----------------------DFRSIRFIRMYMTGFEEKTVMRFARLDLIRNQWRRYIR--FDVNAVNFEEN----YPYVLPPGVEREQAI----LQNEQSLSMNI---QNLKDGD--ARAIYKI-VNFDMRVYERLKMYVHAELKLFVRLGSDFENNYYEYEIP-L---EMS----------IW-LENNE-----------LDFSLDALRNLKIQR-----------VKIIGNPDLGVVKGVMVGIRN--CGEVWINELRLTGFD-ERGGTAALMRTDIKLADLGQLTLSGQFKSIGFGQIEQRVNQRSREQLFQYDVAGNFSLDKFF-PKKWKLKVPFYAQYSQEILTPEYDPYQLDIRLTD---------AR-----------DSIRQQAQTVTT-----ISSFNFTNVRKE---LPTDLSNFSFTYAQSNNHYRSPIIASEEHIENRGVIDYNYAPGLRPIYPF-K----LAL----VQDFNFNPLPNSFSFRNEMRRNF-------WYDKRFSWDRSYNLQWDFAKSLKFNFSATNNGVID----------------------------------------SVWQNI--QNLGRNKNYQHNMTLSYALPLNKIPIL--DWIK-VRAQYQSNYN---------------------------------------WSVAS--------------G---N-VIGNTHNRQLNADFQFTKLYAKSKYK-----------------------------------------------------------------------------------------------------------RPLL--LIRRGRITYQEDYATSIPGF----------------PGW-DFITG---------QAASSGW------LNQQVTQSHNQSISAKFTLEPFRDFKIDVDLSKTLTENFSEN----------IGSVNISYLPILSTF----ATFEEFENN-RIIISNRI------------------------------YQQDVLIPAFLAAYSG--------------------L---PNWKLTYNGL-TKIDFFKKYFSSFSLTHGYQSKLTVNSF--ATDL----------------------------------FEIPDIVITEQFMPLIGIDMRLK----NGLSARFNYKKSRNLSMSFVDYQLSETKTSEITVGLGMLIKNFT-------NELDIKFDFSFRDDKTVNHVL-----------------ATRGMKTIRISPSIDYAINNRLTIRLFYDYNRTIPAVST-SFPVTNTQAGVTVRLSLAQ-- 
ADZ12503     ------------------------------------------------------------------------------P--YEAFYDVKVYFLYPKIGN----------------------------------TGTPIVM--TPSEYGAYVKSIGLRNYYQ-------S--------TIFG----GNKIELIPQGFASFDLGGLYQRIDNPLILPQNRKNFAFNIQQRIQLGIL----------------------------------GKVGENLQLKANYDTQSGFAFENR-LNLAWRK-----------------------------------E------------------DKIIKNVEFGNVNMPLSTSLMRGSQSLFGLKTEFQLGKTYGTLVLSQQQGEARTVTAQGGGVLNTFKINAIDYEDNQHYYLGQYFFQNY----DNALANYPQI-INITRIEVWVLDQTAS--KSIVAVRDLGE---------FIFNRARRL---EFTFHPQLGYISLNQRLND-NQLLAVSYSYTV------NG----QVYKVGEF---SE--------------SVLVTKLLKPNVL--SPMWNLMMKNIYSL--------NGVTSDKFFLNVYYRD-----------QDTNLLKLLNWDRLNLNND------TGDGL--FDFV---------------------N--------------------------------------------------------------------GITIDPANGKLIFTKAQPFGNFMAST-L------QFVFSELYQQQKQVA-NPLAQ-RYTIEGRYQGGQGQ-GISLGAI-NVPKGSVRVTANGAQLTEGVDYTVDYMLGQVTIINEALKQSGQAINISLENQMTFNTQRRRFWGLNLERKISD----KFIIGATAMN--TQKVQMGQEAVNNTMLGMNLMYNNELPFLTRLTDKIPLINTEAPSHLNFKAEATYLIPGQN----------------AYVDDFDQTTSKISLK--ALWALASKPE---NGYGRGLLSWYYIDP---GITA---LSNHASRRVRMNELYNSRDTYTNTLDITYYPTERGPYNLN--------------WAGMMRPI-NFTNANIEYVEFWLMDPYA------------------PKLLLHLGNVSEDILKDG-KLQYENGLPP------WG-TQPEQQPAFSSEGA-NRTAQDVGYDGLDNV---QE-----------------------TDPAADDFVFYLSFQG----------RYRYF------RNPDGNSKA---PDAEDLN-GDFNLDQS-ESYNQYTINL-------------FIVDEK---------NWFLFRIPVK----------------------ILNNVRFARMILKGFDETSTLRFGTFDLVRSDWRKFTKA-FDVGSVNLEEN-----PYVIPPGINRQVLS----RQNEASLYLKA---TNLSKTS-ASRGVFKN-VALDMRRYEKLELFVHAEAKFFIRLGSDAIDNYYEYESS-L---KYT----------IW-PTENT-----------INFNLKEFINAKLRR----------AIFTKGRPSLGNISTIVIGVRN--DLVLWVNEIRLSGIE-NKGGYAANANLNFNLGDFANVNANAAISTIGFGSIDQKPTQRQQTQNTAFSINTTVNVDKFL-PEKAGMKIPVNYSYTQTIEAPKYNPLNDDVLFNE----------K-----------DQLKQVVRTYTQ-----QRSFGVVNMRKE---KFYDVENLALTAVYHDDYYRDIYTKKNYRQNLKAYIDYNYNFKPWVIKPF-N----VKW----IKEFNINPIPTRFSFRTELDRNY-------LKNRNFFFGWQYNLGFNFTKSFKAEIFSATRT-------------------------------------------SIFQNP--FKVGRPVLYNHRIQFNYRLPFEHFPYL--DFIN-AELGYGLQYN---------------------------------------WNARS--------------G---N-VAQNTNNKVATASVDIPLLLGKFNYK-----------------------------------------------------------------------------------------------------------SALT--SIKQANLNFNENNGTVLPGI------R---------PTS-GFLLG---------LAVENNW------LNDPYTQMSNRNVTANIVIEPIKNLRVDVNFLQTYNKMLTHGG---------MISYSNTEFLLGTTL----DIFNDIKAR-AREFSRLN------------------------------TNTYVLVPAFRSALSG------------------------PNWRLTYSGL-RNIPFINSQFEKFDIQHAYTSTYTATGI--QSNI----------------------------------YVFSQAMFVEEFAPFVGADVTMR----NHMQFRAHYNRNRMFLLGLVNQTLTEDSGSEYVLGFGYILKDLK-------SDLNIRADFSLRDNKTSIINI-----------------VTGGQRLLGIKVSADYNMSQNFNIRFFYDQLMTKYKIST-AFPLSTVRAGLSATFTFGGN- 
AFR35641     ------------------------------------------------------------------------------P--YEAFYDVKVYFLYPKIGN----------------------------------TGTPIVM--TPSEYGAYVKSIGLRNYYQ-------S--------TIFG----GNKIELIPQGFASFDLGGLYQRIDNPLILPQNRKNFAFNIQQRIQLGIL----------------------------------GKVGENLQLKANYDTQSGFAFENR-LNLAWRK-----------------------------------E------------------DKIIKNVEFGNVNMPLSTSLMRGSQSLFGLKTEFQLGKTYGTLVLSQQQGEARTVTAQGGGVLNTFKINAIDYEDNQHYYLGQYFFQNY----DNALANYPQI-INITRIEVWVLDQTAS--KSIVAVRDLGE---------FIFNRARRL---EFTFHPQLGYISLNQRLND-NQLLAVSYSYTV------NG----QVYKVGEF---SE--------------SVLVTKLLKPNVL--SPMWNLMMKNIYSL--------NGVTSDKFFLNVYYRD-----------QDTNLLKLLNWDRLNLNND------TGDGL--FDFV---------------------N--------------------------------------------------------------------GITIDPANGKLIFTKAQPFGSFMAST-L------QFVFSELYQQQKQVA-NPLAQ-RYTIEGRYQGGQGQ-GISLGAI-NVPKGSVRVTANGAQLTEGVDYTVDYMLGQVTIINEALKQSGQAINISLENQMTFNTQRRRFWGLNLERKISD----KFIIGATAMN--TQKVQMGQEAVNNTMLGMNVMYNNELPFLTRLTDKIPLINTEAPSHLNFKAEAAYLIPGQN----------------AYVDDFDQTTSKISLK--ALWALASKPE---NGYGRGLLSWYYIDP---GITA---LSNHASRRVRMNELYNSRDTYTNTLDVTYYPTERGPYNLN--------------WAGMMRPI-NFTNANIEYVEFWLMDPYA------------------PKLLLHLGNISEDILKDG-KLQYENGLPP------WG-TQPDQQPAFSSEGA-NRTAQDVGYDGLDNV---QE-----------------------TDPAADDFVFYLSFHG----------RYRYF------RNPDGNSKA---PDAEDLN-GDFNLDQS-ESYNQYTISL-------------FIVDEK---------NWFLFRIPVK----------------------ILNNVRFARMILKGFDETSTLRFGTFDLVRSDWRKFTKA-FEVGSVNLEEN-----PYVIPPGIDRQVLS----RQNEASLYLKA---THLSKTS-ASRGVFKN-VALDMRRYEKLELFVHAEAKFFIRLGSDAIDNYYEYESS-L---KYT----------IW-PAENS-----------INFNLKEFINAKLRR----------AIFTKGRPSLGNISTIVIGVRN--DLVLWVNEIRLSGIE-NKGGYAANANLNFNLGDFANVNANAAISTIGFGSIDQKPVQRQQTQNSAFSINTTVNVDKFL-PEKTGLKIPVNYSYAQTIEDPKYNPLNDDVLFNE----------K-----------DQLKQVVRTYTQ-----QRSFGVVNMRKE---KFYDVENLALTAVYHDDYYRDIYTKKNYRQNLKAYIDYNYNFKPWVIKPF-N----VKW----VKEFNLNPIPTRFSFRTELDRDY-------LKNRNFFFGWQYNLGFNFTKSFKAEIFSATRT-------------------------------------------SIFQNP--FKVGRPVLYNHRIQFNYRLPFEHFPYL--DFVN-AELGYGLQYN---------------------------------------WNARS--------------G---N-VAQNTNNKVATASVDIPLLLGKFNYK-----------------------------------------------------------------------------------------------------------SALT--SIKQANFNFNENNGTVLPGL------G---------PTK-GFLLG---------IAVENNW------LNEPYTQMSNRNVTANVVIEPIKDLRVDVNFLQTYNKTLTHGG---------MISYSNTEFLLGTTL----EIFNAIKER-ARAFSRLN------------------------------ANTYVLVPAFRAALAG------------------------PNWRVTYSGL-KNIPFISSQFEKFDIQHAYTSTYTATGI--QSNI----------------------------------YVFSQAMFVEEFAPFVGADVTMR----NHMQFRAHYNRNRMFLLGLVNHTLTEDSGSEYVLGFGYILKDLK-------SDLNIRADFSLRDNKTSIINI-----------------VTGGQRMLGIKVSADYNMSQNLNIRFFYDQLMTKYKIST-AFPLSTIRAGLSATFTFGER- 
AGC40090     ------------------------------------------------------------------------------P--YEAFYDVKVYFLYPKIGN----------------------------------TGTPIVM--TPSEYGAYVKSIGLRNYYQ-------S--------TIFG----GNKIELIPQGFASFDLGGLYQKIDNPIILPQNRRNFAFNVQQRIQLGIL----------------------------------GKVGENLQLKANYDTQSGFAFENR-LNLVWQK-----------------------------------E------------------DKIVKKVEFGNVNMPLSTSLMRGSQSLFGLKTEFQLGKTYGTLVLSQQQGEARTVVAQGGGILNTFKINAIDYEDNQHYYLGQYFFQNY----DNALANYPQI-INITRIEVWVLDQTAS--KSIVAVRDLGE---------FIFNRARRL---EFTFHPQLGYISLNQRLTD-NQLLAVSYSYTI------NG----QVYKVGEF---SE--------------SVLVTKLLKPNVL--SPMWNLMMKNIYSL--------NGVTSDKFFLNVYYRD-----------QDTNLLKLLNWDRLNLNND------TGDGL--FDFV---------------------N--------------------------------------------------------------------GITIDPANGKLIFTKAQPFGNFMAST-L------QFVFSELYQQQKQVA-NPLAQ-RYTIEGRYQGGQGQ-GISLGAI-NVPKGSVRVTANGAQLTEGVDYTVDYMLGQVTIINEALKQSGQAINISLENQMTFNTQRRRFWGLNLERKISD----KFIIGATAMN--TQKVQMGQEAVNNTMLGMNVMYNNELPFLTRLTDKIPLINTEAPSHLNFKAEAAYLIPGQN----------------AYVDDFDQTTSKISLK--ALWALASKPE---NGYGRGLLSWYYIDP---GITA---LSNHASRRVRMNELYNSRDTYTNTLDVTYYPTERGPYNLN--------------WAGMMRPI-NFTNANIEYVEFWLMDPYA------------------PKLLLHLGNISEDILKDG-KLQYENGLPP------WG-TQPDQQPAFSSEGA-NRTAQDVGYDGLDNV---QE-----------------------TDPAADDFVFYLSFQG----------RYRYF------RNPDGNSKA---PDAEDLN-GDFNLDQS-ESYNQYTINL-------------FIVDEK---------SWFLFRIPVK----------------------ILNNVRFARMIFKGFDETSTLRFGTFDLVRSDWRKFTKA-FDVGSVNLEEN-----PYVIPPGINRQVLS----RQNEASLYLKA---TNLSKTS-ASRGVFKN-VALDMRRYEKLELFVHAEAKFFIRLGSDAIDNYYEYESS-L---KYT----------IW-PTENT-----------INFNLKEFINAKLRR----------AIFTKGRPSLGNISTIVIGVRN--DLVLWVNEIRLSGIE-NKGGYAANANLNFNLGDFANVNANAAISTIGFGSIDQKPTQRQQTQNTAFSINTTVNVDKFL-PEKAGMKIPVNYSYTQTIEAPKYNPLNDDVLFNE----------K-----------DQLKQVVRTYTQ-----QRSFGVVNMRKE---KFYDVENLALTAVYHDDYYRDIYTKKNYRQNLKAYIDYNYNFKPWVIKPF-N----VKW----IKEFNINPIPTRFSFRTELDRNY-------LKNRNFFFGWQYNLGFNFTKSFKAEIFSATRT-------------------------------------------SIFQNP--FKVGRPVLYNHRIQFNYRLPFEHFPYL--DFIN-AELGYGLQYN---------------------------------------WNARS--------------G---N-VAQNTNNKVATASVDIPLLLGKFNYK-----------------------------------------------------------------------------------------------------------SALT--SIKQANLNFNENNGTVLPGI------R---------PTS-GFLLG---------LAVENNW------LNDPYTQMSNRNVTANIVIEPIKNLRVDVNFLQTYNKMLTHGG---------MISYSNTEFLLGTTL----DIFNDIKAR-AREFSRLN------------------------------TNTYVLVPAFRSALSG------------------------PNWRLTYSGL-RNIPFINSQFEKFDIQHAYTSTYTATGI--QSNI----------------------------------YVFSQAMFVEEFAPFVGADVTMR----NHMQFRAHYNRNRMFLLGLVNQTLTEDSGSEYVLGFGYILKDLK-------SDLNIRADFSLRDNKTSIINI-----------------VTGGQRLLGIKVSADYNMSQNFNIRFFYDQLMTKYKIST-AFPLSTVRAGLSATFTFGGN- 
AOR28554     ------------------------------------------------------------------------------PASSKYTYDPLRYFYTSTVGD----------------------------------INYPVIL--TPKEFQDLVVKESLKAYYK-------D--------TIFG----SNVISVVPQGSVEMDLGVMYTKQENPAFSPRNQSNFTFDFDQRISLSLT----------------------------------GKVGTRLKVNANYDTQSTFDFQNL-FKIEYT---NNPEELLGERGKELLNKGRQLEDQGRQLLSDP-E------------------DSILQKLELGNVSMPLNSSLITGAQSLFGVKTELQFGKTRVTAVFSEQQSETRSVTAQGGGTLEDFEFFGLDYDENRHFFLAQYFRSEY----DDALKNYPFI-VQITRVEVWVTNRTNQ--RNIVALQDLGE---------YGKLEARKL-N-EFSVDTQLGYISLNQRLQN-DEVLAVAYQYTI------GD-----VYQVGEF---AND-------------QSLVLKMLKSAVT--LPTWDLMMKNIYNT--------YQLSQDDFRLNIFYNE-----------EETPLIRLFNFDRLNFNND-------GDGF--FDFV---------------------P--------------------------------------------------------------------GVTVIPQNGKIIFTKVEPFGSFLFET-L-----QKYVYRSLYKNTKTAA-DSDKN-KFLMRGRYKSSGGS-GIPIGAF-NVPRGSVKVTAGGRVLVEGVDYTVNYQIGTVQILDPSLQASNTPIQVSVENNAVFGQQTKRFSGINVEHQFNE----NFVLGATVLN--TQKANYGSESINNTIFGFNGNYSTEVPFLTRLANKLPNIDTDVESNLSLRGEFAYLRPGAP----------------SYVDDFEGSQNGISLL--QSWFLSSRPK---NGFDRAHLNWYSVDP---GITD---VSDLYARRIFIKELFPQVTSVINTLDLVYEPEERGPYNYK--------TP----WAGITRQL-DFEQSNVEYIEFWLMDPFL------------------GKLVFNLGNISEDVIKDG-EKQYENGLP-------WK-VTPQNQSAFSSQGD-DRNNQDVGLDGYDDS---EE-----------------------EDPANDNYNYYLN-------------RYKRY------NGLEGNSPD--LPDVEDIN-RDNTMNTI-DSYYEYEIDI-------------YIVDRK---------IWYQYRIPVS----------------------DFRSIRFARIYLKNFSERTVFRFGTLDLVRSDWRRYQL--FSVGIVGIQEN------YVSPPGVEREQLN----PQNEQSLVVDV---CALESKD--ARGVFKN-INVDMRQYKNLKMFIHAELVGFIRMGNDFTQNYYQIEVP-L---RKS---------VVW-PEYNE-----------INIPLEFLEKIKALG--------GLRIAIKGNPNFGDIRTLMVGVKN--CAEVWFNELRLADMD-NKGGWAAIMSVDTNIADFMNINATAKRSTTGFGSLEQGPNERSREDLKQYDVVTNMNLGQLL-PKKWGLEIPFNYGQSEELITPEYDQQFKDLKLQS---------DR-----------ERIKTQSEDYTK-----RQSINFIGVRKQ---RVYDVENLTMNYSFNQIKHRDFEIENSLDQNARVGANYNYSFTPIKLEPF-K----WKL----IKDFNLNLLPSSLSVNSDFVRQF-------LIRRNYTFDFQYTINYDLTKGLRLNFTSSTNNIVR----------------------------------------GVWDRF--FDFGDPNRHTQQLGINYELPLNKFPAL--SFVT-SSYSYTGDFQ---------------------------------------WNKGS--------------G---N-SISNANQHNLNTSFDMRKLYRYLGI------------------------------------------------------------------------------------------------------------GLLT--SINRMQINYSEGNSSFLPGY----------------PTA-GYTFG---------ISAENGW------FNQQYTETHTQNIDFNINMEPISDLKIDLNGGKTYATNLTET----------FGNFNISTILIKTAF----VPFEEFKTN-RLVIANRL------------------------------NSQAVLLPSFLAAYSG------------------------PNWTLKYTGF-MKNKWFKKRFRRFSLTHGYNASYTINQF--RSNL----------------------------------DLYSNINLVEQFSPLVKIDFEMK----NSVKVSGEIKKDRSLSLSFDNNLLTEIHGNEYIFGLGYRIKDLR-------SDLNMKADISMRNNKTIIRYL-----------------VSAGQTIWSMRYAADYAFSKNLTAIFYFDYAFSEYAIST-AFPQTTIRSGFTLRYNFGN-- 
AOR26544     ------------------------------------------------------------------------------PSSSKYTYDPIRYYYTSKVGD----------------------------------IKFPVIL--TPQEFQALVQRENLKSYYK-------D--------TIFG----GNVISVVPQGSVEMDLGVMYTKQENPAFSPRNQSNFTFDFDQRISLSLM----------------------------------GKVGTRLQVNANYDTQSTFDFQNL-FKIEFD---AAAAEELSK-----------------------GE------------------DTILKKLEVGNVSMPLNSSLIRGAQSLFGVKAQLQFGKTTVTGVFSEQQSETRSIVAQGGGALQEFDFFGLDYDENRHFFLAQYFRDHY----DEALENYPFI-VQITRIEVWVTNRTNQ--RNILALQDLGE---------YGKLEARKL-N-EYRVNTQLGYISLNQRLQN-DEVLAVAFQFTV------GG-----VYQVGEF---AND-------------QSLVLKMLKSAVT--LPIWDLMMKNVYDT--------YQLSQEDFKLNIFYNE-----------NDIPLIRLFNFDRLNFNND-------GDGF--FDFV---------------------P--------------------------------------------------------------------GITVIPQNGKIIFTKAEPFGAYLFET-L-----QKYVYRSLYTSTKTAA-DSEKN-KFQIRGRYKSSGGS-GIPIGAF-NVPRGSVKVTAGGRVLVEGVDYTVNYQIGTVQILDPSLQSSNTPIQVSVENNSVFGQQTRRFTGFNVEHQFNE----NFVLGATLLN--TQKANYGTEPINNTVIGFNGNYSTELPFMTRMANKLPNIDTDATSNLSLRGEFAYLKPGAP----------------SYIDDFEGTQNGISLL--QSWFLSSRPK---NGFDRALLNWYTIDP---EISD---VSDLYTRRIFIDELFPEIDTVINSLDLVYRPSERGPYNYQ--------NP----WAGISRQL-DFEQANVEYVEFWLMDPFL------------------GKLVLNLGNISEDVIKDG-KKQYENGLP-------WG-VSPQNQSAFSTQGQ-ERNNQDVGLDGYDDT---EE-----------------------ADPANDNYAYYLN-------------RYKRY------NGLEGNSPD--QPDVEDIN-RDNTMNTI-DSYYEYELDI-------------YIVDRK---------IWYQFRIPLT----------------------DFRSIRFTRIYLKEFTETTVLRFGTFDLVRSDWRRFLQ--FSVGIVGIQEN------YVSPPNVQREQLN----RQNEQSLVVDV---CELEPQD--SRAVFKN-INVDMRQYKKLKMFIHAELVAFVRMGNDFTQNYYQLELP-L---RKS----------VW-PEYNE-----------LNIPLEFLEKIKALG--------NQRIAIKGNPNFGDIRSLMVGVKN--CAEVWFNELRIADMD-NEGGWAAIMSMDSNIADFMNVNATAKRSTTGFGNIDQGPNERSREDLKQYDFVTNMNVGQLL-PKKWGLQIPFNYGQSETLITPEYDQQYKDLKLQN---------ER-----------DRIRMQSEDYTK-----RKSINFIGVKKQ---RIYDVENLTLNYSYNEMKHRDFEIENSLDQNVRVGANYAYSFQPLNFEPF-K----WKI----IKDFNLNLLPSNLTINSDIIRQF-------LIRRNYTFDLEYTLNYQLTNALSLNFTSSNNHIVR----------------------------------------GVWDRF--FDFGDPNRHSQQLGINYELPLYKIPTL--SFLT-ANYSYTGDFL---------------------------------------WTKGS--------------G---N-SISNANQHNLNTSFDMRKFYRYLGL------------------------------------------------------------------------------------------------------------GLLT--SINRMQVNYSESNSSYLPGY----------------PTL-GYTLG---------VAAQNGW------FNQQYSETHNENLDYAINTEPISDLKIDFTGGKTYATNFTEN----------FGNFNISTALIRTAF----APFEDFKNN-RLVIANRL------------------------------NSQSVLLPAFLSAYSG------------------------PNWTLKYTGF-MKNKWFKKRFRRFSITHGYRSSYTINQF--RTNL----------------------------------TLFSNVNLVEQFSPLIKVDFEMK----NSIKLSTEIKKDRSLSMSFDNNLLTEIQGYEYIFGLGYRIKDLR-------SDLNMKADLSVRNNKTIIRYL-----------------VSAGQTIWSLKYAADYAFSSNLTAIFYFDYAFSEYAIST-AFPQTTIRSGFTLRYNFGN-- 
AIZ41466     ------------------------------------------------------------------------------PKSSKYTYDANRYIYTETVGD----------------------------------ISYPIIL--TPEEFQELVRKETMKSYFK-------N--------SVFG----GNTIEVIPQGSVAMDLGVIWQKNDNPSLSPRNRTNLSFDFDQRISLSML----------------------------------GKIGERLQVNANYDTEATFDFQNI-VKLDYT------------------------------------E------------------DDIIQKIEIGNVSMPLNSSLIQGAQSLFGVKTQLQFGKTTVTAVFSDQQSQNNTVVAQGGGAINDFSITALDYEEDKHFFLSQYFRDTY----DRSLENYPYK-VQITRLEVWVTNRSQQ--RNVVGIQDLGE---------YAILEARKL-T-DYQFDQQLGYISLNQRLSN-DEVLAVAFQYTY------KG-----VYQVGEF---ATS-------------NTLVLKLLKSNIT--DPIWDLMMKNIYAT--------YSLSQDDFKMNILYTD-----------EGRILLDVFNFDRLNVYND-------GDGF--FDFY---------------------E--------------------------------------------------------------------GITINSRNGSIIFTKVEPFGEYMFET-L-----QKYVYRNMYALTKAAA-DSDKN-KFLLKGEYKSTSSN-GISIGAF-NVPQGSVTVTAGGRQLQEGIDYTVNYQAGTVQIIDPSLQASNTPINISVENTAVFGQQSRRFTGVNIEHQVNR----NFLIGGTLLN--TQKANYGSESVNNTIFGLNTNFSTEVPFLTRLVNKLPNIDTDVPSNLSVRAEVAMLKPSTP----------------TYIDDFEGAQSSIDIR--LGWSLASTPL---NGYGRAKVAWYSIDP---DVSD---VSKNSTRRVFIDEVFPETDRVQTTLDLAYYPNAKGPYNNN--------QP----WGGIMRPL-NFEQANVEYVQFWVLDPYV------------------GELVINLGNISEDILKDG-RKQYENGLP-------WG-KVPSTQSAFDVSEA-NRGLQDVGFDGLSDT---EE------------------------DPALDNYQYYLN-------------RYFDY------NNPEGNSPV--LPDVEDID-RDLTMNTI-NSYYEYRIQI-------------YVTDIR---------SWIQYKIPLS----------------------DFRSMSFMRMYLTGFSSDVSLRFATLDLVRGDWRSYTK--VDVNTVNIQEN----IPYVLPPGVIREQLN----NQNEQSLSFYI---ENLESED--SRGVYKN-INIDIRQYEKLKMFMHAELVGFLRFGTDFTQNFYQIEIP-L---EFT----------IW-PENNE-----------LSITLSDLGKVKSFG----------RIGIKGNPSLGSLRSMMVGVKN--RGEVWFNELRLAGIN-SEGGWAAVGAVDLNMADFANVSGTGSKSTSGFGSIDQSTTERSLEDVVSYDVVTNVNLGQLL-PTKWGVQLPFNYGISEEIVTPEYDPVYDDLKLDD---------DK-----------EAILEQAEEYTK-----RTSINFIGVRKN---NFYDIENFTFNYSYNETDHRDFEIASLREQTVNTGFVYNHNFKPLTVAPL-A----WKW----LKELNLNLLPTSVSINSNINRAF-------LQQRNYLFNWQYALNYTLTKSLRINLQASNNNIVR----------------------------------------ELWDGF--WDIGEPNRHAQQMTLNYELPFKLIPAL--DFIS-SQYTYTSNFD---------------------------------------WQRGG------------------N-TVQNSGTHSLSANMNMQKLYDLIGL------------------------------------------------------------------------------------------------------------DVVT--MVKRLNVNYTQNSGTVLPGY----------------PSL-GYIFG---------EAARNGW------FNDQFVQNVNKRLNITATAQPIRDLTIDLSADRQYQNRYEEN----------YGNFSISTVMIGTIF----EAFETFKEN-RLTIANRL------------------------------SNQEVLLPAFFAAYTG------------------------PNWNLKYTGL-MNSKWFKKKFKRFSVSHGYRASYSINSF--QTNL----------------------------------DIISNVVLTDEFNPLVKVDFEMK----NSMSVLAEIRTSRVLSLSFDNSLLTEINGKDYTVGLGYRFKDVQ-------GDLNIKLDATMRDNITYIRNL-----------------ITSGQNLFSIKLGVDYALSKNLNALFFYDHSFTKFAVST-AFPQTTINTGFTIRYNFGN-- 
AIY13098     ------------------------------------------------------------------------------PKSSKYTYDANRYIYTETVGD----------------------------------ISYPIIL--TPEEFQELVRKETMKSYFK-------N--------SVFG----GNTIEVIPQGSVAMDLGVIWQKNDNPSLSPRNRTNLSFDFDQRISLSML----------------------------------GKIGERLQVNANYDTEATFDFQNI-VKLDYT------------------------------------E------------------DDIIQKIEIGNVSMPLNSSLIQGAQSLFGVKTQLQFGKTTVTAVFSDQQSQNNTVVAQGGGAINDFSITALDYEEDKHFFLSQYFRDTY----DRSLENYPYK-VQITRLEVWVTNRSQQ--RNVVGIQDLGE---------YAILEARKL-T-DYQFDQQLGYISLNQRLSN-DEVLAVAFQYTY------KG-----VYQVGEF---ATS-------------NTLVLKLLKSNIT--DPIWDLMMKNIYAT--------YSLSQDDFKMNILYTD-----------EGRILLDVFNFDRLNVYND-------GDGF--FDFY---------------------E--------------------------------------------------------------------GITINSRNGSIIFTKVEPFGEYMFET-L-----QKYVYRNMYALTKAAA-DSDKN-KFLLKGEYKSTSSN-GISIGAF-NVPQGSVTVTAGGRQLQEGIDYTVNYQAGTVQIIDPSLQASNTPINISVENTAVFGQQSRRFTGVNIEHQVNK----NFLIGGTLLN--TQKANYGSESVNNTIFGLNTNFSTEVPFLTRLVNKLPNIDTDVPSNLSVRAEVAMLKPSTP----------------TYIDDFEGAQSSIDIR--LGWSLASTPL---NGYGRAKVAWYSIDP---DVSD---VSKNSTRRVFIDEVFPETDRVQTTLDLAYYPNAKGPYNNN--------QP----WGGIMRPL-NFEQANVEYVQFWVLDPYV------------------GELVINLGNISEDILKDG-RKQYENGLP-------WG-KVPSTQSAFDVSEA-NRGLQDVGFDGLSDT---EE------------------------DPALDNYQYYLN-------------RYFDY------NNPEGNSPV--LPDVEDID-RDLTMNTI-NSYYEYRIQI-------------YVTDIR---------SWIQYKIPLS----------------------DFRSMSFMRMYLTGFSSDVSLRFATLDLVRGDWRSYTK--VDVNTVNIQEN----IPYVLPPGVIREQLN----NQNEQSLSFYI---ENLESED--SRGVYKN-INIDIRQYEKLKMFMHAELVGFLRFGTDFTQNFYQIEIP-L---EFT----------IW-PENNE-----------LSITLSDLGKVKSFG----------RIGIKGNPSLGSLRSMMVGVKN--RGEVWFNELRLAGIN-SEGGWAAVGAVDLNMADFANVSATGSKSTSGFGSIDQSTTERSLEDVVSYDVVTNVNLGQLL-PTKWGVQLPFNYGISEEIVTPEYDPVYDDLKLDD---------DK-----------EAILEQAEEYTK-----RTSINFIGVRKN---NFYDIENFTFNYSYNETDHRDFEIASLREQTVNTGFVYNHNFKPLTVAPL-A----WKW----LKELNLNLLPTSVSINSNINRAF-------LQQRNYLFNWQYALNYTLTKSLRINLQASNNNIVR----------------------------------------ELWDGF--WDIGEPNRHAQQMTLNYELPFKLIPAL--DFIS-SQYTYTSNFD---------------------------------------WQRGG------------------N-TVQNSGTHSLSANMNMQKLYDLIGL------------------------------------------------------------------------------------------------------------DVVT--MVKRLNVNYTQNSGTVLPGY----------------PSL-GYIFG---------EAARNGW------FNDQFVQNVNKRLNITATAQPIRDLTIDLSADRQYQNRYEEN----------YGNFSISTVMIGTIF----EAFETFKEN-RLTIANRL------------------------------SNQEVLLPAFFAAYTG------------------------PNWNLKYTGL-MNSKWFKKKFKRFSVSHGYRASYSINSF--QTNL----------------------------------DIISNVVLTDEFNPLVKVDFEMK----NSMSVLAEIRTSRVLSLSFDNSLLTEINGKDYTVGLGYRFKDVQ-------GDLNIKLDATMRDNITYIRNL-----------------ITSGQNLFSIKLGVDYALSKNLNALFFYDHSFTKFAVST-AFPQTTINTGFTIRYNFGN-- 
AIH02676     ------------------------------------------------------------------------------P--YEAFYDVKVYFLYPKIGN----------------------------------TGTPIVM--TPSEYGAYVKSIGLRNYYQ-------S--------TIFG----GNKIELIPQGFASFDLGGLYQRIDNPLILPQNRKNFAFNIQQRIQLGIL----------------------------------GKVGENLQLKANYDTQSGFAFENR-LNLAWRK-----------------------------------E------------------DKIIKNVEFGNVNMPLSTSLMRGSQSLFGLKTEFQLGKTYGTLVLSQQQGEARTVTAQGGGVLNTFKINAIDYEDNQHYYLGQYFFQNY----DNALANYPQI-INITRIEVWVLDQTAS--KSIVAVRDLGE---------FIFNRARRL---EFTFHPQLGYISLNQRLND-NQLLAVSYSYTV------NG----QVYKVGEF---SE--------------SVLVTKLLKPNVL--SPMWNLMMKNIYSL--------NGVTSDKFFLNVYYRD-----------QDTNLLKLLNWDRLNLNND------TGDGL--FDFV---------------------N--------------------------------------------------------------------GITIDPANGKLIFTKAQPFGSFMAST-L------QFVFSELYQQQKQVA-NPLAQ-RYTIEGRYQGGQGQ-GISLGAI-NVPKGSVRVTANGAQLTEGVDYTVDYMLGQVTIINEALKQSGQAINISLENQMTFNTQRRRFWGLNLERKISD----KFIIGATAMN--TQKVQMGQEAVNNTMLGMNVMYNNELPFLTRLTDKIPLINTEAPSHLNFKAEAAYLIPGQN----------------AYVDDFDQTTSKISLK--ALWALASKPE---NGYGRGLLSWYYIDP---GITA---LSNHASRRVRMNELYNSRDTYTNTLDVTYYPTERGPYNLN--------------WAGMMRPI-NFTNANIEYVEFWLMDPYA------------------PKLLLHLGNISEDILKDG-KLQYENGLPP------WG-TQPDQQPAFSSEGA-NRTAQDVGYDGLDNV---QE-----------------------TDPAADDFVFYLSFHG----------RYRYF------RNPDGNSKA---PDAEDLN-GDFNLDQS-ESYNQYTISL-------------FIVDEK---------NWFLFRIPVK----------------------ILNNVRFARMILKGFDETSTLRFGTFDLVRSDWRKFTKA-FEVGSVNLEEN-----PYVIPPGIDRQVLS----RQNEASLYLKA---THLSKTS-ASRGVFKN-VALDMRRYEKLELFVHAEAKFFIRLGSDAIDNYYEYESS-L---KYT----------IW-PAENS-----------INFNLKEFINAKLRR----------AIFTKGRPSLGNISTIVIGVRN--DLVLWVNEIRLSGIE-NKGGYAANANLNFNLGDFANVNANAAISTIGFGSIDQKPVQRQQTQNSAFSINTTVNVDKFL-PEKTGLKIPVNYSYAQTIEDPKYNPLNDDVLFNE----------K-----------DQLKQVVRTYTQ-----QRSFGVVNMRKE---KFYDVENLALTAVYHDDYYRDIYTKKNYRQNLKAYIDYNYNFKPWVIKPF-N----VKW----VKEFNLNPIPTRFSFRTELDRDY-------LKNRNFFFGWQYNLGFNFTKSFKAEIFSATRT-------------------------------------------SIFQNP--FKVGRPVLYNHRIQFNYRLPFEHFPYL--DFVN-AELGYGLQYN---------------------------------------WNARS--------------G---N-VAQNTNNKVATASVDIPLLLGKFNYK-----------------------------------------------------------------------------------------------------------SALT--SIKQANFNFNENNGTVLPGL------G---------PTK-GFLLG---------IAVENNW------LNEPYTQMSNRNVTANVVIEPIKDLRVDVNFLQTYNKTLTHGG---------MISYSNTEFLLGTTL----EIFNAIKER-ARAFSRLN------------------------------ANTYVLVPAFRAALAG------------------------PNWRVTYSGL-KNIPFISSQFEKFDIQHAYTSTYTATGI--QSNI----------------------------------YVFSQAMFVEEFAPFVGADVTMR----NHMQFRAHYNRNRMFLLGLVNHTLTEDSGSEYVLGFGYILKDLK-------SDLNIRADFSLRDNKTSIINI-----------------VTGGQRMLGIKVSADYNMSQNLNIRFFYDQLMTKYKIST-AFPLSTIRAGLSATFTFGER- 
AMM52732     ------------------------------------------------------------------------------------MPDDSRYEIREQLGD----------------------------------YRTPSTM--TFEEYSRYQQRESIRNYWR-------R--------RLFG----GSFVDIRPNGLATLKFGALFNKNENPAIPLRQQSVGDFEFDQSIALNID----------------------------------GRIGEKLRITANWDTKANFDFENN-LKLEYT------------------------------------P------------------EEIIRKIEAGNVSMPLNSSLITGGQNLFGLKTQLQLGRLSVTAIAANQRGSIDQVNIQNGAQNRNFEIRADEYDADRHFFLAQFFRGKY----DQSLRNLPLV-IVIRRLEVYITNDNRT--RNIVALMDIGE---------YEHVRARRL---EYKFNPQLGYISLNSALLP-EQVLGVAFEYTL------NG-----TYKVGEL---QDD-------------QVIFLKMLRATNP--FPTWDLMMKNVYSL--------NQIERQNFQLNIVYKD-----------KGTPLVRVFNLDNVNTNND--------DGN--FDFL---------------------P--------------------------------------------------------------------GITIDPENGRIYFPEVEPFGSYLQNK-L-----TKYVFEELYDSIQTDA-FSNKN-KFFLRGRYQASSTD-EITLPGI-RIAEGSVAVYSGGTRLVEGQDYQVFYDLGRVKILNPSYLNNANNLRVTYEKADILNVQPRTLLGARFDYKVDN----DLIIGATVMH--INRVSIGDEPTNNTIYGMDINYRRDSRFLTNLTDKLPFLTTKVPSTVTLGAEFARLVPNTT----------------SYIDDFENAETPYSLG--NIWRLAATPA---TAFKRAKIAWYTIDQ---NITK---LENHYTRGVQRRELFPNRDTFEYTFDLAYYPAERGQYNYN--------DP----WAGISREI-NFDNANIEYLEFWMLNPFI------------------GELVFNLGNVSEDLLKDQ-RYEFENGLP-------WG-RVTRNQFAFDNNPS-SRQYQDIGLDGLNNT---DE-----------------------ADPSGDDFRHHLDYDA----------RYKNF------NGMEGNSPV--FPDKEDLN-RDNVISDL-EQYYEYKLNL-------------YIVDKV---------VWYQFRIPVR----------------------GFKSIRFMRMYMTQFEQPVVLRFVQMQFVANQWRTYNS--FTVSTVNVEENG---IPYVLPPGVERQRDY----RQNEQSLQLCV---ENLRDGF--SKAVYKN-VSQDMLIYKRLKMYLHAQMVAFLRIGSDFTQNYYEYAIP-L---QIT----------IW-NEANF-----------VDVAFDEFVRVKSER----------TLTVVGNPDFSDVQSLMIGLQN--SVCLWLNELRVSDFD-RKAGWAATARANVKLADFANITATGSYTTVGFGGIQERAAQRSRENTGQFDINANIAAEKLL-PAGTGLVVPLSVQYGTTVAEPRYDPLDRDTPLDT---------ER-----------DAYRKEVVSQTT-----TKSINLLNVRKE---RLYDIENLSFSYAYSEILHTDIITDRNFSKSHRGGIAYNYTASPKSYTPL-A----LRW----LKEFNVTLLPSRIAVRADLDRSYNETFL--TYQKSFFFNRIYDVKWDLTRSLSLDYTATNRSVID----------------------------------------VIWHNL--RRFGRNTNFNQVVAMTYRLPLDKFPLT--DWIS-GDARYEAGYT---------------------------------------WTSSS--------------G---N-TIENNTQTSLTGKIDLVRLYNKVKIK-----------------------------------------------------------------------------------------------------------RTLM--SARSINVTYARTEGTLLPGF----------------PGL-GFVLG---------RADRENW-----YLNTPLSSLSSTNITARATIEPFRNFIITLDGAMNKSEIDEVY----------TGSYRVSFIAVQTLF----AAFENFIRN-RATVASRL------------------------------NSQDVLIASFVHAYQG--YE--------------------PNWRLEYNGL-SQVPFFQKYFSSFTLSHSYQSNFTLANF--SSSL----------------------------------HIINQVSITETMAPLIGINFRTK----GQLTGRMEYRTERALLLNMTNAQVTENGVKDYVVGIGYSTTNFR-------NELTMRLDLTIRDNVTIQRTI-----------------VTSGGLQVQLRPTIDYVVSQRLNLQFYFTKNINDPKVAN-SFRNTMTEGGIQLRFSLSD-- 
AJR03171     ------------------------------------------------------------------------------PNSSKYTYDAVRYIYTEKIGA----------------------------------INYPVIL--TPKEYYALVAKENIKSYYK-------E--------SVFG----GNTIEVIPQGSVEMDLGILFSRQDNPSFSPRNRSNFTFDFDQRISLSLL----------------------------------GKVGTRLQVTANYDTQSTFDFQNL-IKLEYT------------------------------------E------------------DDILQKIEVGNVNMPLNSSLITGAQSLFGVKAQLQFGKTTVTGVFSEQKSQGNTVIAQGGGTVEEFELFIRDYDENRHFFLAQYFRDTY----DSALKNYPFI-LQITRLEVWVTNRSNR--RNILALQDLGE---------YAKLEARKL-Q-EYTLNSDLGYISLNQRLNN-DEVLAVAFQYTL------GG-----VYQVGEF---AND-------------SNLVLKMLKSSIT--QPVWKLMMKNIYDT--------FNLSQEDFKLNIFYNE-----------QNSPLLRVFNLDKLNYNND-------GDGF--FDFV---------------------P--------------------------------------------------------------------GITVIPQNGKIVFTSAEPFGEYLFNV-------QKYVFDVLYKSTKARA-FPEKN-KFKLKGLYKSTGSD-GIPIGSF-NVPRGSVKVTAGGRVLVEGIDYTVNYQLGRVQILDEALKASNTPIEVSTENNAIFGQQTRRFTGINIEHKFNE----NFLLGATLLN--TQKANYGTEPINNTIFGFNGNYATKVPFLTRFANMLPNIDTDVESNLSLRGEFAYLAPGAP----------------SYIDDFEGSQNAIDLK--QSWFLSSRPL---NGYNRAMLNWYNIDP---DISD---ISSLYTSRVFINELFPERDSVLNTLDLVYYPGERGPYNFD--------NP----WAGITRQL-DFEQQNVEYIEFWLQDPFQ------------------GKLVFNLGNISEDILKDG-KKMYENGLP-------WG-VVPLNQSAFDSTGQ-ERTNQDVGYDGYNDV---EE------------------------DPSKDNYTYFLN-------------RYKKY------NGVEGNTPE--QPDVEDIN-RDNTMNTI-NSYFEYTLDI--REL--------FLTDIK---------VWYQVRIPINPLDKFDDN--------------DFRSIRFARIYLKEFTQNTIFRFGTLDLVRSEWRRYTQ--FSVGVVGTLEN------YQRPPGIEPEELF----QQNEQSLVVNV---CNLESQD--SRGVYKN-ISLDMRQFKRLRMFMHLEVVGFIRMGNDLTENYYQIEIP-L---KIS----------LW-PKENE-----------IDLPLDVLGQIKALG---DG-----RIAIKGNPNFGDIRTLMVGLKN--CATAWFNELRLSDMD-NEGGWAAVVSMDTNIADFMNISATGRQSTSGFGGIEQGPSQRSLEDVKQYDVVTNVNVGQLL-PKKWGIQLPFNYSQSEELITPKYDQFYEDLTLDS---------QR-----------EQIKQQSEDYTK-----RQSINFIGVRKT---RFYDVENLTLNYSYNKVFHRDFEIENSVNKTIRAGANYAYNFAPLKIEPF-K----WRL----IKDFNLNLLPTSFALNTDINRQF-------LFRRNYTFDFQYTINYNLTDALSLNFTASNNNIVR----------------------------------------DVWDGF--FDVGDPNRQTQNLGVTYKLPFNKLPML--NFID-ATYQYNGNFQ---------------------------------------WQKGS--------------G---N-TIQNSNTHNINSSLDMNRFYKYIGL------------------------------------------------------------------------------------------------------------DILT--SIKRIQLNYSENNGTFLPGY----------------PTV-GFTFG---------LAAKRGW------FNQQYTTTNTKQLDLSASLEPVRDLKIDLIGNRAYFENYTEN----------FGNFNISTILIKTSF----EAFNEFRSN-RLTIARRL------------------------------NSQAVLLPAFLAAYSG------------------------PNWDLKYSGF-MKFNWFKKRFKRFSLTHGYRSTYTINQF--QSNL----------------------------------TLFSNINLTEMFSPLVRIDFEMK----NSVKILAEIKKDRLLSLSFDNNLMTEVLGNEYVVGLGYRIKDLR-------SDLNMKADISIRDNKTIIRYL-----------------VTSGQTIWGLKYSADYAFSKNLTGIFYFDYTFSEYAIST-AFPQTTVRSGITIRYNFGN-- 
AKQ40277     ------------------------------------------------------------------------------P--YEAFYDVKVYFLYPKIGN----------------------------------TGTPIVM--TPSEYGAYVKSIGLRNYYQ-------S--------TIFG----GNKIELIPQGFASFDLGGLYQKIDNPIILPQNRRNFAFNVQQRIQLGIL----------------------------------GKVGENLQLKANYDTQSGFAFENR-LNLVWQK-----------------------------------E------------------DKIVKKVEFGNVNMPLSTSLMRGSQSLFGLKTEFQLGKTYGTLVLSQQQGEARTVVAQGGGILNTFKINAIDYEDNQHYYLGQYFFQNY----DNALANYPQI-INITRIEVWVLDQTAS--KSIVAVRDLGE---------FIFNRARRL---EFTFHPQLGYISLNQRLTD-NQLLAVSYSYTI------NG----QVYKVGEF---SE--------------SVLVTKLLKPNVL--SPMWNLMMKNIYSL--------NGVTSDKFFLNVYYRD-----------QDTNLLKLLNWDRLNLNND------TGDGL--FDFV---------------------N--------------------------------------------------------------------GITIDPANGKLIFTKAQPFGNFMAST-L------QFVFSELYQQQKQVA-NPLAQ-RYTIEGRYQGGQGQ-GISLGAI-NVPKGSVRVTANGAQLTEGVDYTVDYMLGQVTIINEALKQSGQAINISLENQMTFNTQRRRFWGLNLERKISD----KFIIGATAMN--TQKVQMGQEAVNNTMLGMNVMYNNELPFLTRLTDKIPLINTEAPSHLNFKAEAAYLIPGQN----------------AYVDDFDQTTSKISLK--ALWALASKPE---NGYGRGLLSWYYIDP---GITA---LSNHASRRVRMNELYNSRDTYTNTLDVTYYPTERGPYNLN--------------WAGMMRPI-NFTNANIEYVEFWLMDPYA------------------PKLLLHLGNISEDILKDG-KLQYENGLPP------WG-TQPDQQPAFSSEGA-NRTAQDVGYDGLDNV---QE-----------------------TDPAADDFVFYLSFQG----------RYRYF------RNPDGNSKA---PDAEDLN-GDFNLDQS-ESYNQYTINL-------------FIVDEK---------SWFLFRIPVK----------------------ILNNVRFARMIFKGFDETSTLRFGTFDLVRSDWRKFTKA-FDVGSVNLEEN-----PYVIPPGINRQVLS----RQNEASLYLKA---TNLSKTS-ASRGVFKN-VALDMRRYEKLELFVHAEAKFFIRLGSDAIDNYYEYESS-L---KYT----------IW-PTENT-----------INFNLKEFINAKLRR----------AIFTKGRPSLGNISTIVIGVRN--DLVLWVNEIRLSGIE-NKGGYAANANLNFNLGDFANVNANAAISTIGFGSIDQKPTQRQQTQNTAFSINTTVNVDKFL-PEKAGMKIPVNYSYTQTIEAPKYNPLNDDVLFNE----------K-----------DQLKQVVRTYTQ-----QRSFGVVNMRKE---KFYDVENLALTAVYHDDYYRDIYTKKNYRQNLKAYIDYNYNFKPWVIKPF-N----VKW----IKEFNINPIPTRFSFRTELDRNY-------LKNRNFFFGWQYNLGFNFTKSFKAEIFSATRT-------------------------------------------SIFQNP--FKVGRPVLYNHRIQFNYRLPFEHFPYL--DFIN-AELGYGLQYN---------------------------------------WNARS--------------G---N-VAQNTNNKVATASVDIPLLLGKFNYK-----------------------------------------------------------------------------------------------------------SALT--SIKQANLNFNENNGTVLPGI------R---------PTS-GFLLG---------LAVENNW------LNDPYTQMSNRNVTANIVIEPIKNLRVDVNFLQTYNKMLTHGG---------MISYSNTEFLLGTTL----DIFNDIKAR-AREFSRLN------------------------------TNTYVLVPAFRSALSG------------------------PNWRLTYSGL-RNIPFINSQFEKFDIQHAYTSTYTATGI--QSNI----------------------------------YVFSQAMFVEEFAPFVGADVTMR----NHMQFRAHYNRNRMFLLGLVNQTLTEDSGSEYVLGFGYILKDLK-------SDLNIRADFSLRDNKTSIINI-----------------VTGGQRLLGIKVSADYNMSQNFNIRFFYDQLMTKYKIST-AFPLSTVRAGLSATFTFGGN- 
ALM22186     ------------------------------------------------------------------------------PPSKMYEYDPVRYILRTTFAG----------------------------------LDYPFVL--TREQYLQRAMKEQMKSYFI-------N--------SIFG----GTEISVVPQGSVEVDLGLLFNRSDNPSFSPRNRQNTTFDFNQRINLSLV----------------------------------GKVGTRLQVNANYDTQSTFNFQNQ-IKLDYT------------------------------------E------------------DDILQSIEVGNVNMPLNSQLIRGAQSLFGIKTELQFGKTRITAVFSEQQSEARTVQAQGGASINEFDFFSLDYDENRHFFLAHYFRDNY----DRTLENYPFI-VQITRAEVWITNRGNR--RNLVAIQDLGE---------YVSLEARKL---EYTLNTQLGYISLRQRLNN-DEVLAVAFQFTA------GG-----VYQVGEF---AND-------------QNLVVKLLKSNLV--EPSWDLMMKNIYNL--------FQLSPEDFRLNIFYQY-----------EETTLIRVFDLDRLNQQGD-------GDGF--FDYV---------------------P--------------------------------------------------------------------GLTIDPENGRIIFTSVEPFGEFLFNK-L-----QQYVYRNMYRTTKAQA-NADKN-KYLIKGQYKSTGQE-GIPIGAF-NVPRGSVTVTAGGRTLQEGIDYTVDYLAGRVIILDQALLNSNTPIQVSTENNSVFRQQTKRFTGINVEHKFSE----DLIVGGTFLN--TQKSTYGFEPINNTILGANFLYNTEVPVLTRLVNKLPNIDTDVASNLSLRGEIAYLFPGSP----------------AYVDDFEGSQTTIDIL--FAWSLASTPV---YNYSRAKMSWYSIDP---GITD---VSDWRTRRVFIDELFPNVDQVVNTLDLAYYPSERGPYNYN--------NP----WAGIMRQF-NFEQNNVEYIQFWMMDTFA------------------GTISINLGSISEDVLKDN-RKQFENGLP-------YG-KVPNSQSAFDTQGQ-ERANQDIGLDGFSDA---EE------------------------DPANDNYEFYLA-------------RYRNY------NGTEGNSPS--LPDVEDIN-RDNTMNTI-DSYFEYNIPV-------------YIYDTK---------TWVQFRVPLN----------------------DFRAIRFMRMYLTDFNVDTHLRFGSLDLVRGDYRRYTA--FEVEGVNIENN----IRYVLPPGVEREELR----RQNEQSLALRV---CDLESGD--SRAVFKN-IRIDMRQYEDLEMFVHAEIEVFVRMGVDFTQNYYEVRLP-L---SIT----------VW-PNSNN-----------FKINLELLQELKARV----------SYGIRGNPNFGDIRALMIGVRN--CGEVWVNEMRLAGLK-NEGGYAATMNLDANVADFASVTATGRRSTIGFGAIEQGPNERDRENVTQYDITTNVSLGQLL-PKKWGVQLPFTYSIGEETITPQFDPQFEDIELDT---------ER-----------DAIREQAENYTR-----RQSVNLIGVRKE---MPYDIENFTFSGSYNQVDQRNFEIEQYKEQSVNAGATYNYAFPKAEVEPF-K----GKF----LSDFNLNLLPNNFSASGNIVRQY-----D-LTNRNFTLNHQYAINWDLTKSLQFNLSANQNRLVR----------------------------------------TLWTDF--FDEGIPNQHNQQLQLTYKLPFDKFPFL--AFAK-ANYTYTADFN---------------------------------------WQRSS--------------G---N-TVSNANTHRINGTLDLDNLYKYVGL------------------------------------------------------------------------------------------------------------GVVT--SVKRAQINYEETNGMFLPGY----------------PTT-GFVFG---------LAARKGW------FNQQYSEVASRKFDYNIKVDLVKDLTLDLVGNRNYQETYQEN----------FGNFDISTIMIGTAF----KTFETFRNN-RLAVANKL------------------------------NSQEVLLPSFIAAYEG------------------------PNWTLKYTGL-MNLKWFKKRFRRFSLNHGYRSSYTINQF--QRNL----------------------------------QLYFNINLTESFSPLFKIDFEMK----NSMSIAVEHRRDRAVSLSFDNNLLTEINSKEWIVGVGYRLKDLK-------SDLNMRLDGSIRDNITIVRYL-----------------ATAGQTIYGLKFSAEYAFSQAFTGIFYYDHTFSEFAIST-AFPQTTIRSGITLRYTFGN-- 
AOW09166     ------------------------------------------------------------------------------PKSSAYTYDPVTYVYSSSIDD----------------------------------ISYPIVL--TPAEYEKLMLKESMNQYFA-------R--------SIFG----SNTIDVKPTGSIEIDLGMLYTKQDNPAFSPRNRTNTSFDFNQRISMSLL----------------------------------GKVGTRLQVNANFDTQSTFAFQNL-LKLEYT------------------------------------E------------------DDIVRKIEVGNVSMPVNSTLIQGAQSLFGVKTELQFGKTTVTGVFSEQKSQAKSVIAQGGGTIQEFDMYGLDYDNDRHFFLSQYFRDKY----DASLKNYPFI-IQVTRLEVWVTNKQNR-NRNIIALQDLGE---------YSKLEARKL---EYTFHPQLGYISLQQRLGN-DEILAVAFEYSI------GD-----VYQVGEF---GND-------------QTLILKMLKSSLT--DPVWNLMMKNVYQI--------YQLQQEDFRLNVLYKN-----------ENTTLLKVLNLDKLNYNND-------GDGF--FDFI---------------------P--------------------------------------------------------------------GLTIDTQNGRIIFTSKEPFGELLFNK-L-----QKYVNPYMYRLTQAAA-NPEVN-KFLLRGKYKSVGGE-GIAIGAF-NVPLGSVKVTAAGRRLVEGVDYSVNYQLGRVQILDPSLQASNTPIEISLENNSVFGQQTRRFFGLNVDHLISE----NFMVGATFLN--TQKSSYGQESVNNSIVGLHGNFSSEIPFFTRLVNKLPNIDTDVPSNISVRGEVAYLMPNAS----------------IYVDDFESSQASIDLR--YAWSMSSTPE---YGFKRAKLSWYSIDP---GITN---LSLNSTRRVYSEELYPLTDLVVNTLDMSYYPKERGPYNNS---------P----FGGIVRSL-NFEQSNVEYIQFWVMDPYV------------------GKVYFNLGEISEDVLKDG-RKVYENGF-------PWG-NAPASQSAFDNNQG-NRSSQDIGFDGLSSS---QE-----------------------PDPAGDDYTYYLN-------------RYKNY------NGIDGNSDV--VPDVEDVN-RDNTMNTI-NAYYEYSVEM-------------YIADIR---------AWIQFKIPI-----------------------DFRSIRFMRMFMTNFADQVTLRFGALDLIRAEWRRYTQ--FETASVNIEEN----INYVTPPSVVREELY----RQNEQSLSMRV---NGLEPKD--GRGAFKS-FNIDMRQYNKLKMFLHAEMVAFLRFGADYSNDFYQVEIP-L---KVT----------VW-PTENE-----------IDLSLELLTQIKLKS----------RIGIKGNPNLGLIRNIMLGLKS--KGEVWFNELRLADMD-NKGGMAALLNIDTNFADLATVSLTGNMKNIGFGTIEQGPNERSREDIQQYNVVTNINLGKFL-PKKWGVNVPFNYSVGEEIIKPEYDPVYEDIKLKQ---------DR-----------KSKLDQAIDYTK-----RKSINLIGVRKE---MPYDAENFTFSQYYNEVERHDFEIETNKDQQSRTTLDYAYSFQPKPVEPF-Q----WKF----LKDFNFNYLPSNITFNTNVIRQS-------LYRRNFGFNYQYGFNFNLTKSLKINYTAASRNLVK----------------------------------------TIWDGY--FDTGTANYHMQQFVLNYEIPFDKIPFL--NFIK-ANYSYTGDYS---------------------------------------WQQAS--------------G---N-TVQNARATTFNSTFNMENLYKYLGI------------------------------------------------------------------------------------------------------------GVLT--SVKSINLSFTENEGTVLPGY----------------PTL-GFVFG---------EAAKNGW------FNQNYTTIDNRIFKGSANLELTPDLKIDLLGDRSYSESFSEQ----------FGNFSISTILIGTSF----TAFDEFRNN-RLVVANRL------------------------------SNQAVLLPAFLAAYSG------------------------PNWAIRYTGL-MRYEFFKKNFKRFSLQQNYRASYTVNSF--RSNF----------------------------------TIMSNVTLVEQFNPLIKVDFELK----NSIKLLTQINRDRALSMSFDNNLLTEVHGVDYVVGLGYRIKDVT-------SDINIKVDLTYRNSQTIVRYL-----------------LGGGNNNWTLNTTADYSLSKNLTVIFYYTHNFSKPVIST-SFPMTNIRSGFTFRYNFGN-- 
CEA15194     ------------------------------------------------------------------------------PPYTSIRYDFLRYILEKRIGS----------------------------------LSEPVYM--TFDEYKRYNQQQNQTSYFR--------------MESVFG----PGGLQITTNGYIQVGAGFKRNIINNPTLPQRARRRTYFDFDQDIDINMN----------------------------------AKVGEKINFDINYDSEAGFDMDSKKIKLAYT------------------------------------E------------------DDIIKNIEAGNVSMTTTNSLIDGGAALFGIKSDLQFGNLLINTIFSQQQSESQTVTSSGGVNTTPFEFRADEYAVNQHFFLGHYFREAY----DKAMSKLPFV-VSITRMEVWVTNRRSN--HDIVAFADLGE---------YEKLEARML---EYRYQPQLGYISLKMPLQD-DEVLAVAFEFSY------NG-----VYQVGEF---AND-------------GAVFVKLLKPVSL--SPTWNLMMKNIYSL------GIYEIQKERFRMDIAYQS-----------GDWQLLSLMNLDRLNGRGD--------DGI--FDFL---------------------D--------------------------------------------------------------------GYTVDTENGNIIFPVVEPFGSHLRQI-I-----ARYVFQELYDSTLTVA-IPERN-KFRMSGEYRGSSGS-EINLNVM-NIARGSVRATAAGVVLTEGVDYSVDYMMGMVTILNRQLIDSGTPISVTIENQPIMQTQRKTLMGINLLYDISK----NLSVGGTLMH--IAKIAFGDEASKNTLWGANLEYRKQSYMLTNLLDMLPFVEASVPSEITAKLEFAQMLPGHY----------------SYLDDFESSAQAIDIH--YTWTLASTPY---YGKNRAQLAWFYIDG---HIKNPD-LSNHLVREVLEREIFPERDTTIPVLNISYYPDERGPYNLD--------NP----WGGITRRM-DFEAANIEYIEFWLMDPFV------------------GDLYFNLGDISEDVLKDG-RKFFENGLP-------WG-KYPKRQSAFDNSEG-ARKIQDVGLNGMSSE---EE-------------------PHSPNDPSGDKFRHYRGPDR----------RYKYF------NGTEGNSLA--TPDVEDIN-GDNTLNEH-ESYYQYKISL-------------FISDSR---------VWYQFKIPVR----------------------GFNNIRFMRMFLTGFEEPVFLRFATLELVRSDWRTYRR--IDISTVNIEEN----INYVLPPGLNRIIDP----QENEQSMSLKI---TNLEPGD--SRSVYRN-SAYDMRRYKRLQMFVHASLTIFIRLGSDYMNNYYEYEIP-L---KIT----------VW-PAANM-----------FNFPLDLLTALKNER----------AVSIAGNPSLEEVKVMMIGIRN--SAEVWVNEMRLSEFD-EKGGWAAQANVNLALSDIGNINISGRKETAGFGAIDQSILQRRYDDFTSFSLALNLQLGRFM-PKQAKLSAPLYYSFTNQLSAPMYDPFNKDILLSE---------FT-----------DSIKSISLTTWI-----NKNLSLNNLFFD---MPYDPANFRFGYSSNVNRQKSPDTEFATIKDWRLNGEYSYSPLIKPWQPF-A-----KY----FNWINFRFAPNSLRLSSMLYRNY-------TFSSNFFWDRDFAFTWDMTRNLRLSFRSGTLAEIE----------------------------------------SVIHSI--TELGRPLNYEQSSEITYTLPFANIPFL--NWIN-SSVAYNSRYR---------------------------------------WERGA--------------G---N-FLQNDLSVTLNSVLNFTTLYRKSP--------------------------------------------------------------------------------------------------------------------LKTININLGYKTRTDLPGY----------------PGI-AFAFG---------RALDNDL------NITPAFFNETDNMRMEAVIEPVKGLLISLNMIYEDNRRTELQ----------GGSFAMSTVAIS-------QAFNKFMQN-REIIATRV-----------------------L----I-NSADVLIPAFISAYTG----------------------LLPNWNISYRI------------NSLTLNHRYVSQYRVGSY--SSFL--------------------------------TPFDIPAVSIIESFNPLIEAQSVLY----NDVNMSVRLNKTRSLNLNIASNRVVETSDNDFIVSMGYKYA-----------NLTTRMDLSHKSTKALIRKL-----------------ATSGLKSTSIYLTADYALSKTMTLRAFYERIQHRPTVSSNSYPMINSNAGVSVRLNLNQ-- 
SCM58181     ---------------------------------------------------------------------------------TEVIYDYRRYIIRNIVGD----------------------------------IGTPLVM--TSDEYMRYSFNELNSKYFK-------P------IEDIFG----PGGVRITTNGSIELSSGIVSNRIDNPTLPERSRKRNRLDLDPKIQLDVN----------------------------------ARVGTKINFGLSYDTEGVFDFDSRQIKLAYQ------------------------------------E------------------DEIIRNIEAGNVSMSSRNSLINGGTSLFGIKSDLQFGKLRVSTVLSQQKSESRSVNSRGATQTTPFELTADQYDENRHFLLGHYFRENY----DKALAKLPYI-VAITRIEVWITNKRGN--RNVVAFADLAE---------YEKIEARLL---EYRLQPQLGYISLRTPLQA-DEVLAVAYEYRY------NG-----VYQVGEF---SGD-------------GALFLKLLKPVSL--SYTWDLMMKNIYSL------GAYNIQKEQFALNISYLS-----------RDRLLLKVMNLDNLNMKND--------DGA--FDFV---------------------E--------------------------------------------------------------------GYTVSTDNGRIIFPVLEPFGSHLRKE-I-----ARYLFQQLYDSTLTVA-FAEKN-KFRISGRYRSSSNA-EINLNAT-NVARGSVRITANGVTLNEGVDYTVDYLSGTVTILNQAILDAGTPLSVTLEDRSTFSMQRKTMMGMELSYDFSK----NLTVGATLMH--IVKTIFGDEAVKNTLWGLNSSFRKESHAFTRLLDMLPFVEATAPSQLTGNLEFAQMIPGHY----------------SYLDDFETSTSRIDLR--YGWSLASTPF---YGKNRAHMAWFHIDG---HIKNKE-LSNHLVREIYEREIFPDKEPTLPVLNISFYPNERGPYNLD--------HP----WGGITRKM-DFEAANIEYVEFWLMDPFV------------------GDLYINLGEISEDVLKDG-RKFFENGLP-------WG-RYPLRQSAFDNSNG-SRRLQDVGLNGLSTE---QE-------------------RHSPNDPSGDNFRHYRGLDR----------RYKYY------NGTEGNSLA--TPDVEDID-NDNTLNEN-ESYYQYKVEL-------------YIVDKR---------VWYQFKIPLR----------------------GFNNIRFMRIFLTGFGQPIFLRFATLELVRSEWRAYGQ--LEISTVSIEEN----VNYVLPPGVTRIIDP----QQNEQSISLKV---SDLEPGD--ARAIYKN-VMYDLRRYKRLQLFVHAEMSIFLRIGSDYRDNYYEYEIP-L---KLT----------VW-DPANR-----------FDFPLELLTSLKMRR----------RVGVVGNPSLAEVKVMMIGIRN--SIEVWVNELRLSEFD-ENGGWAAQGNVSLALSDIGSVTVSGRMETAGFGALNQSLLERRNDDYSLVSVTMNMELGRFL-PEPVKLSAPLHYAYSSQTVTPKYDPFNTDILLSG----------------------DSIINLSVTRTT-----SRSLSLNNVKMN---MPYDPANFSLSYGYGKSHFRSPDTEYNNTISQRLQAEYRYTPNVR---PL-E------------KQLQLNYLPNSIRIGSRLIRNY-------TFSQYFIWNRDFSVNWEMTRNLKSSFHSGTIAEIE----------------------------------------SVVQSI--TSLGRPLNYEQSAEVTYTLPLQLIPAL--EWIG-VSTAYNSRYR---------------------------------------WERGA--------------G---N-VLQNDLSFTLNGRLNLTQLYSKAGLK-----------------------------------------------------------------------------------------------------------EGAM--MLRSVNLNLGLRSRNDIPGF----------------PGL-GFAFG---------RADRNRW------NITPALYQQTENLNLEAILEPVRGLRIGLNAIYENNRRTEFQ----------GGSFAISTLTLGSAF----ASFDRFLEK-REVVAERL----------------------------V-NSVDVLIPAFLAAYTG----------------------AMPNWDIAWNVT-QLLPILRRNFKSLILTHKYLSQYRVGSF--TSFT--------------------------------SPYDISAVNLIESFSPLIEARGVLE----NNMMLNFRINRTRSLNLNIASYQIVESSENDLLFGLGYRMPAFN-------NDLILRADLSHKITEVLIRKI-----------------ATSGLKSTAIRLSADYSLSQSVTLRAFFDKTIQLPLVSSSAYPTANTSAGMSLKFNLNQ-- 
ALC96247     ------------------------------------------------------------------------------PKSHQYTYNPTRYVYTEKLGN----------------------------------LSTPMFL--TVQQYENLVLRERMKEYYR-------E--------SVFG----GRNIELIPQGSVGVDLGVRYTRNDNPVVSPRYRSSWGLDFEQRISLGLT----------------------------------GKIGTRLTLNAQYDTQASFDFQNV-FKLEYT------------------------------------E------------------DDIVQKIELGNISMPMSNSLITGSQSLFGVKTELKFGRTTITGVFSEQKSERKTVSAQGSGTITEFEFSALDYDENRNYFLAQFFRDNY----DRALENYPFI-VQITRLEVWVTNRNSR--RNILAVQDLGE---------YAVIEARKL-V-DYKVDTKLGYISLNTALSS-DEVLAVAYQYTY------GS-----VYQVGEF---AND-------------NLLVLKMLKSNRL--DPIWDLMMKNVYSV--------AQLSPEDFRMNIFYSN-----------EDRILLNLFNFDRLNKYND-------GDGF--FDFV---------------------P--------------------------------------------------------------------GITVDEQYGKIFFTKVEPFGEYLYNT-L-----QKYVYTSLYKNTKTQA-DGDKN-KFQMKGRYKSSGRR-GISLGAF-NVPRGSVTVIAGGRILVEGLDYLVDYQSGIVEIINPSLEASNLPIQVSVENNLIFGGQTTRFMGVNVEHKFND----KFIIGGSIVN--TQKTSYGQEAVNNTIFGFGGTYSTELPFLTRWVNRIPTIKSDAPSNLSIRGEFAYLRAGTP----------------VYLDDFEAAQATIDMR--LAWKLASTPL---NGYGRAKLSWYTIDP---EISS---ISKNSTRRIFIEEIFPQQQLVQTTLDLAYYPNVKGPYNND--------TQ----WAGIMRGM-DFQESNIEFLQFWVMDPYY------------------GELVFNLGNISEDVLKDG-RKQYENGLP-------WG-KVPAAQSAFDDNSS-NRALQDIGLDGLNDA---EE------------------------DPAMDNYEYFLA-------------RYYNY------NGTQGNSPV--IPDYEDIN-GDYTMNTA-NNYLEYRVRI-------------YVNDIR---------AWIQFKIPIA--------FQ------------IINSMTHMRMYLTGFPQEMLLRFGTLDLIRGDWRYYNY--VEINSVNLIEN----IPYRMPPGVRRERIN----EQNEQALSYIV---DNLENND--SRAVYKA-MRFDLRQYKYIKMFVHAEAVAFLRVGTDFNDNYYQVEVP-L---QVT----------IW-PQNNQ-----------LVIPMDVLTKLKAIS----------RYVIKGNPSLGSVRAVMIGVKN--SGEYWFNELRVAELE-NHGGWAAVGSLDANASELMNISATGRMHTVGFGAVDQAPNQRALESTREYDVMMNINAGKLL-PPKWNMQIPVGLNHSQKLSTPEYDPVYQDIKLED---------ER-----------EIIKEQAEDYTL-----RRGINLIGVKKN---RIYNIENFTFNYAYNEKNHRDYELRYEDEQQVRAGFMYNYTFKPTAVEPF-K----WQW----LADINLNILPTSIMFTTDINRSF-------LQQRNYQMNHQYAINYNLTKSLRLNFNATNNSIIR----------------------------------------SLWSDF--WDLGTPDHFFSKFQVNYDLPFSKFPFF--EFMK-ANYTYSGDFD---------------------------------------YQRGS------------------N-TLQNGNTHNFTANLTFDQLYRYLGV------------------------------------------------------------------------------------------------------------TFLT--MLKTVGVNYSVTNARTIPGY----------------PSA-GFMFG---------EMAKRGY------FNDQYIKSQERQLLLTANLQPVPDLQINLKANRQYTENYTET----------VGSFNISTNLIATTF----EAFERFKEN-RLTVARRL------------------------------KSQAVMIPAFFAAYSG------------------------PEWNIRYTGL-MRVEFIKNTFRRFSLAHGYRASYSLSEF--RTNL----------------------------------KLYSTVTLAEQFNPLIRADMEFK----NSMSFLAEFNRDRTISISLDNDYLTEILKREYKFGVGYRFKDLR-------SDLVLKGTLSYLNEFTVIRNM-----------------VTAGQTSWLGNLTAEYALTRNLLASYYFQYNFSKSAIST-AFPMTTIRTGLSVKYTFQ--- 
APS38411     ------------------------------------------------------------------------------SELSFYEYDPIRYIYREQLGD----------------------------------LSIPLIL--TPEEYENLVLDEEMRNYFK-------D--------SIFG----GSEINIVPQGTVEMDLGLLYTKQDNPAFSPRNRQNLTFDFDQRISLSLL----------------------------------GQIGERLQITANYDTESTFDFQNQ-LKLEYT------------------------------------E------------------DDIVRKIEVGNVNMPLNNALMQGAQSLFGFKTELQFGKTRITGVFSEQKSERRTVNVEGGSTVEEFEKFALDYDQDRHFFLSHYFRDNY----DEALKNYPFI-IQIKRVQVWVTNRTNN--RNIVAIQDLGE---------YVKLEARQL---EYSLNTQLGYISLNQRLSN-DEILAIAFQYTV------NG-----VYQVGEF---AND-------------QNLVVKMLKSTIT--EPVWDLMMKNIYSL--------YQLEREDFRMNILYTD-----------REAPLLRVFNLDKLNNNND-------GDGF--FDYV---------------------P--------------------------------------------------------------------GLTIDPQNGNIIFTSVEPFGRHLFEK-L-----QKYVFRSLYRTTRTQAEDADKN-KFQLKGRYKSGEVE-GIPI-GF-NLPPGSVTVTAGGRLLQEGVDYVVNYELGRVQIIDEALLASDIPIQVNTENNALFGQQTKRFTGINVEHQFNE----NFLVGATFLN--TQKANYSYEPINNSIFGFNVNYSTEVPLFTRLVNKLPNIDTDVPSNFSVTGEFAYLQPGAP----------------TYIDDFEAAQTTIDIS--LSWELSSVPL---VGDKRAKLAWYTIDP---GITD---ISTYATRRVALSEIFPNTDQVVYTMDVAYFPEERGPYNFN--------NP----FGGIMRGI-NFEQSNVEFIEFWVMDPYI------------------GTINFNLGNISEDVLKDG-RKQYENGLP-------VA-KVPADQSAFDSEGE-ERTNQDVGYDGLSDA---QE-----------------------PDPAADNYDYFLN-------------RYRNY------NGPDGNSPP--LPTTEDVN-RDNTMNTI-DSYFEYKIPF-------------YITDEK---------VWLQFKIPIY----------------------DYRSIRFMRMFLSGFEEETLLRFGTMELVRGDYRRYNR--FEVSAVNIEEN----VPYVLPPGVIREELF----RQNEQSLSLRV---CDLEPQD--ARAVYKN-FQIDMRQYKNLEMFLHAELVAFVRMGTDFTDNYYQIEIP-L---SPT----------IW-PEVNR-----------MNLPLELLQRVKTGV----------RLGIKGNPSFGNVRVLMLGLKN--CGEVWFNELRLSDLD-NEGGWATIVNMDTNFSDFATVAATGRKSTVGFGTIEQGPNQRSRENSQQYDVVTNINAGQLL-PEKWGVKIPFNYSRGEELITPKYDQEFLDLELET---------ER-----------DRVKKQSQSYTK-----RQSVNIIGLRKE---MPYDIENFAFTTSYNQVDHRDFEIEESLNQNVRAGATYEFNFEPRQVEPF-K----YSL----VRDFNVNLLPSNINASSTILRQY-------LYQRNYMFNWEYGVNYNLTNSLNFSFNASNNRIVR----------------------------------------GVWDNF--FSIGTPDLHYQNLQVNYDLPFDKIPVL--EFIN-ATYSYTGDFQ---------------------------------------WQRGS--------------G---N-SVQNSSSHQINASLDMESLYSYLGL------------------------------------------------------------------------------------------------------------DFVT--ILSRLQVNYRENEGTFLPGY----------------PST-AFTFG---------TAARRGW------FNQQYSTLKNEQLDVQASLDIVPDLTVDISANRNYSENFSEN----------YGNFNISTILIKTAF----ETFENFREN-RLNIARRI------------------------------TNQAVLLPAFVSAYAG------------------------PNWNMKYTGL-MRIGWFKDKFRRISINHGYQSNYTINQF--QTNL----------------------------------MLYSNIVLTELFTPLFRLDLETK----NAIQLLAEVRKDRMLSLSFDNNLLTETTGNEYILGAGYRISDLR-------SDLNFKADVSFRRNKSIIRYL-----------------VIAGQDIWRINFTTDYAISSNLTAIFYYEHNFSEYAVST-AFPQTTIRSGITLRYNFGN-- 
ANW97167     ------------------------------------------------------------------------------PTEKKVEYDPKRYIVREKIGN----------------------------------FTTPKYL--TEKEYQDYRLKKDIQDYFK-------T--------TIFG----GSEIKLIPRGSVTLRFGLLYQNVENPLLSEENRKSYTPEFDQQIRASLT----------------------------------AKVGERLTADINYDTQSTFSFQNQ-VKLAYE------------------------------------E------------------DDVIRSIEVGNVTMDVKNNLISGSQSLFGVKTKLQFGATSVTGVFSQQQSQTKNVIAEGGSALSQFELRTTQYDNNRHFFIAQYFRNRY----NDALKELPLI-VQITKVEVWVTNRNTN--RNIVGLVDLAE---------YAIVEARKL---EFTYHPQLGYVSLNSRLND-GDVMAIAYEYTY------NG-----AYRVGEL---STD-------------KNIVVKLIRPQLI--AIVWNLMMKNIYSL--------YDMQRDGFRLDLLYRD-----------KNRTILNVTNLDRLDANNN------YGDGF--FDYV---------------------E--------------------------------------------------------------------NLTVDSKNGSIIFPTIEPFGRDLKAT-L-----QKYVFEELYTTTASVAEFQNKD-KFLIKGQYKSSASD-GISLGAF-NVPRGSVTVTAGGIVLVEGIDYTVDYFAGRVKIINPSIEASGQAVNVSLENNTFFNQQRKTYVGFDVEHKFSD----NFVLGATYLN--TNKVQFGQDPINNSMYGLNFNYSTEVPVLTDLANYLPNIDTDAASNISVRGDIAYLRPNTP----------------TYIDDFEGAQIPINVG--QNWSLASAPV---YGKKRAKLAWYTIDQ---NIDP---LSRAEVRPVQSLELFPERNTNIQTFDLTYYPNERGPYNYD--------NP----WAGITRGL-DFQRSNVQYIEFWVQDPYE------------------GTLYINLGSISEDILKDN-RKVFENGLP-------LA-NIPTEKSAFDTGDD-TRRNQDVGLDGMSDA---EE-----------------------SDPSSDNYHFFRGLDS----------RYKHY------NNTEGNSPT--NPDVEDAD-RDQTMNTL-DAYWQYKIDL-------------YIFDER---------FWYLFRVPIS----------------------SFQSIRFMRMFLTDFEIPVALRFAQLQLVRGDWRIYEK--VETGTVNIEEN----INYILPPTIVRQNLQ----QQNEQSLSVTV---DKLEENN--TIGVYKN-VNVDMRMFKRLKMFIHAELVAVVRLGSDTNDNYYQIEIP-L---KLT----------VW-PEENN-----------LDISLTDLTSLKLKR----------ALRVKGSPNLSNVRTIFMGVKN--SAEVWFNELRMSGFD-NKGGWATKVSADANIADFAKISLNGGYQSIGFGSIDQSVNERSQEEIKNYSVNTSVNVGQLL-PNDWNVKIPVNYTVSEEIRTPKFDPKYEDVLSKD--------------------------SSIDIKSK-----RRSISLINVKKD---QVYDIENFSVSYSYSDAINESYTIETDVKQTVNASANYAFKFKQIEVTPF-K----LKI----IKDFNFNLLPSSIGVNSGIKRNY-------LKQRNFMFDWDYNIGYQLTSAINVAFNASN---------------------------------------------DLYSNF--FNIGRPSNYAQSLTASYKLPIDKLPFL--SFIN-ADYSYSGNFN---------------------------------------WQAAS--------------G---N-TIQNGQTHNFTSNLNFSKFYTEIGLK-----------------------------------------------------------------------------------------------------------GLLS--SIKTAKLSYNRNTGSSLNGY----------------PSL-SYVFG---------NAVTNGW------YNKNYAQNLVTSANYDVTIKPINDLNIQLTGNRTYSSSSQQQ----------YGNFNISYSLIKTAV----ELFNTFLSN-RSKIVGAI-----------------------------QNSQEVLMHSFLSAYSG------------------------PNWQLTYRGL-MRLGFIKDNFSNFTLTHGYNSSYTINNF--SSNL----------------------------------LIYSGITLVDAFSPLIKVDVKLK----NSLSFRGTVNTSRTLSLNLNNTTLSEVLGNEYVFGIGYRVKDVA-------GDINIKADVSYRTDVTSIRSI-----------------PVGGQNLLGIKVAADYNLSRNFTASLYYDQNVSSYAIST-LYPRQSINTGLSIVYNLGN-- 
AMD86171     ------------------------------------------------------------------------------PANQKYTYNPTRYVYTEKVGS----------------------------------LRTPMFL--TPKQYEDLVLRERMQAYYR-------E--------SVFG----GRNISLTPQGSVGVDLGVRYTRNDNPAVSPRNRSSWGLDFEQRISLGLT----------------------------------GQIGTRLKLNAQYDTQASFDFQNV-FKLEYA------------------------------------E------------------DDIIQKIELGNISMPISNSLITGSQSLFGVKTELKFGRTTITGVFSEQKSERKTVTAQGGGTITEFQFTALDYDENRNFFLAQFFRDQY----DKALENYPFI-VQITRLEVWVTNRNSR--RNILALQDLGE---------YAVIEARKL-V-DYKFDSKLGYISLSTALSS-DEVLAVAYQYTF------GS-----VFQVGEF---AND-------------NLLVLKMLKSNRL--DPVWDLMMKNVYSV--------AQLSPDDFRMNIYYAN-----------EDDILLHLFNFDRLNKYRD-------GDGF--FDFI---------------------P--------------------------------------------------------------------GVTVDEQYGKIFFTKVEPFGKFLFDK-M-----QKYVYTSLYRNTKSQA-DGNKN-KFQMKGRYKSSGRR-GISLGAF-NVPRGSVVVTAGGRVLVEGLDYLVDYQAGLVEITNPSLEASNLPIQVSVENNLIFGGQTTRFMGVNVEHKFSD----KFIVNGAVVN--TQKTSYGQESVNNTIFGVGATYSTEMPFLTRWVNRIPTIKSDAPSNLSVRGEFAYLVPGTP----------------VYLDDFESAQATIDMR--LAWKLASTPL---NGYGRAKLAWYTIDP---DVTN---ISKNSTRRVYIEEIFPQQQLVQTTLDLAYYPQAKGQYNNN--------TA----WAGIMRGM-DFQESNIEFIQFWMLDPYT------------------GDLVFNLGNISEDVLKDG-RKQYENGLP-------WG-QVPAAQSAFDENSS-NRSQQDVGLDGLPSS---QE------------------------DPALDNYEYFLA-------------RYYNY------NGTEGNSPV--LPDYEDIN-GDYTMNTA-NNYLEYRLRI-------------YVNDIR---------AWIQFKIPIE--------HT------------IINSMTHMRMYMTGFQNPMLLRFGTLDLIRGDWRYYTY--VEINSVNLIEN----IPYRMPPGVHRERIN----EQNEQALSYIV---DKLQDKD--SRAVYKA-MRFDLRQYKYIKMFVHAEAVAFLRVGTDFNDNYYQVEIP-L---QVT----------IW-PKANQ-----------LTIPMNILTKLKAIS----------RYVVKGNPSLGSVRAVMLGIKN--SGEYWFNELRVAELE-NTGGWAAVGSLDANASELLNISATGRMHTVGFGAVDQAPNQRALENTREYDVMLNINAGKLL-PPKWNMQIPVGLNHSQKLSTPEYDPVYQDIKLQD---------ER-----------EKIKEQAEDFTL-----RRGINLIGVKKN---RIYNVENFTLNYAYNEKNHRDYELQYENEQNVKAGFMYNYTFKPVTYEPW-K----WQW----LADVNLNLVPTSIVYTMDVNRTF-------LQQRNYQMNHQYGINYSLTRSLRLNFNATGNSIIR----------------------------------------TLWSNF--WDLGTPDHFFSKLQVSYELPFEKFPYF--QFIK-ANYTYSGDFD---------------------------------------WQRGS------------------N-KLQNANTHNFTANLTFDQLYRYLGV------------------------------------------------------------------------------------------------------------TFAT--MLKTIGVNYSRTNGKTIPGY----------------PST-GFMFG---------ELAKRGY------FNDQFIQSKERELTLTANLQPIPDLQINLKANRQYTQNYTET----------VGSFNISTNLIATSF----AAFEKFKDN-RLTVARRL------------------------------KSQAVMIPAFFAAYSG------------------------PDWNIRYTGL-MKVDFIKNAFRRFSLAHGYRASYSLSEF--RTNL----------------------------------KLFTTVTLVEQFNPLIRADMELK----NSMSLLAEFNRDRTISISLDNDYLTEILKREYKFGLGYRFKNIS-------SDLVLKGTLSYMKEFTVIRNM-----------------VTAGQTSWLGNLTAEYALSRNLLASYYFQYNFSKSAIST-AFPMTTIRTGVSVKYTFQ--- 
AAQ65968     -------------------------------------------------------------------------------------------------------------------------------------------I--TP--------------------------------------------------------------------LPENARKHSYFDFSEKIQTNVQ----------------------------------ASVGTKLNFGMNYNTESTFDFDAKKLKLAFE------------------------------------E------------------DDIIKLIEAGNVSMNTRNTLIRGGASLFGIHTKMQFGKFDVDMVVSQQEAETKRVNTKGGAQTTPFELSAGQYDENRHFFFGHYFRDRY----DGAMKTLPFI-VKINRVEVWVTNKKGNN-RNIVAFTDLGE---------YEKVEARLL---DYTVNSILGYISLNMRLSA-DEVLGIAFEYTY------NG-----VYQVGEF---STD-------------ENLYVKLLKGTAM--SPYWHFMMKNAYQL------GVYNVQKEKFKLNVFYQS-----------KGQLLLRVLGMDRLDAKQE--------DGT--YDFV---------------------D--------------------------------------------------------------------GYTILPQKGVVILPTVEPFGKTLADA-F-----AKYCFQELYDTTAVAA-VAEKN-KFIFRGEYKASPGG-DISLGAI-NVTPGSVVVTAGGVKLTENVDYTVDYLSGNVSIINEAILSSGTPINVSLENRGLMNMQRKTMFGIDLNYNFSK----DFTLGGTFMH--TTKSVIGDESLKNTLWGLNLNYRTQAQWLTNALDLLPFVELTKPSEITVNAEFAHLIPGHY----------------SYLDDFESSQSYIDLM--YSWMLSSTPF---YGKHRAKLSWFYIDP---HLKNLE-LSNHYVREVKTSELFPYRDSYLHTLLMSYYPSERGPYNLN--------NP----WGGIMRKI-DFEASNIEYVEFWLLDPFI------------------GSMYINLGEISEEVLKDE-KKFFENGMP-------WG-KVPKRQGAFDNTAG-ARPKQDVGFNGLTTA---EE-------------------PFSPNDPGGDNFHHYRGYDE----------RYKQY------NGVEGNSAE--VPDVEDIN-QDNTLNEI-EKYFQYRVEL-------------YIVDSR---------IWYQFKVPVR----------------------DFKTIRFMRVYLTNFSEEVILRFGTFKLVRGDWRQYER--LEVSTVNIEEN----VNYVLPPGVLRSLDP----QQNEQSMSLKV---RTLAPGD--ARAVYKN-TGYDLRRYKRLQMFTHAELSVFIRLGTDYRNNYYEYSIP-L---RLT----------VW-PKENM-----------FDFKLSALTDIKTKR----------TVSVMGNPTLSEVKTIMIGIRN--SAEIWVNELRLTDYD-EKGGWAANTTINMQLSDLGSVNMRGQMITAGFGALDESLTQRAIEDTRTLNFSTNLELGKFF-PEKAQISIPFYYSVSDEKVSPQYNPFDQDILLKD---------SR-----------DSLSRLSENRMT-----THSLALNNIRVN---MPYDPSNFSFNYSYNKSERHNPDMEYNTDLKWSAGMVYDYSPLLKPIKPF-A----GAY----LKGFAINPLPSKITFQTNMQRSY-------TFMQNFVWDRALAVNWNPINSLRINFRSGTNARIE----------------------------------------SVRRSI--AELGTPIAYDQTFNVSYTLPTAQISAL--NWVN-GSLTYNAVYN---------------------------------------WDRGA--------------G---N-TIRNQATLELPLQLNLTSLYRKSAFK------------------------------------------------------------------------------------------------IVI--------YALM--MLKSINLNYRQSSGLHLPGF----------------PGW-DFAFG---------KAAQKGW------NVSPSVYSESNSFEIKMTLEPIHELRINLTANRTDTRQTQTQ----------GGNFVMTTIGLKGMF----QAFNQFLHN-REIIAGRI------------------------ME--V-NSADVLIPAFLSAYTQ----------------------ILPNWNVSYTGL-SKTELLKKYFRNVRINHAYRGIYNVDSY--SSYL-----------------------T--------MPFDIPFVRLEDSFAPLLGVEVTFM----SGLGINTDYRKTRRLNLNLSAYQLVESNEDQITVGMSYKAENFA-------GALTLRVDYAYSRTLTLIRKI-----------------ATNGNISHKINVSADYDISRMLTLRAYYDWDMNHPLVSSASFPITNSNFGVSFRFNLTQ-- 
ADE82653     -------------------------------------------------------------------------------------------------------------------------------------------------------------DFFH--------------AEKIFG----PGGVRIKTQGTAELKIGGNIKKIDNPSLPIRNRKTTSFDFDEKVNLNLN----------------------------------GKVGDKVNMNLNYNTDATFDFDAQNLKLKYE------------------------------------E------------------DEIIKLVEAGNITFPSNNSLVKGASSLFGVRTDMQFGRLKLQTVLSQKKSSSKSVSSKGGTQTTAFELDVADYEENRHFFLSHYFRNRY----DQAMSTLPNL-IEITRVEIWVTNKTGT--RNIVAVTDLGE---------YEKLAARLL---EYTVNKALGYISLKSGLQT-DQVLAVAYEFTL------GG-----TYKVGEF---AAD-------------KALFVKSLKNTSN--QSNWKLMMKNVYYL--------SKVEKTKFRLDIKFQS-----------KNTTLLKMLGCDRLDNNNK--------NGY--FDFV---------------------E--------------------------------------------------------------------GYTI--SDGRVFLPSAEPFGDYLRQQ-L----EAKYVFSELYDSTKTVA-IAEKD-KYMLVGQYKGSSAN-VISLGAM-NVPHGSVVVTAGGMVLTEGSDYSVDYSAGEVTILNQSIIDAGTNVNVSLESDTEYGMQRKTMLGVNWEYELSK----SLTIGGTLMH--TSKVTMGEEPLSNTIWGLSVNWKQESQWLTTMLNKIPFLHVKEPSHISFTGEFAQLIAGRA----------------SYVDDFENTKSYLDMS--KEWTLSSVPS---SGYNRALLAWYNVDP---HIKSLN-LSNHYVREVYVKELYPNRDSTLPILNLAYYPQERGPYNLS--------QP----WGGMMRKI-DFEQANIEYIEFWLLDPFI------------------GDLYFNLGEISEDILRDG-KKFYESGMP-------WG-KIPVQATAFATTTG-SRKKQDVGYNGLTDE---EE-----------------------QDPAGDDYHYYRGFDN----------RYKRI------NNPQGNSPE--GPDVEDIN-QDYTLNEY-ERYYQYKVRI-----VP------FITDMR---------VWYQFRIPLT----------------------DFTSVRFMRMFMTGFQKPIVLRFGSLDLVRGKWRVYKQ--IEVSAVNIEEN----VNYVLPPGISRVTDP----ENNEQSLDMVV---KDLQHGE--SKAVYRN-MNLDLRQYKHMQMFVHANLAVFVRMGSDYKNNYYEYEIP-L---QLT----------VW-PEENM-----------LDINLDVFTKLKKAR----------TVRVQGNPTLGEVKVMMIGVRN--SGEVWVNELRLMDAN-NNGGWAASGTMNVQLSDFGTVNLSGRYISDGFGGLEESVMQRSTDTQKEYSFTAQLELGKFF-PDKAKVSAPLYYSVSHEEVRPRYNPLDSDMRLSD---------ER-----------DSIESIAVTKTR-----NTNFALSNLRWG---MPYDPANFSFSYSHAHRNTSGKTTVYEREDQWRGALNYAYSPVYKTWEPF-K----LNF----PKSIGLNYLPQSISFNTEMTRNY-------TFSEQFLWNRDFSLRWDFTKNLHFTFQSATRAEIE----------------------------------------SVKQSI--RNWGTPLDYQQQVTASYQFPLNKLPIF--DWVN-ADASYSGRYT---------------------------------------WVRGT--------------G---N-TITSNRQVNMNVALNFVTLYNHIPAQ-----------------------------------------------------------------------------------------------------------RVLM--MLRSMNISYRTQYSMLLPGF----------------PGL-DFAFG---------KALGRNW------VSTPANINTSKDLQIKAVLEPIRDLKIDLTASRTDTRAKSVQ----------SGTFNITTISLRGAL----AAFDHFREL-IPEFQQRV------------------------------YSPQVLIPAFLSAYT-----------------------LLPNWSVRYGGL-SKLAWVKEHLKSLNLNHAYKSIYSVGSYVNTSYS---------------------------------------VSINEAFSPLLGVDATFQ----NDLTAKLEYRTTRVLNLSMTSIQLNESLSKDWVVGLAYKIRDFN-----QNHDLNLRLDISLRKQAAITRDI-----------------ASSGNSAFKLSFMADYTLSRLLTLTAYYDTQTNTPLLSSNSYPTTTHDFGLSMKFSLTR-- 
AKP49860     ------------------------------------------------------------------------------EKNVEVEVDTA-YRIYPNQDS----------------------------------LDPGYSL--DFEDYSRMQEYRIRQQYWR-------P--------RLFG----GSEITIVPTGNVNLDFGGIFRRIDNPSIPIRQQKTGNFNFNQQIQMSVN----------------------------------GMLGQKVRIGANFDSNNSFDFENQ-LKVEYA------------------------------------E------------------EDILKSIEIGNVSMPVQNSLIQGAQNLFGVKTQMQFGKLFMTTVASTQRGRRDEIIIEGGNQGRPFEVRASAYDDNRHFFLGHFFRNNY----ENWLRGLPQV-VQITRLEVYIMNRANN--RNFAAFMDLGE---------FEQINARKL---EYTFDRQLGYFSLSRKLQN-DEVIAVSYEYTY------NG-----SFKVGEL---SED-------------NVIFLKMLRPARI--IPTWDLMMKNIYNL--------NQIQKDGFQLQIIYRD-----------KDIPLIRLLKLDNLNPQND--------DGN--FDYV---------------------N--------------------------------------------------------------------GLTIKPEQGLIIFPVVEPFGKTLENY-F-----SKYVYDTLYRTTQADA-VTLLN-KYYLKGSF-SGSAS-EIMLPGL-NISEGSVIITAGNIPLTEGVDYTVDYNIGRVVIINEGILQSGKKISVSFEKADLVSFQTRSLLGTRLDYMVNE----NFNIGGTFLY--ISRIATGNETLRNSLWGLDVNYNDESLFLTKLADALPFTETKEKSLIQFSGEFAHLIPGTS----------------SYIDDFETAIIPFNLG--QNWKLSSTPA---NAYKRARLSWYTVDN---NITT---RRNHYVRRVLPQEIFQGRYTNEPLFDLAYFPHERGMYNFN--------NP----YGGITRAI-DFDRTNIEYIEFWMMDPFI------------------GKLVFNLGEVSEDVIVDG-RHAFENGLP-------WG-KVTSQQFAFDNSPE-AREHQDVGLNGLSSE---QE-----------------------NDPAADDFQYYLDFDN----------RYKNF------NGLEGNTPI--IPDNEDLN-NDNTINEV-ESYYEYEIDL-------------NIVDRV---------VWYLFRIPVR----------------------GFKSIRFIRTYLTDFQQPVVLRMAQFRLVGSQWRTFQE--LTVGVVNIEENG---SPYVLPPGINRDRDN----QLNEQALRLCV---DNLQSRD--SRAVFKN-VNQDLVQYGRLKMFLHADLSAFLRMGTDYTDNYYEIEVP-L---TIT----------IW-PLENE-----------IDIALDEIVGVKAER----------KVTVVGRPELSFIQGMMIGVRN--SVCIWANELRATDFN-KSSGWAANARLNAQIADVATISTSIRHNTFGFGGLETRLSERARESTTQYDISANVNVDKIL-PKGLGISIPLYASVENSSTKPEFDPLNPDVPFEI---------EK-----------QEYQNLVMDQSK-----RRNFSLNNVRKI---RIYALENLSFSYAYGSVTQSNIQLESYNYETTRGSVAYNYQPDPLSVTPF-K----LQL----FKDFNLNFAPSLISARLDVDRRF-------LFQKSFYMNRFYSLNWDLTENLSFDLNSSVNAVVD----------------------------------------SLRNNI--KRLGRTTNYNQQAVVNYKLPLDKIPLT--DWIS-ADLRYEATYT---------------------------------------WMTGA--------------G---N-VIQNSRNRSVTGKLDMVQLYNKNKRN-----------------------------------------------------------------------------------------------------------RFMM--MLKDVNFSYAITQGTFLPGY----------------PGL-GFVLG---------DLANRGA------LTQAFRQNESRNIKLSSLIEPIKDFKITLEFRKRENGDYSEI----------IGSYEISYNVLKTVF----PLFSDFEKY-RTLIQSRL------------------------------NGQDVLIPAFLAAYSG------------------------PNWRVEYRGL-ARLPALNEYFSSINLTHNYTSTYSVSNF--SNAL----------------------------------MILNQVVISERFAPLIGVDLLTK----DRMNISFEYNTERNIGLNFSNAQVTEQSSQDFRFDLGYTKAGVK-------NDLTIRMSTRIVDTNTIQRKI------------------TNGNLNIQIRPSVGYVVNQKLNIQFYFDRTINDPKVST-AYRRSSTSFGGQLTFNLSQ-- 
ABQ04685     ------------------------------------------------------------------------------PPSSAYKYDPIRYIYTTSVDG----------------------------------IDYPLVL--TPKEYEDLLLKESRRDYFR-------R--------SIFG----SNTIDVKPTGSVEMDLGVRYTKQDNPAFSPRNRSSLTFDFDQRISMSLM----------------------------------GKIGTRLEVNANYDTQSTFAFQNL-FKLAYT------------------------------------E------------------DDIIQKVEVGNVSMPLNSTLIRGAQSLFGVKTQLQFGRTTITGVFSEQKSQTKSVVAENGGTVQNFDLYALDYDNDRHFFLSQYFRNKY----DVSLKNYPFI-VQITRLEVWVTNKQNR-NRNIIALQDLGE---------YSVLEARKL---EYTFNPQLGYISLQQRLAN-DEILAVAFEYTV------GG-----VYQVGEF---GSD-------------QSLVLKMLKSNLT--NPVWNLMMKNVYQI--------YQIKQDDFRLNILYTD-----------EQTPLLNVFNLDRLNYNND-------GDGF--FDYI---------------------P--------------------------------------------------------------------GVTVDVQNGRVIFTTKEPFGELIFNK-L-----QKYVFRNMYRNTQAGA-DSDKN-KFLLRGKYKSSGSN-GIPIGAF-NVPQGSVVVTAAGRVLVEGIDYSVDYQLGRVQILDPSLQASNTPIEVSLENNSIFGQQTRRFMGFNIEHKISD----KFVIGGTYLK--TQKSTYGQESVNNTIFGFNGNYSTEVPFLTRLANKLPNIDTDVPSNLSIRGEVAFLRPDAP----------------IYVDDFEGSQSTIDMR--YAWSLASTPF---YGFKRAKLSWYTIDP---GISN---LSLNTTRRIYSRELYPNTDQVVNTLDLTYYPGERGPYNNN---------P----FGGIMRAL-NFEQGNVEYIQFWVLDPYV------------------GKIYFNLGEISEDVLKDG-RKQYENGL-------PWG-DVPASQSAFDTNPD-NRKNQDVGLDGLPSS---RE-----------------------ADPAGDDYTYYLN-------------RYKNY------NGTEGNSAV--LPDVEDIN-RDNTMSTI-NAYYEYSIDV-------------YITDIR---------AWIQFKIPV-----------------------DFRSIRFMRMFMTGFNSQMTVRFGALDLVRGEWRRYTG--FDVAAVNIQEN----VNYVMPPGVQREQLY----NQNEQALAVRI---AGLQYQD--SRAVFKN-VSVDMRQYKKLKMFLHAEMVGFIRFGNDFTQNFYQVEIP-L---KVT----------VW-MDDNS-----------IDLALDLLTRMKIKAI---------TLGIKGNPNFGLVRNLMVGVKS--KGEVWFNELRLADLE-NKGGMAAILNVDTNMADFATVSATGRKSTIGFGSLEQGANERDREDVQQYNIVTNLNLGKLL-PKKWGINLPFNYAIGEEVITPEYDPFNQDIKLDQ---------EK-----------DNIRTRAIDYTK-----RKSINFIGVRKD---HVYDIENFTFSQSYNQVERHDYEVADYEDEQSNSAVNYAYTFQPKEVVPF-K----WKL----LSDFNFNYLPSNISFNTNILRQS-------LYRRNFAFNYQYGFGFNLTKSLKLNYSATSNNIVR----------------------------------------NIWDDY--LDIGTPNQHAQQLVLNYDIPINKIPIF--GFVK-ASYSYTADYM---------------------------------------WQRSS--------------G---N-TIQNSNSNTLTTTLNMNTLYKYLGL------------------------------------------------------------------------------------------------------------GVLT--SIKNVQINYTKNSGTVLPGY----------------PSL-GFVFG---------EAAKRGW------FNQSFTQVSNKLLKVTANIDLLPDLKVDLSMDRSYSENTSEQ----------YGMFSISTVMIKTAF----AAFDDFRSN-RLIIANRL---V----------PNYAVYTA--------SNQAVLLPAFLAAYTG------------------------PNWSIKYNGL-MRYKYFKDKFKRFSLQHNYRASYTINQF--RSNF----------------------------------IIMSNVNLVEQFSPLIRMDFELK----SSLRVLSEIKKDRALSMSFDNNLLTEVKGMEYIIGLGYRFKDVI-------SDINIKADFSLRNNETLVRYL-----------------LAAGQNIWSLKLTADYSFSKNLTAIFYYDHSFSKAVIST-SFPLTNIRSGFTLRYNFGN-- 
ADB42578     -----------------------------------------------------------------------Q--DSIRPKGTDFRLGPD-IAITERVRSVSL------SNTATSSAPVVSTAVQG------QFYRPGETI--PFSTYNQLQNQRVEQNIWR-------K--------RLFG----GSQVDFKPNGFVTLDFGYLYQFIDNPVLPVRQRRNGNFLFNEQISINFN----------------------------------GKIGEKLGVLANFDTKASFNFENA-LKLNYRGGP---------------------------------P------------------ESILQGLEVGNISWAVNSQLIPGVQNLFGIKTQLRFGKLNATLVASQQRSRKNEIVLRGGTSSRPFEIRADQYDENRHFFLSQFFRANY----ESSLKTLPQV-VNVTRVEVYVTNRTNT--RNIAGFQDLGD---------YDLLRAKRL---EYKLQPELGYISLVTPLRN-DEILAVAYEYTY------QG-----RYKVGEL---TED-------------EVLVLKLLKSATL--LPMWNLMMKNIYSL--------AQITRQGFQLRVIYKD-----------QNIPLVQVFGMDRLNQQLD--------DGN--FDYV---------------------E--------------------------------------------------------------------NITIDSRYGKIIFPTLEPFGAYLATK-L-----RKYVFDQLYRTTQTDA-IAEKN-KFFLKGSFQSGNGA-EVQLP-Y-GVNEQSVTVTAGGVPLVAGQDYVLEAQIGRLRIINESVTNSGREIRISYEQPDLFQNQIRTLIGTRLDYAINR----DVSIGLTAMH--LTRVALGNEPVNNTILGVNANIRKDAPGLTRLLDALPGVQTKEMSTVQLNAEVAQLFPGTN----------------SYLDDFEAARTIFDLT--TRWRLGATPQ---YAYNRARMSVYTVD----NIDL---VNGHYERPFLPQDLFPGRSLPESILDVSYFPAERGMYNYN--------NP----FGAVTRAI-DFDNANIENVTFWLMDPFV------------------GKLVFNLGDISEDVIKDG-RYEFENGFP-PR----WG-KAPTQQFAF--QSG-VRDRQDIGLDGLSSQPSISE-----------------------QDPSGDDFKFYLGADQ----------RYKRF------MGMENNSPE--LPDIEDLN-IDNTINDN-EAYYEYEIDL-------------YIVDKV---------VWYQFRIPIR----------------------GFKSMRFMRMYLTDFAEPVVLRFAQLQMEANQYRKYTG--FTVSTVNVEENSS--YVYKVPPGYQRDRDY----ELNEQSMRLSV---TNLRDGD--SRGAFRN-TNLNLLFRERLKMFVHMHVSTFIRVGTDYTDNYYEIEIPDL---VAT----------VW-PSANE-----------LDLALEELINLKANR----------ILTVVGSPDLSSVQSIMIGVRN--SFTVWVDELRAYGYD-QHAGMAAIGSLNMKLADIGTLTASGRITTFGFGGVQTRIGERALETTTEFGFSSALAVDKFL-PASWGLRIPLYVNYDHRNVDPHFDPLDPDTPLET---------DR-----------DSYRRLVQDNTT-----RRGYNFSNVRKV---HFWDFENFAFTYAFTDAKRTNILTQEYLQEQTRGGIAYTYTGQPKAFEPF-R----LRW----LKDFNLTLLPTLVSIRTDLDRSF-------QYEKYFLFNRYYDLTWNLTRSLVLTYHAQANAIID----------------------------------------SILTSL--KNLGRMKNFVQDIRATYRLPLDKIPLL--DWIA-ADAVYGVGYQ---------------------------------------FQANS--------------G---N-VIRNNRERGITGRVDLIRLYNKIRYR-----------------------------------------------------------------------------------------------------------RALL--TVRGINFSYIQQESTILPGF----------------PGL-GFVLG---------RAADKGW------LNTAFQQNITRKFTANTTLEPFKDFRMQINWRLDRTDAYQEY----------NGQFSMSFWSFRTAF----PIFDRFEAY-RAIFVEKL------------------------------TSQDVLIPAFFAAYSG------------------------PNWTIAYNGL-SGLGIIRKQFSAFTINHSYSSTYSVGNF--ISNL----------------------------------FAMSTITMSEKFQPLIGVQFQTK----SRISGRLEYNQSRDVALNLSNSQVAELSNKDLTASVGFTRQNVR-------NDLTFSCNLTLRDTRAIQRKL-----------------ITAGNVNFQLRPQVSYIVNRRLNFNFYFDRTFNDPLVSN-SFRRATTSGGIQVKFNLAE-- 
ACU06863     ------------------------------------------------------------------------------P--YDAFYDVSMYVLYPKIGN----------------------------------VGNPVSM--TSEEYYQYMLNNQLSEYYR-------S--------SIFG----GNKIELIPQGFASFDIGGLYQKIDNPLILPQNRTNFAIDIQQRIQLGLL----------------------------------GKVGENLQLKANYDTQSGFAFENR-MNLVWQK-----------------------------------E------------------DKIIKRVEFGNVNMPLSTSLIRGSESLFGLKTEFQLGKTYGTVVFSQQQGEARNIIAQGGGVMNTFKLNAIDYEDNQHYYLGHYFLNSY----DNALLNYPQI-ISITRIEAWVLDQGSG--KGILGIRDLGE---------FIFNRARKL---EFKYHPQLGYMSLNQRLND-NQLLAVAYSYTL------NG----KVYKVGEF---SE--------------PVLITKLLKSNTK--TPMWDLMMKNIYSL--------NDINQDGFLLNVYLRD-----------QDVNLLKLFNWDRLNMNND------TGDGI--FDFV---------------------P--------------------------------------------------------------------GITVDPENGKVIFTKAKPFGAYLQSV-L------KFVFNELYDQFKNVA-NRLAL-SYTLEGRFKGSQGT-GISLGAI-NVPQGSVKVTANGVQLQEGIDYTVDYMLGSVNIINETVKQSGQAINISLENQLSFNTQRKRFLGLNLERKFNE----HLTVGTTVVN--TQKVNFGQEAVNNTMAGFNILYNNQLPFLTRLTDKIPFVNTEAPSNLSFTAEGAYLIPGQN----------------SYIDDFEQTTSKISLK--AMWSLASKPE---HGNGRGLLTWYNIDP---GINA---VSNHASRRVQTQELYNSRDLYTNTFDITYFPNERGPYNVN--------------WGGLMRPI-NFINSNIEYVEFWMMDPYA------------------PKLLLQLGNVSEDVLKDG-KLQYENGLPP------WG-AQPNQFPAFSTENE-ERAAQDLGYDGLDAF---GE-----------------------PDPASDDFLFYLSFQG----------RYKYF------RNPEGNSQS---PDAEDVN-RDYNLDQS-ENYTQYTINL-------------FIVDEK---------NWYLFRVPVT----------------------ILNNVRFARMLLTGFDQAATVRFGTLDLVRSDWRKYTKA-LDVGSVNLEEN-----PYVLPPGIDRQILS----RQNEASLYMKA---APMEPKT--SRGVFKN-VALDMRRYKKLELFVHAEAKFFIRFGSDASDNYYEYEAS-L---KYT----------IW-PSENN-----------VDLMIQNFVDAKLRR----------KIFIKGRPSLGNVTTIMLGMRN--EIVLWVNEIRLSEIE-NKGGYAGNASLNFNLGDFALVNANASYSTIGFGGITEKPAERAQSTFSAYSVNTTVNVDKFI-PEKVGMKIPVNFSYTQTIEDPKYNPIDNDVTFEQ----------K-----------EELKTVARTYTQ-----QRSIGVVNMRKE---KFYDVENLSLTTVYNDDYFRDVYTKKNYRQYLRGYVDYNYSFKPWVLRPF-N----LRF----IKEVNFNPIPTRLSFRTEIDRNY-------IKNRNFYFGWQYGLGFNFTKSLKLEINSAMRT-------------------------------------------SIFSDP--LRAGRPVLYNHRVQLNYRFPFEYLPYL--DFIN-AELGYGFTYN---------------------------------------WNARS--------------G---S-IGQNTSNIVATSTVDVPKFFSKFKYQ-----------------------------------------------------------------------------------------------------------YALT--SIKTLDISYNENNGTVLPGL----------------PTY-GFLLG---------TVIERGW------MNDPYTQIKNQNFLANVQIMPVNEFRIDVNFLKNYNSIFTQGG---------LITYSRTAWTFRTAF----SIYDTMYQN-ARQIYQNS------------------------------GDAYVLIPAFQAAVEG------------------------PNWRVTYSGL-KNIPLVNTQFSKFDILHGYTSTYTASGI--QSSV----------------------------------YTFSQVGYVEAFAPLIGADVTMR----NNMQFRAQYNRDRMFMLGLVNHTLTEDVGKEYIVGFGYILKDLK-------SDLNIRGDFSLRDSQTRITNI-----------------VTGGQQMMSLKLSADYNMSQNFNLRFFYDQLLTKYKIST-AFPLSTIRAGISATFTFTGA- 
ALU73921     ------------------------------------------------------------------------------PTEKIVRYDKAKFVMVEKIGD----------------------------------IGTPIFM--TPNEYKKYRLKNDIKAYFQ-------K--------SIFG----GNTVDVKPTGQVNIKLGGVYQKNENPQISIENQSNFTFDFDQQLSVGLQ----------------------------------AKIGERLKVTANYDTQSTFDFQNI-IKLEYT------------------------------------Q------------------DDIIRNIEAGNVSMPIKNSLINGAQTLFGVKTELQFGKTHITAAFSQQNSQSKTVVAEGGATIEPFELRASDYDNDRHFFLGHYFRENY----KEALVNYPLV-INITRVEVWVTNTSQN--RSIVGLADLGE---------YSYLQARKL---EFRVHNQLGFISLNRRLND-GEVLAVAYEYTV------VGSNG-TVFKVGEF---SND-------------SNLVVKLLRSEIL--FPTWQLMMKNVYAL--------FPLQREGFRIELLYRD-----------RKKPLLRIFNLDKLDQSEY-------GDGF--FDYV---------------------D--------------------------------------------------------------------GITVNSERGYVIFPEPEPFGNGLKDA-L-----QKYLFEELYLTTKIQAKYQNKD-KFFLKGYFKAATSR-GISLGGF-NIPRGSVRVTAGGRQLVEGIDYVVDYQLGRVQILDAGLEASGIPINATTESNNLFSQQRKTFIGIDVEHRFSE----NFTLGGTYLN--TPKVNFGGEPINNTMLGFNLAYSSEVPFLTKLANKLPFVETDAPSNVSVRADLAYLIPGSP----------------SYLDDFEASQIPINLS--QQWFLASTPE---YNYNRAKIAWYNVDQ---NIDE---LSRNEVRQIRYNELFPNTDNLVRTLDLAYYPSERGPYNYN---------A----WAGIMRPL-NFEQSNVEYIQFWLMDPYE------------------GKLFINLGNVSEDILKDG-RKQYENGLP-------WG-NIPINPSAFDNDNN-HRKNQDIGLDGLNDA---EE-----Y-----------------NDPAGDNFQYFRGIEA----------RYKNF------NGTQGNSPT--YPDTEDIN-KDQTMNPV-NSYFEYEVSL-------------HIIDVKG--------PWYQFRIPIR----------------------DFNSIRFIRMFLTEFKMPVVLRFGELELVRGDWRRYTK--FEVGVVSIEQN------YQLPPGIQREELQ----RQNEQSVTLKV---TDLPADQ--VRTIYKN-ISIDMRRYKKLRMFLHAEMVAVIRLGTDLNDNYYEIEKP-L---SLS----------VWLPAENN-----------LEIPLKELANLKLLR----------KISVKGNPTLAQIKTVMLGVKN--TAEVWFNELRAVGFD-NKGGWATVVNADANLADVMDVSLAGRMSTIGFGSIEDRVQQRSIEQTKQYSVATNVQLGKMM-PKKWNIQLPMSYSYGEEFRDPKYDPQFQDIELKE--------------------------KNAQDYTR-----RKSISFINVKKN---KFYDVENVSVSYAHNEELHRDYNIEKFENTNVMAGASYNFNFKPFVIEPF-K----LKL----IKDLNINPVPKTIAVNSKINRSY-------LIQRRFLFNWDYTVGFDLTKSLQLNFNATN---------------------------------------------EIYDQF--FTVGRPDNYHQKLNATYKLPLKKIPFL--NFVT-ADYGYTADFD---------------------------------------WKAGS--------------G---N-MIQNANTHNLNATIDFGRFYKTLKLK-----------------------------------------------------------------------------------------------------------DILT--SVKRGKISYSQNNGTLLQGY----------------PSL-GFVFG---------TAIENGW------YSKNYGKTAYKKLDYTLSVKPFKNLTIDLRANKIHTSNLNQQ----------TGNYSTSHFMMGTIF----ALYDTFLAN-RATISERL------------------------------TGQQVMLPAFVAAYSG------------------------PNWTLRFNGL-MQYKWFKKSFSSFTVSHGYKSSYTIGNY--TNNL----------------------------------LLLSSATLIDEFSPLVKVDFRMK----NSFSFKGEIRRDRSLTLNFNNNTLTDVKGTEYVVGFGYKIKDVK-------GDINLRADVSLRDNLTLIRSV-----------------ITGGEKLLGLKFIADYNLSSSLTASFYYNHQTFKYAVST-TFPRQSINAGINIIYNLGN-- 
AEK24304     -------IR---------------------------------------------------------------------PESKKYTYDPLRYVYTEKIGK----------------------------------LKTPMVL--TVKEYEALVMKEQMAYYFR-------D--------SIFG----GKNIDLIPQGSVGVDLGVRYTKNDNPAMTPRNRVNWGLDFDQVIRLGLT----------------------------------GNIGTKLSLNAQYDTQATFDFQNV-FKLEYE------------------------------------E------------------DDILQKVELGNISMPMSNSLITGSQSLFGVKTELKFGRTTITGVFSEQKSERRTVTAQGGGTLTEFEITALDYDENRNFFLAQFFRDQY----DKALENYPFI-VQITRLEVWVTNRNNR--RNILALQDLGE---------YAIIEARKL-T-DYRVDTKLGYISLSTTLSS-DEVLAVAYQYTY------GG-----VFQVGEF---AND-------------NLLVLKMLKSNRL--DPIWHLMMKNVYSL--------LQLDPQDFRMNVYYAD-----------DQKILLHLFNFDRLNKYND-------GDGF--FDFI---------------------P--------------------------------------------------------------------GITIDEQYGRIIFTKVEPFGEFLHKT-L-----QKYVYPSLYANTKVQA-DSDKN-KFQLKGRFKSSGRK-GISLGAF-NVPQGSVRVTAGGRILVEGIDYVVNYQSGTVEIINAGLEASNIPIQVSVENNLIFGGQTTRFMAVNVEHKFND----KFVMGASVVN--TQKSSYGQESVNNTIFGFGGNYATELPFLTRWVNRIPTIKTDVASNLAVRGEFAYLIPSTP----------------VYLDDFETSQYTIDVR--LAWKLASTPL---NGYGRAKLAWYTIDP---DISS---ISKNSTRRIYIEELFPEQQLVQTTLDLAYYPNRKGPYNDN--------TA----WGGIMRGM-DFQETNVEYIQFWMMDPYA------------------GELVFNLGNISEDVLKDG-RKQYENGLP-------WG-KVPTAQSAFDANNE-TRRLQDVGLDGVADT---EE------------------------DPALDNYEFYLA-------------RYLNY------NGLERNSPI--LPDYEDVD-GNYTMNTE-NSYYEYRLPI-------------YVNDIR---------TWIQFKIPIR----------------------DFNSITHMRMYMTGFEQEMLLRFGTLDLVRGDWRNFNY--TEINSVNIIEN----IPYRMPPGVYRERIN----DQNEQSLSLIV---CDLEPYD--SRAVYKN-MNVDLRQYKYIKMFVHAEVSAFIRIGTDFRDNYYQVEIP-L---TVT----------IW-PNENQ-----------IQIPMEVLTKLKSVG----------RYSVKGNPSLGSVRAVMIGIKN--CGEFWFNELRLSELV-NNGGWAAVAALDANAADLMNISATGKMSTVGFGAVDQTPNQRAIEAVQEYDVMVNVNAGKLL-PEKWKIEVPVNFNHSQKLTTPEFDPVYQDLKLKD---------ER-----------NAIKDQAESFTL-----RRGINLIGVKKG---RFYNVENFTFNYAYNEVNHRDYELEYEDERNVKTGVLYNHAFQAKSIEPF-K----WQW----LTDVNLNLLPASVMFSSNITRSF-------LQQRNYMTDYQYAINYNLTRSLRLNFNAANSSIVR----------------------------------------GLWDNF--WDMGDPNHFYSNFQLNYELPLNKTPFL--SFVR-GSYTYNGDFD---------------------------------------WQRGS------------------N-TLQNANTHNFTANLAMDQFYAYLGI------------------------------------------------------------------------------------------------------------SLAT--MVKRIDVNYSETNGQMLPGY----------------PSL-GFMFG---------RVAERGY------FNEQYTQSAERQLNIVANLQPLPDLQIDLKGERQYTDNYTET----------VGNFKISTNILATSF----DAFETFKEN-RKTVARRL------------------------------NSQAVMMPAFVAAYSG------------------------PGWNIRYTGL-MRLEAFKNIFRRFSLSHGYTASYSLNEF--RTNL----------------------------------NLFSTVNLIEQFTPLIRVDMEMK----NSVNAMLELRRDRTISISLDNDYLTEIFRKEYKVGLGYRFKNVG-------SDLILKADVSYLKEFTVIRNM-----------------VTAGQNSWVARMSAEYALSRNLLASYYFNYNFSKSAIST-AFPMTTIRTGISVKYTFN---
[truncated: 32,630 more chars]
