# Supplementary material for: Phylogenetic comparison between Type IX Secretion System (T9SS) protein components suggests evidence of horizontal gene transfer
Source: PeerJ. 2020 Jun 26;8:e9019. doi: 10.7717/peerj.9019 (PMC7323717; doi:10.7717/peerj.9019)
Supplement: Supplemental Information 1 — T9SS components sequences, alignment of each T9SS protein family, NEX files used as input for MrBayes tool, genome annotation (GFF) file for Porphyromonas gingivalis and detailed Bayesian Inference trees with support values. [file peerj-08-9019-s001.zip › supplemental/Supplemental files/Supplemental Data S3/16srrna.nex]

#NEXUS

[ Data from: personal data ]

begin data;
    dimensions ntax=144 nchar=1452;
    format datatype=DNA interleave=no gap=-;
    matrix
Porphyromonas_gingivalis_strain_JCM_12257						-----------------AGAGTTT--GATCCTGGCTCAGGATGAACGCTAGCGATAGGCT-TAACACATGCAAGTCGAGGGGACCGGCGCACGGGTGC-GTAACGCGTATGCAACTTGCCTTACAGAGGGGGATAACCCGTTGAAAGACGGACTAAAACCGCATACACTT-TATTGCATGAT--TGTAAGATAGGCATGCGTCCCATTAGCTAGTTGG-TG-AGGTAACGGCTCACCAAGGCGACGATGGGTAGGGGAACTGAGAGGTTTA-TCCCCCACACTGGTACTGAGACACGGACCAGACT-CCTACGGGAGGCAGCAGTGAGGAATATTGGTCAATGGGCGAGAGCCTGAACCAGCCAAGTCGCGTGAAGGA-AGACTGTCC-TAAGGATTGTAAACTTC-TTTTATACGGGAATAACGGGTACGAGCATTGAATGTACCGTAAGAATAAGCATCGGCTAACTCCGTGCCAGCAGCCGCGGTAATACGGAGGATGCGAGCGTTATCCGGATTTATTGGGTTTAAAGGGTGCGTAGGTTGTTCGGTAAGTCAGCGGTGAAACCTGAGCGCTCAACGT-TC-AGCCTGCCGTTGAAACTGCCGGGCTTGAGTTCAGCGGCGGCAGGCGGAATTCGTGGTGTAGCGGTGAAATGCATAGATATCACGAGGAACTCCGATTGCGAAGGCAGCTTGCCATACT-GCGACTGACACTGAAGCACGAAGGCGTGGGTATCAAACAGGATTAGATACCCTGGTAGTCCACGCAGTAAACGATGATTACTAGGAGTTT--GCTTCCACAGCGAAAGCGTTAAGTAATCCACCTGGGGA-GTACGCCGGCAACGGTGAAACTCAAAGGAATTGACGGGGGCCCGCACAAGCGGAGGAACATGTGGTTTAATTCGATGATACGCGAGGAACCTTACCCGGGATTGAAAT-CTATGTAGGTGCTGCATGGTTGTCGTCAGCTCGTGCCGTGAGGTGTCGGCTTAAGTGCCATAACGAGCG-CAACCCACATCGGTAGTTGCTAA-CAGTTTCGCTGAGGACTCT-ACCGAGACTGCCGTCGTAAGGCGTGAGGAAGGTGTGGATGACGTCAAATCAGCACGGCCCTTACATCCGGGGCGACACACGTGTTACAATGGGAGGGACAAAGGGCAGCTACCGGGCGACCGGATGCGAATCTC-AAACCCTTCCCCAGTTCGGATCGGAGTCTGCAACTCGACTCCGTGAAGCTGGATTCGCTAGTAATCGCGCATCAGCCATGGCGCGGTGAATACGTTCCCGGGCCTTGTACACACCGCCCGTCAAGCCATGGGAGTCGGGGGTACCTGAAGG-------------GGGGCGCACTAGGGTAATACCGGTGACTGGGGCTAAGTCGTAACAAGG-TAACC----------------------------------------													
Cellulophaga_lytica_strain_DSM_7489								-----------------AGAGTTT--GATCCTGGCTCAGGATGAACGCTAGCGGCAGGCT-TAACACATGCAAGTCGAGGGGACCGGCGCACGGGTGC-GTAACGCGTATACAATCTGCCTTACACTAAGGGATAGCCCAGAGAAATTTGGATTAACACCTTATAGTTTA-TATGGCATCA---TGTAAGATGAGTATGCGTCCCATTAGTTTGTTGG-TA-AGGTAACGGCTTACCAAGACTACGATGGGTAGGGGCCCTGAGAGGGGGA-TCCCCCACACTGGTACTGAGACACGGACCAGACT-CCTACGGGAGGCAGCAGTGAGGAATATTGGACAATGGAGGAGACTCTGATCCAGCCATGCCGCGTGCAGGA-AGACGGTCC-TATGGATTGTAAACTGC-TTTTATACAGGAAGAATAAGTACGTGTGGTGACGGTACTGTAAGAATAAGGACCGGCTAACTCCGTGCCAGCAGCCGCGGTAATACGGAGGGTCCGAGCGTTATCCGGAATTATTGGGTTTAAAGGGTCCGTAGGCGGGCTGTTAAGTCAGGGGTGAAAGTTTGCAGCTCAACTG-TA-GAATTGCCTTTGATACTGATGGTCTTGAATTATTGTGAAGTGGTTAGAATATGTAGTGTAGCGGTGAAATGCATAGATATTACATAGAATACCGATTGCGAAGGCAGATCACTAACAA-TTGATTGACGCTGATGGACGAAAGCGTGGGTAGCGAACAGGATTAGATACCCTGGTAGTCCACGCCGTAAACGATGGATACTAGCTGTTT--AGCGGCCAAGCGAAAGTGATAAGTATCCCACCTGGGGA-GTACGTTCGCAAGAATGAAACTCAAAGGAATTGACGGGGGCCCGCACAAGCGGTGGAGCATGTGGTTTAATTCGATGATACGCGAGGAACCTTACCAGGGCTTAAATA-TTTACAAGGTGCTGCATGGTTGTCGTCAGCTCGTGCCGTGAGGTGTCAGGTTAAGTCCTATAACGAGCG-CAACCCCTGTTGTTAGTTACCAG-CACTTATGGTGGGGACTCT-AGCAAGACTGCCGGTGCAAACCGTGAGGAAGGTGGGGATGACGTCAAATCATCACGGCCCTTACGTCCTGGGCCACACACGTGCTACAATGGTAGGTACAGAGAGCAGCCACTTAGCGATAAGGAGCGAATCTA-AAAACCTATCACAGTTCGGATCGGAGTCTGCAACTCGACTCCGTGAAGCTGGAATCGCTAGTAATCGGATATCAGCCATGATCCGGTGAATACGTTCCCGGGCCTTGTACACACCGCCCGTCAAGCCATGGAAGCTGGGGGTACCTGAAGT-------------GGAGCGACCTAGGGTAAAACTGGTAACTAGGGCTAAGTCGTAACAAGG-TAGCCGTACCGGAAGGTGCGGCTGGAACACCT-------------											
Flavobacterium_johnsoniae_strain_ATCC_23107						---------TACGATGAAGAGTTT--GATCCTGGCTCAGGATNAACGCTAGCGGCAGGCT-TAACACATGCAAGTCGAGGGGACCGGGCCACGGGTGC-GTAACGCGTATGCAATCTGCCNTTCACAGAGGGATAGCCCAGAGAAATTTGGATTAATACCTCATAGTATT-GGTGGCATCA---TGAAAGATGAGCATGCGTCCCATTAGCTAGTTGG-TA-AGGTAACGGCTTACCAAGGCAACGATGGGTAGGGGTCCTGAGAGGGAGA-TCCCCCACACTGGTACTGAGACACGGACCNGNCT-CCTACGGGAGGCAGCAGTGAGGAATATTGGTCAATGGACGCAAGTCTGAACCAGCCATGCCGCGTGCAGGA-TGACGGTCC-TATGGATTGTAAACTGC-TTTTGTACGAGAAGAAACACTATGTAGCTTGACGGTATCGTAAGAATAAGGATCGGCTAACTCCGTGCCAGCAGCCNCGNNNATACGGAGNATCCNAGCGTTATCCGGAATCATTGGGTTTAAAGGGTCCGTAGGCGGTTTAGTAAGTCAGTGGTGAAAGCCCATCGCTCAACGG-TG-GAACGGCCATTGATACTGCTGAACTTGAATTACTGGGAAGTAACTAGAATATGTAGTGTAGCGGTGAAATGCTTAGATATTACATGGAATACCAATTGCGAAGGCAGGTTACTACCAG-NCTATTGACGCTGATGGACNAAAGCGTGGGGAGCGAACAGGATTAGATACCCTGGTAGTCCACGCCGTAAACGATGGATACTAGCTGTTG--AGTGGCTAAGCGAAAGTGATAAGTATCCCACCTGGGGA-GTACGAACGCAAGTTTGAAACTCAAAGGAATTGACGGGGGCCNGCACAAGCGGTGGAGCATGTGGTTTAATTCGATGNTACGCGAGGAACCTTACCAAGGCTTAAATA-TTTACAAGGTGCTGCATGGTTGTCGTCAGCTCGTGCCGTGAGGTGTCAGGTTAAGTCCTATAACGAGCG-CAACCCCTGTTGTTAGTTGCCAG-CGATCATGTCGGNNACTCT-AACAAGACTGCCAGTGCAAACTGTGAGGAAGGTGGGGATGACGTCAAATCATCACGGCCCTTACGCCTTGGGCTACACACGTGCTACAATGGCCGGTACAGAGAGCAGCCACTGGGTGACCAGGAGCGAATCTA-AAAGCCGGTCACAGTTCGGATCGGAGTCTGCAACTCGACTCCGTGAAGCTGGAATCGCTAGTAATCGGATATCAGCCATGATCCGGTGAATACGTTCCCGGGCCTTGTACACACCGCCCGTCAAGNCATGGAAGCTGGGGGTGCCTGAAGT-------------GGAGCTGCCTAGGGTAAAACTGGTAACTAGGGC-------------------------------------------------------------													
Flavobacterium_columnare_strain_IFO_15943						---------------------------------------GATGAACGCTAGCGGCAGGCT-TAACACATGCAAGTCGAGGGGACCGGCGCACGGGTGC-GTAACGCGTATGCAATCTACCTTGTACAGGGGGATAGCCCAGAGAAATTTGGATTAATACCCCATAGTATT-AATGGCCTCA---TACAAGATGAGCATGCGTCCCATTAGCTAGTTGG-TG-TGGTAACGGCATACCAAGGCAACGATGGGTAGGGGTCCTGAGAGGGAGA-TCCCCCACACTGGTACTGAGACACGGACCAGACT-CCTACGGGAGGCAGCAGTGAGGAATATTGGTCAATGGGCGCAAGCCTGAACCAGCCATGCCGCGTGCAGGA-TGACGGTCC-TATGGATTGTAAACTGC-TTTTGTACAGGAAGAAACCCCTTGTAGCTTGACGGTACTGTAAGAATAAGGATCGGCTAACTCCGTGCCAGCAGCCGCGGTAATACGGAGGATCCAAGCGTTATCCGGAATCATTGGGTTTAAAGGGTCCGTAGGCGGTTTTATAAGTCAGTGGTGAAATCTGGTCGCTCAACGA-TC-AAACGGCCATTGATACTGTAAGACTTGAATTACTTGGAAGTAACTAGAATATGTAGTGTAGCGGTGAAATGCTTAGAGATTACATGGAATACCGATTGCGAAGGCAGGTTACTACGAG-TATATTGACGCTGATGGACGAAAGCGTGGGGAGCGAACAGGATTAGATACCCTGGTAGTCCACGCCGTAAACGATGGATACTAGCTGTTT--AGTGGCTAAGCGAAAGTGATAAGTATCCCACCTGGGGA-GTACGCTCGCAAGAGTGAAACTCAAAGGAATTGACGGGGGCCCGCACAAGCGGAGGAGCATGTGGTTTAATTCGATGATACGCGAGGAACCTTACCAAGGCTTAAATG-TTTTCAAGGTGCTGCATGGTTGTCGTCAGCTCGTGCCGTGAGGTGTCAGGTTAAGTCCTATAACGAGCG-CAACCCCTGTTGCTAGTTGCCAG-CGATCATGTCGGGAACTCT-AGCAAGACTGCCGGTGCAAACCGCGAGGAAGGTGGGGATGACGTCAAATCATCACGGCCCTTACGCCTTGGGCTACACACGTGCTACAATGGNCGGTACAGAGAGCAGCCACTACGCAAGTAGGAGCGAATCTA-AAAACCGTTCTCAGTTCGGATCGGAGTCTGCAACTCGACTCCGTGAAGCTGGATTCGCTAGTAATCGCAGATCAGCCATGCTGCGGTGAATACGTTCCCGGGCCTTGTACACACCGCCCGTCAAGCCATGGAAGCTGGGGGTACCTGAAGT-------------GGAGCTGCCTAGGGTAAAACTGGTAACTAGGGCTAAGTCGTAACAAGG-TAGCCGTACCGGAAGGTGC--------------------------													
Bacteroides_ovatus_strain_JCM_5824								--------------------------------GGCTCAGGATGAACGCTAGCTACAGGCT-TAACACATGCAAGTCGAGGGGACCGGCGCACGGGTGA-GTAACACGTATCCAACCTGCCGATAACTCCGGAATAGCCTTTCGAAAGAAAGATTAATACCGGATAGCATA-AATCGCATGA---TTATCGATGGGGATGCGTTCCATTAGTTTGTTGG-CG-GGGTAACGGCCCACCAAGACTACGATGGATAGGGGTTCTGAGAGGAAGG-TCCCCCACATTGGAACTGAGACACGGTCCAAACT-CCTACGGGAGGCAGCAGTGAGGAATATTGGTCAATGGGCGAGAGCCTGAACCAGCCAAGTAGCGTGAAGGA-TGAAGGCTC-TATGGGTCGTAAACTTC-TTTTATATGGGAATAAAGTTCACGTGTTTTGTATGTACCATATGAATAAGGATCGGCTAACTCCGTGCCAGCAGCCGCGGTAATACGGAGGATCCGAGCGTTATCCGGATTTATTGGGTTTAAAGGGAGCGTAGGTGGATTGTTAAGTCAGTTGTGAAAGTTTGCGGCTCAACCG-TA-AAATTGCAGTTGAAACTGGCAGTCTTGAGTACAGTAGAGGTGGGCGGAATTCGTGGTGTAGCGGTGAAATGCTTAGATATCACGAAGAACTCCGATTGCGAAGGCAGCTCACTAGACT-GTTACTGACACTGATGCTCGAAAGTGTGGGTATCAAACAGGATTAGATACCCTGGTAGTCCACACAGTAAACGATGAATACTCGCTGTTT--AGCGGCCAAGCGAAAGCATTAAGTATTCCACCTGGGGA-GTACGCCGGCAACGGTGAAACTCAAAGGAATTGACGGGGGCCCGCACAAGCGGAGGAACATGTGGTTTAATTCGATGATACGCGAGGAACCTTACCCGGGCTTAAATC-TTGTGAAGGTGCTGCATGGTTGTCGTCAGCTCGTGCCGTGAGGTGTCGGCTTAAGTGCCATAACGAGCG-CAACCCTTATCTTTAGTTACTAA-CAGTTATGCTGAGGACTCT-AGAGAGACTGCCGTCGTAAGATGTGAGGAAGGTGGGGATGACGTCAAATCAGCACGGCCCTTACGTCCGGGGCTACACACGTGTTACAATGGGGGGTACAGAAGGCAGCTACCTGGCGACAGGATGCTAATCCC-AAAACCTCTCTCAGTTCGGATCGAAGTCTGCAACCCGACTTCGTGAAGCTGGATTCGCTAGTAATCGCGCATCAGCCATGGCGCGGTGAATACGTTCCCGGGCCTTGTACACACCGCCCGTCAAGCCATGAAAGCCGGGGGTACCTGAAGT-------------GGAGCGTCCTAGGGTAAAACTGGTAATTGGGGCTA-----------------------------------------------------------											
Prevotella_intermedia_strain_JCM_12248							-----------------AGAGTTT--GATCCTGGCTCAGGATGAACGCTAGCTATAGGCT-TAACACATGCAAGTCGAGGGGACCGGCGCACGGGTGA-GTATCGCGTATCCAACCTTCCCTCCACTCGGGGATACCCCGTTGAAAGACGGCCTAATACCCGATGTTGTC-AATGGCATCT---TGGAGGATGGGGATGCGTCTGATTAGCTTGTTGG-TGCGGGTAACGGCCCACCAAGGCTACGATCAGTAGGGGTTCTGAGAGGAAGG-TCCCCCACATTGGAACTGAGACACGGTCCAAACT-CCTACGGGAGGCAGCAGTGAGGAATATTGGTCAATGGACGTAAGTCTGAACCAGCCAAGTAGCGTGCAGGATTGACGGCCC-TATGGGTTGTAAACTGC-TTTTGTTGGGGAGTAAAGCGCACGTGCTTTGCATTTACCCTTCGAATAAGGACCGGCTAATTCCGTGCCAGCAGCCGCGGTAATACGGAAGGTCCAGGCGTTATCCGGATTTATTGGGTTTAAAGGGAGTGTAGGCGGTCTGTTAAGCGTGTTGTGAAATTTAGGTGCTCAACAT-CT-ACCTTGCAGCGCGAACTGGCGGACTTGAGTGCACGCAACGTATGCGGAATTCATGGTGTAGCGGTGAAATGCTTAGATATCATGACGAACTCCGATTGCGAAGGCAGCGTACGGGAGT-GTTACTGACGCTTAAGCTCGAAGGTGCGGGTATCGAACAGGATTAGATACCCTGGTAGTCCGCACGGTAAACGATGGATGCCCGCTGTTA--AGCGGCTAAGCGAAAGCATTAAGCATCCCACCTGGGGA-GTACGCCGGCAACGGTGAAACTCAAAGGAATTGACGGGGGCCCGCACAAGCGGAGGAACATGTGGTTTAATTCGATGATACGCGAGGAACCTTACCCGGGCTTGAATC-CTGTGAAGGTGCTGCATGGTTGTCGTCAGCTCGTGCCGTGAGGTGTCGGCTTAAGTGCCATAACGAGCG-CAACCCCTTTCCTTAGTTGCCAT-CAGTSATGCTGGGCACTCT-GGGGACACTGCCACCGCAAGGTGTGAGGAAGGTGGGGATGACGTCAAATCAGCACGGCCCTTACGTCCGGGGCTACACACGTGTTACAATGGCCGGTACAGAGGGACGGTGNNATGTAAATCGCATCCAATCTT-AAAGCCGGTCCCAGTTCGGACTGAGGTCTGCAACCCGACCTCACGAAGCTGGATTCGCTAGTAATCGCGCATCAGCCATGGCGCGGTGAATACGTTCCCGGGCCTTGTACACACCGCCCGTCAAGCCATGAAAGCCGGGGGTGCCTGAAGT-------------GGAGCGACCTAGGGCAAAACTGGTGATTGGGGCTAAGTCGTAACAAGG-TAACC----------------------------------------												
Riemerella_anatipestifer_strain_DSM_15868						-----------------AGAGTTT--GATCCTGGCTCAGGATGAACGCTAGCGGGAGGCC-TAACACATGCAAGCCGAGCGGAGCGGCGTACGGGTGC-GGAACACGTGTGCAACCTGCCTTTATCTGAGGGATAGCCTTTCGAAAGGAAGATTAATACCTCATAATAT--GTTGGCATCA---ATAGAGATGGGCACGCGCAAGATTAGATAGTTGG-TG-AGGTAACGGCTCACCAAGTCAATGATCTTTAGGGGGCCTGAGAGGGTGA-TCCCCCACACTGGTACTGAGACACGGACCAGACT-CCTACGGGAGGCAGCAGTGAGGAATATTGGACAATGGGTGCAAGCCTGATCCAGCCATCCCGCGTGAAGGA-CGACGGCCC-TATGGGTTGTAAACTTC-TTTTGTACAGGGATAAACCTCTCGTGAGCTGAAGGTACTGTACGAATAAGCACCGGCTAACTCCGTGCCAGCAGCCGCGGTAATACGGAGGGTGCAAGCGTTATCCGGATTTATTGGGTTTAAAGGGTCCGCAGGCGGGCTAGTAAGTCAGTGGTGAAAGCCTACAGCTTAACTG-TA-GAACTGCCGTTGATACTGCTAGTCTTGAGTATAGTTGAGGTAGCTGGAATGAGTAGTGTAGCGGTGAAATGCATAGATATTACTCAGAACACCGATTGCGAAGGCAGGTTACCAAGTT-ATAACTGACGCTGAGGGACGAAAGCGTGGGGAGCGAACAGGATTAGATACCCTGGTAGTCCACGCCGTAAACGATGCTAACTCGTTTTTG--AGAGACTAAGCGAAAGTGATAAGTTAGCCACCTGGGGA-GTACGACCGCAAGGTTGAAACTCAAAGGAATTGACGGGGGCCCGCACAAGCGGTGGATCATGTGGTTTAATTCGATGATACGCGAGGAACCTTACCAAGGCTTAAATG-TTTTCAAGGTGCTGCATGGTTGTCGTCAGCTCGTGCCGTGAGGTGTTAGGTTAAGTCCTGCAACGAGCG-CAACCCCTGTCACTAGTTGCCAT-C--TTAAGTTGGGGACTCT-AGTGAGACTGCCTACGCAAGTAGAGAGGAAGGTGGGGATGACGTCAAATCATCACGGCCCTTACGCCTTGGGCCACACACGTGATACAATGGCCGGTACAGAGGGCAGCTACACTGCGAAGTGATGCAAATCTC-AAAGCCGGTCTCAGTTCGGATTGGAGTCTGCAACTCGACTCTATGAAGCTGGAATCGCTAGTAATCGCGCATCAGCCATGGCGCGGTGAATACGTTCCCGGGCCTTGTACACACCGCCCGTCAAGCCATGGAAGCTGGGGGTACCTGAAGT-------------GGAGCTGCCTAGGGTAAAACTAGTAACTAGGGCTAAGTCGTAACAAGG-TAGCCGTACCGGAAGGTGCGGCTGGAACATCT-------------													
Capnocytophaga_haemolytica_strain_JCM_8565						-----------------AGAGTTT--GATCCTGGCTCAGGATGAACGCTAGCGGCAGGCC-TAACACATGCAAGTCGAGGGGACCGGCGCACGGGTGC-GTAACGCGTGTACAATCTACCTTTTACTGGGGAATAGCCCGAAGAAATTTGGATTAATGCCCCATAGTATA-CGTGGCATCA---TAAGAGATGAGTACGCGTTCTATTAGTTAGTTGG-TG-AGGTAACGGCTCACCAAGGCAGCGATAGATAGGGGTTCTGAGAGGGATG-TCCCCCACACTGGTACTGAGATACGGACCAGACT-CCTACGGGAGGCAGCAGTGAGGAATATTGGTCAATGGTCGGAAGACTGAACCAGCCATGCCGCGTGCAGGA-TGACGGCCT-TATGGGTTGTAAACTGC-TTTTGTATGGGAAGAATAAGTACGTGTGATGACGGTACTATATGAATAAGCATCGGCTAACTCCGTGCCAGCAGCCGCGGTAATACGGAGGATGCGAGCGTTATCCGGAATCATTGGGTTTAAAGGGTCTGTAGGCGGGCTATTAAGTCAGAGGTGAAAGCACTGAGCTCAACTG-AG-TAACTGCCTTTGAAACTGATAGTCTTGAATACTTACGAAGTAGCTGGAATGTGTAGTGTAGCGGTGAAATGCTTAGATATTACACAGAACACCGATAGCGAAGGCATGTTACTAGTAAGGTTATTGACGCTGAGGGACGAAAGCGTGGGGAGCGAACAGGATTAGATACCCTGGTAGTCCACGCTGTAAACGATGGATACTAGCTGTTT--AGTGGCTAAGCGAAAGTGATAAGTATCCCACCTGGGGA-GTACGCACGCAAGTGTGAAACTCAAAGGAATTGACGGGGGCCCGCACAAGCGGTGGAGCATGTGGTTTAATTCGATGATACGCGAGGAACCTTACCAAGGTTTAAATG-TTTTCAAGGTGCTGCATGGTTGTCGTCAGCTCGTGCCGTGAGGTGTCAGGTTAAGTCCTATAACGAGCG-CAACCCCTGCCATTATTTGCCAG-CG-TTCGGTCGGGCACTAT-AGTGGGACTGCCGGTGCAAACCGTGAGGAAGGTGGGGATGACGTCAAATCATCACGGCCCTTACATCTTGGGCTACACACGTGCTACAATGGTCGTTACAGAGAGCAGCGAGCGGGTGACCGTGAGCGAATCTT-AAAGACGATCACAGTTCGGATCGGAGTCTGCAACTCGACTCCGTGAAGCTGGAATCGCTAGTAATCGCGCATCAGCCATGGCGCGGTGAATACGTTCCCGGGCCTTGTACACACCGCCCGTCAAGCCATGGAAGCTGGGGGTATCTGAAGA-------------GGAACTGTTTAGGGTAAAACTAGTGACTGGGGCTAAGTCGTAACAAGG-TAACC----------------------------------------													
Zobellia_galactanivorans_strain_DsiJ							--------CAACGATGAAGAGTTT--GATCCTGGCTCAGGATGAACGCTAGCGGCAGGCC-TAACACATGCAAGTCGAGGGGACCGGCGCACGGGTGC-GCAACGCGTATACAATCTGCCCCCTACTGTGGGATAGCCCAGAGAAATTTGGATTAATACCACATGGTACC-TACGGCATCG---TAGGGGATGAGTATGCGTCCCATTAGTTAGTTGG-TG-AGGTAACGGCTCACCAAGACCGCGATGGGTAGGGGCCCTGAGAGGGGGA-TCCCCCACACTGGTACTGAGACACGGACCAGACT-CCTACGGGAGGCAGCAGTGAGGAATATTGGACAATGGGCGGGAGCCTGATCCAGCCATGCCGCGTGCAGGA-AGAATGCCC-TATGGGTAGTAAACTGC-TTTTATACGGGAAGAAAAAGTACGTGCACTGACGGTACCGTAAGAATAAGGACCGGCTAACTCCGTGCCAGCAGCCGCGGTAATACGGAGGGTCCGAGCGTTATCCGGAATTATTGGGTTTAAAGGGTCCGTAGGCGGGCCGATAAGTCAGGGGTGAAAGTTTGCAGCTCAACTG-TA-AAATTGCCTTTGATACTGTCGGTCTTGAGTTATAGTGAAGTTGCCGGAATATGTAGTGTAGCGGTGAAATGCATAGATATTACATAGAACACCGATTGCGAAGGCAGGTGACTAACTA-TATACTGACGCTGATGGACGAAAGCGTGGGGAGCGAACAGGATTAGATACCCTGGTAGTCCACGCCGTAAACGATGGATACTAGCTGTCC--GGCGGCCAAGCGAAAGTGATAAGTATCCCACCTGGGGA-GTACGTTCGCAAGAATGAAACTCAAAGGAATTGACGGGGGCCCGCACAAGCGGTGGAGCATGTGGTTTAATTCGATGATACGCGAGGAACCTTACCAGGGCTTAAATA-TTTGCAAGGTGCTGCATGGTTGTCGTCAGCTCGTGCCGTGAGGTGTCAGGTTAAGTCCTATAACGAGCG-CAACCCCTACCGTTAGTTGCCAG-CGATCATGTCGGGGACTCT-AACGGGACTGCCGGTGCAAACCGTGAGGAAGGTGGGGACGACGTCAAATCATCACGGCCCTTACGTCCTGGGCCACACACGTGCTACAATGGCCGGTACAGCGGGAAGCCATGCGGCAACGCAGAGCGGATCCA-AAAACCGGTCACAGTTCGGATCGGGGTCTGCAACTCGACCCCGTGAAGCTGGAATCGCTAGTAATCGGATATCAGCCATGATCCGGTGAATACGTTCCCGGGCCTTGTACACACCGCCCGTCAAGCCATGGAAGCCGGGAGTGCCTGAAGT-------------GGAGCGGCCTAGGGCAAGATCGGTAACTAGGGCTAAGTCGTAACAAGG-TAGCCGTACCGGAAGGTGCGGCTGGAACACCTCCTTT--------												
Prevotella_enoeca_strain_JCM_12259								------------------------------CTGGCTCAGGATGAACGCTAGCTACAGGCC-TAACACATGCAAGTCGAGGGGACCGGCGCACGGGTGA-GTAACGCGTATCCAACCTACCCATGACTAAGGGATAACCCGTCGAAAGTCGGCCTAAGACCTTATGTAATC-ACAGGCATCT---TGATGGATGGGGATGCGTCTGATTAGCTTGTCGG-TG-AGGTAACGGCTCACCGAGGCAACGATCAGTAGGGGTTCTGAGAGGAAGG-TCCCCCACATTGGAACTGAGACACGGTCCAAACT-CCTACGGGAGGCAGCAGTGAGGAATATTGGTCAATGGACGATAGTCTGAACCAGCCAAGTAGCGTGCAGGA-TGACGGCCC-TATGGGTTGTAAACTGC-TTTTATGCGGGGATAAAGTGGACGTGCATTGCATGTACCGCATGAATAAGGACCGGCTAATTCCGTGCCAGCAGCCGCGGTAATACGGAAGGTCCAGGCGTTATCCGGATTTATTGGGTTTAAAGGGAGCGTAGGCTGCCGTTTAAGCGTGTTGTGAAATGTACCGGCTCAACCG-GT-GATGTGCAGCGCGAACTGGATGGCTTGAGTACGAAGAGGGAATGCGGAACTCGTGGTGTAGCGGTGAAATGCTTAGATATCACGAGGAACTCCGATCGCGAAGGCAGCATTCCGTTTC-GTGACTGACGCTGATGCTCGAAAGTGCGGGTATCGAACAGGATTAGATACCCTGGTAGTCCGCACGGTAAACGATGGATGCTCGCTGTTGT-AGTGGCTAAGTGAAAGCATTAAGCATCCCACCTGGGGA-GTACGCCGGCAACGGTGAAACTCAAAGGAATTGACGGGGGCCCGCACAAGCGGAGGAACATGTGGTTTAATTCGATGATACGCGAGGAACCTTACCCGGGCTTGAATC-CTGTGAAGGTGCTGCATGGTTGTCGTCAGCTCGTGCCGTGAGGTGTCGGCTTAAGTGCCATAACGAGCG-CAACCCTTTTCCTTAGTTGCCAT-CGGTCAAGCCGGGCACTCT-GAGGATACTGCCTCCGCAAGGAGTGAGGAAGGTGGGGATGACGTCAAATCAGCACGGCCCTTACGTCCGGGGCTACACACGTGTTACAATGGCGCGTACAGAGAGCTGGGTTTGCGCAAGCACTCTCAAATCTT-AAAACGCGTCTCAGTTCGGACCGGGGTCTGCAACCCGACCCCGCGAAGCTGGATTCGCTAGTAATCGCGCATCAGCCATGGCGCGGTGAATACGTTCCCGGGCCTTGTACACACCGCCCGTCAAGCCATGAAAGCCGGGGGCGCCTGAAGT-------------GGATCGGCCTAGGGCGAGACCGGTGATTGGGGCTAAGTCGTAACAAGG-TAACC----------------------------------------											
Myroides_odoratimimus_strain_CCUG_39352							-------------------------------------------------AGCGGCAGGCC-TAACACATGCAAGTCGAGGGGACCGGCGCACGGGTGA-GTAACGCGTATGCAACCTACCTTATACAGGGGAATAGCCCGAAGAAATTCGGATTAATGCTCCATGGTTTA-AATGGCATCG---TATAAGATGGGCATGCGTATCATTAGCTAGTTGG-TG-TGGTAACGGCATACCAAGGCAACGATGATTAGGGGTCCTGAGAGGGAGA-TCCCCCACACTGGTACTGAGACACGGACCAGACT-CCTACGGGAGGCAGCAGTGAGGAATATTGGTCAATGGAGGCAACTCTGAACCAGCCATGCCGCGTGCAGGA-TGACGGTCC-TATGGATTGTAAACTGC-TTTTGTACAGGAAGAAACCTTACGAGACTTGACGGTACTGTAAGAATAAGGATCGGCTAACTCCGTGCCAGCAGCCGCGGTAATACGGAGGATCCGAGCGTTATCCGGAATTATTGGGTTTAAAGGGTTCGTAGGCGGCTTTGTAAGTCAGTGGTGAAATTTCCTAGCTTAACTA-GG-ACACTGCCATTGATACTGCAGAGCTTGAATAATATGGAAGTAACTAGAATATGTAGTGTAGCGGTGAAATGCTTAGATATTACATGGAATACCAATTGCGAAGGCAGGTTACTACGTA-TTTATTGACGCTGATGAACGAAAGCGTGGGGAGCGAACAGGATTAGATACCCTGGTAGTCCACGCCGTAAACGATGGATACTAGCTGTTC--AGTGGCTAAGCGAAAGTGATAAGTATCCCACCTGGGGA-GTACGTTCGCAAGAATGAAACTCAAAGGAATTGACGGGGGCCCGCACAAGCGGTGGAGCATGTGGTTTAATTCGATGATACGCGAGGAACCTTACCAGGGCTTAAATA-TTTACAAGGTGCTGCATGGTTGTCGTCAGCTCGTGCCGTGAGGTGTCAGGTTAAGTCCTATAACGAGCG-CAACCCCTATTGTTAGTTACCAG-CGCTAGAGGCGGGGACTCT-AGCAAGACTGCCGGTGCAAACCGTGAGGAAGGTGGGGATGACGTCAAATCATCACGGCCCTTACGTCCTGGGCTACACACGTGCTACAATGGCAAGTACAGAAAGCAGCTACCTGGCAACAGGATGCGAATCTC-AAAGCTTGTCTCAGTTCGGATTGGAGTCTGCAACTCGACTCTATGAAGCTGGAATCGCTAGTAATCGGATATCAGCCATGATCCGGTGAATACGTTCCCGGGCCTTGTACACACCGCCCGTCAAGCCATGGAAGCTGGGGGTACCTGAAGT-------------GGAGCTGCCTAGGGTAAAACTAGTAACTAGGGCTAAGTCGTAACAAGG-TAGCCGTACCGGAAGGTGCGGCTGGATCACCTCCTTTC-------												
Flavobacterium_psychrophilum_strain_NBRC_100250					---------------------------------------GATGAACGCTAGCGGCAGGCT-TAACACATGCAAGTCGAGGGGACCGGCGCACGGGTGC-GTAACGCGTATGCAATCTACCTTTTACAGAGGGATAGCCCAGAGAAATTTGGATTAATACCTCATAGTATA-ATTGGCATCA---TAAAAGATGAGCATGCGTCCCATTAGCTAGTTGG-TA-AGGTAACGGCTTACCAAGGCAACGATGGGTAGGGGTCCTGAGAGGGAGA-TCCCCCACACTGGTACTGAGACACGGACCAGACT-CCTACGGGAGGCAGCAGTGAGGAATATTGGTCAATGGGCGCAAGCCTGAACCAGCCATGCCGCGTGCAGGA-TGACGGTCC-TATGGATTGTAAACTGC-TTTTGCACAGGAAGAAACACCTCGTGGCTTGACGGTACTGTGAGAATAAGGATCGGCTAACTCCGTGCCAGCAGCCGCGGTAATACGGAGGATCCAAGCGTTATCCGGAATCATTGGGTTTAAAGGGTCCGTAGGCGGCCAGATAAGTCAGTGGTGAAAGCCCATCGCTCAACGA-TG-GAACGGCCATTGATACTGTTTGGCTTGAATTATTTGGAAGTAACTAGAATATGTAGTGTAGCGGTGAAATGCTTAGAGATTACATGGAATACCAATTGCGAAGGCAGGTTACTACAAA-TTGATTGACGCTGATGGACGAAAGCGTGGGTAGCGAACAGGATTAGATACCCTGGTAGTCCACGCCGTAAACGATGGATACTAGCTGTTG--AGTGGCTAAGCGAAAGTGATAAGTATCCCACCTGGGGA-GTACGTTCGCAAGAATGAAACTCAAAGGAATTGACGGGGGCCCGCACAAGCGGTGGAGCATGTGGTTTAATTCGATGATACGCGAGGAACCTTACCAAGGCTTAAATA-TTTACAAGGTGCTGCATGGTTGTCGTCAGCTCGTGCCGTGAGGTGTCAGGTTAAGTCCTATAACGAGCG-CAACCCCTGTTGTTAGTTGCCAG-CGATCATGTCGGGAACTCT-AGCAAGACTGCCAGTGTAAACTGTGAGGAAGGTGGGGATGACGTCAAATCATCACGGCCCTTACGCCTTGGGCTACACACGTGCTACAATGGCCGGTACAGAGAGCAGCCACTACGCAAGTAGGAGCGAATCTA-AAAACCGGTCTCAGTTCGGATCGGAGTCTGCAACTCGACTCCGTGAAGCTGGAATCGCTAGTAATCGGATATCAGCCATGATCCGGTGAATACGTTCCCGGGCCTTGTACACACCGCCCGTCAAGCCATGGAAGCTGGGGGTGCCTGAAGT-------------GGAGCTGCCTAGGGTAAAACTGGTAACTAGGGCTAAG---------------------------------------------------------														
Elizabethkingia_miricola_strain_W3-B1							-------------------------------------------------------------TAACACATGCAAGCCGAGCGGAGCGGCGTACGGGTGC-GGAACACGTGTGCAACCTGCCTTTATCAAGGGGATAGCCTTTCGAAAGGAAGATTAATACCCTATAATAT--ATCGGCATCG---ATAAAGATGGGCACGCGCAAGATTAGCTAGTTGG-TG-AGGTAACGGCTCACCAAGGCGACGATCTTTAGGGGGCCTGAGAGGGTGA-TCCCCCACACTGGTACTGAGACACGGACCAGACT-CCTACGGGAGGCAGCAGTGAGGAATATTGGACAATGGGTGGAAGCCTGATCCAGCCATCCCGCGTGTAGGA-AGACGGCCC-TATGGGTTGTAAACTAC-TTTTATCTGGGGATAAACCTTACGTGAGCTGAAGGTACCAGATGAATAAGCACCGGCTAACTCCGTGCCAGCAGCCGCAGTAATACGGAGGGTGCAAGCGTTATCCGGATTTATTGGGTTTAAAGGGTCCGTAGGCGGACTGATAAGTCAGTGGTGAAATCCGACAGCTTAACTG-TC-GAACTGCCATTGATACTGTTAGTCTTGAGTAAGGTTGAAGTGGCTGGAATAAGTAGTGTAGCGGTGAAATGCATAGATATTACTTAGAACACCAATTGCGAAGGCAGGTCACTAAGTC-TTAACTGACGCTGATGGACGAAAGCGTGGGGAGCGAACAGGATTAGATACCCTGGTAGTCCACGCCGTAAACGATGATTACTCGTTTTTG--AGAGACTAAGCGAAAGTGATAAGTAATCCACCTGGGGA-GTACGTTCGCAAGAATGAAACTCAAAGGAATCGACGGGGGCCCGCACAAGCGGTGGAGCATGTGGTTTAATTCGATGATACGNGNGGAACCTTACCAAGACTTAAATG-TTTTCAAGGTGCTGCATGGTTGTCGTCAGCTCGTGCCNTGAGGTGTTAGGTTAAGTCCTGCAACGAGCG-CAACCCCTGTCACTAGTTGCTAA-C--TTAAGTTGAGGACTCT-AGTGAGACTGCCTACGCAAGTAGAGAGGAAGGTGGGGATGACGTCAAATCATCACGGCCCTTACGTCTTGGGCCACACACGTGCTACAATGGCCGGTACAGAGGGCAGCTACCTAGTGATAGGATGCAAATCTC-AAAGCCGGTCTCAGTTCGGATTGGAGTCTGCAACTCGACTCTATGAAGCTGGAATCGCTAGTAATCGCGCATCANCCATGCCGTAA-----ACGTCCC----------------------------------------------------------------------------------------------------------------------------------------------------------------												
Pedobacter_cryoconitis_strain_A37								-------------------------------TGGCTCAGGATGAACGCTAGCGGCAGGCC-TAATACATGCAAGTCGAACGAAGTGGCGCACGGGTGC-GTAACGCGTATGCAACCTACCTTAATCAGGGGGATAGCCCGAAGAAATTCGGATTAACACCGCATAAAATC-GACAGCATTG---ATTAAGATGGGCATGCGTGACATTAGTTAGTTGG-CG-GGGTAACGGCCCACCAAGACCACGATGTCTAGGGGATCTGAGAGGATGA-CCCCCCACACTGGTACTGAGACACGGACCAGACT-CCTACGGGAGGCAGCAGTAAGGAATATTGGTCAATGGAGGCAACTCTGAACCAGCCATGCCGCGTGCAGGA-AGACAGCCC-TCTGGGTCGTAAACTGC-TTTTATTCGGGAATAAACCTTACGTGAGCTGAATGTACCGAAGGAATAAGGATCGGCTAACTCCGTGCCAGCAGCCGCGGTAATACGGAGGATCCAAGCGTTATCCGGATTTATTGGGTTTAAAGGGTGCGTAGGCGGCTTTTTAAGTCAGGGGTGAAAGACGGTGGCTCAACCA-TC-GCAGTGCCCTTGATACTGAAGAGCTTGAATGAACTAGAGGTAGGCGGAATGTGACAAGTAGCGGTGAAATGCATAGATATGTCACAGAACACCGATTGCGAAGGCAGCTTACTATGGT-TATATTGACGCTGAGGCACGAAAGCGTGGGGATCAAACAGGATTAGATACCCTGGTAGTCCACGCCCTAAACGATGAATACTCGCTGTTA--AGCGGCTAAGCGAAAGCGTTAAGTATTCCACCTGGGGA-GTACGGTCGCAAGATTGAAACTCAAAGGAATTGACGGGGGCCCGCACAAGCGGAGGAGCATGTGGTTTAATTCGATGATACGCGAGGAACCTTACCCGGGCTTGAAA--GAAACTAGGTGCTGCATGGCTGTCGTCAGCTCGTGCCGTGAGGTGTTGGGTTAAGTCCCGCAACGAGCG-CAACCCCTATGTTTAGTTGCCAG-CACTTATGGTGGGGACTCT-AAACAGACTGCCTGTGCAAACAGAGAGGAAGGAGGGGACGACGTCAAGTCATCATGGCCCTTACGTCCGGGGCTACACACGTGCTACAATGGATGGTACAGAGGGCAGCAAGCTGGTAACAGCAAGCAAATCTCCAAAGCCATTCACAGTTCGGATAGAGGTCTGCAACTCGACCTCTTGAAGTTGGATTCGCTAGTAATCGTATATCAGCAATGATACGGTGAATACGTTCCCGGGCCTTGTACACACCGCCCGTCAAGCCATGGAAGTTGGGGGTACCTAAAGT-------------GGAGCGTCCTAGGGTAAAACCGATAACTGGGGCTAAGTCGTAACAAGG-TAGCCGTACCGGAAGGTGCGGCTGGATCA----------------											
Bacteroides_cellulosilyticus_strain_JCM_15632					-----------------AGAGTTT--GATCCTGGCTCAGGATGAACGCTAGCTACAGGCT-TAACACATGCAAGTCGAGGGGACCGGCGCACGGGTGA-GTAACACGTATCCAACCTACCGGTTATTCCGGGATAGCCTTTCGAAAGAAAGATTAATACCGGATAGTATA-AAAGGCATCT---TAACCGATGGGGATGCGTTCCATTAGTTTGTTGG-CG-GGGTAACGGCCCACCAAGACATCGATGGATAGGGGTTCTGAGAGGAAGG-TCCCCCACATTGGAACTGAGACACGGTCCAAACT-CCTACGGGAGGCAGCAGTGAGGAATATTGGTCAATGGACGAGAGTCTGAACCAGCCAAGTAGCGTGAAGGA-TGACTGCCC-TATGGGTTGTAAACTTC-TTTTATATGGGAATAAAGTGCACGTGTTTTGTATGTACCATACGAATAAGGATCGGCTAACTCCGTGCCAGCAGCCGCGGTAATACGGAGGATCCGAGCGTTATCCGGATTTATTGGGTTTAAAGGGAGCGTAGGCGGACTATTAAGTCAGCTGTGAAAGTTTGCGGCTCAACCG-TA-AAATTGCAGTTGATACTGGTCGTCTTGAGTGCAGTAGAGGTAGGCGGAATTCGTGGTGTAGCGGTGAAATGCTTAGATATCACGAAGAACTCCGATTGCGAAGGCAGCTTACTGGACT-GTAACTGACGCTGATGCTCGAAAGTGTGGGTATCAAACAGGATTAGATACCCTGGTAGTCCACACAGTAAACGATGAATACTCGCTGTTT--AGCGGCCAAGCGAAAGCATTAAGTATTCCACCTGGGGA-GTACGCCGGCAACGGTGAAACTCAAAGGAATTGACGGGGGCCCGCACAAGCGGAGGAACATGTGGTTTAATTCGATGATACGCGAGGAACCTTACCCGGGCTTAAATC-ATGTGAAGGTGCTGCATGGTTGTCGTCAGCTCGTGCCGTGAGGTGTCGGCTTAAGTGCCATAACGAGCG-CAACCCTTATCTTTAGTTACTAA-CAGTCATGCTGAGGACTCT-AGAGAGACTGCCGTCGTAAGATGTGAGGAAGGTGGGGATGACGTCAAATCAGCACGGCCCTTACGTCCGGGGCTACACACGTGTTACAATGGGGGGTACAGAAGGCAGCTACACAGCGATGTGATGCTAATCCC-AAAGCCTCTCTCAGTTCGGATTGGAGTCTGCAACCCGACTCCATGAAGCTGGATTCGCTAGTAATCGCGCATCAGCCACGGCGCGGTGAATACGTTCCCGGGCCTTGTACACACCGCCCGTCAAGCCATGAAAGCCGGGGGTACCTGAAGT-------------GGAGCGGCCTAGGGTAAAACTGGTAATTGGGGCTAAGTCGTA----------------------------------------------------														
Cytophaga_hutchinsonii_ATCC_33406								-----------------AGAGTTT--GATCCTGGCTCAGGATGAACGCTAGCGGCAGGCC-TAATACATGCAAGTCGAGGGGACCGGCGCACGGGTGC-GTAACACGTATGCAACCTACCTTAAACTGGGAGATAGCCCGGGGAAACTCGGATTAATACCCCATAACACA-GGTCTCATGA---TTTAAGATGGGCATGCGTTCGATTAGCTAGTTGG-TG-AGGTAATGGCTCACCAAGGCTACGATCGATAGGGGGTCTGAGAGGATGA-TCCCCCACACTGGTACTGAGATACGGACCAGACT-CCTACGGGAGGCAGCAGTAGGGAATATTGGTCAATGGAGGCAACTCTGAACCAGCCATGCCGCGTGTAGGA-AGAAGGCGT-TCTGCGTTGTAAACTAC-TTTTGATTGGGAACAAATGA-TTGCGAGCTGAGTGTACCAATAGAATAAGCCACGGCTAACTACGTGCCAGCAGCCGCGGTAATACGTAGGTGGCAAGCGTTGTCCGGATTTATTGGGTTTAAAGGGTGCGTAGGCGGCTTAATAAGTCAGTGGTGAAAGCCGATCGCTTAACGA-TC-GAACTGCCATTGATACTGCTAGGCTTGAGTATAGATGAGGTAGGCGGAATTGACAGTGTAGCGGTGAAATGCATAGATATTGTCAAGAACACCAATTGCGAAGGCAGCTTACTAAGTT-ATAACTGACGCTGAGGCACGAAAGTGCGGGGATCAAACAGGATTAGATACCCTGGTAGTCCGCACCGTAAACGATGATCACTCGCTGTGT--CGCGGCCAAGCGAAAGCGATAAGTGATCCACCTGGGGA-GTACGCCCGCAAGGGTGAAACTCAAAGGAATTGACGGGGGTCCGCACAAGCGGTGGAGCATGTGGTTTAATTCGATGATACGCGAGGAACCTTACCTAGGCTAGAAT--GAAACAAGGTGCTGCATGGCTGTCGTCAGCTCGTGCCGTGAGGTGTTGGGTTAAGTCCCGCAACGAGCG-CAACCCCTATCTTTAGTTGCCAG-CGATTATGTCGGGGACTCT-AGAGAGACTGCCTGTGTAAACAGAGAGGAAGGAGGGGACGACGTCAAGTCATCATGGCCCTTACGCCTAGGGCTACACACGTGCTACAATGGCGCATACAGAGTGTTGCAAGCTAGTGATAGCAAGCCAATCACAAAAGTGCGTCTCAGTTCGGATTGAAGTCTGCAACTCGACTTCATGAAGCTGGAATCGCTAGTAATCGCGTATCAGCAATGACGCGGTGAATACGTTCCCGGACCTTGTACACACCGCCCGTCAAGCCATGAAAGTCTGGTGGACCTGAAGG-------------GGAGCGGCTCAGGGTAAAACAGGTAATTAGGGCTAAGTCGTAACAAGG-TAGCCGTACCGGAAGGTGCGGCTGGAACACCT-------------											
Salinibacter_ruber_DSM_13855_strain_M31							----------ACTACGGAGAGTTT--GATCCTAGCTCAGGACGAACGCTGGCGGCAGGCT-TAACACATGCAAGTCGCACGAAGTGGCGGACGGGTGC-GTATCGCGTAGATAACCTGCCCTCAGGCGCGGGACAATCACGGGAAACCGTGGCTAATACCGCACGTCGTC-ACCCGCATGG---CTTTGGATGGGTCTGCGTTGGATTAGCTTGTTGG-TG-AGGTAACGGCTCACCAAGGCAACGATCCATAGCTGGTCTGAGAGGACGA-TCAGCCACACTGGGACTGAGACACGGCCCAGACT-CCTACGGGAGGCAGCAGTGGGGAATCTTGCACAATGGGGTCACCCCTGATGCAGCCATGCCGCGTGGAGGA-AGACACCCC-TATGGGGCGTAAACTCC-TTTTCTGAATGAAGAAACCCTAGCTTGCGCGACGGTAGTTCAGGAATAAGCACCGGCTAACTCCGTGCCAGCAGCCGCGGTAATACGGAGGGTGCAAGCGTTGTCCGGAATCACTGGGTGTAAAGGGTGTGCAGGCGGGGCAGCAAGTCGGATGTGAAACCCCATGGCTTAACCA-TG-GAGGTGCATTCGAAACTGTTGCTCTTGAGTCCCGGAGAGGCTGTCGGAATTCGTGGTGTAGCGGTGAAATGCGTAGATATCACGAGGAACACCAGAGGCGAAAGCGGACAGCTGGACG-GGTACTGACGCTCAGGCACGAAAGCGTGGGGAGCAAACAGGATTAGATACCCTGGTAGTCCACGCCGTAAACGATGAATGCTCGCCGTTG--AGTGGCTAAGCTAACGCGTTAAGCATTCCACCTGGGGA-GTACGATCGCAAGGTTGAAACTCAAAGGAATTGACGGGGGCCCGCACAAGCGGTGGAGCATGTGGCTCAATTCGATGCAACGCGAAGAACCTTACCTAGGCTCGAACT-TTAGCGAGGTACTGCATGGCTGTCGTCAGCTCGTGTCGTGAGATGTTGGGTTAAGTCCCGCAACGAGCG-TAACCCCTGTTGCTAGTTACCAG-CGGTAATGCCGGGGACTCT-AGCGAAACTGCCTGCGCAAGCAGTGAGGAAGGTGGGGATGACGTCAAGTCATCATGGTCCTTACGCCTAGGGCTGCACACGTGCTACAATGGCCGGTACAACGAGCAGCCACCTCGCGAGAGGGAGCGAATCTCTAAAACCGGTCCCAGTTCGGATTGGAGTCTGCAACTCGACTCCATGAAGCAGGAATCGCTAGTAATCGCGGATCAGCAATGCCGCGGTGAATCCGTTCCCGGGCCTTGTACACACCGCCCGTCAAGCCATGGAAGCTGAGAGCACCCGAAGTCCTTTT-----GGGGAGCGGCCGAAGGTGAGCTCAGTGACTGGGGCTAAGTCGTAACAAGG-TAGCCGTAGGGGAACCTGCGGCTGGATCACCTCCTAA--------												
Psychroflexus_torquis_ATCC_700755								----------------------------------------------GCTAGCGGCAGGCT-TAACACATGCAAGTCGAGGGGACCGGCGCACGGGTGC-GTAACGCGTATACAATCTACCTATTACTAAGAGATAGCCCAGAGAAATTTGGATTAATATTTTATAGTATT-GTTGGCATCA---TAATAGATGAGTATGCGTCCTATTAGCTTGATGG-TA-AGGTAACGGCTTACCATGGCTACGATAGGTAGGGGTCCTGAGAGGGAGA-TCCCCCACACTGGTACTGAGACACGGACCAGACT-CCTACGGGAGGCAGCAGTGAGGAATATTGGACAATGGGAGCAATCCTGATCCAGCCATGCCGCGTGCAGGA-AGACTGCCC-TATGGGTTGTAAACTGC-TTTTATACAGGAAGAAAAAGCACGTGTGTTGACGGTACTGTAGGAATAAGGATCGGCTAACTCCGTGCCAGCAGCCGCGGTAATACGGAGGATCCAAGCGTTATCCGGAATCATTGGGTTTAAAGGGTCCGTAGGCGGGACAATCAGTCAGTGGTGAAAGTTTGCGGCTCAACCG-TA-AAATTGCCATTGATACTGTTGTTCTTGAGTGCTTGTGAAGTGGTTAGAATGAGTAGTGTAGCGGTGAAATGCATAGATATTACTCAGAATACCGATTGCGAAGGCAGATCACTAACAA-TTCACTGACGCTGATGGACGAAAGCGTAGGTAGCGAACAGGATTAGATACCCTGGTAGTCTACGCCGTAAACGATGGTTACTAGCTGTTC--AGTGGCTAAGCGAAAGTGATAAGTAACCCACCTGGGGA-GTACGTTCGCAAGAATGAAACTCAAAGGAATTGACGGGGGCCCGCACAAGCGGTGGAGCATGTGGTTTAATTCGATGATACGCGAGGAACCTTACCAGGGCTTAAATA-ATTGCAAGGTGCTGCATGGTTGTCGTCAGCTCGTGCCGTGAGGTGTCAGGTTAAGTCCTATAACGAGCG-CAACCCCTTTGTTTAGTTACCAG-CATTAAAGATGGGGACTCT-AGACATACTGCCAGTGTAAACTGTGAGGAAGGTGGGGATGACGTCAAATCATCACGGCCCTTACGTCCTGGGCTACACACGTGCTACAATGGTAGGGACAGAGAGCAGCCACTGGGTGACCAGGAGCGAATCTA-AAACCCTATCACAGTTCGGATCGCAGTCTGCAACTCGACTGCGTGAAGCTGGAATCGCTAGTAATCGCATATCAGCCATGATGCGGTGAATACGTTCCCGGGCCTTGTACACACCGCCCGTCAAGCCATGGAAGCTGGGGGTACCTGAAGT-------------GGAGCCGCCTAGGGTAAAACTAGTAACTGGGGCTAAGTCGTAACAAGG-TA-------------------------------------------											
Robiginitalea_biformata_HTCC2501								------------------GAGTTT--GATCCTGGCTCAGGATGAACGCTAGCGGCAGGCC-TAACACATGCAAGTCGAACGGAGTGGCGCACGGGTGC-GTAACGCGTATGGAACCTACCCTTTACTGGGGGATAGCCCGGAGAAATTCGGATTAATACCCCGTAGTATT-TGTGGCATCA---TAGAGGATGGCCATGCGTCCTATTAGCTTGATGG-TG-AGGTAACGGCTCACCATTGCTACGATAGGTAGGGGCCCTGAGAGGGGGA-TCCCCCACACTGGTACTGAGACACGGACCAGACT-CCTACGGGAGGCAGCAGTGAGGAATATTGGACAATGGTCGAAAGACTGATCCAGCCATGCCGCGTGCAGGA-AGACGGCCC-TACGGGTTGTAAACTGC-TTTTTTACGGGAAGAATAATCACGTGAGATGACGGTACCGTACGAATAAGGACCGGCTAACTCCGTGCCAGCAGCCGCGGTAATACGGAGGGTCCGAGCGTTATCCGGAATCATTGGGTTTAAAGGGTCCGCAGGCGGGCCAGTAAGTCAGGGGTGAAAGTTTGCGGCTCAACCG-TA--AAATGCCTTTGATACTGCTGGTCTTGAGTTGTGGTGAAGTGGCCGGAATATGTGGTGTAGCGGTGAAATGCATAGATATCACATAGAACACCGATTGCGAAGGCAGGTCACTAACCA-CACACTGACGCTGATGGACGAAAGCGTGGGGAGCGAACGGGATTAGATACCCCGGTAGTCCACGCCGTAAACGATGGACACTAGCTGTTG--AGCGGCCAAGCGAAAGTGATAAGTGTCCCACCTGGGGA-GTACGTTCGCAAGAATGAAACTCAAAGGAATTGACGGGGGCCCGCACAAGCGGTGGAGCATGTGGTTTAATTCGATGATACGCGAGGAACCTTACCAGGGCTTAAATA-ATTACAAGGTGCTGCATGGTTGTCGTCAGCTCGTGCCGTGAGGTGTCAGGTTAAGTCCTATAACGAGCG-CAACCCCTACCGTTAGTTGCCAG-CGATAATGTCGGGGACTCT-AACGGAACTGCCGGTGCAAACCGCGAGGAAGGTGGGGATGACGTCAAATCATCACGGCCCTTACGTCCTGGGCTACACACGTGCTACAATGGCCGGTACAATGAGCAGCCACTGCGCGAGCAGGAGCGAATCTA-AAAACCGGTCACAGTTCGGATCGGGGTCTGCAACTCGACCCCGTGAAGCTGGAATCGCTAGTAATCGGATATCAGCCATGATCCGGTGAATACGTTCCCGGGCCTTGTACACACCGCCCGTCAAGCCATGGAAGCCGGGAGTGCCTGAAGT-------------GGAGCGGCCTAGGGCAAGATCGGTAACTAGGGCTAAGTCGTAACAAGG-TAGCCGTACCGGAAGGTGCGGCTGGAACACCTCCTTTC-------											
Cyclobacterium_amurskyense_strain_KMM_6143						-----------------------------------------------------------------------------------GTGGCGCACGGGTGC-GTAACGCGTATGCAACCTACCTGTTACAGGGAGATAGCCCGGGGAAACTCGGATTAATATCCCATAGTATT-TACTGCATGG---TAACAGACGGGCATGCGTAGGATTAGCTAGTTGG-TG-AGGTAACGGCCCACCAAGGCGACGATCCTTAGGGGTTCTGAGAGGAAGG-TCCCCCACACTGGCACTGAGATACGGGCCAGACT-CCTACGGGAGGCAGCAGTAGGGAATATTGGTCAATGGGCGAGAGCCTGAACCAGCCATGCCGCGTGCAGGA-AGACGGCGT-TCTGCGTTGTAAACTGC-TTTTATCTGGGAAGAAAAAG-TTGCGAATTGCCGGTACCAGAGGAATAAGCACCGGCTAACTCCGTGCCAGCAGCCGCGGTAATACGGAGGGTGCAAGCGTTGTCCGGATTTATTGGGTTTAAAGGGTGCGTAGGCGGCTGATTAAGTCAGCGGTGAAAGTTTTCGGCTCAACCG-AG-AGACTGCCGTTGATACTGGTCAGCTTGATTTATGGAGGGGTACATGGAATTTATGGTGTAGCGGTGAAATGCATAGATACCATAAGGAACACCGATAGCGAAGGCATTGTACTGGCCA-TAAACTGACGCTGAGGCACGAAAGCGTGGGTAGCGAACAGGATTAGATACCCTGGTAGTCCACGCCGTAAACGATGATCACTCGCTTTAA--TGAGGCCAAGCGAAAGCGTTAAGTGATCCACCTGGGGA-GTACGGTCGCAAGATTGAAACTCAAAGGAATTGACGGGGGTCCGCACAAGCGGTGGAGCATGTGGTTTAATTCGATGATACGCGAGGAACCTTACCCGGGCTAGAAT--GAAACAAGGTGCTGCATGGCTGTCGTCAGCTCGTGCCGTGAGGTGTTGGGTTAAGTCCCGCAACGAGCG-CAACCCCTGTTGTCAGTTGCCAT-CAGTAATGCTGGGGACTCT-GACAAGACTGCCCGCGCAAGCGGAGAGGAAGGAGGGGACGACGTCAAGTCATCATGGCCCTTACGCCCGGGGCGACACACGTGCTACAATGGCGCATACAGCGGGTAGCGACACGGCAACGTGAAGCCAACCTCTAAAGTGCGTCTCAGTTCGGATCGGGGCCTGCAACCCGGCCCCGTGAAGCTGGAATCGCTAGTAATCGCGCATCAGCCACGGCGCGGTGAATACGTTCCCGGACCTTGTACACACCGCCCGTCAAGCCATGGAAGTCAGGGAGACCTGAAGC-------------GGAGCCGTCTAGGGTAAAACTGGTAACNAGGCTA------------------------------------------------------------													
Bacteroides_dorei_strain_175									-----------------AGAGTTT--GATCCTGGCTCAGGATGAACGCTAGCTACAGGCT-TAACACATGCAAGTCGAGGGGACCGGCGCACGGGTGA-GTAACACGTATCCAACCTGCCGTCTACTCTTGGCCAGCCTTCTGAAAGGAAGATTAATCCAGGATGGGATC-ATTCACATGT---TAGACGATGGGGATGCGTTCCATTAGATAGTAGG-CG-GGGTAACGGCCCACCTAGTCAACGATGGATAGGGGTTCTGAGAGGAAGG-TCCCCCACATTGGAACTGAGACACGGTCCAAACT-CCTACGGGAGGCAGCAGTGAGGAATATTGGTCAATGGGCGATGGCCTGAACCAGCCAAGTAGCGTGAAGGA-TGACTGCCC-TATGGGTTGTAAACTTC-TTTTATAAAGGAATAAAGTCTATGCAGTTTGCATGTACTTTATGAATAAGGATCGGCTAACTCCGTGCCAGCAGCCGCGGTAATACGGAGGATCCGAGCGTTATCCGGATTTATTGGGTTTAAAGGGAGCGTAGATGGATGTTTAAGTCAGTTGTGAAAGTTTGCGGCTCAACCG-TA-AAATTGCAGTTGATACTGGATGTCTTGAGTGCAGTTGAGGCAGGCGGAATTCGTGGTGTAGCGGTGAAATGCTTAGATATCACGAAGAACTCCGATTGCGAAGGCAGCCTGCTAAGCT-GCAACTGACATTGAGGCTCGAAAGTGTGGGTATCAAACAGGATTAGATACCCTGGTAGTCCACACGGTAAACGATGAATACTCGCTGTTT--AGCGGCCAAGCGAAAGCGTTAAGTATTCCACCTGGGGA-GTACGCCGGCAACGGTGAAACTCAAAGGAATTGACGGGGGCCCGCACAAGCGGAGGAACATGTGGTTTAATTCGATGATACGCGAGGAACCTTACCCGGGCTTAAATC-GTGTGAAGGTGCTGCATGGTTGTCGTCAGCTCGTGCCGTGAGGTGTCGGCTTAAGTGCCATAACGAGCG-CAACCCTTGTTGTCAGTTACTAA-CAGTGATGCTGAGGACTCT-GACAAGACTGCCATCGTAAGATGTGAGGAAGGTGGGGATGACGTCAAATCAGCACGGCCCTTACGTCCGGGGCTACACACGTGTTACAATGGGGGGTACAGAGGGCCGCTACCACGCGAGTGGATGCCAATCCC-AAAACCCCTCTCAGTTCGGACTGGAGTCTGCAACCCGACTCCACGAAGCTGGATTCGCTAGTAATCGCGCATCAGCCACGGCGCGGTGAATACGTTCCCGGGCCTTGTACACACCGCCCGTCAAGCCATGGGAGCCGGGGGTACCTGAAGT-------------GGATCGCCCTAGGGTAAAACTGGTGACTGGGGCTAAGTCTAACCAAGG-TAACC----------------------------------------										
Pontibacter_korlensis_strain_X14-1								---------------------------------------------------------------ATACATGCAAGTCGAACGGAGTGGCGCACGGGTGC-GTAACGCGTATGCAACCTACCTTCCACTGGGGGATAGCCCGGGGAAACCCGGATTAATACCGCATGTGACCGAAGGGCATCC---TGGAAGATGGGCATGCGTGCCATTAGCTAGTTGG-CG-GGGTAACGGCCCACCAAGGCTACGATGGCTAGGGGTTCTGAGAGGATGG-TCCCCCACACTGGTACTGAGACACGGACCAGACT-CCTACGGGAGGCAGCAGTAGGGAATATTGGGCAATGGCCGAGAGGCTGACCCAGCCATGCCGCGTGCAGGA-AGAAGGCCT-TCTGGGTTGTAAACTGC-TTTTATCTGGGAAGAAAACG-CTGCGAACTGACGGTACCAGATGAATAAGCACCGGCTAACTCCGTGCCAGCAGCCGCGGTAATACGGAGGGTGCAAGCGTTGTCCGGATTTATTGGGTTTAAAGGGTGCGTAGGCGGCCCGTTAAGTCAGCGGTGAAATCCCACGGCTCAACCG-TG-GAACTGCCGTTGATACTGGCGGGCTTGAGTTCGGTCGAGGCGGGCGGAACTGGTGGTGTAGCGGTGAAATGCTTAGATACCACCAAGAACCCCGATTGCGTAGGCAGCTCGCTGGGCC-GAAACTGACGCTGAGGCACGAAAGCGTGGGGAGCGAACAGGATTAGATACCCTGGTAGTCCACGCCGTAAACGATGATGACTCGATGTTG--AGCGTCCAAGCGAAAGCGTTAAGTCATCCACCTGGGGA-GTACGCCCGCAAGGGTGAAACTCAAAGGAATTGACGGGGGCCCGCACAAGCGGTGGAGCATGTGGTTTAATTCGATGATACGCGAGGAACCTTACCTAGGCTAGAAT--AAAGCAAGGTGCTGCATGGCTGTCGTCAGCTCGTGCCGTGAGGTGTTGGGTTAAGTCCCGCAACGAGCG-CAACCCCTACCTTTAGTTGCCAG-CGCTCATGGCGGGGACTCT-AAAGGGACTGCCTTCGCAAGAAGCGAGGAAGGCGGGGACGACGTCAAGTCATCATGGCCCTTACGCCTAGGGCTACACACGTGCTACAATGGCCGGTACAGAGGGTTGCCACCCAGCGATGGGGCGCCAATCTCAAAAGCCGGTCTCAGTTCGGATCGGAGTCTGCAACTCGACTCCGTGAAGCCGGAATCGCTAGTAATCGCGTATCAGCAACGACGCGGTGAATACGTTCCCGGGCCTTGTACACACCGCCCGTCAAGCCATGGAAGTCAGGGAGACCTGAAGC-------------GGAGCCGTCTAGGGTAAAACTGGTAACTGGGGCTAAGTCGTAACAA------------------------------------------------											
Pedobacter_steynii_strain_WB_2.3-45								---------------------------ATCCTGGCTCAGGATGAACGCTAGCGGCAGGCC-TAATACATGCAAGTCGAACGAAGTGGCGCACGGGTGC-GTAACGCGTATGCAACCTACCTTAATCAGGGGGATAGCCCGAAGAAATTCGGATTAACACCGCATAAAATC-GACAGCATTG---ATTAAGATGGGCATGCGTGTCATTAGTTAGTTGG-CG-AGGTAACGGCTCACCAAGACCACGATGACTAGGGGATCTGAGAGGATGA-CCCCCCACACTGGTACTGAGACACGGACCAGACT-CCTACGGGAGGCAGCAGTAAGGAATATTGGTCAATGGAGGCAACTCTGAACCAGCCATGCCGCGTGCAGGA-AGACAGCCC-TCTGGGTCGTAAACTGC-TTTTATTCGGGAATAAACCTTACGTGAGCTGAATGTACCGAAGGAATAAGGATCGGCTAACTCCGTGCCAGCAGCCGCGGTAATACGGAGGATCCAAGCGTTATCCGGATTTATTGGGTTTAAAGGGTGCGTAGGCGGCTTATTAAGTCAGGGGTGAAAGACGGTGGCTCAACCA-TC-GCAGTGCCCTTGATACTGATGAGCTTGAATACACTAGAGGTAGGCGGAATGTGACAAGTAGCGGTGAAATGCATAGATATGTCACAGAACACCGATTGCGAAGGCAGCTTACTATGGT-GTTATTGACGCTGAGGCACGAAAGCGTGGGGATCAAACAGGATTAGATACCCTGGTAGTCCACGCCCTAAACGATGAATACTCGCTGTTA--AGCGGCTAAGCGAAAGCGTTAAGTATTCCACCTGGGGA-GTACGCCCGCAAGGGTGAAACTCAAAGGAATTGACGGGGGCCCGCACAAGCGGAGGAGCATGTGGTTTAATTCGATGATACGCGAGGAACCTTACCCGGGCTTGAAA--GAAACTAGGTGCTGCATGGCTGTCGTCAGCTCGTGCCGTGAGGTGTTGGGTTAAGTCCCGCAACGAGCG-CAACCCCTATGTTTAGTTGCCAG-CACTTAAGGTGGGGACTCT-AAACAGACTGCCTGTGCAAACAGAGAGGAAGGAGGGGACGACGTCAAGTCATCATGGCCCTTACGTCCGGGGCTACACACGTGCTACAATGGATGGTACAGAGGGCAGCAAGCTGGCAACAGCAAGCAAATCTCAAAAGCCATTCACAGTTCGGATAGAGGTCTGCAACTCGACCTCTTGAAGTTGGATTCGCTAGTAATCGCGTATCAGCAATGACGCGGTGAATACGTTCCCGGGCCTTGTACACACCGCCCGTCAAGCCATGGAAGTTGGGGGTACCTAAAGT-------------GGAGCGTCCTAGGGTAAAACCGATAACTGGGGCTAAGTCGTAACAAGG-TAGCCGTACCGGAAGGTGCGGCTGGATCACCTCCT----------											
Porphyromonas_gingivalis_ATCC_33277								-------------ATGGAGAGTTT--GATCCTTGCTCAGGATGAACGCTAGCGATAGGCA-TAACACATGCAAGTCGAGGGGACCGGCGCACGGGTGC-GTAACGCGTATGCAACTTGCCTTACAGAGGGGGATAACCCGTTGAAAGACGGACTAAAACCGCATACACTT-TATTGCATGAT--TGTAAGATAGGCATGCGTCCCATTAGCTAGTTGG-TG-AGGTAACGGCTCACCAAGGCGACGATGGGTAGGGGAACTGAGAGGTTTA-TCCCCCACACTGGTACTGAGACACGGACCAGACT-CCTACGGGAGGCAGCAGTGAGGAATATTGGTCAATGGGCGAGAGCCTGAACCAGCCAAGTCGCGTGAAGGA-AGACTGTCC-TAAGGATTGTAAACTTC-TTTTATACGGGAATAACGGGTACGAGCATTGAATGTACCGTAAGAATAAGCATCGGCTAACTCCGTGCCAGCAGCCGCGGTAATACGGAGGATGCGAGCGTTATCCGGATTTATTGGGTTTAAAGGGTGCGTAGGTTGTTCGGTAAGTCAGCGGTGAAACCTGAGCGCTCAACGT-TC-AGCCTGCCGTTGAAACTGCCGGGCTTGAGTTCAGCGGCGGCAGGCGGAATTCGTGGTGTAGCGGTGAAATGCATAGATATCACGAGGAACTCCGATTGCGAAGGCAGCTTGCCATACT-GCGACTGACACTGAAGCACGAAGGCGTGGGTATCAAACAGGATTAGATACCCTGGTAGTCCACGCAGTAAACGATGATTACTAGGAGTTT--GCTTCCACAGCGAAAGCGTTAAGTAATCCACCTGGGGA-GTACGCCGGCAACGGTGAAACTCAAAGGAATTGACGGGGGCCCGCACAAGCGGAGGAACATGTGGTTTAATTCGATGATACGCGAGGAACCTTACCCGGGATTGAAAT-CTATGTAGGTGCTGCATGGTTGTCGTCAGCTCGTGCCGTGAGGTGTCGGCTTAAGTGCCATAACGAGCG-CAACCCACATCGGTAGTTGCTAA-CAGTTTCGCTGAGGACTCT-ACCGAGACTGCCGTCGTAAGGCGTGAGGAAGGTGTGGATGACGTCAATTCAACACGGCCCTTACATCCGGGGCGACACACGTGTTACATTGGGAGGGACAATGGGCAGCTACCGGGCGACCGGATGCGAATCTC-AAACCCTTCCCCAGTTCGGATCGGAGTCTGCAACTCGACTCCGTGAAGCTGGATTCGCTAGTAATCGCGCATCAGCCATGGCGCGGTGAATACGTTCCCGGGCCTTGTACACACCGCCCGTCAAGCCATGGGAGTCGGGGGTACCTGAAGG-------------GGGGCGCACTAGGGTAATACCGGTGACT------------------------------------------------------------------											
Parabacteroides_distasonis_ATCC_8503							--CAATTTAAACAACGAAGAGTTT--GATCCTGGCTCAGGATGAACGCTAGCGACAGGCT-TAACACATGCAAGTCGAGGGGACCGGCGCACGGGTGA-GTAACGCGTATGCAACTTGCCTATCAGAGGGGGATAACCCGGCGAAAGTCGGACTAATACCGCATGAAGCA-ACCCGCATGG---TGATAGATAGGCATGCGTTCCATTAGGCAGTTGG-CG-GGGTAACGGCCCACCAAACCGACGATGGATAGGGGTTCTGAGAGGAAGG-TCCCCCACATTGGTACTGAGACACGGACCAAACT-CCTACGGGAGGCAGCAGTGAGGAATATTGGTCAATGGCCGAGAGGCTGAACCAGCCAAGTCGCGTGAGGGA-TGAAGGTTC-TATGGATCGTAAACCTC-TTTTATAAGGGAATAAAGTGGACGTGTTTTGTATGTACCTTATGAATAAGGATCGGCTAACTCCGTGCCAGCAGCCGCGGTAATACGGAGGATCCGAGCGTTATCCGGATTTATTGGGTTTAAAGGGTGCGTAGGCGGCCTTTTAAGTCAGCGGTGAAAGTCTGTGGCTCAACCA-TA-GAATTGCCGTTGAAACTGGGGGGCTTGAGTATGTTTGAGGCAGGCGGAATGCGTGGTGTAGCGGTGAAATGCATAGATATCACGCAGAACCCCGATTGCGAAGGCAGCCTGCCAAGCC-ATTACTGACGCTGATGCACGAAAGCGTGGGGATCAAACAGGATTAGATACCCTGGTAGTCCACGCAGTAAACGATGATCACTAGCTGTTT--AGCGGCACAGCGAAAGCGTTAAGTGATCCACCTGGGGA-GTACGCCGGCAACGGTGAAACTCAAAGGAATTGACGGGGGCCCGCACAAGCGGAGGAACATGTGGTTTAATTCGATGATACGCGAGGAACCTTACCCGGGTTTGAACA-TTTGCGAGGTGCTGCATGGTTGTCGTCAGCTCGTGCCGTGAGGTGTCGGCTTAAGTGCCATAACGAGCG-CAACCCTTGCCACTAGTTACTAA-CAGTTAGGCTGAGGACTCT-GGTGGGACTGCCAGCGTAAGCTGCGAGGAAGGCGGGGATGACGTCAAATCAGCACGGCCCTTACATCCGGGGCGACACACGTGTTACAATGGCGTGGACAAAGGGAGGCCACCTGGCGACAGGGAGCGAATCCC-AAACCACGTCTCAGTTCGGATCGGAGTCTGCAACCCGACTCCGTGAAGCTGGATTCGCTAGTAATCGCGCATCAGCCATGGCGCGGTGAATACGTTCCCGGGCCTTGTACACACCGCCCGTCAAGCCATGGGAGCCGGGGGTACCTGAAGT-------------GGATCGGCCTAGGGTAAAACTGGTGACTGGGGCTAAGTCGTAACAAG-----------------------------------------------												
Dyadobacter_fermentans_DSM_18053_strain_NS114					-----------------AGAGTTT--GATCCTGGCTCAGGATGAACGCTAGCGGCAGGCT-TAATACATGCAAGGCGAAGGGACTGTCGTACGGGTGC-GTAACGCGTATGCAACCTACCTATCACTGGGGGATAGCCCGGGGAAACCCGGATTAATACCGCATAAAACA-GACCGCATGG---TGATAGATGGGCATGCGTTCGATTAGCTAGTTGG-CG-GGGTAACGGCCCACCAAGGCGACGATCGATAGGGGAGCTGAGAGGTTGA-TCCCCCACACGGGCACTGAGATACGGGCCCGACT-CCTACGGGAGGCAGCAGTAGGGAATATTGGGCAATGGATGCAAGTCTGACCCAGCCATGCCGCGTGCCGGA-TGAAGGCCC-TCAGGGTTGTAAACGGC-TTTTATTCGGGAAGAAGAGCGATGCGGTGTGACGGTACCGAATGAATAAGCACCGGCTAACTCCGTGCCAGCAGCCGCGGTAATACGGAGGGTGCGAGCGTTGTCCGGATTTATTGGGTTTAAAGGGTGCGTAGGTGGCCTTATAAGTCAGTGGTGAAATACGGTTGCTCAACAA-TC-GAGGTGCCATTGATACTGTGAGGCTTGAAATAATTGGAGGCTGCCGGAATGGATGGTGTAGCGGTGAAATGCATAGATATCATCCAGAACACCGATTGCGAAGGCAGGTGGCTACGAT-TTGTTTGACACTGAGGCACGAAAGCATGGGGAGCAAACAGGATTAGATACCCTGGTAGTCCATGCTGTAAACGATGAGGACTCGTTGTTT--AGCGACTTAGGGAAACCGTTAAGTCCTCCACCTGGGGA-GTACGCCGGCAACGGTGAAACTCAAAGGAATTGACGGGGGTCCGCACAAGCGGTGGAGCATGTGGTTTAATTCGATGATACGCGAGGAACCTTACCTGGGCTAAATC--GTTTGAAGGTGCTGCATGGCTGTCGTCAGCTCGTGTCGTGAGATGTTGGGTTAAGTCCCGCAACGAGCG-CAACCCCTATGGTTAGTTGCCAG-CACTAATGGTGGGGACTCT-AGCCAGACTGCCTGTGCAAACAGAGAGGAAGGAGGGGACGACGTCAAGTCATCATGGCCCTTACGTCCAGGGCAACACACGTGCTACAATGGGCGGTACAGAGGGTTGCTACACAGCGATGTGATGCCAATCCCAAAAGCCGTTCTCAGTTCGGATTGGAGTCTGCAACTCGACTCTATGAAGCTGGAATCGCTAGTAATCGCGTATCAGCTATGACGCGGTGAATACGTTCCCGGACCTTGTACACACCGCCCGTCAAGCCATGGGAGTCGGGGAGACCTGAAGC-------------AGACACCGTTAGGGTAAAATCGGCGACTGGGGCTAAGTCGTAACAAGG-TAGCCGTACCGGAAGGTGCGGCTGGAACACCT-------------														
Myroides_profundi_strain_D25									-----------------AGAGTTT--GATCCTGGCTCAGGATGAACGCTAGCGGCAGGCC-TAACACATGCAAGTCGAGGGGACCGGCGCACGGGTGA-GTAACGCGTATGCAACCTACCTTATACAGGGGAATAGCCCGAAGAAATTCGGATTAATGCTCCATGGTTTA-AATGGCATCG---TATAAGATGGGCATGCGTATCATTAGCTAGTTGG-TG-TGGTAACGGCATACCAAGGCGACGATGATTAGGGGTCCTGAGAGGGAGA-TCCCCCACACTGGTACTGAGACACGGACCAGACT-CCTACGGGAGGCAGCAGTGAGGAATATTGGTCAATGGAGGCAACTCTGAACCAGCCATGCCGCGTGCAGGA-TGACAGTCC-TATGGATTGTAAACTGC-TTTTGTACAGGAAGAAACCTTACGTGACTTGACGGTACTGTAAGAATAAGGATCGGCTAACTCCGTGCCAGCAGCCGCGGTAATACGGAGGATCCGAGCGTTATCCGGAATTATTGGGTTTAAAGGGTTCGTAGGCGGCTTTGTAAGTCAGTGGTGAAATTTCCTAGCTTAACTA-GG-ACACGGCCATTGATACTGCAGAGCTTGAATAATATGGAAGTAACTAGAATATGTAGTGTAGCGGTGAAATGCTTAGATATTACATGGAATACCAATTGCGAAGGCAGGTTACTACGTA-TTTATTGACGCTGATGAACGAAAGCGTGGGGAGCGAACAGGATTAGATACCCTGGTAGTCCACGCCGTAAACGATGGATACTAGCTGTTC--AGTGGCTAAGCGAAAGTGATAAGTATCCCACCTGGGGA-GTACGTTCGCAAGAATGAAACTCAAAGGAATTGACGGGGGCCCGCACAAGCGGTGGAGCATGTGGTTTAATTCGATGATACGCGAGGAACCTTACCAGGGCTTAAATA-TTTACAAGGTGCTGCATGGTTGTCGTCAGCTCGTGCCGTGAGGTGTCAGGTTAAGTCCTATAACGAGCG-CAACCCCTATTGTTAGTTACCAG-CGCTTAAGGCGGGGACTCT-AGCAAGACTGCCGGTGCAAACCGTGAGGAAGGTGGGGATGACGTCAAATCATCACGGCCCTTACGTCCTGGGCTACACACGTGCTACAATGGCAAGTACAGAAAGCAGCTACCTGGCAACAGGATGCGAATCTC-AAAGCTTGTCTCAGTTCGGATTGGAGTCTGCAACTCGACTCTATGAAGCTGGAATCGCTAGTAATCGGATATCAGCCATGATCCGGTGAATACGTTCCCGGGCCTTGTACACACCGCCCGTCAAGCCATGGAAGCTGGGGGTACCTGAAGT-------------GGAGCTGCCTAGGGTAAAACTAGTAACTAGGGCTAAGTCGTAACAAGG-TAACC----------------------------------------										
Chitinophaga_pinensis_DSM_2588									-----------------AGAGTTT--GATCCTGGCTCAGGATGAACGCTAGCGGCAGGCC-TAATACATGCAAGTCGAGGGGACCGGCAAACGGGTGC-GGAACACGTACGTAACCTTCCTCTAAATGGAGCATAGCCCGAAGAAATTCGGATTAATACTCCATAAGATT-GGTGGCATCA---TTAGAGATGGGCGTGCGGCTGATTAGGTAGTTGG-TG-AGGTAACGGCTCACCAAGCCGACGATCAGTAACTGGCGTGAGAGCGCGA-CCAGTCACACGGGCACTGAGACACGGGCCCGACT-CCTACGGGAGGCAGCAGTAAGGAATATTGGTCAATGGACGCAAGTCTGAACCAGCCATGCCGCGTGAAGGA-TGAAGGTCC-TCTGGATTGTAAACTTC-TTTTATGTGGGAAGAAACCACTTTCTTGTTGACGGTACCATAGGAATAAGCACCGGCTAACTCCGTGCCAGCAGCCGCGGTAATACGGAGGGTGCAAGCGTTATCCGGATTCACTGGGTTTAAAGGGTGCGTAGGCGGGTCAGTAAGTCCGTGGTGAAATCTCCAAGCTTAACTT-GG-AAACTGCCGTGGATACTATTGACCTTGAATGTTGTGGAGGTTAGCGGAATATGTCATGTAGCGGTGAAATGCTTAGATATGACATAGAACACCAATTGCGAAGGCAGCTGGCTACACA-AATATTGACGCTGAGGCACGAAAGCGTGGGGATCAAACAGGATTAGATACCCTGGTAGTCCACGCCCTAAACGATGATTACTCGACATTT--AGTGTCTGAGCGAAAGCATTAAGTAATCCACCTGGGAA-GTACGACCGCAAGGTTGAAACTCAAAGGAATTGACGGGGGTCCGCACAAGCGGTGGAGCATGTGGTTTAATTCGATGATACGCGAGGAACCTTACCTGGGCTAGAATT-CCAGTAAGGTGCTGCATGGCTGTCGTCAGCTCGTGCCGTGAGGTGTTGGGTTAAGTCCCGCAACGAGCG-CAACCCCTATCTTTAGTTGCCAA-CAGTTAAGCTGGGAACTCT-AAAGAAACTGCCGTCGTAAGACGCGAGGAAGGAGGGGATGATGTCAAGTCATCATGGCCTTTATGCCCAGGGCTACACACGTGCTACAATGGTAGGAACAAAGGGCTGCTACCTGGTAACAGGATGCTAATCTCAAAATCCTATCTCAGTTCGAATTGAGGGCTGCAACTCGCCCTCATGAAGCTGGAATCGCTAGTAATCGTATATCAGCAATGATACGGTGAATACGTTCCCGGACCTTGTACACACCGCCCGTCAAGCCATGAAAGCCGGGGGGACCTGAAGT-------------GGAACCGCCTAGGGTAAAATCGGTAATTGGGGCTAAGTCGTAACAAGG-TAGCCGTATCGGAAGGTGCGGCTGGAATACCT-------------										
Rufibacter_tibetensis_strain_1351								--------------------------------------------------------------------TGCAAGTCGAACGGAGTGGCGCACGGGTGC-GTAACGCGTATGCAACCTACCTTGAACTGGGGGATAGCCCGGAGAAATCCGGATTAATACCGCATAACACC-TAGGGCATCT---TTCAAGATGGGCATGCGTGCCATTAGCTAGTTGG-TG-GTGTAACGGACCACCAAGGCTACGATGGCTAGGGGTTCTGAGAGGACGG-TCCCCCACACTGGCACTGAGATACGGGCCAGACT-CCTACGGGAGGCAGCAGTAGGGAATATTGGGCAATGGGCGGAAGCCTGACCCAGCCATGCCGCGTGCAGGA-TGAAGGCCT-TCTGGGTTGTAAACTGC-TTTTATCAGGGAAGAAAACA-ATGCGAACTGACGGTACCTGAGGAATAAGCACCGGCTAACTCCGTGCCAGCAGCCGCGGTAATACGGAGGGTGCAAGCGTTGTCCGGATTTATTGGGTTTAAAGGGTGCGTAGGCGGCCCATTAAGTCAGTGGTGAAAGCCCGGGGCTCAACCC-CG-GAACCGCCATTGATACTGGTGGGCTTGAGTATGGACGAGGTTGGCGGAATTGAGGGTGTAGCGGTGAAATGCTTAGATACCCTCAAGAACACCGATTGCGTAGGCAGCTAACTAGGCC-ATAACTGACGCTGAGGCACGAAAGCGTGGGGAGCGAACAGGATTAGATACCCTGGTAGTCCACGCCGTAAACGATGATTACTCGATGTCG--GGCGTCTTAGCGAAAGCGTTAAGTAATCCACCTGGGGA-GTACGCCCGCAAGGGTGAAACTCAAAGGAATTGACGGGGGCCCGCACAAGCGGTGGAGCATGTGGTTTAATTCGATGATACGCGAGGAACCTTACCTAGGCTAGAAT--AAAGCAAGGTGCTGCATGGCTGTCGTCAGCTCGTGCCGTGAGGTGTTGGGTTAAGTCCCGCAACGAGCG-CAACCCCTATCCCTAGTTGCCAG-CACTCAAGGTGGGGACTCT-AGGGAGACTGCCTTCGCAAGAAGTGAGGAAGGCGGGGACGACGTCAAGTCATCATGGCCCTTACGCCTAGGGCTACACACGTGCTACAATGGCGCATACAGAGGGTCGCTACCTGGTGACAGGATGCCAATCTCAAAAGTGCGTCTCAGTTCGGATCGGAGTCTGCAACTCGACTCCGTGAAGCTGGAATCGCTAGTAATCGCGTATCAGCAACGACGCGGTGAATACGTTCCCGGGCCTTGTACACACCGCCCGTCAAGCCATGGAAGTCAGGGAGACCTGAAGG-------------GGAGCCGCTTAGGGTAAAACTGGTAACTGGGGCTAAGTC-------------------------------------------------------											
Muricauda_lutaonensis_strain_CC-HSB-11							---------------------------------------------------------------ACACATGCAAGTCGAGGGGACCGGCGCACGGGTGC-GGAACGCGTATGGAACCTGCCCCTGTCAGGGGAATAGCCCGGGGAAACCCGGATTAATGCCCCATGGCATC-TACCGCATGG---ACAGGGATGGCCATGCGTACCATTAGCTTGTTGG-TG-GGGTAACGGCCCACCAAGGCAGCGATGGTTAGGGGCCCTGAGAGGGGGA-TCCCCCACACTGGTACTGAGACACGGACCAGACT-CCTACGGGAGGCAGCAGTGAGGAATATTGGACAATGGCCGGAAGGTTGATCCAGCCATGCCGCGTGCAGGA-TGACGGCCC-TATGGGTTGTAAACTGC-TTTTTTACGGGAAGAAACCCTACGTGGGCTGACGGTACCGTACGAATAAGGACCGGCTAACTCCGTGCCAGCAGCCGCGGTAATACGGAGGGTCCGAGCGTTATCCGGAATCATTGGGTTTAAAGGGTCCGTAGGCGGGCCTGTAAGTCAGGGGTGAAAGGCCACGGCTCAACCG-TG-GGACTGCCCTTGATACTGCAGGTCTTGAGTCATGGTGGGGTTGCCGGAACATGTGGTGTAGCGGTGAAATGCATAGATATCACATAGAACACCGATCGCGAAGGCAGGTGGCCAACCA-TGTACTGACGCTGATGGACGAAAGCGTGGGTAGCGAACGGGATTAGATACCCCGGTAGTCCACGCCGTAAACGATGGACACTAGCTGTGG--CGTGGCCAAGCGAAAGTGATAAGTGTCCCACCTGGGGA-GTACGTTCGCAAGAATGAAACTCAAAGGAATTGACGGGGGCCCGCACAAGCGGTGGAGCATGTGGTTTAATTCGATGATACGCGAGGAACCTTACCAGGGCTTAAATA-ATTGCAAGGTGCTGCATGGTTGTCGTCAGCTCGTGCCGTGAGGTGTCAGGTTAAGTCCTATAACGAGCG-CAACCCCTGCCGTTAGTTGCCAG-CATTAAAGATGGGGACTCT-AACGGGACTGCCGGTGCAAACCGCGAGGAAGGTGGGGATGACGTCAAATCATCACGGCCCTTACGTCCTGGGCCACACACGTGCTACAATGGCCGGCACAGAGGGAAGCCACCCCGTGAGGGGGCGCGGATCTT-AAAACCGGTCACAGTTCGGATCGGGGCCTGCAACTCGGCCCCGTGAAGCTGGAATCGCTAGTAATCGCGCATCAGCCATGGCGCGGTGAATACGTTCCCGGGCCTTGTACACACCGCCCGTCAAGCCATGGAAGCCGGGAGTGCCTGAAGT-------------GGAGCGGCCTAGGGCAAGACCGGTAACTAGGGCTAAGTCGTAACAAG-----------------------------------------------												
Rhodothermus_marinus_DSM_4252_strain_R-10						----------ACTACGGAGAGTTT--GATCCTGGCTCAGGGCGAACGCTGGCGGCGGGCC-TAACACATGCAAGTCGTACGCAGTGGCGAACGGGTGC-GTAACGCGTAGGTAACCTGCCCTCGAGTGGGGGATAACTCCGGGAAACCGGGGCTAATACCGCATATTGTC-GACCGCATGG---TCGAGGATGGGCCTGCGTCGGATTAGCTAGTTGG-TG-GGGTAACGGCCCACCAAGGCGACGATCCGTAGCTGGTCTGAGAGGACGA-CCAGCCACACTGGCACTGAGACACGGGCCAGACT-CCTACGGGAGGCAGCAGTGGGGAATCTTGGGCAATGGGCGAAAGCCTGACCCAGCCACGCCGCGTGGAGGA-TGAAGCTCT-T-CGGGGTGTAAACTCC-TTTTCTGGGGGAAGAAATCCCTCTGGGACTGACGGTACCCCAGGAATAAGCGCCGGCTAACTCCGTGCCAGCAGCCGCGGTAATACGGAGGGCGCAAGCGTTGCCCGGAATCACTGGGTGTAAAGGGTGCGTAGGCGGGGCTGTAAGTCAGAGGTGAAAGCCTCCGGCTCAACCG-GA-GAATTGCCTCTGATACTGCAGCTCTTGAGTCCCGGAGAGGCCGCTGGAATTCCTGGTGTAGCGGTGAAATGCGTAGATATCAGGAGGAACACCGGAGGCGAAGGCGGGCGGCTGGACG-GGGACTGACGCTGAGGCACGAAAGCGTGGGGAGCAAACAGGATTAGATACCCTGGTAGTCCACGCCGTAAACGATGGATGCTCGGCGTTG--AGTGCCTAAGCTAACGCGGTAAGCATCCCACCTGGGGA-GTACGGCCGCAAGGTTGAAACTCAAAGGAATTGACGGGGGCCCGCACAAGCGGTGGAGCATGTGGCTTAATTCGATGCTACGCGAGGAACCTTACCTGGGCTCGAACC-GTGGTGAGGTGCTGCATGGCTGTCGTCAGCTCGTGCCGTGAGGTGTTGGGTTAAGTCCCGCAACGAGCG-CAACCCCTACCGCCAGTTACCAG-CGGTAATGCCGGGGACTCT-GGCGGGACTGCCTGCGCAAGCAG-GAGGAAGGTGGGGATGACGTCAAGTCATCATGGCCCTTACGCCCAGGGCTGCACACGTGCTACAATGGCCGGTACAATGGGCAGCCACCCCGCGAGGGGGAGCGAATCCCTAAAGCCGGTCTCAGTTCGGATTGGAGTCTGCAACTCGACTCCATGAAGCCGGAATCGCTAGTAATCGCGCATCAGCTACGGCGCGGTGAATACGTTCCCGGGCCTTGTACACACCGCCCGTCAACCCATGGGAGCCGGGGGCGCCCGAAGTCCTGCTTCGGCGGGGAGCGGCCTAAGGCGAACCCGGTGACTGGGGGTAAGTCGTAACAAGG-TAGCCGTACGGGAACGTGCGGCTGGATCACCTCCTAA--------													
Prevotella_melaninogenica_ATCC_25845							---------TACAATGGAGAGTTT--GATCCTGGCTCAGGATGAACGCTAGCTACAGGCT-TAACACATGCAAGTCGAGGGGACCGGCGCACGGGTGA-GTAACGCGTATCCAACCTTCCCATTACTGTGGGATAACCTGCCGAAAGGCAGACTAATACCGCATAGTCTT-TACGGCATCA---TAATGGATGGGGATGCGTCTGATTAGCTTGTTGG-CG-GGGTAACGGCCCACCAAGGCAACGATCAGTAGGGGTTCTGAGAGGAAGG-TCCCCCACATTGGAACTGAGACACGGTCCAAACT-CCTACGGGAGGCAGCAGTGAGGAATATTGGTCAATGGACGGAAGTCTGAACCAGCCAAGTAGCGTGCAGGA-TGACGGCCC-TATGGGTTGTAAACTGC-TTTTGTATGGGGATAAAGTTGACGTGATTTGCAGGTACCATACGAATAAGGACCGGCTAATTCCGTGCCAGCAGCCGCGGTAATACGGAAGGTCCAGGCGTTATCCGGATTTATTGGGTTTAAAGGGAGCGTAGGCTGGAGATTAAGTGTGTTGTGAAATGTAGACGCTCAACGT-CT-GAATTGCAGCGCATACTGGTTTCCTTGAGTACGCACAACGTTGGCGGAATTCGTCGTGTAGCGGTGAAATGCTTAGATATGACGAAGAACTCCGATTGCGAAGGCAGCTGACGGGAGC-GCAACTGACGCTTAAGCTCGAAGGTGCGGGTATCAAACAGGATTAGATACCCTGGTAGTCCGCACAGTAAACGATGGATGCCCGCTGTTG--AGCGGCTAAGCGAAAGCATTAAGCATCCCACCTGGGGA-GTACGCCGGCAACGGTGAAACTCAAAGGAATTGACGGGGGCCCGCACAAGCGGAGGAACATGTGGTTTAATTCGATGATACGCGAGGAACCTTACCCGGGCTTGAATC-CTGTGAAGGTGCTGCATGGTTGTCGTCAGCTCGTGCCGTGAGGTGTCGGCTTAAGTGCCATAACGAGCG-CAACCCCTCTCTTCAGTTGCCAT-CAGTTAAGCTGGGCACTCT-GGAGACACTGCCACCGTAAGGTGTGAGGAAGGTGGGGATGACGTCAAATCAGCACGGCCCTTACGTCCGGGGCTACACACGTGTTACAATGGCCGGTACAGAGGGACGGTGTAATGCAAATTGCATCCAATCTT-AAAGCCGGTCCCAGTTCGGACTGGGGTCTGCAACCCGACCCCACGAAGCTGGATTCGCTAGTAATCGCGCATCAGCCATGGCGCGGTGAATACGTTCCCGGGCCTTGTACACACCGCCCGTCAAGCCATGAAAGCCGGGGGTGCCTGAAGT-------------GGATCGGCCTAGGGCAAAACTGGTGATTGGGGCTAAGTCGTAACAAGG-TAGCCGTACCGGAAGGTGCGGCTGGAACACCTCCTT---------												
Nonlabens_dokdonensis_DSW-6										---------------------------------------GATGAACGCTAGCGGCAGGCC-TAACACATGCAAGTCGAGGGGACCGGCGCACGGGTGC-GTAACGCGTATACAATCTGCCTATCACTGAGGGATAGCCCGAAGAAATTTGGATTAACACCTCATAGTATT-GATCGCATGG---TGATAGATGAGTATGCGTCCTATTAGCTAGATGG-TA-AGGTAAAGGCTTACCATGGCTACGATAGGTAGGGGTCCTGAGAGGGAGA-TCCCCCACACTGGTACTGAGACACGGACCAGACT-CCTACGGGAGGCAGCAGTGAGGAATATTGGACAATGGGCGCAAGCCTGATCCAGCCATGCCGCGTGTAGGA-AGACGGCCC-TATGGGTTGTAAACTAC-TTTTGTACAGGAAGAAATCTTACGTGAGTTGACGGTACTGTAAGAATAAGCACCGGCTAACTCCGTGCCAGCAGCCGCGGTAATACGGAGGGTGCAAGCGTTATCCGGAATCATTGGGTTTAAAGGGTCCGTAGGCGGGCTGATAAGTCAGTGGTGAAATGCAGGGGCTTAACTC-CG-GCACTGCCATTGATACTGTTAGTCTTGAATTATTGTGAAGTGGTTAGAATATGTAGTGTAGCGGTGAAATGCTTAGATATTACATAGAATACCAATTGCGAAGGCAGATCACTAACAA-TATATTGACGCTGATGGACGAAAGCGTGGGTAGCGAACAGGATTAGATACCCTGGTAGTCCACGCCGTAAACGATGGTTACTAGCTGTTT--AGTGGCCAAGCGAAAGTGATAAGTAACCCACCTGGGGA-GTACGTTCGCAAGAATGAAACTCAAAGGAATTGACGGGGGCCCGCACAAGCGGTGGAGCATGTGGTTTAATTCGATGATACGCGAGGAACCTTACCAGGGCTTAAATA-TTTGCAAGGTGCTGCATGGTTGTCGTCAGCTCGTGCCGTGAGGTGTCAGGTTAAGTCCTATAACGAGCG-CAACCCCTATTACTAGTTGCCAG-CGATCAAGTCGGGGACTCT-AGTGAGACTGCCGGTGCAAACCGTGAGGAAGGTGGGGATGACGTCAAATCATCACGGCCCTTACGTCCTGGGCCACACACGTGCTACAATGGTAGGGACAGAGAGCAGCCACTTCGTGAGAAGGAGCAAATCTT-AAACCCTATCTCAGTTCGGATCGTAGTCTGCAACTCGACTACGTGAAGCTGGAATCGCTAGTAATCGCATATCAGCCATGATGCGGTGAATACGTTCCCGGGCCTTGTACACACCGCCCGTCAAGCCATGGAAGCTGGGGGTGCCTGAAGT-------------GGAGCTGCCTAGGGTAAAACCGGTAACTGGGGCTAAGTCGTAACAAGG-TAGCCGTACCGGAAGGTGC--------------------------									
Marivirga_tractuosa_DSM_4126									-----------------AGAGTTT--GATCCTGGCTCAGGATGAACGCTAGCGGCAGGCC-TAATACATGCAAGTCGAACGGAGTGGCGCACGGGTGC-GTAACGCGTATGCAACCTACCTTTTACAGGGGGATAGCTCGGGGAAACTCGAATTAATACCCCATGGTATC-AATCGCATGG---TAAAAGATGGGCATGCGTCTGATTAGCTAGATGG-CG-GGGTAACGGCCCACCATGGCGATGATCAGTAGGGGTTCTGAGAGGATGA-TCCCCCACACTGGTACTGAGACACGGACCAGACT-CCTACGGGAGGCAGCAGTAGGGAATATTGGACAATGGGCGAGAGCCTGATCCAGCCATGCCGCGTGTAGGA-TGACGGCCT-TCTGGGTTGTAAACTAC-TTTTCTACAGGAAGAAAAAG-ATGCGAATTGACGGTACTGTAGGAATAAGCACCGGCTAACTCCGTGCCAGCAGCCGCGGTAATACGGAGGGTGCGAGCGTTGTCCGGATTTATTGGGTTTAAAGGGTGCGTAGGCGGCTCTTTAAGTCAGTGGTGAAAGCCCGCAGCTTAACTG-TG-GAACTGCCATTGATACTGGAGAGCTTGAGTACGGTTGAAGTAGGCGGAATTTATGGTGTAGCGGTGAAATGCATAGATACCATAAAGAACACCGATAGCGTAGGCAGCTTACTAAGCC-GTAACTGACGCTGAGGCACGAAAGCATGGGGAGCGAACAGGATTAGATACCCTGGTAGTCCATGCCGTAAACGATGATCACTCGCTGTTA--AGCGGCCAAGCGAAAGCGTTAAGTGATCCACCTGGGGA-GTACGTCCGCAAGGATGAAACTCAAAGGAATTGACGGGGGTCCGCACAAGCGGTGGAGCATGTGGTTTAATTCGATGATACGCGAGGAACCTTACCTGGGCTAGAAT--GGTGCAAGGTGCTGCATGGCTGTCGTCAGCTCGTGCCGTGAGGTGTTGGGTTAAGTCCCGCAACGAGCG-CAACCCCTATTCTTAGTTGCCAG-CATTAATGATGGGGACTCT-AAGGAGACTGCCTGCGCAAGCAGAGAGGAAGGAGGGGACGACGTCAAGTCATCATGGCCCTTACGTCCAGGGCTACACACGTGCTACAATGGTGCATACAGAGGGTAGCGAGCCGGCAACGGCAAGCCAATCTCAAAAGTGCATCTCAGTTCGGATTGGGGTCTGCAACTCGACCCTATGAAGTTGGAATCGCTAGTAATCGCGTATCAGCAATGACGCGGTGAATACGTTCCCGGACCTTGTACACACCGCCCGTCAAGCCATGGGAGTTGGGAGGACCTGAAGA-------------GGCGCTGTTTAGGGTTAAACCAGCGACTAGGGCTAAGTCGTAACAAGG-TAGCCGTACCGGAAGGTGTGGCTGGAACACCT-------------										
Leadbetterella_byssophila_DSM_17132								-----------------AGAGTTT--GATCCTGGCTCAGGATGAACGCTAGCGGCAGGCT-TAATACATGCAAGTCGAGGGGACCGGCGAACGGGTGC-GTAACGCGTATGCAACCTACCCATATCAGGGGGATAGCCCTAGGAAACTGGGATTAATACCGCATAACATA-GACGGCATCG---ATATGGATGGGCATGCGTAGGATTAGCTAGTTGG-TA-GGGTAACGGCTTACCAAGGCTATGATCCTTAGGGGCTCTGAGAGGAGTA-TCCCCCACACTGGCACTGAGATACGGGCCAGACT-CCTACGGGAGGCAGCAGTAGGGAATATTGGGCAATGGAGGCAACTCTGACCCAGCCATGCCGCGTGCAGGA-AGAAGGTCC-TCTGGATTGTAAACTGC-TTTTGAATGGGAAGAAACGTCTTGCGATTTGACGGTACTATTAGAATAAGCACCGGCTAACTCCGTGCCAGCAGCCGCGGTAATACGGAGGGTGCAAGCGTTATCCGGATTTATTGGGTTTAAAGGGTGCGTAGGCGGCTTTATAAGTCGATGGTTAAAGGCAGCAGCTTAACTG-TA-TGCATGCCCTCGATACTGTAGAGCTTGAGTGATTTGGAGGTGGCTAGAATTCCCTGTGTAGCGGTGAAATGCATAGATACGGGGAGGAATACCGATTGCGAAGGCATGTCACTACGAA-TTAACTGACGCTGAGGCACGAAAGCGTGGGGATCAAACAGGATTAGATACCCTGGTAGTCCACGCCGTAAACGATGATTACTAGTTGTTG--AGTGACCAAGGGAAACCGATAAGTAATCCACCTGGGGA-GTACGCCGGCAACGGTGAAACTCAAAGGAATTGACGGGGGTCCGCACAAGCGGTGGAGCATGTGGTTTAATTCGATGATACGCGAGGAACCTTACCTAGGCTAGAAT--GAAACAAGGTGCTGCATGGCCGTCGTCAGTTCGTGCCGTGAGGTGTTGGGTTAAGTCCCGCAACGAACG-CAACCCCTATGATCTGTTGCCAT-C--TTAAGTTGGGGACTCA-GATCAGACTGCCTACGCAAGTAGAGAGGAAGGAGGGGACGACGTCAGGTCATCATGGCCCTTACGCCTAGGGCGACACACGTGCTACAATGGCATGAACAGAGTGCAGCGAGCTTGTAAGAGTAAGCGAATCACAAAATCATGTCACAGTTCGGATTGGGGTCTGCAACTCGACCCTATGAAGCTGGAATCGCTAGTAATCGCATATCAGCCATGATGCGGTGAATACGTTCCCGGACCTTGTACACACCGCCCGTCAAGCCATGGGAGTTGGGTAGACCTGAAGC-------------AGACTTCGTTAGGGTAGAACCAGTGACTGGGGCTAAGTCGTAACAAGG-TAGCCGTACCGGAAGGTGTGGCTGGAACACCT-------------											
Zunongwangia_profunda_SM-A87_strain_SMA-87						---------------GAAGAGTTT--GATCCTGGCTCAGGATGAACGCTAGCGGCAGGCC-TAACACATGCAAGTCGAGGGGACCGGCGCACGGGTGC-GTAACGCGTATGCAATCTACCTCTTACTGAGGGATAGCCCATGGAAACGTGGATTAATACCTCATAGTATT-GCTGGCCTCA---TAAGAGATGAGCATGCGTCCTATTAGCTAGATGG-TA-AGGTAACGGCTTACCATGGCTACGATAGGTAGGGGTCCTGAGAGGGAGA-TCCCCCACACTGGTACTGAGACACGGACCAGACT-CCTACGGGAGGCAGCAGTGAGGAATATTGGACAATGGGCGAGAGCCTGATCCAGCCATGCCGCGTGCAGGA-AGACGGCCC-TATGGGTTGTAAACTGC-TTTTACAGAGGAAGAACCCTTACGTGAGCTGACGGTACTCTATGAATAAGGATCGGCTAACTCCGTGCCAGCAGCCGCGGTAATACGGAGGATCCAAGCGTTATCCGGAATCATTGGGTTTAAAGGGTCCGTAGGCGGGTCTATAAGTCAGTGGTGAAAGTCTGCAGCTTAACTG-TA-GAACTGCCATTGATACTGTAGACCTTGAATTAGTATGAAGTGGTTAGAATGTGTAGTGTAGCGGTGAAATGCATAGATATTACACAGAATACCGATTGCGAAGGCAGATCACTAATAC-TATATTGACGCTGATGGACGAAAGCGTAGGTAGCGAACAGGATTAGATACCCTGGTAGTCTACGCCGTAAACGATGGTTACTAGCTGTCC--GGTGGTTAAGCGAAAGTGATAAGTAACCCACCTGGGGA-GTACGTTCGCAAGAATGAAACTCAAAGGAATTGACGGGGGCCCGCACAAGCGGTGGAGCATGTGGTTTAATTCGATGATACGCGAGGAACCTTACCAGGGCTTAAATA-ATTGCAAGGTGCTGCATGGTTGTCGTCAGCTCGTGCCGTGAGGTGTCAGGTTAAGTCCTATAACGAGCG-CAACCCCTGTGGTTAGTTGCCAG-CACTAATGGTGGGAACTCT-AGCCAGACTGCCGGTGCAAACCGTGAGGAAGGTGGGGATGACGTCAAATCATCACGGCCCTTACGTCCTGGGCCACACACGTGCTACAATGGTAGGGACAGAGAGCAGCCACTTCGCGAGAAGGAGCGAATCTA-AAACCCTATCACAGTTCGGATCGTAGTCTGCAACTCGACTACGTGAAGCTGGAATCGCTAGTAATCGCATATCAGCCATGATGCGGTGAATACGTTCCCGGGCCTTGTACACACCGCCCGTCAAGCCATGGAAGCCGGGGGTACCTGAAGT-------------GGAGCGGCCTAGGGTAAAACTGGTAACTGGGGCTAAGTCGTAACAAGG-TAGCCGTACCGGAAGGTGCGGCTGGAACACCTCCTTTC-------													
Tenacibaculum_dicentrarchi_strain_35_09							--------------------GTTT--GATCCTGGCTCAGGATGAACGCTAGCGGCAGGCT-TAACACATGCAAGTCGAGGGGACCGGCGAACGGGTGC-GTAACGCGTATAGAATCTGCCTTGTACAGGAGGATAGCCTTTAGAAATGAAGATTAATACTCCATAATGTA-CTCGGCATCG---TACAAGATGACTATGCGTCCTATTAGCTAGATGG-TA-AGGTAACGGCTTACCATGGCAACGATAGGTAGGGGGTCTGAGAGGATTA-TCCCCCACACTGGTACTGAGACACGGACCAGACT-CCTACGGGAGGCAGCAGTGAGGAATATTGGTCAATGGAGGCAACTCTGAACCAGCCATGCCGCGTGCAGGA-TGACTGCCC-TATGGGTTGTAAACTGC-TTTTATACAGGAAGAAACCGTACGTGCCTTGACGGTACTGTAAGAATAAGGACCGGCTAACTCCGTGCCAGCAGCCGCGGTAATACGGAGGGTCCGAGCGTTATCCGGAATCATTGGGTTTAAAGGGTCCGCACGCGGTCAATTAAGTCAGAGGTGAAATCCCATCGCTCAACGA-TG-GAACTGCCTTTGATACTGATTGACTTGAGTTATATGGAAGTAGATAGAATAAGTAGTGTAGCGGTGAAATGCATAGATATTACTTAGAATACCGATTGCGAAGGCAGTCTACTACGTA-TATACTGACGCTGAGGGACGAAAGCGTGGGGAGCGAACAGGATTAGATACCCTGGTAGTCCACGCCGTAAACGATGGATACTAGTTGTTG--AGTGACTAAGCGAAAGTGATAAGTATCCCACCTGGGGA-GTACGGTCGCAAGACTGAAACTCAAAGGAATTGACGGGGGCCCGCACAAGCGGTGGAGCATGTGGTTTAATTCGATGATACGCGAGGAACCTTACCAGGGCTTAAATG-ATCACAAGGTGCTGCATGGTTGTCGTCAGCTCGTGCCGTGAGGTGTCAGGTTAAGTCCTATAACGAGCG-CAACCCCTATTKTTAGTTGCTAA-CAGTYAWGCTGAGGACTCT-AGAGAGACTGCCGGTGCAAACCGTGAGGAAGGTGGGGATGACGTCAAATCATCACGGCCCTTACGTCCTGGGCTACACACGTGCTACAATGGTATGGACAATGAGCAGCCACTATGCGAATAGGAGCGAATCTA-AAACCATATCACAGTTCGGATCGGAGTCTGCAACTCGACTCCGTGAAGCTGGAATCGCTAGTAATCGGATATCAGCCATGATCCGGTGAATACGTTCCCGGGCCTTGTACACACCGCCCGTCAAGCCATGGAAGCTGGGGGTGCCTGAAGT-------------GGAGCGACCTAGGGTAAAACTGGTAACTAGGGCTAAGTCGTAACAACG-TAGCCGTACCGGAAGGTGCGGCTGGATCACCTCCTT---------												
Alistipes_finegoldii_DSM_17242_strain_CIP_107999				---------------------------------------GATGAACGCTAGCGGCAGGCT-TAACACATGCAAGTCGAGGGGACCGGCGCACGGGTGC-GTAACGCGTATGCAACCTACCTTTAACAGGGGCATAACACTGAGAAATTGGTACTAATTCCCCATAACATT--AAGGCATCT---TTAAAGATGGGCATGCGTTGTATTAGCTAGTTGG-TG-AGGTAACGGCTCACCAAGGCAACGATACATAGGGGGACTGAGAGGTTAA-CCCCCCACATTGGTACTGAGACACGGACCAAACT-CCTACGGGAGGCAGCAGTGAGGAATATTGGTCAATGGACGCAAGTCTGAACCAGCCATGCCGCGTGCAGGA-AGACGGCTC-TATGAGTTGTAAACTGC-TTTTGTACTAGGGTAAACGCTACGTGGCCTGAAAGTATAGTACGAATAAGGATCGGCTAACTCCGTGCCAGCAGCCGCGGTAATACGGAGGATCCAAGCGTTATCCGGATTTATTGGGTTTAAAGGGTGCGTAGGCGGTTTGATAAGTTAGAGGTGAAATACCGGGGCTCAACTC-CG-GAACTGCCTCTAATACTGTTGAACTAGAGAGTAGTTGCGGTAGGCGGAATGTATGGTGTAGCGGTGAAATGCTTAGAGATCATACAGAACACCGATTGCGAAGGCAGCTTACCAAACT-ATATCTGACGTTGAGGCACGAAAGCGTGGGGAGCAAACAGGATTAGATACCCTGGTAGTCCACGCAGTAAACGATGATAACTCGTTGTCG--GGTGACTAAGCGAAAGCGATAAGTTATCCACCTGGGGA-GTACGTTCGCAAGAATGAAACTCAAAGGAATTGACGGGGGCCCGCACAAGCGGAGGAACATGTGGTTTAATTCGATGATACGCGAGGAACCTTACCCGGGCTTGAAAT-GAAACTAGGTGCTGCATGGTTGTTGTCAGCTCGTGCCGTGAGGTGTCGGGTTAAGTCCCATAACGAGCG-CAACCCCTACCGTTAGTTGCCAT-CAGTCAAGCTGGGCACTCT-GGCGGGACTGCCGGTGTAAGCCGAGAGGAAGGTGGGGATGACGTCAAATCAGCACGGCCCTTACGTCCGGGGCTACACACGTGTTACAATGGTAGGTACAGAGGGCCGCTACCCCGCGAGGGGATGCCAATCTC-AAGGCCTATCTCAGTTCGGATCGGAGGCTGAAACCCGCCTCCGTGAAGTTGGATTCGCTAGTAATCGCGCATCAGCCATGGCGCGGTGAATACGTTCCCGGGCCTTGTACACACCGCCCGTCAAGCCATGGAAGCTGGGGGTGCCTGAAGT-------------GGAGCGACCTAGGGCAAAACCGGTGACTGGGGCT------------------------------------------------------------															
Riemerella_anatipestifer_ATCC_11845								-----------------AGAGTTT--GATCATGGCTCAGGATGAACGCTAGCGGGAGGCC-TAACACATGCAAGCCGAGCGGAGCGGCGTACGGGTGC-GGAACACGTGTGCAACCTGCCTTTATCTGAGGGATAGCCTTTCGAAAGGAAGATTAATACCTCATAATAT--GTTGGCATCA---ATAGAGATGGGCACGCGCAAGATTAGATAGTTGG-TG-AGGTAACGGCTCACCAAGTCAATGATCTTTAGGGGGCCTGAGAGGGTGA-TCCCCCACACTGGTACTGAGACACGGACCAGACT-CCTACGGGAGGCAGCAGTGAGGAATATTGGACAATGGGTGCAAGCCTGATCCAGCCATCCCGCGTGAAGGA-CGACGGCCC-TATGGGTTGTAAACTTC-TTTTGTACAGGGATAAACCTCTCGTGAGCTGAAGGTACTGTACGAATAAGCACCGGCTAACTCCGTGCCAGCAGCCGCGGTAATACGGAGGGTGCAAGCGTTATCCGGATTTATTGGGTTTAAAGGGTCCGCAGGCGGGCTAGTAAGTCAGTGGTGAAAGCCTACAGCTTAACTG-TA-GAACTGCCGTTGATACTGCTAGTCTTGAGTATAGTTGAGGTAGCTGGAATGAGTAGTGTAGCGGTGAAATGCATAGATATTACTCAGAACACCGATTGCGAAGGCAGGTTACCAAGTT-ATAACTGACGCTGAGGGACGAAAGCGTGGGGAGCGAACAGGATTAGATACCCTGGTAGTCCACGCCGTAAACGATGCTAACTCGTTTTTG--AGAGACTAAGCGAAAGTGATAAGTTAGCCACCTGGGGA-GTACGACCGCAAGGTTGAAACTCAAAGGAATTGACGGGGGCCCGCACAAGCGGTGGATCATGTGGTTTAATTCGATGATACGCGAGGAACCTTACCAAGGCTTAAATG-TTTTCAAGGTGCTGCATGGTTGTCGTCAGCTCGTGCCGTGAGGTGTTAGGTTAAGTCCTGCAACGAGCG-CAACCCCTGTCACTAGTTGCCAT-C--TTAAGTTGGGGACTCT-AGTGAGACTGCCTACGCAAGTAGAGAGGAAGGTGGGGATGACGTCAAATCATCACGGCCCTTACGCCTTGGGCCACACACGTGATACAATGGCCGGTACAGAGGGCAGCTACACTGCGAAGTGATGCAAATCTC-AAAGCCGGTCTCAGTTCGGATTGGAGTCTGCAACTCGACTCTATGAAGCTGGAATCGCTAGTAATCGCGCATCAGCCATGGCGCGGTGAATACGTTCCCGGGCCTTGTACACACCGCCCGTCACAC------------------------------------------------------------------------------------------------------------------------------------											
Paludibacter_propionicigenes_WB4								-----------------AGAGTTT--GATCCTGGCTCAGGATGAACGCTAGCGACAGGCC-TAACACATGCAAGTCGAGGGGACCGGCGCACGGGTGA-GTAACACGTATGCAACCTACCTGTAAGAGGGGAATAACCCGGAGAAATTCGGACTAATACCGCATAATACC-GACTGCATGG---TTACAGATGGGCATGCGTATGATTAGCTAGTTGG-TG-AGGTAACGGCTCACCAAGGCAACGATCATTAGGGGTTCTGAGAGGAAGG-TCCCCCACACTGGTACTGAGACACGGACCAGACT-CCTACGGGAGGCAGCAGTGAGGAATATTGGTCAATGGGCGAGAGCCTGAACCAGCCAAGTCGCGTGAAGGA-AGAAGGTTC-TATGGATTGTAAACTTC-TTTTGTAAGGGAATAAAAAATACGTGTATTGTATGTACTTTACGAATAAGGATCGGCTAACTCCGTGCCAGCAGCCGCGGTAATACGGAGGATCCGAGCGTTATCCGGATTTATTGGGTTTAAAGGGTGCGTAGGCGGACCCTTAAGTCAGTGGTGAAAGTTTGCGGCTCAACCG-TA-AAATTGCCATTGAAACTGAGGGTCTTGAGTGTAAATGAGGTAGGCGGAATGTGTTGTGTAGCGGTGAAATGCTTAGATATAACACAGAACACCAATTGCGAAGGCAGCTTACTGGGAT-ACAACTGACGCTGAGGCACGAAAGCGTGGGGATCAAACAGGATTAGATACCCTGGTAGTCCACGCAGTAAACGATGAATACTAGCTGTAT--TGTGGCAAAGCGAAAGCGTTAAGTATTCCACCTGGGGA-GTACGTTCGCAAGAATGAAACTCAAAGGAATTGACGGGGGCCCGCACAAGCGGAGGAACATGTGGTTTAATTCGATGATACGCGAGGAACCTTACCCGGGCTTGAAAC-ATGTGTAGGTGCTGCATGGTTGTCGTCAGCTCGTGCCGTGAGGTGTCGGCTTAAGTGCCATAACGAGCG-CAACCCCTATTGATAGTTACTAA-CAGTTAAGCTGAGGACTCT-ATTGAGACTGCCACCGTAAGGTGTGAGGAAGGTGGGGATGACGTCAAATCAGCACGGCCCTTACGTCCGGGGCGACACACGTGTTACAATGGGGGGTACAGAGGGTTGCTACTTGGTGACAAGATGCTAATCTCTAAAGCCTCTCTCAGTTCGGATCGGAGTCTGCAACTCGACTCCGTGAAGCTGGATTCGCTAGTAATCGCGCATCAGCCATGGCGCGGTGAATACGTTCCCGGGCCTTGTACACACCGCCCGTCAAGCCATGGAAGCTGGGGGGACCTGAAGT-------------GGAGCGTCCTAGGGTAAAACTAGTAACTGGGGCTAAGTCGTAACAAGG-TAGCCGTACCGGAAGGTGCGGCTGGAACACCT-------------											
Niastella_koreensis_GR20-10										-----------------AGAGTTT--GATCCTGGCTCAGGATGAACGCTAGCGGCAGGCT-TAATACATGCAAGTCGAGGGGACCGGCAAACGGGTGC-GGAACACGTACGCAACCTTCCTTCAAGCGGGGGATAGCTTTCGGAAACGAAAATTAATACCCCATAGCAAT-TATGGCATCT---TTGAAGATGGGCGTGCGCCTGATTAGGTAGTTGG-CG-GGGTAACGGCCCACCAAGCCTACGATCAGTAACTGGTGTGAGAGCACGA-CCAGTCACACGGGCACTGAGACACGGGCCCGACTCCCTACGGGAGGCAGCAGTAAGGAATATTGGTCAATGGACGCAAGTCTGAACCAGCCATGCCGCGTGGAGGA-TGAAGGTCC-TCTGGATTGTAAACTTC-TTTTATCGGAGAAGAAACCCAAATCTGGTTGACGGTACCCGATGAATAAGCACCGGCTAACTCCGTGCCAGCAGCCGCGGTAATACGGAGGGTGCAAGCGTTATCCGGATTCACTGGGTTTAAAGGGAGCGTAGGTGGGCTGGTAAGTCAGTGGTGAAATCTCCGGGCTTAACTC-GG-AAACTGCCGTTGATACTATCAGTCTTGAATGTTGTGGAGGTAAGCGGAATATGTCATGTAGCGGTGAAATGCTTAGATATGACATAGAACACCGATAGCGAAGGCAGCTTGCTACACA-ATTATTGACACTGAGGCTCGAAAGCGTGGGGATCAAACAGGATTAGATACCCTGGTAGTCCACGCCCTAAACGATGGATACTCGACATAC--TGTGTCTGAGCGAAAGCATTAAGTATCCCACCTGGGAA-GTACGACCGCAAGGTTGAAACTCAAAGGAATTGGCGGGGGTCCGCACAAGCGGTGGAGCATGTGGTTTAATTCGATGATACGCGAGGAACCTTACCTGGGCTAGAATA-ATTGTAAGGTGCTGCATGGCTGTCGTCAGCTCGTGCCGTGAGGTGTTGGGTTAAGTCCCGCAACGAGCG-CAACCCCCATCATTAGTTGCCAT-CAGTAAAGCTGGGAACTCT-AATGAAACTGCCGTCGTAAGACGCGAGGAAGGAGGGGATGATGTCAAGTCATCATGGCCTTTATGCCCAGGGCTACACACGTGCTACAATGGAAGGGACAAAGAGCTGCCACTTGGCAACAAGGCGCTAATCTCAAAACCCTTTCTCAGTTCAGATTGGAGTCTGCAACTCGACTCCATGAAGCTGGAATCGCTAGTAATCGTATATCAGCAATGATACGGTGAATACGTTCCCGGACCTTGCACACACCGCCCGTCAAGCCATGGAAGCTGGGTGTACCTAAAGT-------------GGAGCCGCCTAGGGTAAAACTAGTGACTGGGGCTAAGTCGTAACAAGG-TAGCCGTATCGGAAGGTGCGGCTGGAATACCT-------------									
Aequorivita_sublithincola_DSM_14238_strain_QSSC9-3				------------------------------------------GAACGCTAGCGGCAGGCC-TAACACATGCAAGTCGAGGGGACCGGCGCACGGGTGA-GTAACGCGTATGCAATCTACCTTATACAGGGGAATAGCCCAGGGAAACTTGGATTAATGCCCCATAGTCTA-TAGAGCATTT---TATAAGATGAGCATGCGTACCATTAGCTAGTTGG-TG-TGGTAACGGCACACCAAGGCAACGATGGTTAGGGGCCCTGAGAGGGGGA-TCCCCCACACTGGTACTGAGACACGGACCAGACT-CCTACGGGAGGCAGCAGTGAGGAATATTGGACAATGGGCGAGAGCCTGATCCAGCCATGCCGCGTGCAGGA-AGACTGCCC-TATGGGTTGTAAACTGC-TTTTTTACCGGAAGAAACACTACGTGGGCTGACGTTACCGTACGAATAAGGATCGGCTAACTCCGTGCCAGCAGCCGCCGTAATACGGAGGGTGCAAGCGTTATCCGGAATTATTGGGTTTAAAGGGTCCGTAGGCGGGCCGTTAAGTCAGGGGTGAAAGTCTGCGGCTCAACCG-TA-GAAATGCCCTTGATACTGGCGGTCTTGAATCGTTGTGAAGTGGCTAGAATATGTGGTGTAGCGGTGAAATGCTTAGATATCACATAGAATACCGATTGCGAAGGCAGGTCACTAACAA-CGTATTGACGCTGATGGACGAAAGCGTGGGGAGCGAACAGGATTAGATACCCTGGTAGTCCACGCCGTAAACGATGGATACTAGCTGTCC-TGGTGGCCAAGCGAAAGTGATAAGTATCCCACCTGGGGA-GTACGTTCGCAAGAATGAAACTCAAAGGAATTGACGGGGGCCCGCACAAGCGGTTGAGCATGTGGTTTAATTCGATGATACGCGAGGAACCTTACCAGGGCTTAAATG-ATTACAAGGTGCTGCATGGTTGTCGTCAGCTCGTGCCGTGAGGTGTCAGGTTAAGTCCTATAACGAGCG-CAACCCCTGTTGTTAGTTGCCAG-CGATCATGTCGGGAACTCT-AACAAGACTGCCAGTGCAAACTGTGAGGAAGGTGGGGATGACGTCAAATCATCACGGCCCTTACGTCCTGGGCCACACACGTGCTACAATGGCAGGTACAATGGGCAGCCACTGCGTGAGCAGGAGCGAATCCA-AAAACCTGTCTCAGTTCGGATCGGAGTCTGCAACTCGACTCCGTGAAGCTGGAATCGCTAGTAATCGGATATCAGCCATGATCCGGTGAATACGTTCCCGGGCCTTGTACACACCGCCCGTCAAGCCATGGAAGCTGGAAGCACCTGAAGT-------------GGAGCGGCCTAGGGTGAAGCTGGCAACTAGG---------------------------------------------------------------															
Fluviicola_taffensis_DSM_16823_strain_RW262						-----------------AGAGTTT--GATCATGGCTCAGGATGAACGCTAGGGGCAGGCCTTAACACATGCAAGTCGAGGGGACCGGCGCACGGGTGC-GTAACGCGTATGCAACCTACCTTATACTGGGGTATAGCCCGGAGAAATTCGGATTAATCCCCCATAGTATT-GATCGCATGG---TATAAGATGGGCATGCGTCCCATTAGCTAGATGG-TG-AGGTAACGGCTCACCATGGCGACGATGGGTAGGGGGCCTGAGAGGGTGG-TCCCCCACACTGGTACTGAGACACGGACCAGACT-CCTACGGGAGGCAGCAGTGAGGAATATTGGTCAATGGGCGCAAGCCTGAACCAGCCATGCCGCGTGCAGGA-AGACGGTCC-TATGGATTGTAAACTGC-TTTTATTAGGGAATAAACCTTACGTGAGCTGAAGGTACCTAATGAATAAGCACCGGCTAACTCCGTGCCAGCAGCCGCGGTAATACGGAGGGTGCAAGCGTTATCCGGAATCATTGGGTTTAAAGGGTCCGCAGGCGGTCTTATAAGTCAGTGGTGAAATCCTACAGCTCAACTG-TA-GAACTGCCATTGATACTGTAAGACTTGAATTCGATCGAAGTGGGCGGAATATGACATGTAGCGGTGAAATGCTTAGATATGTCATAGAACACCGATAGCGAAGGCAGCTCACTAGGTC-TGGATTGACGCTCAGGGACGAAAGCGTGGGGAGCAAACAGGATTAGATACCCTGGTAGTCCACGCCGTAAACTATCAATACTCGTTCTCA--GGGGACCAAGCGAAAGTGATAAGTATTGCACCTGGGGA-GTACGATCGCAAGGTTGAAACTCAAAGGAATTGACGGGGGCC-GCACAAGCGGTGGAGCATGTGGTTTAATTCGATGATACGCGAGG-ACCTTACCAGGGCTTAAATA-TCTACAAGGTGCTGCATGGCTGTCGTCAGCTCGTGCCGTGAGGTGTTGGGTTAAGTCCCGCAACGAGCG-CAACCCCTATCTTTAGTTGCCAG-CGATCATGTCGGGGACTCT-AAAGAAACTGCCTACGCAAGTAGTGAGGAAGGCGGGGACGACGTCAAGTCATCACGGCCCTTACGTCCTGGGCCACACACGTGCTACAATGGTCGGTACAGAGGGCAGCTACCTAGCGATAGGATGCGAATCTC-AAAGCCGATCTCAGTTCGGATTGGAGTCTGCAACTCGACTCTAT-AAGCTGGAATCGCTAGTAATCGCGCATCAGCCATGGCGCGGTGAATACGTTCCCGGGCCTTGTACACACCGCCCGTCAAACAATGGAAGCTGGGGGTGCCTGAAGT-------------GGAGCTGCCTAGRGTAAAACTAGTAACTGGTGTTAAGTCGTAACAAGG-TAGCC----------------------------------------													
Runella_slithyformis_DSM_19594									-----------------AGAGTTT--GATCCTGGCTCAGGATGAACGCTAGCGGCAGGCC-TAATACATGCAAGGCGAAGGGACTGTCGTACGGGTGC-GTAACGCGTATGCAACCTACCTATCACAGGGGAATAGCCTTTGGAAACAGGGATTAATACCGCATAAAGCA-GTCCGCATGG---TGATAGATGGGCATGCGTCTGATTAGTTAGTTGG-CA-GGGTAACGGCCTACCAAGACGATGATCAGTAGGGGGCGTCAGAGCGTGG-TCCCCCACACTGGCACTGAGATACGGGCCAGACT-CCTACGGGAGGCAGCAGTAGGGAATATTGGGCAATGGATGCAAGTCTGACCCAGCCATGCCGCGTGCAGGA-AGAAGGTCC-TCTGGATTGTAAACTGC-TTTTATCGGGGAAGAATAGGCTTGCGTTGTGACGGTACCCGATGAATAAGCCACGGCTAACTACGTGCCAGCAGCCGCGGTAATACGTAGGTGGCAAGCGTTGTCCGGATTTATTGGGTTTAAAGGGTGCGTAGGTGGTTTTATAAGTCAGTGGTGAAAGCTGGTTGCTCAACAA-TC-AAGTTGCCATTGATACTGTTAGACTTGAGAGAAGTGGAGGTTCATGGAATGGATGGTGTAGCGGTGAAATGCATAGATATCATCCAGAACGTCGATTGCGAAGGCAGTGGGCTGTACT-TTTTCTGACACTGAGGCACGAAAGCGTGGGGATCAAACAGGATTAGATACCCTGGTAGTCCACGCTGTAAACGATGCGAACTAGCT-TTC--GGGGGCTAAGGGAAACCGATAAGTTCGCCACCTGGGGA-GTACGCCGGCAACGGTGAAACTCAAAGGAATTGACGGGGGTCCGCACAAGCGGTGGAGCATGTGGTTTAATTCGATGATACGCGAGGAACCTTACCTGGGCTAAATC--GTATGAAGGTGCTGCATGGCTGTCGTCAGCTCGTGCCGTGAGGTGTTGGGTTAAGTCCCGCAACGAGCG-CAACCCCTGGGAATAGTTGCTAA-CAGTTAAGCTGAGGACTCT-ATTTCAACTGCCTGCGCAAGCAGAGAGGAAGGGGGGGACGACGTCAAGTCATCATGGCCCTTACGTCCAGGGCTACACACGTGCTACAATGGCGTGTACAGAGTGTTGCGAGGCAGCGATGCCAAGCCAATCACTAAAGCACGTCACAGTTCGGATTGCAGGCTGCAACTCGCCTGTATGAAGCTGGAATCGCTAGTAATCGCGTATCAGCAATGACGCGGTGAATACGTTCCCGGACCTTGTACACACCGCCCGTCAAGCCATGGAAGTCGGGGAGACCTAAAGC-------------AGACTTCGTTAGGGTAAATCTGGTAACTGGGGCTAAGTCGTAACAAGG-TAGCCGTACCGGAAGGTGTGGCTGGAACACCT-------------										
Pseudopedobacter_saltans_DSM_12145								-----------------AGAGTTT--GATCCTGGCTCAGGATGAACGCTAGCGGCAGGCC-TAATACATGCAAGTCGAACGGAGTGGCGAACGGGTGC-GTAACGCGTATGCAACCTACCTATCACAGGGGGATAGCTCGGCGAAAGTCGGATTAACACCGCATGACATC-AATGGCATCA---TGATAGATGGGCATGCGTGCCATTAGCTAGTTGG-CG-GGGTAACGGCCCACCAAGGCGACGATGGCTAGGGGATCTGAGAGGATTG-CCCCCCACACTGGTACTGAGACACGGACCAGACT-CCTACGGGAGGCAGCAGTAAGGAATATTGGTCAATGGAGGGAACTCTGAACCAGCCATGCCGCGTGCAGGA-AGACTGCCC-TATGGGTTGTAAACTGC-TTTTGTTAGGGAATAAACCTTACGAGAGCTGAATGTACCTAAAGAATAAGGATCGGCTAACTCCGTGCCAGCAGCCGCGGTAATACGGAGGATCCGAGCGTTATCCGGATTTATTGGGTTTAAAGGGAGCGTAGGCGGCTGGATAAGTCAGGGGTGAAAGACGGCAGCTCAACTG-TC-GCAGTGCCCTTGATACTGTTTGGCTTGAATATAGTTGAGGTAGGCGGAATGTGACAAGTAGCGGTGAAATGCATAGATATGTCACAGAACACCGATTGCGAAGGCAGCTTGCTAAGCT-ATAATTGACGCTGAGGCTCGAAAGCGTGGGTATCGAACAGGATTAGATACCCTGGTAGTCCACGCCCTAAACGATGATGACTCGATGTTA--AGCGTCCAAGCGAAAGCGTTAAGTCATCCACCTGGGGA-GTACGTCCGCAAGGGTGAAACTCAAAGGAATTGACGGGGGCCCGCACAAGCGGAGGAGCATGTGGTTTAATTCGATGATACGCGAGGAACCTTACCCGGGCTTGAAA--GAAACTAGGTGCTGCATGGCTGTCGTCAGCTCGTGCCGTGAGGTGTTGGGTTAAGTCCCGCAACGAGCG-CAACCCCTATGTTTAGTTGCCAG-CATTTAAGGTGGGGACTCT-AAACAGACTGCCTGCGCAAGCAGTGAGGAAGGATGGGACGACGTCAAGTCATCATGGCCCTTACGTCCGGGGCTACACACGTGCTACAATGGTCGGTACAGAGGGCTGCTACCTGGCAACAGGATGCCAATCTCAAAAGCCGATCACAGTTCGGATCGGAGCCTGCAACTCGGCTCCGTGAAGTTGGATTCGCTAGTAATCGCGTATCAGCAATGACGCGGTGAATACGTTCCCGGGCCTTGTACACACCGCCCGTCAAGCCATGGAAATTGGGGGTGCCTAAAGT-------------GGAGCGGCCTAGGGTAAAACCGATAACTGGGGCTAAGTCGTAACAAGG-TAGCCGTACCGGAAGGTGCGGCTGGAATACCT-------------											
Belliella_baltica_DSM_15883										-----------------AGAGTTT--GATCCTGGCTCAGGATGAACGCTAGCGGCAGGCC-TAATACATGCAAGTCGAACGGAGTGGCGCACGGGTGC-GTAACGCGTATGCAACCTACCTATTACAGGGGGATAGCCCGGGGAAACCCGGATTAATACCCCATGGTATT-ACAGGCATCT---TAATAGATGGGCATGCGTAGGATTAGCTAGTTGG-TA-AGGTAACGGCTTACCAAGGCTATGATCCTTAGGGGTTCTGAGAGGAAGG-TCCCCCACACTGGTACTGAGATACGGACCAGACT-CCTACGGGAGGCAGCAGTAGGGAATATTGGGCAATGGACGAGAGTCTGACCCAGCCATGCCGCGTGCAGGA-AGACGGCGT-TATGCGTTGTAAACTGC-TTTTATACGGGAAGAAAAGG-ATGCGCATTGCCGGTACCGTATGAATAAGCACCGGCTAACTCCGTGCCAGCAGCCGCGGTAATACGGAGGGTGCAAGCGTTGTCCGGATTTATTGGGTTTAAAGGGTGCGTAGGCGGGAATTTAAGTCAGCGGTGAAAGTTCAGGGCTCAACCC-TG-AAATTGCCATTGATACTGGATTTCTTGAGTGTCGATGGGGTACATGGAATTTATGGTGTAGCGGTGAAATGCATAGATACCATAAGGAACACCGATAGCGAAGGCATTGTACTTATCG-ATAACTGACGCTGAGGCACGAAAGCGTGGGTAGCGAACAGGATTAGATACCCTGGTAGTCCACGCCGTAAACGATGATTACTCGCTGTTA--AGTGGCCAAGCGAAAGCGTTAAGTAATCCACCTGGGGA-GTACGCCCGCAAGGGTGAAACTCAAAGGAATTGACGGGGGTCCGCACAAGCGGTGGAGCATGTGGTTTAATTCGATGATACGCGAGGAACCTTACCCGGGCTAGAAT--GAAACAAGGTGCTGCATGGCTGTCGTCAGCTCGTGCCGTGAGGTGTTGGGTTAAGTCCCGCAACGAGCG-CAACCCCTATTGTTAGTTGCCAT-CAGTTAAGCTGGGGACTCT-AACAAGACTGCCTGCGCAAGCAGAGAGGAAGGAGGGGACGACGTCAAGTCATCATGGCCCTTACGCCCGGGGCGACACACGTGCTACAATGGCGCATACAGCGGGTAGCTACCTGGCAACAGGATGCCAACCTCTAAAGTGCGTCTCAGTTCGGATCGGGGTCTGCAACTCGACCCCGTGAAGCTGGAATCGCTAGTAATCGCGCATCAGCCATGGCGCGGTGAATACGTTCCCGGACCTTGTACACACCGCCCGTCAAGCCATGGAAGTCGGGTAGACCTGAAGC-------------GGAGCCGTTTAGGGTAGAACCGGTAACTGGGGCTAAGTCGTAACAAGG-TAGCCGTACCGGAAGGTGCGGCTGGAACACCT-------------									
Cellulophaga_lytica_DSM_7489_strain_ATCC_23178					--------------------------------------------------------------------------------------------GGGTGC-GTAACGCGTATACAATCTGCCTTACACTAAGGGATAGCCCTGTGAAATTTGGATTNACACCTTATNGTTTA-TATGGCATCA---TGTAAGATGAGTATGCNTCCCATTAGTTTGTTGG-TA-AGGTAACGGCTTACCAAGACTACGATGGGTAGGGNCCCTGAGAGGGGGA-NCCCCCACACTGGTACTGAGACACGGACCAGACT-CCTACGGGAGGCATCNTTGAGGAATATTGGACAATGGAGGAGACTCTGATCCAGCCATGCCGCGTGCAGGA-AGACGGTCC-TATGGATTGTAAACTNC-TTTTATACAGGAAGAATAAGTACGTGTGGTGACGGTACTGTAAGAATAAGGACCGGCTAACTCCGTGCCAGCANCNNCGGTAATACGGAGGGTCCAAGCGTTATCCGGAATTATTGGGTTTAAAGGGTCCGTAGGCGGGCTGTTAAGTCAGGGGTGAAAGTTTGCAGCTCAACTG-TA-GAATTGCCTTTGATACTGATGGTCTTGAATTATTGTGAAGTGGTTAGAATATGTAGTGTAGCGGTGAAATGCATAGATATTACATAGAATACCGATTGCGAAGGCAGATCACTAACAA-TTGATTGACGCTGATGGACGAAAGCGTGGGTAGCGAACAGGATTAGATACCCTGGTAGTCCTCGCCGTAAACGATGGATACTAGCTNTTT--AGCGGCCAAGCGAAAGTGATAAGTATCCCACCTGGGGA-GTACGTTCACAAGAATGAAACTCAAAGGAATTGACGGGNNCCCGCACAATCGGTGGAGCATGTGGTTTAATTCGATGATACGCGAGGAACCTTACCAGGGCTTAAATA-TTTACAAGGTGCTNCATGGTTGTCGTCAGCTCGTGCCGTGAGGTGTTATGTTAAGTCCTATAACGAGCG-CAACCCCTGTTGTTAGTTACCAG-CTCTTATGGTGGGGTCTCT-AGCAAGACTGCCGGTGCAAACCGTGAGGAAGGTGGGGATGACGTCAAATCATCACGGCCCTTACGTCCTGGGCCACACACGTGCTACAATGGTAGGTACAGAGAGCAGCCTCTTAGCGATAAGGAGCGAATCTA-AAAACCTATCACAGTTCGGATCGGAGTCTGCNNCTCGACTCCGTGAAGCTGGAATCGCTAGTAATCGGATATCAGCCATGATCCGGTGAA------------------------------------------------------------------------------------------------------------------------------------------------------------------------														
Ornithobacterium_rhinotracheale_DSM_15997						-----------------AGAGTTT--GATCCTGGCTCAGGATGAACGCTAGCGGGAGGCT-TAACACATGCAAGTCGAGGGAACCGGCGCACGGGTGC-GTAACGCGTATGCAACTTGCCCTTATCAGGAGGATAGCCCGGGGAAACTCGGATTAATACTCCATAAGAT--GTTGGCATCG---ATAAGGATAGGCATGCGTCAGATTAGTTAGTTGG-TA-GTGTAACGGACTACCAAGGCGATGATCTGTAGGGGTCCTGAGAGGGTGA-ACCCCCACACTGGTACTGAGACACGGACCAGACT-CCTACGGGAGGCAGCAGTGAGGAATATTGGACAATGGAGGGAACTCTGATCCAGCCATCCCGCGTGCAGGA-AGACGGCCC-TATGGGTTGTAAACTGC-TTTTGTATGGGGATAAATCTTACGTGAGTTGAAGGTACCATACGAATAAGCATCGGCTAACTCCGTGCCAGCAGCCGCGGTAATACGGAGGATGCAAGCGTTATCCGGATTCATTGGGTTTAAAGGGTCCGTAGGCGGGCTGATAAGTCAGTGGTGAAATTTTGTCGCTCAACGA-TA-AAACTGCCATTGATACTGTTAGTCTTGAGTGATATTGAAGTAGCTGGAATGTGTAGTGTAGCGGTGAAATGCATAGATATTACACAGAACACCGATTGCGAAGGCAGGTTACTAAGTA-TTAACTGACGCTGAAGGACGAAAGCGTGGGGAGCGAACAGGATTAGATACCCTGGTAGTCCACGCAGTAAACGATGCTAACTCGTTTTCG--GGAGACCAAGCGAAAGTGATAAGTTAGCCACCTGGGGA-GTACGTTCGCAAGAATGAAACTCAAAGGAATTGACGGGGGCCCGCACAAGCGGTGGAGCATGTGGTTTAATTCGATGATACGCGAGGAACCTTACCAAGGCTTAAATA-AATGCAAGGTGCTGCATGGCTGTCGTCAGCTCGTGCCGTGAGGTGTTAGGTTAAGTCCTGCAACGAGCG-CAACCCCTATCATTAGTTGCCAG-CGTTAAAGACGGGGACTCT-AATGAGACTGCCAACGCAAGTTGAGAGGAAGGTGGGGACGACGTCAAGTCATCACGGCCCTTACGTCTTGGGCCACACACGTGCTACAATGGTCGGTACAGAGGGCAGCTACCAGGCGACTGGATGCGAATCTC-AAAGCCGATCTCAGTTCGGATTGGAGTCTGCAACTCGACTCTATGAAGCTGGAATCGCTAGTAATCGCAAATCAGCCATGTTGCGGTGAATACGTTCCCGGGCCTTGTACACACCGCCCGTCAAGCCATGGAAGCTGGGGGTACCTGAAGT-------------GGAGCTGCCTAGGGTAAAACTAGTAACTGGGGCTAAGTCGTAACAAGG-TAGCCGTACCGGAAGGTGCGGCTGGAACATCT-------------													
Porphyromonas_asaccharolytica_DSM_20707							--------TAACAATGGAGAGTTT--GACTCTGGCTCAGGATGAACGCTAGCGATAGGCT-TAACACATGCAAGTCGAGGGGACCGGCGAATGGGTGA-GTAACACGTATGCAACTTACCTCTTAGTGGTGAATAACCCGATGAAAGTCGGACTAATACACCATATACTC-AATCCCATGA---TAAGAGATGGGCCTGCGTTCCATTAGCTAGTTGG-TA-AGGTAACGGCTTACCAAGGCAACGATGGATAGGGGGACTGAGAGGTTGA-CCCCCCACATTGACACTGAGATACGGGTCNAACT-CCTACGGGAGGCAGCAGTGAGGAATATTGGTCAATGGGCGAGAGCCTGAACCAGCCAAGTCGCGTGAAGGA-AGACTGCCCGCAAGGGTTGTAAACTNC-TTTTGTATGGGATTAAAGTCTACGTGNTTTGCAGTTACCATACGAATAAGCATCGGCTAACTCCGTGCCAGCAGCCGCGGTAATACGGAGGATGCGAGCGTTATCCGGAATTATTGGGTTTAAAGGGTGCGTAGGTTGCAAGGGAAGTCAGGGGTGAAAAGCTGTAGCTCAACTA-TG-GTCTTGCCTTTGAAACTCTCTAGCTAGAGTGTACTGGAGGTACGTGGAACGTGTGGTGTAGCGGTGAAATGCATAGATATCACACAGAACTCCGATTGCGCAGGCAGCGTACTACATT-ACAACTGACACTGAAGCACGAAAGCGTGGGTATCCAACAGGATTAGATACCCTGGTAGTCCACGCAGTAAACGATGAATACTAGATCTAT--TGGGTCTAAGCGAAAGCGATAAGTATTCCACCTGGGGA-GTACGCCGGCAACGGTNAAACTCAAAGAGATTGGCGGGGGTCCGCACAAGCGGAGGAACATGTGGTTTAATTCGATGATACGCGAGGAACCTTACCCGGGATTGAAAT-CTATGTAGGTGCTGCATGGTTGTCGTCAGCTCGTGCCGTGAGGTGTCGGCTTAAGTGCCATAACGAGCG-CAACCCGCGTCGATAGTTACTAA-CGATCAAGTCGAGGACTCT-ATCGAGACAGCCGTCGTAAGACGTGAGGAAGGAGCGGATGACGTCAAATCAGCACGGCCCTTACATCCGGGGCGACACACGTGTTACAATGGTAGGGACAGCGAGCAGCCATCTGGTGACAGAGAGCTAATCTA-AAACCCTATCCCAGTTCGGATCGGAGTCTGCAACTCGACTCTGTGAAGCTGGATTCGCTAGTAATCGCGCATCAGCCATGGCGCGGTGAATACGTTCCCGGACCTTGCACACACCGCCCGTCAAGCCATGGGAGTCGGGGGTACCTGAAGA-------------GGAGCGCTTGAGGGTAAAACTGGTGACTGGGGC-------------------------------------------------------------												
Cyclobacterium_marinum_DSM_745									-----------------AGAGTTT--GATCCTGGCTCAGGATGAACGCTAGCGGCAGGCC-TAATACATGCAAGTCGTACGGAGTGGCGCACGGGTGC-GTAACGCGTATGCAACCTACCTGTTACAGGGAGATAGCCCGGGGAAACTCGGATTAATATTCCATAGTATA-TGTTGCATGG---TAACAGATGGGCATGCGTAGGATTAGCTAGTTGG-CG-AGGTAACGGCTCACCAAGGCGACGATCCTTAGGGGTTCTGAGAGGAAGG-TCCCCCACACTGGCACTGAGATACGGGCCAGACT-CCTACGGGAGGCAGCAGTAGGGAATATTGGTCAATGGGCGAGAGCCTGAACCAGCCATGCCGCGTGCAGGA-AGACGGCGT-TCTGCGTTGTAAACTGC-TTTTATCTGGGAAGAAAAAG-TTGCGAATTGCCGGTACCAGAAGAATAAGCACCGGCTAACTCCGTGCCAGCAGCCGCGGTAATACGGAGGGTGCAAGCGTTGTCCGGATTTATTGGGTTTAAAGGGTGCGTAGGCGGCTGATTAAGTCAGCGGTGAAAGTTCTCGGCTCAACCG-AG-AGACTGCCGTTGATACTGGTTAGCTTGAGTTATGGAGGGGTACATGGAATTTATGGTGTAGCGGTGAAATGCATAGATACCATAAGGAACACCGATAGCGAAGGCATTGTACTGGCCA-TAAACTGACGCTGAGGCACGAAAGCGTGGGTAGCGAACAGGATTAGATACCCTGGTAGTCCACGCCGTAAACGATGATCACTCGCTTTAC--TGAGGCCAAGCGAAAGCGTTAAGTGATCCACCTGGGGA-GTACGCCGGCAACGGTGAAACTCAAAGGAATTGACGGGGGTCCGCACAAGCGGTGGAGCATGTGGTTTAATTCGATGATACGCGAGGAACCTTACCCGGGCTAGAAT--GAAACAAGGTGCTGCATGGCTGTCGTCAGCTCGTGCCGTGAGGTGTTGGGTTAAGTCCCGCAACGAGCG-CAACCCCTGTTGTCAGTTGCCAT-CAATAATGTTGGGGACTCT-GACAAGACTGCCCGCGCAAGCGGAGAGGAAGGAGGGGACGACGTCAAGTCATCATGGCCCTTACGCCCGGGGCGACACACGTGCTACAATGGCGCATACAGCGGGTAGCGACACGGCAACGTGAAGCCAACCTCTAAAGTGCGTCTCAGTTCGGATCGGGGTCTGCAACCCGACCCCGTGAAGCTGGAATCGCTAGTAATCGCGCATCAGCCATGGCGCGGTGAATACGTTCCCGGACCTTGTACACACCGCCCGTCAAGCCATGGAAGTCGGGTAGACCTGAAGA-------------GGAGCCGTTTAGGGTAGAACCGGTAACTGGGGCTAAGTCGTAACAAGG-TAGCCGTACCGGAAGGTGCGGCTGGAACACCT-------------										
Bernardetia_litoralis_DSM_6794									-----------------AGAGTTT--GATCCTGGCTCAGGATGAACGCTAGCGGTAGGCT-TAATACATGCAAGTCGTACGGAGTGGCGCACGGGTGC-GTAACACGTATGTAACCTACCTTGTAGAGAGGGATAGCCCGAAGAAATTTGGATTAATACCTCGTGGTCTT-GAAGGCATCT---TACAAGATGGACATGCGCATGATTAGATTGTTGG-TG-AGGTAACGGCTCACCAAGTCCTTGATCATTAGGGGTTCTGAGAGGAAGG-TCCCCCACACTGGCACTGAGATACGGGCCAGACT-CCTACGGGAGGCAGCAGTAGGGAATATTGGACAATGGAGGCAACTCTGATCCAGCCATACCGCGTGAAGGA-AGACGGTCC-TCTGGATTGTAAACTTC-TTTTATACAGGAAGAAATGCCTTGCGTTTTGACGGTACTGTATGAATAAGCACCGGCTAACTACGTGCCAGCAGCCGCGGTAATACGTAGGGTGCAAGCGTTGTCCGGAATTACTGGGTTTAAAGGGTACGTAGGTGGGCGTCTAAGTCTGGAGTGAAAGTTTGAGGCTCAACCT-CG-AAAGTGCTTTGGATACTGGGCGTCTAGAATTAGATATAGGTAGCTGGAATTTGTGGTGTAGCGGTGAAATGCATAGATACCACGAGGAACACCAATTGCGAAGGCAGGCTACTGGGTC-TATATTGACACTGATGTACGAAAGTGTGGGTAGCGAACAGGATTAGATACCCTGGTAGTCCACACCGTAAACGATGATTACTCGGTGCTTT-AGTGCCTTAGGGAAACCGTTAAGTAATCCACCTGGGGA-GTACGTTGGCAACAATGAAACTCAAAGGAATTGACGGGGGTCCGCACAAGCGGTGGAGCATGTGGTTTAATTCGATGATACGCGAGGAACCTTACCTGGGCTAGAAT--AAAGCAAGGTGCTGCATGGCTGTCGTCAGCTCGTGCCGTGAGGTGTTGGGTTAAGTCCCGCAACGAGCG-CAACCCCTATTTGTAGTTACCAT-CAGTTAAGCTGGGGACTCT-ACAAAGACTGCCTACGCAAGTAGTGAGGAAGGTGGGGACGACGTCAAGTCATCATGGCCCTTACGTCCAGGGCTACACACGTGCTACAATGGTCGGTACAGCGTGCAGTAAGCTAGCGATAGTTAACGAATCACGAAAGCCGGTCACAGTTCGGATTGGAGTCTGCAACTCGACTCCATGAAGTTGGAATCGCTAGTAATCGCATATCAGCAACGATGCGGTGAATACGTTCCCGGACCTTGTACACACCGCCCGTCAAGCCATGGGAGTTGGGTGTGCCTGAAGG-------------GAAGCTGCTTAGGGCAAAACTAGCGACTGGGGCTAAGTCGTAACAAGG-TAGCCGTACCGGAAGGTGCGGCTGGAACACCT-------------										
Muricauda_ruestringensis_DSM_13258								-----------------AGAGTTT--GATCCTGGCTCAGGATGAACGCTAGCGGCAGGCC-TAACACATGCAAGTCGAGGGGACCGGCGCACGGGTGC-GGAACGCGTATGGAACCTGCCCCTGTCAGGGGAATAGCCCAGGGAAACTTGGATTAATGCCCCATGGTACC-AATCGCATGA---ACAGGGATGGCCATGCGTACCATTAGTTAGTTGG-TG-GGGTAACGGCCCACCAAGGCAGCGATGGTTAGGGGCCCTGAGAGGGGGA-TCCCCCACACTGGTACTGAGACACGGACCAGACT-CCTACGGGAGGCAGCAGTGAGGAATATTGGACAATGGGCGGGAGCCTGATCCAGCCATGCCGCGTGCAGGA-TGACGGCCC-TATGGGTTGTAAACTGC-TTTTATACGGGAAGAAACGCTACGTGGTCTGACGGTACCGTAAGAATAAGGACCGGCTAACTCCGTGCCAGCAGCCGCGGTAATACGGAGGGTCCGAGCGTTATCCGGAATCATTGGGTTTAAAGGGTCCGTAGGCGGGCCTGTAAGTCAGGGGTGAAAGTTTGTGGCTCAACCA-TA-AAATTGCCTTTGATACTGCAGGTCTTGAGTCATGGTGGGGTCGCCGGAACATGTGGTGTAGCGGTGAAATGCATAGATATCACATAGAACACCGATCGCGAAGGCAGGTGGCCAACCA-TGTACTGACGCTGATGGACGAAAGCGTGGGTAGCGAACGGGATTAGATACCCCGGTAGTCCACGCCGTAAACGATGGATACTAGCTGTGG--CGTGGCCAAGCGAAAGTGATAAGTATCCCACCTGGGGA-GTACGTTCGCAAGAATGAAACTCAAAGGAATTGACGGGGGCCCGCACAAGCGGTGGAGCATGTGGTTTAATTCGATGATACGCGAGGAACCTTACCAGGGCTTAAATA-CCTGCAAGGTGCTGCATGGTTGTCGTCAGCTCGTGCCGTGAGGTGTCAGGTTAAGTCCTATAACGAGCG-CAACCCCTACCGTTAGTTGCCAG-CATTAAAGATGGGGACTCT-AACGGGACTGCCGGTGCAAACCGTGAGGAAGGTGGGGACGACGTCAAATCATCACGGCCCTTACGTCCTGGGCTACACACGTGCTACAATGGCCGGTACAGAGGGAAGCCACCCCGCAAGGGGGCGCGGATCTA-AAAACCGGTCACAGTTCGGATCGGGGTCTGCAACTCGACCCCGTGAAGCTGGAATCGCTAGTAATCGGATATCAGCCATGATCCGGTGAATACGTTCCCGGGCCTTGTACACACCGCCCGTCAAGCCATGGAAGCCGGGAGTGCCTGAAGT-------------GGAGCGGCCTAGGGCAAAATCGGTAACTAGGGCTAAGTCGTAACAAGG-TAGCCGTACCGGAAGGTGCGGCTGGAACACCT-------------											
Prevotella_dentalis_DSM_3688									--------------------GTTT--GATCCTGGCTCAGGATGAACGCTGGCTACAGGCT-TAACACATGCAAGTCGAGGGGACCGGCGCACGGGTGA-GTAACGCGTATCCAACCTACCTTCAAGCAGGGGACAATCCGTAGAAATGCGGTCTGATACCCTATGTATTC-CAGGTCCTCC---TTGTTGATGGGGATGCGTCCGATTAGCTTGTTGG-CG-GGGCAACGGCCCACCAAGGCAACGATCGGTAGGGGTTCTGAGAGGAAGG-TCCCCCACACTGGAACTGAGACACGGTCCAGACT-CCTACGGGAGGCAGCAGTGAGGAATATTGGTCAATGGGCGTAAGCCTGAACCAGCCAAGTAGCGTGCAGGA-TGACGGCCC-TATGGGTTGTAAACTGC-TTTTATACGGGGATAAAGTGCACGTGTTTTGCAGGTACCGTATGAATAAGGACCGGCTAATTCCGTGCCAGCAGCCGCGGTAATACGGAAGGTCCGGGCGTTATCCGGATTTATTGGGTTTAAAGGGAGCGTAGGCCGCATGTCAAGCGTGTTGTGAAATGCAGGTGCTCAACAC-CT-GGATTGCAGCGCGAACTGTCGTGCTTGAGTGTGCGCAACGTTGGCGGAATTCGTCGTGTAGCGGTGAAATGCTTAGATATGACGAGGAACCCCGATTGCGAAGGCAGCTGACGGGAGC-ATAACTGACGCTGAAGCTCGAAGGTGCGGGTATCGAACAGGATTAGATACCCTGGTAGTCCGCACGGTAAACGATGGATGCCCGCCGTCCT-TGTGGCCAAGCGAAAGCATTAAGCATCCCACCTGGGGA-GTACGCCGGCAACGGTGAAACTCAAAGGAATTGACGGGGGCCCGCACAAGCGGAGGAACATGTGGTTTAATTCGATGATACGCGAGGAACCTTACCCGGGCTTGAATC-CTGCGAAGGTGCTGCATGGTTGTCGTCAGCTCGTGCCGTGAGGTGTCGGCTCAAGTGCCATAACGAGCG-CAACCCCTCTCCGCAGTTGCCAT-CGGTCATGCCGGGCACTCT-GTGGACACTGCCGCCGCAAGGTGTGAGGAAGGTGGGGATGACGTCAAATCAGCACGGCCCTTACGTCCGGGGCTACACACGTGTTACAATGGGGGGCACAGCAAGCCGGCCGCGTGCAAACGCGGTCCAATCCT-AAATCCCCCCTCAGTTCGGACTGGGGTCTGCAACCCGACCCCACGAAGCTGGATTCGCTAGTAATCGCGCATCAGCCATGGCGCGGTGAATACGTTCCCGGGCCTTGTACACACCGCCCGTCAAGCCATGAAAGCCGGGGGTGCCTGAAGT-------------GGATCGGCCTAGGGCAAAACTGGTGATTGGGGCTAAGTCGTAACAAGG-TAGCCGTACCGGAAGGTGCGGCTGGAACACCTCCTTTCG------										
Owenweeksia_hongkongensis_DSM_17368_strain_UST20020801			---------------------------------GCTCAGGATGAACGCTAGCGGCAGGCT-TAACACATGCAAGTCGAACGGAGTGGCGCACGGGTGC-GTAACGCGTATGCAATCTACCCCTATCAGGAGGATAGCCCAGAGAAATTTGGATTAATACTCCATAATATT-AATCACATGT---ATAGGGATGAGCATGCGTCCTATTAGCTAGTTGG-TA-GTGTAACGGACTACCAAGGCAACGATAGGTAGGGGGCCTGAGAGGGTGA-TCCCCCACACTGGTACTGAGACACGGACCAGACT-CCTACGGGAGGCAGCAGTGAGGAATATTGGTCAATGGACGAAAGTCTGAACCAGCCATGCCGCGTGCAGGA-TGACGGCCC-TATGGGTTGTAAACTGC-TTTTATATGGGAATAAACCCGACGTGGGCTGAAGGTACCATAAGAATAAGGACCGGCTAACTCCGTGCCAGCAGCCGCGGTAATACGGAGGGTCCAAGCGTTATCCGGATTTATTGGGTTTAAAGGGTCCGTAGGCGGGATATTAAGTCAGTGGTGAAAGCCTGCAGCTTAACTG-TA-GCACTGCCATTGATACTGGTATTCTTGAGTATAGTTGAAGTGGGCGGAATATGTCATGTAGCGGTGAAATGCATAGATATGACATAGAACACCTATTGCGAAGGCAGCTCACTAAGCT-ATCACTGACGCTAAGGGACGAAAGCGTGGGTAGCAAACAGGATTAGATACCCTGGTAGTCCACGCCGTAAACGATGATCACTCGCTGTTG--AGCGGCCAAGCGAAAGCATTAAGTGATCCACCTGGGGA-GTACGCTCGCAAGAGTGAAACTCAAAGGAATTGACGGGGGCCCGCACAAGCGGTGGAGCATGTGGTTTAATTCGATGATACGCGAGGAACCTTACCTGGGCTTAAATA-TTTACAAGGTGCTGCATGGTTGTCGTCAGCTCGTGCCGTGAGGTGTCGGGTTAAGTCCCATAACGAGCG-CAACCCCTATTCTTAGTTGCCAG-CGATAATGTCGGGGACTCT-AGGAAAACTGCCCGCGCAAGCGGTGAGGAAGGTGGGGATGACGTCAAATCATCACGGCCCTTACGTCCAGGGCCACACACGTGCTACAATGGTAGTGACAAAGGGCAGCTACACAGCGATGTGATGCTAATCTC-AAACACTATCTCAGTTCGGATCGCAGTCTGCAACTCGACTGCGTGAAGCTGGAATCGCTAGTAATCGCGCATCAGCCATGGCGCGGTGAATACGTTCCCGGGCCTTGTACACACCGCCCGTCAAGCCATGGAAGCTGGGGGTGCCTGAAGT-------------GGAGCTGCCTAGGGTAAAACTAGTGACTGGGGCTAAGTCGTAACAAGG-TAGCCGTACCGGAAGGTGCGG------------------------																
Solitalea_canadensis_DSM_3403									------------------GAGTTT--GATCCTGGCTCAGGATGAACGCTAGCGGCAGGCC-TAATACATGCAAGTCGAACGAAGTGGCGCACGGGTGC-GTAACACGTATGCAACCTACCTTCAATTGGGGGATAGCCTTCCGAAAGGGAGATTAATACCGCATAAGATA-GATGGCATCA---TTGAAGATGGGCATGCGTTGCATTAGCTAGTTGG-TA-AGGTAACGGCTTACCAAGGCTACGATGCATAGGGGATCTGAGAGGATGG-TCCCCCACACTGGTACTGAGATACGGACCAGACT-CCTACGGGAGGCAGCAGTAAGGAATATTGGTCAATGGACGGAAGTCTGAACCAGCCATGCCGCGTGCAGGA-AGACGGCCC-TATGGGTTGTAAACTGC-TTTTGTCGGGGAATAAACCTTACGTGAGTTGAAGGTACCCGAAGAATAAGGATCGGCTAACTCCGTGCCAGCAGCCGCGGTAATACGGAGGATCCAAGCGTTATCCGGATTTATTGGGTTTAAAGGGTGCGTAGGCGGTAAATTAAGTCAGAGGTGAAAGCCTGCAGCTCAACTG-TA-GAACTGCCTTTGATACTGGTTTACTTGAGTACAGATGAAGTGGGCGGAATGTGACAAGTAGCGGTGAAATGCATAGATATGTCACAGAACACCGATTGCGAAGGCAGCTCACTAAAGT-GTAACTGACGCTGAGGCACGAAAGCGTGGGGATCAAACAGGATTAGATACCCTGGTAGTCCACGCCCTAAACGATGATTACTCGCTGTCG--GGCGGCTAAGCGAAAGCGTTAAGTAATCCACCTGGGGA-GTACGGTCGCAAGATTGAAACTCAAAGGAATTGACGGGGGCCCGCACAAGCGGAGGAGCATGTGGTTTAATTCGATGATACGCGAGGAACCTTACCCGGGCTTGAAA--GAAACTAGGTGCTGCATGGCTGTCGTCAGCTCGTGCCGTGAGGTGTTGGGTTAAGTCCCGCAACGAGCG-CAACCCCTATGATTAGTTGCCAG-CA-TTAAGATGGGGACTCT-AATCAGACTGCCTACGCAAGTAGAGAGGAAGGCGGGGACGACGTCAAGTCATCATGGCCCTTACGTCCGGGGCTACACACGTGCTACAATGGATGGTACAGAGGGCTGCGACCTAGTAATAGGAAGCCAATCTCAAAAGCCATTCACAGTTCGGATTGAGGTCTGCAACTCGACCTCATGAAGTTGGATTCGCTAGTAATCGCGTATCAGCAATGACGCGGTGAATACGTTCCCGGGCCTTGTACACACCGCCCGTCAAGCCATGAAAGCCGGGGGTGCCTAAAGA-------------GGAGCGGTTTAGGGCAAAACTGGTAATTAGGGCTAAGTCGTAACAAGG-TAGCCGTACCGGAAGGTGCGGCTGGAATACCTCCTTT--------										
Emticicia_oligotrophica_DSM_17448_strain_GPTSA100-15			-----------------AGAGTTT--GATCCTGGCTCAGGATGAACGCTAGCGGCGGGCT-TAATACATGCAAGTC-AAGGGACCGGCGTACGGGTGC-GTAACGCGTATGGAACCTGCCCTTATCTGGGGGATAACTCGGGGAAACTCGAGCTAATACCGCATAAGATA-GATGGCATCA---ATAAGGATGGCCATGCGTAAGATTAGATAGTTGG-TG-GGGTAACGGCTCACCAAGTCTACGATCTTTAGGGGCTCTGAGAGGAGAA-TCCCCCACACTGGCACTGAGATACGGGCCAGACT-CCTACGGGAGGCAGCAGTAGGGAATATTGGGCAATGGGCGGAAGCCTGACCCAGCCACGCCGCGTGCAGGA-AGAAGGCCC-TCTGGGTTGTAAACTGC-TTTTGATTGGGAAGAAAGCACATGCGTTTTGACGGTACCAATCGAATAAGCCACGGCTAACTACGTGCCAGCAGCCGCGGTAATACGTAGGTGGCGAGCGTTATCCGGATTTATTGGGTTTAAAGGGTGCGTAGGCGGCTGATTAAGTCAGCGGTGAAAGGTAGCAGCTTAACTGTTT-TACATGCCGTTGATACTGGTTAGCTTGAGTTGACAGAAGGCAGATAGAATTTCTGGTGTAGCGGTGAAATGCTTAGATACCAGGAGGAATACCGATTGCGAAGGCAGTCTGCTGCAGT-CACACTGACGCTGAGGCACGAAGGTGCGGGGATCAAACAGGATTAGATACCCTGGTAGTCCGCACAGTAAACGATGATTACTAGATGTTG--AGTGTCCAAGGGAAACCGATAAGTAATCCACCTGGGGA-GTACGCCGGCAACGGTGAAACTCAAAGGAATTGACGGGGGTCCGCACAAGCGGTGGAGCATGTGGTTTAATTCGATGATACGCGAGGAACCTTACCTGGACTAGAAT--AAAACAAGGTGCTGCATGGCTGTCGTCAGTTCGTGCCGTGAGGTGTTGGGTTAAGTCCCGCAACGAACG-CAACCCCTGTTATCTGTTGCCAG-CGATTAAGTCGGGGACTCA-GATAAGACTGCCTACGCAAGTAGAGAGGAAGGAGGGGACGACGTCAAGTCATCATGGCCCTTACGTCCAGGGCAACACACGTGCTACAATGGACAATACAGAGTGTTGCGAGCTAGCAATAGTAAGCCAATCACAAAAGTTGTTCACAGTTCGGATTGGGGTCTGCAACTCGACCCTATGAAGCTGGAATCGCTAGTAATCGAATATCAGCTATGATTCGGTGAATACGTTCCCGGACCTTGTACACACCGCCCGTCAAGCCATGGAAGTTGGGTAGACCTGAAGC-------------AGATTTCGTTAGGGTAGAATCAGTAACTGGGGCTAAGTCGTAACAAGG-TAGCCGTACCGGAAGGTGTGGCTGGAACACCT-------------																
Niabella_soli_DSM_19437_strain_JS13-8							----------------------------------------------------------------------------GAGGGGACCGGCAAACGGGTGA-GGAACACGTACACRACCTTMCTTTAAGTGGAGGATAGCCCAGGGAAACTTGGATTAATACTTCGTAACATG-TGAGGCATCT-CGTTAAAGACGGGTGTGCGTATGATTAGATAGTTGG-TG-TGGTAACGGCGCACCAAGTCAACGATCATTAACTGGTGTGAGAGCACGA-CCAGTCACACGGGCACTGAGACACGGGCCCGACT-CCTACGGGAGGCAGCAGTAAGGAATATTGGTCAATGGAGGGAACTCTGAACCAGCCATGCCGCGTGGAGGA-TGAAGGTCC-TCTGGATTGTAAACTTC-TTTTATCTGGGGCGAAAAAGCTTTCTAACTGACGGTACCAGATGAATAAGCACCGGCTAACTCCGTGCCAGCAGCCGCGGTAATACGGAGGGTGCAAGCGTTATCCGGATTCACTGGGTTTAAAGGGAGCGTAGGTGGGTTGGTAAGTCAGTGGTGAAATCTCCGGGCTTAACTC-GG-AAACTGCCATTGATACTATCAGTCTTGAATATTGTGGAGGTTAGCGGAATATGTCATGTAGCGGTGAAATGCATAGATATGACATAGAACACCAATTGCGAAGGCAGCTGGCTACACA-TATATTGACACTGAGGCTCGAAAGCGTGGGGATCAAACAGGATTAGATACCCTGGTAGTCCACGCCCTAAACTATGGATACTCGACATTT--AGTGTCTGAGCGAAAGCATTAAGTATCCCACCTGGGAA-GTACGATCGCAAGATTGAAACTCAAAGGAATTGGCGGGGGTCCGCACAAGCGGTGGAGCATGTGGTTTAATTCGATGATACGCGAGGAACCTTACCTGGGCTAGAATG-AAAGCAAGGTGCTGCATGGCTGTCGTCAGCTCGTGCCGTGAGGTGTTGGGTTAAGTCCCGCAACGAGCG-CAACCCCCATCACTAGTTGCCAT-CAGTAACGCTGGGAACTCT-AGTGAAACTGCCGTCGTAAGACGCGAGGAAGGAGGGGATGATGTCAAGTCATCATGGCCTTTATGCCCAGGGCTACACACGTGCTACAATGGGAAGGACAAAGGGTTGCCACCTGGTGACAGGGAGCTAATCCCAAAACCTTCTCTCAGTTCGGATCGCAGTCTGCAACTCGACTGCGTGAAGCTGGAATCGCTAGTAATCGTATATCAGCAATGATACGGTGAATACNTTCCCGGACCTTGCACACACCGCCCGTCAAGCCATGAAAGCCGGGTGTACCTGAAGT-------------GGAGCTGCCT------------------------------------------------------------------------------------												
Polaribacter_reichenbachii_strain_KMM_6386						------------------------------------------------------------------------------GGGGACCGGCGCACGGGTGC-GTAACGCGTATAGAACTTACCTTTTACAGAGGGATAGCCTTTAGAAATGAAGATTAATACCTCATAGTATT-ACTGGCATCG---TAAAAGATGGCTATGCGTCCTATTAGCTAGATGG-TA-AGGTAACGGCTTACCATGGCTACGATAGGTAGGGGCCCTGAGAGGGGGA-TCCCCCACACTGGTACTGAGACACGGACCAGACT-CCTACGGGAGGCAGCAGTGAGGAATATTGGGCAATGGAGGAGACTCTGACCCAGCCATGCCGCGTGCAGGA-AGACTGCCC-TATGGGTTGTAAACTGC-TTTTATACAGGAAGAAACACTACGTGGCTTGACGGTACTGTAAGAATAAGGACCGGCTAACTCCGTGCCAGCAGCCGCGGTAATACGGAGGGTCCGAGCGTTATCCGGAATCATTGGGTTTAAAGGGTCCGCAGGCGGTCGATTAAGTCAGAGGTGAAATCCCATAGCTTAACTA-TG-GAACTGCCTTTGATACTGGTTGACTTGAGTCATATGGAAGTAGATAGAATGTGTAGTGTAGCGGTGAAATGCATAGATATTACACAGAATACCGATTGCGAAGGCAGTCTACTACGTA-TGTACTGACGCTCATGGACGAAAGCGTGGGGAGCGAACAGGATTAGATACCCTGGTAGTCCACGCCGTAAACGATGGACACTAGTTGTTG--AGTGACTAAGCGAAAGTGATAAGTGTCCCACCTGGGGA-GTACGATCGCAAGATTGAAACTCAAAGGAATTGACGGGGGCCCGCACAAGCGGTGGAGCATGTGGTTTAATTCGATGATACGCGAGGAACCTTACCAGGGCTTAAATA-ATTACAAGGTGCTGCATGGTTGTCGTCAGCTCGTGCCGTGAGGTGTCAGGTTAAGTCCTATAACGAGCG-CAACCCTTGTCGTTAGTTGCCAG-CATTAAAGATGGGGACTCT-AACGAGACTGCCGGTGCAAACCGCGAGGAAGGTGGGGATGACGTCAAATCATCACGGCCCTTACGTCCTGGGCCACACACGTGCTACAATGGTATGGACAATGAGCAGCCATCTGGCAACAGAGAGCGAATCTA-AAACCATATCACAGTTCGGATCGGAGTCTGCAACTCGACTCCGTGAAGCTGGAATCGCTAGTAATCGGATATCAGCCATGATCCGGTGAATACGTTCCCGGGCCTTGTACACACCGCCCGTCAAGCCATGGAAGCTGGGAGTGCCTGAAGT-------------GGAGCCGCCTAGGGTAAAACTGG-----------------------------------------------------------------------													
Flavobacterium_indicum_GPTSA100-9								-----------------AGAGTTT--GATCCTGGCTCAGGATGAACGCTAGCGGCAGGCC-TAACACATGCAAGTCGAGGGGACCGGCGCACGGGTGC-GTAACGCGTATGCAATCTACCTTGTACAGGGGGATAGCCCAGAGAAATTTGGATTAATACCCCATGGTGTT-AGTGGCATCA---TACAAGATGAGCATGCGTCCCATTAGCTAGTTGG-TA-TGGTAACGGCATACCAAGGCTATGATGGGTAGGGGTCCTGAGAGGGAGA-TCCCCCACACTGGTACTGAGACACGGACCAGACT-CCTACGGGAGGCAGCAGTGAGGAATATTGGTCAATGGTCGCAAGACTGAACCAGCCATGCCGCGTGCAGGA-AGACGGTCC-TATGGATTGTAAACTGC-TTTTATACAGGAAGAAACCCCACGTGGCTTGACGGTACTGTATGAATAAGCATCGGCTAACTCCGTGCCAGCAGCCGCGGTAATACGGAGGATGCGAGCGTTATCCGGAATCATTGGGTTTAAAGGGTCCGTAGGCGGTTTAATAAGTCAGTGGTGAAATCTGGTCGCTCAACGA-TC-AAACTGCCATTGATACTGTTAGACTTGAATAATTGTGAAGTAACTAGAATATGTAGTGTAGCGGTGAAATGCTTAGATATTACATGGAATACCAATTGCGAAGGCAGGTTACTAACAA-TTTATTGACGCTGATGGACGAAAGCGTGGGGAGCGAACAGGATTAGATACCCTGGTAGTCCACGCCGTAAACGATGGATACTAGCTGTTC--AGTGGCTAAGCGAAAGTGATAAGTATCCCACCTGGGGA-GTACGCACGCAAGTGTGAAACTCAAAGGAATTGACGGGGGCCCGCACAAGCGGTGGAGCATGTGGTTTAATTCGATGATACGCGAGGAACCTTACCAGGGCTTAAATG-CTTTCAAGGTGCTGCATGGTTGTCGTCAGCTCGTGCCGTGAGGTGTCAGGTTAAGTCCTATAACGAGCG-CAACCCCTGTCGTTAGTTGCCAG-CGATCATGTCGGGAACTCT-AACGAGACTGCCGGTGTAAACCGTGAGGAAGGTGGGGATGACGTCAAATCATCACGGCCCTTACGTCCTGGGCCACACACGTGCTACAATGGCCAGTACAGAGAGCAGCCACTTAGCGATAAGGAGCGAATCTT-AAAACTGGTCTCAGTTCGGATTGGAGTCTGCAACTCGACTCTATGAAGCTGGAATCGCTAGTAATCGGATATCAGCCATGATCCGGTGAATACGTTCCCGGGCCTTGTACACACCGCCCGTCAAGCCATGGAAGCTGGGGGTACCTGAAGT-------------GGAGCTGCCTAGGGTAAAACTAGTAACTGGGGCTAAGTCGTAACAAGG-TAGCCGTACCGGAAGGTGCGGCTGGAACACCT-------------											
Elizabethkingia_anophelis_strain_R26							-----------------AGAGTTT--GATCATGGCTCAGGATGAACGCTAGCGGGAGGCC-TAACACATGCAAGCCGAGCGGAGCGGCGTACGGGTGC-GGAACACGTGTGCAACCTGCCTTTATCAGGGGGATAGCCTTTCGAAAGGAAGATTAATACCCCATAATAT--ATCGGCATCG---ATAGAGATGGGCACGCGCAAGATTAGCTAGTTGG-TG-AGGTAACGGCTCACCAAGGCGACGATCTTTAGGGGGCCTGAGAGGGTGA-TCCCCCACACTGGTACTGAGACACGGACCAGACT-CCTACGGGAGGCAGCAGTGAGGAATATTGGACAATGGGTGGAAGCCTGATCCAGCCATCCCGCGTGCAGGA-AGACGGCCC-TATGGGTTGTAAACTGC-TTTTATCTGGGGATAAACCTTACGTGAGCTGAAGGTACCAGAAGAATAAGCACCGGCTAACTCCGTGCCAGCAGCCGCGGTAATACGGAGGGTGCAAGCGTTATCCGGATTTATTGGGTTTAAAGGGTCCGTAGGCGGACTGATAAGTCAGTGGTGAAATCCGACAGCTTAACTG-TC-GAACTGCCATTGATACTGTTAGCCTTGAGTAAGGTTGAAGTGGCTGGAATAAGTAGTGTAGCGGTGAAATGCATAGATATTACTTAGAACACCAATTGCGAAGGCAGGTCACTAAGTC-TTAACTGACGCTGATGGACGAAAGCGTGGGGAGCGAACAGGATTAGATACCCTGGTAGTCCACGCCGTAAACGATGATTACTCGTTTTTG--AGAGACTAAGCGAAAGTGATAAGTAATCCACCTGGGGA-GTACGTTCGCAAGAATGAAACTCAAAGGAATTGACGGGGGCCCGCACAAGCGGTGGAGCATGTGGTTTAATTCGATGATACGCGAGGAACCTTACCAAGACTTAAATG-TTTTCAAGGTGCTGCATGGTTGTCGTCAGCTCGTGCCGTGAGGTGTTAGGTTAAGTCCTGCAACGAGCG-CAACCCCTGTCACTAGTTGCTAA-C--TTAAGTTGAGGACTCT-AGTGAGACTGCCTACGCAAGTAGAGAGGAAGGTGGGGATGACGTCAAATCATCACGGCCCTTACGTCTTGGGCCACACACGTGCTACAATGGCCGGTACAGAGGGCAGCTACCTAGTGATAGGATGCAAATCTC-AAAGCCGGTCTCAGTTCGGATTGGAGTCTGCAACTCGACTCTATGAAGCTGGAATCGCTAGTAATCGCGCATCAGCCATGGCGCGGTGAATACGTTCCCGGGCCTTGTACACACCGCCCGTCAAGCCATGGAAGCTGGGGGTACCTGAAGT-------------GGAGCTGCCTAGGGTAAAACTAGTAACTAGGGCTAAGTCGTAACAAGG-TAACCG---------------------------------------												
Prevotella_intermedia_ATCC_25611								------------------------------------------------------TAGGTT-TAACACATGCAAGTCGAGGGGACCGGCGCACGGGTGA-GTATCGCGTATCCAACCTTCCCTCCACTCGGGGATACCCCGTTGAAAGACGGCCTAATACCCGATGTTGTC-AATGGCATCT---TGGAGGATGGGGATGCGTCTGATTAGCTTGTTGG-TGCGGGTAACGGCCCACCAAGGCTACGATCAGTAGGGGTTCTGAGAGGAAGG-TCCCCCACATTGGAACTGAGACACGGTCCAAACT-CCTACGGGAGGCAGCAGTGAGGAATATTGGTCAATGGACGTAAGTCTGAACCAGCCAAGTAGCGTGCAGGATTGACGGCCC-TATGGGTTGTAAACTGC-TTTTGTTGGGGAGTAAAGCGCACGTGCTTTGCATTTACCCTTCGAATAAGGACCGGCTAATTCCGTGCCAGCAGCCGCGGTAATACGGAAGGTCCAGGCGTTATCCGGATTTATTGGGTTTAAAGGGAGTGTAGGCGGTCTGTTAAGCGTGTTGTGAAATTTAGGTGCTCAACAT-CT-ACCTTGCAGCGCGAACTGGCGGACTTGAGTGCACGCAACGTATGCGGAATTCATGGTGTAGCGGTGAAATGCTTAGATATCATGACGAACTCCGATTGCGAAGGCAGCGTACGGGAGT-GTTACTGACGCTTAAGCTCGAAGGTGCGGGTATCGAACAGGATTAGATACCCTGGTAGTCCGCACGGTAAACGATGGATGCCCGCTGTTA--AGCGGCTAAGCGAAAGCATTAAGCATCCCACCTGGGGA-GTACGCCGGCAACGGTGAAACTCAAAGGAATTGACGGGGGCCCGCACAAGCGGAGGAACATGTGGTTTAATTCGATGATACGCGAGGAACCTTACCCGGGCTTGAATC-CTGTGAAGGTGCTGCATGGTTGTCGTCAGCTCGTGCCGTGAGGTGTCGGCTTAAGTGCCATAACGAGCG-CAACCCCTTTCCTTAGTTGCCAT-CAGTSATGCTGGGCACTCT-GGGGAYACTGCCACCGCAAGGTGTGAGGAAGGTGGGGATGACGTCAAATCAGCACGGCCCTTACGTCCGGGGCTACACACGTGTTACAATGGCCGGTACAGAGGGACGGTGYRATGYAAATMGCATCCAATCTT-AAAGCCGGTCCCAGTTCGGACTGAGGTCTGCAACCCGACCTCACGAAGCTGGATTCGCTAGTAATCGCGCATCAGCCATGGCGCGGTGAATACGTTCCCGGGCCTTGTACACACCGCCCGTCAAAGC-----------------------------------------------------------------------------------------------------------------------------------											
Draconibacterium_orientale_strain_FH5							----------ACAACGGAGAGTTT--GATCCTGGCTCAGGATGAACGCTAGCGGGAGGCC-TAACACATGCAAGTCGAGGGGACCGGCGCACGGGTGC-GTAACGCGTATGCAACCTTCCTTGTACAGAGGGATAGCCCATGGAAACGTGGATTAATATCTCATAGTATC-ATTCGCATGT---TACAAGATGGGCATGCGTAAGATTAGCTAGTTGG-TG-AGGTAACAGCTCACCAAGGCAACGATCTTTAGGGGTTCTGAGAGGATTA-TCCCCCACACTGGTACTGAGACACGGACCAGACT-CCTACGGGAGGCAGCAGTGAGGAATATTGGTCAATGGGCGCAAGCCTGAACCAGCCATCCCGCGTGCAGGA-TGACGGCCC-TATGGGTTGTAAACTGC-TTTTGTTTGCCAAGAATGGTTACGTGATTTGACGGTAGCAAATGAATAAGGACCGGCTAACTCCGTGCCAGCAGCCGCGGTAATACGGAGGGTCCAAGCGTTATCCGGATTTATTGGGTTTAAAGGGTGCGCAGGCGGAACTTTAAGTCAGTGGTGAAATCTTGCCGCTTAACGG-TA-AAATTGCCATTGATACTGAAGTTCTTGAATGTAGTTGAGGTAGGCGGAATGTGTTGTGTAGCGGTGAAATGCATAGATATGACACAGAACGCCAATTGCGAAGGCAGCTTACTAAGCT-ACTATTGACGCTGAGGCACGAAAGCGTGGGGAGCGAACAGGATTAGATACCCTGGTAGTCCACGCCGTAAACGATGATCACTCGCTGTTT--AGCGGCTGAGCGAAAGCATTAAGTGATCCACCTGGGGA-GTACGATCGCAAGGTTGAAACTCAAAGGAATTGACGGGGGCCCGCACAAGCGGAGGAACATGTGGTTTAATTCGATGATACGCGAGGAACCTTACCTGGGCTTAAATACTTTACAAGGTGCTGCATGGTTGTCGTCAGCTCGTGCCGTGAGGTGTCGGGTTAAGTCCCATAACGAGCG-CAACCCCTATCGTTAGTTGCTAG-CAGTAATGCTGAGGACTCT-AGCGAGACTGCCACCGTAAGGTGAGAGGAAGGTGGGGATGACGTCAAATCAGCACGGCCCTTATGTCCAGGGCTACACACGTGTTACAATGGTCGGTACAAAGGGCAGCTACCAGGCAACTGGATGCCAATCCC-AAAGCCGATCCCAGTTCGGATTGGAGTCTGCAACCCGACTCCATGAAGTTGGATTCGCTAGTAATCGGATATCAGCCATGATCCGGTGAATACGTTCCCGGGCCTTGTACACACCGCCCGTCAAACCATGGAAGCTGGGGGTACCTGAAGT-------------GGAGCGTCCTAGGGTAAAACTGGTAACTGGGGTTAAGTCGTAACAAGG-TAGCCGTACCGGAAGGTGTGGCTGGAACACCTCCTTT--------												
Hymenobacter_swuensis_DY53										-----------------AGAGTTT--GATCCTGGCTCAGGATGAACGCTAGCGGCAGGCC-TAATACATGCAAGTCGAACGGAGTGGCGCACGGGTGC-GTAACGCGTAACCAACCTGCCCTTGACTGGGGGATAGCCCGCCGAAAGGCGGATTAATACCGCATAAACCA-GGTGGCATCA---TCAAGGATGGGGTTGCGTGACATTAGCTAGTTGG-CG-GGGTAACGGCCCACCAAGGCGACGATGTCTAGGGGACCTGAGAGGGTGA-TCCCCCACACTGGCACTGAGATACGGGCCAGACT-CCTACGGGAGGCAGCAGTAGGGAATATTGGGCAATGGGCGAGAGCCTGACCCAGCCATGCCGCGTGCCGGA-TGAAGGCCT-TCTGGGTTGTAAACGGC-TTTTCTCAGGGAAGAAAAAG-ATGCGAACTGACGGTACCTGAGGAATAAGCACCGGCTAACTCCGTGCCAGCAGCCGCGGTAATACGGAGGGTGCAAGCGTTGTCCGGATTTATTGGGTTTAAAGGGTGCGTAGGCGGCCCGTTAAGTCCGGGGTGAAAGCCCACAGCTCAACTG-TG-GAACTGCCCTGGATACTGGCGGGCTTGAGTCCAGACGAGGTTGGCGGAATGGAAGGTGTAGCGGTGAAATGCATAGATACCTTCCAGAACCCCGATTGCGTAGGCAGCTGACTAGGCT-GGTACTGACGCTGAGGCACGAAAGCGTGGGGAGCGAACAGGATTAGATACCCTGGTAGTCCACGCCGTAAACGATGGATACTCGCTGGTG--ACTGGCTTAGCGAAAGCGGTAAGTATCCCACCTGGGGA-GTACGCTCGCAAGAGTGAAACTCAAAGGAATTGACGGGGGCCCGCACAAGTGGTGGAGCATGTGGTTTAATTCGATGATACGCGAGGAACCTTACCTAGGCTAGAAT--AAAGCAAGGTGCTGCATGGCCGTCGTCAGCTCGTGCCGTGAGGTGTTGGGTTAAGTCCCGCAACGAGCG-CAACCCCTACATTTAGTTGCCAT-CAGTTAAGCTGGGGACTCT-AGATGGACTGCCTGCGCAAGCAGTGAGGAAGGCGGGGACGACGTCAGGTCATCATGGCCCTTACGCCTAGGGCTACACACGTGCTACAATGGACGGTACAGAGGGTCGCTACACAGTGATGTGATGCCAATCTCAAAAGCCGTTCTCAGTTCGGATCGAAGTCTGCAACTCGACTTCGTGAAGCTGGAATCACTAGTAATCGCGTATCAGCAATGACGCGGTGAATACGTTCCCGGGCCTTGTACACACCGCCCGTCAAGCCATGGAAGTCTGGTAGACCTGAAGC-------------GAAGCCAGTTAGGGTAGAACAGGTAACTGGGGCTAAGTCGTAACAAGG-TAGCCGTACCGGAAGGTGCGGCTGGATCACCTCCTTT--------									
Gramella_flava_JLT2011											-----------------AGAGTTT--GATCCTGGCTCAGGATGAACGCTAGCGGCAGGCC-TAACACATGCAAGTCGAACGGAGTGGCGCACGGGTGC-GTAACGCGTATACAATCTGCCTTTAAGCGGGAAATAGCCCATGGAAACGTGGATTAATGTCCCATAGTATT-GTTCACCTGG---TTAAAGATGAGTATGCGTCCTATTAGCTAGATGG-TA-AGGTAACGGCTTACCATGGCAACGATAGGTAGGGGTCCTGAGAGGGAGA-TCCCCCACACTGGTACTGAGACACGGACCAGACT-CCTACGGGAGGCAGCAGTGAGGAATATTGGACAATGGAGGCAACTCTGATCCAGCCATGCCGCGTGCAGGA-AGACTGCCC-TATGGGTTGTAAACTGC-TTTTATACAGGAAGAACCACTACGTGGCTTGACGGTACTGTATGAATAAGGATCGGCTAACTCCGTGCCAGCAGCCGCGGTAATACGGAGGATCCAAGCGTTATCCGGAATCATTGGGTTTAAAGGGTCCGTAGGCGGGACAATAAGTCAGTGGTGAAAGTCTTCCGCTCAACGG-GA-GAATTGCCATTGATACTGTTGTTCTTGAATTAGTATGAAGTGGTTGGAATGAGTAGTGTAGCGGTGAAATGCATAGATATTACTCAGAACACCTATTGCGAAGGCAGATCACTAATAC-TATATTGACGCTGATGGACGAAAGCGTAGGTAGCGAACAGGATTAGATACCCTGGTAGTCTACGCCGTAAACGATGGTCACTAGCTGTCC--GGTGGCTAAGCGAAAGTGATAAGTGACCCACCTGGGGA-GTACGTTCGCAAGAATGAAACTCAAAGGAATTGACGGGGGCCCGCACAAGCGGTGGAGCATGTGGTTTAATTCGATGATACGCGAGGAACCTTACCAGGGCTTAAATA-ATTGCAAGGTGCTGCATGGTTGTCGTCAGCTCGTGCCGTGAGGTGTCAGGTTAAGTCCTATAACGAGCG-CAACCCCTTTCGTTAGTTGCCAG-CGATCATGTCGGGAACTCT-AGCGAGACTGCCGGTGCAAACCGTGAGGAAGGTGGGGATGACGTCAAATCATCACGGCCCTTACGTCCTGGGCCACACACGTGCTACAATGGTAGGGACAGAGGGCAGCTACCCCGCGAGGGGATGCGAATCTT-AAACCCTATCACAGTTCGGATCGCAGTCTGCAACTCGACTGCGTGAAGCTGGAATCGCTAGTAATCGCACATCAGCCATGGTGCGGTGAATACGTTCCCGGGCCTTGTACACACCGCCCGTCAAGCCATGGAAGCCGGGGGTACCTGAAGT-------------GGAGCGGCCTAGGGTAAAACTGGTAACTGGGGCTAAGTCGTAACAAGG-TAACCA---------------------------------------								
Prevotella_fusca_JCM_17724										-----------------AGAGTTT--GATCCTGGCTCAGGATGAACGCTAGCTACAGGCT-TAACACATGCAAGTCGAGGGGACCGGCGCACGGGTGA-GTAACGCGTATCCAACCTTCCCATGACCGGGGGATAACCTGCCGAAAGGCAGACTAATACCCCATGGCCTT-TACGGCATCA---TCATGGATGGGGATGCGTCTGATTAGCTTGTTGG-CG-GGGTAACGGCCCACCAAGGCTACGATCAGTAGGGGTTCTGAGAGGAAGG-TCCCCCACATTGGAACTGAGACACGGTCCAAACT-CCTACGGGAGGCAGCAGTGAGGAATATTGGTCAATGGGCGCAAGCCTGAACCAGCCAAGTAGCGTGCAGGA-CGACGGCCC-TATGGGTTGTAAACTGC-TTTTGTACGGGGATAAAACGGACGTGCCTTGCAGGTACCGTACGAATAAGGACCGGCTAATTCCGTGCCAGCAGCCGCGGTAATACGGAAGGTCCGGGCGTTATCCGGATTTATTGGGTTTAAAGGGAGCGTAGGCCGGGGATTAAGTGTGTTGTGAAATGTAGACGCTCAACGT-CT-GACTTGCAGCGCATACTGGTTCCCTTGAGTACGCACAACGTTGGCGGAATTCGTCGTGTAGCGGTGAAATGCTTAGATATGACGAAGAACTCCGATTGCGAAGGCAGCTGACGGGAGC-GCAACTGACGCTTAAGCTCGAAGGTGCGGGTATCGAACAGGATTAGATACCCTGGTAGTCCGCACGGTAAACGATGGATGCCCGCTGTTG--AGCGGCTAAGCGAAAGCATTAAGCATCCCACCTGGGGA-GTACGCCGGCAACGGTGAAACTCAAAGGAATTGACGGGGGCCCGCACAAGCGGAGGAACATGTGGTTTAATTCGATGATACGCGAGGAACCTTACCCGGGCTTGAATC-CTGTGAAGGTGCTGCATGGTTGTCGTCAGCTCGTGCCGTGAGGTGTCGGCTTAAGTGCCATAACGAGCG-CAACCCCTCTCTTCAGTTGCCAT-CAGTAGTGCTGGGCACTCT-GGAGACACTGCCACCGTAAGGTGTGAGGAAGGTGGGGATGACGTCAAATCAGCACGGCCCTTACGTCCGGGGCTACACACGTGTTACAATGGCCGGTACAGAGGGACGGTGCAACGCAAGTTGCATCCAATCTT-AAAGCCGGTCCCAGTTCGGACTGGGGTCTGCAACCCGACCCCACGAAGCTGGATTCGCTAGTAATCGCGCATCAGCCATGGCGCGGTGAATACGTTCCCGGGCCTTGTACACACCGCCCGTCAAGCCATGAAAGCCGGGGGTGCCTGAAGT-------------GGATCGGCCTAGGGCAAAACTGGTGATTGGGGCTAAGTCGTAACAAGG-TAACC----------------------------------------									
Flavobacterium_commune_strain_PK15								----------ACGATGAAGAGTTT--GATCCTGGCTCAGGATGAACGCTAGCGGCAGGCT-TAACACATGCAAGTCGAGGGGACCGGCGCACGGGTGC-GTAACGCGTATGCAATCTACCTTTCACAGAGGGATAGCCCAGAGAAATTTGGATTAATACCTCATAGTATA-GTTCGCATGA---TGAAAGATGAGCATGCGTCCCATTAGCTTGTTGG-TA-AGGTAACGGCTTACCAAGGCTACGATGGGTAGGGGTCCTGAGAGGGAGA-TCCCCCACACTGGTACTGAGACACGGACCAGACT-CCTACGGGAGGCAGCAGTGAGGAATATTGGTCAATGGACGCAAGTCTGAACCAGCCATGCCGCGTGCAGGA-TGACGGTCC-TATGGATTGTAAACTGC-TTTTGTACAGGAAGAAACACTTCGTGACTTGACGGTACTGTAAGAATAAGGATCGGCTAACTCCGTGCCAGCAGCCGCGGTAATACGGAGGATCCAAGCGTTATCCGGAATCATTGGGTTTAAAGGGTCCGTAGGCGGTTTAGTAAGTCAGTGGTGAAAGCCCATCGCTCAACGG-TG-GAACGGCCATTGATACTGCTAGACTTGAATTACTAGGAAGTAACTAGAATATGTAGTGTAGCGGTGAAATGCTTAGAGATTACATGGAATACCAATTGCGAAGGCAGGTTACTACTAG-TTTATTGACGCTGATGGACGAAAGCGTGGGTAGCGAACAGGATTAGATACCCTGGTAGTCCACGCCGTAAACGATGGATACTAGCTGTTG--AGTGGCTAAGCGAAAGTGATAAGTATCCCACCTGGGGA-GTACGGGCGCAAGCCTGAAACTCAAAGGAATTGACGGGGGCCCGCACAAGCGGTGGAGCATGTGGTTTAATTCGATGATACGCGAGGAACCTTACCAAGGCTTAAATA-TTTACAAGGTGCTGCATGGTTGTCGTCAGCTCGTGCCGTGAGGTGTCAGGTTAAGTCCTATAACGAGCG-CAACCCCTGTTGTTAGTTGCCAT-CGATCATGTCGGGAACTCT-AACGAGACTGCCAGTGCAAACTGTGAGGAAGGTGGGGATGACGTCAAATCATCACGGCCCTTACGCCTTGGGCTACACACGTGCTACAATGGCCGGTACAGAGAGCAGCCACTGGGTGACCAGGAGCGAATCTA-AAAGCCGGTCACAGTTCGGATCGGAGTCTGCAACTCGACTCCGTGAAGCTGGAATCGCTAGTAATCGGATATCAGCCATGATCCGGTGAATACGTTCCCGGGCCTTGTACACACCGCCCGTCAAGCCATGGAAGCTGGGGGTGCCTGAAGT-------------GGAGCTGCCTAGGGTAAAACTGGTAACTAGGGCTAAGTCGTAACAAGG-TAGCCGTACCGGAAGGTGCGGCTGGAACACCTCCTTT--------											
Salinivirga_cyanobacteriivorans_strain_L21-Spi-D4				----------ACAACGAAGAGTTT--GATCCTGGCTCAGGATGAACGCTAGCGGCAGGCT-TAACACATGCAAGTCGAGGGGACCGGCGCACGGGTGA-GTAACGCGTATGCAACCTTCCTGTATCAGGAGGATAGGCCTTGGAAACGAGGATTAATACTGCGTAAAATT-GATCGCATGG---ATACAGATGGGCATGCGTGCCATTAGCTAGATGG-TA-AGGTAACGGCTTACCATGGCCATGATGGCTAGGGGTTCTGCAAGGAAGA-TCCCCCACACTGGTACTGAGACACGGACCAGACT-CCTACGGGAGGCAGCAGTGAGGAATATTGGTCAATGGAGGCAACTCTGAACCAGCCAAGCCGCGTGAAGGA-AGACTGTTC-TATGAATTGTAAACTTC-TTTTGTGACAGAGTAAAGATTACGAGATTTGCAAGTATGTCATGAATAAGCATCGGCTAACTCCGTGCCAGCAGCCGCGGTAATACGGAGGATGCAGGCGTTATCCGGATTTATTAGGTTTAAAGGGTGTTCAGGCTGTCTGGTAAGTCAGAGGTGAAAGTCGGTTGCTTAACGA-TC-GAATTGCCTTTGAAACTGTCAGACTTGAGTATGGATGTGGTAGGCGGAATGTGTAGTGTAGCGGTGAAATGCATAGATATTACACAGAACTCCAATTGCGAAAGCAGCTTACCAAACC-AGCACTGACGCTGAAGCACGAAAGCGTGGGTAGCGAACAGGATTAGATACCCTGGTAGTCCACGCAGTAAACGATGCTCACTCGCTGTTG--AGCGGCTAAGGGAAACCGATAAGTGAGCCACCTGGGGA-GTACGATCGCAAGATTGAAACTCAAAGGAATTGACGGGGGCCCGCACAAGCGGTGGAACATGTGGTTTAATTCGATGATACGCGAGGAACCTTACCTGGGCTTAAATGCTTTACAAGGTGCTGCATGGTTGTCGTCAGCTCGTGCCGTGAGGTGTCGGGTTAAGTCCCATAACGAGCG-CAACCCCTATTGTTAGTTACCAG-CGCTGATGGCGGGGACTCT-AACGAGACTGCCGGTGTAAACCGCGAGGAAGGTGGGGATGACGTCAAATCAGCACGGCCCTTATGTCCAGGGCTACACACGTGTTACAATGGTCGGTACAGAGGGCAGCTAGGCAGCGATGTCAAGCGAATCTC-AAAGCCGATCCCAGTTCGGATTGGAGTCTGCAACCCGACTCCATGAAGGTGGAATCGCTAGTAATCGCGCATCAGCCATGGCGCGGTGAATACGTTCCCGGGCCTTGTACACACCGCCCGTCAAGCCATGGAAGTCTGGGGTGCCTGAAGG-------------GGAGCGGTCTAGGGTAAAACAGATGACTGGGGCTAAGTCGTAACAAGG-TAGCCGTACCGGAAGGTGTGGCTGGAACACCTCCTTT--------															
Chryseobacterium_gallinarum_strain_100							-------------------------------AGGCTCAGGATGAACGCTAGCGGGAGGCC-TAACACATGCAAGCCGAGCGGAGCGGCGTACGGGTGCTGGAACACGTGTGCAACCTGCCTTTATCTGGGGGATAGCCTTTCGAAAGGAAGATTAATACCCCATAATAT--AACGGCATCG---ATAGAGATGGGCACGCGCAAGATTAGATAGTTGG-TG-AGGTAACGGCTCACCAAGTCGACGATCTTTAGGGGGCCTGAGAGGGTGA-TCCCCCACACTGGTACTGAGACACGGACCAGACT-CCTACGGGAGGCAGCAGTGAGGAATATTGGACAATGGGTGAAAGCCTGATCCAGCCATCCCGCGTGAAGGA-CGACGGCCC-TATGGGTTGTAAACTTC-TTTTGTATAGGGATAAACCTCACGAGAGCTGAAGGTACTATACGAATAAGCACCGGCTAACTCCGTGCCAGCAGCCGCGGTAATACGGAGGGTGCAAGCGTTATCCGGATTTATTGGGTTTAAAGGGTCCGTAGGCTGATTTGTAAGTCAGTGGTGAAATCTCACAGCTTAACTG-TG-AAACTGCCATTGATACTGCAAGTCTTGAGTGTTGTTGAAGTAGCTGGAATAAGTAGTGTAGCGGTGAAATGCATAGATWTTACTTAGAACMCCAATTGCGAAGGCAGGTTACTAAGCA-ACAACTGACGCTGATGGACGAAAGCGTGGGGAGCGAACAGGATTAGATACCCTGGTAGTCCACGCCGTAAACGATGCTAACTCGTTTTTG--AGAGACTAAGCGAAAGTGATAAGTTAGCCACCTGGGGA-GTACGAACGCAAGTTTGAAACTCAAAGGAATTGACGGGGGCCCGCACAAGCGGTGGATTATGTGGTTTAATTCGATGATACGCGAGGAACCTTACCAAGGCTTAAATG-TTTTCAAGGTGCTGCATGGTTGTCGTCAGCTCGTGCCGTGAGGTGTTAGGTTAAGTCCTGCAACGAGCG-CAACCCCTGTCACTAGTTGCCAT-C--TTAAGTTGGGGACTCT-AGTGAGACTGCCTACGCAAGTAGAGAGGAAGGTGGGGATGACGTCAAATCATCACGGCCCTTACGCCTTGGGCCACACACGTAATACAATGGCCGGTACAGAGGGCAGCTACACAGCGATGTGATGCAAATCTC-AAAGCCGGTCTCAGTTCGGATTGGAGTCTGCAACTCGACTCTATGAAGCTGGAATCGCTAGTAATCGCGCATCAGCCATGGCGCGGTGAATACGTTCCCGGGCCTTGTACACACCGCCCGTCAAGCCATGGAAGTCTGGGGTAC------------------------------------------------------------------------------------------------------------------												
Spirosoma_radiotolerans_strain_DG5A								--------------------------------GGCTCAGGATGAACGCTAGCGGCAGGCC-TAATACATGCAAGTCGAACGGAGTGGCAAACGGGTGC-GTAACGCGTAAGCAACCTGCCTCATACTGGGGGATAGCCCGGCGAAAGCTGGGGTAAACCCGCACGGTCCA-TATCACCTGG---TATGAGAGGGGCTTGCGTCTGATTAGTTAGTTGG-CA-GGGTAACGGCCTACCAAGACGATGATCAGTAGGGGTTCTGAGAGGATTG-GCCCCCACATGGGTACTGAGATACGGACCCAACT-CCTACGGGAGGCAGCAGTAGGGAATATTGGGCAATGGAGGCAACTCTGACCCAGCCATGCCGCGTGCAGGA-TGAAGGCGC-TCAGCGTTGTAAACTGC-TTTTACTCATGAAGAACTCTCCTGCGAGTTGACGGTAATGAGGGAATAAGCACCGGCTAACTCCGTGCCAGCAGCCGCGGTAATACGGAGGGTGCAAGCGTTGTCCGGATTTATTGGGTTTAAAGGGTGCGTAGGTGGGACAGTAAGTCTGATTTGAAAGCAGGCGGCTTAACCG-TC-TGATGTGGTTGGAAACTGCGGTTCTTGAATGGGTTGGCGGTAGCCGGAATGGGTCATGTAGCGGTGAAATGCATAGATATGACCCGGAACACCGATTGCGAAGGCAGGCTACTACGAC-TTGATTGACACTGAGGCACGAGAGCATGGGTAGCGAACAGGATTAGATACCCTGGTAGTCCATGCCGTAAACGATGATTACTGGCTGTTT--AGTGGCTGAGCGAAAGCGTTAAGTAATCCACCTGGGGA-GTACGCTGGCAACAGTGAAACTCAAAGGAATTGACGGGGGTCCGCACAAGCGGTGGAGCATGTGGTTTAATTCGATGATACGCGAGGAACCTTACCTGGGCTAGAAT--AAAACAAGGTGCTGCATGGCTGTCGTCAGCTCGTGCCGTGAGGTGTTGGGTTAAGTCCCGCAACGAGCG-CAACCCCTGTACTTAGTTGCCAG-CGATAATGTCGGGAACTCT-AAGTAGACTGCCTGCGCAAGCAGAGAGGAAGGGGGGGACGACGTCAAGTCATCATGGCCCTTACGCCCAGGGCGACACACGTGCTACAATGGTCGGTACAGCGGGTAGCTACAGGGTAACCTGATGCCAATCTTGAAAGCCGGTCACAGTTCGGATTGGGGTCTGCAACCCGACCCCATGAAGCTGGAATCGCTAGTAATCGCGCATCAGCCATGGCGCGGTGAATACGTTCCCGGACCTTGTACACACCGCCCGTCAAGCCATGGGAGTTGGGGGGACCTGAAGG-------------GCGCCGGGCAAGGGTAAACTCGGTAACTAGGGCTAAGTCGTAACAAG-----------------------------------------------											
Hymenobacter_sedentarius_strain_DG5B							---------------------------------GCTCAGGATGAACGCTAGCGGCAGGCC-TAATACATGCAAGTCGAACGGAGTGGCGCACGGGTGC-GTAACGCGTAACCAACCTACCCAGTTCTGGGGGATAGCCCGCCGAAAGGCGGATTAATACCGCATAAGACC-GGTGGCATCG---AATTGGATGGGGTTGCGTGCCATTAGCTAGTTGG-GG-GGGTAACGGCCCACCAAGGCGACGATGGCTAGGGGAGCTGAGAGGCTGG-TCCCCCACACGGGCACTGAGATACGGGCCCGACT-CCTACGGGAGGCAGCAGTAGGGAATATTGGGCAATGGGCGAGAGCCTGACCCAGCCATGCCGCGTGCAGGA-TGAAGGCTT-TCTGAGTCGTAAACTGC-TTTTGCCAGGGAAGAAAAAGGATGCGCACTGACGGTACCTGGTGAATAAGCACCGGCTAACTCCGTGCCAGCAGCCGCGGTAATACGGAGGGTGCAAGCGTTGTCCGGATTTATTGGGTTTAAAGGGTGCGTAGGCGGCCGATTAAGTCTGGGGTGAAAGCCCACTGCTCAACAG-TG-GAACTGCCCTGGAAACTGGTCGGCTTGAGTACAGACGAGGGCGGCGGAATGGAGGGTGTAGCGGTGAAATGCATAGATACCCTCCAGAACCCCGATTGCGAAGGCAGCTGCCTAGACT-GTAACTGACGCTGAGGCACGAAAGCGTGGGGAGCGAACAGGATTAGATACCCTGGTAGTCCACGCCGTAAACGATGGATACTCGCTGCCG--GGTGGCTTAGCGAAAGCGTTAAGTATCCCACCTGGGGA-GTACGCCCGCAAGGGTGAAACTCAAAAGAATTGACGGGGGCCCGCACAAGTGGTGGAGCATGTGGTTTAATTCGATGATACGCGAGGAACCTTACCTAGGCTAGAAT--AAAGCAAGGTGCTGCATGGCCGTCGTCAGCTCGTGCCGTGAGGTGTTGGGTTAAGTCCCGCAACGAGCG-CAACCCCTATGTTTAGTTGCCAG-CGGTCATGCCGGGGACTCT-AGACAGACTGCCTGCGCAAGCAGTGAGGAAGGCGGGGACGACGTCAGGTCATCATGGCCCTTACGCCTAGGGCTACACACGTGCTACAATGGACGGTACAGCGGGTTGCCAACCAGCGATGGTGCGCCAATCCCGAAAGCCGTTCTCAGTTCGGATCGGAGTCTGCAACTCGACTCCGTGAAGCTGGAATCACTAGTAATCGCGTATCAGCAATGACGCGGTGAATACGTTCCCGGGCCTTGTACACACCGCCCGTCAAGCCATGGAAGTTTGGTAGACCTGAAGC-------------GAAGCCGGTTAGGGTAGAACAGGTAACTAGGGCTAAGTCGTA----------------------------------------------------												
Mucinivorans_hirudinis_strain_M3								-----------------AGAGTTT--GATCCTGGCTCAGGATGAACGCTAGCGGCAGGCT-TAACACATGCAAGTCGAGGGGACCGGCGCACGGGTGC-GTAACACGTATACAACTTGCCCGTCATAGGGGAATAACCCGGAGAAATTCGGACTAATACCCCGTAAGTAT--GGGGCATCC---TGACGGATAGGTATGCGCAGCATTAGGTAGTTGG-TG-AGGTAACGGCTCACCAAGCCGACGATGCTTAGGGGAACTGAGAGGTTTA-TCCCCCACACTGGTACTGAGACACGGACCAGACT-CCTACGGGAGGCAGCAGTGAGGAATATTGGTCAATGGACGAAAGTCTGAACCAGCCATGCCGCGTGCAGGA-TGACGGCTC-TATGAGTTGTAAACTGC-TTTTGTATGAGGGTAAAGTTTACGTGATTTGAAAGTATCATACGAATAAGGATCGGCTAACTCCGTGCCAGCAGCCGCGGTAATACGGAGGATTCAAGCGTTATCCGGATTTATTGGGTTTAAAGGGTGCGTAGGCGGTTTTTTAAGTTAGTCGTTAAATCTCTGAGCTCAACTC-AG-ACATGGCGATTAATACTGGAGAACTAGAGATTAGTTGCAGAGGGCGGAATGTGTAGTGTAGCGGTGAAATGCTTAGATATTACACAGAACACCGATTGCGAAGGCAGCTCTCTAAGCT-ACATCTGACGCTGAGGCACGAAAGCGTGGGGATCAAACAGGATTAGATACCCTGGTAGTCCACGCTGTAAACGATGATAACTCGTTGTCG--GGTGACCAAGCGAAAGCGATAAGTTATCCACCTGGGGA-GTACGACCGCAAGGTTGAAACTCAAAGGAATTGACGGGGGCCCGCACAAGCGGAGGAACATGTGGTTTAATTCGATGATACGCGAGGAACCTTACCCGGGCTTGAAAT-GAAACTAGGTGCTGCATGGTTGTCGTCAGCTCGTGCCGTGAGGTGTCGGGTTAAGTCCCATAACGAGCG-CAACCCCTATTCTTAGTTGCTAA-CAGTAATGCTGAGGACTCT-AGGGAGACTGCCGGTGTAAACCGAGAGGAAGGTGGGGATGACGTCAAATCAGCACGGCCCTTACGTCCGGGGCGACACACGTGTTACAATGGACGGTACAGAGGGTTGCAACACAGCGATGTGAAGCTAATCTCTAAAGCCGTTCTCAGTTCGGATCGCAGGCTGCAACTCGCCTGCGTGAAGTTGGATTCGCTAGTAATCGCGCATCAGCCATGGCGCGGTGAATACGTTCCCGGGCCTTGTACACACCGCCCGTCAAGCCATGGGAGTTGGGGGTGCCTGAAGT-------------GGAGCGTCCTAGGGCAAAACCGATGACTGGGGCTAAGTCGTAACAAGG-TAGCCGTACCGGAAGGTGCGGCTGGAACACCT-------------											
Siansivirga_zeaxanthinifaciens_CC-SAMT-1						-----------------------------------------------------GCAGGCC-TAACACATGCAAGTCGAGGGGACCGGCGCACGGGTGC-GTAACGCGTATACAATCTACCTCTTACTGCGGGATAGCCCAGAGAAATTTGGATTAATATCGCATAGTATA-TTTGGCATCG---TAAGAGATGAGTATGCGTTCTATTAGCTAGATGG-AG-TGGTAACGGCACACCATGGCAACGATAGATAGGGGTCCTGAGAGGGAGA-TCCCCCACACTGGTACTGAGACACGGACCAGACT-CCTACGGGAGGCAGCAGTGAGGAATATTGGACAATGGAGGCAACTCTGATCCAGCCATGCCGCGTGCAGGA-AGACTGCCC-TATGGGTTGTAAACTGC-TTTTATACAGGAAGAAACACCTCGTGACTTGACGGTACTGTAAGAATAAGGATCGGCTAACTCCGTGCCAGCAGCCGCGGTAATACGGAGGATCCAAGCGTTATCCGGAATCATTGGGTTTAAAGGGTCCGTAGGTGGATGATTAAGTCAGAGGTGAAATCCTGCCGCTTAACGG-TA-GAATTGCCTTTGATACTGGTTATCTTGAATCATTGTGAAGTAGTTAGAATATGTAGTGTAGCGGTGAAATGCATAGATATTACATAGAATACCAATTGCGAAGGCAGATTACTAACAA-TGTATTGACACTGATGGACGAAAGCGTGGGGAGCGAACAGGATTAGATACCCTGGTAGTCCACGCCGTAAACGATGGATACTAGCTGTTC--AGTGGCTAAGCGAAAGTGATAAGTATCCCACCTGGGGA-GTACGTTCGCAAGAATGAAACTCAAAGGAATTGACGGGGGCCCGCACAAGCGGTGGAGCATGTGGTTTAATTCGATGATACGCGAGGAACCTTACCAGGGCTTAAATA-CTTACAAGGTGCTGCATGGTTGTCGTCAGCTCGTGCCGTGAGGTGTCAGGTTAAGTCCTATAACGAGCG-CAACCCCTGTTGTTAGTTGCCAG-CGATGATGTCGGGAACTCT-AGCAAGACTGCCAGTGCAAACTGTGAGGAAGGTGGGGATGACGTCAAATCATCACGGCCCTTACGTCCTGGGCTACACACGTGCTACAATGGTAGGGACAGAGAGCAGCCACTTCGCGAGAAGGAGCGAATCTA-AAACCCTATCACAGTTCGGATCGGAGTCTGCAACTCGACTCCGTGAAGCTGGAATCGCTAGTAATCGCATATCAGCCATGATGCGGTGAATACGTTCCCGGGCCTTGTACACACCGCCCGTCAAGCCATGGAAGCTGGGAGTGCCTGAAGT-------------GGAGCGGCCTAGGGTAAAATCGGTAACTAGGGCTAAGTCGTAACAAGG-TA-------------------------------------------													
Lacinutrix_venerupis_strain_Cmf_20.8							----------------------------------------------------------------------------------ACCGGCGCACGGGTGC-GTAACGCGTATAGAATCTACCTTGTACTGAGGAATAGCCTTTGGAAACGAAGATTAATGCCTCATGGTATA-GTCGGCATCG---TATAAGATGACTATGCGTTCTATTAGCTAGATGG-TG-TGGTAACGGCACACCATGGCGACGATAGATAGGGGCCCTGAGAGGGGGA-TCCCCCACACTGGTACTGAGACACGGACCAGACT-CCTACGGGAGGCAGCAGTGAGGAATATTGGACAATGGAGGCAACTCTGATCCAGCCATGCCGCGTGCAGGA-AGACTGCCC-TATGGGTTGTAAACTGC-TTTTATACAGGAAGAAACACTACGTGACTTGACGGTACTGTAAGAATAAGGATCGGCTAACTCCGTGCCAGCAGCCGCGGTAATACGGAGGATCCAAGCGTTATCCGGAATCATTGGGTTTAAAGGGTCCGTAGGTGGATAATTAAGTCAGAGGTGAAATCCTGCAGCTCAACTG-TA-GAATTGCCTTTGATACTGGTTATCTTGAGTTATTATGAAGTAGTTAGAATATGTAGTGTAGCGGTGAAATGCATAGATATTACATAGAATACCAATTGCGAAGGCAGATTACTAATAA-TCAACTGACACTGATGGACGAAAGCGTGGGGAGCGAACAGGATTAGATACCCTGGTAGTCCACGCCGTAAACGATGGTCACTAGCTGTTC--AGTGGCTAAGCGAAAGTGATAAGTGACCCACCTGGGGA-GTACGTTCGCAAGAATGAAACTCAAAGGAATTGACGGGGGCCCGCACAAGCGGTGGAGCATGTGGTTTAATTCGATGATACGCGAGGAACCTTACCAGGGCTTAAATA-TTTACAAGGTGCTGCATGGTTGTCGTCAGCTCGTGCCGTGAGGTGTCAGGTTAAGTCCTATAACGAGCG-CAACCCCTGTTGTTAGTTGCCAG-CGATCATGTCGGGAACTCT-AACAAGACTGCCGGTGCAAACCGTGAGGAAGGTGGGGATGACGTCAAATCATCACGGCCCTTACGTCCTGGGCTACACACGTGCTACAATGGTAGGGACAGAGAGCAGCCACTGCGCGAGCAGGAGCGAATCTA-AAACCCTATCACAGTTCGGATCGGAGTCTGCAACTCGACTCCGTGAAGCTGGAATCGCTAGTAATCGCATATCAGCCATGATGCGGTGAATACGTTCCCGGGCCTTGTACACACCGCCCGTCAAGCCATGGAAGCTGGGAGTG-------------------------------------------------------------------------------------------------------------------												
Flavobacterium_gilvum_strain_EM1308								-------------------AGTTT--GATCCTGGCTCAGGATGAACGCTAGCGGCAGGCT-TAACACATGCAAGTCGAGGGGACCGGCGCACGGGTGC-GTAACGCGTATGCAATCTACCTTTTACAGGGGGATAGCCCAGAGAAATTTGGATTAATACCCCATGGTATA-ATTCGCATGA---TAAAAGATGAGCATGCGTCCCATTAGCTAGATGG-TA-AGGTAACGGCTTACCATGGCGACGATGGGTAGGGGTCCTGAGAGGGAGA-TCCCCCACACTGGTACTGAGACACGGACCAGACT-CCTACGGGAGGCAGCAGTGAGGAATATTGGTCAATGGGCGCAAGCCTGAACCAGCCATGCCGCGTGCAGGA-TGACGGTCC-TATGGATTGTAAACTGC-TTTTGTACGAGAAGAAACACTTCGTGGCTTGACGGTATCGTAAGAATAAGGATCGGCTAACTCCGTGCCAGCAGCCGCGGTAATACGGAGGATCCAAGCGTTATCCGGAATCATTGGGTTTAAAGGGTCCGTAGGCGGTTTAGTAAGTCAGTGGTGAAAGCCCATCGCTCAACGG-TG-GAACGGCCATTGATACTGCTGAACTTGAATTACTGGGAAGTAACTAGAATATGTAGTGTAGCGGTGAAATGCTTAGAGATTACATGGAATACCAATTGCGAAGGCAGGTTACTACCAG-TGGATTGACGCTGATGGACGAAAGCGTGGGTAGCGAACAGGATTAGATACCCTGGTAGTCCACGCCGTAAACGATGGATACTAGCTGTTG--AGTGGCTAAGCGAAAGTGATAAGTATCCCACCTGGGGA-GTACGGGCGCAAGCCTGAAACTCAAAGGAATTGACGGGGGCCCGCACAAGCGGTGGAGCATGTGGTTTAATTCGATGATACGCGAGGAACCTTACCAAGGCTTAAATA-TTTACAAGGTGCTGCATGGTTGTCGTCAGCTCGTGCCGTGAGGTGTCAGGTTAAGTCCTATAACGAGCG-CAACCCCTGTTGTTAGTTGCCAG-CGATCATGTCGGGAACTCT-AACGAGACTGCCAGTGCAAACTGTGAGGAAGGTGGGGATGACGTCAAATCATCACGGCCCTTACGCCTTGGGCTACACACGTGCTACAATGGCCGGTACAGAGAGCAGCCACTTCGTGAGGAGGAGCGAATCTA-AAAACCGGTCACAGTTCGGATCGGAGTCTGCAACTCGACTCCGTGAAGCTGGAATCGCTAGTAATCGGATATCAGCCATGATCCGGTGAATACGTTCCCGGGCCTTGTACACACCGCCCGTCAAGCCATGGAAGCTGGGGGTGCCTGAAGT-------------GGAGCTGCCTAGGGTAAAACTGGTAACTAGGGCTAAGTCGTAACAAGG-TA-------------------------------------------											
Flavisolibacter_tropicus_strain_LCS9							--------------------------------GGCTCAGGATGAACGCTAGCGGCAGGCT-TAATACATGCAAGTCGAGGGGACCGGCAAACGGGTGC-GGAACACGTACGCAATCTACCCATAACTGGGGCATAGCCCTCCGAAAGGAGGATTAATACCTCGTAACCTC-GGTGGCATCA---TTATGGATGAGCGTGCGGCTGATTAGGTAGTTGG-CG-GGGTAACGGCCCACCAAGCCTGCGATCAGTAACTGGTGTGAGAGCACGA-CCAGTCACACGGGCACTGAGACACGGGCCCGACT-CCTACGGGAGGCAGCAGTAAGGAATATTGGTCAATGGAGGCAACTCTGAACCAGCCATGCCGCGTGAAGGA-TGAAGGTCC-TCTGGATTGTAAACTTC-TTTTACAGGGGAAGAAACCATTTTCCTGTTGACGGTACCCTGGGAATAAGCACCGGCTAACTCCGTGCCAGCAGCCGCGGTAATACGGAGGGTGCAAGCGTTATCCGGATTCACTGGGTTTAAAGGGTGCGTAGGAGGGCAGGGAAGTCCGTGGTGAAATCCTAGAGCTTAACTC-TA-GAACTGCCGTGGATACTCTCTGTCTTGAATCCCGTGGAGATGAGCGGAATATGTCATGTAGCGGTGAAATGCTTAGATATGACATAGAACACCAATTGCGAAGGCAGCTCGTTACACG-AAGATTGACTCTGAGGCACGAAAGCGTGGGGATCAAACAGGATTAGATACCCTGGTAGTCCACGCCCTAAACTATGGATACTCGACATAC--TGTGTCTGAGCGAAAGCATTAAGTATCCCACCTGGGAA-GTACGACCGCAAGGTTGAAACTCAAAGGAATTGGCGGGGGTCCGCACAAGCGGTGGAGCATGTGGTTTAATTCGATGATACGCGAGGAACCTTACCTGGGCTAGAATT-CCAGTAAGGTGCTGCATGGCTGTCGTCAGCTCGTGCCGTGAGGTGTTGGGTTAAGTCCCGCAACGAGCG-CAACCCCCATCACTAGTTGCCAT-CAGTAACGCTGGGAACTCT-AGTGAAACTGCCGTCGTAAGACGCGAGGAAGGAGGGGATGATGTCAAGTCATCATGGCCTTTATGCCCAGGGCTACACACGTGCTACAATGGGGCGTACAAAGGGCTGCCACTTAGCGATAAGGAGCCAATCCCAAAAACGCCTCTCAGTTCAGATTGGAGTCTGCAACTCGACTCCATGAAGCTGGAATCGCTAGTAATCGTATATCAGCAATGATACGGTGAATACGTTCCCGGACCTTGCACACACCGCCCGTCAAGCCATGGAAGCCGGGTGTACCTAAAGT-------------GGAGCCGCCTAGG---------------------------------------------------------------------------------												
Fermentimonas_caenicola_strain_ING2-E5B							-----------------AGAGTTT--GATCCTGGCTCAGGATGAACGCTAGCGATAGGCC-TAACACATGCAAGTCGAGGGGACCGGCGCACGGGTGA-GTAACACGTATGCAACCTACCTTCCACAGGAGAATAACCCGTTGAAAAACGGACTAATACTCCATAATACA-GCCCGCATGG---TAGAAGATGGGCATGCGTTCCATTAGCTAGTTGGTTG-AGGTAACGGCTCACCAAGGCAACGATGGATAGGGGAACTGAGAGGTTTA-TCCCCCACACTGGTACTGAGACACGGACCAGACT-CCTACGGGAGGCAGCAGTGAGGAATATTGGTCAATGGAGGCAACTCTGAACCAGCCACGTCGCGTGAAGGA-TGACGGCCC-TACGGGTTGTAAACTTC-TTTTATACAGGAATAAAGTGCACGTGTTTTGCATGTACTGTATGAATAAGGATCGGCTAACTCCGTGCCAGCAGCCGCGGTAATACGGAGGATCCAAGCGTTATCCGGATTTATTGGGTTTAAAGGGTGCGCAGGCGGAAGATTAAGTCGGCGGTGAAATTTTGCAGCTCAACTG-TA-AAAGTGCCATCGATACTGGTTTTCTTGAGTGTGGATGAAGTAGGCGGAATTTGTGGTGTAGCGGTGAAATGCATAGATATCACGAGGAACTCCGATTGCGCAGGCAGCTTACTAGGCC-ATAACTGACGCTCAGGCACGAAGGCGTGGGGATCAAACAGGATTAGATACCCTGGTAGTCCACGCAGTAAACGATGATTACTCGCTGTTT--AGCGGCTTAGCGAAAGCGTTAAGTAATCCACCTGGGGA-GTACGTTCGCAAGAATGAAACTCAAAGGAATTGACGGGGGCCCGCACAAGCGGAGGAACATGTGGTTTAATTCGATGATACGCGAGGAACCTTACCCGGGCTTGAAAC-ATGTGTAGGTGCTGCATGGTTGTCGTCAGCTCGTGCCGTGAGGTGTCGGCTTAAGTGCCATAACGAGCG-CAACCCTCATCATTAGTTACCAT-CAGTTAAGCTGGGGACTCT-AATGAGACTGCCATCGTAAGATGTGAGGAAGGTGGGGATGACGTCAAATCAGCACGGCCCTTACGTCCGGGGCGACACACGTGTTACAATGGATGGTACAAAGGGCAGCTACATGGCGACATGATGCTAATCTC-AAAACCATTCTCAGTTCGGATCGAAGTCTGCAACTCGACTTCGTGAAGCTGGATTCGCTAGTAATCGCGCATCAGCCACGGCGCGGTGAATACGTTCCCGGGCCTTGTACACACCGCCCGTCAAGCCATGGAAGCCGGGGGTACCTGAAGT-------------GGAGCGACCTAGGGTAAAACTGGTGACTGGGGCTAAGTCGTAACAAGG-TAGCCGTACCGGAAGGTGCGGCTGGAACACCT-------------												
Lutibacter_profundi_strain_LP1									----------ACGATGGAGAGTTT--GATCCTGGCTCAGGATGAACGCTAGCGGCAGGCT-TAACACATGCAAGTCGAGGGGACCGGCGCACGGGTGC-GTAACGCGTATACAATCTACCTTTTACATAGGGATAGCCCAGAGAAATTTGGATTAATACCTTATAGTATT-AATGGCATCA---TAAAAGATGAGTATGCGTTCTATTAGCTAGATGG-TA-AGGTAACGGCTTACCATGGCGACGATAGATAGGGGTCCTGAGAGGGAGA-TCCCCCACACTGGTACTGAGACACGGACCAGACT-CCTACGGGAGGCAGCAGTGAGGAATATTGGACAATGGAGGCAACTCTGATCCAGCCATGCCGCGTGCAGGA-AGACTGCCC-TATGGGTTGTAAACTGC-TTTTATATAGGAAGAAACCTCACGTGAGCTGACGGTACTATAAGAATAAGCACCGGCTAACTCCGTGCCAGCAGCCGCGGTAATACGGAGGGTGCAAGCGTTATCCGGAATCATTGGGTTTAAAGGGTCCGTAGGCGGGCTAATAAGTCAGGGGTGAAATCCCACAGCTTAACTG-TG-GAACTGCCTTTGATACTGTTAGTCTTGAATTATATGGAAGTAGATAGAATGTGTAGTGTAGCGGTGAAATGCTTAGAGATTACACAGAATACCGATTGCGAAGGCAGTCTACTACGTA-TATATTGACGCTAATGGACGAAAGCGTGGGGAGCGAACAGGATTAGATACCCTGGTAGTCCACGCCGTAAACGATGGACACTAGTTGTTG--AGTGACTAAGCGAAAGTGATAAGTGTCCCACCTGGGGA-GTACGGTCGCAAGATTGAAACTCAAAGGAATTGACGGGGGCCCGCACAAGCGGTGGAGCATGTGGTTTAATTCGATGATACGCGAGGAACCTTACCAGGGCTTAAATA-CTTACAAGGTGCTGCATGGTTGTCGTCAGCTCGTGCCGTGAGGTGTCAGGTTAAGTCCTATAACGAGCG-CAACCCCTGTCGTTAGTTGCCAG-CAATAAAGTTGGGGACTCT-AACGAGACTGCCGGTGCAAACCGAGAGGAAGGTGGGGATGACGTCAAATCATCACGGCCCTTACGTCCTGGGCTACACACGTGCTACAATGGTATGGACAGAGAGCAGCCACTGGGTGACCAGGAGCGAATCTA-AAACCATATCACAGTTCGGATCGGAGTCTGCAACTCGACTCCGTGAAGCTGGAATCGCTAGTAATCGCATATCAGCCATGATGCGGTGAATACGTTCCCGGGCCTTGTACACACCGCCCGTCAAGCCATGGAAGCTGGGGGTACCTGAAGT-------------GGAGCCGCCTAGGGTAAAACTAGTAACTAGGGCTAAGTCGTAACAAGG-TAGCCGTACCGGAAGGTGCGGCTGGAACACCTCCTTT--------										
Petrimonas_mucosa_strain_ING2-E5A								----------------------------------CTCAGGATGAACGCTAGCGATAGGCC-TAACACATGCAAGTCGAGGGGACCGGCGCACGGGTGA-GTAACACGTATGCAACCTACCTCTAACAGGGGGATAACCCGTTGAAAGACGGACTAATACCCCATAATACA-GTCCGCATGG---TTAGAGATGGGCATGCGTTCCATTAGCTAGTTGG-TG-AGGTAACGGCTCACCAAGGCGACGATGGATAGGGGAACTGAGAGGTTTA-TCCCCCACACTGGAACTGAGACACGGTCCAGACT-CCTACGGGAGGCAGCAGTGAGGAATATTGGTCAATGGAGGCAACTYTGAACCAGCCAAGTCGCGTGAAGGA-TGAAGGTCT-TATGGATTGTAAACTTC-TTTTGCAGGGGAATAAATAGTACGTGTTTTGCATGTACCCTGCGAATAAGGATCGGCTAACTCCGTGCCAGCAGCCGCGGTAATACGGAGGATCCGAGCGTTATCCGGATTTATTGGGTTTAAAGGGTGCGCAGGCGGGAGATTAAGTCGGCGGTGAAATTTTGCAGCTCAACTG-TA-AAAGTGCCTTCGATACTGGTTTCCTTGAGTGTGGATGAAGTAGGCGGAATTTGTGGTGTAGCGGTGAAATGCTTAGATATCACGAGGAACTCCGATTGCGCAGGCAGCTTACTAAACC-ACTACTGACGCTCAGGCACGAAGGCGTGGGGATCAAACAGGATTAGATACCCTGGTAGTCCACGCAGTAAACGATGATTACTGGCTGTTT--AGCGGCTGAGCGAAAGCGTTAAGTAATCCACCTGGGGA-GTACGTTCGCAAGAATGAAACTCAAAGGAATTGACGGGGGCCCGCACAAGCGGAGGAACATGTGGTTTAATTCGATGATACGCGAGGAACCTTACCCGGGCTTGAAAC-CCGTGTAGGTGCTGCATGGTTGTCGTCAGCTCGTGCCGTGAGGTGTCGGCTTAAGTGCCATAACGAGCG-CAACCCTCATCATTAGTTACTAA-CAGTAAAGCTGAGGACTCT-AATGAGACTGCCATCGTAAGATGCGAGGAAGGTGGGGATGACGTCAAATCAGCACGGCCCTTACGTCCGGGGCGACACACGTGTTACAATGGGTGGTACAAAGGGCAGCTACCTGGCGACAGGATGCCAATCCC-AAAACCACTCTCAGTTCGGATCGGAGTCTGCAACTCGACTCCGTGAAGCTGGATTCGCTAGTAATCGCGCATCAGCCACGGCGCGGTGAATACGTTCCCGGGCCTTGTACACACCGCCCGTCAAGCCATGGAAGCCGGGGGTACCTGAAGT-------------GGAGCGGCCTAGG---------------------------------------------------------------------------------											
Proteiniphilum_saccharofermentans_strain_M3_6					----------------------------------CTCAGGATGAACGCTAGCGATAGGCC-TAACACATGCAAGTCGAGGGGACCGGCGCACGGGTGA-GTAACACGTATGCAACCTGCCTTCAACAAGGGGATAACCCGTTGAAAGACGGACTAATACCCTATAACACA-GCCCGCATGG---TTGAAGATGGGCATGCGTTCCATTAGCTAGTTGG-CG-GGGTAACGGCCCACCAAGGCAACGATGGATAGGGGAACTGAGAGGTTTA-TCCCCCACACTGGTACTGAGACACGGACCAGACT-CCTACGGGAGGCAGCAGTGAGGAATATTGGTCAATGGGCGCAAGCCTGAACCAGCCACGTCGCGTGAAGGA-AGACGGCCC-TACGGGTTGTAAACTTC-TTTTGCAAGGGAATAAAGTGCACGTGTTTTGCAAGTACCTTGCGAATAAGGATCGGCTAACTCCGTGCCAGCAGCCGCGGTAATACGGAGGATCCGAGCGTTATCCGGATTTATTGGGTTTAAAGGGTGCTCAGGCGGGACATTAAGTCGGCGGTGAAATTTTGCGGCTCAACCG-TA-AAAGTGCCTTCGAAACTGGTATCCTTGAGTGTGGATGAGGTAGGCGGAATTTGTGGTGTAGCGGTGAAATGCATAGATATCACGAGGAACTCCGATTGCGCAGGCAGCTTACTAAGCC-ATAACTGACGCTCAAGCACGAAGGCGTGGGGATCAAACAGGATTAGATACCCTGGTAGTCCACGCAGTAAACGATGATTACTGGCTGTTT--AGCGGCTGAGCGAAAGCGTTAAGTAATCCACCTGGGGA-GTACGTTCGCAAGAATGAAACTCAAAGGAATTGACGGGGGCCCGCACAAGCGGAGGAACATGTGGTTTAATTCGATGATACGCGAGGAACCTTACCCGGGCTTGAAAC-ACGTGTAGGTGCTGCATGGTTGTCGTCAGCTCGTGCCGTGAGGTGTCGGCTTAAGTGCCATAACGAGCG-CAACCCTCATCGTTAGTTGCCAT-CAGTAGTGCTGGGGACTCT-AACGAGACTGCCATCGTAAGATGCGAGGAAGGTGGGGATGACGTCAAATCAGCACGGCCCTTACGTCCGGGGCGACACACGTGTTACAATGGGTGGTACAAAGGGCAGCTACATGGCGACATGATGCCAATCCC-AAAACCACTCTCAGTTCGGATCGGAGTCTGCAACTCGACTCCGTGAAGCTGGATTCGCTAGTAATCGCGCATCAGCCACGGCGCGGTGAATACGTTCCCGGGCCTTGTACACACCGCCCGTCAAGCCATGGAAGCTGGGGGTGCCTGAAGT-----------------------------------------------------------------------------------------------------------														
Chryseobacterium_glaciei_strain_IHBB_10212						-----------------AGAGTTT--GAACCTGGCTCAGGATGAACGCTAGCGGGAGGCC-TAACACATGCAAGCCGAGCGGAGCGGCGTACGGGTGC-GGAACACGTGTGCAACCTGCCTTTATCTGGGGGATAGCCTTTCGAAAGGAAGATTAATACCCCATAACAT--TATGGCATCA---ATAGAGATGGGCACGCGCAAGATTAGATAGTTGG-TG-AGGTAACGGCTCACCAAGTCAGTGATCTTTAGGGGGCCTGAGAGGGTGA-TCCCCCACACTGGTACTGAGACACGGACCAGACT-CCTACGGGAGGCAGCAGTGAGGAATATTGGACAATGGGTTAGCGCCTGATCCAGCCATCCCGCGTGAAGGA-CGACGGCCC-TATGGGTTGTAAACTTCTTTTTATACTGGGATAAACCTTACGTGAGCTGAAGGTACAGTATGAATAAGCACCGGCTAACTCCGTGCCAGCAGCCGCGGTAATACGGAGGGTGCAAGCGTTATCCGGATTTATTGGGTTTAAAGGGTCCGTAGGCGGGCTCGTAAGTCAGTGGTGAAATCTCATAGCTTAACTA-TG-AAACTGCCATTGATACTGCGAGCCTTGAGTAAGGTAGAGGTAGCTGGAATAAGTAGTGTAGCGGTGAAATGCATAGATATTACTTAGAACACCAATTGCGAAGGCAGGTTACCATGTC-TTAACTGACGCTGATGGACGAAAGCGTGGGGAGCGAACAGGATTAGATACCCTGGTAGTCCACGCCGTAAACGATGCTAACTCGTTTTTG--AGAGACTAAGCGAAAGTGATAAGTTAGCCACCTGGGGA-GTACGTTCGCAAGAATGAAACTCAAAGGAATTGACGGGGGCCCGCACAAGCGGTGGATTATGTGGTTTAATTCGATGATACGCGAGGAACCTTACCAAGGCTTAAATG-TTTTCAAGGTGCTGCATGGTTGTCGTCAGCTCGTGCCGTGAGGTGTTAGGTTAAGTCCTGCAACGAGCG-CAACCCCTGTCACTAGTTGCTAG-C--TTAAGTTGAGGACTCT-AGTGAGACTGCCTACGCAAGTAGAGAGGAAGGTGGGGATGACGTCAAATCATCACGGCCCTTACGCCTTGGGCCACACACGTAATACAATGGCCGGTACAGAGGGCAGCTACACAGCGATGTGATGCAAATCTC-AAAGCCGGTCTCAGTTCGGATTGGAGTCTGCAACTCGACTCTATGAAGCTGGAATCGCTAGTAATCGCGCATCAGCCATGGCGCGGTGAATACGTTCCCGGGCCTTGTACACACCGCCCGTCAAGCCATGGAAGTCTGGGGTACCTGAAGT-------------GGAGCTGCCTAGGGTAAAACAGGTAACTAGGGCTAAGTCGTAACAAGGTTAACCGTAA------------------------------------													
Algibacter_alginicilyticus_strain_HZ22							-----------------AGAGTTT--GATCCTGGCTCAGGATGAACGCTAGCGGCAGGCC-TAACACATGCAAGTCGAGGGGACCGGCGCACGGGTGC-GTAACGCGTATACAATCTACCTTTTGCTACGGGATAGCCCAGAGAAATTTGGATTAATACCGCATAGTATA-ATCCGCATGG---CAGAAGATGAGTATGCGTCCTATTAGCTAGTTGG-TA-AGGTAACGGCTTACCAAGGCAACGATAGGTAGGGGCCCTGAGAGGGGGA-TCCCCCACACTGGTACTGAGACACGGACCAGACT-CCTACGGGAGGCAGCAGTGAGGAATATTGGACAATGGAGGCAACTCTGATCCAGCCATGCCGCGTGCAGGA-AGACTGCCC-TATGGGTTGTAAACTGC-TTTTATACAGGAAGAAACACTACGTGACTTGACGGTACTGTAAGAATAAGGATCGGCTAACTCCGTGCCAGCAGCCGCGGTAATACGGAGGATCCAAGCGTTATCCGGAATCATTGGGTTTAAAGGGTCCGTAGGTGGATGATTAAGTCAGGGGTGAAAGTCTGCAGCTCAACTG-TA-GAATTGCCCTTGATACTGGTTATCTTGAATCATTATGAAGTGGTTAGAATATGTAGTGTAGCGGTGAAATGCATAGATATTACATAGAATACCAATTGCGAAGGCAGATCACTAATAA-TGTATTGACACTGATGGACGAAAGCGTAGGTAGCGAACGGGATTAGATACCCCGGTAGTCTACGCCGTAAACGATGGATACTAGCTGTTC--AGTGGCTAAGCGAAAGTGATAAGTATCCCACCTGGGGA-GTACGTTCGCAAGAATGAAACTCAAAGGAATTGACGGGGGCCCGCACAAGCGGTGGAGCATGTGGTTTAATTCGATGATACGCGAGGAACCTTACCAGGGCTTAAATA-TTTACAAGGTGCTGCATGGTTGTCGTCAGCTCGTGCCGTGAGGTGTCAGGTTAAGTCCTATAACGAGCG-CAACCCCTGTTGTTAGTTGCCAG-CGATCAAGTCGGGAACTCT-AGCAAGACTGCCAGTGCAAACTGTGAGGAAGGTGGGGATGACGTCAAATCATCACGGCCCTTACGTCCTGGGCTACACACGTGCTACAATGGTAGGGACAGAGAGCAGCCACTGGGCGACCAGGAGCGAATCTA-AAACCCTATCACAGTTCGGATCGGAGTCTGCAACTCGACTCCGTGAAGCTGGAATCGCTAGTAATCGCATATCAGCCATGATGCGGTGAATACGTTCCCGGGCCTTGTACACACCGCCCGTCAAGCCATGGAAGCTGGGAGTGCCTGAAGT-------------GGAGCGGCCTAGGGTAAAATCGGTAACTAGGGCTAAGTCGTAACAAGG-TAACCGT--------------------------------------												
Polaribacter_vadi_strain_LPB0003								-------------------------------------AGGATGAACGCTAGCGGCAGGCT-TAACACATGCAAGTCGAGGGGACCGGCGCACGGGTGC-GTAACGCGTATAGAATCTACCTTTTACAGGGGGATAGCCTTTAGAAATGAAGATTAATATCCCATAGTATT-ATTGGCATCA---TAAAAGATGACTATGCGTCCTATTAGCTAGATGG-TA-AGGTAATGGCTTACCATGGCTACGATAGGTAGGGGTCCTGAGAGGGAGA-TCCCCCACACTGGTACTGAGACACGGACCAGACT-CCTACGGGAGGCAGCAGTGAGGAATATTGGGCAATGGAGGTAACTCTGACCCAGCCATGCCGCGTGCAGGA-AGACTGCCC-TATGGGTTGTAAACTGC-TTTTATACAGGAAGAAACACTATGTAGCTTGACGGTACTGTAAGAATAAGGACCGGCTAACTCCGTGCCAGCAGCCGCGGTAATACGGAGGGTCCGAGCGTTATCCGGAATCATTGGGTTTAAAGGGTCCGCAGGCGGTCAATTAAGTCAGAGGTGAAATCCCATAGCTTAACTA-TG-GAACTGCCTTTGATACTGGTTGACTTGAGTCATATGGAAGTAGATAGAATGTGTAGTGTAGCGGTGAAATGCATAGATATTACACAGAATACCGATTGCGAAGGCAGTCTACTACGTA-TGTACTGACGCTCATGGACGAAAGCGTGGGGAGCGAACAGGATTAGATACCCTGGTAGTCCACGCCGTAAACGATGGATACTAGTTGTTG--AGTGACTAAGCGAAAGTGATAAGTATCCCACCTGGGGA-GTACGGTCGCAAGACTGAAACTCAAAGGAATTGACGGGGGCCCGCACAAGCGGTGGAGCATGTGGTTTAATTCGATGATACGCGAGGAACCTTACCAGGGCTTAAATA-ATTACAAGGTGCTGCATGGTTGTCGTCAGCTCGTGCCGTGAGGTGTCAGGTTAAGTCCTATAACGAGCG-CAACCCTTGTCATTAGTTGCCAG-CATTAAAGATGGGGACTCT-AATGAGACTGCCGGTGCAAACCGCGAGGAAGGTGGGGATGACGTCAAATCATCACGGCCCTTACGTCCTGGGCCACACACGTGCTACAATGGTATGGACAATGAGCAGCCATCTGGCAACAGAGAGCGAATCTA-AAACCATATCACAGTTCGGATCGGAGTCTGCAACTCGACTCCGTGAAGCTGGAATCGCTAGTAATCGGATATCAGCCATGATCCGGTGAATACGTTCCCGGGCCTTGTACACACCGCCCGTCAAGCCATGGAAGCTGGGAGTGCCTGAAGT-------------GGAGCCGCCTAGGGTAAAACTGGTAACTAGG---------------------------------------------------------------											
Wenyingzhuangia_fucanilytica_strain_CZ1127						-----------------AGAGTTT--GATTTTGGCTCAGGATGAACGCTAGCGGCAGGCT-TAACACATGCAAGTCGAGGGGACCGGCGCACGGGTGC-GTAACGCGTATAGAACCTACCTTAAACAGGGGGATACCCCATGGAAACGTGGACTAATATCCCATAGTGTT-GATGGCATCA---TTTAAGATGGCTATGCGTCCTATTAGTTAGTTGG-TA-AGGTAACGGCTTACCAAGACATCGATAGGTAGGGGTCCTGAGAGGGAGA-TCCCCCACACTGGTACTGAGACACGGACCAGACT-CCTACGGGAGGCAGCAGTGAGGAATATTGGTCAATGGAGGCAACTCTGAACCAGCCATGCCGCGTGAAGGA-TGACTGCCC-TATGGGTTGTAAACTTC-TTTTATAGAGGAAGAACTGCTACGTGGTTTGACGGTACTCTACGAATAAGGACCGGCTAACTCCGTGCCAGCAGCCGCGGTAATACGGAGGGTCCAAGCGTTATCCGGAATCATTGGGTTTAAAGGGTTCGTAGGCGGGCTGATCAGTCAGAGGTGAAATCCAGCAGCTTAACTG-T--GAACTGCCTTTGATACTGTCAGTCTTGAGTCATATGGAAGTAGATAGAATATGTAGTGTAGCGGTGAAATGCATAGATATTACATAGAATACCGATTGCGAAGGCAGTCTACTACGTA-TGTACTGACGCTGATGAACGAAAGCGTGGGGAGCGAACGGGATTAGATACCCCGGTAGTCCACGCCGTAAACGATGGACACTAGTTGTTG--AGTGACTAAGCGAAAGTGATAAGTGTCCCACCTGGGGA-GTACGGTCGCAAGATTGAAACTCAAAGGAATTGACGGGGGCCCGCACAAGCGGTGGAGCATGTGGTTTAATTCGATGATACGCGAGGAACCTTACCAGGGCTTAAATA-CTTACAAGGTGCTGCATGGTTGTCGTCAGCTCGTGCCGTGAGGTGTCAGGTTAAGTCCTATAACGAGCG-CAACCCCTATCTTTAGTTGCTAA-CAGTTAAGCTGAGGACTCT-AGAGAGACTGCCGGTGCAAACCGTGAGGAAGGTGGGGATGACGTCAAATCATCACGGCCCTTACGTCCTGGGCTACACACGTGCTACAATGGTAATGACAGAGGGCAGCTACTAGGCGACTAGATGCAAATCTT-AAACATTATCACAGTTCGGATTGGAGTCTGCAACTCGACTCCATGAAGCTGGAATCGCTAGTAATCGGATATCAGCCATGATCCGGTGAATACGTTCCCGGGCCTTGTACACACCGCCCGTCAAGCCATGGAAGCTGGGGGTGCCTGAAGT-------------GGAGCCGCCTAGGGTAAAACTGGTAACTAGGGCTAAGTCGTAACAAGG-TAACCGTA-------------------------------------													
Bacteroides_caecimuris_strain_I48								-----------------AGAGTTT--GATCCTGGCTCAGGATGAACGCTAGCTACAGGCT-TAACACATGCAAGTCGAGGGGACCGGCGCACGGGTGA-GTAACACGTATCCAACCTGCCGATAACTCGGGGATAGCCTTTCGAAAGAAAGATTAATATCCGATAGGATA-AGTCGCATGA---TTATCGATGGGGATGCGTTCCATTAGTTAGTTGG-CG-GGGTAACGGCCCACCAAGACGACGATGGATAGGGGTTCTGAGAGGAAGG-TCCCCCACATTGGAACTGAGACACGGTCCAAACT-CCTACGGGAGGCAGCAGTGAGGAATATTGGTCAATGGACGAGAGTCTGAACCAGCCAAGTAGCGTGAAGGA-TGACTGCCC-TATGGGTTGTAAACTTC-TTTTATATGGGAATAAAACATATGCATCTTGTATGTACCATATGAATAAGGATCGGCTAACTCCGTGCCAGCAGCCGCGGTAATACGGAGGATCCGAGCGTTATCCGGATTTATTGGGTTTAAAGGGAGCGTAGGTGGATTGTTAAGTCAGTTGTGAAAGTTTGCGGCTCAACCG-TA-AAATTGCAGTTGAAACTGGCAGTCTTGAGTACAGTAGAGGTGGGCGGAATTCGTGGTGTAGCGGTGAAATGCTTAGATATCACGAAGAACTCCGATTGCGAAGGCAGCTCACTGGACT-GCAACTGACACTGATGCTCGAAAGTGTGGGTATCAAACAGGATTAGATACCCTGGTAGTCCACACAGTAAACGATGAATACTCGCTGTTT--AGCGGCCAAGCGAAAGCATTAAGTATTCCACCTGGGGA-GTACGCCGGCAACGGTGAAACTCAAAGGAATTGACGGGGGCCCGCACAAGCGGAGGAACATGTGGTTTAATTCGATGATACGCGAGGAACCTTACCCGGGCTTAAATC-GTGTGAAGGTGCTGCATGGTTGTCGTCAGCTCGTGCCGTGAGGTGTCGGCTTAAGTGCCATAACGAGCG-CAACCCTTATCTTTAGTTACTAA-CAGTTCTGCTGAGGACTCT-AGAGAGACTGCCGTCGTAAGATGTGAGGAAGGTGGGGATGACGTCAAATCAGCACGGCCCTTACGTCCGGGGCTACACACGTGTTACAATGGGGGGTACAGAAGGCAGCTACCTGGCGACAGGATGCTAATCCC-AAAACCTCTCTCAGTTCGGATCGAAGTCTGCAACCCGACTTCGTGAAGCTGGATTCGCTAGTAATCGCGCATCAGCCATGGCGCGGTGAATACGTTCCCGGGCCTTGTACACACCGCCCGTCAAGCCATGAAAGCCGGGGGTACCTGAAGT-------------GGAGCGTCCTAGGGTAAAACTGGTAATTGGGGCTAAGTCGTAACAAGG-TAGCCGTACCGGAAGGTGCGGCTGGAACACCT-------------											
Tannerella_forsythia_92A2										---------AACAACGGAGAGTTT--GATCCTGGCTCAGGATGAACGCTAGCGATAGGCT-TAACACATGCAAGTCGAGGGGACCGGCGCACGGGTGA-GTAACGCGTATGTAACCTGCCCGCAACAGAGGGATAACCCGGCGAAAGTCGGACTAATACCTCATAAAACA-GTCCGCATGG---TTGCGGATGGGCATGCGTACCATTAGGTAGTTGG-TG-AGGTAACGGCTCACCAAGCCATCGATGGTTAGGGGTTCTGAGAGGAAGG-TCCCCCACACTGGTACTGAGACACGGACCAGACT-CCTACGGGAGGCAGCAGTGAGGAATATTGGTCAATGGGCGAGAGCCTGAACCAGCCAAGTCGCGTGAAGGA-TGACTGCCC-TATGGGTTGTAAACTTC-TTTTACAGGGGAATAAAATGTACGTGTATTGCATGTACCTTGTGAATAAGCATCGGCTAACTCCGTGCCAGCAGCCGCGGTAATACGGAGGATGCGAGCGTTATCCGGATTTATTGGGTTTAAAGGGTGCGTAGGTGGGCTGTTAAGTCCGCGGTGAAAGTTTGTCGCTTAACGA-TA-AAATTGCCGTTGAAACTGGTAGTCTTGAGTATAGATGAAGTAGGCGGAATGCGTGGTGTAGCGGTGAAATGCATAGAGATCACGCAGAACTCCGATTGCGAAGGCAGCTTACTAAGGT-ATAACTGACACTGAAGCACGAAAGCGTGGGTATCAAACAGGATTAGATACCCTGGTAGTCCACGCAGTAAACGATGATTACTAGGAGTTT--AGCTCTACAGCGAAAGCGTTAAGTAATCCACCTGGGGA-GTACGCCGGCAACGGTGAAACTCAAAGGAATTGACGGGGGCCCGCACAAGCGGAGGAACATGTGGTTTAATTCGATGATACGCGAGGAACCTTACCCGGGATTGAAAT-CTATGTAGGTGCTGCATGGTTGTCGTCAGCTCGTGCCGTGAGGTGTCGGCTTAAGTGCCATAACGAGCG-CAACCCTGACTGTCAGTTGCTAA-CAGTAAAGCTGAGGACTCT-GGCGGGACTGCCGGCGTAAGCTGTGAGGAAGGTTGGGATGACGTCAAATCAGCACGGCCCTTACATCCGGGGCGACACACGTGTTACAATGGCAGGGACAAAGGGCAGCTACCGGGCGACCGGATGCCAATCTC-AAACCCTGTCTCAGTTCGGATCGGAGTCTGCAACTCGACTCCGTGAAGCTGGATTCGCTAGTAATCGCGCATCAGCCATGGCGCGGTGAATACGTTCCCGGGCCTTGTACACACCGCCCGTCAAGCCATGGGAGCCGGGGGTACCTGAAGT-------------GGATCGGCCTAGGGTAAAACTGGTGACTGGGGCTAAGTCGTAACAAGG-TAGCCGTACCGGAAGGTGCGGCTGGAACACCTCCTTTC-------									
Croceibacter_atlanticus_HTCC2559								-----------------AGAGTTT--GATCCTGGCTCAGGATGAACGCTAGCGGCAGGCC-TAACACATGCAAGTCGAACGGAGTGGCGCACGGGTGC-GTAACGCGTATACAACCTACCTTATACAGGGGTATAGCCCAGGGAAACTTGGATTAACACCCCATAGTAAT-TTTGGCATCA---TATAAGATGGGTATGCGTCCCATTAGCTTGTTGG-TG-TGGTAACGGCACACCAAGGCAACGATGGGTAGGGGCCCTGAGAGGGGGA-TCCCCCACACTGGTACTGAGACACGGACCAGACT-CCTACGGGAGGCAGCAGTGAGGAATATTGGACAATGGGCGGGAGCCTGATCCAGCCATGCCGCGTGCAGGA-AGACTGCCC-TATGGGTTGTAAACTGC-TTTTATACGGGAAGAAACCCTACGTGGGCTGACGGTACCGTAAGAATAAGGACCGGCTAACTCCGTGCCAGCAGCCGCGGTAATACGGAGGGTCCGAGCGTTATCCGGAATCATTGGGTTTAAAGGGTCCGCAGGCGGCCAGATAAGTCAGTGGTGAAATTCCGTGGCTCAACCA-CG-GAACTGCCATTGATACTGTTTGGCTTGAATCAGTTCGAGGATGCCGGAATGTGTGGTGTAGCGGTGAAATGCATAGATATCACACAGAACACCAATTGCGAAGGCAGGTGTCCAGAAC-TGTATTGACGCTGATGGACGAAAGCGTGGGTAGCGAACAGGATTAGATACCCTGGTAGTCCACGCCGTAAACGATGGTCACTAGCTGTCC--GGTGGCCAAGCGAAAGTGATAAGTGACCCACCTGGGGA-GTACGTTCGCAAGAATGAAACTCAAAGGAATTGACGGGGGCCCGCACAAGCGGTGGAGCATGTGGTTTAATTCGATGATACGCGAGGAACCTTACCAGGGCTTAAATA-TTTGCAAGGTGCTGCATGGTTGTCGTCAGCTCGTGCCGTGAGGTGTCAGGTTAAGTCCTATAACGAGCG-CAACCCCTGTTGTTAGTTGCCAG-CGATAATGTCGGGAACTCT-AGCAAGACTGCCGGTGCAAACCGCGAGGAAGGTGGGGATGACGTCAAATCATCACGGCCCTTACGCCCTGGGCCACACACGTGCTACAATGGCAGGTACAGCAAGCAGCCACTGGGCGACCAGGAGCGAATCTG-AAAGCCTGTCACAGTTCGGATCGGAGTCTGCAACTCGACTCCGTGAAGCTGGAATCGCTAGTAATCGCATATCAGCCATGATGCGGTGAATACGTTCCCGGGCCTTGTACACACCGCCCGTCAAGCCATGGAAGCTGGGAGTGCCTGAAGT-------------GGAGCGGCCTAGGGTAAGACCGGTAACTGGGGCTAAGTCGTAACAAGG-TAGCCGTACCGGAAGGTGCGGCTGGAACACCTCCTTTC-------											
Porphyromonas_gingivalis_W83									------TATGACAGTGGAGAGTTT--GATCCTGGCTCAGGATGAACGCTAGCGATAGGCT-TAACACATGCAAGTCGAGGGGACCGGCGCACGGGTGC-GTAACGCGTATGCAACTTGCCTTACAGAGGGGGATAACCCGTTGAAAGACGGACTAAAACCGCATACACTT-TATTGCATGAT--TGTAAGATAGGCATGCGTCCCATTAGCTTGTTGG-TG-AGGTAACGGCTCACCAAGGCGACGATGGGTAGGGGAACTGAGAGGTTTA-TCCCCCACACTGGTACTGAGACACGGACCAGACT-CCTACGGGAGGCAGCAGTGAGGAATATTGGTCAATGGGCGAGAGCCTGAACCAGCCAAGTCGCGTGAAGGA-AGACAGTCC-TAAGGATTGTAAACTTC-TTTTATACGGGAATAACGGGTACGAGCATTGAATGTACCGTAAGAATAAGCATCGGCTAACTCCGTGCCAGCAGCCGCGGTAATACGGAGGATGCGAGCGTTATCCGGATTTATTGGGTTTAAAGGGTGCGTAGGTTGTTCGGTAAGTCAGCGGTGAAACCTGAGCGCTCAACGT-TC-AGCCTGCCGTTGAAACTGCCGGGCTTGAGTTCAGTGGCGGCAGGCGGAATTCGTGGTGTAGCGGTGAAATGCATAGATATCACGAGGAACTCCGATTGCGAAGGCAGCTTGCCATACT-GCGACTGACACTGAAGCACGAAGGCGTGGGTATCAAACAGGATTAGATACCCTGGTAGTCCACGCAGTAAACGATGATTACTAGGAGTTT--GCTTCCACAGCGAAAGCGTTAAGTAATCCACCTGGGGA-GTACGCCGGCAACGGTGAAACTCAAAGGAATTGACGGGGGCCCGCACAAGCGGAGGAACATGTGGTTTAATTCGATGATACGCGAGGAACCTTACCCGGGATTGAAAT-CTATGTAGGTGCTGCATGGTTGTCGTCAGCTCGTGCCGTGAGGTGTCGGCTTAAGTGCCATAACGAGCG-CAACCCACATCGGTAGTTACTAA-CAGTTTCGCTGAGGACTCT-ACCGAGACTGCCGTCGTAAGGCGTGAGGAAGGTGTGGATGACGTCAAATCAGCACGGCCCTTACATCCGGGGCGACACACGTGTTACAATGGGAGGGACAAAGGGCAGCTACCGGGCGACCGGATGCGAATCTC-AAACCCTTCCCCAGTTCGGATCGGAGTCTGCAACTCGACTCCGTGAAGCTGGATTCGCTAGTAATCGCGCATCAGCCATGGCGCGGTGAATACGTTCCCGGGCCTTGTACACACCGCCCGTCAAGCCATGGGAGTCGGGGGTACCTGAAGG-------------GGGGCGCACTAGGGTAATACCGGTGACTGGGGCTAAGTCGTAACAAGG-TAGCCGTACCGGAAGGTGCGGCTGGAACACCTCCTTTC-------										
Prevotella_intermedia_17										-------------------------------------------------AGCTATAGGCT-TAACACATGCAAGTCGAGGGGACCGGCGCACGGGTGA-GTATCGCGTATCCAACCTTCCCTCCACTCGGGGATACCCCGTTGAAAGACGGCCTAATACCCGATGTTGTC-AATGGCATCT---TGGAGGATGGGGATGCGTCTGATTAGCTTGTTGG-TGCGGGTAACGGCCCACCAAGGCAACGATCAGTAGGGGTTCTGAGAGGAAGG-TCCCCCACATTGGAACTGAGACACGGTCCAAACT-CCTACGGGAGGCAGCAGTGAGGAATATTGGTCAATGGACGTAAGTCTGAACCAGCCAAGTAGCGTGCAGGATTGACGGCCC-TATGGGTTGTAAACTGC-TTTTGTTGGGGAGTAAAGTGCACGCGTTTTGCATTTACCCTTCGAATAAGGACCGGCTAATTCCGTGCCAGCAGCCGCGGTAATACGGAAGGTCCAGGCGTTATCCGGATTTATTGGGTTTAAAGGGAGTGTAGGCGGTCTGTTAAGCGTGTTGTGAAATTTAGGTGCTCAACAT-CT-ACCTTGCAGCGCGAACTGGCGGACTTGAGTGCACGCAACGTATGCGGAATTCATGGTGTAGCGGTGAAATGCTTAGATATCATGACGAACTCCGATTGCGAAGGCAGCGTACGGGAGT-GTTACTGACGCTTAAGCTCGAAGGTGCGGGTATCGAACAGGATTAGATACCCTGGTAGTCCGCACGGTAAACGATGGATGCCCGCTGTTA--AGCGGCTAAGCGAAAGCATTAAGCATCCCACCTGGGGA-GTACGCCGGCAACGGTGAAACTCAAAGGAATTGACGGGGGCCCGCACAAGCGGAGGAACATGTGGTTTAATTCGATGATACGCGAGGAACCTTACCCGGGCTTGAATC-CTGTGAAGGTGCTGCATGGTTGTCGTCAGCTCGTGCCGTGAGGTGTCGGCTTAAGTGCCATAACGAGCG-CAACCCCTTTCCTTAGTTGCCAT-CAGTTATGCTGGGCACTCT-GGGGATACTGCCACCGCAAGGTGTGAGGAAGGTGGGGATGACGTCAAATCAGCACGGCCCTTACGTCCGGGGCTACACACGTGTTACAATGGCCGGTACAGAGGGACGGTGCGATGCAAATCGCATCCAATCTT-AAAGCCGGTCCCAGTTCGGACTGAGGTCTGCAACCCGACCTCACGAAGCTGGATTCGCTAGTAATCGCGCATCAGCCATGGCGCGGTGAATACGTTCCCGGGCCTTGTACACACCGCCCGTCAAGCCATGAAAGCCGGGGGTGCCTGAAGT-------------GGAGCGACCTAGGGCAAAACTGGTGATTGGGGCTAAGTCGTAACAAG-----------------------------------------------									
Prevotella_ruminicola_23										---------TACAGTGAAGAGTTT--GATCCTGGCTCAGGATGAACGCTAGCTACAGGCT-TAACACATGCAAGTCGAGGGGACCGGCGCACGGGTGA-GTAACGCGTATCCAACCTTCCCTATAGTAGAGAATAGCCCGGCGAAAGTCGGATTAATGCTCTATGTTGTA-AAGGACATCT---TATAGGATGGGGATGCGTCTGATTAGGTAGTAGG-CG-GGGTAACGGCCCACCTAGCCGACGATCAGTAGGGGTTCTGAGAGGAAGG-TCCCCCACATTGGAACTGAGACACGGTCCAAACT-CCTACGGGAGGCAGCAGTGAGGAATATTGGTCAATGGACGGAAGTCTGAACCAGCCAAGTAGCGTGCAGGA-TGACGGCCC-TATGGGTTGTAAACTGC-TTTTATATAGGGATAAAGTCGACGTGGTTTGTAGGTACTATATGAATAAGGACCGGCTAATTCCGTGCCAGCAGCCGCGGTAATACGGAAGGTCCAGGCGTTATCCGGATTTATTGGGTTTAAAGGGAGCGCAGGCTGATGATTAAGCGTGACGTGAAATGTAGCCGCTCAACGG-CT-GAACTGCGTCGCGAACTGGTTATCTTGAGTGAGTTCGATGTTGGCGGAATTCGTGGTGTAGCGGTGAAATGCTTAGATATCACGAAGAACTCCGATTGCGAAGGCAGCCAACAAGGCC-TTTACTGACGCTAAAGCTCGAAGGTGCGGGTATCGAACAGGATTAGATACCCTGGTAGTCCGCACGGTAAACGATGGATGCCCGCTGTTT--AGCGGCCAAGAGAAATCGTTAAGCATCCCACCTGGGGA-GTACGCCGGCAACGGTGAAACTCAAAGGAATTGACGGGGGCCCGCACAAGCGGAGGAACATGTGGTTTAATTCGATGATACGCGAGGAACCTTACCCGGGCTTGAACC-TGGTGGAGGTGCTGCATGGTTGTCGTCAGCTCGTGCCGTGAGGTGTCGGCTTAAGTGCCATAACGAGCG-CAACCCTTTTCTTTAGTTGCCAT-CAGTAATGCTGGGCACTCT-GGAGATACTGCCACCGTAAGGTGTGAGGAAGGTGGGGATGACGTCAAATCAGCACGGCCCTTACGTCCGGGGCTACACACGTGTTACAATGGGGGGTACAGAGAGTCGGATATACGCAAGTATGTTCTAATCCT-AAAGCCTTCCTCAGTTCGGATTGGGGTCTGCAACCCGACCCCATGAAGCTGGATTCGCTAGTAATCGCGCATCAGCCATGGCGCGGTGAATACGTTCCCGGGCCTTGTACACACCGCCCGTCAAGCCATGAAAGCCGGGGGCGCTTGAAGT-------------GGATCGGCCTAGAGCGAAACTGGTAATTGGGGCTAAGTCGTAACAAGG-TAGCCGTACCGGAAGGTGCGGCTGGAACACCTCCTTTC-------									
Polaribacter_sp._MED152											-----------------AGAGTTT--GATCCTGGCTCAGGATGAACGCTAGCGGCAGGCT-TAACACATGCAAGTCGAGGGGACCGGCGCACGGGTGC-GTAACGCGTATAGAATCTACCTTTTACAGGGGGATAGCCTTTAGAAATGAAGATTAATATCCCATAGTATT-AGTGGCATCA---TAAAAGATGACTATGCGTCCTATTAGTTAGTTGG-TA-AGGTAACGGCTTACCAAGACTTCGATAGGTAGGGGTCCTGAGAGGGAGA-TCCCCCACACTGGTACTGAGACACGGACCAGACT-CCTACGGGAGGCAGCAGTGAGGAATATTGGGCAATGGAGGTAACTCTGACCCAGCCATGCCGCGTGCAGGA-AGACTGCCC-TATGGGTTGTAAACTGC-TTTTATACAGGAAGAAACACTACGTGGCTTGACGGTACTGTAAGAATAAGGACCGGCTAACTCCGTGCCAGCAGCCGCGGTAATACGGAGGGTCCGAGCGTTATCCGGAATCATTGGGTTTAAAGGGTCCGCAGGCGGTCAATTAAGTCAGAGGTGAAATCCCATAGCTTAACTA-TG-GAACTGCCTTTGATACTGGTTGACTTGAGTCATATGGAAGTAGATAGAATGTGTAGTGTAGCGGTGAAATGCATAGATATTACACAGAATACCGATTGCGAAGGCAGTCTACTACGTA-TGTACTGACGCTCATGGACGAAAGCGTGGGGAGCGAACAGGATTAGATACCCTGGTAGTCCACGCCGTAAACGATGGACACTAGTTGTTG--AGTGACTAAGCGAAAGTGATAAGTGTCCCACCTGGGGA-GTACGATCGCAAGATTGAAACTCAAAGGAATTGACGGGGGCCCGCACAAGCGGTGGAGCATGTGGTTTAATTCGATGATACGCGAGGAACCTTACCAGGGCTTAAATA-ATTACAAGGTGCTGCATGGTTGTCGTCAGCTCGTGCCGTGAGGTGTCAGGTTAAGTCCTATAACGAGCG-CAACCCTTGTCGTTAGTTGCCAG-CATTAAAGATGGGGACTCT-AACGAGACTGCCGGTGCAAACCGAGAGGAAGGTGGGGATGACGTCAAATCATCACGGCCCTTACGTCCTGGGCCACACACGTGCTACAATGGTATGGACAATGAGCAGCCATCTGGCAACAGAGAGCGAATCTA-AAACCATATCACAGTTCGGATCGGAGTCTGCAACTCGACTCCGTGAAGCTGGAATCGCTAGTAATCGGATATCAGCCATGATCCGGTGAATACGTTCCCGGGCCTTGTACACACCGCCCGTCAAGCCATGGAAGCTGGGGGTGCCTGAAGT-------------GGAGCCGCCTAGGGTAAAACTGGTAACTAGGGCTAAGTCGTAACAAGG-TAGCCGTACCGGAAGGTGCGGCTGGAACACCT-------------								
Maribacter_sp._HTCC2170											ATAAGAATCAACGATGAAGAGTTT--GATCCTGGCTCAGGATGAACGCTAGCGGCAGGCC-TAACACATGCAAGTCGAGGGGACCGGCGCACGGGTGC-GCACCGCGTATGGAATCTGCCTTTTGCAGGGGAATAGCCCAGGGAAACTTGGATTAATGCCCCGTGGTACC-AATAGCATTA---CAAAAGATGACCATGCGTCCCATTAGCTGGATGG-TA-AGGTAACGGCTTACCATGGCTACGATGGGTAGGGGCCCTGAGAGGGGGA-TCCCCCACACTGGTACTGAGACACGGACCAGACT-CCTACGGGAGGCAGCAGTGAGGAATATTGGACAATGGAGGAGACTCTGATCCAGCCATGCCGCGTGCAGGA-AGACGGCCC-TATGGGTTGTAAACTGC-TTTTATACGGGAAGAAAAAATACGTGTACTGACGGTACCGTAAGAATAAGGACCGGCTAACTCCGTGCCAGCAGCCGCGGTAATACGGAGGGTCCGAGCGTTATCCGGAATTATTGGGTTTAAAGGGTCCGTAGGCGGGCCATTAAGTCAGAGGTGAAAGTCTGCGGCTCAACCG-TA-GAATTGCCTTTGATACTGGTGGTCTTGAGTTATGGTGAAGTGGCTGGAATATGTAGTGTAGCGGTGAAATGCATAGATATTACATAGAACACCGATTGCGAAGGCAGGTCACTAACCA-TATACTGACGCTGATGGACGAAAGCGTGGGGAGCGAACAGGATTAGATACCCTGGTAGTCCACGCCGTAAACGATGGATACTAGCTGTCC--GGCGGCCAAGCGAAAGTGATAAGTATCCCACCTGGGGA-GTACGTTCGCAAGAATGAAACTCAAAGGAATTGACGGGGGCCCGCACAAGCGGTGGAGCATGTGGTTTAATTCGATGATACGCGAGGAACCTTACCAGGGCTTAAATA-TTTGCAAGGTGCTGCATGGTTGTCGTCAGCTCGTGCCGTGAGGTGTCAGGTTAAGTCCTATAACGAGCG-CAACCCCTACCGTTAGTTGCCAG-CGATCATGTCGGGGACTCT-AACGGGACTGCCGGTGCAAACCGTGAGGAAGGTGGGGATGACGTCAAATCATCACGGCCCTTACGTCCTGGGCCACACACGTGCTACAATGGCCGGTACAGAGAGCAGCCATCTGGTAACAGAGAGCGAATCTA-AAAACCGGTCACAGTTCGGATCGGGGTCTGCAACTCGACCCCGTGAAGCTGGAATCGCTAGTAATCGGATATCAGCCATGATCCGGTGAATACGTTCCCGGGCCTTGTACACACCGCCCGTCAAGCCATGGAAGCCGGGAGTGCCTGAAGT-------------GGAGCGGCCTAGGGCAAGATCGGTAACTAGGGCTAAGTCGTAACAAGG-TAGCCGTACCGGAAGGTGCGGCTGGAACACCTCCTTTCCCGACGA								
Flavobacterium_johnsoniae_UW101									---------TACGATGAAGAGTTT--GATCCTGGCTCAGGATGAACGCTAGCGGCAGGCT-TAACACATGCAAGTCGAGGGGACCGGCGCACGGGTGC-GTAACGCGTATGCAATCTGCCTTTCACAGAGGGATAGCCCAGAGAAATTTGGATTAATACCTCATAGTATT-GGTGGCATCA---TGAAAGATGAGCATGCGTCCCATTAGCTAGTTGG-TA-AGGTAACGGCTTACCAAGGCCACGATGGGTAGGGGTCCTGAGAGGGAGA-TCCCCCACACTGGTACTGAGACACGGACCAGACT-CCTACGGGAGGCAGCAGTGAGGAATATTGGTCAATGGACGCAAGTCTGAACCAGCCATGCCGCGTGCAGGA-TGACGGTCC-TATGGATTGTAAACTGC-TTTTGTACGAGAAGAAACACTATGTAGCTTGACGGTATCGTAAGAATAAGGATCGGCTAACTCCGTGCCAGCAGCCGCGGTAATACGGAGGATCCAAGCGTTATCCGGAATCATTGGGTTTAAAGGGTCCGTAGGCGGTTTAGTAAGTCAGTGGTGAAAGCCCATCGCTCAACGG-TG-GAACGGCCATTGATACTGCTGAACTTGAATTACTGGGAAGTAACTAGAATATGTAGTGTAGCGGTGAAATGCTTAGATATTACATGGAATACCAATTGCGAAGGCAGGTTACTACCAG-TTTATTGACGCTGATGGACGAAAGCGTGGGGAGCGAACAGGATTAGATACCCTGGTAGTCCACGCCGTAAACGATGGATACTAGCTGTTG--AGTGGCTAAGCGAAAGTGATAAGTATCCCACCTGGGGA-GTACGAACGCAAGTTTGAAACTCAAAGGAATTGACGGGGGCCCGCACAAGCGGTGGAGCATGTGGTTTAATTCGATGATACGCGAGGAACCTTACCAAGGCTTAAATA-TTTACAAGGTGCTGCATGGTTGTCGTCAGCTCGTGCCGTGAGGTGTCAGGTTAAGTCCTATAACGAGCG-CAACCCCTGTTGTTAGTTGCCAG-CGATAGTGTCGGGAACTCT-AACAAGACTGCCAGTGCAAACTGTGAGGAAGGTGGGGATGACGTCAAATCATCACGGCCCTTACGCCTTGGGCTACACACGTGCTACAATGGCCGGTACAGAGAGCAGCCACTGGGTGACCAGGAGCGAATCTA-AAAGCCGGTCACAGTTCGGATCGGAGTCTGCAACTCGACTCCGTGAAGCTGGAATCGCTAGTAATCGGATATCAGCCATGATCCGGTGAATACGTTCCCGGGCCTTGTACACACCGCCCGTCAAGCCATGGAAGCTGGGGGTGCCTGAAGT-------------GGAGCTGCCTAGGGTAAAACTGGTAACTAGGGCTAAGTCGTAACAAGG-TAGCCGTACCGGAAGGTGCGGCTGGAACACCTCCTTTC-------										
Flavobacterium_psychrophilum_JIP02_86							-----------------AGAGTTT--GATCCTGGCTCAGGATGAACGCTAGCGGCAGGCT-TAACACATGCAAGTCGAGGGGACCGGCGCACGGGTGC-GTAACGCGTATGCAATCTACCTTTTACAGAGGGATAGCCCAGAGAAATTTGGATTAATACCTCATAGTATA-ATTGGCATCA---TAAAAGATGAGCATGCGTCCCATTAGCTAGTTGG-TA-AGGTAACGGCTTACCAAGGCAACGATGGGTAGGGGTCCTAAGAGGGAGA-TCCCCCACACTGGTACTGAGACACGGACCAGACT-CCTACGGGAGGCAGCAGTGAGGAATATTGGTCAATGGGCGCAAGCCTGAACCAGCCATGCCGCGTGCAGGA-TGACGGTCC-TATGGATTGTAAACTGC-TTTTGCACAGGAAGAAACACGTCGTGGCTTGACGGTACTGTGAGAATAAGGATCGGCTAACTCCGTGCCAGCAGCCGCGGTAATACGGAGGATCCAAGCGTTATCCGGAATCATTGGGTTTAAAGGGTCCGTAGGCGGCCAGATAAGTCAGTGGTGAAAGCCCATCGCTCAACGA-TG-GAACGGCCATTGATACTGTTTGGCTTGAATTATTTGGAAGTAACTAGAATATGTAGTGTAGCGGTGAAATGCTTAGAGATTACATGGAATACCAATTGCGAAGGCAGGTTACTACAAA-TTGATTGACGCTGATGGACGAAAGCGTGGGTAGCGAACAGGATTAGATACCCTGGTAGTCCACGCCGTAAACGATGGATACTAGCTGTTG--AGTGGCTAAGCGAAAGTGATAAGTATCCCACCTGGGGA-GTACGTTCGCAAGAATGAAACTCAAAGGAATTGACGGGGGCCCGCACAAGCGGTGGAGCATGTGGTTTAATTCGATGATACGCGAGGAACCTTACCAAGGCTTAAATA-TTTACAAGGTGCTGCATGGTTGTCGTCAGCTCGTGCCGTGAGGTGTCAGGTTAAGTCCTATAACGAGCG-CAACCCCTGTTGTTAGTTGCCAG-CGATCATGTCGGGAACTCT-AGCAAGACTGCCAGTGTAAACTGTGAGGAAGGTGGGGATGACGTCAAATCATCACGGCCCTTACGCCTTGGGCTACACACGTGCTACAATGGCCGGTACAGAGAGCAGCCACTACGCAAGTAGGAGCGAATCTA-AAAACCGGTCTCAGTTCGGATCGGAGTCTGCAACTCGACTCCGTGAAGCTGGAATCGCTAGTAATCGGATATCAGCCATGATCCGGTGAATACGTTCCCGGGCCTTGTACACACCGCCCGTCAAGCCATGGAAGCTGGGGGTGCCTGAAGT-------------GGAGCTGCCTAGGGTAAAACTGGTAACTAGGGCTAAGTCGTAACAAGG-TAGCCGTACCGGAAGGTGCGGCTGGAACACCT-------------												
Gramella_forsetii_KT0803										------------------------------------------GAACGCTAGCGGCAGGCC-TAACACATGCAAGTCGAACGGAGTGGCGCACGGGTGC-GTAACGCGTATACAATCTGCCTTTAAGCGGGGAATAGCCCATGGAAACGTGGATTAATACCCCATAGTATT-ATTCACCTGG---TTAAAGATGAGTATGCGTCCTATTAGTTAGTTGG-TA-AGGTAACGGCTTACCAAGACAGCGATAGGTAGGGGTCCTGAGAGGGAGA-TCCCCCACACTGGTACTGAGACACGGACCAGACT-CCTACGGGAGGCAGCAGTGAGGAATATTGGACAATGGAGGCAACTCTGATCCAGCCATGCCGCGTGCAGGA-AGACGGCCC-TATGGGTTGTAAACTGC-TTTTATACGGGAAGAACCACTACGTGGCTTGACGGTACCGTATGAATAAGGACCGGCTAACTCCGTGCCAGCAGCCGCGGTAATACGGAGGGTCCAAGCGTTATCCGGAATCATTGGGTTTAAAGGGTCCGTAGGCGGAATAATAAGTCAGTGGTGAAAGTCTGCAGCTCAACTG-TA-GAATTGCCATTGATACTGTTGTTCTTGAATTATTATGAAGTGGTTGGAATAAGTAGTGTAGCGGTGAAATGCATAGATATTACTTAGAACACCTATTGCGAAGGCAGATCACTAATAA-TATATTGACGCTGAGGGACGAAAGCGTAGGTAGCGAACAGGATTAGATACCCTGGTAGTCTACGCCGTAAACGATGGTTACTAGCTGTCC--GGTGGTTAAGCGAAAGTGATAAGTAACCCACCTGGGGA-GTACGTTCGCAAGAATGAAACTCAAAGGAATTGACGGGGGCCCGCACAAGCGGTGGAGCATGTGGTTTAATTCGATGATACGCGAGGAACCTTACCAGGGCTTAAATA-ATTGCAAGGTGCTGCATGGTTGTCGTCAGCTCGTGCCGTGAGGTGTCAGGTTAAGTCCTATAACGAGCGCCANCCCCTGTGGTTAGTTGCCAG-CGATAATGTCGGGAACTCT-AGCCAGACTGCCGGTGCAAACCGCGAGGAAGGTGGGGATGACGTCAAATCATCACGGCCCTTACGTCCTGGGCCACACACGTGCTACAATGGTAGGGACAGAGGGCAGCTACCCCGCGAGGGGATGCGAATCTT-AAACCCTATCACAGTTCGGATCGCAGTCTGCAACTCGACTGCGTGAAGCTGGAATCGCTAGTAATCGCATATCAGCCATGATGCGGTGAATACGTTCCCGGGCCTTGTACACACCGCCCGTCAAGCCATGGAAGCTGGGGGTACCTGAAGT-------------GGAGCGGCCTAGGGTAAAACTG------------------------------------------------------------------------									
Pedobacter_heparinus_DSM_2366									-----------------AGAGTTT--GATCCTGGCTCAGGATGAACGCTAGCGGCAGGCC-TAATACATGCAAGTCGAACGAAGTGGCGCACGGGTGC-GTAACGCGTATGCAACCTACCTTAATCAGGGGGATAGCCCGAAGAAATTCGGATTAACACCGCATAAAAAC-GATAGCATTA---ATTAAGATGGGCATGCGTGTCATTAGCTAGTTGG-CG-GGGTAACGGCCCACCAAGGCGACGATGACTAGGGGATCTGAGAGGATGA-CCCCCCACACTGGTACTGAGACACGGACCAGACT-CCTACGGGAGGCAGCAGTAAGGAATATTGGTCAATGGAGGGAACTCTGAACCAGCCATGCCGCGTGCAGGA-AGACAGCCC-TCTGGGTCGTAAACTGC-TTTTATTCGGGAATAAACCTTACGTGAGCTGAATGTACCGAAGGAATAAGGATCGGCTAACTCCGTGCCAGCAGCCGCGGTAATACGGAGGATCCAAGCGTTATCCGGATTTATTGGGTTTAAAGGGTGCGTAGGCGGCCTGTTAAGTCAGGGGTGAAAGACGGTAGCTCAACTA-TC-GCAGTGCCCTTGATACTGACGGGCTTGAATACACTAGAGGTAGGCGGAATGTGACAAGTAGCGGTGAAATGCATAGATATGTCACAGAACACCGATTGCGAAGGCAGCTTACTATGGT-GTGATTGACGCTGAGGCACGAAAGCGTGGGGATCAAACAGGATTAGATACCCTGGTAGTCCACGCCCTAAACGATGAATACTCGCTGTTA--AGCGGCTAAGCGAAAGCGTTAAGTATTCCACCTGGGGA-GTACGCCCGCAAGGGTGAAACTCAAAGGAATTGACGGGGGCCCGCACAAGCGGAGGAGCATGTGGTTTAATTCGATGATACGCGAGGAACCTTACCCGGGCTTGAAA--GAAACTAGGTGCTGCATGGCTGTCGTCAGCTCGTGCCGTGAGGTGTTGGGTTAAGTCCCGCAACGAGCG-CAACCCCTATGTTTAGTTGCCAG-CACTTAAGGTGGGGACTCT-AAACAGACTGCCTGTGCAAACAGAGAGGAAGGAGGGGACGACGTCAAGTCATCATGGCCCTTACGTCCGGGGCTACACACGTGCTACAATGGATGGTACAGAGGGCAGCAAGCTGGCAACAGCAAGCGAATCTCAAAAGCCATTCACAGTTCGGATAGAGGTCTGCAACTCGACCTCTTGAAGTTGGATTCGCTAGTAATCGCGTATCAGCAATGACGCGGTGAATACGTTCCCGGGCCTTGTACACACCGCCCGTCAAGCCATGGAAGTTGGGGGTACCTAAAGT-------------GGAGCGTCCTAGGGTAAAACCGATAACTGGGGCTAAGTCGTAACAAGG-TAGCCGTACCGGAAGGTGCGGCTGGAATACCT-------------										
Spirosoma_linguale_DSM_74										-----------------AGAGTTT--GATCCTGGCTCAGGATGAACGCTAGCGGCAGGCC-TAATACATGCAAGTCGAACGGAGTGGCAAACGGGTGC-GTAACGCGTAAGCAACCTGCCTCATACTGGGGGATAGCCCGGCGAAAGCTGGGGTAAACCCGCACGGTCCA-TATCACCTGG---TATGAGAGGGGCTTGCGTCTGATTAGTTAGTTGG-CA-GGGTAACGGCCTACCAAGACGATGATCAGTAGGGGTTCTGAGAGGATTG-GCCCCCACATGGGTACTGAGATACGGACCCAACT-CCTACGGGAGGCAGCAGTAGGGAATATTGGGCAATGGACGGAAGTCTGACCCAGCCATGCCGCGTGCAGGA-TGAAGGCGC-TCAGCGTTGTAAACTGC-TTTTATTGGTGAAGAACAGCCCTGCGGTGTGACGGTAGCCAAGGAATAAGCACCGGCTAACTCCGTGCCAGCAGCCGCGGTAATACGGAGGGTGCAAGCGTTGTCCGGATTTATTGGGTTTAAAGGGTGCGTAGGTGGTCATTTAAGTCTGGTTTGAAAGCAGGCGGCTTAACCG-TC-TGATGTGGCTGGAAACTGAATGACTTGAATGGGTTGGCGGTAGCCGGAATGGGTCATGTAGCGGTGAAATGCATAGATATGACCCGGAACACCGATTGCGAAGGCAGGCTACTACGAC-TTGATTGACACTGAGGCACGAGAGCATGGGTAGCGAACAGGATTAGATACCCTGGTAGTCCATGCCGTAAACGATGATTACTGGCTGTAT--TGTGGCTGAGCGAAAGCGTTAAGTAATCCACCTGGGGA-GTACGCTGGCAACAGTGAAACTCAAAGGAATTGACGGGGGTCCGCACAAGCGGTGGAGCATGTGGTTTAATTCGATGATACGCGAGGAACCTTACCTGGGCTAGAAT--AAAACAAGGTGCTGCATGGCTGTCGTCAGCTCGTGCCGTGAGGTGTTGGGTTAAGTCCCGCAACGAGCG-CAACCCCTGTACTTAGTTGCCAG-CGATAATGTCGGGAACTCT-AAGTAGACTGCCTGCGCAAGCAGAGAGGAAGGGGGGGACGACGTCAAGTCATCATGGCCCTTACGTCCAGGGCGACACACGTGCTACAATGGTCGGTACAGCGGGTAGCGAGGGGGTAACCCGGAGCCAATCTTGAAAGCCGGTCACAGTTCGGATTGGGGTCTGCAACCCGACCCCATGAAGCTGGAATCGCTAGTAATCGCGCATCAGCCATGGCGCGGTGAATACGTTCCCGGACCTTGTACACACCGCCCGTCAAGCCATGGGAATTGGGGGGACCTGAAGG-------------TAGCCGGGCAAGGGTAAACTCGGTGACTAGGGCTAAGTCGTAACAAGG-TAGCCGTACCGGAAGGTGCGGCTGGAACACCT-------------									
Candidatus_Azobacteroides_pseudotrichonymphae_genomovar._CFP2	----------ACAAAGAAGAGTTT--GATCCTGGCTCAGGATGAACGCTAGCGATAGGCT-TAACACATGCAAGTCGAGGGGACCGGCGAACGGGTGA-GTAACACGTATGCAACTTACCCATAACTCGGGAATAGCCCAAAGAAATTTGGATTAATACCCAATAATACA-GACCGCATGG---TTATGGATAGGCATGCGTTCTATTAGGTAGTTGG-TG-AGGTAACGGCTCACCAAGCCGACGATGGATAGGGGAACTGAGAGGTTGT-CCCCCCACACTGGTACTGAGACACGGACCAGACT-CCTACGGGAGGCAGCAGTGAGGAATATTGGTCAATGGACGAAAGTCTGAACCAGCCAAATCGCGTGAAGGA-AGAAGGTAT-TATGTATCGTAAACTTC-TTTTGTAAGAGAGTAAAGTGTACGTGTATTGCAAGTACCTTACGAATAAGCATCGGCTAATTCCGTGCCAGCAGCCGCGGTAATACGGAAGATGCAAGTGTTATCCGGATTTATTGGGTTTAAAGGGTGCGTAGGTGGTCTAATAAGTCAGTGGTGAAATCTCTTTGCTTAACAA-GG-AAATTGCCATTGAAACTGTTAGACTTGAGAATGGACGAGGTAGGCGGAATTCGTAGTGTAGCGGTGAAATGCATAGATATTACGAAGAACTCCAATAGTGTAGACTGCTTACCAGACC-ATATCTGACACTAAGGCACGAAAGTGTGGGTATCAAACAGGATTAGATACCCTGGTAGTCCACACAGTAAACGATGAATACTAACTGTTT--AGTGGTCGAGCGAAAGCGTTAAGTATTCCACCTGGGAA-GTATGCCGGCAACGGTGAAACTCAAAGGAATTGACGGGGGCCCGCACAAGCGGAGGAACATGTGGTTTAATTCGATAATACGCGAGGAACCTTACCCGGGCTCGAACT-ATACCGAGGTGCTGCATGGTTGTCGTCAGCTCGTGCCGTGAGGTGTCGACTTAAGTGTCATAACGAGCG-CAACCCTTACCGATAGTTACCAT-CAGTAATGCTGGGGACTCT-ATTGGGACTGCCACCGTAAGGTGTGAGGAAGGAGAGGATGACGTCAAATCAGCACGGCCCTTATGTCCGGGGCGACACACGTGTTACAATGGGAGAAACAAAGGGTCGCTACCTGGCAACAGGATGCTAATCTC-AAAATCTCTCTCAGTTCGGATTGGAGTCTGCAACTCGACTCCATGAAGCTGGATTCGCTAGTAATCGCACATCAGCCATGGTGCGGTGAATACGTTCCCGGGCCTTGTACACACCGCCCGTCAAGCCATGGAAGCTGGAAGTACCTGAAGT-------------AGAGCGTCCTAAGGTAAAATCAGTAACTGGGGCTAAGTCGTAACAAGG-TAGCCGTACCGGAAGGTGTGGCTGGAACACCTCCTTT--------																		
Capnocytophaga_ochracea_DSM_7271								--------TAACGATGAAGAGTTT--GATCCTGGCTCAGGATGAACGCTAGCGGCAGGCC-TAACACATGCAAGTCGAGGGGACCGGCGTACGGGTGC-GTAACGCGTATACAATCTGCCTTTCACTGGGGGATAGCCCGAAGAAATTTGGATTAATACCCCATAGTATA-GGTGGCATCA---TGAAAGATGAGTATGCGTTCTATTAGCTAGTTGG-AG-AGGTAACGGCTCCCCAAGGCGATGATAGATAGGGGTTCTGAGAGGGATG-TCCCCCACACTGGTACTGAGATACGGACCAGACT-CCTACGGGAGGCAGCAGTGAGGAATATTGGACAATGGTCGGAAGACTGATCCAGCCATGCCGCGTGCAGGA-TGACGGCCT-TATGGGTTGTAAACTGC-TTTTGTAAGGGAAGAATAAGTACGTGTGATGACGGTACCTTATGAATAAGCATCGGCTAACTCCGTGCCAGCAGCCGCGGTAATACGGAGGATGCGAGCGTTATCCGGAATCATTGGGTTTAAAGGGTCTGTAGGCGGGCTGGTAAGTCAGAGGTGAAAGCGCTCAGCTCAACTG-AG-CAACTGCCTTTGAAACTGTTGGTCTTGAATGGTTGTGAAGTAGTTGGAATGTGTAGTGTAGCGGTGAAATGCTTAGATATTACACAGAACACCGATAGCGAAGGCATATTACTAACAA-TTAATTGACGCTGATGGACGAAAGCGTGGGGAGCGAACAGGATTAGATACCCTGGTAGTCCACGCTGTAAACGATGGATACTAGCTGTTT--AGTGGCTAAGCGAAAGTGATAAGTATCCCACCTGGGGA-GTACGTTCGCAAGAATGAAACTCAAAGGAATTGACGGGGGCCCGCACAAGCGGTGGAGCATGTGGTTTAATTCGATGATACGCGAGGAACCTTACCAAGGTTTAAATA-TTTTCAAGGTGCTGCATGGTTGTCGTCAGCTCGTGCCGTGAGGTGTCAGGTTAAGTCCTATAACGAGCG-CAACCCCTGCCATTAGTTGCTAA-CGATCGAGTCGAGCCCTCT-AGTGGGACTGCCGGTGCAAACCGTGAGGAAGGTGGGGATGACGTCAAATCATCACGGCCCTTACATCTTGGGCTACACACGTGCTACAATGGCCGTTACAGAGAGCAGCCACTGCGTGAGCAGGCGCGAATCTA-AAAGACGGTCACAGTTCGGATCGGAGTCTGCAACTCGACTCCGTGAAGCTGGAATCGCTAGTAATCGGATATCAGCCATGATCCGGTGAATACGTTCCCGGGCCTTGTACACACCGCCCGTCAAGCCATGGAAGCTGGGGGTACCTGAAGA-------------GGAACTGTTTAGGGTAAAACTAGTGACTGGGGCTAAGTCGTAACAAGG-TAGCCGTACCGGAAGGTGCGGCTGGAACACCTCCTTTC-------											
Flavobacteriaceae_bacterium_3519-10								--------ATACAATGGAGAGTTT--GATCCTGGCTCAGGATGAACGCTAGCGGGAGGCC-TAACACATGCAAGCCGAGCGGAGCGGCGTACGGGTGC-GTAACACGTGTGCAACCTACCTTTATCTGGGGAATAGCCTTTCGAAAGGAAGATTAATACCCTATAATAT--GATGGCATCA---ATAGAGATGGGCACGCGCAAGATTAGATAGTTGG-TG-AGGTAACGGCTCACCAAGTCAATGATCTTTAGGGGTCCTGAGAGGGAGA-TCCCCCACACTGGTACTGAGACACGGACCAGACT-CCTACGGGAGGCAGCAGTGAGGAATATTGGACAATGGGTGAAAGCCTGATCCAGCCATCCCGCGTGAAGGA-TGACGGTCC-TATGGATTGTAAACTTC-TTTTGTACAGGAATAAACCTCTCGTGAGCTGAAGGTACTGTACGAATAAGCACCGGCTAACTCCGTGCCAGCAGCCGCGGTAATACGGAGGGTGCAAGCGTTATCCGGATTTATTGGGTTTAAAGGGTCCGTAGGCGGACCCGTAAGTCAGTGGTGAAATCTCATAGCTCAACTA-TG-AAACTGCCATTGATACTGCGGGTCTTGAGTAAATTTGAAGTGGCTGGAATAAGTAGTGTAGCGGTGAAATGCATAGATATTACTTAGAACACCAATTGCGAAGGCAGGTCACTAAGAT-TTAACTGACGCTGAGGGACGAAAGCGTGGGTAGCGAACAGGATTAGATACCCTGGTAGTCCACGCCGTAAACGATGCTAACTCGTTTTTG--AGAGACCAAGCGAAAGTGATAAGTTAGCCACCTGGGGA-GTACGATCGCAAGATTGAAACTCAAAGGAATTGACGGGGGCCCGCACAAGCGGTGGATTATGTGGTTTAATTCGATGATACGCGAGGAACCTTACCAAGACTTAAATG-TTTTCAAGGTGCTGCATGGTTGTCGTCAGCTCGTGCCGTGAGGTGTTAGGTTAAGTCCTGCAACGAGCG-CAACCCCTGTCACTAGTTGCTAA-C--TTAAGTTGAGGACTCT-AGTGAGACTGCCTACGCAAGTAGAGAGGAAGGTGGGGATGACGTCAAATCATCACGGCCCTTACGTCTTGGGCCACACACGTAATACAATGGCCGGTACAGAGGGCAGCTACACAGCGATGTGATGCAAATCTC-AAAGCCGGTCTCAGTTCGGATTGGAGTCTGCAACTCGACTCTATGAAGCTGGAATCGCTAGTAATCGCGCATCAGCCATGGCGCGGTGAATACGTTCCCGGGCCTTGTACACACCGCCCGTCAAGCCATGGAAGTTTGGGGTACCTGAAGT-------------GGAGCTGCCTAGGGTAAAACAAGTAACTAGGGCTAAGTCGTAACAAGG-TAGCCGTACCGGAAGGTGCGGCTGGAACAT---------------											
Prevotella_sp._oral_taxon_299_str._F0039						-----------------AGAGTTT--GATCCTGGCTCAGGATGAACGCTAGCTACAGGCT-TAACACATGCAAGTCGAGGGGACCGGCGCACGGGTGA-GTAACGCGTATCCAACCTACCCAATACTCAGGCATAACCCGTTGAAAGACGGACTAATTCCTGATG-------TATGTATTT---TATTGGATGGGGATGCGTCTGATTAGTTTGTTGG-TG-AGGTAACGGCTCACCAAGGCATCGATCAGTAGGGGTTCTGAGAGGAAGG-TCCCCCACATTGGAACTGAGACACGGTCCAAACT-CCTACGGGAGGCAGCAGTGAGGAATATTGGTCAATGGATGAAAATCTGAACCAGCCAAGTAGCGTGCAGGA-TGACGGCCC-TATGGGTTGTAAACTGC-TTTTATGTGAGAATAAAGTTTATGTAATTTGCATGTATCACATGAATAAGGACCGGCTAATTCCGTGCCAGCAGCCGCGGTAATACGGAAGGTCCAGGCGTTATCCGGATTTATTGGGTTTAAAGGGTGCGTAGGCCGTTTGATAAGCGTGCTGTGAAATATAGTGGCTCAACCT-CT-ATCGTGCAGCGCGAACTGTCGAACTTGAGTGCGTAGTAGGTAGGCGGAATTCGTGGTGTAGCGGTGAAATGCTTAGATATCACGAAGAACTCCGATTGCGAAGGCAGCTTACCGTAAC-GTTACTGACGCTTAAGCACGAAGGTGCGGGTATCGAACAGGATTAGATACCCTGGTAGTCCGCACAGTAAACGATGGATGCTCGCTGTTGT-AGTGGCTTAGCGAAAGCGTTAAGCATCCCACCTGGGGA-GTACGCCGGCAACGGTGAAACTCAAAGGAATTGACGGGGGCCCGCACAAGCGGAGGAACATGTGGTTTAATTCGATGATACGCGAGGAACCTTACCCGGGCTTGAACC-CTGTGGAGGTGCTGCATGGTTGTCGTCAGCTCGTGCCGTGAGGTGTCGGCTTAAGTGCCATAACGAGCG-CAACCCCTTTTCTTAGTTGCCAT-CAGTAATGCTGGGCACTCT-GGGAATACTGCCACCGTAAGGTGTGAGGAAGGTGGGGATGACGTCAAATCAGCACGGCCCTTACGTCCGGGGCTACACACGTGTTACAATGGCGCATACAGAATGTTGGTTTCATGCAAATGAGATCTAATCTT-AAAGTGCGTCTCAGTTCGGACTGGGGTCTGCAACCCGACCCCACGAAGCTGGATTCGCTAGTAATCGCGCATCAGCCATGGCGCGGTGAATACGTTCCCGGGCCTTGTACACACCGCCCGTCAAGCCATGAAAGCCGGGGGCGCCTAAAGT-------------GGGTCGGCCTAGGGTGAAACTGGTGATTGGGGCTAAGTCGTAACAAGG-TAGCCGTACCGGAAGGTGCGGCTGGAACACCT-------------													
Bacteroides_salanitronis_DSM_18170								-----------------AGAGTTT--GATCCTGGCTCAGGATGAACGCTAGCTACAGGCT-TAACACATGCAAGTCGCGGGGACCGGCGCACGGGTGA-GTAACGCGTATCCGACCTTCCGCACACTCCGGGCCAGCCTTCCGAAAGGAAGATTAATCCCGGATGGCATG-TGCTGCATGG---TGTGCGATGGGGGTGCGTTCCATTAGCTTGTTGG-CG-GGGTAACGGCCCACCAAGGCGACGATGGATAGGGGTTCTGAGAGGAAGGCCCCCCCACATTGGGACTGAGACACGGCCCAAACT-CCTACGGGAGGCAGCAGTGAGGAATATTGGTCAATGGGCGAGAGCCTGAACCAGCCAAGTAGCGTGGAGGA-TGACTGCCC-TACGGGTTGTAAACTCC-TTTTATAAGGGAATAAAGCCCACGTGGCTTGTATGTACCTTATGAATAAGCATCGGCTAACTCCGTGCCAGCAGCCGCGGTAATACGGAGGATGCGAGCGTTATCCGGATTTATTGGGTTTAAAGGGAGCGTAGACGGGATGTCAAGTCAGCTGTGAAAGTTTGCGGCTCAACCG-TA-AAATTGCAGTTGAAACTGGCTTTCTTGAGTGCGTTCGAGGCAGGCGGAATTCGTGGTGTAGCGGTGAAATGCATAGATATCACGAAGAACCCCGATTGCGAAGGCAGCCTGCTAGGCC-GCAACTGACGTTGATGCTCGAAAGTGCGGGTATCAAACAGGATTAGATACCCTGGTAGTCCGCACGGTAAACGATGGGCACTCGCTGCCG--GGCGGCTTAGCGAAAGCGTTAAGTGCCCCACCTGGGGA-GTACGCCGGCAACGGTGAAACTCAAAGGAATTGACGGGGGCCCGCACAAGCGGAGGAACATGTGGTTTAATTCGATGATACGCGAGGAACCTTACCCGGGCTTGAACC-GCGTGGAGGTGCTGCATGGTTGTCGTCAGCTCGTGCCGTGAGGTGTCGGCTTAAGTGCCATAACGAGCG-CAACCCCTTCCGCCAGTTGCCAT-CAGCAATGCTGGGGACTCT-GGCGGTACTGCCATCGTAAGATGCGAGGAAGGTGGGGATGACGTCAAATCAGCACGGCCCTTACGTCCGGGGCTACACACGTGTTACAATGGGGGGTACAGAGGGCCGCCATCCGGCGACGGAGCGCCAATCCC-AAAGCCCCTCCCAGTTCGGACTGGAGCCTGCAACCCGGCTCCACGAAGCTGGATTCGCTAGTAATCGCGCATCAGCCACGGCGCGGTGAATACGTTCCCGGGCCTTGTACACACCGCCCGTCAAGCCATGAAAGCCGGGGGTGCCTGAAGT-------------GGGGCGCCCTAGGGTAAAACCGGTGATTGGGGCTAAGTCGTAACAAGG-TAGCCGTACCGGAAGGTGCGGCTGGAACACCT-------------											
Cellulophaga_algicola_DSM_14237									-----------------AGAGTTT--GATCCTGGCTCAGGATGAACGCTAGCGGCAGGCC-TAACACATGCAAGTCGAGGGGACCGGCGCACGGGTGC-GCAACGCGTATGCAATCTACCTCTTACTAAGGGATAGCCCAGAGAAATTTGGATTAATATCTTATGTGGTA-GCTGGCATCA---TAAGAGATGAGCATGCGTCCCATTAGTTAGTTGG-TG-TGGTAACGGCACACCAAGACTTCGATGGGTAGGGGTCCTGAGAGGGAGA-TCCCCCACACTGGTACTGAGACACGGACCAGACT-CCTACGGGAGGCAGCAGTGAGGAATATTGGACAATGGACGGAAGTCTGATCCAGCCATGCCGCGTGTAGGA-AGACTGCCC-TATGGGTTGTAAACTAC-TTTTATACAGGAAGAATAAGTACGTGTGATGACGGTACTGTAAGAATAAGGACCGGCTAACTCCGTGCCAGCAGCCGCGGTAATACGGAGGGTCCGAGCGTTATCCGGAATTATTGGGTTTAAAGGGTCCGTAGGCGGGCTGTTAAGTCAGAGGTGAAATGCTGCGGCTCAACCG-TATGCACTGCCTTTGATACTGGCGGTCTTGAGTTATAGTGAAGTGGCTAGAATAAGTAGTGTAGCGGTGAAATGCATAGATATTACTTAGAATACCGATTGCGAAGGCAGGTCACTAACTA-TACACTGACGCTGATGGACGAAAGCGTGGGTAGCGAACAGGATTAGATACCCTGGTAGTCCACGCCGTAAACGATGGATACTAGCTGTTC--AGCGGCCAAGCGAAAGTGATAAGTATCCCACCTGGGGA-GTACGTTCGCAAGAATGAAACTCAAAGGAATTGACGGGGGCCCGCACAAGCGGTGGAGCATGTGGTTTAATTCGATGATACGCGAGGAACCTTACCAGGGCTTAAATA-TTTACAAGGTGCTGCATGGTTGTCGTCAGCTCGTGCCGTGAGGTGTCAGGTTAAGTCCTATAACGAGCG-CAACCCCTGTCGTTAGTTGCCAG-CATTTATGATGGGGACTCT-AGCGAGACTGCCGGTGCAAACCGTGAGGAAGGTGGGGATGACGTCAAATCATCACGGCCCTTACGTCCTGGGCCACACACGTGCTACAATGGCCGGTACAGAGAGCAGCCATCTGGCAACAGAGAGCGAATCTA-AAAACCGGTCACAGTTCGGATCGGGGTCTGCAACTCGACCCCGTGAAGCTGGAATCGCTAGTAATCGGATATCAGCCATGATCCGGTGAATACGTTCCCGGGCCTTGTACACACCGCCCGTCAAGCCATGGAAGCCGGGAGTGCCTGAAGT-------------GGAGCGGCCTAGGGCAAGATCGGTAACTAGGGCTAAGTCGTAACAAGG-TAGCCGTACCGGAAGGTGCGGCTGGAACACCT-------------										
Bacteroides_helcogenes_P_36-108									-----CTTTTACAATGAAGAGTTT--GATCCTGGCTCAGGATGAACGCTAGCTACAGGCT-TAACACATGCAAGTCGAGGGGACCGGCGCACGGGTGA-GTAACACGTATCCAACCTGCCTTCCACTCGGGAATAGCCTTTCGAAAGAAAGATTAATGCCCGATGGCACT-AAGGTCATCC---TGGAAGATGGGGATGCGTTCCATTAGCTTGTTGG-CG-GGGTAACGGCCCACCAAGGCATCGATGGATAGGGGTTCTGAGAGGAAGG-TCCCCCACATTGGAACTGAGACACGGTCCAAACT-CCTACGGGAGGCAGCAGTGAGGAATATTGGTCAATGGGCGGGAGCCTGAACCAGCCAAGTAGCGTGAAGGA-TGACTGCCC-TATGGGTTGTAAACTTC-TTTTATAAGGGAATAAAACGCACGTGTTTTGCATGTACCTTATGAATAAGGATCGGCTAACTCCGTGCCAGCAGCCGCGGTAATACGGAGGATCCGAGCGTTATCCGGATTTATTGGGTTTAAAGGGAGCGCAGACGGGGTCTTAAGTCAGTTGTGAAAGTTTGCGGCTCAACCG-TA-AAATTGCAGTTGATACTGGGGCTCTTGAGTGCAGTATAGGCAGGCGGAATTCGTGGTGTAGCGGTGAAATGCTTAGATATCACGAAGAACTCCGATTGCGAAGGCAGCCTGCTGGACT-GTAACTGACGTTCATGCTCGAAAGTGCGGGTATCAAACAGGATTAGATACCCTGGTAGTCCGCACAGTAAACGATGAATACTCGCTGTTG--AGCGGCCAAGCGAAAGCGTTAAGTATTCCACCTGGGGA-GTACGCCGGCAACGGTGAAACTCAAAGGAATTGACGGGGGCCCGCACAAGCGGAGGAACATGTGGTTTAATTCGATGATACGCGAGGAACCTTACCCGGGCTTGAATC-TAGTGAAGGTGCTGCATGGTTGTCGTCAGCTCGTGCCGTGAGGTGTCGGCTTAAGTGCCATAACGAGCG-CAACCCTTATCTATAGTTACCAT-CAGCAATGCTGGGGACTCT-ATGGAGACTGCCGTCGTAAGATGTGAGGAAGGTTGGGATGACGTCAAATCAGCACGGCCCTTACGTCCGGGGCTACACACGTGTTACAATGGGGGGTACAGAAGGCAGCTACACAGCGATGTGATGCTAATCCC-AAAACCTCTCTCAGTTCGGACTGGAGTCTGCAACCCGACTCCACGAAGCTGGATTCGCTAGTAATCGCGCATCAGCCACGGCGCGGTGAATACGTTCCCGGGCCTTGTACACACCGCCCGTCAAGCCATGAAAGCCGGGGGTACCTGAAGT-------------GGAGCGCCCTAGGGTAAAACTGGTGATTGGGGCTAAGTCGTAACAAGG-TAGCCGTACCGGAAGGTGCGGCTGGAACACCTCCTTTC-------										
Odoribacter_splanchnicus_DSM_20712								----TTTATTACTATGAAGAGTTT--GATCCTGGCTCAGGATGAACGCTAGCGACAGGCT-TAACACATGCAAGTCGAGGGGACCGGCGCACGGGTGA-GTAACGCGTATGCAACCTGCCCGATACCGGGGTATAGCCCATGGAAACGTGGATTAACACCCCATAGTACT-ACCTGCCTGG---TATCGGATGGGCATGCGTCCTATTAGTTAGTTGG-CG-GGGTAACAGCCCACCAAGACGATGATAGGTAGGGGTTCTGAGAGGAAGG-TCCCCCACATTGGAACTGAGACACGGTCCAAACT-CCTACGGGAGGCAGCAGTGAGGAATATTGGTCAATGGACGTAAGTCTGAACCAGCCAAGTCGCGTGAGGGA-AGACTGCCC-TATGGGTTGTAAACCTC-TTTTATAAGGGAAGAATAAGTACGTGTGATGCCTGTACCTTATGAATAAGCATCGGCTAACTCCGTGCCAGCAGCCGCGGTAATACGGAGGATGCGAGCGTTATCCGGATTTATTGGGTTTAAAGGGTGCGTAGGCGGTTTATTAAGTTAGTGGTTAAATATTTGAGCTAAACTC-AA--TTGTGCCATTAATACTGGTAAACTGGAGTACAGACGAGGTAGGCGGAATAAGTTAAGTAGCGGTGAAATGCATAGATATAACTTAGAACTCCGATAGCGAAGGCAGCTTACCAGACT-GTAACTGACGCTGATGCACGAGAGCGTGGGTAGCGAACAGGATTAGATACCCTGGTAGTCCACGCCGTAAACGATGCTCACTGGTTCTGT--CGGGATTAAGCGAAAGTATTAAGTGAGCCACCTGGGGA-GTACGTCGGCAACGATGAAACTCAAAGGAATTGACGGGGGCCCGCACAAGCGGAGGAACATGTGGTTTAATTCGATGATACGCGAGGAACCTTACCTGGGTTTAAATG-TTTTCAAGGTGCTGCATGGTTGTCGTCAGCTCGTGCCGTGAGGTGTCGGGTTAAGTCCCATAACGAGCG-CAACCCTTACCGTTAGTTGCTAGACATTAATGATGAGCACTCT-AACGGGACTGCCACCGTAAGGTGAGAGGAAGGCGGGGATGACGTCAAATCAGCACGGCCCTTACACCCAGGGCTACACACGTGTTACAATGGCCGGTACAGAGGGCCGCTACCAGGTGACTGGATGCCAATCTC-AAAGCCGGTCGTAGTTCGGATTGGAGTCTGTAACCCGACTCCATGAAGTTGGATTCGCTAGTAATCGCGCATCAGCCATGGCGCGGTGAATACGTTCCCGGGCCTTGTACACACCGCCCGTCAAGCCATGGAAGCCGGGGGTGCCTGAAGT-------------GGATCGGCCTAGGGCAAAACTGGTAACTGGGGCTAAGTCGTAACAAGG-TAGCCGTACCGGAAGGTGCGGCTGGGACACCTCCTTTC-------											
Sphingobacterium_sp._21											-----------------AGAGTTT--GATCCTGGCTCAGGATGAACGCTAGCGGCAGGCC-TAATACATGCAAGTCGAACGGAGTGGCGCACGGGTGC-GTAACGCGTGAGCAACCTGCCCGTCCCAGGGGGATAGCCCGGAGAAATCCGGATTAATACCGCATGAGAAT-GTCCGCATGG---GGACGGATGGGCTCGCGTGACATTAGCTGGTTGG-CG-GGGTAACGGCCCACCAAGGCGACGATGTCTAGGGGCTCTGAGAGGAGAA-ACCCCCACACTGGTACTGAGACACGGACCAGACT-CCTACGGGAGGCAGCAGTAAGGAATATTGGTCAATGGGGGGAACCCTGAACCAGCCATGCCGCGTGCAGGA-AGACGGCCC-TACGGGTTGTAAACTGC-TTTTGCACGGGAATAACCCCTATGTAGGCTGAATGTACCGTGAGAATAAGGATCGGCTAACTCCGTGCCAGCAGCCGCGGTAATACGGAGGATCCGAGCGTTATCCGGAATTATTGGGTTTAAAGGGTGCGTAGGCGGCGCGCTAAGTCAGGGGTGAAAGACGGTGGCTCAACCA-TC-GCAGTGCCTTTGATACTGGCGCGCTTGAATGTACCTGAGGTAGGCGGAATGTGGCAAGTAGCGGTGAAATGCATAGATATGCCACAGAACACCGATTGCGAAGGCAGCTTACCAAAGT-ACGATTGACGCTGAGGCACGAAAGCGTGGGGATCGAACAGGATTAGATACCCTGGTAGTCCACGCCCTAAACGATGAACACTCGATGTCG--GGCGTCCAAGCGAAAGCGTTAAGTGTTCCACCTGGGGA-GTACGCCCGCAAGGGTGAAACTCAAAGGAATTGACGGGGGCCCGCACAAGCGGAGGAGCATGTGGTTTAATTCGATGATACGCGAGGAACCTTACCCGGGCTTGAAA--GAAACTAGGTGCTGCATGGCTGTCGTCAGCTCGTGCCGTGAGGTGTTGGGTTAAGTCCCGCAACGAGCG-CAACCCCTATGTTTAGTTGCCAG-CACTCAAGGTGGGGACTCT-AAACAGACTGCCTGTGCAAACAGAGAGGAAGGCGGGGACGACGTCAAGTCATCATGGCCCTTACGTCCGGGGCTACACACGTGCTACAATGGGGGGTACAGAGGGCAGCGACACCGCGAGGTGAAGCCAATCTCAAAAGCCCCTCACAGTTCGGATCGGGGTCTGCAACTCGACCCCGTGAAGTTGGATTCGCTAGTAATCGCGTATCAGCAATGACGCGGTGAATACGTTCCCGGGCCTTGTACACACCGCCCGTCAAGCCATGAAAGCCGGGGGTACCTAAAGC-------------GGAGCGTGTCAGGGTAAAACCGGTAATTGGGGCTAAGTCGTAACAAGG-TAGCCGTACCGGAAGGTGCGGCTGGAATACCT-------------								
Haliscomenobacter_hydrossis_DSM_1100							-----------------AGAGTTT--GATCCTGGCTCAGGATGAACGCTAGCGGGAGGCT-TAATACATGCAAGTCGAGCGGAGCGGCGCACGGGTGA-GTAACGCGTACGCAATCTGCCCTTCAGTGAGGAATAGCCCTGGGAAACTGGGATTAATACCTCATAATATT-TATCGCATGG---TGAAGGATGAGCGTGCGTCTGATTAGCTTGTTGG-TA-GGGTAACGGCCTACCAAGGCTACGATCAGTAGGGGGCGTGAGAGCGTGA-CCCCCCACACGGGTACTGAGACACGGACCCGACT-CCTACGGGAGGCAGCAGTAAGGAATATTGGGCAATGGAGGCAACTCTGACCCAGCCATCCCGCGTGAAGGA-TTAAGGCCC-TATGGGTTGTAAACTTC-TTTTGCTTGGGAAGAAATCTCATTTAAGTTGACGGTACCTTGCGAATAAGCACCGGCTAACTCCGTGCCAGCAGCCGCGGTAATACGGAGGGTGCAAGCGTTATCCGGAATCACTGGGTTTAAAGGGTGCGTAGGCGGTTTGATAAGTCAGAGGTGAAAGCTAGCAGCTTAACTG-TT-AAATTGCCTTTGATACTGTCAGACTTGAATCAGGTTGAGGTAGGCGGAATGTGACATGTAGCGGTGAAATGCATAGATATGTCATAGAACACCAATTGCGTAGGCAGCTTGCTGGGCT-TGAATTGACGCTGAGGCACGAAAGCGTGGGGATCAAACAGGATTAGATACCCTGGTAGTCCACGCCCTAAACGATGTTAACTCGATATTT--AGTGTCCAAGCGAAAGCGTTAAGTTAACCACCTGGGGA-GTACGTTCGCAAGAATGAAACTCAAAGGAATTGACGGGGGTCCGCACAAGCGGTGGAGCATGTGGTTTAATTCGATGATACGCGAGGAACCTTACCTAGGCTAGAATG-AAAGCAAGGTGCTGCATGGCTGTCGTCAGCTCGTGCCGTGAGGTGTTGGGTTAAGTCCCGCAACGAGCG-CAACCCCTATATTCAGTTGCCAG-C--TTAAGATGGGGACTCT-GAATAGACTGCCGGCGTAAGCCGCGAGGAAGGTGGGGATGACGTCAAGTCATCATGGCCTTTATGCCTAGGGCTACACACGTGCTACAATGGACGGTACAGAGGGTCGCTAAGCCGCGAGGTGGAGCCAATCCCAAAAGCCGTTCTCAGTTCGGATTGGAGTCTGGAACTCGACTCCATGAAGGTGGAATCGCTAGTAATCGCGCATCAGCCATGGCGCGGTGAATACGTTCCCGGACCTTGTACACACCGCCCGTCAAGCCATGGGAGTTGGGGGTGCCTGAAGA-------------GGAGCTATCTAAGGTAAAACCAGTAACTGGGGCTAAGTCGTAACAAGG-TAGCCGTACCGGAAGGTGTGGCTGGAATACCT-------------												
Salinibacter_ruber_M8											-----------------AGAGTTT--GATCATGGCTCAGGACGAACGCTGGCGGCAGGCT-TAACACATGCAAGTCGCACGAAGTGGCGGACGGGTGC-GTATCGCGTAGATAACCTGCCCTCAGGCGCGGGACAATCACGGGAAACCGTGGCTAATACCGCACGTCGTC-ACCCGCATGG---CTTTGGATGGGTCTGCGTTGGATTAGCTTGTTGG-TG-AGGTAACGGCTCACCAAGGCAACGATCCATAGCTGGTCTGAGAGGACGA-TCAGCCACACTGGGACTGAGACACGGCCCAGACT-CCTACGGGAGGCAGCAGTGGGGAATCTTGCACAATGGGGTCACCCCTGATGCAGCCATGCCGCGTGGAGGA-AGACACCCC-TATGGGGCGTAAACTCC-TTTTCTGAATGAAGAAACCCTAGCTTGCGCGACGGTAGTTCAGGAATAAGCACCGGCTAACTCCGTGCCAGCAGCCGCGGTAATACGGAGGGTGCAAGCGTTGTCCGGAATCACTGGGTGTAAAGGGTGTGCAGGCGGGGCAGCAAGTCGGATGTGAAACCCCATGGCTTAACCA-TG-GAGGTGCATTCGAAACTGTTGCTCTTGAGTCCCGGAGAGGCTGTCGGAATTCGTGGTGTAGCGGTGAAATGCGTAGATATCACGAGGAACACCAGAGGCGAAAGCGGACAGCTGGACG-GGTACTGACGCTCAGGCACGAAAGCGTGGGGAGCAAACAGGATTAGATACCCTGGTAGTCCACGCCGTAAACGATGAATGCTCGCCGTTG--AGTGGCTAAGCTAACGCGTTAAGCATTCCACCTGGGGA-GTACGATCGCAAGGTTGAAACTCAAAGGAATTGACGGGGGCCCGCACAAGCGGTGGAGCATGTGGCTCAATTCGATGCAACGCGAAGAACCTTACCTAGGCTCGAACT-TTAGCGAGGTACTGCATGGCTGTCGTCAGCTCGTGTCGTGAGATGTTGGGTTAAGTCCCGCAACGAGCG-TAACCCCTGTTGCTAGTTACCAG-CGGTAATGCCGGGGACTCT-AGCGAAACTGCCTGCGCAAGCAGTGAGGAAGGTGGGGATGACGTCAAGTCATCATGGTCCTTACGCCTAGGGCTGCACACGTGCTACAATGGCTGGTACAACGAGCAGCCACCTCGCGAGAGGGAGCGAATCTCTAAAACCGGTCCCAGTTCGGATTGGAGTCTGCAACTCGACTCCATGAAGCAGGAATCGCTAGTAATCGCGGATCAGCAATGCCGCGGTGAATCCGTTCCCGGGCCTTGTACACACCGCCCGTCAAGCCATGGAAGCTGAGAGCACCCGAAGTCCTTTT-----GGGGAGCGGCCGAAGGTGAGCTCAGTGACTGGGGCTAAGTCGTAA---------------------------------------------------								
Rhodothermus_marinus_SG0.5JP17-172								-----------------AGAGTTT--GATCCTGGCTCAGGGCGAACGCTGGCGGCGGGCC-TAACACATGCAAGTCGTACGCAGTGGCGAACGGGTGC-GTAACGCGTAGGTAACCTGCCCTCGAGTGGGGGATAACTCCGGGAAACCGGGGCTAATACCGCATATTGTC-GACCGCATGG---TCGAGGATGGGCCTGCGTCGGATTAGCTAGTTGG-TG-GGGTAACGGCCCACCAAGGCGACGATCCGTAGCTGGTCTGAGAGGACGA-CCAGCCACACTGGCACTGAGACACGGGCCAGACT-CCTACGGGAGGCAGCAGTGGGGAATCTTGGGCAATGGGCGAAAGCCTGACCCAGCCACGCCGCGTGGAGGA-TGAAGCCCT-T-CGGGGTGTAAACTCC-TTTTCTGGGGGAAGAAATCCCGCTGGGACTGACGGTACCCCAGGAATAAGCGCCGGCTAACTCCGTGCCAGCAGCCGCGGTAATACGGAGGGCGCAAGCGTTGCCCGGAATCACTGGGTGTAAAGGGTGCGTAGGCGGGGCTGTAAGTCAGAGGTGAAAGCCCCCGGCTCAACCG-GG-GAATTGCCTCTGATACTGCAGCTCTTGAGTCCCGGAGAGGCCGCTGGAATTCCTGGTGTAGCGGTGAAATGCGTAGATATCAGGAGGAACACCAGAGGCGAAGGCGGGCGGCTGGACG-GGGACTGACGCTGAGGCACGAAAGCGTGGGGAGCAAACAGGATTAGATACCCTGGTAGTCCACGCCGTAAACGATGGATGCTCGGCGTTG--AGTGCCTAAGCTAACGCGTTAAGCATCCCACCTGGGGA-GTACGGCCGCAAGGCTGAAACTCAAAGGAATTGACGGGGGCCCGCACAAGCGGTGGAGCATGTGGCTTAATTCGATGCTACGCGAGGAACCTTACCTGGGCTCGAACC-GTGGTGAGGTGCTGCATGGCTGTCGTCAGCTCGTGCCGTGAGGTGTTGGGTTAAGTCCCGCAACGAGCG-CAACCCCTACCGCCAGTTACCAG-CGGTAATGCCGGGGACTCT-GGCGGGACTGCCTGCGCAAGCAG-GAGGAAGGTGGGGATGACGTCAAGTCATCATGGCCCTTACGCCCAGGGCTGCACACGTGCTACAATGGCCGGTACAATGGGCAGCCACCCCGCGAGGGGGAGCGAATCCCTAAAGCCGGTCTCAGTTCGGATTGGAGTCTGCAACTCGACTCCATGAAGCCGGAATCGCTAGTAATCGCGCATCAGCTACGGCGCGGTGAATACGTTCCCGGGCCTTGTACACACCGCCCGTCAACCCATGGGAGCCGGGGGCGCCCGAAGTCCCGCTTCGGCGGGGAGCGGCCTAAGGCGAACCCGGTGACTGGGGGTAAGTCGTAACAAGG-TAGCCGTACGGGAACGTGCGGCTGGATCACCT-------------											
Prevotella_denticola_F0289										-------------GTGGAGAGTTT--GATCCTGGCTCAGGATGAACGCTGGCTACAGGCT-TAACACATGCAAGTCGAGGGGACCGGCGCACGGGTGA-GTAACGCGTATCCAACCTTCCCGTTACTGCGGGATAACCTGCCGAAAGGCAGACTAATACCGCATGTTCTT-TACGGCATCA---TAACGGAGGGGGATGCGTCTGATTAGCTAGTTGG-CG-GGGCGACGGCCCACCAAGGCGACGATCAGTAGGGGTTCTGAGAGGAAGG-TCCCCCACATTGGAACTGAGACACGGTCCAAACT-CCTACGGGAGGCAGCAGTGAGGAATATTGGTCAATGGGCGGAAGCCTGAACCAGCCAAGTAGCGTGCAGGA-TGACGGCCC-TACGGGTTGTAAACTGC-TTTTATGCGGGGATAAAGTGGACGCGTTTTGCAGGTACCGCATGAATAAGGACCGGCTAATTCCGTGCCAGCAGCCGCGGTAATACGGAAGGTCCGGGCGTTATCCGGATTTATTGGGTTTAAAGGGAGCGTAGGCCGGGGATTAAGTGTGTTGTGAAATGTAGGCGCCCAACGT-CT-GACTTGCAGCGCATACTGGTTCCCTTGAGTACGCGCAACGCCGGCGGAATTCGTCGTGTAGCGGTGAAATGCTTAGATATGACGAAGAACCCCGATTGCGAAGGCAGCCGGCGGGAGC-GCAACTGACGCTGAAGCTCGAAGGTGCGGGTATCGAACAGGATTAGATACCCTGGTAGTCCGCACGGTAAACGATGGATGCCCGCTGTCG--GGCGGCCAAGCGAAAGCGTTAAGCATCCCACCTGGGGA-GTACGCCGGCAACGGTGAAACTCAAAGGAATTGACGGGGGCCCGCACAAGCGGAGGAACATGTGGTTTAATTCGATGATACGCGAGGAACCTTACCCGGGCTTGAATC-CTGCGAAGGTGCTGCATGGTTGTCGTCAGCTCGTGCCGTGAGGTGTCGGCTTAAGTGCCATAACGAGCG-CAACCCCTCTCCCCAGTTGCCAT-CGGTGATGCCGGGCACTCC-GGGGACACTGCCGCCGCAAGGTGCGAGGAAGGCGGGGATGACGTCAAATCAGCACGGCCCTTACGTCCGGGGCTACACACGTGTTACAATGGCCGGCACAGAGTGCCGGTGCGGCGCGAGCCGCATCCAATCTT-AAAACCGGTCTCAGTTCGGACTGGGGTCTGCAACCCGACCCCACGAAGCTGGATTCGCTAGTAATCGCGCATCAGCCACGGCGCGGTGAATACGTTCCCGGGCCTTGTACACACCGCCCGTCAAGCCATGAAAGCCGGGAGTGCCTGAAGT-------------GGATCGGCCTAGGGCAAAACTGGTGATTGGGG--------------------------------------------------------------									
Capnocytophaga_canimorsus_Cc5									--------TAACGATGAAGAGTTT--GATCCTGGCTCAGGATGAACGCTAGCGGCAGGCC-TAACACATGCAAGTCGAGGGGACCGGCGCACGGGTGC-GTAACACGTGTACAATCTACCTTTTGCTAAGGGATAGCCTGAAGAAATTTGGATTAATACCTTATAGTATT-TGTGGCATCA---CAAAAGATGAGTACGCGTCCCATTAGCTAGTTGG-TG-TGGTAACGGCATACCAAGGCTACGATGGGTAGGGGTCCTGAGAGGGAGG-TCCCCCACACTGGTACTGAGACACGGACCAGACT-CCTACGGGAGGCAGCAGTGAGGAATATTGGACAATGGTCGGAAGACTGATCCAGCCATGCCGCGTGCAGGA-TGACGGCCT-TATGGGTTGTAAACTGC-TTTTATACAGGAAGAATAAGTACGAGTGATGACGGTACTGTATGAATAAGCATCGGCTAACTCCGTGCCAGCAGCCGCGGTAATACGGAGGATGCGAGCGTTATCCGGAATCATTGGGTTTAAAGGGTCCGTAGGCGGGCTTATAAGTCAGAGGTGAAAGCACTGAGCTCAACTG-AG-TAACTGCCTTTGAAACTGTAGGTCTTGAATGTTTGTGAAGTAGCTGGAATGTGTAGTGTAGCGGTGAAATGCATAGATATTACACAGAACACCGATTGCGAAGGCATGTTACTAACAA-ATTATTGACGCTGATGGACGAAAGCGTGGGGAGCGAACAGGATTAGATACCCTGGTAGTCCACGCTGTAAACGATGGATACTAGCTGTTT--AGTGGCTAAGCGAAAGTGATAAGTATCCCACCTGGGGA-GTACGCACGCAAGTGTGAAACTCAAAGGAATTGACGGGGGCCCGCACAAGCGGTGGAGCATGTGGTTTAATTCGATGATACGCGAGGAACCTTACCAAGGTTTAAATG-TTTTCAAGGTGCTGCATGGTTGTCGTCAGCTCGTGCCGTGAGGTGTCAGGTTAAGTCCTATAACGAGCG-CAACCCCTGCGAATAGTTGCCAT-C--TTAAGTTGGGCACTCT-ATTTGGACTGCCGGTGCAAACCGTGAGGAAGGTGGGGATGACGTCAAATCATCACGGCCCTTACATCTTGGGCTACACACGTGCTACAATGGCCGGTACAGCGAGCAGCCACTGCGTGAGCAGGAGCGAATCTA-AAAGCCGGTCACAGTTCGGATCGGAGTCTGCAACTCGACTCCGTGAAGCTGGAATCGCTAGTAATCGGATATCAGCCATGATCCGGTGAATACGTTCCCGGGCCTTGTACACACCGCCCGTCAAGCCATGGAAGCTGGGGGTACCTGAAGT-------------GGAGCTGCCTAGGGTAAAACTAGTGACTGGGGCTAAGTCGTAACAAGG-TAGCCGTACCGGAAGGTGCGGCTGGAACACCTCCTTTC-------										
Weeksella_virosa_DSM_16922										-----------------AGAGTTT--GATCCTGGCTCAGGATGAACGCTAGCGGGAGGCC-TAACACATGCAAGCCGAGCGGAGCGGCGTACGGGTGA-GTATCGCGTATGTAACTTGCCTTATAGAATGGGATAGCCCGGAGAAATTCGGATTAATACCGTATATAAA--AGTGGCATCA---TATAAGATAGACATGCGTAAGATTAGATAGTTGG-TG-AGGTAACGGCTCACCAAGTCGATGATCTTTAGGGGTCCTGAGAGGGAGA-TCCCCCACACTGGGACTGAGACACGGCCCAGACT-CCTACGGGAGGCAGCAGTGAGGAATATTGGACAATGGGTTAGCGCCTGATCCAGCCATCCCGCGTGCAGGA-TGACGGCCT-TATGGGTTGTAAACTGC-TTTTATATGTGAATAAACCTCACGAGAGTTGAAGGTAGCATATGAATAAGCACCGGCTAACTCCGTGCCAGCAGCCGCGGTAATACGGAGGGTGCGAGCGTTATCCGGATTTATTGGGTTTAAAGGGTCCGTAGGCGGATCAATAAGTCAGTGGTGAAATCCTATCGCTTAACGA-TA-GAACTGCCATTGATACTGTTGATCTAGAATTAGTTTGAAGTAGCTAGAATGTGTAGTGTAGCGGTGAAATGCATAGATATTACGCAGAATACCAATTGCGAAGGCAGGTTACTAAGTC-TATATTGACGCTGATGGACGAAAGCGTGGGGAGCGAACAGGATTAGATACCCTGGTAGTCCACGCCGTAAACGATGGATACTTGCTGTTG--AGTGGTTAAGCG-AAGTAATAAGTATCCCACCTGGGGAGGTACGATCGCAAGATTGAAACTCAAAGGAATTGACGGGGGCCCGCACAAGCGGTGGAGCATGTGGTTTAATTCGATGATACGCGAGGAACCTTACCAAGGCTTAAATA-AATGCAAGGTGCTGCATGGCTGTCGTCAGCTCGTGCCGTGAGGTGTTAGGTTAAGTCCTGCAACGAGCG-CAACCCTTATCATTAGTTGCCAG-CGTTAAAGACGGGGACTCTAAATGAGACTGCCGGCGTAAGCCGCGAGGAAGGTGGGGACGACGTCAAGTCATCACGGCCCTTACGTCTTGGGCTACACACGTGCTACAATGGCTGGTACAGAGGGCAGCTACCAGGTGACTGGATGCGAATCTC-AAAGCCGGTCTCAGTTCGGATTGGAGTCTGCAACTCGACTCTATGAAGCTGGAATCGCTAGTAATCGCATATCAGCCATGATGCGGTGAATACGTTCCCGGGCCTTGTACACACCGCCCGTCAAGCCATGGAAGCTGGGGGTACCTGAAGT-------------GGAGCTACCTAGGGTAAAACTGGTAACTAGGGCTAAGTCGTAACAAGG-TAGCCGTACCGGAAGGTGCGGCTGGAACATCT-------------									
Barnesiella_viscericola_DSM_18177								-----------------------------------TCAGGATGAACGCTAGCGACAGGCC-TAACACATGCAAGTCGAGGGGACCGGCGCACGGGTGA-GTAACACGTATGCAATCTGCCTGTAACAGGGGGATAACCCGGAGAAATCCGGCCTAATACCCCATAACGAC-TTTCGCATGG---TTACAGATGAGCATGCGGTCCATTAGCCAGTTGG-CG-GGGTAACGGCCCACCAAAGCGACGATGGATAGGGGTTCTGAGAGGAAGG-TCCCCCACATTGGAACTGAGACACGGTCCAAACT-CCTACGGGAGGCAGCAGTGAGGAATATTGGTCAATGGTCGGCAGACTGAACCAGCCAAGTCGCGTGAAGGA-AGACGGCCC-TACGGGTTGTAAACTTC-TTTTGTCGGAGAGTAAAGTGTACGCGTATTGCAAGTATCCGAAGAAAAAGCATCGGCTAACTCCGTGCCAGCAGCCGCGGTAATACGGAGGATGCGAGCGTTATCCGGATTTATTGGGTTTAAAGGGTGCGTAGGCGGCACGCCAAGTCAGCGGTGAAATGCCCGGGCTTAACCC-GG-GAGCTGCCGTTGAAACTG-CGAGCTAGCGTGCACAAGAGGCAGGCGGAATGCGTGGTGTAGCGGTGAAATGCATAGATATCACGCAGAACCCCGATTGCGAAGGCAGCCTGCTAGGGT-GCAACGGACGCTGAGGCACGAAAGCGTGGGGATCGAACAGGATTAGATACCCTGGTAGTCCACGCAGTAAACGATGAATACTAACTGTTT--AGCGGTACAGCGAAAGCGTTAAGTATTCCACCTGGGGA-GTACGCCGGCAACGGTGAAACTCAAAGGAATTGACGGGGGCCCGCACAAGCGGAGGAACATGTGGTTTAATTCGATGATACGCGAGGAACCTTACCCGGGCTCAAACA-CCTGCGAGGTGCTGCATGGTTGTCGTCAGCTCGTGCCGTGAGGTGTCGGCTTAAGTGCCATAACGAGCG-CAACCC-TATTGACAGTTACTAA-CGGTCAAGCCGAGGACTCT-GTCGAGACTGCCGGCGCAAGCCGCGAGGAAGGTGGGGATGACGTCAAATCAGCACGGCCCTTACGTCCGGGGCGACACACGTGTTACAATGGCAGGTACAGAAGGCAGCCAGTCAGCAATGACGCGCGAATCCC-AAAACCTGTCTCAGTTCGGATTGGAGTCTGCAACTCGACTCCATGAAGCTGGATTCGCTAGTAATCGCGCATCAGCCATGGCGCGGTGAATACGTTCCCGGGCCTTGTACACACCGCCCGTCAAGCCATGGAAGCCGGGAGTACCTGAAGC-------------GGAGCGTACGAAGGTAATACCGGTAACTGGGGCTAAGTC-------------------------------------------------------											
Echinicola_vietnamensis_DSM_17526								------------------------------CTGGCTCAGGATGAACGCTAGCGGCAGGCC-TAATACATGCAAGTCGAACGGAGTGGCGCACGGGTGC-GTAACGCGTATGCAACCTACCTTCCACAGGGGGATAGCCCGGGGAAACCCGGATTAATACCCCATGGCATA-GCCGGCATCG---TGGAAGATGGGCATGCGTAGGATTAGCTGGTTGG-TG-CGGTAACGGCGCACCAAGGCGACGATCCTTAGGGGTTCTGAGAGGAAGG-TCCCCCACACTGGCACTGAGATACGGGCCAGACT-CCTACGGGAGGCAGCAGTAGGGAATATTGGTCAATGGGCGGGAGCCTGAACCAGCCATGCCGCGTGCAGGA-AGACGGCCT-TACGGGTTGTAAACTGC-TTTTGTACGGGAAGAAAAGG-ATGCGCATTGCCGGTACCGTACGAATAAGCACCGGCTAACTCCGTGCCAGCAGCCGCGGTAATACGGAGGGTGCAAGCGTTGTCCGGATTTATTGGGTTTAAAGGGTGCGTAGGCGGCCCGGTAAGTCAGCGGTGAAAGTTTCCGGCTCAACCG-GG-AAACTGCCGTTGATACTGTCGGGCTTGAGTGCCGATGGGGTACATGGAATTTATGGTGTAGCGGTGAAATGCATAGATACCATAAGGAACACCGATAGCGAAGGCATTGTACTGATCG-GCAACTGACGCTGAGGCACGAAAGCGTGGGTAGCGAACAGGATTAGATACCCTGGTAGTCCACGCCGTAAACGATGATCACTCGCTGTTA--AGTGGCCAAGCGAAAGCGTTAAGTGATCCACCTGGGGA-GTACGCCGGCAACGGTGAAACTCAAAGGAATTGACGGGGGTCCGCACAAGCGGTGGAGCATGTGGTTTAATTCGATGATACGCGAGGAACCTTACCTGGGCTAGAAT--GAAGCAAGGTGCTGCATGGCTGTCGTCAGCTCGTGCCGTGAGGTGTTGGGTTAAGTCCCGCAACGAGCG-CAACCCCTGTGTCCAGTTGCCAT-CAGTTAAGCTGGGGACTCT-GGACAGACTGCCTGCGCAAGCAGAGAGGAAGGAGGGGACGACGTCAAGTCATCATGGCCCTTACGCCCAGGGCGACACACGTGCTACAATGGCGCATACAACGGGTAGCGGTCCGGCAACGGTAAGCCAACCTCTAAAGTGCGTCTCAGTTCGGATCGGGGCCTGCAACTCGGCCCCGTGAAGCTGGAATCGCTAGTAATCGCGCATCAGCCATGGCGCGGTGAATACGTTCCCGGACCTTGTACACACCGCCCGTCAAGCCATGGAAGTCGGGTAGACCTGAAGG-----------------------------------------------------------------------------------------------------------											
Lacinutrix_sp._5H-3-7-4											-----------------AGAGTTT--GATCCTGGCTCAGGATGAACGCTAGCGGCAGGCT-TAACACATGCAAGTCGAGGGGACCGGCGCACGGGTGC-GTAACGCGTATAGAATCTACCTTGTACTAAGGGATAGCCTTTGGAAACGAAGATTAATACCTTATAGTATA-ATCGGCATCG---TACAAGATGACTATGCGTTCTATTAGCTAGATGG-TG-TGGTAACGGCACACCATGGCAACGATAGATAGGGGCCCTGAGAGGGGGA-TCCCCCACACTGGTACTGAGACACGGACCAGACT-CCTACGGGAGGCAGCAGTGAGGAATATTGGACAATGGAGGCAACTCTGATCCAGCCATGCCGCGTGCAGGA-AGACTGCCC-TATGGGTTGTAAACTGC-TTTTATACAGGAAGAAACACTACGTGGCTTGACGGTACTGTAAGAATAAGGATCGGCTAACTCCGTGCCAGCAGCCGCGGTAATACGGAGGATCCAAGCGTTATCCGGAATCATTGGGTTTAAAGGGTCCGTAGGTGGATAATTAAGTCAGAGGTGAAATCCTGCAGCTCAACTG-TA-GAATTGCCTTTGATACTGGTTATCTTGAGTTATTATGAAGTAGTTAGAATATGTAGTGTAGCGGTGAAATGCATAGATATTACATAGAATACCAATTGCGAAGGCAGATTACTAATAA-TCAACTGACACTGATGGACGAAAGCGTGGGGAGCGAACAGGATTAGATACCCTGGTAGTCCACGCCGTAAACGATGGTCACTAGCTGTTC--AGTGGCTAAGCGAAAGTGATAAGTGACCCACCTGGGGA-GTACGTTCGCAAGAATGAAACTCAAAGGAATTGACGGGGGCCCGCACAAGCGGTGGAGCATGTGGTTTAATTCGATGATACGCGAGGAACCTTACCAGGGCTTAAATA-TTTACAAGGTGCTGCATGGTTGTCGTCAGCTCGTGCCGTGAGGTGTCAGGTTAAGTCCTATAACGAGCG-CAACCCCTGTTGTTAGTTGCCAG-CGATCAAGTCGGGAACTCT-AACAAGACTGCCAGTGCAAACTGTGAGGAAGGTGGGGATGACGTCAAATCATCACGGCCCTTACGTCCTGGGCTACACACGTGCTACAATGGTAGGGACAGAGAGCAGCCACTGGGCGATCAGGAGCGAATCTA-AAACCCTATCACAGTTCGGATCGGAGTCTGCAACTCGACTCCGTGAAGCTGGAATCGCTAGTAATCGCATATCAGCCATGATGCGGTGAATACGTTCCCGGGCCTTGTACACACCGCCCGTCAAGCCATGGAAGCTGGGAGTGCCTGAAGT-------------GGAGCGGCCTAGGGTAAAATCGGTAACTAGGGCTAAGTCGTAACAAGG-TAGCCGTACCGGAAGGTGCGGCTGGAACACCT-------------								
Saprospira_grandis_str._Lewin									---------------GGAGAGTTT--GATCCTGGCTCAGGATGAACGCTAGCGGCAGGCT-TAATACATGCAAGTCGAACGGAGTGGCGCACGGGTGA-GTAACGCGTACACAATCTGCCTTCATCAGGGGGAAAGTCACTGGAAACGGTGAATAATCCCGCATACAACT-AATGGCATCA---ATGAAGATGAGTGTGCGTCTGATTAGCTAGATGG-TG-AGGTAACGGCTCACCATGGCAACGATCAGTAGGGGGCGTGAGAGCGTGA-TCCCCCACACGGGTACTGAGACACGGACCCGACT-CCTACGGGAGGCAGCAGTAAGGAATATTGGGCAATGGACGGAAGTCTGACCCAGCCATGCCGCGTGCGGGA-AGACGGCCC-TTTGGGTTGTAAACCGC-TTTTATCTAGGAAGAATGGCGATTCAAAGAGACGGTACTAGATGAATAAGCACCGGCTAACTCCGTGCCAGCAGCCGCGGTAATACGGAGGGTGCAAGCGTTATCCGGAATCACTGGGTTTAAAGGGTACGTAGGCGGTTCAGTAAGTCAGATGTGAAATGTCGGAGCTCAACTT-CG-AACTTGCATTTGAAACTGTTGAACTTGAATTAGGTGGAAGTGTGCGGAATGTATCATGTAGCGGTGAAATGCATAGATATGATATAGAACACCAATAGCGAAGGCAGCACACTACGCT-TTGATTGACGCTGAGGTACGAAAGCGTGGGGAGCGAACAGGATTAGATACCCTGGTAGTCCACGCCCTAAACGATGCTAACTGGATATTT--AGTGTCTGAGGGAAACCATTAAGTTAGCCACCTGGGGA-GTACGTTCGCAAGAATGAAACTCAAAGGAATTGACGGGGGTCCGCACAAGCGGTGGAGCATGTGGTTTAATTCGATGATACGCGAGGAACCTTACCTGGGCTCGAACT-CTAGTGAGGTGCTGCATGGCTGTCGTCAGCTCGTGCCGTGAGGTGTTGGGTTAAGTCCCGCAACGAGCG-CAACCCCTATCTTTAGTTGCCAG-CG-TTCGGTCGGGGACTCT-AGAGAGACTGCCTCCGTAAGGAGAGAGGAAGGAAGGGACGACGTCAAGTCATCATGGCCTTTATGCCCAGGGCTACACACGTGCTACAATGGCGCCTACAGAGGGCAGCGAACCTGCGAAGGTAAGCGAATCTCAAAAGGGCGTCCCAGTTCGGATTGGAGTCTGCAACTCGACTCCATGAAGTTGGAATCGCTAGTAATCGCGCATCAGCCATGGCGCGGTGAATACGTTCCCGGACCTTGTACACACCGCCCGTCAAGCCATGGGAGTCAGGGGTGCCTGAAGA-------------GGAGCTATCTAGGGTAAACCTGGTGACTAGGGCTAAGTCGTAACAAGG-TAGCCGTACCGGAAGGTGCGGCTGGAATACCTCCT----------										
Riemerella_anatipestifer_RA-GD									-----------------AGAGTTT--GATCCTGGCTCAGGATGAACGCTAGCGGGAGGCC-TAACACATGCAAGCCGAGCGGAGCGGCGTACGGGTGC-GGAACACGTGTGCAACCTGCCTTTATCTGAGGGATAGCCTTTCGAAAGGAAGATTAATACCTCATAATAT--GTTGGCATCA---ATAGAGATGGGCACGCGCAAGATTAGATAGTTGG-TG-AGGTAACGGCTCACCAAGTCAATGATCTTTAGGGGGCCTGAGAGGGTGA-TCCCCCACACTGGTACTGAGACACGGACCAGACT-CCTACGGGAGGCAGCAGTGAGGAATATTGGACAATGGGTGCAAGCCTGATCCAGCCATCCCGCGTGAAGGA-CGACGGCCC-TATGGGTTGTAAACTTC-TTTTGTACAGGGATAAACCTCTCGTGAGCTGAAGGTACTGTACGAATAAGCACCGGCTAACTCCGTGCCAGCAGCCGCGGTAATACGGAGGGTGCAAGCGTTATCCGGATTTATTGGGTTTAAAGGGTCCGCAGGCGGGCTAGTAAGTCAGTGGTGAAAGCCTACAGCTTAACTG-TA-GAACTGCCGTTGATACTGCTAGTCTTGAGTATAGTTGAGGTAGCTGGAATGAGTAGTGTAGCGGTGAAATGCATAGATATTACTCAGAACACCGATTGCGAAGGCAGGTTACCAAGTT-ATAACTGACGCTGAGGGACGAAAGCGTGGGGAGCGAACAGGATTAGATACCCTGGTAGTCCACGCCGTAAACGATGCTAACTCGTTTTTG--AGAGACTAAGCGAAAGTGATAAGTTAGCCACCTGGGGA-GTACGACCGCAAGGTTGAAACTCAAAGGAATTGACGGGGGCCCGCACAAGCGGTGGATCATGTGGTTTAATTCGATGATACGCGAGGAACCTTACCAAGGCTTAAATG-TTTTCAAGGTGCTGCATGGTTGTCGTCAGCTCGTGCCGTGAGGTGTTAGGTTAAGTCCTGCAACGAGCG-CAACCCCTGTCACTAGTTGCCAT-C--TTAAGTTGGGGACTCT-AGTGAGACTGCCTACGCAAGTAGCGAGGAAGGTGGGGATGACGTCAAATCATCACGGCCCTTACGCCTTGGGCCACACACGTGATACAATGGCCGGTACAGAGGGCAGCTACACTGCGAAGTGATGCAAATCTC-AAAGCCGGTCTCAGTTCGGATTGGAGTCTGCAACTCGACTCTATGAAGCTGGAATCGCTAGTAATCGCGCATCAGCCATGGCGCGGTGAATACGTTCCCGGGCCTTGTACACACCGCCCGTCAAGCCATGGAAGCTGGGGGTACCTGAAGT-------------GGAGCTGCCTAGGGTAAAACTAGTAACTAGGGCTAAGTCGTAACAAGG-TAGCCGTACCGGAAGGTGCGGCTGGAACATCT-------------										
Porphyromonas_gingivalis_TDC60									-----------------AGAGTTT--GATCCTGGCTCAGGATGAACGCTAGCGATAGGCT-TAACACATGCAAGTCGAGGGGACCGGCGCACGGGTGC-GTAACGCGTATGCAACTTGCCTTACAGAGGGGGATAACCCGTTGAAAGACGGACTAAAACCGCATACACTT-TATTGCATGAT--TGTAAGATAGGCATGCGTCCCATTAGCTTGTTGG-TG-AGGTAACGGCTCACCAAGGCGACGATGGGTAGGGGAACTGAGAGGTTTA-TCCCCCACACTGGTACTGAGACACGGACCAGACT-CCTACGGGAGGCAGCAGTGAGGAATATTGGTCAATGGGCGAGAGCCTGAACCAGCCAAGTCGCGTGAAGGA-AGACAGTCC-TAAGGATTGTAAACTTC-TTTTATACGGGAATAACGGGTACGAGCATTGAATGTACCGTAAGAATAAGCATCGGCTAACTCCGTGCCAGCAGCCGCGGTAATACGGAGGATGCGAGCGTTATCCGGATTTATTGGGTTTAAAGGGTGCGTAGGTTGTTCGGTAAGTCAGCGGTGAAACCTGAGCGCTCAACGT-TC-AGCCTGCCGTTGAAACTACCGGGCTTGAGTTCAGTGGCGGCAGGCGGAATTCGTGGTGTAGCGGTGAAATGCATAGATATCACGAGGAACTCCGATTGCGAAGGCAGCTTGCCATACT-GCGACTGACACTGAAGCACGAAGGCGTGGGTATCAAACAGGATTAGATACCCTGGTAGTCCACGCAGTAAACGATGATTACTAGGAGTTT--GCTTCCACAGCGAAAGCGTTAAGTAATCCACCTGGGGA-GTACGCCGGCAACGGTGAAACTCAAAGGAATTGACGGGGGCCCGCACAAGCGGAGGAACATGTGGTTTAATTCGATGATACGCGAGGAACCTTACCCGGGATTGAAAT-CTATGTAGGTGCTGCATGGTTGTCGTCAGCTCGTGCCGTGAGGTGTCGGCTTAAGTGCCATAACGAGCG-CAACCCACATCGGTAGTTGCTAA-CAGTTTCGCTGAGGACTCT-ACCGAGACTGCCGTCGTAAGGCGCGAGGAAGGTGTGGATGACGTCAAATCAGCACGGCCCTTACATCCGGGGCGACACACGTGTTACAATGGGAGGGACAAAGGGCAGCTACCGGGCGACCGGATGCGAATCTC-AAACCCTTCCCCAGTTCGGATCGGAGTCTGCAACTCGACTCCGTGAAGCTGGATTCGCTAGTAATCGCGCATCAGCCATGGCGCGGTGAATACGTTCCCGGGCCTTGTACACACCGCCCGTCAAGCCATGGGAGTCGGGGGTACCTGAAGG-------------GGGGCGCACTAGGGTAATACCGGTGACTGGGGCTAAGTCGTAACAAGG-TAGCCGTACCGGAAGGTGCGGCTGGAACACCT-------------										
Flavobacterium_branchiophilum_FL-15								-----------------AGAGTTT--GATCCTGGCTCAGGATGAACGCTAGCGGCAGGCT-TAACACATGCAAGTCGAGGGGACCGGCGCACGGGTGC-GTAACGCGTATGCAATCTACCTTTTACATAGGGATAGCCCAGAGAAATTTGGATTAATACCTGATAGTATG-TATCGCATGG---TAAAAGATGAGCATGCGTCCCATTAGCTAGATGG-TA-AGGTAACGGCTTACCATGGCTACGATGGGTAGGGGTCCTGAGAGGGAGA-TCCCCCACACTGGTACTGAGACACGGACCAGACT-CCTACGGGAGGCAGCAGTGAGGAATATTGGACAATGGGCGCAAGCCTGATCCAGCCATGCCGCGTGCAGGA-TGACGGTCC-TATGGATTGTAAACTGC-TTTTGTACAGGAAGAAACACTACGAGGCTTGACGGTACTGTAAGAATAAGGATCGGCTAACTCCGTGCCAGCAGCCGCGGTAATACGGAGGATCCAAGCGTTATCCGGAATCATTGGGTTTAAAGGGTCCGTAGGCGGTTTGATAAGTCAGTGGTGAAAGCCCATCGCTCAACGA-TG-GAACGGCCATTGATACTGTTAGACTTGAATTATTAGGAAGTAACTAGAATATGTAGTGTAGCGGTGAAATGCTTAGAGATTACATGGAATACCAATTGCGAAGGCAGGTTACTACTAA-TGGATTGACGCTGATGGACGAAAGCGTGGGTAGCGAACAGGATTAGATACCCTGGTAGTCCACGCTGTAAACGATGGATACTAGCTGTTG--AGTGGCTAAGCGAAAGTGATAAGTATCCCACCTGGGGA-GTACGTTCGCAAGAATGAAACTCAAAGGAATTGAC-GGGGCCCGCACAAGCGGTGGAGCATGTGGTTTAATTCGATGATACGCGAGGAACCTTACCAAGGCTTAAATA-ATTACAAGGTGCTGCATGGTTGTCGTCAGCTCGTGCCGTGAGGTGTCAGGTTAAGTCCTATAACGAGCG-CAACCCCTGTTGTTAGTTGCCAT-CGATGAAGTCGGGAACTCT-AACAAGACTGCCAGTGTAAACTGTGAGGAAGGTGGGGATGACGTCAAATCATCACGGCCCTTACGCCTTGGGCTACACACGTGCTACAATGGACGGTACAGAGAGCAGCCACTACGTGAGTAGGAGCGAATCTA-AAAACCGTTCTCAGTTCGGATCGGAGTCTGCAACTCGACTCCGTGAAGCTGGAATCGCTAGTAATCGGATATCAGCCATGATCCGGTGAATACGTTCCCGGGCCTTGTACACACCGCCCGTCAAGCCATGGAAGCTGGGGGTGCCTGAAGT-------------GGAGCTGCCTAGGGTAAAACTGGTAACTAGGGCTAAGTCGTAACAAGG-TAGCCGTACCGGAAGGTGCGGCTGGAACACCT-------------											
Flavobacterium_columnare_ATCC_49512								---------TACGATGAAGAGTTT--GATCCTGGCTCAGGATGAACGCTAGCGGCAGGCT-TAACACATGCAAGTCGAGGGGACCGGCGCACGGGTGC-GTAACGCGTATGCAATCTACCTTGTACAGGGGGATAGCCCAGAGAAATTTGGATTAATACCCCATAGTATT-AATGGCCTCA---TACAAGATGAGCATGCGTCCCATTAGCTAGTTGG-TG-TGGTAACGGCATACCAAGGCAACGATGGGTAGGGGTCCTGAGAGGGAGA-TCCCCCACACTGGTACTGAGACACGGACCAGACT-CCTACGGGAGGCAGCAGTGAGGAATATTGGTCAATGGGCGCAAGCCTGAACCAGCCATGCCGCGTGCAGGA-TGACGGTCC-TATGGATTGTAAACTGC-TTTTGTACAGGAAGAAACCCCTTGTAGCTTGACGGTACTGTAAGAATAAGGATCGGCTAACTCCGTGCCAGCAGCCGCGGTAATACGGAGGATCCAAGCGTTATCCGGAATCATTGGGTTTAAAGGGTCCGTAGGCGGTTTTATAAGTCAGTGGTGAAATCTGGTCGCTCAACGA-TC-AAACGGCCATTGATACTGTAAGACTTGAATTACTTGGAAGTAACTAGAATATGTAGTGTAGCGGTGAAATGCTTAGAGATTACATGGAATACCGATTGCGAAGGCAGGTTACTACGAG-TATATTGACGCTGATGGACGAAAGCGTGGGGAGCGAACAGGATTAGATACCCTGGTAGTCCACGCCGTAAACGATGGATACTAGCTGTTT--AGTGGCTAAGCGAAAGTGATAAGTATCCCACCTGGGGA-GTACGCTCGCAAGAGTGAAACTCAAAGGAATTGACGGGGGCCCGCACAAGCGGAGGAGCATGTGGTTTAATTCGATGATACGCGAGGAACCTTACCAAGGCTTAAATG-TTTTCAAGGTGCTGCATGGTTGTCGTCAGCTCGTGCCGTGAGGTGTCAGGTTAAGTCCTATAACGAGCG-CAACCCCTGTTGCTAGTTGCCAG-CGATCATGTCGGGAACTCT-AGCAAGACTGCCGGTGCAAACCGCGAGGAAGGTGGGGATGACGTCAAATCATCACGGCCCTTACGCCTTGGGCTACACACGTGCTACAATGGACGGTACAGAGAGCAGCCACTACGCAAGTAGGAGCGAATCTA-AAAACCGTTCTCAGTTCGGATCGGAGTCTGCAACTCGACTCCGTGAAGCTGGATTCGCTAGTAATCGCAGATCAGCCATGCTGCGGTGAATACGTTCCCGGGCCTTGTACACACCGCCCGTCAAGCCATGGAAGCTGGGGGTACCTGAAGT-------------GGAGCTGCCTAGGGTAAAACTGGTAACTAGGGCTAAGTCGTAACAAGG-TAGCCGTACCGGAAGGTGCGGCTGGAACACCTCCTTTC-------											
Flavobacteriaceae_bacterium_UJ101								--------------------------------------------------------------------TGCAAGTCGAGGGGACCGGCGGACGGGTGC-GTAACGCGTATACAACTTGCCTATCACTAGGGGATAGCCATTGGAAACGATGAATAATACCCTATGGTCT--GATTGCATGA---TGATAGATGGGTATGCGTCCAATTAGCTAGTTGG-TG-CGGTAACGGCGTACCAAGGCGATGATTGGTAGGGGGCCTGAGAGGGTGA-ACCCCCACACTGGTACTGAGACACGGACCAGACT-CCTACGGGAGGCAGCAGTGAGGAATATTGGTCAATGGAGGGAACTCTGAACCAGCCATCCCGCGTGTAGGA-AGACGGCCT-TATGGGTTGTAAACTAC-TTTTATACAGGAAGAAACGTCTCGTGGCCTGACGGTACTGTAGGAATAAGCACCGGCTAACTCCGTGCCAGCAGCCGCGGTAATACGGAGGGTGCGAGCGTTATCCGGATTTATTGGGTTTAAAGGGTCCGTAGGCGGGCTAATAAGTCAGTGGTGAAATCCCATCGCTTAACGA-TG-GAACTGCCATTGATACTGTTAGTCTTGAATAAGGTTGCAGTGGTTGGAATGTGTAGTGTAGCGGTGAAATGCATAGATATTACACAGAACACCGATTGCGAAGGCAGATCACTAAGCC-TTTATTGACGCTGAGGGACGAAAGCGTGGGGAGCGAACAGGATTAGATACCCTGGTAGTCCACGCCGTAAACGATGATTACTCGGTGTTG--AGTGCCTAAGCGAAAGTGATAAGTAATCCACCTGGGGA-GTACGTTCGCAAGAATGAAACTCAAAGGAATTGACGGGGGCCCGCACAAGCGGTGGAGCATGTGGTTTAATTCGATGATACGCGAGGAACCTTACCAAGGCTTAAATAAATTGCAAGGTGCTGCATGGTTGTCGTCAGCTCGTGCCGTGAGGTGTCAGGTTAAGTCCTATAACGAGCG-CAACCCCTATCGTTAGTTGCCAT-C--TTTAGTTGGGGACTCT-AGCGAGACTGCCTACGCAAGTAGAGAGGAAGGTGGGGATGACGTCAAATCATCACGGCCCTTACGTTTTGGGCTACACACGTGCTACAATGGTAGGTACAGAGGGCAGCTACCCTGTGAAGGGATGCGAATCTT-AAAACCTATCTCAGTTCGGATCGGAGTCTGCAACTCGACTCCGTGAAGCTGGAATCGCTAGTAATCGCGCATCAGCCATGGCGCGGTGAATACGTTCCCGGGCCTTGTACACACCGCCCGTCAAGCCATGGAAGCTGGGGGTACCTGAAGT-------------GAAGC-----------------------------------------------------------------------------------------											
Niabella_ginsenosidivorans										---------------------------------------GATGAACGCTAGCGGCAGGCT-TAATACATGCAAGTCGAGGGGACCGGCAAACGGGTGA-GGAACACGTACACAACCTACCTTTAAGCGGGGGATAGCCCAGAGAAATTTGGATTAATACCCCATAGGATG-ATAGGCATCT---TTAAGGACGGGTGTGCGCATGATTAGGTAGTTGG-CG-GGGTAACGGCCCACCAAGCCTACGATCATTAACTGGTGTGAGAGCACGA-CCAGTCACACGGGCACTGAGACACGGGCCCGACT-CCTACGGGAGGCAGCAGTAAGGAATATTGGTCAATGGAGGGAACTCTGAACCAGCCATGCCGCGTGGAGGA-TGAAGGTCC-TCTGGATTGTAAACTTC-TTTTATCTGGGGCGAAAAAGTTTTTTAACTGACGGTACCAGATGAATAAGCACCGGCTAACTCCGTGCCAGCAGCCGCGGTAATACGGAGGGTGCAAGCGTTATCCGGATTTACTGGGTTTAAAGGGAGCGTAGGTGGGCTAGTAAGTCAGTGGTGAAATCTCCGGGCTTAACCC-GG-AAACTGCCATTGATACTATTGGTCTTGAATACTGTGGAGGTCAGCGGAATATGTCATGTAGCGGTGAAATGCATAGATATGACATAGAACACCAATTGCGAAGGCAGCTGGCTACACA-AGCATTGACACTGAGGCTCGAAAGCGTGGGGATCAAACAGGATTAGATACCCTGGTAGTCCACGCCCTAAACGATGGATACTCGACATAC--TGTGTCTGAGCGAAAGCATTAAGTATCCCACCTGGGAA-GTACGATCGCAAGATTGAAACTCAAAGGAATTGGCGGGGGTCCGCACAAGCGGTGGAGCATGTGGTTTAATTCGATGATACGCGAGGAACCTTACCTGGGCTAGAATG-AAAGCAAGGTGCTGCATGGCTGTCGTCAGCTCGTGCCGTGAGGTGTTGGGTTAAGTCCCGCAACGAGCG-CAACCCCCATCACTAGTTGCCAT-CAGTAACGCTGGGAACTCT-AGTGAAACTGCCGTCGTAAGACGAGAGGAAGGAGGGGATGATGTCAAGTCATCATGGCCTTTATGCCCAGGGCTACACACGTGCTACAATGGGGCGCACAAAGGGTTGCGACCTGGTGACAGGAAGCCAATCCCAAAAACGTCTCTCAGTTCAGATCGCAGTCTGCAACTCGACTGCGTGAAGCTGGAATCGCTAGTAATCGTATATCAGCAATGATACGGTGAATACGTTCCCGGACCTTGCACACACCGCCCGTCAAGCCATGAAAGCCGGGTGTACCTGAAGT-------------GGAGCTGCCTAGGGTAAAACTGGTAATTGGGGCT------------------------------------------------------------									
Riemerella_anatipestifer_RA-CH-1								---------TACAATGGAGAGTTT--GATCCTGGCTCAGGATGAACGCTAGCGGGAGGCC-TAACACATGCAAGCCGAGCGGAGCGGCGTACGGGTGC-GGAACACGTGTGCAACCTGCCTTTATCTGAGGGATAGCCTTTCGAAAGGAAGATTAATACCTCATAACAT--GTTGGCATCA---ATAGAGATGGGCACGCGCAAGATTAGATAGTTGG-TG-AGGTAACGGCTCACCAAGTCAATGATCTTTAGGGGGCCTGAGAGGGTGA-TCCCCCACACTGGTACTGAGACACGGACCAGACT-CCTACGGGAGGCAGCAGTGAGGAATATTGGACAATGGGTGGAAGCCTGATCCAGCCATCCCGCGTGAAGGA-CGACGGCCC-TATGGGTTGTAAACTTC-TTTTGTACAGGGATAAACCTCTCGTGAGCTGAAGGTACTGTACGAATAAGCACCGGCTAACTCCGTGCCAGCAGCCGCGGTAATACGGAGGGTGCGAGCGTTATCCGGATTTATTGGGTTTAAAGGGTCCGCAGGCGGGCTAGTAAGTCAGTGGTGAAAGCCTACAGCTTAACTG-TA-GAACTGCCGTTGATACTGCTAGTCTTGAGTATAGTTGAGGTAGCTGGAATGAGTAGTGTAGCGGTGAAATGCATAGATATTACTCAGAACACCGATTGCGAAGGCAGGTTACCAAGTT-ATAACTGACGCTGAGGGACGAAAGCGTGGGGAGCGAACAGGATTAGATACCCTGGTAGTCCACGCCGTAAACGATGCTAACTCGTTTTTG--AGAGACTAAGCGAAAGTGATAAGTTAGCCACCTGGGGA-GTACGACCGCAAGGTTGAAACTCAAAGGAATTGACGGGGGCCCGCACAAGCGGTGGATCATGTGGTTTAATTCGATGATACGCGAGGAACCTTACCAAGGCTTAAATG-TTTTCAAGGTGCTGCATGGTTGTCGTCAGCTCGTGCCGTGAGGTGTTAGGTTAAGTCCTGCAACGAGCG-CAACCCCTGTCACTAGTTGCCAT-C--TTAAGTTGGGGACTCT-AGTGAGACTGCCTACGCAAGTAGAGAGGAAGGTGGGGATGACGTCAAATCATCACGGCCCTTACGCCTTGGGCCACACACGTGATACAATGGCCGGTACAGAGGGCAGCTACACTGCGAAGTGATGCAAATCTC-AAAGCCGGTCTCAGTTCGGATTGGAGTCTGCAACTCGACTCTATGAAGCTGGAATCGCTAGTAATCGCGCATCAGCCATGGCGCGGTGAATACGTTCCCGGGCCTTGTACACACCGCCCGTCAAGCCATGGAAGCTGGGGGTACCTGAAGT-------------GGAGCTGCCTAGGGTAAAACTAGTAACTAGGGCTAAGTCGTAACAAGG-TAGCCGTACCGGAAGGTGCGGCTGGAACATCTCATTTT-------											
Riemerella_anatipestifer_RA-CH-2								-----------------AGAGTTT--GATCCTGGCTCAGGATGAACGCTAGCGGGAGGCC-TAACACATGCAAGCCGAGCGGAGCGGCGTACGGGTGC-GGAACACGTGTGCAACCTGCCTTTATCTGAGGGATAGCCTTTCGAAAGGAAGATTAATACCTCATAATAT--GTTGGCATCA---ATAGAGATGGGCACGCGCAAGATTAGATAGTTGG-TG-AGGTAACGGCTCACCAAGTCAATGATCTTTAGGGGGCCTGAGAGGGTGA-TCCCCCACACTGGTACTGAGACACGGACCAGACT-CCTACGGGAGGCAGCAGTGAGGAATATTGGACAATGGGTGCAAGCCTGATCCAGCCATCCCGCGTGAAGGA-CGACGGCCC-TATGGGTTGTAAACTTC-TTTTGTACAGGGATAAACCTCTCGTGAGCTGAAGGTACTGTACGAATAAGCACCGGCTAACTCCGTGCCAGCAGCCGCGGTAATACGGAGGGTGCAAGCGTTATCCGGATTTATTGGGTTTAAAGGGTCCGCAGGCGGGCTAGTAAGTCAGTGGTGAAAGCCTACAGCTTAACTG-TA-GAACTGCCGTTGATACTGCTAGTCTTGAGTATAGTTGAGGTAGCTGGAATGAGTAGTGTAGCGGTGAAATGCATAGATATTACTCAGAACACCGATTGCGAAGGCAGGTTACCAAGTT-ATAACTGACGCTGAGGGACGAAAGCGTGGGGAGCGAACAGGATTAGATACCCTGGTAGTCCACGCCGTAAACGATGCTAACTCGTTTTTG--AGAGACTAAGCGAAAGTGATAAGTTAGCCACCTGGGGA-GTACGACCGCAAGGTTGAAACTCAAAGGAATTGACGGGGGCCCGCACAAGCGGTGGATCATGTGGTTTAATTCGATGATACGCGAGGAACCTTACCAAGGCTTAAATG-TTTTCAAGGTGCTGCATGGTTGTCGTCAGCTCGTGCCGTGAGGTGTTAGGTTAAGTCCTGCAACGAGCG-CAACCCCTGTCACTAGTTGCCAT-C--TTAAGTTGGGGACTCT-AGTGAGACTGCCTACGCAAGTAGCGAGGAAGGTGGGGATGACGTCAAATCATCACGGCCCTTACGCCTTGGGCCACACACGTGATACAATGGCCGGTACAGAGGGCAGCTACACTGCGAAGTGATGCAAATCTC-AAAGCCGGTCTCAGTTCGGATTGGAGTCTGCAACTCGACTCTATGAAGCTGGAATCGCTAGTAATCGCGCATCAGCCATGGCGCGGTGAATACGTTCCCGGGCCTTGTACACACCGCCCGTCAAGCCATGGAAGCTGGGGGTACCTGAAGT-------------GGAGCTGCCTAGGGTAAAACTAGTAACTAGGGCTAAGTCGTAACAAGG-TAGCCGTACCGGAAGGTGCGGCTGGAACATCT-------------											
Mucilaginibacter_sp._PAMC_26640									----------------------------------------------GCTAGCGGCAGGCG-TAATACATGCAAGTCGGACGGAGTGGCGCACGGGTGC-GTAACACGTATGTAACCTACCTTAATCTGGGGGATAGCCTCTCGAAAGAGAGATTAACACCGCATAACATC-TGCGGCATTG---ATTAAGATGGGCATGCGGAACATTAGCTAGTTGG-TA-AGGTAATGGCTTACCAAGGCTACGATGTTTAGGGGATCTGAGAGGATGA-CCCCCCACACTGGTACTGAGACACGGACCAGACT-CCTACGGGAGGCAGCAGTAAGGAATATTGGTCAATGGGCGGAAGCCTGAACCAGCCATGCCGCGTGCAGGA-AGACGGCCC-TACGGGTTGTAAACTGC-TTTTGTACCGGAATAAACCTTTCGTGAGCTGAATGTACGGTAAGAATAAGGATCGGCTAACTCCGTGCCAGCAGCCGCGGTAATACGGAGGATCCGAGCGTTATCCGGATTTATTGGGTTTAAAGGGTGCGTAGGCGGCCAGTTAAGTCAGGGGTGAAAGACGGTAGCTCAACTA-TC-GCAGTGCCTTTGATACTGACGGGCTTGAATACACTTGAGGTAGGCGGAATGTGACAAGTAGCGGTGAAATGCATAGATATGTCACAGAACACCAATTGCGAAGGCAGCTTACTAAAGT-GTGATTGACGCTGAGGCACGAAAGCGTGGGGATCAAACAGGATTAGATACCCTGGTAGTCCACGCCCTAAACGATGAATACTCGATGTTG--AGCGTCTAAGCGAAAGCGTTAAGTATTCCACCTGGGGA-GTACGCCCGCAAGGGTGAAACTCAAAGGAATTGACGGGGGCCCGCACAAGCGGAGGAGCATGTGGTTTAATTCGATGATACGCGAGGAACCTTACCCGGGCTTGAAA--GAAACTAGGTGCTGCATGGCTGTCGTCAGCTCGTGCCGTGAGGTGTTGGGTTAAGTCCCGCAACGAGCG-CAACCCCTATGTTTAGTTGCCAG-CACTTAAGGTGGGGACTCT-AAACAGACTGCCTATGCAAATAGAGAGGAAGGAGGGGACGACGTCAAGTCATCATGGCCCTTACGTCCGGGGCTACACACGTGCTACAATGGATGGTACAGCGGGCAGCTACCTGGCAACAGGATGCCAATCTCGAAAGCCATTCACAGTTCGGATCGGGGTCTGCAACTCGACCCCGTGAAGTTGGATTCGCTAGTAATCGCGTATCAGCAATGACGCGGTGAATACGTTCCCGGGCCTTGTACACACCGCCCGTCAAGCCATGGAAGCTGGAAGTGCCTGAAGT-------------GGAGCGTCCTAGGGTAAAGTCGGTAACTGGGGCTAAGTCGTAACAGGT-A--------------------------------------------										
Formosa_sp._Hel1_33_131											-------------------------------------------------------------------------GTCGAGGGGACCGGCGCACGGGTGC-GTAACGCGTATACAATCTACCTTATACTGGGGTATAGCCTTTAGAAATGAAGATTAACCCCCCATAGTCTC-GGTGGCATCA---TATAAGATGAGTATGCGTTCTATTAGTTTGTTGG-TG-AGGTAACGGCTTACCAAGACTACGATAGATAGGGGCCCTGAGAGGGGGA-TCCCCCACACTGGTACTGAGACACGGACCAGACT-CCTACGGGAGGCAGCAGTGAGGAATATTGGACAATGGAGGCAACTCTGATCCAGCCATGCCGCGTGTAGGA-TGACTGCCC-TATGGGTTGTAAACTAC-TTTTATACAGGAAGAAACACTACGTGGCTTGACGGTACTGTAAGAATAAGGATCGGCTAACTCCGTGCCAGCAGCCGCGGTAATACGGAGGATCCAAGCGTTATCCGGAATCATTGGGTTTAAAGGGTCCGTAGGTGGATAATTAAGTCAGAGGTGAAATCTTGCAGCTCAACTG-TA-AAATTGCCTTTGAAACTGGTTATCTTGAGTTATTATGAAGTAGTTAGAATATGTAGTGTAGCGGTGAAATGCATAGATATTACATAGAATACCAATTGCGAAGGCAGATTACTAATAA-TCAACTGACACTGATGGACGAAAGCGTGGGTAGCGAACAGGATTAGATACCCTGGTAGTCCACGCCGTAAACGATGGTTACTAGCTGTTT--AGTGGCTAAGCGAAAGTGATAAGTAACCCACCTGGGGA-GTACGTTCGCAAGAATGAAACTCAAAGGAATTGACGGGGGCCCGCACAAGCGGTGGAGCATGTGGTTTAATTCGATGATACGCGAGGAACCTTACCAGGGCTTAAATA-CTTACAAGGTGCTGCATGGTTGTCGTCAGCTCGTGCCGTGAGGTGTCAGGTTAAGTCCTATAACGAGCG-CAACCCCTGTTGTTAGTTGCCAG-CGATCATGTCGGGAACTCT-AACAAGACTGCCAGTGCAAACTGTGAGGAAGGTGGGGATGACGTCAAATCATCACGGCCCTTACGTCCTGGGCTACACACGTGCTACAATGGTAGGGACAGAGAGCAGCCACTGGGCGACCAGGAGCGAATCTA-AAACCCTATCACAGTTCGGATCGGAGTCTGCAACTCGACTCCGTGAAGCTGGAATCGCTAGTAATCGGATATCAGCCATGATCCGGTGAATACGTTCCCGGGCCTTGTACACACCGCCCGTCAAGCCATGGAAGTTGGAAGTGCCTGAAGT-------------GGAGCG----------------------------------------------------------------------------------------								
Formosa_sp._Hel3_A1_48											--------------------------------------------------------------------TGCAAGTCGAGGGGACCGGCGCACGGGTGC-GTAACGCGTATACAATCTGCCTTATACTGGGGTATAGCCTTTAGAAATGAAGATTAATCCCCCATAGTCTC-GGTGGCATCA---TATAAGATGAGTATGCGTTCTATTAGTTTGTTGG-TG-AGGTAACGGCTCACCAAGGCTACGATAGATAGGGGCCCTGAGAGGGGGA-TCCCCCACACTGGTACTGAGACACGGACCAGACT-CCTACGGGAGGCAGCAGTGAGGAATATTGGACAATGGAGGCAACTCTGATCCAGCCATGCCGCGTGCAGGA-AGACTGCCC-TATGGGTTGTAAACTGC-TTTTATATAGGAAGAAACCTTACGTGAGCTGACGGTACTATAAGAATAAGGATCGGCTAACTCCGTGCCAGCAGCCGCGGTAATACGGAGGATCCAAGCGTTATCCGGAATCATTGGGTTTAAAGGGTCCGTAGGTGGATAATTAAGTCAGAGGTGAAATCTTGCAGCTCAACTG-TA-AAATTGCCTTTGATACTGGTTATCTTGAGTTATTATGAAGTAGTTAGAATATGTAGTGTAGCGGTGAAATGCATAGATATTACATAGAATACCAATTGCGAAGGCAGATTACTAATAA-TCAACTGACACTGATGGACGAAAGCGTGGGTAGCGAACAGGATTAGATACCCTGGTAGTCCACGCCGTAAACGATGGTTACTAGCTGTTT--AGTGGCTAAGCGAAAGTGATAAGTAACCCACCTGGGGA-GTACGTTCGCAAGAATGAAACTCAAAGGAATTGACGGGGGCCCGCACAAGCGGTGGAGCATGTGGTTTAATTCGATGATACGCGAGGAACCTTACCAGGGCTTAAATA-CTTACAAGGTGCTGCATGGTTGTCGTCAGCTCGTGCCGTGAGGTGTCAGGTTAAGTCCTATAACGAGCG-CAACCCCTGTTGTTAGTTGCCAG-CGATCATGTCGGGAACTCT-AACAAGACTGCCGGTGCAAACCGTGAGGAAGGTGGGGATGACGTCAAATCATCACGGCCCTTACGTCCTGGGCTACACACGTGCTACAATGGTCGGTACAGAGAGCAGCCACTACGCGAGTAGGAGCGAATCTT-AAAGCCGATCACAGTTCGGATCGGAGTCTGCAACTCGACTCCGTGAAGCTGGAATCGCTAGTAATCGGATATCAGCCATGATCCGGTGAATACGTTCCCGGGCCTTGTACACACCGCCCGTCAAGCCATGGAAGTTGGGAGTGCCTGAAGT-------------GGAGCG----------------------------------------------------------------------------------------								
Elizabethkingia_anophelis_NUHP1									----------ACAATGGAGAGTTT--GATCCTGGCTCAGGATGAACGCTAGCGGGAGGCC-TAACACATGCAAGCCGAGCGGAGCGGCGTACGGGTGC-GGAACACGTGTGCAACCTGCCTTTATCAGGGGGATAGCCTTTCGAAAGGAAGATTAATACCCCATAATAT--ATCGGCATCG---ATAGAGATGGGCACGCGCAAGATTAGCTAGTTGG-TG-AGGTAACGGCTCACCAAGGCGACGATCTTTAGGGGGCCTGAGAGGGTGA-TCCCCCACACTGGTACTGAGACACGGACCAGACT-CCTACGGGAGGCAGCAGTGAGGAATATTGGACAATGGGTGGAAGCCTGATCCAGCCATCCCGCGTGCAGGA-AGACGGCCC-TATGGGTTGTAAACTGC-TTTTATCTGGGGATAAACCTTACGTGAGCTGAAGGTACCAGAAGAATAAGCACCGGCTAACTCCGTGCCAGCAGCCGCGGTAATACGGAGGGTGCAAGCGTTATCCGGATTTATTGGGTTTAAAGGGTCCGTAGGCGGACTGATAAGTCAGTGGTGAAATCCGACAGCTTAACTG-TC-GAACTGCCATTGATACTGTTAGTCTTGAGTAAGGTTGAAGTGGCTGGAATAAGTAGTGTAGCGGTGAAATGCATAGATATTACTTAGAACACCAATTGCGAAGGCAGGTCACTAAGTC-TTAACTGACGCTGATGGACGAAAGCGTGGGGAGCGAACAGGATTAGATACCCTGGTAGTCCACGCCGTAAACGATGATTACTCGTTTTTG--AGAGACTAAGCGAAAGTGATAAGTAATCCACCTGGGGA-GTACGTTCGCAAGAATGAAACTCAAAGGAATTGACGGGGGCCCGCACAAGCGGTGGAGCATGTGGTTTAATTCGATGATACGCGAGGAACCTTACCAAGACTTAAATG-TTTTCAAGGTGCTGCATGGTTGTCGTCAGCTCGTGCCGTGAGGTGTTAGGTTAAGTCCTGCAACGAGCG-CAACCCCTGTCACTAGTTGCTAA-C--TTAAGTTGAGGACTCT-AGTGAGACTGCCTACGCAAGTAGAGAGGAAGGTGGGGATGACGTCAAATCATCACGGCCCTTACGTCTTGGGCCACACACGTGCTACAATGGCCGGTACAGAGGGCAGCTACCTAGTGATAGGATGCAAATCTC-AAAGCCGGTCTCAGTTCGGATTGGAGTCTGCAACTCGACTCTATGAAGCTGGAATCGCTAGTAATCGCGCATCAGCCATGGCGCGGTGAATACGTTCCCGGGCCTTGTACACACCGCCCGTCAAGCCATGGAAGCTGGGGGTACCTGAAGT-------------GGAGCTGCCTAGGGTAAAACTAGTAACTAGGGCTAAGTCGTAACAAGG-TAGCCGTACCGGAAGGTGCGGCTGGAACATCTCATTTT-------										
Hymenobacter_sp._APR13											-----------------AGAGTTT--GATCCTGGCTCAGGATGAACGCTAGCGGCAGGCC-TAATACATGCAAGTCGAACGGAGTGGCGCACGGGTGC-GTAACGCGTAACCAACCTGCCCTGAACTGGGGGATAGCCCGCCGAAAGGCGGATTAATACCGCATAACACT-CCTGGCATCA---TTCAGGATGGGGTTGCGTGACATTAGCTAGTTGG-CG-GGGTAACGGCCCACCAAGGCGACGATGTCTAGGGGACCTGAGAGGGTGA-TCCCCCACACTGGCACTGAGATACGGGCCAGACT-CCTACGGGAGGCAGCAGTAGGGAATATTGGGCAATGGGCGAGAGCCTGACCCAGCCATGCCGCGTGCCGGA-TGAAGGCCT-TCTGGGTTGTAAACGGC-TTTTCTCAGGGAAGAAAAAG-ATGCGAACTGACGGTACCTGAGGAATAAGCACCGGCTAACTCCGTGCCAGCAGCCGCGGTAATACGGAGGGTGCAAGCGTTGTCCGGATTTATTGGGTTTAAAGGGTGCGTAGGTGGCCCGTTAAGTCCGGGGTGAAAGCCCACAGCTCAACTG-TG-GAACTGCCCTGGATACTGGCGGGCTTGAGTCCAGACGAGGTTGGCGGAATGGAAGATGTAGCGGTGAAATGCATAGATATCTTCCAGAACCCCGATTGCGTAGGCAGCTGACTAGGCT-GGTACTGACACTGAGGCACGAAAGCGTGGGGAGCGAACAGGATTAGATACCCTGGTAGTCCACGCCGTAAACGATGGATACTCGCTGGTG--ACTGGCTTAGCGAAAGCGGTAAGTATCCCACCTGGGGA-GTACGCTCGCAAGAGTGAAACTCAAAGGAATTGACGGGGGCCCGCACAAGTGGTGGAGCATGTGGTTTAATTCGATGATACGCGAGGAACCTTACCTAGGCTAGAAT--AAAGCAAGGTGCTGCATGGCCGTCGTCAGCTCGTGCCGTGAGGTGTTGGGTTAAGTCCCGCAACGAGCG-CAACCCCTACATTTAGTTGCCAT-CAGTTAAGCTGGGGACTCT-AGATGGACTGCCTGCGCAAGCAGTGAGGAAGGCGGGGACGACGTCAGGTCATCATGGCCCTTACGCCTAGGGCTACACACGTGCTACAATGGACGGTACAGAGGGTCGCTACCTGGTGACAGGATGCCAATCTCAAAAGCCGTTCTCAGTTCGGATCGAAGTCTGCAACTCGACTTCGTGAAGCTGGAATCACTAGTAATCGCGTATCAGCAATGACGCGGTGAATACGTTCCCGGGCCTTGTACACACCGCCCGTCAAGCCATGGAAGTCTGGTAGACCTGAAGC-------------GAAGCCAGTTAGGGTAGAACAGGTAACTGGGGCTAAGTCGTAACAAGG-TAGCCGTACCGGAAGGTGCGGCTGGATCACCTCCTTT--------								
Rufibacter_sp._DG15C											--------------------------------GGCTCAGGATGAACGCTAGCGGCAGGCC-TAATACATGCAAGTCGAACGGAGTGGCGCACGGGTGC-GTAACGCGTATGCAACCTACCTTCAACTGGGGGATAGCCCGGAGAAATCCGGATTAATACCGCATAACACC-CATGGCATCT---TTGGAGATGGGCATGCGTGCCATTAGCTAGTTGG-CG-GGGTAACGGCCCACCAAGGCTACGATGGCTAGGGGTTCTGAGAGGACGG-TCCCCCACACTGGCACTGAGATACGGGCCAGACT-CCTACGGGAGGCAGCAGTAGGGAATATTGGGCAATGGGCGGAAGCCTGACCCAGCCATGCCGCGTGCAGGA-TGAAGGCCT-TCTGGGTTGTAAACTGC-TTTTACCAGGGAAGAAAACA-ATGCGAACTGACGGTACCTGGGGAATAAGCACCGGCTAACTCCGTGCCAGCAGCCGCGGTAATACGGAGGGTGCAAGCGTTGTCCGGATTTATTGGGTTTAAAGGGTGCGTAGGCGGCCCCTTAAGTCAGTGGTGAAAGCCCGCGGCTCAACCG-CG-GAACTGCCATTGATACTGGGGGGCTTGAGTACAGACGAGGTAGGCGGAATTGAAGATGTAGCGGTGAAATGCTTAGATATCTTCAAGAACACCGATTGCGTAGGCAGCTTACTAGGCT-GTAACTGACGCTGAGGCACGAAAGCGTGGGGAGCGAACAGGATTAGATACCCTGGTAGTCCACGCCGTAAACGATGATTACTCGATGTCG--GGCGTCTTAGCGAAAGCGTTAAGTAATCCACCTGGGGA-GTACGCCCGCAAGGGTGAAACTCAAAGGAATTGACGGGGGCCCGCACAAGCGGTGGAGCATGTGGTTTAATTCGATGATACGCGAGGAACCTTACCTAGGCTAGAAT--AAAGCAAGGTGCTGCATGGCTGTCGTCAGCTCGTGCCGTGAGGTGTTGGGTTAAGTCCCGCAACGAGCG-CAACCCCTACCTTTAGTTGCCAG-CACTAACGGTGGGGACTCT-AAAGGGACTGCCTCCGCAAGGAGTGAGGAAGGCGGGGACGACGTCAAGTCATCATGGCCCTTACGCCTAGGGCTACACACGTGCTACAATGGGCGGTACAGAGGGTCGCTACCTGGTGACAGGATGCCAATCTCAAAAGCCGCTCTCAGTTCGGATCGAAGTCTGCAACTCGACTTCGTGAAGCTGGAATCGCTAGTAATCGCGTATCAGCAATGACGCGGTGAATACGTTCCCGGGCCTTGTACACACCGCCCGTCAAGCCATGGAAGTCAGGGAGACCTGAAGG-------------GGAGCCGCTTAGGGTAAAACTGGTAACTGGGGCTAAGTCGTAACAAG-----------------------------------------------								
Rufibacter_sp._DG31D											-----------------------------TCTGGCTCAGGATGAACGCTAGCGGCAGGCC-TAATACATGCAAGTCGAACGGAGTGGCGCACGGGTGC-GTAACGCGTATGCAACCTACCTTGAACTGGGGGATAGCCTTCCGAAAGGGAGATTAATACCGCATAAGACA-TAGGGCATCT---TTCAAGATGGGCATGCGTGCCATTAGCTAGTTGG-CG-GGGTAAGGGCCCACCAAGGCGACGATGGCTAGGGGGTCTGAGAGGATGG-TCCCCCACACTGGCACTGAGATACGGGCCAGACT-CCTACGGGAGGCAGCAGTAGGGAATATTGGGCAATGGGCGGAAGCCTGACCCAGCCATGCCGCGTGCAGGA-TGAAGGCCT-TCTGGGTTGTAAACTGC-TTTTATCAGGGAAGAAAACA-ATGCGAACTGACGGTACCTGAGGAATAAGCACCGGCTAACTCCGTGCCAGCAGCCGCGGTAATACGGAGGGTGCAAGCGTTGTCCGGATTTATTGGGTTTAAAGGGTGCGTAGGCGGCCCATTAAGTCAGTGGTGAAAGCCCGGGGCTCAACCC-CG-GAACCGCCATTGATACTGGTGGGCTTGAGTATGGACGAGGTTGGCGGAATTGAGGGTGTAGCGGTGAAATGCTTAGATACCCTCAAGAACACCGATTGCGTAGGCAGCTAACTAGGCC-ATAACTGACGCTGAGGCACGAAAGCGTGGGGAGCGAACAGGATTAGATACCCTGGTAGTCCACGCCGTAAACGATGATTACTCGATGTCG--GGCGTCTTAGCGAAAGCGTTAAGTAATCCACCTGGGGA-GTACGCCCGCAAGGGTGAAACTCAAAGGAATTGACGGGGGCCCGCACAAGCGGTGGAGCATGTGGTTTAATTCGATGATACGCGAGGAACCTTACCTAGGCTAGAAT--AAAGCAAGGTGCTGCATGGCTGTCGTCAGCTCGTGCCGTGAGGTGTTGGGTTAAGTCCCGCAACGAGCG-CAACCCCTATCCCTAGTTGCCAG-CACTCAAGGTGGGGACTCT-AGGGAGACTGCCTCCGCAAGGAGTGAGGAAGGCGGGGACGACGTCAAGTCATCATGGCCCTTACGCCTAGGGCTACACACGTGCTACAATGGCGCATACAGAGGGTCGCTACCTGGTGACAGGATGCCAATCTCAAAAGTGCGTCTCAGTTCGGATCGGAGTCTGCAACTCGACTCCGTGAAGCTGGAATCGCTAGTAATCGCGTATCAGCAATGACGCGGTGAATACGTTCCCGGGCCTTGTACACACCGCCCGTCAAGCCATGGAAGTCAGGGAGACCTGAAGG-------------GGAGCGGCTTAGGGTAAAACTGGTAACTGGGGCTAAGTCGTAACAAG-----------------------------------------------								
Hymenobacter_sp._DG25A											--------------------------------GGCTCATGATGAACGCTAGCGGCAGGCC-TAATACATGCAAGTCGAACGGAGTGGCGCACGGGTGC-GTAACGCGTAACCAACCTGCCCTTGACTGGGGGATAGCCCGCCGAAAGGCGGATTAATACCGCATAAACCA-GCTGGCATCA---TCAAGGATGGGGTTGCGTGACATTAGCTTGTTGG-CG-GGGTAACGGCCCACCAAGGCGACGATGTCTAGGGGACCTGAGAGGGTGA-TCCCCCACACTGGCACTGAGATACGGGCCAGACT-CCTACGGGAGGCAGCAGTAGGGAATATTGGGCAATGGGCGAGAGCCTGACCCAGCCATGCCGCGTGCCGGA-TGAAGGCCT-TCTGGGTTGTAAACGGC-TTTTCTCAGGGAAGAAAAAG-ATGCGCACTGACGGTACCTGAGGAATAAGCACCGGCTAACTCCGTGCCAGCAGCCGCGGTAATACGGAGGGTGCAAGCGTTGTCCGGATTTATTGGGTTTAAAGGGTGCGTAGGTGGCCTTGTAAGTCCGTGGTGAAAGCCTCTCGCTTAACGA-GA-GAACTGCCATGGATACTGCAAGGCTTGAGTCCAGACGAGGTTGGCGGAATGGATGGTGTAGCGGTGAAATGCATAGATACCATCCAGAACCCCGATTGCGTAGGCAGCTGACTAGGCT-GGTACTGACACTGAGGCACGAAAGCGTGGGGAGCGAACAGGATTAGATACCCTGGTAGTCCACGCCGTAAACGATGGATACTCGTTGCTA--AGTGACTTAGCGAAAGCGTTAAGTATCCCACCTGGGGA-GTACGCCCGCAAGGGTGAAACTCAAAGGAATTGACGGGGGCCCGCACAAGTGGTGGAGCATGTGGTTTAATTCGATGATACGCGAGGAACCTTACCTAGGCTAGAAT--AAAGCAAGGTGCTGCATGGCCGTCGTCAGCTCGTGCCGTGAGGTGTTGGGTTAAGTCCCGCAACGAGCG-CAACCCCTACATTTAGTTGCCAG-CGGTTATGCCGGGGACTCT-AGATGGACTGCCTGCGCAAGCAGTGAGGAAGGCGGGGACGACGTCAGGTCATCATGGCCCTTACGCCTAGGGCTACACACGTGCTACAATGGACGGTACAGAGGGTCGCTACACAGTGATGTGACGCCAATCTCAAAAACCGTTCTCAGTTCGGATCGAAGTCTGCAACTCGACTTCGTGAAGCTGGAATCACTAGTAATCGCGTATCAGCAATGACGCGGTGAATACGTTCCCGGGCCTTGTACACACCGCCCGTCAAGCCATGGAAGTCTGGTAGACCTGAAGC-------------GAAGCCAGTTAGGGTAGAACAGGTAACTGGGGCTAAGTCGTAACAAG-----------------------------------------------								
Hymenobacter_sp._DG25B											-------------------------------AGGCTCAGGATGAACGCTAGCGGCAGGCC-TAATACATGCAAGTCGAACGGAGTGGCGCACGGGTGC-GTAACGCGTAACCAACCTGCCCTTGACTGGGGGATAGCCCGCCGAAAGGCGGATTAATACCGCATAAACCA-GCTGGCATCA---TCAAGGATGGGGTTGCGTGACATTAGCTAGTTGG-CG-GGGTAACGGCCCACCAAGGCGACGATGTCTAGGGGACCTGAGAGGGTGA-TCCCCCACACTGGCACTGAGATACGGGCCAGACT-CCTACGGGAGGCAGCAGTAGGGAATATTGGGCAATGGGCGAGAGCCTGACCCAGCCATGCCGCGTGCCGGA-TGAAGGCCT-TCTGGGTTGTAAACGGC-TTTTCTCAGGGAAGAAAAAG-ATGCGCACTGACGGTACCTGAGGAATAAGCACCGGCTAACTCCGTGCCAGCAGCCGCGGTAATACGGAGGGTGCAAGCGTTGTCCGGATTTATTGGGTTTAAAGGGTGCGTAGGTGGCCTTGTAAGTCCGTGGTGAAAGCCTCTCGCTTAACGA-GA-GAACTGCCATGGATACTGCAAGGCTTGAGTCCAGACGAGGTTGGCGGAATGGATGGTGTAGCGGTGAAATGCATAGATACCATCCAGAACCCCGATTGCGTAGGCAGCTGACTAGGCT-GGTACTGACACTGAGGCACGAAAGCGTGGGGAGCGAACAGGATTAGATACCCTGGTAGTCCACGCCGTAAACGATGGATACTCGTTGCTA--AGTGACTTAGCGAAAGCGTTAAGTATCCCACCTGGGGA-GTACGCCCGCAAGGGTGAAACTCAAAGGAATTGACGGGGGCCCGCACAAGTGGTGGAGCATGTGGTTTAATTCGATGATACGCGAGGAACCTTACCTAGGCTAGAAT--AAAGCAAGGTGCTGCATGGCCGTCGTCAGCTCGTGCCGTGAGGTGTTGGGTTAAGTCCCGCAACGAGCG-CAACCCCTACATTTAGTTGCCAG-CGGTTATGCCGGGGACTCT-AGATGGACTGCCTGCGCAAGCAGTGAGGAAGGCGGGGACGACGTCAGGTCATCATGGCCCTTACGCCTAGGGCTACACACGTGCTACAATGGACGGTACAGAGGGTCGCTACACAGTGATGTGACGCCAATCTCAAAAACCGTTCTCAGTTCGGATCGAAGTCTGCAACTCGACTTCGTGAAGCTGGAATCACTAGTAATCGCGTATCAGCAATGACGCGGTGAATACGTTCCCGGGCCTTGTACACACCGCCCGTCAAGCCATGGAAGTCTGGTAGACCTGAAGC-------------GAAGCCAGTTAGGGTAGAACAGGTAACTGGGGCTAAGTCGTAAAAG------------------------------------------------								
Myroides_sp._ZB35												----------------------------------------------------------------------------------------------------------GTATGCAACCTACCTTATACAGGGGAATAGCCCGAAGAAATTCGGATTAATGCTCCATGGTTTA-AATGGCATCG---TATAAGATGGGCATGCGTATCATTAGCTAGTTGG-TG-TGGTAACGGCATACCAAGGCAACGATGATTAGGGGTCCTGAGAGGGAGA-TCCCCCACACTGGTACTGAGACACGGACCAGACT-CCTACGGGAGGCAGCAGTGAGGAATATTGGTCAATGGAGGCAACTCTGAACCAGCCATGCCGCGTGCAGGA-TGACGGTCC-TATGGATTGTAAACTGC-TTTTGTACAGGAAGAAACCTTACGAGACTTGACGGTACTGTAAGAATAAGGATCGGCTAACTCCGTGCCAGCAGCCGCGGTAATACGGAGGATCCGAGCGTTATCCGGAATTATTGGGTTTAAAGGGTTCGTAGGCGGCTTTATAAGTCAGTGGTGAAATTTCCTAGCTTAACTA-AG-ACACTGCCATTGATACTGCTTAACTTGAATAGTATGGAAGTAACTAGAATATGTAGTGTAGCGGTGAAATGCTTAGATATTACATGGAATACCAATTGCGAAGGCAGGTTACTACGTA-TTTATTGACGCTGATGAACGAAAGCGTGGGGAGCGAACAGGATTAGATACCCTGGTAGTCCACGCCGTAAACGATGGATACTAGCTGTTC--AGTGGCTAAGCGAAAGTGATAAGTATCCCACCTGGGGA-GTACGTTCGCAAGAATGAAACTCAAAGGAATTGACGGGGGCCCGCACAAGCGGTGGAGCATGTGGTTTAATTCGATGATACGCGAGGAACCTTACCAGGGCTTAAATA-TTTACAAGGTGCTGCATGGTTGTCGTCAGCTCGTGCCGTGAGGTGTCAGGTTAAGTCCTATAACGAGCG-CAACCCCTATTGTTAGTTACCAG-CGCTTAAGGCGGGGACTCT-AGCAAGACTGCCGGTGCAAACCGTGAGGAAGGTGGGGATGACGTCAAATCATCACGGCCCTTACGTCCTGGGCTACACACGTGCTACAATGGCAAGTACAGAAAGCAGCTACCTGGCAACAGGATGCGAATCTC-AAAGCTTGTCTCAGTTCGGATTGGAGTCTGCAACTCGACTCTATGAAGCTGGAATCGCTAGTAATCGGATATCAGCCATGATCCGGTGAATACGTTCCCGGGCCTTGTACACACCGCCCGTCAAGCCATGG-------------------------------------------------------------------------------------------------------------------------------							
Nonlabens_sp._MIC269											------------------------------------CAGGATGAACGCTAGCGGCAGGCC-TAACACATGCAAGTCGAGGGGACCGGCGCACGGGTGC-GTAACGCGTATACAACCTACCTATTACTGAGGGATAGCCCGAAGAAATTTGGATTAATACCTCATAGAATT-AATGGCATCA---TAATAGATGGGTATGCGTCCTATTAGCTAGATGG-TG-AGGTAACGGCTCACCATGGCGACGATAGGTAGGGGTCCTGAGAGGGAGA-TCCCCCACACTGGTACTGAGACACGGACCAGACT-CCTACGGGAGGCAGCAGTGAGGAATATTGGACAATGGAGGCAACTCTGATCCAGCCATGCCGCGTGTAGGA-AGACGGCCC-TATGGGTTGTAAACTAC-TTTTGTACGGGAAGAAATACCACGTGGTTTGACGGTACCGTAAGAATAAGCACCGGCTAACTCCGTGCCAGCAGCCGCGGTAATACGGAGGGTGCAAGCGTTATCCGGAATCATTGGGTTTAAAGGGTCCGTAGGCGGGTAATTAAGTCAGTGGTGAAATGCAGGGGCTCAACTC-CG-GCACTGCCATTGATACTGGTTATCTTGAATTATTGTGAAGTGGTTAGAATATGTAGTGTAGCGGTGAAATGCTTAGATATTACATAGAATACCGATTGCGAAGGCAGATCACTAACAA-TATATTGACGCTGATGGACGAAAGCGTGGGGAGCGAACAGGATTAGATACCCTGGTAGTCCACGCCGTAAACGATGGTTACTAGCTGTTT--AGTGGCCAAGCGAAAGTGATAAGTAACCCACCTGGGGA-GTACGTTCGCAAGAATGAAACTCAAAGGAATTGACGGGGGCCCGCACAAGCGGTGGAGCATGTGGTTTAATTCGATGATACGCGAGGAACCTTACCAGGGCTTAAATA-ATTGCAAGGTGCTGCATGGTTGTCGTCAGCTCGTGCCGTGAGGTGTCAGGTTAAGTCCTATAACGAGCG-CAACCCCTATTTCTAGTTGCCAG-CACTAATGGTGGGGACTCT-AGAGAGACTGCCGGTGCAAACCGTGAGGAAGGTGGGGATGACGTCAAATCATCACGGCCCTTACGTCCTGGGCTACACACGTGCTACAATGGTAGGGACAGAGAGCAGCCACTTCGCGAGAAGGAGCGAATCTA-AAACCCTATCTCAGTTCGGATCGCAGTCTGCAACTCGACTGCGTGAAGCTGGAATCGCTAGTAATCGCATATCAGCCATGATGCGGTGAATACGTTCCCGGGCCTTGTACACACCGCCCGTCAAGCCATGGAAGCTGGGGGTGCCTGAAGT-------------GGAGCTGCCTAGGGTAAAACTAGAAACTGGGGCTAAGTC-------------------------------------------------------								
Hymenobacter_sp._PAMC_26554										--------------------------------------------------------------AATACATGCAAGTCGAACGGAGTGGCGCACGGGTGC-GTAACACGTAACTAACCTACCTACACCTGGGGGATAGCCCGCCGAAAGGCGGATTAATACCGCATAAGGCT-ACCGGCATCG---GTATAGATGGGGTTGCGGGTCATTAGCTAGTTGG-TT-GGGTAACGGCTGACCAAGGCGACGATGACTAGGGGAGCTGAGAGGCTGG-TCCCCCACACGGGCACTGAGATACGGGCCCGACT-CCTACGGGAGGCAGCAGTAGGGAATATTGGGCAATGGGCGAGAGCCTGACCCAGCCATGCCGCGTGCAGGA-AGAAGGCTT-TCTGAGTCGTAAACTGC-TTTTGATAGGGAAGAATAAGCACGTGTGATGACGGTACCTACAGAATAAGCACCGGCTAACTCCGTGCCAGCAGCCGCGGTAATACGGAGGGTGCGAGCGTTGTCCGGATTTATTGGGTTTAAAGGGTGCGTAGGCGGCTTTGTAAGTCCGGGGTGAAAGCCCGCTGCTCAACAG-CG-GAACTGCCCTGGATACTGCGGAGCTTGAGTACAGACGAGGTTGGCGGAATGGACCGAGTAGCGGTGAAATGCATAGATACGGTCCAGAACCCCGATTGCGAAGGCAGCTGACTAGGCT-GATACTGACGCTGAGGCACGACAGCGT-GGGAGCGAACAGGATTAGATACCCTGGTAGTCCACGCCGTAAACGATGGATACTCGCTGCGG--CGTGGCTTAGGGAAACCGATAAGTATCCCACCTGGGGA-GTACGCCGGCAACGGTGAAACTCAAAGGAATTGACGGGGGCCCGCACAAGTGGTGGAGCATGTGGTTTAATTCGATGATACGCGAGGAACCTTACCTAGGCTAGAAT--AAAGCAAGGTGCTGCATGGCCGTCGTCAGCTCGTGCCGTGAGGTGTTGGGTTAAGTCCCGCAACGAGCG-CAACCCCTATAGTTAGTTGCCAG-CACTAATGGTGGGGACTCT-AGCTAGACTGCCTGCGCAAGCAGTGAGGAAGGCGGGGACGACGTCAGGTCATCATGGCCCTTACGCCTAGGGCGACACACGTGCTACAATGGACGGTACAGCGGGTAGCTACTGGGCGACCAGATGCCAATCTCGAAAGCCGTTCTCAGTTCGGATCGGAGTCTGCAACTCGACTCCGTGAAGCTGGAATCACTAGTAATCGCGCATCAGCCATGGCGCGGTGAATACGTTCCCGGGCCTTGTACACACCGCCCGTCAAGCCATGGAAGTTTGGTAGACCTGAAGC-------------GAAGCCAGTTAGG---------------------------------------------------------------------------------									
Hymenobacter_sp._PAMC_26628										--------------------------------------------------------------AATACATGCAAGTCGAACGGAGTGGCGCACGGGTGC-GTAACGCGTAGCCAACCTACCCGAATCTGGGGGATAGCCCGCCGAAAGGCGGATTAATACCGCATAAGACT-GCCGGCATCG---ATTCGGATGGGGCTGCGTGCCATTAGCTAGTTGG-GG-GGGTAACGGCCCACCAAGGCGACGATGGCTAGGGGAGCTGAGAGGCTGG-TCCCCCACACGGGCACTGAGATACGGGCCCGACT-CCTACGGGAGGCAGCAGTAGGGAATATTGGGCAATGGAGGAGACTCTGACCCAGCCATGCCGCGTGCCGGA-TGAAGGCCT-TCTGGGTCGTAAACGGC-TTTTTTCCGGGAAGAACCGGTGTGCGCCCTGACGGTACCGGGAGAATAAGCACCGGCTAACTCCGTGCCAGCAGCCGCGGTAATACGGAGGGTGCGAGCGTTGTCCGGATTTATTGGGTTTAAAGGGTGCGTAGGCGGCCGCGTAAGTCTGGGGTGAAAGCCCGTTGCTCAACAA-CG-GAACTGCCCTGGAAACTGCGCGGCTTGAGTCCAGACGAGGTTGGCGGAATGGGCGGTGTAGCGGTGAAATGCATAGATACCGTCCAGAACCCCGATTGCGAAGGCAGCTGACTAGGCT-GGTACTGACGCTGAGGCACGAAAGCGTGGGGAGCGAACAGGATTAGATACCCTGGTAGTCCACGCCGTAAACGATGGATACTCGCTGGTG--ACTGGCTTAGCGAAAGCGTTAAGTATCCCACCTGGGGA-GTACGCCCGCAAGGGTGAAACTCAAAGGAATTGACGGGGGCCCGCACAAGTGGTGGAGCATGTGGTTTAATTCGATGATACGCGAGGAACCTTACCTAGGCTAGAAT--AAAGCAAGGTGCTGCATGGCCGTCGTCAGCTCGTGCCGTGAGGTGTTGGGTTAAGTCCCGCAACGAGCG-CAACCCCTACATTTAGTTGCCAG-CGGTCGTGCCGGGGACTCT-AGATGGACTGCCTGCGCAAGCAGTGAGGAAGGCGGGGACGACGTCAGGTCATCATGGCCCTTACGCCTAGGGCTACACACGTGCTACAATGGACGGTACAGCGGGTTGCCAACCAGCGATGGTGCGCCAATCCCGAAAGCCGTTCTCAGTTCGGATCGGAGTCTGCAACTCGACTCCGTGAAGCTGGAATCACTAGTAATCGCGCATCAGCAATGGCGCGGTGAATACGTTCCCGGGCCTTGTACACACCGCCCGTCAAGCCATGGAAGTTTGGTAGACCTGAAGC-------------GAAGCC----------------------------------------------------------------------------------------									
Sphingobacterium_sp._ML3W										---------------------------------------------------------------------------------------------------------------------------------------------------------------------------------------------------------------------------------------------------------------------------------------------------------------------------------------------------------------------------------------------------------------------------------------------------------------------------------------------------------------------------------------------------GGGTGCGTAGGCGGTCCTATAAGTCAGTGGTGAAAGACGGCAGCTTAACTG-TC-GCAGTGCCTTTGATACTGTAGGACTTGAATCTATTTGAAGTGGGCGGAATAAGACAAGTAGCGGTGAAATGCATAGATATGTCTTAGAACTCCGATTGCGAAGGCAGCTCACTAAGTT-AGCATTGACGCTGATGCACGAAAGCGTGGGGATCAAACAGGATTAGATACCCTGGTAGTCCACGCCCTAAACGATGATAACTCGATGTTT--AGCGTCCAAGCGAAAGCGTTAAGTTATCCACCTGGGGA-GTACGGTCGCAAGATTGAAACTCAAAGGAATTGACGGGGGCCCGCACAAGCGGAGGAGCATGTGGTTTAATTCGATGATACGCGAGGAACCTTACCCGGGCTTGAAA--GAAACTAGGTGCTGCATGGCTGTCGTCAGCTCGTGCCGTGAGGTGTTGGGTTAAGTCCCGCAACGAGCG-CAACCCCTATGTTTAGTTGCCAG-CGATTATGTCGGGGACTCT-AAACAGACTGCCTGTGCAAACAGTGAGGAAGGTGGGGACGACGTCAAGTCATCATGGCCCTTACGTCCGGGGCTACACACGTGCTACAATGGATGGTACAGCGGGCAGCTACATAGCAATATGATGCTAATCTCTAAAGCCATTCACAGTTCGGATTGAGGTCTGCAACTCGACCTCATGAAGTTGGATTCGCTAGTAATCGCGTATCAGCAATGACGCGGTGAATACG--------------------------------------------------------------------------------------------------------------------------------------------------------------------									
Chryseobacterium_sp._IHB_B_17019								-------------TGGTAGAGTTTTGGAACCTGGCTCAGGATGAACGCTAGCGGGAGGCC-TAACACATGCAAGCCGAGCGGAGCGGCGCACGGGTGC-GGAACACGTGTGCAACCTGCCTTTATCAGGGAGATAGCCTTTCGAAAGGAAGATTAATACCCCATAATAT--GGTGGCATCA---ATAGAGATGGGCACGCGCAAGATTAGATAGTTGG-TA-GGGTAACGGCCTACCAAGTCAATGATCTTTAGGGGGCCTGAGAGGGTGA-TCCCCCACACTGGTACTGAGACACGGACCAGACT-CCTACGGGAGGCAGCAGTGAGGAATATTGGACAATGGGTGAGAGCCTGATCCAGCCATCCCGCGTGAAGGA-CGACGGCCC-TATGGGTTGTAAACTTC-TTTTGTATAGGGATAAACCTCTCGTGAGCTGAAGGTACTATACGAATAAGCACCGGCTAACTCCGTGCCAGCAGCCGCGGTAATACGGAGGGTGCAAGCGTTATCCGGATTTATTGGGTTTAAAGGGTCCGTAGGCGGATCTGTAAGTCAGTGGTGAAATCTCATAGCTCAACTA-TG-AAACTGCCATTGATACTGCAGGTCTTGAGTAAGGTAGAAGTAGCTGGAATAAGTAGTGTAGCGGTGAAATGCATAGATATTACTTAGAACACCAATTGCGAAGGCAGGTTACTATGTC-TTAACTGACGCTGATGGACGAAAGCGTGGGGAGCGAACAGGATTAGATACCCTGGTAGTCCACGCCGTAAACGATGCTAACTCGTTTTTG--AGAGACTAAGCGAAAGTGATAAGTTAGCCACCTGGGGA-GTACGTTCGCAAGAATGAAACTCAAAGGAATTGACGGGGGCCCGCACAAGCGGTGGATTATGTGGTTTAATTCGATGATACGCGAGGAACCTTACCAAGGCTTAAATG-TTTTCAAGGTGCTGCATGGTTGTCGTCAGCTCGTGCCGTGAGGTGTTAGGTTAAGTCCTGCAACGAGCG-CAACCCCTGTCACTAGTTGCCAT-C--TTCAGTTGGGGACTCT-AGTGAGACTGCCTACGCAAGTAGAGAGGAAGGTGGGGATGACGTCAAATCATCACGGCCCTTACGCCTTGGGCCACACACGTAATACAATGGCCAGTACAGAGGGCTGCTACCAGGCGACTGGATGCTAATCTC-AAAGCTGGTCTCAGTTCGGATTGGAGTCTGCAACTCGACTCTATGAAGCTGGAATCGCTAGTAATCGCGCATCAGCCATGGCGCGGTGAATACGTTCCCGGGCCTTGTACACACCGCCCGTCAAGCCATGGAAGTCTGGGGTACCTGAAGT-------------GGAGCTGCCTAGGGTAAAACAGGTAACTAGGGCTAAGTCGTAACAAGGTTAACCGTAA------------------------------------											
Maribacter_sp._T28												------------------------------------------------CGGAGATGGGAG-CTACACATGC-AGTCGAGGGGACCGGCGCACGGGTGC-GCACCGCGTATGGAACCTACCTTCTACAGGGGAATAGCCCAGGGAAACTTGGATTAATGCCCCGTGGTACC-GTCGGCATCG---TAGAAGATGGCCATGCGTCCCATTAGTTTGTTGG-TA-AGGTAACGGCTTACCAAGACTACGATGGGTAGGGGCCCTGAGAGGGGGA-TCCCCCACACTGGTACTGAGACACGGACCAGACT-CCTACGGGAGGCAGCAGTGAGGAATATTGGACAATGGAGGAGACTCTGATCCAGCCATGCCGCGTGCAGGA-AGAATGCCC-TATGGGTAGTAAACTGC-TTTTATACGGGAAGAAAAAATACGTGTACTGACGGTACCGTAAGAATAAGGACCGGCTAACTCCGTGCCAGCAGCCGCGGTAATACGGAGGGTCCGAGCGTTATCCGGAATTATTGGGTTTAAAGGGTCCGTAGGCGGGCAGTTAAGTCAGTGGTGAAAGTCTGTAGCTCAACTA-TA-GAATTGCCTTTGATACTGATTGTCTTGAGTTATAGTGAAGTTGCCGGAATATGTAGTGTAGCGGTGAAATGCATAGATATTACATAGAACACCGATTGCGAAGGCAGGTGACTAACTA-TATACTGACGCTGATGGACGAAAGCGTGGGGAGCGAACAGGATTAGATACCCTGGTAGTCCACGCCGTAAACGATGGATACTAGCTGTCC--GGCGGCCAAGCGAAAGTGATAAGTATCCCACCTGGGGA-GTACGTTCGCAAGAATGAAACTCAAAGGAATTGACGGGGGCCCGCACAAGCGGTGGAGCATGTGGTTTAATTCGATGATACGCGAGGAACCTTACCAGGGCTTAAATA-TTTGCAAGGTGCTGCATGGTTGTCGTCAGCTCGTGCCGTGAGGTGTCAGGTTAAGTCCTATAACGAGCG-CAACCCCTACCGTTAGTTGCCAG-CATTCATGATGGGGACTCT-AACGGGACTGCCGGTGCAAACCGTGAGGAAGGTGGGGATGACGTCAAATCATCACGGCCCTTACGTCCTGGGCCACACACGTGCTACAATGGCAGGTACAGAGAGCAGCCACGTCGCAAGGCGGAGCGAATCTA-AAAACCTGTCACAGTTCGGATCGGGGTCTGCAACTCGACCCCGTGAAGCTGGAATCGCTAGTAATCGGATATCAGCCATGATCCGGTGAATACGTTCCCGGGCCTTGTACACACCGCCCGTCAAGCCATGGAAGCCGGGAGTGCCTGAAGT-------------GGAGCGGCCTATGTCAAGAT--------------------------------------------------------------------------							
Lutibacter_sp._LPB0138											-----------------AGAGTTT--GATCCTGGCTCAGGATGAACGCTAGCGGCAGGCT-TAACACATGCAAGTCGAGGGGACCGGCGCACGGGTGC-GTAACGCGTATGCAACCTACCTTTTACAGGGGGATAGCCCGAAGAAATTCGGATTAATACCCCATAATATT-TATTGCATAA---TAAAAGATGGGCATGCGTTCTATTAGTTAGTTGG-TG-AGGTAACGGCTCACCAAGACAGCGATAGATAGGGGTCCTGAGAGGGAGA-TCCCCCACACTGGTACTGAGACACGGACCAGACT-CCTACGGGAGGCAGCAGTGAGGAATATTGGACAATGGGCGAGAGCCTGATCCAGCCATGCCGCGTGCAGGA-AGACGGCCC-TATGGGTTGTAAACTGC-TTTTATATAGGAAGAAACCTCACGTGAGTTGACGGTACTATAAGAATAAGCACCGGCTAACTCCGTGCCAGCAGCCGCGGTAATACGGAGGGTGCAAGCGTTATCCGGAATCATTGGGTTTAAAGGGTCCGTAGGCGGGCTATTAAGTCAGAGGTGAAATCCCACAGCTTAACTG-TG-GAACTGCCTTTGATACTGGTAGTCTTGAGTTATATGGAAGTAGATAGAATGTGTAGTGTAGCGGTGAAATGCATAGATATTACACAGAATACCGATTGCGAAGGCAGTCTACTACATA-TATACTGACGCTAATGGACGAAAGCGTGGGGAGCGAACAGGATTAGATACCCTGGTAGTCCACGCCGTAAACGATGGACACTAGTTGTTG--AGTGACTAAGCGAAAGTGATAAGTGTCCCACCTGGGGA-GTACGATCGCAAGATTGAAACTCAAAGGAATTGACGGGGGCCCGCACAAGCGGTGGAGCATGTGGTTTAATTCGATGATACGCGAGGAACCTTACCAGGGCTTAAATA-CTTACAAGGTGCTGCATGGTTGTCGTCAGCTCGTGCCGTGAGGTGTCAGGTTAAGTCCTATAACGAGCG-CAACCCCTATCGTTAGTTGCTAG-CAGTCAAGCTGAGGACTCT-AACGAGACTGCCGGTGCAAACCGAGAGGAAGGTGGGGATGACGTCAAATCATCACGGCCCTTACGTCCTGGGCTACACACGTGCTACAATGGTATAGACAATGAGCAGCCACTTCGCAAGGAGGAGCGAATCTA-AAACTATATCACAGTTCGGATCGGAGTCTGCAACTCGACTCCGTGAAGCTGGAATCGCTAGTAATCGGATATCAGCCATGATCCGGTGAATACGTTCCCGGGCCTTGTACACACCGCCCGTCAAGCCATGGAAGCTGGGAGTGCCTGAAGT-------------GGAGCCGCCTAGGGTAAAACTAGTAACTAGGGCTAAGTCGTAACAAGG-TA-------------------------------------------								
Tenacibaculum_sp._LPB0136										-----------------AGAGTTT--GATCCTGGCTCAGGATGAACGCTAGCGGCAGGCT-TAACACATGCAAGTCGAGGGGACCGGCGCACGGGTGC-GTAACGCGTATAGAATCTGCCTTGTACAGGAGGATAGCCTTTAGAAATGAAGATTAATACTCCATAATGTT-AGTGGCATCA---TACAAGATGACTATGCGTCCTATTAGCTAGATGG-TG-AGGTAACGGCTTACCATGGCAACGATAGGTAGGGGTCCTGAGAGGGAGA-TCCCCCACACTGGTACTGAGACACGGACCAGACT-CCTACGGGAGGCAGCAGTGAGGAATATTGGGCAATGGAGGCAACTCTGACCCAGCCATGCCGCGTGCAGGA-AGACGGCCC-TATGGGTTGTAAACTGC-TTTTATACAGGAAGAAACAGTACGTGCCTTGACGGTACTGTAAGAATAAGCACCGGCTAACTCCGTGCCAGCAGCCGCGGTAATACGGAGGGTGCAAGCGTTATCCGGAATCATTGGGTTTAAAGGGTCCGCAGGCGGTCAATTAAGTCAGAGGTGAAATCCCGTCGCTCAACGA-CG-GAACTGCCTTTGATACTGGTTGACTTGAATTATACGGAAGTAGATAGAATAAGTAGTGTAGCGGTGAAATGCATAGAGATTACTTAGAATACCGATTGCGAAGGCAGTCTACTACGTA-TATATTGACGCTCATGGACGAAAGCGTGGGGAGCGAACAGGATTAGATACCCTGGTAGTCCACGCCGTAAACGATGGATACTAGTTGTTG--AGTGACTAAGCGAAAGTGATAAGTATCCCACCTGGGGA-GTACGGTCGCAAGACTGAAACTCAAAGGAATTGACGGGGGCCCGCACAAGCGGTGGAGCATGTGGTTTAATTCGATGATACGCGAGGAACCTTACCAGGGCTTAAATA-ATTACAAGGTGCTGCATGGTTGTCGTCAGCTCGTGCCGTGAGGTGTCAGGTTAAGTCCTATAACGAGCG-CAACCCCTATTGTTAGTTGCTAA-CAGTCATGCTGAGGACTCT-AGCGAGACTGCCTACGCAAGTAGTGAGGAAGGTGGGGATGACGTCAAATCATCACGGCCCTTACGTCCTGGGCCACACACGTGCTACAATGGTATGGACAATGAGCAGCCACTGGGCGACCAGGAGCGAATCTA-AAACCATATCACAGTTCGGATCGGAGTCTGCAACTCGACTCCGTGAAGCTGGAATCGCTAGTAATCGGATATCAGCCATGATCCGGTGAATACGTTCCCGGGCCTTGTACACACCGCCCGTCAAGCCATGGAAGCTGGGAGTGCCTGAAGT-------------GGAGCCGCCTAGGGTAAAACTGGTAACTAGGGCTAAGTCGTAACAAGG-TA-------------------------------------------									
Gramella_sp._LPB0144											-----------------AGAGTTT--GATCCTGGCTCAGGATGAACGCTAGCGGCAGGCC-TAACACATGCAAGTCGAACGGAGTGGCGCACGGGTGC-GTAACGCGTATACAATCTGCCTTCAAGCGGGGAATAGCCCATGGAAACGTGGATTAATACCCCATAGTATA-AATCACCTGA---TTGAAGATGAGTATGCGTCCTATTAGCTAGATGG-TG-TGGTAACGGCACACCATGGCTACGATAGGTAGGGGTCCTGAGAGGGAGA-TCCCCCACACTGGTACTGAGACACGGACCAGACT-CCTACGGGAGGCAGCAGTGAGGAATATTGGACAATGGAGGCAACTCTGATCCAGCCATGCCGCGTGCAGGA-AGACGGCCC-TATGGGTTGTAAACTGC-TTTTATACGGGAAGAACCACTACGTGGCTTGACGGTACCGTATGAATAAGGACCGGCTAACTCCGTGCCAGCAGCCGCGGTAATACGGAGGGTCCGAGCGTTATCCGGAATCATTGGGTTTAAAGGGTCCGTAGGCGGAATAATAAGTCAGTGGTGAAAGTCTGCAGCTTAACTG-TA-GAATTGCCATTGATACTGTTGTTCTTGAGTCATTATGAAGTGGTTGGAATGTGTAGTGTAGCGGTGAAATGCATAGATATTACACAGAACACCTATTGCGAAGGCAGATCACTAATAA-TGTACTGACGCTGATGGACGAAAGCGTAGGTAGCGAACAGGATTAGATACCCTGGTAGTCTACGCCGTAAACGATGGTTACTAGCTGTCC--GGTGGTTAAGCGAAAGTGATAAGTAACCCACCTGGGGA-GTACGTTCGCAAGAATGAAACTCAAAGGAATTGACGGGGGCCCGCACAAGCGGTGGAGCATGTGGTTTAATTCGATGATACGCGAGGAACCTTACCAGGGCTTAAATA-ATTGCAAGGTGCTGCATGGTTGTCGTCAGCTCGTGCCGTGAGGTGTCAGGTTAAGTCCTATAACGAGCG-CAACCCCTGTGGTTAGTTGCCAG-CGATCATGTCGGGAACTCT-AGCCAGACTGCCGGTGCAAACCGCGAGGAAGGTGGGGATGACGTCAAATCATCACGGCCCTTACGTCCTGGGCCACACACGTGCTACAATGGTAGGGACAGAGGGCAGCTACCCCGCGAGGGGATGCGAATCTT-AAACCCTATCACAGTTCGGATCGCAGTCTGCAACTCGACTGCGTGAAGCTGGAATCGCTAGTAATCGCATATCAGCCATGATGCGGTGAATACGTTCCCGGGCCTTGTACACACCGCCCGTCAAGCCATGGAAGCCGGGGGTACCTGAAGT-------------GGAGCGGCCTAGGGTAAAACTGGTAACTGGGGCTAAGTCGTAACAAGG-TA-------------------------------------------								
Candidatus_Amoebophilus_asiaticus_5a2							-----------------AGAGTTT--GATCCTGGCTCAGGATGAACGCTAGCGGCAGGCC-TCATACATGCAAGTCGAGGGGACCGGCGCACGGGTGC-GTAACACGTATGCAATCTACCTTGTACTGGAGCATAGCTCTCGGAAACGAGAATTAATACTCCATATGATC-TAACACATGT---TACAAGATGAGCATGCGTCCCATTAGCTAGTTGG-TG-AGGTAACGGCTCACCAAGGCGACGATGGGTAGGGGTTCTGAGAGGAAGA-TCCCCCACACTGGCACTGAGATACGGGCCAGACT-CCTACGGGAGGCAGCAGTAGGGAATATTGGTCAATGGGCGCAAGCCTGAACCAGCCATGCCGCGTGCAGGA-TGAAGGCCC-TCAGGGTTGTAAACTGC-TTTTATATGGAAATAAAA-ACTTGCGTATTGAAGGTACCATAAGAATAAGCACCGGCTAACTCCGTGCCAGCAGCCGCGGTAATACGGAGGGTGCAAGCGTTATCCGGATTTACTGGGTTTAAAGGGTGCGTAGGCGGCTCTTTAAGTCAGTGGTGAAAGCCTAGTGCTTAACAC-TA-GAATTGCCATTGAAACTGAAGAGCTTGAGTCAAGGAGAGGTAAGCAGAATTTATGGTGTAGCAGTGAAATGCTTAGATACCATAAGGAATACCAATAGCGAAGGCAGCTTACTGGCCT-TGCACTGACGCTGAGGCACGAAAGCGTGGGGAGCAAACAGGATTAGAGACCCTGGTAGTCCACGCTGTAAACGATGATCACTCGATATAC--TGTGTCTGAGCGAAAGCATTAAGTGATCCACCTGGGGA-GTACGCCCGCAAGAGTGAAACTCAAAGGAATTGACGGGGGTCCGCACAAGCGGTGGAGCATGTGGTTTAATTCGATAGTACGCGAGGAACCTTACCTGGGCTAGAAT--AATGCAAGGTGCTGCATGGCCGTCGTCAGCTCGTGCCGTGAGGTGTTGGGTTAAGTCCCATAACGAGCG-CAACCCTTTTACTTAGTTGCCAG-CATTAATGATGGGGACTCT-AAGTAGACTGCCTGCGTAAGCAG-GAGGAAGGAGGGGATGAGGTCAGGTCATCATGGCTCTTACGCCCAGGGCTACACACGTGCTACAATGGCGTGTACAGAAGGATGCTACTTGGTAACAAGCGGCCAATCCC-AAAGCACGTCTCAGTTCGGATTGAGGTCTGCAACTCGACCTCATGAAGTTGGAATCGCTAGTAATCGCGTATCAGCAACGACGCGGTGAATACGTTCTCGGACCTTGTACACACCGCCCGTCAAGCCATGGGAGTTGGTAGGACCTGAAGA-------------GGAGCTGTTTAGGGTTAGATCAGCGACTGGGGCTAAGTCGTAACAAGG-TAGCCGTACCGGAAGGTGCGGCTGGAATACCTCCTTT--------												
Cardinium_endosymbiont_cEper1_of_Encarsia_pergandiella			-----------------AGAGTTT--GATCCTGGCTCAGGATGAACGCTAGCGGCAGGCC-TCATACATGCAAGTCGAGGGGACCGGCGAACGGGTGC-GTAATGCGCATGCAATCTACTTTACACTGGGGAATAGCCTCCGGAAACGGGAATTAATACCCCATATAATC-TAACCCATGT---TGTAAAATGAGCGTGCGTCCTATTAGCTAGTTGG-TG-AGGCAATGGCTCACCAAGGCTACGATGGGTAGGGGTTCTTAGTGGAAGA-TCCCCCACACTGGCACTGAGATACGGGCCAGACT-CCTACGGGAGGCAGCAGTAGGGAATATTGGTCAATGGGCGCAAGCCTGAACCAGCCATGCCGCGTGCAGGA-TGAAAGCTC-TCTGAGTTGTAAACTGC-TTTTGTACAGGAGCAAAACACCTGCGTCTTGAGAGTACTGTAAGAATAAGCACCGGCTAATTCCGTGCCAGCAGCCGCGGTAATACGGAAGGTGCAAGCGTTATCCGGTTTTATTGGGTTTAAAGGGTGCGTAGGCGGCTTATTAAGTCAGTTGTGAAATCCTAGTGCTTAACGC-TA-GAACTGCAATTGATACTATTAGGCTTGAGTTAAGAATAGGTAAGTAGAATTTATGGTGTAGTAGTGAAATGCTTAGATATCATAAGGAATACCAATAGCGTAGGCAGCTTACTGGTCT-TTAACTGACGCTGAGGCACGAAAGCGTGGGGAGCAAACAGGATTAGATACCCTGGTAGTCCACGCCGTAAACGATGATCACTCGATATAC--TGTGTCTAAGCGAAAGCGTTAAGTGATCCACCTGGGGA-GTATACTCGCAAGGGTGAAACTCAAAGGAATTGACGGGGGTCCGCACAAGCGGTGGAGTATGTGGTTTAATTCGATAATACGCGAGGAACCTTACCTGGGCTAGAATA-AATACAAGGTGCTGCATGGCTGTCGTCAGCTCGTGCCGTGAGGTGTTGGGTTAAGTCCTATAACGAGCG-AAACCCTTTTACTTAATTGCCAG-CACTAATGGTGGGAACTTT-AAGTAGACTGCCCGTGTAAGCGG-GAGGAAGGAGAGGATGAGGTCAAGTCATCATGGCCTTTATGCCCAGGGCTACACACGTACTACAATGGCATGTACAAAAGGAAGCTACTTGGTAACAAGATGCAAATCTC-AAAGCATGTCTCAGTTCGGATTGAGGTCTGCAATTCGACCTCATGAAGTTGGAATCGCTAGTAATCGCGTATCAGCAATGACGCGGTGAATACGTTCTCGGACCTTGTACACACCGCCCATCAAGCCATGGGAGTTGGTAGAGCTTGAAGA-------------GGAGCTGTTTAGTGTTAGACCAGCGACTGGGGCTAAGTTGTAACAAGG-TAGCCGTACCGGAAGGTGTGGCTGGAATATCT-------------																
    ;
end;

begin mrbayes;
   set autoclose=yes nowarnings=no autoreplace=no;
   lset nst=6 rates=invgamma;
   mcmc ngen=50000000 samplefreq=5000 printfreq=5000 Mcmcdiagn=yes Diagnfreq=5000 append=no;
   sump;
   sumt;
end;
