# Supplementary material for: Phylogenetic comparison between Type IX Secretion System (T9SS) protein components suggests evidence of horizontal gene transfer
Source: PeerJ. 2020 Jun 26;8:e9019. doi: 10.7717/peerj.9019 (PMC7323717; doi:10.7717/peerj.9019)
Supplement: Supplemental Information 1 — T9SS components sequences, alignment of each T9SS protein family, NEX files used as input for MrBayes tool, genome annotation (GFF) file for Porphyromonas gingivalis and detailed Bayesian Inference trees with support values. [file peerj-08-9019-s001.zip › supplemental/Supplemental files/Supplemental Data S3/omp17.nex]

#NEXUS

[ Data from: personal data ]

begin data;
    dimensions ntax=180 nchar=245;
    format datatype=protein interleave=no gap=-;
    matrix
Porphyromonas_gingivalis_ATCC_33277								---------------------------KFALVDMEYILKNIPDYEMMNEQLEQVSKKWQNEIEALENEAQSMYKKYQSDLVFLSAA--QKKAQEE-------AIVKKEQQASELKRKGPEGELYKKRSDLMKPIQDEIWNAIKEIAKRNNYQMVLDRGTFASPSIDISDLVLSKMG--------------------------------------------------------------------- 						
Porphyromonas_gingivalis_TDC60									---------------------------KFALVDMEYILKNIPDYEMMNEQLEQVSKKWQNEIEALENEAQSMYKKYQSDLVFLSAA--QKKAQEE-------AIVKKEQQASELKRKGPEGELYKKRSDLMKPIQDEIWNAIKEIAKRNNYQMVLDRGTFASPSIDISDLVLSKMG--------------------------------------------------------------------- 					
Porphyromonas_gingivalis_W83									---------------------------KFALVDMEYILRNIPDYEMMNEQLEQVSKKWQNEIEALENEAQSMYKKYQSDLVFLSAA--QKKTQEE-------AIVKKEQQASELKRKGPEGELYKKRSDLMKPIQDEIWNAIKEIAKRNNYQMVLDRGTFASPSIDISDLVLSKMG--------------------------------------------------------------------- 					
Pedobacter_cryoconitis											---------------------------KFAYVDTEYILKNLPEYKSSQNQLNVLSQQWQKEVDANFTAIDKMYKAYQADQVLLTDD--MRKRREN-------DIIEKEKAAKEFQRQGPEGELFQTRAKLLKPIQDKVTGVIADLAKTKFLDFIFDKSSYASSNYDLSNDVIIRLG--------------------------------------------------------------------- 			
Odoribacter_splanchnicus_DSM_20712								---------------------------RYAFVNMEYIFSCIPDYAKAQQELDDYSQKLQADIDAVYAEIAEMQSRYNADKVFLTPS--MREDREK-------EIAAKENKARLLQQQGTDGYLFAKREELVKPLQDEVLAVIKDVAKEGNFGMIIDVAAYFDPKLDKSNVVLRKLG--------------------------------------------------------------------- 						
Porphyromonas_gingivalis_381									---------------------------KFALVDMEYILKNIPDYEMMNEQLEQVSKKWQNEIEALENEAQSMYKKYQSDLVFLSAA--QKKAQEE-------AIVKKEQQASELKRKGPEGELYKKRSDLMKPIQDEIWNAIKEIAKRNNYQMVLDRGTFASPSIDISDLVLSKMG--------------------------------------------------------------------- 					
Porphyromonas_gingivalis_AJW4									---------------------------KFALVDMEYILKNIPDYEMMNEQLEQVSKKWQNEIEALENEAQSMYKKYQSDLVFLSAA--QKKAQEE-------AIVKKEQQASELKRKGPEGELYKKRSDLMKPIQDEIWNAIKEIAKRNNYQMVLDRGTFASPSIDISDLVLSKMG--------------------------------------------------------------------- 					
Porphyromonas_gingivalis_A7A1-28								---------------------------KFALVDMEYILKNIPDYEMMNEQLEQVSKKWQNEIEALENEAQSMYKKYQSDLVFLSAA--QKKAQEE-------AIVKKEQQASELKRKGPEGELYKKRSDLMKPIQDEIWNAIKEIAKRNNYQMVLDRGTFASPSIDISDLVLSKMG--------------------------------------------------------------------- 						
Porphyromonas_gingivalis										---------------------------KFALVDMEYILRNIPDYEMMNEQLEQVSKKWQNEIEALENEAQSMYKKYQSDLVFLSAA--QKKTQEE-------AIVKKEQQASELKRKGPEGELYKKRSDLMKPIQDEIWNAIKEIAKRNNYQMVLDRGTFASPSIDISDLVLSKMG--------------------------------------------------------------------- 				
Parabacteroides_distasonis_ATCC_8503							---------------------------KFALIDMEYILKNIPAYEMTNEQLSQVSKKWQNEVEAIQQEAQNMYKNYQSDLVFLSAE--MKTKREE-------EIVKKEQEAQDLKRKGPEGELYKKRESLMKPIQDEVYNAVKEISEDKGYQIVWDRASFASPKIDISNEVLIKLG--------------------------------------------------------------------- 							
Parabacteroides_sp._YL27										---------------------------KFALIDMEYILKNVPSYEMANEQLNQISQRWQKEVEAKATEAQTMYKNYQADMVFLTDE--QKTKKEA-------EIVAKEKEATELRYKGPEGELYKKRQSLMQPIQDEVYNAVKKVSEERGYQCIFDRASFASPRIDVSNEVLAKMG--------------------------------------------------------------------- 				
Paludibacter_propionicigenes_WB4								---------------------------KFAMVDMEYIMKNIPAYETANDQLNQISKKWQSEVEEKLQEVQKLYKNYQTELVFLSDE--MKTKREE-------EIVAKEKAAQELKRTGPEGELFKKRQSLMKPIQDEVYSAIQQISKDQGLELVFDKSSFTSPKLDVSDAVLKKLG--------------------------------------------------------------------- 						
Barnesiella_viscericola_DSM_18177								---------------------------KYALVDMEYILKNIPSYEMANEQLNQVSQRWQKECDDKAAEAKTMYQNYQSDLVFLTEE--MKVKREE-------EIRNKETEVVELRRKGPEGELFKKREILMKPIQDDIYNAIKKISEDKGYSMVIDRASFASPKIDISNEVLTKLG--------------------------------------------------------------------- 						
Chitinophaga_pinensis_DSM_2588									---------------------------RYCVIDTKYILENVPDYKEAQGKLDAVAEQWQKEIDAKFLEVDKMYKSYQAEQVMLTEE--LKHKREE-------EIIAKEKEAKDLQKKGYEGDLFKKREELVKPIQDKVYNAVQKLAAQRMYDFILDKSGFSDPKLDKSDDILRSLG--------------------------------------------------------------------- 					
Cellulophaga_baltica_18											---------------------------RIAYIDMEYILENVEEYREANDQLDTKVQKWKLEIEQEKSAVDQMKKDLMAEKVLLTAE--LIEEREE-------EISLLEKEMFDYQQDGPGGDLFLSKQRLIQPIQDQVFTEVQKIGQSKNYDMIFDKSAYAEKRLDISDLVLKAIS--------------------------------------------------------------------- 			
Cellulophaga_baltica_NN016038									---------------------------RIAYIDMEYILENVEEYREANDQLDTKVQKWKLEIEQEKSAVDQMKKDLMAEKVLLTAE--LIEEREE-------EISLLEKEMFDYQQDGPGGDLFLSKQRLIQPIQDQVFTEVQKIGQSKNYDMIFDKSAYAEKRLDISDLVLKAIS--------------------------------------------------------------------- 					
Cellulophaga_algicola_DSM_14237									---------------------------RIAYIDMEYILENVEEYREANEQLDSKVQKWKLEIEQEKSAVDQMKKDLMAEKVLLTAE--LIEEREE-------EISLLEKEMFDYQQDGPGGDLFLSKQRLIQPIQDQVFTEVQKIGQSKNYDMIFDKSAYAEKRLDISDLVLKAIS--------------------------------------------------------------------- 					
Lutibacter_sp._LP1												---------------------------RIGYIDMEYILENIPEYKEAQEKINNKAVIWQQNIEKQQKEIEKLKAELNNEKALLTDE--LIVEKEE-------DIQILEFDLKKLQATGVNGNLFFLRQQLVKPIQDLVFNAVQDIATKRRYDFVLDKSSYTNKKFDISDLVIKSIT--------------------------------------------------------------------- 		
Sediminicola_sp._YIK13											---------------------------RIGYVDMEYILENVEEYRDANEQLEIKVQKWKVEIEQKQSVVEQMKKDLMAEKVLLTNE--LIAEREE-------EIQVLENEMFQYQQDGPQGDLVLQKRRLIQPIQDQVFNEVQKIGANKRYDFIFDSSAYSEKRHDISDLVLRGIA--------------------------------------------------------------------- 			
Robiginitalea_biformata_HTCC2501								---------------------------RIGYVDMEYILENVEEYREASDQLDNKVLQWKSEVEERQRAIDQQKKDLQAERVLLTDE--LIAEREE-------EIAILENELLDYQQDGPNGDLVLQKQRLIQPIQDQVFNEVQKIGANKSYDFIFDKSAYSEKRHDISDLVLRSIA--------------------------------------------------------------------- 						
Myroides_profundi												---------------------------RVAYIDMEYILSQTPEYLQATTQLDERANTWKGDVDKKKAEIKKLKDNLAAERILLTRD--LIEEKEE-------EISILEEELFQYQQKGTSGDLITQKIMLAKPIQDQVFAVVEDIAEARKFDYVLDKNSIATKKHDISDLVLRRLAEAQAVEEEEQKEDAMSLRQSRR-----------------------------------LIDESLRLLIL- 		
Myroides_sp._A21												---------------------------RVAYIDMEYILSQTPEYLQATTQLDERANTWKGDVDKKKAEIKKLKDNLAAERILLTRD--LIEEKEE-------EISILEEELFQYQQKGTSGDLITQKIMLAKPIQDQVFAVVEDIAEARKFDYVLDKNSIATKKHDISDLVLRRLAEAQAVEEEEQKEDAMSLRQSRR-----------------------------------LIDESLRLLIL- 		
Myroides_odoratimimus											---------------------------RVAYIDMEYILSQTPEYLQATTQLDERANTWKGDVDKKKAEIKKLKDNLAAERILLTRD--LIEEKEE-------EISILEEELFQYQQKGTSGDLITQKIMLAKPIQDQVFAVVEDIAEARKFDYVLDKNSIATKKHDISDLVLRRLAEAQAVEEEEQKEDAMSLRQSRR-----------------------------------LIDESLRLLIL- 			
Myroides_sp._ZB35												---------------------------RVAYIDMEYILSQTPEYLQATTQLDERANTWKGDVDKKKAEIKKLKDNLAAERILLTRD--LIEEKEE-------EISILEEELFQYQQKGTSGDLITQKIMLAKPIQDQVFAVVEDIAEARKFDYVLDKNSIATKKHDISDLVLRRLAEAQAVEEEEQKEDAMSLRQSRR-----------------------------------LIDESLRLLIL- 		
Tannerella_forsythia_92A2										---------------------------KFALVDMEYILKNIPAYEMTNEQLSQLSKKWQNEIEAIQQEAQNMYKTYQSDLVFLSAE--MKTKREE-------EIVKKEQQAQELKRKGADGELYKKRESLMKPIQDEIYNAVKEIASNKGYQMVVDRASFASPQIDISNEVLTKLG--------------------------------------------------------------------- 				
Tannerella_forsythia_3313										---------------------------KFALVDMEYILKNIPAYEMTNEQLSQLSKKWQNEIEAIQQEAQNMYKTYQSDLVFLSAE--MKTKREE-------EIVKKEQQAQELKRKGADGELYKKRESLMKPIQDEIYNAVKEIASNKGYQMVVDRASFASPQIDISNEVLTKLG--------------------------------------------------------------------- 				
Tannerella_forsythia_KS16										---------------------------KFALVDMEYILKNIPAYEMTNEQLSQLSKKWQNEIEAIQQEAQNMYKTYQSDLVFLSAE--MKTKREE-------EIVKKEQQAQELKRKGADGELYKKRESLMKPIQDEIYNAVKEIASNKGYQMVVDRASFASPQIDISNEVLTKLG--------------------------------------------------------------------- 				
Tannerella_sp._oral_taxon_HOT-286								---------------------------KFALVDMEYILKNIPAYEMTNEQLSQLSKKWQNEVEAIQQEAQNMYKKYQSDLVFLSAE--MKTKREE-------EIVKKEQAAQDLKRKGAEGELYKKRESLMKPIQDEIYNAVKEIANDKGYQMVIDRASFASPRIDISNEVLTKLG--------------------------------------------------------------------- 						
Bacteroides_cellulosilyticus									---------------------------KFALIDMEYILKNIPAYEHANEQLNQVSKKWQSEVEKVAEEAKTLYKNYQSEAVFLSEE--QKGKKEE-------AIVAKEKEAAELRRTGPEGELFKKRESLMQPIQDEIYNAVKEISEQKGYSVVVDRASFASPRIDISNEVLAKLG--------------------------------------------------------------------- 					
Prevotella_sp._oral_taxon_299_str._F0039						---------------------------KFALIDMEYILKNVPAYERANEQLNQVSKKWQAEVEALNTEAATMYKNYQNEVVFLSEE--QKKTKQD-------AIMKKEKEASELKRKGPEGELFKKRTALIAPLQEEIYNVVKDISELRGYSLVLDRASFASPKIDISNEVLQKLG--------------------------------------------------------------------- 								
Prevotella_dentalis_DSM_3688									---------------------------KFALVDMEYVMKNIPAYERANEQLNQVSKKWQAEVEALNTEAATMYKNYQNEVVFLSQE--QKKTKQE-------QIMTKEKEAADLKKKGPEGELFKKRESLMTPIQEEVYNAVKEISDLRGYSLVLDRASFGSPRIDISNEVLEKLG--------------------------------------------------------------------- 					
Prevotella_ruminicola_23										---------------------------KVAVIDMEYILKNIPAYERANEQLGQVSKQWQAEVDALNAEAQTLYKNYQNEVVFLSKE--QKKAKQD-------AIVDKEKQAAELKKHGPEGELFKKRTALMNPIQEEVYNVIKDIAELRGYQLVLDRASFSSPKIDISSEVLRKLG--------------------------------------------------------------------- 				
Bacteroides_dorei												---------------------------KFALIDMEYILKNIPAYEQANTQLNQASQQYQSEVEAKAKEAETLYKEYQKASASLSAA--QKTQREE-------AIVAKEKEAAELRKKGPEGEMAKKQEALIAPIQDKIYEAVKQISEQKGYAAVVDRGSFASPSIDISNEVLSRLG--------------------------------------------------------------------- 		
Bacteroides_dorei_CL03T12C01									---------------------------KFALIDMEYILKNIPAYEQANTQLNQASQQYQSEVEAKAKEAETLYKEYQKASASLSAA--QKTQREE-------AIVAKEKEAAELRKKGPEGEMAKKQEALIAPIQDKIYEAVKQISEQKGYAAVVDRGSFASPSIDISNEVLSRLG--------------------------------------------------------------------- 					
Bacteroides_ovatus												---------------------------KFALIDTEYIMKNIPAAQSANEQMQEATKKYQSEVEALAKEAQKMFQDYQAKSSTFSAA--QKTKTED-------AIVAKEKEAAELKRNGPEGELAKMRDKLITPIQDDIYEAVKAISQQHGYDMVIDRASFANPRIDISDEILRKLG--------------------------------------------------------------------- 		
Bacteroides_ovatus_V975											---------------------------KFALIDTEYIMKNIPAAQSANEQMQEATKKYQSEVEALAKEAQKMFQDYQAKSSTFSAA--QKTKTED-------AIVAKEKEAAELKRNGPEGELAKMRDKLITPIQDDIYEAVKAISQQHGYDMVIDRASFANPRIDISDEILRKLG--------------------------------------------------------------------- 			
Bacteroides_salanitronis_DSM_18170								---------------------------KFALIDMEFILKHIPAYEQANQQMESLSRQWQSEIEAKSNEAKALYEAYQKEAASLSDA--QRTQKEE-------AVVAKEKEAAELRQKGPQGEMMKKQQELIAPIQDQIYNAVKEIAMAQNYDAVIDRASFASPRIDISNEVLSRLG--------------------------------------------------------------------- 						
Bacteroides_caecimuris											---------------------------KFALIDTEYIMKNIPAAQSANEQMQEATKKYQSEVEALAKEAQKMFQDYQAKSSTLSAT--QKTKTED-------AIVAKEKAAAELKRNGPEGELAKMRDKLITPIQDDIYEAVKAISQQHGYDLIIDRASFANPRIDISDEILRKLG--------------------------------------------------------------------- 			
Fermentimonas_caenicola											---------------------------QYALIDMEYILKRIPAYENANEQLEALSKQWQAVIDEEVQEVNAMYKKYQADLTFLAGE--EKTKREN-------QIVAKENAIQELRNQGPEGELFKNQEKLIKPIQDNIYEAVKSISIDNGYAVVLDRASFATPDIDISDEVLSRLG--------------------------------------------------------------------- 			
Proteiniphilum_saccharofermentans								---------------------------KYALIDMEYILKRIPSYESANKQLESFSTQWQSEIDKEVETVDAMYKKYQADLATLRGN--EKTKREN-------EIVAKENAIQELRNKGPQGELFKKQEELIKPIQDDIYEAVKAVSTESGYTIVVDRASFASPSIDISDQVLSRLG--------------------------------------------------------------------- 						
Draconibacterium_orientale										---------------------------KYAFIDSEYIMENIPSFNAAQEQLNQLSSQYQKELESMHAEIEQMYQDFQAESVLLSED--MKRKRED-------VIITKEKDYKTLQRKGPSGDLFKKRQGLIKPIQDDIFNAVQEIATDGSYAVIFDKAGYTNPRYDLSDEVLRKLG--------------------------------------------------------------------- 				
Sphingobacterium_sp._21											---------------------------RFAYVDSEYILKHIPEYVSAQKQLEDMSEKWQKEVDARYSSIERMYKAYQQDQVMLSDE--MRKKRED-------EIVQKERETKEFQKKGFEGDLYKERLKLIKPIQERVSKAIQAVAESQNLDVVLDKGSYSNPRLDKSNDVITRLG--------------------------------------------------------------------- 			
Solitalea_canadensis_DSM_3403									---------------------------KIGYVDTEYVLKHMPEYSAAQKQINSLSEQWQKEIDQKFDEVDALYKAYQSEQMLLTDA--MRKKREE-------EIVKQEKDAKDLQKAGPEGELFSKQKSLVKPIQDKVYKAIEQIAEEGMYAIIFDKSNYSSPRFDKSNDVLAKLG--------------------------------------------------------------------- 					
Pedobacter_heparinus_DSM_2366									---------------------------KFAYVDTEYILKHLPDYKSSLNQLNVLSQQWQRQVDNNFTEIDKMYKAYQADQVLLTDD--MRKRREN-------DIIEKEKQAKEFQRKGPEGELFQARAKLLRPIQDGVTKAVAEVAKAKLLDFIFDKSSYASSGYDVSNDVIKRLG--------------------------------------------------------------------- 					
Owenweeksia_hongkongensis_DSM_17368								---------------------------RFGIVDSEMILNKIPEYGQAQQQLNQLSTNWQGEVEALYSELDALKQAYNAEKVLLTEE--MQKEKLK-------EIADKEKEAKELQRKGPEGDVFKKRQELIRPIQDQIYSAVQDVARRRKLDVVFDKSSYNNGKSDISDEVLEKMG--------------------------------------------------------------------- 						
Pedobacter_steynii												---------------------------KFAYVDTEYILKHLPEYKSALSQLNVLSQQWQGQVDQNFVEIDKMYKAYQADQVLLTAD--MRKRREN-------DIIEKEKEAKDFQRKGPDGELFQSRTKLLNPIQDKVTKTISEVAKAKLFDFIFDKSSYASSNYDVSNDVIRLLG--------------------------------------------------------------------- 		
Sphingobacterium_sp._B29										---------------------------QLAYADSEYILKHIPEYTTAQKQLDDLSKQWQEEVDQKYAEIEKLYQAYQKDQVLLNED--MRRRRED-------EIVTREKEVKDYQKQGFEGDLFKRRTQLMKPIQDRVAKAIQDVASAQGIDFIMDKGNYANPKLNKSNDVITKLG--------------------------------------------------------------------- 				
Pedobacter_sp._PACM_27299										---------------------------KFAYVDTEYILKHLPEYKSSLNELNVASQQWQGQVDQNFVEIDKMYKAYQADQVLLTAD--MRKRREN-------DIIEKEKEAKDFQRRGPDGELFQKRTKLLGPIQDKVTKTITEVAKGKQLDFIFDKSSYASSNYDVSNDVIRLLG--------------------------------------------------------------------- 				
Sphingobacterium_sp._ML3W										---------------------------NFAYVNSEYILKHIPEYTSAQKQLDDLSQKWQLEVDQQYAEIEKLYKAYQNDQVLLSED--MRRRRED-------EIVKKEKDVKDFQKQGFEGELFKQRQQLVEPIQLRVSKAIQDLAKAQGLDIVMDKGQYANPKLDKSNDVIIKLG--------------------------------------------------------------------- 				
Pseudopedobacter_saltans_DSM_12145								---------------------------RLAYVDSEYILKHIPEYASAQKQLNELSIQWQKDIEQKFKDVEGMQKAYQADKVLLTDD--MRKRREE-------EIGQKQTEANELQQKGYEGDLFKEKVRLIKPVQERIAKAIQEYAARESLDVILDKATYARPNYDRSNDIITRMG--------------------------------------------------------------------- 						
Mucilaginibacter_sp._PAMC_26640									---------------------------RFAYVDSDYILKHVPEYASSQKQLAALSEQWQKEVDGRFQEIDRLYKAYQADQVLLTPD--MRKRREA-------EIVDKEKIAKDFQREGPDGELAKKSTSLIKPIQEKVSKAVQAVAEGDNLDMIFDKNSYASPRYDKSNDVITRLG--------------------------------------------------------------------- 					
Echinicola_vietnamensis_DSM_17526								---------------------------KIGFVDSEYILNKHPDYKIVQEELKKQAAAWKKEAQNLENKIKEMYSALKAEEVLLTED--MYKERME-------AIRQKEKAASNYNTRGINGEYYQKQDELMKPLQSKIFDAIDRVSKRNGIAIMFDKAAYTDPVHDYSDFVIEELG--------------------------------------------------------------------- 						
Hymenobacter_sp._APR13											---------------------------KFGYVDSEFIMGKMPAYAQAQTEINTLSGNWQKEIEAQKKDLDKLYRTYQAEEVLLTEP--MKKKRQD-------EILKKEQDIKTYQNRGYEGQLFKKRQELTKPVQDQVFEAIEKVAKKKQLAIVFDKSGYTNPVHDYTEFVLEELG--------------------------------------------------------------------- 			
Cytophaga_hutchinsonii_ATCC_33406								LPTNRTL--------------------KFGYIDSEYIISQMPEYKKAQTELNQFSLKWQKELEEKQSKIDKMKEEFQAEEILLTDD--MRKERLD-------TIAAHEGKLRDLQRNGFKGMLYLKRQELVKPAQDKLFAAVEKVAKKEKYAIIFDKAGYTDPAHDCSDKVLEALG--------------------------------------------------------------------- 						
Rufibacter_sp._DG15C											---------------------------RFGYIDSEFILQKMPAYSNAQAEVDKLSAAWQKEIENMRAEVEKLKKAYQAEEILLTSE--MKTKRLE-------EITKKENEVREYQRKGFEGSLFKKREEMIRPAQDQLFEAVEKVVRQKGLSFIFDKSSYTDPRHDYTEYVLEELG--------------------------------------------------------------------- 			
Pontibacter_korlensis											---------------------------KIGYIDSNFILSKMPAFNQVQQEMDKYAEAWQREIEQLQQQADKLKQDYKAEEVLLTEQ--MKQKRQA-------EITKKENELRDYQRKGYEGMMFKRRQELMRPIQDEVFEAVEKVSKSRGIQIMFDKSGYTNPVHDYTEYVLEELG--------------------------------------------------------------------- 			
Fluviicola_taffensis_DSM_16823									---------------------------KYGYIDSEFILGKIPEYKESKDRLDKLAERWTKEIEERYEMIKKKKENFLREESLLPSE--EKTKREE-------EIKTLESEAMQMQQTGVAGDYFQKRQELIKPIQDRIYEAMQTVASKRNYSFIFDKANYADSKFDISDEVLREMG--------------------------------------------------------------------- 					
Flammeovirgaceae_bacterium_311									---------------------------KFGYVDTQYILNKMPEYKEAQQEIQKVSLGWQDEIKDKQKEIEALYSALKTEEVLLTDA--MKQERLA-------DIKKREQTLKDYQTKGYEGLFFLKQKELLQTVQEKVFEAVEKVAVKQKLQVVFDKSGYTNPVHDYTDYVLEELG--------------------------------------------------------------------- 					
Tenacibaculum_sp._LPB0136										---------------------------RIAYIDMEYILENVPAYTEAQNSLNAKVEKWRNRLDKDARSIEVLKTDLSNEKAILTKD--LIEEREE-------DITVQQQELRRLESLGPNGEMYQLRKQLIQPVQDQVYNAVQNIASRKKYDFVFDKSGFSNKKHDISDLVLKAIN--------------------------------------------------------------------- 				
Flavobacterium_branchiophilum_FL-15								---------------------------KIGYIDMEYILENVPDYKDAKNQLEQRAQVWQQEIEAKKNEITKLKESLATEKVLLTKE--LIDERNE-------EIKFQETALNDYQQKGPTGDLIVQKKLLVQPIQDQVFTAVQDIAESKKYDFVFDKSSFASKRYDISDKIVSIIN--------------------------------------------------------------------- 						
Leadbetterella_byssophila_DSM_17132								---------------------------KFGYIDSEYILSRMPEYKKAEETMNALTEQWTKEVSKKYEDVAQMKLKYQQEEILLTQD--MRVERQK-------AIEKAEEDLKSYNNSGLNGMLFQKKKELLKPIVEQIYKTSEKIAKNHKLSFIFDKASYADPRHDYTDFMLEELG--------------------------------------------------------------------- 						
Maribacter_sp._1_2014MBL_MicDiv									---------------------------RMAYVDMEYILQNVEEYREATEQLETKVQRWKVEVEQKQSIVEQMKKDLMAEKVLLTPE--LIEEREE-------EIQILEREMIEYQQDGPQGDLVLQKRRLIQPIQDQVFNEVQKIGANKKYDFIFDKSAYSEKRHDISDLVLRGIA--------------------------------------------------------------------- 					
Muricauda_lutaonensis											---------------------------RIGYVDMEYILENVEEYREASEQLNAKAAKWKQEIELKQSTIEQMKKDLMAEKVLLTDE--LIAEREE-------EIQILEKEMLDYQQDGPQGDLVLQKQLLIQPIQDQVFNEVQKIGANKRYDFIFDKSAYSEKRHDISDLVLREIA--------------------------------------------------------------------- 			
Maribacter_sp._HTCC2170											---------------------------RIAYVDMEYILENVEEYRDASEQLETKVQKWKVEIEQKQSAVEQMKKDLMAEKVLLTSE--LIEEREE-------EIQILEKEMIEYQQDGPQGDLVLQKRQLIQPIQDQVFNEVQKIGANKKYDFIFDKSAYSEKRHDISELILRGIA--------------------------------------------------------------------- 			
Capnocytophaga_haemolytica										---------------------------KIAHIDVQKLLEEMPERKSVEAQLKKVEQSYMNDIQAAVKELQARAEKYQKEAAALSEA--ELKKREAEFLKKSEEIQTMEANIRQSQQT---QKLQEKQKELVEPLLKKVKSSIEKIAKSKGFQYVLDSSAV-ATGDDLYSAVKKDLG--------------------------------------------------------------------- 				
Elizabethkingia_anophelis										---------------------------KLAHADIAGILTAMPEMKKANEQLEALGKMKQAELGKLQQALQTKAQGYQQEAAKQTAQ--VNQQREA-------EIQKEAENIQKMNQA---KDVADKQEALYAPIDKKLNDAISAVAKAKGLEYVFDAN-Y-KGGLDVTADIKKQLG--------------------------------------------------------------------- 				
Elizabethkingia_anophelis_NUHP1									---------------------------KLAHADIAGILTAMPEMKKANEQLEALGKMKQAELGKLQQALQTKAQGYQQEAAKQTAQ--VNQQREA-------EIQKEAENIQKMNQA---KDVADKQEALYAPIDKKLNDAISAVAKAKGLEYVFDAN-Y-KGGLDVTADIKKQLG--------------------------------------------------------------------- 					
Elizabethkingia_anophelis_FMS-007								---------------------------KLAHADIAGILTAMPEMKKANEQLEALGKMKQAELGKLQQALQTKAQGYQQEAAKQTAQ--VNQQREA-------EIQKEAENIQKMNQA---KDVADKQEALYAPIDKKLNDAISAVAKAKGLEYVFDAN-Y-KGGLDVTADIKKQLG--------------------------------------------------------------------- 						
Elizabethkingia_miricola										---------------------------KLAHADIAGILTAMPEMKKANEQLEALGKMKQAELGKLQQAFQEKVQVYQK-AGKQDA------AKEA-------ELQKEGDNIQKMGQA---KDVADKQETLYAPIDKKLNDAISAVAKAKGLEYVFDAN-Y-KGGLDVTADIKKQLG--------------------------------------------------------------------- 				
Hymenobacter_sp._PAMC_26554										---------------------------KIGYTSVEYVLSQMPESKQIESDLKAYGTQLEAQIKSKQTEYQTKLEAYQKAQATMTPV--IKADKEK-------ELTTLGQSIQEFGQS---QSMQQKQQALLRPVLDKIQKTIDAVAEESGYTYVLNSDSHGPKDGDVSDIILKKMG--------------------------------------------------------------------- 				
Prevotella_fusca_JCM_17724										---------------------------KFALIDMEYILKNVPAYERANEQLNQVSKKWQAEVEALNTEASTMYKNYQNEVVFLSQE--QKKKKQE-------AILAKEKQASDLKRKGPEGELFKKRTSLITPIQDEIYNAVKDISDQRGYSLVIDRSSYGSPKVDISNEVLQKLG--------------------------------------------------------------------- 				
Prevotella_denticola_F0289										---------------------------KFALIDMEYILKNVPAYERANEQLNQVSKKWQAEVEALNTEASTMYKNYQNEVVFLSQD--QKKKRQE-------AIMAKEKQASDLKRKGPEGELFKKRTSLITPIQDEIYNAVKDISDQRGYSLVIDRSSYGSPKVDISNEVLQKLG--------------------------------------------------------------------- 				
Prevotella_melaninogenica_ATCC_25845							---------------------------KFALIDMEYILKNVPAYERANEQLNQVSKKWQAEVEALNTEASTMYKNYQNEVVFLSQD--QKKKRQE-------AIMAKEKQASDLKRKGPEGELFKKRTSLITPIQDEIYNAVKDISDQRGYSLVIDRSSYGSPKVDISNEVLQKLG--------------------------------------------------------------------- 							
Flavisolibacter_sp._LCS9										---------------------------RYAVIDTKYILDKMPDYKSAQKNLDEIAAGWQKEIDNKQQELDKMYKNFEGEQVMLSDD--LRKKRED-------QLFYKEKELRDLQRQGFEGDLFKKRQELIKPIQDKVYNAVQKLAVQRGYDFILDKSEFADPKLEKSDDVLKELG--------------------------------------------------------------------- 				
Niastella_koreensis_GR20-10										---------------------------RYAIVDTKYILDKLPEYKDAQKALDQFSELWQKEVDAKQAALDKMYKDFDAEQVMLSPE--LKKKRED-------ELFVREKEVRDLQRKGFEGDLFKKRQELVKPIQDKVYNAIQKLAVNRQLDFILDKSEFADPKLDRSEDILKELG--------------------------------------------------------------------- 				
Salegentibacter_sp._T436										---------------------------NIGFVDMEYILENVPEYQQASSQLDERVKEWRNEIEQKRNEISEMKTRLQNERALLTPQ--LIEEREE-------EIAYQQEQATNYEQKGPKGDYMIQKRQLIKPIQDQVFNALQEIGENRDFDFIFDRNAFAKKRFDLSDQVLRSIN--------------------------------------------------------------------- 				
Arachidicoccus_sp._BS20											---------------------------RYAVVDLQYILNKLPEYANADTTLQLMQMKWQKEVDSSKHYADSLSNRFDAEKYMLADE--LKSKRQI-------EVDNAEKRVMYLQTKGYKGELFQQREKLVQPIQNKIYSVIQQMALKNGWDLVFYKNAYSDPKLDKSDAVLEALG--------------------------------------------------------------------- 			
Gramella_flava_JLT2011											---------------------------RVGYIDMEYILENVPEYQEAQNQLDNRVQDWKKEAEQKLQKVTDMRQKLDNERALLTAE--LIEDREE-------EISYMEQQARDYQQKGPNGDYIIQKKQLVRPVQDQVFAAVQEIAKLRNFDFIFDRTSYADQQYDVSDLVLRTIK--------------------------------------------------------------------- 			
Nonlabens_sp._MIC269											----------------------A----RVAYVNMEYILESVPEYQEASRQLDTKMQKWKREIDAMQREINQMKESLENEKVLLTKE--LIEEKEE-------DIRLKEQDLADYQNKNAEGDFILQKQQLIQPVQDQVFNEVQKIGLSKKYDYIID-SSFSAERHDISDLVLKAIG--------------------------------------------------------------------- 			
Polaribacter_reichenbachii										---------------------------MIAYIDMEYILENVPEYIQAQNTLDAKISKWRKKLDTQARHIEVLKTDLANEKAILTKD--LIEEKEE-------EITIKQEELRRLESLGPKGDMFLVRKQLVKPIQDQVYNAIQSIAKRKKYDFVFEKSTYSNKKYDISDLVLSTID--------------------------------------------------------------------- 				
Dyadobacter_fermentans_DSM_18053								---------------------------KIGYTDMEFITSKMPEYQAAQTEMKKFSDKWAKEIQDKFSEIDRMQRAYMAEEILLTDE--LKRKRQG-------EIKEKELEAGEYNSKGVEGLMFQKKKELMKPVLEKVQRAVTKVCSQRRLDFMFDKSSYTNPKHDYSDYVMEELG--------------------------------------------------------------------- 						
Zobellia_galactanivorans										---------------------------RIAYVDMEYILENVEEYRDANKQLADKVQKWKIDIEQKQSEVEQMKKDLMAERVLLTDE--LIAEREE-------EIQILEKEMVEYQQDGPQGDLVLQKRRLIQPIQDQVFNEVQKIGANKKYDFIFDKSAYSEKRHDISDLVLRGIS--------------------------------------------------------------------- 				
Polaribacter_sp._MED152											---------------------------IIAYMDMEYILENVPEYIQAQNTLDAKVAKWRKKLDDQARHIEVLKSDLANEKAILTKE--LIEEKEE-------EISIKQVELRRLESLGPNGDLFLVRKQLVKPIQDQVYNAVQSIAKRKNYDFVFEKSSYSNKKYDISELVLSTID--------------------------------------------------------------------- 			
Seonamhaeicola_sp._S2-3											---------------------------RVAYIDTEYILENVPEYQEAIAQLNQKADKWKNEIAEKLSAIEQKRKDLSNEKALLTKE--LIAEREE-------DIYFEEKEILDYQQKGPNGDLFIQQKQLMQPVQDQIFAAVQDIATNRKYDFILDKSSFSAKQYDISETVIRSIT--------------------------------------------------------------------- 			
Polaribacter_sp._LPB0003										---------------------------IIAYIDMEYILENVPEYIQAQNTLDSKVAKWRKNLDEQARFIEVLKTDLANEKAILTKD--LIEEKEE-------EITIKQEELRRLESLGPNGDMFLVRKQLVKPIQDQVYNAIQSIAARKKYDFVFEKSSYSNKKYDISDLVLSTID----------------------EA--------------------------------------------- 				
Maribacter_sp._T28												---------------------------RMAYVDMEYILENVDEYRDATEQLETKVQRWKVEVEQKQSVVAQMKKDLMAEKVLLTPE--LIAEREE-------EIQILEKEMIEYQQDGPQGDLVLQKRRLIQPIQDQVFNEVQKIGANKKYDFIFDKSAYSEKRHDISDLVLRDIA--------------------------------------------------------------------- 		
Lacinutrix_venerupis											---------------------------RIGYIDTEYILQNVPEYSAATTQLESKVQKWKSEIDQKLKTVEQKRTDLNNEKALLTKE--LIEEREE-------DIAFEEKEILDYQQKGPNGDLMIQKRQLMQPVQDQIFQAVQDIAKNKKYDFVFDKSAYSAERFDISEQVLRTIT--------------------------------------------------------------------- 			
Haliscomenobacter_hydrossis_DSM_1100							----------K----------------RIASVDVSRILESVGEYKAAEEELDKMASRWRQEIAQEYDKIKSLYNRFQAEQVLLSDE--ARRQRED-------EIMNKEKEVREMQRKSPDGDLFLRRKELVQPIQDRVYAAIEAYAKERGYDFIFDKGGFSNPQYDKTEDIINRLK--------------------------------------------------------------------- 							
Flavobacterium_indicum_GPTSA100-9___DSM_17447					---------------------------KIGYIDMDYILEKVPEYAEAKNQLEQKANTWKQEVETKKAEINKLKESLASDRVLLTKE--LVNEKEE-------EIKTLEKDLFDYQQKGPQGDLIIQKAALVKPIQDQVFNIVQDIAAKRNYDFIFDKSSYTAERFDISDFVLRELE--------------------------------------------------------------------- 									
Belliella_baltica_DSM_15883										---------------------------KWGYIDSEYILNKHPDYKLVQNELEALKTEWQKEAQNLEREVREMLTTLKAEEVLLTEE--MYQERMA-------AIEAKQKSAVAFNNQGINGQYYQKQTELLQPLQSKIFDAIDRVAKRNGLAALHDKAAYTDPRHDYSEFVLEELG--------------------------------------------------------------------- 				
Nonlabens_dokdonensis_DSW-6										---------------------------RVAYIDMEYILESVPEYQEASKQLDQKMQKWKQEIDQMANEISQMKAALQNEKVLLTKE--LIEEKEE-------DIALKQQELAEYQQKGAQGDFLLQKQQLIQPVQDQVFNEIQKIGSQKKYDYVVD-SSYSAERHDISDQVLRAIG--------------------------------------------------------------------- 				
Salinibacter_ruber_DSM_13855									-------RP------------------KIGYIDSQAILEKLPEYASVEQKLDQLEDEWRAEIEAQEEQVQALRDEYRAWELLYTDE--ERRQKQA-------AIQKAREKVDRLRQRGPDGRLYTRQQELMRPIQERILDATEEVATEEGYDYVFDKSEYARQDHNLNRRVLRALG--------------------------------------------------------------------- 					
Salinibacter_ruber_M8											-------RP------------------KIGYIDSQAILEKLPEYASVEQKLDQLEDEWRAEIEAQEEQVQALRDEYRAWELLYTDE--ERRQKQA-------AIQKAREKVDRLRQRGPDGRLYTRQQELMRPIQERILDATEEVATEEGYDYVFDKSEYARQDHNLNRRVLRALG--------------------------------------------------------------------- 			
Muricauda_ruestringensis_DSM_13258								---------------------------RIGYVDMEYILENVEEYRDATEQLNAKAQKWKQEIELKQSVIDQMKKDLMAEKVLLTDE--LILEREE-------EIQILEKEMLDYQQDGPQGDLVLQKQLLIQPIQDQVFNEVQKIGANKRYDFIFDKSAYSEKRHDISDLVLREIG--------------------------------------------------------------------- 						
Spirosoma_radiotolerans											---------------------------KFGYVDSEFIFGKMPEYQKALSEIDKFADKWSKDIQDKYVEIDKLQKAYQAEEILLTED--MKRDRQR-------AISDKEREAREYNNKGYQGLLFEKKKELMKVPMELINRAVEKVCIQKKLDFMFDKASYTNPRHDYSDYVMEELG--------------------------------------------------------------------- 			
Formosa_sp._Hel1_33_131											---------------------------RIGYIDTEYILENVTEYSNANAQLDSKIQQWKSEIEKRLTELEDQKKQLNNERILLTNE--LISEREE-------DLQIIENEIIEYQQNGPNGDLMIQKQQLIQPIQDQIFAAVQEIAASKKYDFIFDKSAYSADRYDISEQVLRTIN-------------------------EDTEKS-------------------------------------- 			
Spirosoma_linguale_DSM_74										---------------------------KFGYVDTEFIFSKMPEYQKALGEIDKFADKWSKDIQDKYVEIDKLQKAYQAEEILLTED--MKRERLR-------AISDKEREARDYNNKGYQGLLFEKKKELMKSPMELVNRAVEKVCLQKKLDFMFDKASYTNPRHDYSDYVMEELG--------------------------------------------------------------------- 				
Formosa_sp._Hel3_A1_48											---------------------------RIGYIDTEYILENVNEYQNAQNQLEAKVQQWKIEVEQRLAELETQKIQLNNERVLLTNE--LIVEREE-------ELQIIENEIIDYQQKGPNGDLMIQKKQLIQPIQDQIFAAVQEIATSKKYDFIFDKSAYSADRYDISEQVLRTIN------------------------KQDKENSNDVDSAVDKRQQLLDERNAKRAEA-------------- 			
Candidatus_Amoebophilus_asiaticus_5a2							---------------------------KIGYVKLDYVMESMPETKQMEIDLKAFEIQLRNQLQQKAVVLQEKIQAFQKGHATMTDP--VKNQKEA-------ELQQLHGEFENLQME---SSLANKQLELYKPIYERIQKTIELVAKENKYTHVLNADTYGDQEYDISNLILKKLG--------------------------------------------------------------------- 							
Prevotella_intermedia											---------------------------KFALLDMEYVLSNVPAYERANEQLNQVSKKWQAEVEALNTEAATMYKNYQNEVVFLSQE--QKKKKQE-------AIMTKEKQAADLKRKGPEGELFKKRTSLITPIQDEIYNAVKDIADQRGYSLIIDRSSYGSPKVDISNEVLQKLG--------------------------------------------------------------------- 			
Prevotella_intermedia_17										---------------------------KFALLDMEYVLSNVPAYERANEQLNQVSKKWQAEVEALNTEAATMYKNYQNEVVFLSQE--QKKKKQE-------AIMTKEKQAADLKRKGPEGELFKKRTSLITPIQDEIYNAVKDIADQRGYSLIIDRSSYGSPKVDISNEVLQKLG--------------------------------------------------------------------- 				
Prevotella_intermedia_ATCC_25611___DSM_20706					---------------------------KFALLDMEYVLSNVPAYERANEQLNQVSKKWQAEVEALNTEAATMYKNYQNEVVFLSQE--QKKKKQE-------AIMTKEKQAADLKRKGPEGELFKKRTSLITPIQDEIYNAVKDIADQRGYSLIIDRSSYGSPKVDISNEVLQKLG--------------------------------------------------------------------- 									
Chryseobacterium_sp._IHB_B_17019								---------------------------KIGVVDTDYILNKLPQYQEAEARLNSQIDTWESELQNLQSEYERKRSAFESEKVLLIGD--QLKLREK-------EVMDLEKNIKTTTSLGATGEIKKLRTNLVQPFQDQIWGAIKTMAEKNGLGMVLDKTSFLQKRFDYSDKVLDILL--------------------------------------------------------------------- 						
Riemerella_anatipestifer										---------------------------KIGVVDTRYILEKYPQYKEAEKRLETQVQTWQTEISQMQTNYEAKKALFENEKVLLVGE--QLKSREK-------EVLDLEKELKGLISKGTDGEVNKLRTSLTKPFQDQIWNAIKQVSDKNGLGIVLDKGNFTDKKYDYTDKVLDILL--------------------------------------------------------------------- 				
Riemerella_anatipestifer_ATCC_11845___DSM_15868					---------------------------KIGVVDTRYILEKYPQYKEAEKRLETQVQTWQTEISQMQTNYEAKKALFENEKVLLVGE--QLKSREK-------EVLDLEKELKGLISKGTDGEVNKLRTSLTKPFQDQIWNAIKQVSDKNGLGIVLDKGNFTDKKYDYTDKVLDILL--------------------------------------------------------------------- 									
Riemerella_anatipestifer_RA-GD									---------------------------KIGVVDTRYILEKYPQYKEAEKRLETQVQTWQTEISQMQTNYEAKKALFENEKVLLVGE--QLKSREK-------EVLDLEKELKGLISKGTDGEVNKLRTSLTKPFQDQIWNAIKQVSDKNGLGIVLDKGNFTDKKYDYTDKVLDILL--------------------------------------------------------------------- 					
Riemerella_anatipestifer_RA-CH-2								---------------------------KIGVVDTRYILEKYPQYKEAEKRLETQVQTWQTEISQMQTNYEAKKALFENEKVLLVGE--QLKSREK-------EVLDLEKELKGLISKGTDGEVNKLRTSLTKPFQDQIWNAIKQVSDKNGLGIVLDKGNFTDKKYDYTDKVLDILL--------------------------------------------------------------------- 						
Riemerella_anatipestifer_Yb2									---------------------------KIGVVDTRYILEKYPQYKEAEKRLETQVQTWQTEISQMQTNYEAKKALFENEKVLLVGE--QLKSREK-------EVLDLEKELKGLISKGTDGEVNKLRTSLTKPFQDQIWNAIKQVSDKNGLGIVLDKGNFTDKKYDYTDKVLDILL--------------------------------------------------------------------- 					
Flavobacterium_columnare_ATCC_49512								---------------------------KIGYIDMEYILENTPDYKEASSQLEEKAQKWKQDIETKKNTINKLKETLKSESALLTRE--LIKEREE-------EIKFQENQLLDYQQKGSRGDLALQKEAILKPVQDQVFNAVQDLAEKKQYDYIFDKSSFSAKRFDISDLIVRVIT--------------------------------------------------------------------- 						
Lutibacter_sp._LPB0138											---------------------------KIGYVDMEYILENIPDYAEAQSQLNEKAKKWQQNLDKLKGEIESMKADLSNEKALLTED--LIAEKEE-------DIEIKVEEFKKLESDSSNGDLFFYRKQLVKPIQDQVYNAAQEIGKARGFDVIFDKSSYTNSKLDISELVLKSIV--------------------------------------------------------------------- 			
Riemerella_anatipestifer_RA-CH-1								---------------------------KIGVVDTRYILEKFPQYKEAEKRLETQVQTWQTEISQMQTNYEAKKTSFENEKVLLVGE--QLKTREK-------EVLELEKELKGLISKGTDGEVNKLRTSLTKPFQDQIWNAIKQVSDKNGLGIVLDKGNFTDKKYDYTDKVLDILL--------------------------------------------------------------------- 						
Riemerella_anatipestifer_CH3									---------------------------KIGVVDTRYILEKFPQYKEAEKRLETQVQTWQTEISQMQTNYEAKKTSFENEKVLLVGE--QLKTREK-------EVLELEKELKGLISKGTDGEVNKLRTSLTKPFQDQIWNAIKQVSDKNGLGIVLDKGNFTDKKYDYTDKVLDILL--------------------------------------------------------------------- 					
Flavobacterium_columnare										---------------------------KIGYIDMEYILENTPDYKEASSQLEEKAQKWKQDIETKKNTINKLKETLKSESALLTRE--LIKEREE-------EIKFQENQLLDYQQKGSRGDLALQKEAILKPVQDQVFNAVQDLAEKKQYDYIFDKSSFSAKRFDISDLIVRVIT--------------------------------------------------------------------- 				
Bacteroidales_bacterium_CF										---------------------------SFGYINTETILKAVPEYATAQQQIQRVKAQYDAEIEGELKKVEQLYNTYQAQKANLSQS--ERSLREN-------EIITKERAVKELQKKGQEGVMAAKSKEIMEPIMTKLKSAIEKVAQTEGFIIIFDIATYNNPANDMSQKVIKLLN--------------------------------------------------------------------- 				
Flavobacterium_johnsoniae										---------------------------RIGYIDMEYILENVSDYKEAKSQLEQKAQKWKQEVEAKKLNINNLKESLKTEKALLTKE--LIEERET-------EIKFLEQEMMDYQQKGSDGNLMRQKAALAKPIQDQVFTAVQDIAEAKNYDFVFDKSSFSNKRFDISDQVLRILN--------------------------------------------------------------------- 				
Chryseobacterium_sp._IHB_B_10212								---------------------------KVGVVDTEYILDKLPQYKEAEARLNSQIDTWQSELQTLQSEFEKKRSAFENEKVLLVGD--QLKLREK-------EVTDLDKNIKTTTSLGANGEITKLRTSLVVPFQDQIWTAIKTMSEKNGLGIVLDKANFLQKRFDYTDKVLDVLL--------------------------------------------------------------------- 						
Chryseobacterium_sp._StRB126									---------------------------KIGVVDTNEILNKLPQYKEAEARLNSQIDTWQSELQNMQSEYERKKAAFESEKVLLIGD--QLKLREK-------EVVDLDKNIKTTTSLGANGEITKLRTNLVLPFQDQIWEAIKTMSEKNGLGIVLDKSNFLQGKYDYTEKVLAVLL--------------------------------------------------------------------- 					
Flammeovirga_sp._MY04											---------------------------RFGYIDSQVIIEQLPEYQEAEASLQKLTDKWLGQLDKMKAEIADLERAYAHEEILLTPE--MKQEKLD-------KIAGLKEAMREFQTNGYEGLLYSKRMEFMKPLQDKISKACETVARQKKLNFIFDKASYSDPKYNYTDFVLDELG--------------------------------------------------------------------- 			
Flavobacterium_johnsoniae_UW101									---------------------------RIGYIDMEYILENVSDYKEAKSQLELKAQKWKQEIEAKKLNINSLKEGLKTEKALLTKE--LIEERET-------EIKFQENEMLDYQQKGADGNLMRQKAALAKPIQDQVFTAVQDIAEAKNYDFIFDKSSFSNKRFDISDQVIRILN--------------------------------------------------------------------- 					
Chryseobacterium_gallinarum										---------------------------KIGVVDTNEILNKLPQYKEAEARLNAQIDTWQSELQNLQSEYERKKAAFESEKVLLIGD--QLKLREK-------EVVDLEKNIKTTTSLGANGEITKLRTNLVQPFQDQIWEAIKTMSEKNGLGIVLDKSNFLQGKYDYTEKVLSILL--------------------------------------------------------------------- 				
Bernardetia_litoralis_DSM_6794									---------------------------RFGYIDSQKILERLPEYSQANTELEEMTKQWKAELAKKAQEILDNRTKLEAERVLLTEE--MYAEKQK-------EIQQQESDLITYRESGANGMLFKKRRELIRPIQDKIMEAVRIVSLQKKLHFMFDKASFYDETYNFTDFVLEELG--------------------------------------------------------------------- 					
Croceibacter_atlanticus_HTCC2559								---------------------------RVGYIDMDYILENVPEYKEAETQLNGRVQKWKSEIEQKMAAIEDMQRNLDNERALLTKE--LIEEREE-------DIKYEREAIYSYQQDGPEGDLMIQKRRLVQPVQDQVFAAVQEISEAKKYDFVFEKSNFAAERHDISDQILRSIN--------------------------------------------------------------------- 						
Capnocytophaga_canimorsus_Cc5									---------------------------RIGYVDMDFILENVEEYKIASAQFAQQVEQWEAEIEKRKTKIEAEKNKLEAEKPLLTPE--LIKDREQ-------EIAILEHNLRVYQQEGAEGEYVKQKFMLAKPIQDQVFNAVQEIGKLKKYDFIFEKS-YSNNQHNLSRLILRVIN--------------------------------------------------------------------- 					
Capnocytophaga_sp._oral_taxon_323								---------------------------KIAHIDVQKLLEEMPERKSIESQLKKMEQGYMNDIQAAIKELQAKAQKYQNEAAALTEA--QLKAREAEFLKKSEEIKTMEENIRKTQQT---ENLQKKQQELVEPLLKKVKSSIEKIAKQRGLQYVLDSSAV-ATGDDLYSTVKKDLG--------------------------------------------------------------------- 						
Candidatus_Azobacteroides_pseudotrichonymphae_genomovar._CFP2	-----------NRIKWKRIVVT-----KVAYLNYSEIIKIMPEYIQMQDSIKKIQTELQNEMNILKEEYEKKYKAFISDADSLVES--IKMRRMQ-------EIKNIEERAVAFQEQ---KQLQQMYEKLFAPIQWKVKEAIRVVGEENDFVYIFEGTETSSSAINVTPFVKRKLG--------------------------------------------------------------------- 													
Psychroflexus_torquis_ATCC_700755								---------------------------KIAYVDMDYILDNVPEYRQASSQLDSKAQQWRTEIESKQNEIDKLKNELESERPLLTAD--LIQDLDD-------EIEYLENQLLEYRNKGVSGDFIVQKRQLIQPIQDQVFNAIQEIGDNRDYDFIFENSAFSAKRHDLSEVILKLIN--------------------------------------------------------------------- 						
Aequorivita_sublithincola_DSM_14238								---------------------------RIGYIDMEYILESVPEYKEASIQLEGKVQRWKQDIEKKQKEIDQMKLNLANERVLLTKE--LIDEREE-------EVKIKEDEMLQYQQDGPNGDLMIQRRQLVQPIQDQVFNIVQEVAENKKYDFIFDKSAFAAKRNDISDLVLRSIE--------------------------------------------------------------------- 						
Flavobacterium_sp._PK15											---------------------------RVGFIDMEYILQNVKSYNESNSLLEEKAEKWKQEIETKKLEINKIKEALTAEKALLTKS--LIEERET-------EISFLENELLELQQKGPNGLLMSQKTLLVKPIQDQVFTAVQDIAEAKKYDFIFDKSSFADKRFDISDQVLRIIT-------------------------------------------------------T------------- 			
Lacinutrix_sp._5H-3-7-4											---------------------------RIGYIDTEYILQNVPEYAEATSQLETKVQKWKSEIDGRLNTIKDKREALNTEKALLTKE--LIEEREE-------DITFEEKEILDYQQKGPNGDLMIQKRQLMQPVQDQIFQAVQDIAKAKKYDFVFDKSAYSAERFDMSEQVLRTIT--------------------------------------------------------------------- 			
Winogradskyella_sp._PG-2										---------------------------RIGYIDTEYILQNVPEYQEASTQLDKKVLKWKSEVEQKLSVIEQKKKELENESVLLTKE--LYEERLE-------DISFEEAEILDYQQKGPNGDLMIQKRQLIEPIQDQIFAAVQDIASTGKYDFVLDKSAYSAERYDLSERVLKTIT--------------------------------------------------------------------- 				
Niabella_ginsenosidivorans										---------------------------KYIIIDTRYIFDKLPEYKQVQDAVNKAAADWQKEIDDKQAILDKAYDDYDSQQSMLSAE--ARKKKEE-------DLFNKEKELRDLQKKGFEGDLFKKRQELMQPLQEKVNRAVQKLVIDNGYDLVLDKSEFADPKLDKSDAVLKVLT--------------------------------------------------------------------- 				
Niabella_soli_DSM_19437											---------------------------KYIIIDTRYIFDKMPEYKQVQTAVNAAAADWQKEIDSKQAILDKAYDEYDSQQSMLSAD--ARKKKEA-------DLFNKEKELRDLQKKGFEGDLFKKRQEAMQPLQEKVNRAVQKLVMDNGYDLVLDKSEFADPKLDKSDAVLKLLT--------------------------------------------------------------------- 			
Gramella_sp._LPB0144											---------------------------RVGYIDMEYILENVPEYQEASRQLENRVQEWKAESESRMRKVQNMRTQLENEKALLTPE--LIEEKQA-------EIAYMEKQALEYQQGGPKGDYINQKKQLVRPIQDQVFAAVQEIAKIRNLDFIFDRTAYADQQYDVSELVLRTIK--------------------------------------------------------------------- 			
Flavobacterium_sp._EM1308										---------------------------KVGYIDMEYILENVPNYVEAKAQLEQKAQQWKQEIEAKKIEINKLSEALKAEKPLLTAE--LIEERET-------EIKFLETEKLDYQQKGPNGDLIIQKAGLVKPIQDQVFTAVQDIAEAKKYDFIFDKSSFAAKRFDVSDQVIRMLN--------------------------------------------------------E------------ 				
Gramella_forsetii_KT0803										---------------------------RLGYIDMEYILENVPEYQEASKQLDNRVQEWKAEAEVKMRKVDDMKTRLDNERALLTKE--LIEEREG-------EISYMEQQAIEYQQNGPNGDYMIQKKQLVRPIQDQVFTAVQQIAENRNLDFVFDRTAYADQQYDVSETVLRTIK--------------------------------------------------------------------- 				
Dokdonia_sp._MED134												---------------------------RIGYIDMEYILENVPEYQEASSQLDEKVARWKGEIETKLEEVSAMKKQLDNERALLTKE--LIEERDE-------EIAFERDQILEYQQKGPGGDLAIQRRQLVEPVQDQVFNAVQEISAAKKFDLVFDKSSYTADRLNISDQVLRSIT--------------------------------------------------------------------I 		
Dokdonia_donghaensis_DSW-1										---------------------------RIGYIDMEYILENVPEYQEASSQLDEKVARWKGEIETKLEEVSAMKKQLDNERALLTKE--LIEERDE-------EIAFERDQILEYQQKGPGGDLAIQRRQLVEPVQDQVFNAVQEISAAKKFDLVFDKSSYTADRLNISDQVLRSIT--------------------------------------------------------------------I 				
Dokdonia_sp._4H-3-7-5											---------------------------RIGYIDMDYILENVPEYQEASTQLDDKVGKWKGEIETRLEEVAAMKKQLDNERALLTKE--LIEERDE-------EITFERDQILEYQQKGPGGDLAIQRRQLVEPVQDQVFNAVQEISAAKKFDLVFDKSSYTADRLNISDQVLRSIT--------------------------------------------------------------------R 			
Flavobacterium_psychrophilum_FPG3								---------------------------KIGYIDMDYILENVPDYKEANIQLEQKAQKWKQDIQVKKNEINKLENILKSERALLTKE--LIEEREE-------EIKFLEKDLIDYQQKGSNGDFIIQKTAIAKPVQDQVFTAVQDIAEARGYDFIFDKSSFSKKSFDISDRVVRMIT--------------------------------------------------------------------- 						
Tenacibaculum_dicentrarchi										---------------------------RLAYIDTGYILQNIPAYLTAQNSLDAKVEHWKTTLDKQARAIEILKTDLTNEKVILTKD--LVLEREE-------DITLKQEALRRLESLGPKGDMYNLRKQLIKPIQDQVYSAVQTIASRKKYDFVFDKSGYSNKKHDISELVIKMIN--------------------------------------------------------------------- 				
Flavobacterium_psychrophilum									---------------------------KIGYIDMDYILENVPDYKEANIQLEQKAQKWKQDIQVKKNEINKLENILKSERALLTKE--LIEEREE-------EIKFLEKDLIDYQQKGSNGDFIIQKTAIAKPVQDQVFTAVQDIAEARGYDFIFDKSSFSKKSFDISDRVVRMIT--------------------------------------------------------------------- 					
Flavobacterium_psychrophilum_FPG101								---------------------------KIGYIDMDYILENVPDYKEANIQLEQKAQKWKQDIQVKKNEINKLENILKSERALLTKE--LIEEREE-------EIKFLEKDLIDYQQKGSNGDFIIQKTAIAKPVQDQVFTAVQDIAEARGYDFIFDKSSFSKKSFDISDRVVRMIT--------------------------------------------------------------------- 						
Flavobacterium_psychrophilum_JIP02_86							---------------------------KIGYIDMDYILENVPDYKEANIQLEQKAQKWKQDIQVKKNEINKLENILKSERALLTKE--LIEEREE-------EIKFLEKDLIDYQQKGSNGDFIIQKTAIAKPVQDQVFTAVQDIAEARGYDFIFDKSSFSKKSFDISDRVVRMIT--------------------------------------------------------------------- 							
Winogradskyella_sp._J14-2										---------------------------RIGYIDTEYILQNVPEYQEASTQLDKKVLQWKTEIEKKLSDIEQKKKELENESVLLTKE--LYDERME-------DISFEEAEILDYQQKGPSGDLMIQKRQLIEPIQDQIFAAVQQIAETKKFDFIFDKSAYSAERYDISEQVLRTIT--------------------------------------------------------------------- 				
Flavobacteriaceae_bacterium_UJ101								---------------------------KVHYVDTQYILKQMPKYQQAQKQLETMVEQWETELNAEKEKVDQLEMKFESQKVLFTEN--QIKEKQK-------EIQEAKEKLQELKIKGTAGDIIRTRQSLVRPIQDQIWNAINKVAKKKSIGIVLDKSSYTNPKFDISNLVINEL---------------------------------------------------------------------- 						
Hymenobacter_sp._PAMC_26628										---------------------------KFGWVDSEFIMAKMPDFAKAQQELNALSTTWQKEIEAQKKDLERLQRTYHDEEVVLTEQ--MKKKRQD-------EILLKEQEVKAYQNKGYEGQLFKKRQELNKPVQDKVFEACEKVAKKKQLAMIIDKAGYTNPTYDYTEFVLEELG--------------------------------------------------------------------- 				
Alistipes_finegoldii_DSM_17242									---------------------------NYIIVNSEKVFKSVAAYNKAISDLDELAKQYQEQVDAKFAEVEALYNAYMNQKASLSAT--TRQTREN-------AILAREKEAQTFQESGNDGALMKKRIEMIEPIQKKVFAAIEAYAKQAGADVVLDSANYTNPCVERTQQLIDILK--------------------------------------------------------------------- 					
Hymenobacter_sp._DG5B											---------------------------KFGWVDSEYIMAKMPEYAKAQAELNAISETWQKEIEAQKKDLDKLYHNYQAEEVVLTEP--MKKKRQD-------EILKKEQDIKAYQNKGYEGQLFKKRQELNKPVQDKVFEAVEKVAKKKQLAVVFDKASYTNPAHDYTEFVLEELG--------------------------------------------------------------------- 			
Saprospira_grandis_str._Lewin									---------------------------RAAYVDMTKIMDAVPEYKTAQAELDQLAERWRQEIAKEYEQIEQLYREYQAREVLMSEE--MKTQKQN-------EIIEKEKAVRALQDQGPEGELFSKRQSLVKPIQEKVYKTIELLAKERNYDFIFTAPDYAKADKDLTAEVVKRLG--------------------------------------------------------------------- 					
Runella_slithyformis_DSM_19594									---------------------------KLGYIDMEYVTAKMPDYQKAQTELDKFSDRWAKEIQDKYTEIDKLQRLYQAEEVLLTDE--MKRKRQQ-------EINDKEREAREYNNKGFQGLLFQKKKELIKPITDQVYKASERVCRQRRLDMLLDKSSYSNPVHDYTDYVMEELG--------------------------------------------------------------------- 					
Wenyingzhuangia_fucanilytica									---------M-----------------RIGFVDIEYVLSKIPSYAEAQSKLDSETTTWKKNLDKMYLELSTMKEEFLNEKPLLTED--LIKEREL-------EIKTYENEITKVENTGTEGKLFELRKQLVTPYQDLVYNAVQTIAELRKYDMIFEKSSYTNNNYDISELVLKYIQ--------------------------------------------------------------------- 					
Cellulophaga_lytica												---------------------------RIAYVDMEYILENVEEYREATEQLASKVEKWKLEIEGEKKEIFDMRQTLLAEKVLLTNE--LIEEREE-------EIALLEKEMLQYQQDGPQGDLVMQKLRLVQPIQDQVFSEVQKIGKNKNYDFIFDKSAYAEKRNDISELVLRAIS--------------------------------------------------------------------- 		
Cellulophaga_lytica_DSM_7489									---------------------------RVAYVDMEYILENVEEYREATEQLASKVEKWKLEIEGEKKQIYDMRQTLLAEKVLLTNE--LIEEREE-------EIALLEKEMLQYQQDGPQGDLVMQKLRLVQPIQDQVFSEVQKIGKNKNYDFIFDKSAYAEKRNDISELVLRAIS--------------------------------------------------------------------- 					
bacterium_L21-Spi-D4											---------------------------RFAYVDTRYVLDNIPEYESAQEQLDIIAQEWQDEIEAMYSEIEKLYKEYEVEKVLLSDE--LKRKREE-------EILQKEREVKELQKKGQEGDLFQKRQELIKPIQDEVFNAIKEIGEKGNYAVIFDVASYNDPKYDKSDEVLEKLG--------------------------------------------------------------------- 			
Flavobacteriaceae_bacterium_3519-10								---------------------------KIGVVDTDYILSKLPQYKDAQDRLNAQITNWQTEIQTLQSEFDKKRTLLENERVLLIGD--QLKLREK-------EVDDLDKKIKTMINNGTLGEINNARSNLTKPFQDQIWNAIRTVSDKNALGIVLDKSNFLEKRYDYTDKVLDLLL--------------------------------------------------------------------- 						
Porphyromonas_asaccharolytica_DSM_20707							---------------------------KFALVDMQYILKNIPNYEMMNEQLETVSKRWQQEVKTLQDKAETLYKKYQSDLVFLTAE--QKRQREE-------EIVKTEQQATELQGKGPEGELFERRSKMVKPLQDEIWQAIKEIASQSGFQLVLDRSTFANPSIDISDQVLEKLG--------------------------------------------------------------------- 							
Petrimonas_mucosa												---------------------------KYAFIDMEYILGKIPAYEEGNKQLETLSKQWQEELDQAGREVEAMYKKYQADLVFLAGE--EKTKREN-------EIVAKENEINTLRNKGQQGELFKRREAIMKPIQDSIYNAVKEIATANSYQAVVDRASFASPEIDISDQVLARLG--------------------------------------------------------------------- 		
Hymenobacter_sp._DG25A											---------------------------KFGYVDSEYIMSKMPEYGAAQQELNTLSQNWQKDIESMRKDLDKMYRAYQAEEVLLTEP--MKKKRQD-------EILKKEQDIKAYQNKGFEGTLFKKRQELTKPVQDKVFEAIEKVAKKKQLAIVFDKAGYTNPTHDYTEFVLEELG--------------------------------------------------------------------- 			
Hymenobacter_sp._DG25B											---------------------------KFGYVDSEYIMSKMPAYGAAQQELNTLSQNWQKDIESMRKDLDKMYRAYQAEEVLLTEP--MKKKRQD-------EILKKEQDIKTYQNKGYEGTLFKKRQELTKPVQDKVFEAIEKVAKKKQLAIVFDKAGYTNPTHDYTEFVLEELG--------------------------------------------------------------------- 			
Rhodothermus_marinus_DSM_4252									---------------------------RIGYVDTEYILSKLPEYQAVQQKLDQMVRDWQAELDRRRQEIDRMFEEYQTRELLYTPE--ERQRRRE-------EIVRAEEELERLRQQGPEGELFRQQEALLRPIQERVLEAIETVARDEGYDYVLDKAAYAPPEHDLSDRVLAELN--------------------------------------------------------------------- 					
Rufibacter_tibetensis											---------------------------RFGYIDSGFILQKMPAYANAQSEVEKLSQTWQKEIEGMRAELEKLQKSYQAEEILLTPD--MKKKRQE-------ELNRKDTELREFQRKGFEGALFKRRQELIRPAQDQLFEAVEKIVRARGLNFMFDKSGYTDPRHDYTEFVLEELG--------------------------------------------------------------------- 			
Rhodothermus_marinus_SG0.5JP17-172								---------------------------RIGYVDTEYILSRLPEYQAVQQRLDQMVRDWQAELDRRRQEIDRMFEEYRARELLYTPE--ERQRRRE-------EIVRVEEELDRLRQQGPEGELFRQQEALLRPIQERVLEAIETVARDEGYDYVLDKAAYAPPEHDLSDRVLAELN--------------------------------------------------------------------- 						
Emticicia_oligotrophica_DSM_17448								---------------------------KFGYIDSEFITSKMPAYKKAQEDMDKYSEKWVNDIQGKYAEIEKMRQQFQQEEILLTAE--MKRERQK-------IIDEKEAELKELNNKGMNGMIFTKKKEIMKPILDDINKACEKVARQKQLMFIFDKASYTDPRHDYTDYVMEALG--------------------------------------------------------------------- 						
Bacteroidetes_bacterium_UKL13-3									---------------------------KFAYIDFQELMQQMPEYKKANTDMEAFGKTLQDELKKMSEELEKKYNDFQKNEAKMADAIKDLKQK---------ELRDMQSRIQEFQES---ENVRKKETELLKPIIEKAKTTIAATAKEGGYTYVFDSSPYKPEGDNLMGAVKKKLG--------------------------------------------------------------------- 					
Prevotella_enoeca												---------------------------KFALIDMEYVLNNIPAYERANEQLNRISKKWQAEVEALNTAAATLYKNYQNESVFLSQE--QKKAKQD-------AIMKKEKAAADLKKKGPEGELFKKRTSLITPIQEEIYNVVKEISERHGYALVIDRSSFGSPKVDISNEVLQKLG--------------------------------------------------------------------- 		
Bacteroides_helcogenes_P_36-108									---------------------------KFALIDMEYILKNIPAYERANELLDKSSKVWQSEVEKISEEAKKMYKDYQAQIATLSEE--QRGKREE-------AIVAKEKSASELRRQGPEGELYKKREGLMRPIQNEIYNAVKEISTQKGYSMVVDRASFASPSIDISNEVLAKLG--------------------------------------------------------------------- 					
Hymenobacter_swuensis_DY53										---------------------------KFGYVDSEFILSKLPDYTQAQQELNTLSANWQKDIETQKKDLDKLYRNYQAEEVVLTEA--MKKKRQD-------EILKKEQDIKAYQNRGFEGQLFKKRQELTKPVQDKVFEAVEKVAKKKQLAIMFDKSGYTNPVHDYTEFVLEELG--------------------------------------------------------------------- 				
Algoriphagus_sp._M8-2											---------------------------KLGYIDSEYILNKHPDYKVIQQELSKVSAEWKKEAQTLDQEIKELYSQLKAEEVLLTEE--MYQKKLA-------EIKIKEKTAQEFNSRGIEGLYYQKQAELLQPLQSKIYDAIERVTRRNNLAMLFDKAAWTDPRHDYSEFVLEELG--------------------------------------------------------------------- 			
Cyclobacterium_marinum_DSM_745									---------------------------KLGYVDTEYILNKHPDYKKIQGEMEALSSEWQKEAQNLEEEIQQMYSDLQGEQVLLTEE--MYQERLE-------LIREKQKEARAFNNRGENGQLYQKQAELLQPLQSTIYDAIDRVSKRNGIAILFDKASYTDPRHDYSDFIIEELG--------------------------------------------------------------------- 					
Cyclobacterium_amurskyense										---------------------------KLGYVDTEYILNKHPDYKKIQGEMEALSAEWKKEAQNLEEAIQQMYSDLQGEQVLLTEE--MYQERLA-------LIREKQKEARAFNNRGDNGQLYQKQAELLQPLQSTIYDAIDRVSKRNGIAILFDKASYTDPRHDYSDFILEELG--------------------------------------------------------------------- 				
Ornithobacterium_rhinotracheale_DSM_15997						---------------------------RFGYVDTDYVLSNLPAYGNAQKQLETQANNWAKEIGNLQSVLEQMQQELETERILLTKE--KIKEKED-------KIQEKKEEIKKLQIKGPDGDMINTRKKLVKPIQDQVYNAVNKVAKRRNYSFVFDKANYSDPKFDISEEVLKTLA--------------------------------------------------------------------- 								
Ornithobacterium_rhinotracheale_ORT-UMN_88						---------------------------RFGYVDTDYVLSNLPAYGNAQKQLETQANNWAKEIGNLQSVLEQMQQELETERILLTKE--KIKEKED-------KIQEKKEEIKKLQIKGPDGDMINTRKKLVKPIQDQVYNAVNKVAKRRNYSFVFDKANYSDPKFDISEEVLKTLA--------------------------------------------------------------------- 								
Rufibacter_sp._DG31D											---------------------------RFGYIDSGFILQKMPAYKNAQEEAEKLSQGWQKEIENMRAELEKLQKSYQAEEILLTPD--MKVKRQE-------ELTRKDAELREFQRKGFEGALFKRRQELVRPAQDQLFEAIEKVVRARGLNFMFDKSGYTDPRHDYTEFVLEELG--------------------------------------------------------------------- 			
Marivirga_tractuosa_DSM_4126									---------------------------KFGYVDSKFILSKMPEYKEAKEEINALTSAWQNEIKTMRKEIESMYAELKAEEVLLTKE--LKDERLA-------EIEKKEKEVEEYQNKGFDGLLFLKKKELVKPVQDKVFEAVEVVAKKERLQIVFDKAGYTDPVHDYTDLVLEELG--------------------------------------------------------------------- 					
Siansivirga_zeaxanthinifaciens_CC-SAMT-1						---------------------------RIGYIDTEYILENVPEYQEATAQLNAKAVKWKNEIDSKLSAIEQKRKDLSNEKALLTKE--LIDERDE-------DIAFEEKEILDYQQKGPNGDLFLQKKQLMQPIQDQIFAAVQDIASKKQYDFIFDKSSYSEKRFDLSEQIIRSIS--------------------------------------------------------------------- 								
Weeksella_virosa_DSM_16922										---------------------------RFCYVDTEFILNNFPAYTNAQTNLQRQTDAWQKEIELKKEAVAKLQAEFEAEKILLTDE--QVKAEQK-------KIDDELAAIRSLQDKGPTGDLINLRKSLVKPIQDQIYNATKQVADRLNYSFVFDKGSYTDPKFDISREVLKILV--------------------------------------------------------------------- 				
Capnocytophaga_ochracea_DSM_7271								---------------------------KIAHIDVQKLLEEMPERKSIESQLKKMEQGYMNDIQAAIKELQAKAQKYQNEAAALTEA--QLKAREAEFLKKSEEIKTMEENIRKTQQT---ENLQKKQQELVEPLLKKVKSSIEKIAKQRGLQYVLDSSAV-ATGDDLYSTVKKDLG--------------------------------------------------------------------- 						
Cardinium_endosymbiont_cEper1_of_Encarsia_pergandiella			-----------------------QVAPKIGYVDVGYIFGQLPEAIKNGEELQTFQEQLKNQIQLKANELERKFSDYQKQVDTFTEA--QQKQKQA-------ELNALHQSFRTLEQQ---VDIEKKYQAVIEPIHQKIKQVIHKIAKEQGYAFVLAKDTFAQPAFDLSELVLEQLK--------------------------------------------------------------------- 											
Algibacter_alginolytica											---------------------------RIGYIDTEYILQNVPEYQEATSQLEGKVQKWKVEIESKLTEIAQKRQDLSIEKPLLTKE--LIDEREE-------DINFEEKEILDYQQKGPNGDLMIQKKQLMQPIQDQIFAAVQDIADGRAYDFIFDKSAYSAKQFDLSEQIIRSIT--------------------------------------------------------------------- 			
Zunongwangia_profunda_SM-A87									---------------------------------MDYILQNIPEYQEASSQLDNRVQEWKNEIDAKRREISEIQTQLENERALLTKE--LLEEREE-------DIKYLQDQLTEYQQKGPGGDFILQKKQLIKPIQDQVFTAVQEIADRRNFDFIFDRTSYAKSNYDMSDQVLRIIT--------------------------------------------------------------------- 					
    ;
end;

begin mrbayes;
   set autoclose=yes nowarnings=no autoreplace=no;
   lset rates=gamma;
   prset statefreqpr=fixed(empirical);
   prset aamodelpr=fixed(lg);
   mcmc ngen=50000000 samplefreq=5000 printfreq=5000 Mcmcdiagn=yes Diagnfreq=5000 append=yes;
   sump;
   sumt;
end;
