# Supplementary material for: Phylogenetic comparison between Type IX Secretion System (T9SS) protein components suggests evidence of horizontal gene transfer
Source: PeerJ. 2020 Jun 26;8:e9019. doi: 10.7717/peerj.9019 (PMC7323717; doi:10.7717/peerj.9019)
Supplement: Supplemental Information 1 — T9SS components sequences, alignment of each T9SS protein family, NEX files used as input for MrBayes tool, genome annotation (GFF) file for Porphyromonas gingivalis and detailed Bayesian Inference trees with support values. [file peerj-08-9019-s001.zip › supplemental/Supplemental files/Supplemental Data S3/pore.nex]

#NEXUS

[ Data from: personal data ]

begin data;
    dimensions ntax=137 nchar=793;
    format datatype=protein interleave=no gap=-;
    matrix
Porphyromonas_gingivalis						-----------------------------------------------------------------------------------------------------------------------------------------------------------------------------EY---------------------------TKAADMYNTLYRRTSGENYRAAGRQAKALRGYLNAR-------AQTYQQGGNYKEAVLFRG-------------------------------W-NS-ARGD-FGP--YFTSS-----ITGLNDIY--------------PWDEGVPTITPDGSTIYYTLAQ--------VQIYSAAR-----WSNG-SLVDIHPSMSASGDYLYFVSN--GGS-------YGGKDIYRVKVSD-GSPENLGPDINTPGDEMFPFIDGDS--LFFASDG-HAGLGGLDIFKA---------------------------NMGQPVNSSADDFGLAGKNKEAL----KGVFCSNR---PHLFHF--------------------QGYV-----------DGSY--YVMLAGAS--GYLNQ-----------------------LQN-IFYDFDKATLRPESMKSLDELIRIL-TDNPDIRIELGSHADRKGPDAYNLGLSDRRAKSVVDYLTSR-GIAADRLTW-GYGKSVP--D--VLTEEFVQLNRRTEFRVI------------------------------------------------ 			
Porphyromonas_gingivalis_W83					-----------------------------------------------------------------------------------------------------------------------------------------------------------------------------EY---------------------------TKAADMYNTLYRRTSGENYRAAGRQAKALRGYLNAR-------AQTYQQGGNYKEAVLFRG-------------------------------W-NS-ARGD-FGP--YFTSS-----ITGLNDIY--------------PWDEGVPTITPDGSTIYYTLAQ--------VQIYSAAR-----WSNG-SLVDIHPSMSASGDYLYFVSN--GGS-------YGGKDIYRVKVSD-GSPENLGPDINTPGDEMFPFIDGDS--LFFASDG-HAGLGGLDIFKA---------------------------NMGQPVNSSADDFGLAGKNKEAL----KGVFCSNR---PHLFHF--------------------QGYV-----------DGSY--YVMLAGAS--GYLNQ-----------------------LQN-IFYDFDKATLRPESMKSLDELIRIL-TDNPDIRIELGSHADRKGPDAYNLGLSDRRAKSVVDYLTSR-GIAADRLTW-GYGKSVP--D--VLTEEFVQLNRRTEFRVI------------------------------------------------ 				
Porphyromonas_gingivalis_ATCC_33277				-----------------------------------------------------------------------------------------------------------------------------------------------------------------------------EY---------------------------TKAADMYNTLYRRTSGENYRAAGRQAKALRGYLNAR-------AQTYQQGGNYKEAALFRG-------------------------------W-NS-ARGD-FGP--YFTSS-----ITGLNDIY--------------PWDEGVPTITPDGSTIYYTLAQ--------VQIYSAAR-----WSNG-SLVDIHPSMSASGDYLYFVSN--GGS-------YGGKDIYRVKVSD-GSPENLGPDINTPGDEMFPFIDGDS--LFFASDG-HAGLGGLDIFKA---------------------------NMGQPVNSSADDFGLAGKNKEAL----KGVFCSNR---SHLFHF--------------------QGYV-----------DGSY--YVMLAGAS--GYLNQ-----------------------LQN-ILYDFDKATLRPESMKSLDELIRIL-TDNPDIRIELGSHADRKGPDAYNLGLSDRRAKSVVDYLTSR-GIAADRLTW-GYGKSVP--D--VLTEEFVQLNRRTEFRVI------------------------------------------------ 					
Porphyromonas_gingivalis_TDC60					-----------------------------------------------------------------------------------------------------------------------------------------------------------------------------EY---------------------------TKAADMYNTLYRRTSGENYRAAGRQAKALRGYLNAR-------AQTYQQGGNYKEAALFRG-------------------------------W-NS-ARGD-FGP--YFTSS-----ITGLNDIY--------------PWDEGVPTITPDGSTIYYTLAQ--------VQIYSAAR-----WSNG-SLVDIHPSMSASGDYLYFVSN--GGS-------YGGKDIYRVKVSD-GSPENLGPDINTPGDEMFPFIDGDS--LFFASDG-HAGLGGLDIFKA---------------------------NMGQPVNSSADDFGLAGKNKEAL----KGVFCSNR---PHLFHF--------------------QGYV-----------DGSY--YVMLAGAS--GYLNQ-----------------------LQN-IFYDFDKATLRPESMKSLDELIRIL-TDNPDIRIELGSHADRKGPDAYNLGLSDRRAKSVVDYLTSR-GIAADRLTW-GYGKSVP--D--VLTEEFIQLNRRTEFRVI------------------------------------------------ 				
Porphyromonas_gingivalis_381					-----------------------------------------------------------------------------------------------------------------------------------------------------------------------------EY---------------------------TKAADMYNTLYRRTSGENYRAAGRQAKALRGYLNAR-------AQTYQQGGNYKEAALFRG-------------------------------W-NS-ARGD-FGP--YFTSS-----ITGLNDIY--------------PWDEGVPTITPDGSTIYYTLAQ--------VQIYSAAR-----WSNG-SLVDIHPSMSASGDYLYFVSN--GGS-------YGGKDIYRVKVSD-GSPENLGPDINTPGDEMFPFIDGDS--LFFASDG-HAGLGGLDIFKA---------------------------NMGQPVNSSADDFGLAGKNKEAL----KGVFCSNR---SHLFHF--------------------QGYV-----------DGSY--YVMLAGAS--GYLNQ-----------------------LQN-ILYDFDKATLRPESMKSLDELIRIL-TDNPDIRIELGSHADRKGPDAYNLGLSDRRAKSVVDYLTSR-GIAADRLTW-GYGKSVP--D--VLTEEFVQLNRRTEFRVI------------------------------------------------ 				
Porphyromonas_gingivalis_AJW4					-----------------------------------------------------------------------------------------------------------------------------------------------------------------------------EY---------------------------TKAADMYNTLYRRTSGENYRAAGRQAKALRGYLNAR-------AQTYQQGGNYKEAALFRG-------------------------------W-NS-ARGD-FGP--YFTSS-----ITGLNDIY--------------PWDEGVPTITPDGSTIYYTLAQ--------VQIYSAAR-----WSNG-SLVDIHPSMSASGDYLYFVSN--GGS-------YGGKDIYRVKVSD-GSPENLGPDINTPGDEMFPFIDGDS--LFFASDG-HAGLGGLDIFKA---------------------------NMGQPVNSSADDFGLAGKNKEAL----KGVFCSNR---SHLFHF--------------------QGYV-----------DGSY--YVMLAGAS--GYLNQ-----------------------LQN-IFYDFDKATLRPESMKSLDELIRIL-TDNPDIRIELGSHADRKGPDAYNLGLSDRRAKSVVDYLTSR-GIAADRLTW-GYGKSVP--D--VLTEEFVQLNRRTEFRVI------------------------------------------------ 				
Porphyromonas_gingivalis_A7A1-28				-----------------------------------------------------------------------------------------------------------------------------------------------------------------------------EY---------------------------TKAADMYNTLYRRTSGENYRAAGRQAKALRGYLNAR-------AQTYQQGGNYKEAALFRG-------------------------------W-NS-ARGD-FGP--YFTSS-----ITGLNDIY--------------PWDEGVPTITPDGSTIYYTLAQ--------VQIYSAAR-----WSNG-SLVDIHPSMSASGDYLYFVSN--GGS-------YGGKDIYRVKVSD-GSPENLGPDINTPEDEMFPFIDGDS--LFFASDG-HAGLGGLDIFKA---------------------------NMGQPVNSSADDFGLVGKNKEAL----KGVFCSNR---PHLFHF--------------------QGYV-----------DGSY--YVMLAGAS--GYLNQ-----------------------LQN-ILYDFDKATLRPESMKSLDELIRIL-TDNPDIRIELGSHADRKGPDAYNLGLSDRRAKSVVDYLTSR-GIAADRLTW-GYGKSVP--D--VLTEEFIQLNRRTEFRVI------------------------------------------------ 					
Proteiniphilum_saccharofermentans				-T---------------------------------------------------------------------------------------------------------------------------------------------------------------------------EY---------------------------YAASETYRKLYRNIMAENYRKLNQSSRALAAYSNAI-------ARMLHREGNYAGAEAYRR-------------------------------F-NS-NRGE-FSP--YFTSS-----ITGMNDLF--------------GYDEGTPSFSPDGEWMYYTFSD--------AKIYLSRW-----WSEG-RPLEIHPAISPSGRWLYFVSD--PGG-------HGGKDIWRASVTN-LLVENLGPDINTAGDELFPYLRNDI--LYFSSDG-HPGMGGLDMFVAVDLEWERGRGGQVTGERVDGETWK---NLGAPLNSSADDFGIT----------EKGFFSSNR---DHIYSF--------------------EGFV-----------EGEY--YLLMASAD--GFLNQ-----------------------LDN-IFYDFDSATLRPESKDELGLLIDLL-NEHPSVAIELAAHTDRKGSDEYNSDLSLRRAQSVVNYLSAH-GINPQRLSA-GFGKTRP--D--LLTEEFIQINRRTSFEVI------------------------------------------------ 					
Parabacteroides_sp._YL27						-----------------------------------------------------------------------------------------------------------------------------------------------------------------------------EY---------------------------YDASRTYRGVYNKLMGLCYRKLNMSARASAAFQNAL-------AQSLQSEGRYRDANAYQD-------------------------------F-NS-RRAD-FSP--YFTTT-----ITGMGDIW--------------EHDEGIISFSPDGSTMYLTRAR--------VEIFTSQR-----WSAP-VKFEIHPAVSPDGNWLIFASD--PGG-------MGGLDLWRINLK--GTLENLGEFINTPGDECFPYMRADS--LYFASDG-HAGLGGLDLFRA---------------------------NMGYPVNSASDDFGIT----------ESGYFSSNR---DHLYSF--------------------SGMV-----------DGSF--YVMLAGAK--GYLNA-----------------------VDN-IFYDFDKATLRPESKTALDSIVQVL-RDNPNVTIEMASHTDRWGSEEYNQKLSQRRAQSVIDYLVAA-GIRPERLSP-GYGKSRP--D--VLNEEFIQINRRTEFQVL------------------------------------------------ 			
Gramella_forsetii_KT0803						-----------------------------------------------------------------------------------------------------------------------------------------------------------------------------AY---------------------------LEATDVYKELI---LGDTYMMLRSPENAVFYYGDII-------AQALRGVKRYDESQWLRK-------------------------------F-NS-EFSD-FGV--YFVSA-----WNGELDIY--------------KLHDGPAVVSPDGNTIYFTRN---------LKLYSATN-----WAEV-KELVFHPSLSSDGKTLYFTSD--PNG-------FGGTDIYMVSVDE-GTPENLGEPVNTEFDETFPFMDTDG--LYFSSNG-HAGLGLFDIFR----------------------------NLGEPVNSNMDDFAYF----------KEGYISTNR---DDIFVF--------------------KGQVT----------EGNY--FPVEAKEI--EYETF-----------------------IDN-IYFDFDKSNIRPDAATELDKLVALMKDEYPELVIEIGSHTDRRGTNSYNEKLAERRAKSTYDYLVSK-GISEDRIVEKGYGETKP------------QLNRRSMFSVV------------------------------------------------ 			
Salegentibacter_sp._T436						-----------------------------------------------------------------------------------------------------------------------------------------------------------------------------AY---------------------------TEAVDVYKELI---LADTYMKLRSPENAVFYYEDVL-------AQALRGAKRYEESEWLQK-------------------------------F-NS-EFSD-FGA--YLISA-----WNEELDIY--------------KLHDGPISFSPNGETLYFTRN---------LKIYSAQK-----WINI-QELPFHPTVSQDGKTLFFASN--PGG-------QGRTDLFKVSIKG-GIPENLGSKINTPEDETFPFIDEEN--LYFSSTG-HGGYGLADIFKT---------------------------NLGETINSNLDDFSYF----------NAGFIASNR---DNIYSF--------------------KGKVT----------DGDY--IPLEAKQI--EYQNF-----------------------INN-IYFDFDKSNIRADAAKELDKLVKLMKEEYPDLVIEIGSHTDKRGSDIYNDALAERRAKATRDYLIAE-GVSGERLQKQAFGERKP------------QLNRRSMFSVV------------------------------------------------ 			
Dokdonia_sp._4H-3-7-5							-----------------------------------------------------------------------------------------------------------------------------------------------------------------------------AY---------------------------IDAIEIYKDLV---IAEAYYYNGKYSQAQEWYGKLT-------AQTLRAIKEYDKSEMMQI-------------------------------M-NS-RYSD-FGP--IFASA-----WNNQLDLY--------------IFHESTPTFTKDGKTMYFTRN---------LKIYKSRL-----WSEA-VEVSFHPALSADGKTLYFSSD--PGS-------VGLSDIWKVAISG-GEPVNLGKPINTEGRDAFPFMSSTG--LYYASDG-YPGLGGLDIFVT---------------------------SLGEPINSSADDFAYI----------KTGFFSSSR---DDIYRF--------------------LGFIT----------RGLY--YVIRATSK--LYYAK-----------------------LNP-IYFDYNKSDIRPDAALELTKVISAM-KQVPDMVISVRSHTDSRGKDDYNLSLSDRRAKSTVAYIISR-GIDANRISG-GYGETQL------------QLNRRSEFIVI------------------------------------------------ 		
Marivirga_tractuosa_DSM_4126					-----------------------------------------------------------------------------------------------------------------------------------------------------------------------------EF---------------------------DSAIDLYQQAL---IAESYRLSNRLEIAEPYYKASI-------SLSLKANSNYDKAEVLES-------------------------------I-NT-PAAE-YAP--YFTST-----ATGDSDIY--------------DANEGSVAIDSRGRTMVFARG---------VNLYITRY-----WSEP-ELMKITPAFSEDGRTLYFSST--EGG-------FGGVDLYSATVNS-GNVRNLGNKINTPEDEMFPSASQDG--LYFSSNG-HPGLGKLDIFVA---------------------------HLGKPMNSNKDDFAVF----------DRGFFSSDR---DDIYTF--------------------AGVTT----------DGEF--YFIIAEKD--NYFTTSQLT-------------------LEN-IYYDFDSANIRADAAIELDKLVTIL-KDNPPIKIELSSHTDARGEAAYNQELSKRRAESAVAYIISQ-GIDPSRIKA-GYGESQL------------ETNRRTEFKVT------------------------------------------------ 				
Zobellia_galactanivorans						-----------------------------------------------------------------------------------------------------------------------------------------------------------------------------SF---------------------------SPAIDIYKKVL---LGNSYYYNADYEDAANTYKRLV-------AQTLKTLEDYETSVIMAK-------------------------------Y-NS-PYSE-FAP--IFSSD-----WNSKLDLY--------------RLHESTSVVTKDGQTLYFTRN---------LKIFKAVM-----WSNI-EELPFHPTLSADEKTLYFASD--PGS-------FGESDIFKVAINE-GTPENLGDVINTEARETFPFVTSKD--LYFSSDG-HPGLGGLDIFAT---------------------------NVGEPVNGRMDDFTFI----------REGYFASNR---DDIYAF--------------------SGVVR----------EGKY--NFVRAMTE--GYIPS-----------------------LST-IYFDFDKYNIRKDSEIEVEKVIAAM-EKYSSLRIKVNSHTDSRGKDSYNLWLSQKRAEATVNYMISK-GIAKERLEG-GFGETKL------------ELNRRSEFIIL------------------------------------------------ 			
Maribacter_sp._1_2014MBL_MicDiv					-----------------------------------------------------------------------------------------------------------------------------------------------------------------------------AY---------------------------AEAIESYEELV---LGDAYYQKGDYNASAYWYEQLF-------AQTLKSSGNYELSVWMQK-------------------------------V-NS-ASAD-FAP--IFSTA-----WNNKTNLY--------------KTHESSTAFTKDGSTVYFTRN---------LKIYRATL-----WEDI-MELPFHPTLSNDERKLYFASD--PGT-------YGQSDIFVVDINE-GTPKNLGNEINTESRETFPFITEDE--LYFASDG-HPGLGGLDIFAT---------------------------NVGEPVNSVQDDFSFI----------KKGYFASSR---DDIYSF--------------------TGVVR----------TGMF--YKILAFKK--DYEEG-----------------------IDP-IYFDFDEYFIREDASVSINKVLVYL-NEFPSVKVQVRSHTDSRANDVYNKNLSAKRAKATADYLIKK-GISSDRITY-GYGETAL------------QLNRRSEFIVV------------------------------------------------ 				
Maribacter_sp._T28								-----------------------------------------------------------------------------------------------------------------------------------------------------------------------------SF---------------------------RPAIDIYKKVL---LGDSYYYNAEYKDAGDTYMKLM-------AQTLKTLGDYDTSMIMSK-------------------------------F-NS-PYSE-FAP--IFSSD-----WNAKLDLY--------------RYHESTSVVTKDGKTLYFTRN---------LKIFRAKL-----WDEI-EELPFNPALSADEKTLYFVSD--PGT-------VGESDLFFVTINQ-GSPQNLGPNINTEARETFPYITSEE--LYFSSDG-HPGLGGLDVFAT---------------------------NVGKPVNSNSDDFTFI----------RTGYVASNR---DDIYSL--------------------TGTVR----------DGTY--NFVRALME--GYIPF-----------------------LST-IYFDFDKYNIRKDSEVEIEKVIAAM-EKYPSLKLKVNSHTDSRGPAAYNLWLSQKRAESTVNYMIKK-GISSDRLVS-GFGETKL------------DINRRSEFIIL------------------------------------------------ 	
Cellulophaga_baltica_NN016038					-----------------------------------------------------------------------------------------------------------------------------------------------------------------------------SY---------------------------ALAITTYEALV---LGDANFNNGDYNKAAEWYGKLF-------AQSLKSTEDYKKSVYMKK-------------------------------V-NS-KNSE-FAP--VFASA-----WTNKLNLY--------------KTHESSTAFTKDGTTVYFTRN---------LKIYRASL-----WGNV-IELPFHPSLSADEKTLYFASD--PPS-------LGASDIFKVAIHE-GTPENLGNTINTEARETFPFIAESG--LYFSSDG-HPGLGGLDVYTV---------------------------NVGEPINSKEDDFSII----------LKGFFASNR---DDIYAF--------------------NGSII----------QGKF--YRFVAEVE--GYNDE-----------------------LKT-IFFNTNSSYLNPDAFPELDKVVAYM-KEFPNARVEVGSHSDSRDSDRYNLWLSDRRAKSTVSYIVSM-GISENRITG-GYGETLL------------ALNRRSEFIVF------------------------------------------------ 				
Capnocytophaga_canimorsus_Cc5					-----------------------------------------------------------------------------------------------------------------------------------------------------------------------------AY---------------------------VDAISIYERIA---LGNSYYFNADYRNALVWYEKLF-------AQSLKSAERYEESAMMNR-------------------------------I-NT-EYSE-YGT--VFAAS-----WTGEYNLY--------------KFNESTAVFTADGNTVYFTRN---------LKILKSTK-----WSKP-VELPFHPALSPDEKYLYFASN--RGS-------RGASDIFRVEILS-GKPENLGENVNTDGRESFPFISKNN--LYFASDG-FPGLGGLDIFAA---------------------------NVGRPANSPDDDFCYV----------RVGFLTSNR---DDIYSF--------------------RGVVK----------DGTF--YYVKGAKE--GYETA-----------------------IEN-IYFDFDKSNIRYDASVQLAKILEVM-QEYPKMKIDVRSHTDSRGSDSYNMALSDRRVKSTIKWLISN-GISADRLTG-GYGESQL------------QANRRSEFIIV------------------------------------------------ 				
Parabacteroides_distasonis_ATCC_8503			-----------------------------------------------------------------------------------------------------------------------------------------------------------------------------EY---------------------------YEAAAIYRKVYTKTMAECNRLINNTAKATSAYMNAI-------GQMLQKTGRYPEAKNYDI-------------------------------F-NS-RRGE-FSP--YFASS-----ITGQNNLF--------------EYDEGTPSFSPDGNTMYYTYCA--------AEIYISTR-----WGKG-TRATIHPSISPDGKYLYFVSD--VGG-------FGGKDIFRARVAG-GPMENLGEEINTPGDEMFPYVRDSV--LYFASNG-HPGMGGLDLFKA---------------------------NLGAPINSMADDFGIT----------ERGFFCSNR---DHIYSF--------------------EGIV-----------DGTY--YVMMASAR--GYLNQ-----------------------IDN-IFYDFDKATLRPESKKALDEMIKML-NDNPNVTIELGAHTDRKGTDQYNERLAQRRAQSVVDYLIAG-GIEAARLEA-GYGESVP--D--VLTEEFIQINRRTEFKVL------------------------------------------------ 						
Porphyromonas_asaccharolytica_DSM_20707			-----------------------------------------------------------------------------------------------------------------------------------------------------------------------------RY---------------------------ALAADSYYTLYRRTAAENYRRLGNTPRALNCYNLAL-------AQELQQLARWREAKAYEQ-------------------------------L-IS-PYAE-FAP--YFTSS-----VTGLNNLF--------------AEDEGTPSITSDGNTLYYSYAE--------VQIYKASK-----WGKG-ERVPIHPAIDASGRYLYFVSE--GAG-------LGGKDLYRIALSE-GKPENLGNEINTPGDELFPTMVGDS--LYFSSNG-RVGLGGLDLYKA---------------------------HLGAPMNSPADDYAIT----------EEGYLSSTR---PHLYRF--------------------DGFV-----------DGSF--YVLHASHP--DYLNQ-----------------------IHD-IYYDFDRASLRPEGKKSLDYLITLL-EQNPDVRLELSSHTDRKGSQAYNQKLSQRRAQSVVDYLIAK-GIAADRLEA-GYGKERP--Q--ELTAEWVQLNRRTEFTVI------------------------------------------------ 						
Barnesiella_viscericola_DSM_18177				-----------------------------------------------------------------------------------------------------------------------------------------------------------------------------EY---------------------------YDAAQTYRKVYGKTMGECYRRINMAPRSAAAYQNAI-------ARSQQFEGKYKEAKNYQA-------------------------------L-NS-RRSD-FSP--YFTSS-----ITGTSDIY--------------EDDEGVISFSPDGTTMYLSKAR--------VEIYTSTR-----WSAA-KKYEIHPAVSPDGQYLYFVSD--PGG-------YGGKDLWRISLT--GTLENLGVQINTPGDEMFPYIRSNG--LYFASDG-HPGMGGLDIFRA---------------------------NMKYPINSSADDFGIT----------ETGFFSSNR---DNIYTF--------------------SGTV-----------DGSF--YVMLATCR--GYLNS-----------------------IEN-IFYDFDQATLRPESEASLNELVKML-NDNPNVSIELGAHTDMKGSEQYNQRLSDRRAQSVVDYLIKS-GIDPRRLQP-GYGESKP--D--VLTEEYIQINRRTEFQVL------------------------------------------------ 					
Petrimonas_mucosa								-----------------------------------------------------------------------------------------------------------------------------------------------------------------------------EY---------------------------FAASETYRRVYRDIMAEACRRLNLVSRAANAYANAI-------AQTLHKLGKYRQAQAYEN-------------------------------F-NS-NRGE-FSP--YITSS-----ITGMNDIF--------------PFDEGTPSVSADDNYLFYTYSP--------PRIYYAQR-----WSAG-KELKMHPSVSPSGSYLYFVSD--PGG-------YGGKDIWRARLEG-LSTENLGPEINTPGDEMFPYIRDDS--LYFSSDG-HPGLGGLDLYEA---------------------------HMDSPINSSMDDFGIA----------ERGFFSSNR---DHIFSF--------------------EGSV-----------EGTF--YLLLASNE--GFLNG-----------------------LEN-IFFDFDKAELRPESREELDRLVEIL-NDNPAVTIELSAHTDRKGDETYNENLSLRRASSVMRYLIDN-GVDPLRLSA-GYGKKVP--D--RLDETFIQLNRRTEFRVT------------------------------------------------ 	
Bacteroides_cellulosilyticus					-----------------------------------------------------------------------------------------------------------------------------------------------------------------------------EY---------------------------FDAARHYKTAYTRTQGDCYRRINYTLKAKGAYMNAV-------AEMLRKNGEYAAAPYYEN------------------LPTGKER------L-VS-RRSD-YSP--YFTST-----ITGMADIF--------------EFEEGACSFSSDGKTMYFTRCR--------AEIYVSQR-----WGAP-QKCAIHPVLSPAGDYLYFVSD--PGG-------QGGLDLWRINITR-GYVDNLGPEINTSADEMFPTFSPDG--LYFSSTG-HPGMGGLDIFRA---------------------------NMQSPVNSQGDDFGMT----------NRGFFSSNR---DHIYSF--------------------KGLV-----------DGTF--YALLASCR--GYLND-----------------------IEN-IFYEFDKADLTSESTVALDELIELL-NDNPNVTIELSAHCDYKGNDDYNLRLSQRRAESVVRYLIKG-GIDPERLTP-GYGEQQP--D--VLTEEFIAINRRTEFKVL------------------------------------------------ 				
Fermentimonas_caenicola							-----------------------------------------------------------------------------------------------------------------------------------------------------------------------------LY---------------------------YKASESYRKLYSESMAESYRKLGRSARALSAYRSAI-------AKMLHKEGEYELAEAYDE-------------------------------F-NS-GGSE-YSP--YFTSS-----VTGTSDLF--------------AFDESTPSITKDGRYLFYTASS--------PEIYISRR-----WTKG-VPFEIHPSISPSGRYLYFVSD--RGG-------YGGKDIWRARLSS-DTVENMGPIINSSGDELYPYVRDDN--IYFSSDG-HPGMGGLDIFEA---------------------------NIKSPINSSQDDFGIT----------EKGYFSSNR---HHIYSF--------------------EGFA-----------EGVY--YLLMASAD--GFLNQ-----------------------LDN-VFYDLNSAKLRPESKSALDELIALL-NEHPEISIELTAHTDRLGDEGYNINLSANRAKSVVDYLVQN-GIDQYRLKA-GCGKSAP--D--ILNEEFIQLNRRTEFRVL------------------------------------------------ 		
Prevotella_fusca_JCM_17724						-----------------------------------------------------------------------------------------------------------------------------------------------------------------------------EY---------------------------YDAATQFKTAYQRTMAGCYERISSSQRAIAAYRNAI-------ADNLMKEGSYAEAKEYRI-------------------------------L-NS-RRQD-YSP--YFTST-----ITGAGDIF--------------EADEGTPAFSVDGREMYITQCL--------AQIAVSNR-----WGKA-TKLEIHPAVSPDGNWLYFTSD--PGG-------KGGLDIWRVRLTG-GGVENLGEPINTPGDEEFPTFRPNG--LYFSSNG-HGGLGGLDIFIA---------------------------HPGFPLNSQGDDFGMT----------NRGFFSSNR---DHIYSF--------------------KGWV-----------DGSF--YIFLATCN--GYLNH-----------------------IDN-IFYDFDKATLRPESEKALDALVNLL-KENPNVTIELSAHTDYVGSADYNKRLSQRRADAVVAYLTTH-GIVKERLTP-GYGKERP--D--VLTEEFIQLNRRTEFTVL------------------------------------------------ 			
Prevotella_denticola_F0289						-----------------------------------------------------------------------------------------------------------------------------------------------------------------------------EY---------------------------YDAATQFKTAYQRTLADCYSRISSFQRAIAAYRNAI-------AENLMKNGSYTEAKEYRI-------------------------------F-NS-RRQD-YSP--YFTST-----ITGVGDIF--------------EADEGTPAFSADGREMYITQCL--------AQIAVSNR-----WGKA-TKLEIHPAVSPDGNWLYFTSD--PGG-------KGGLDIWRVRLTG-GGVENLGDPVNTPGDEEFPTFRPNG--LYFSSNG-HGGLGGLDIYIA---------------------------HPGYPLNSQGDDFGMT----------NRGFFSSNR---DHIYSF--------------------KGWV-----------DGSF--YVLLATCN--GFLNH-----------------------IDN-IFYDFDKATLRPESEKALNELVKLL-EENPNVTIELSAHTDYIGSAEYNKRLSQRRADAVVAYLTSH-GIVRDRLTP-GYGKERP--D--ILTEDFIQLNRRTEFTVL------------------------------------------------ 			
Prevotella_intermedia_ATCC_25611___DSM_20706	-----------------------------------------------------------------------------------------------------------------------------------------------------------------------------EY---------------------------HDAATQFKTAYQRTMAFCYDRISSSQRAIAAYRNVI-------AANLMKAGAYPEAKEYNI-------------------------------F-NS-RRQD-YSP--YFTST-----ITGVGDIF--------------EADEGTPAFSVDGREMYITQCL--------AQIAVSNR-----WGKP-KKLEIHPALSPDGNWLYFVSD--PGG-------KGGLDIWRVRLIG-GGVENLGAPINTPGNEMFPTFRPNG--LYFSSDG-HGGLGGLDIFIA---------------------------HPGFPLNSQGDDFGMT----------NRGFFSSNR---DHIYSF--------------------KGWV-----------DGSF--YIVLATCQ--GYLNH-----------------------IDN-IFYDFDKATLRPESEAALDKLVKLL-EENPNITIELSAHTDYKGSADYNKRLSQRRADAVITYLIKK-GIAAERLSP-GYGKEKP--D--VLTEEFIQMNRRTEFIVL------------------------------------------------ 								
Prevotella_intermedia							-----------------------------------------------------------------------------------------------------------------------------------------------------------------------------EY---------------------------HDAATQFKTAYQRTMAFCYDRISSSQRAIATYQNVI-------AANLMKAGAYPEAKEYNI-------------------------------F-NS-RRQD-YSP--YFTST-----ITGVGDIF--------------EADEGTPAFSVDGREMYITQCL--------AQIAVSNR-----WGKP-KKLEIHPALSPDGNWLYFVSD--PGG-------KGGLDIWRVRLIG-GGVENLGAPINTPGNEMFPTFRPNG--LYFSSDG-HGGLGGLDIFIA---------------------------HPGFPLNSQGDDFGMT----------NRGFFSSNR---DHIYSF--------------------KGWV-----------DGSF--YIVLATCQ--GYLNH-----------------------IDN-IFYDFDKATLRPESEAALDKLVKLL-EENPNITIELSAHTDYKGSADYNKRLSQRRADAVITYLIKK-GIAAERLSP-GYGKEKP--D--VLTEEFIQMNRRTEFIVL------------------------------------------------ 		
Prevotella_intermedia_17						-----------------------------------------------------------------------------------------------------------------------------------------------------------------------------EY---------------------------HDAATQFKTAYQRTMAFCYDRISSSQRAIATYQNVI-------AANLMKAGAYPEAKEYNI-------------------------------F-NS-RRQD-YSP--YFTST-----ITGVGDIF--------------EADEGTPAFSVDGREMYITQCL--------AQIAVSNR-----WGKP-KKLEIHPALSPDGNWLYFVSD--PGG-------KGGLDIWRVRLIG-GGVENLGAPINTPGNEMFPTFRPNG--LYFSSDG-HGGLGGLDIFIA---------------------------HPGFPLNSQGDDFGMT----------NRGFFSSNR---DHIYSF--------------------KGWV-----------DGSF--YIVLATCQ--GYLNH-----------------------IDN-IFYDFDKATLRPESEAALDKLVKLL-EENPNITIELSAHTDYKGSADYNKRLSQRRADAVITYLIKK-GIAAERLSP-GYGKEKP--D--VLTEEFIQMNRRTEFIVL------------------------------------------------ 			
Prevotella_enoeca								-----------------------------------------------------------------------------------------------------------------------------------------------------------------------------EY---------------------------FDAAEQFKQAYAKTLAGCYARINAAPKAVAAYRNAQ-------AQQLMKIGAYREADMFGT-------------------------------L-NS-RRAD-YSP--YFTST-----ITGTGDIF--------------PADEGACTFSADGRTMYLTQCT--------AMIVKSTR-----WGQP-QALVIHPAVSPDGEWLYFTSD--PGG-------LGGLDLWRVRLTA-GGAENLGAPINTSGNEEFPTFRPNG--LYFSSDG-HPGFGGLDIFIA---------------------------HPGVPLNSPGDDFGMT----------NRGFFSSNR---DHLYSF--------------------KGWV-----------DGSF--YLLLATCK--GFLNH-----------------------IDN-IFYDFDKATLRPESARALDELVGLL-QENPHVTIELSAHCDYKGSAEYNKRLSQRRAETVVDYLVAH-GIARDRLTP-GYGKEKP--D--VLTEAFIQLNRRTEFIVL------------------------------------------------ 	
Draconibacterium_orientale						-----------------------------------------------------------------------------------------------------------------------------------------------------------------------------EY---------------------------YKAIEKYRKARKNELAECYRAIGLYDYAAQNYKFAI-------ADMLRITQKYEEAETYRT-------------------------------I-NS-RESD-FAP--YFTSS-----ITGQTDIY------------M-GDEEGAVSLSSSGEEMIFTRCR--------AELYSTSQ-----WSNP-IKLQIHPALNPDGTEIYFVSD--PGG-------QGGKDIWKATVDG-GRPVNLGPAVNTSADEMFPFVRDNG--LYFASNG-HIGQGGFDLYHA---------------------------NMGSPMNSPSDDFGIA----------NKGMFTSNR---DDIYSF--------------------EIDVF-----------GKF--YVFAAFKD--GFLRD-----------------------VDN-INYEFGSWELLESSKSALDTLVQIL-VFNPTITIELMAHTDYVGSDQFNFDLSQKRAQSVVDYLIEK-GINPERLVA-GYGETWP--D--ELTEEFIGINRRTEFRVL------------------------------------------------ 			
Bacteroidetes_bacterium_UKL13-3					--------------CGPSK----------------------------------------------------------------------------------------------------------------------------------------------------------EY---------------------------FVAGENYKAVYS--TAECYRLANDTKNAENWYRKAV-------GQALKSNQKFSEAIELNN-------------------------------L-NT-KWSD-FSP--YFTSD-----WTGNTDIY--------------PYNDGTVCFDPKGSTMYFTQC---------CRIFSAAA-----WGDP-QPLSFHPCLTKDGMTLYFASD--PGG-------FGGKDIWYVTYTK-GDPINIGSTINTAGDDMYPFIADDG--LYFSSNG-HVGLGGVDIYYS---------------------------NMKTPINSGGDDFAMT----------ESGYFSSNR---DDIYRF--------------------SGVAR---------SAGSY--YELFAARE--DYY-D-----------------------LEG-IYYDLDKANIRPDAAIILDTMVVLL-NKYPKIRIELGSHTDCRADSAYNQDLSQRRADSAVAYINRK-GIDLERMVA-GYGEAKL------------QMNRRTTFRLL------------------------------------------------ 				
Odoribacter_splanchnicus_DSM_20712				-----------------------------------------------------------------------------------------------------------------------------------------------------------------------------RF---------------------------YKAGSKYEKAY---AGQVNQNVNRLKEAYNWLRKAE-------AQLAVMNDDTATAEYYRK----------------------------DLRF-NS-RYSD-FAP--LLAST-----VTGESHIY-R------------NRSEGVMCFAPDGRTLYFTSSR--------TRIYKVIREETEKWGSV-SLAGIHPALTPDGLRLYFVTDQ-PGG-------FGGKDIWYVD----GQPQNAGELINTAGDEMFPYVRENG--FYFASNG-HYGFGGLDLYKV---------------------------HLPAPLNSFADDFGIA----------EDGLLTSGR---DHIYRF--------------------VNTVT----------LGRA--YVFVTDHP--RFLKG-----------------------IPN-IYFDVAKWELRPEARQNLEELLTIL-EDNPNITIELSAHTDMVGNDEANRILSEHRARAVVDYLIGK-GVYWDRLEA-GYGETQP--E--VLNERFFQLNRRIEFKVLLFNLRAVKGRFFTLQLGVFKNVLNQFRVVFTEKLSHGVVRYCTGVYDT 					
Gramella_flava_JLT2011							-----------------------------------------------------------------------------------------------------------------------------------------------------------------------------AY---------------------------LEATDVYKELI---LGDAYMMLRSPENAVHYYGDVI-------AQALRGVKRYEESTWLKK-------------------------------L-NS-EVSD-FGV--YFVSA-----WNGELDVY--------------KLHDGPVVISPDGKTIYFTRN---------LKLYSASW-----WTDV-KELPFHPTLSKDGKTLYFASD--PGG-------MGGTDIYKVSVD--GTPENLGEPVNTEFDETFPFMDTDG--LYFSSNG-HAGLGLFDLFR----------------------------NLGESINSNMDDFAYF----------RQGYISSNR---DNIYVF--------------------KGTVT----------DGNY--IPIEAKEI--EYETF-----------------------INN-IYFDFDKSNIRPDAAQELDKLVDLMQNEYPELVIEINSHTDRRGTNAYNEKLAERRAKSTYDYLISK-GIAPERIADKGHGETEP------------QLNRRSMFKVV------------------------------------------------ 		
Gramella_sp._LPB0144							-----------------------------------------------------------------------------------------------------------------------------------------------------------------------------AY---------------------------LKATELYKELI---LGDSYMMLRSPENAVHYYGDVI-------AQALRGVKRYEESQWLKK-------------------------------F-NS-GVSD-FGV--YFVSA-----WTGELDLY--------------KLHDGPLVISPDGNTMYFTRN---------LKLYIATK-----WTGV-QELPFHPALSPDGKTLYFASD--PGG-------MGGTDIYKVPITG-GSIENMEEPVNTPFDETFPFVDADS--LYFSSNG-HAGLGLFDIFR----------------------------NLGEPINSSMDDFAYF----------REGYISTNR---DNIFVF--------------------TGQVT----------LGHY--LPIEAKEI--RYQTF-----------------------IDN-IYFDFDKSNIRPDAAKELDKLVTLMKEQYPQLVIEIGSHTDRRGSNAYNEKLAERRAKSTYDYLISK-GIKKDRIKIQGFGETKP------------QLNRRSMFSVV------------------------------------------------ 		
Rufibacter_tibetensis							-----------------------------------------------------------------------------------------------------------------------------------------------------------------------------EY---------------------------ELAINNYQAAL---LAEAYRLSNRLPQAEQYYKAAL-------GMALKANGKYEEATQLQS-------------------------------A-NT-GASE-FSP--IFSST-----GNGELNLY--------------EVHDASPAFTNDGRTMVFARG---------VDLYISQY-----WSEP-RPASFSPAFSPDGRTLYFSSN--RGG-------QGGRDIWKTTLDA-SRPENLGPTINTPGNESFPYVGPDS--LYIASDG-HPGLGGLDLFRI---------------------------NMGTPINSVGDDFSLL----------NQGFLASNR---DDLYSF--------------------DGKVV----------QGNF--YSVIAERT--GYFTASQLT-------------------VEN-IFYDYDKADIRPDAAVELDKLVQTL-VDNPAITIELSSHTDSRGVDIYNQDLSQRRAQSAVDYIISK-GIDPKRITA-GYGESRP------------QRNRRTEFTVT------------------------------------------------ 		
Dokdonia_donghaensis_DSW-1						-----------------------------------------------------------------------------------------------------------------------------------------------------------------------------AY---------------------------IDAIEIYKDLV---IAEAYYYNGKYSQAQEWYKKIT-------AQTLRATKEYDESDMMQI-------------------------------L-NS-RYSD-FGP--VFASA-----WTNQLDLY--------------KYHESSPTFSKDGKTIYFTRN---------LKIYKSTY-----WTIA-EEVPFHPALSSDGKYLYFSSD--AGG-------VGRSDIWRVAINE-GEPENMGKPINTEGREAFPFMSDTG--LYYASDG-YPGLGGLDVYVT---------------------------GVGAPINSSSDDFGYI----------KMGFFSSSR---DDIYRF--------------------SGYVT----------KGKY--YIIRASSK--TYYSN-----------------------LNP-IYFDYNKSDIRPDAALELTKVISAM-KQVPAMVINVRSHTDSRGKDSYNLSLSDRRAKSTVAYIISR-GINAERISG-GYGETQL------------QLNRRSEFIVV------------------------------------------------ 			
Dokdonia_sp._MED134								-----------------------------------------------------------------------------------------------------------------------------------------------------------------------------AY---------------------------IDAIEIYKDLV---IAEAYYYNGKYSQAQEWYKKIT-------AQTLRATKEYDESDMMQI-------------------------------L-NS-RYSD-FGP--VFASA-----WTNQLDLY--------------IYHESSPTFSKDGKTVYFTRN---------LKIYKSTY-----WTKA-EEVPFHPALSRDGRLLYFSSD--AGG-------VGRSDIWRVDINE-GEPENMGKPINTEGREAFPFMSDTG--LYYASDG-YPGLGGLDVYVT---------------------------GVGAPINSSSDDFGYI----------KMGFFSSSR---DDIYRF--------------------SGYVT----------KGKY--YIIRASSK--TYYSN-----------------------LNP-IYFDYNKSDIRPDAALELTKVISAM-KQVPEMVINVRSHTDSRGKDSYNLSLSDRRAKSTVAYIISR-GINAERISG-GYGETQL------------QLNRRSEFIVV------------------------------------------------ 	
Sphingobacterium_sp._21							-----------------------------------------------------------------------------------------------------------------------------------------------------------------------------QF---------------------------AKAAQLYERLVD--LADCYRKMNNYGMAENWYVRVL-------AEVLKANAKYDEARAFQD-------------------------------V-NT-ALAE-FGG--YYVGE-----WTGNLRVY--------------PYHVGPVASNKEGTTLYVTRT---------LELYIYTN-----WNE--TPFAYHAALSQDGETLYFVSD--PGG-------QGGTDIW---YSE-GEPKNAGPMINSAGDEMFPSITKEG--LYFSSNG-WPGMGNLDVFTA---------------------------NMRFPVNSPADDFAYT----------EAGFMSSNR---DDIYSF--------------------AGVTY----------AGRF--YQVLGEKV--GYIAD-----------------------LDN-IYYDFDKFNIRKDAAVILDGLVKIM-KDNPTLKIELSSHTDSRGRDKYNMTLSQKRAQAAVDYLVSR-GIARDRMIA-GYGESKL------------QLNRRTEFTVL------------------------------------------------ 		
Algibacter_alginolytica							-----------------------------------------------------------------------------------------------------------------------------------------------------------------------------GY---------------------------IKASELYEQAL---LGDCYYNNSDSEKAVIWYKKAV-------IQTLKSLGNYSEAKWMVQ-------------------------------I-NS-NQSD-FGT--YFASS-----WNKELDLY--------------DYHEASIAITNDGKTMYFTRD---------LKIYKASL-----WENI-KELPFHPALSPDNKKLYFVSD--PGG-------LGQTDIYEVDILE-SLPKNLGSKINTAGREMFPFVSKDS--FYFSSDG-HLNLGLLDIFKS---------------------------NLGAPYNSGYDDFAYY----------KRGYLSSNR---DDIYSF--------------------TGIAR----------KGVY--YIVLGTKP--DYKED------------------------NP-IFFDFDKWNIRTDAEYELEKVIDVM-RTHPNMVIKIESHTDSRGSDKYNMKLSDRRAKSSKDYIISR-GIESNRIESIGYGENQL------------QLNRRTQFIII------------------------------------------------ 		
Rufibacter_sp._DG15C							-----------------------------------------------------------------------------------------------------------------------------------------------------------------------------EY---------------------------QLAIEHYQVAL---LAEAYRLSNRLAQAEPFYKAAI-------GMALKAVGRYEEAAQLQQ-------------------------------A-NS-PASD-FGP--MFAST-----GNGEQDLY--------------GIHEATPTFTNEGRTMVFARS---------VDLFVSQF-----WSEP-TILSFTPAFSPDGKTLYFSSD--RGG-------QGGNDIWSTTLDE-SRPVNLGAPINTPGNESFPHVAPDG--LYIASDG-HPGLGGLDLFRI---------------------------NLGAPLNTVGDDFAIF----------DRGFFSSNR---DDIYGF--------------------DGRVV----------GGAF--YSVLAERE--GYFAADQLT-------------------VEN-IFYDFDKANIRPDAAIELDKLVQTL-VDNPKITIELSSHTDSRGNDLYNQDLSQRRAQSAVDYIISK-GIDKNRITA-GYGESRP------------QANRRTEFKVT------------------------------------------------ 		
Flavobacterium_sp._EM1308						-----------------------------------------------------------------------------------------------------------------------------------------------------------------------------AY---------------------------VDAVENYEKVA---LGNAYYFMGEFSQALKWYKQLF-------SQTLKSNGDYAKAQMLEQ-------------------------------V-NS-QFSD-YGS--VFTSA-----WTNKTNLY--------------KFNESTPVFTQDGKTMYFTRN---------LKLYKATL-----WDKV-TELSFHPALSPDEKELYFASD--PGT-------LGQSDLFRVKINP-GTPENLGPEINTEGRETFPFISNDN--LFFASDG-RPGLGGLDVFMA---------------------------NVGEPINSKQDDFGFI----------RNGFFSSNR---DDIYRF--------------------SGYVN----------QGRY--YYIRGEKE--EYMTN-----------------------IPI-IYFDVDKSDIRKDAAYELAKVLAVM-EEFPEMKIEVRSHTDSRQTAKYNEKLSNKRAKSTVDWLVKN-GINAARLIG-GYGESQL------------QANRRSEFIIV------------------------------------------------ 			
Hymenobacter_swuensis_DY53						-----------------------------------------------------------------------------------------------------------------------------------------------------------------------------EY---------------------------EAAIALYKADV---LAESYRLSNRAELAEEYYKAAM-------AQALRASGKFEEAAQFES-------------------------------I-NT-PAAE-FST--VFASG-----GNGENDLY--------------DKHEASATYSPDGKMMVFARS---------VDLWVSYF-----WTEPEILRGVSPVFSPDGQTLYFAST--KGG-------LGGNDLYKSTMES-STPENLGDQINTPGNENYPAVSPDG--LYFSSDG-QPGLGKLDIFKV---------------------------NLGAPINSNGDDFAPF----------KMGVFSSNR---DDLYLF--------------------DGTLV----------DGKF--YSLVADRP--GYFTADALP-------------------VDN-IFYDYDKADIRPDAALELDKLVETL-NDNPKITIELSSHTDSRGKDAYNMALSQRRAESAVAYIVSK-GVDKARITA-GYGESRP------------QRNRRTEFKVT------------------------------------------------ 			
Winogradskyella_sp._J14-2						-----------------------------------------------------------------------------------------------------------------------------------------------------------------------------GY---------------------------IKAIELYEKAV---LGDAYYNNSNSEKAAYWYGEAL-------IQSLRSIGNYKEAKWFKE-------------------------------F-NS-ANSD-FGS--YFASA-----WNKELDLY--------------EYHEASVAITNDGKTMYFTRD---------LKLYKATL-----WTNV-VELPFHPALSPDNKTLYFVSD--EGG-------LGQSDIYSVSINE-GKPENLGEKINTEGREMFPYVAKDS--LYFSSDG-HLNLGLLDIFKS---------------------------NMGSPYNSGYDDFAFF----------EQGYFSSNR---DDIYSF--------------------TGVAR----------GGEY--YTVVGSKP--DYKDD------------------------NP-IFFDFDKWNIRTDAQYELENIVDVM-RKHPTMIIKIESHTDSRGGDRYNMKLSDRRAKSTRDYIISR-GIDANRIVSIGYGESQL------------QLNRRSYFYIV------------------------------------------------ 			
Belliella_baltica_DSM_15883						-----------------------------------------------------------------------------------------------------------------------------------------------------------------------------EY---------------------------QYAISTFSKVL---VAESYRLSNRIEKSSSYYEKLV-----YRGQSYKSQGRAEEAEAFKE-------------------------------L-NT-AGPD-YAP--YFTSS-----GTGTTKLF--------------GLNQGAIAISPDGNTIIYARG---------VHLFASYF-----FTQP-IWMPLTPAFSPDGSVLYFASN--PGG-------YGGTDLYKATKLA-GNPVNLGPEINTPGNEMFPRLVADG--FFFASDG-HAGFGKLDMFVA---------------------------NLGPKINSVADDFGIY----------QEGFITSNR---DDIYYF--------------------NVTTK----------SGRV--FSMIASKS--GYFTKEELI-------------------LDN-IYYDLDKAEIRPDAALELDKLVTIL-KDNPTISIELSSHTDARATDAYNDALSQRRAESAVAYIVSK-GIAPERLVA-GYGKRQL------------QVNRRTEFKVI------------------------------------------------ 			
Algoriphagus_sp._M8-2							-----------------------------------------------------------------------------------------------------------------------------------------------------------------------------QY---------------------------QYAISTFGQIL---VAESYRLSNRIEKAAPYYKQVV-----FFGQSLKAQQNNQAAEAFEK-------------------------------L-NT-PGAD-YAP--YFTSA-----ATGTTKLF--------------GLNQAAMAISPDGNTIIYARG---------VALFASYF-----FTQP-IWMPVTPAFSSDGAELYFASN--PGG-------YGGIDLYKATKLA-GNAVNLGPTINTPGNELFPRPTPDG--LFFASDG-HPGYGKLDLFVA---------------------------NLGQNFNSKDDDFGIF----------KVGFISSNR---DDIYFF--------------------NVFAK----------NGRV--YTIIASKN--GYFSKASLI-------------------LEN-IYYDLDKAEIRSDAEVELDKLVKLL-QDNPSIRIELSSHTDARSSDAYNLDLSQRRAQSAVDYIVSK-GISADRLVA-GYGESQL------------QVNRRTEFKVI------------------------------------------------ 		
Winogradskyella_sp._PG-2						-----------------------------------------------------------------------------------------------------------------------------------------------------------------------------GY---------------------------VKAIELYEKAV---LGDAYYNNSNSEKAVYWYSEAL-------IQSLRSIGNYDEAKWFKE-------------------------------F-NT-ENSD-FGS--YFASA-----WNDELDLV--------------EYHEASVAITNDGKTLYFTRD---------LKIYKATL-----WENI-EELPFHPALSPDNKTLYFVSD--EGG-------IGQTDIYSVSINE-GEPENMGELINTEGREMFPFVSKDN--LYFSSDG-YLNLGLLDIFKS---------------------------NIGAPYNSGYDDFAFY----------QKGYFSSNR---DDIYSF--------------------SGVIK----------NSNY--YTVVATKE--DYKED------------------------NP-IFFDFDKSNIRTDAEYELENIVDVL-RKHPEMIIKIESHTDSRGRDRYNLKLSDRRAKSTRDYIISR-GIDASRIESNGYGETQL------------QMNRRSYFYIV------------------------------------------------ 			
Cytophaga_hutchinsonii_ATCC_33406				-----------------------------------------------------------------------------------------------------------------------------------------------------------------------------EY---------------------------HQALPFFLEAW---IAKCYFQIGHELNAFPYLD----------ARCFHLQHKFEAAALYRE-------------------------------I-NS-PYPD-YVP--LFTSR-----EDGFEDIY--------------ESHDACVALSPDGMELIMYRH----------DLYSSTL-----WEKP-QRLGNSASISADEKAIFFTSN--KGG-------LGGTDIYMVRMKD-GPAILLGPSINTIHDEDAPFIHADGK-LYFSSKG-HKSMGGYDIFYC---------------------------NIGYPINTADDDVFFV----------KRAYFSSER---KDIY----------------------KGQIV----------TGKY--YGISVEAS--GYLFE-----------------------LRN-VFFDVDKATLRPESVQELDKLVDIL-RHNPNLKIELSGHTDSDGNDDHNMVLSDNRAKAVVDYLIKKGGINPNRLTW-GYGETKP------------QQNRRTEVKIL------------------------------------------------ 					
Siansivirga_zeaxanthinifaciens_CC-SAMT-1		-----------------------------------------------------------------------------------------------------------------------------------------------------------------------------AF---------------------------VDAAEAYKDLI---LADCYTFMRNPDSALVYYQKTV-------AQALRGVKNYKESVWLKK-------------------------------F-NS-KYSD-FGA--YYTSA-----WNKELDVY--------------IYHDGPVTISPDGKTMYFSRN---------LKIYKASL-----WTNV-EELKFHPALNRDGTKLYFASD--PGA-------LGGSDIFYVDIDS-GAPVNLGDVVNTDENEVFPFINNED--LFFSSEG-HPGLGLLDVFAT---------------------------NLGIPVNSSKDDFSFT----------LTGYFASNR---DDIYAY--------------------EGFII----------LGFY--FVITAEKN--KFITG-----------------------LNT-IYFDFDKYNIRPDAAKELDKVVNLMTNEYPKMTIKLESYTDSRGTDAYNIDLSVNRAKSTYNYLISK-GIKPERIVSEGFGEQKL------------QLNRRTQFIII------------------------------------------------ 							
Flavobacterium_branchiophilum_FL-15				-----------------------------------------------------------------------------------------------------------------------------------------------------------------------------EY---------------------------VAAAKNYLKLV---LAESYYNVFDAPEAVNWYAKAV-------AQMLKATGKYELAKQMQE-------------------------------F-NS-EAAD-FAA--YFVSA-----WNKELDIY--------------KWHDGPVSISADGTTMYFAKD-------S-VNLYKANN-----WSNI-SAVPFSSSLSKDGKTLYFTSN--PGS-------KGDSDIWKVAIKP-GTPENMGPNVNTEGKEQFPFVSDDN--LYFASNG-RQGFGGLDVFQ----------------------------NLGKPVNTEKDDFALT----------NTGFLSSNR---DDIYGI--------------------TTIVS----------KGEV--YVIQASKE--GFESN-----------------------LNP-IFFEYNKSNITQEGAFELDKLVEAM-KSNDKLVVFVKSHTDNRGGDVFNMNLSDRRAKATVQYVLSK-GIAESRISG-GFGESEP------------AQNRRSEFLIV------------------------------------------------ 					
Flavobacterium_johnsoniae_UW101					-----------------------------------------------------------------------------------------------------------------------------------------------------------------------------AY---------------------------ADAIKAYEKLV---LGNSYYFIGELKDALKYYQELF-------AQCLKSEGNYTKAEILEK-------------------------------I-NS-KDSD-YGS--VFTSA-----WTNKSTLY--------------NFNQSTPVFTKDGKTMYFTRN---------LKLYKAVL-----WKEV-QELPFHPALSVDEKTLYFASD--PGT-------LGLSDIYKVSILS-GAPENLGPEINTEGRETFPFISDEN--LYFASDG-RPGLGGLDIFVS---------------------------NVGEPINSKQDDFAFI----------RNGFFSSNR---DDVYRF--------------------SGTIT----------NGNY--YYIKTAKE--DYLFK---------------IPVVIKTIIPM-NFFDLGKATIKKSSVPQLQKMVDML-NQYPTIKVDIRSHTDSRSSSESNQILSDKRAQSTKDWLVSK-GINADRLTA-GFGETQL------------QQNRRSEFIIV------------------------------------------------ 				
Capnocytophaga_ochracea_DSM_7271				-------------------------------E---------------------------------------------------------------------------------------------------------------------------------------------AY---------------------------VDAIKIYESIA---LGNSYYYNAEYKKALPWYKQLF-------AQVLKSVGKYDEAKLMSQ-------------------------------I-NT-EYSE-YGT--VFAAA-----WTGEYDLY--------------KFNESTAVFTKDGKTVYFTRN---------LKILKATK-----WGNV-VEVPFHPALSPDEKYLYFASD--KGT-------LGSSDIFRVEILG-GRPENLGDVINTSGRESFPFISKNN--LYYSSDG-FPGLGGLDIFAV---------------------------NIGKPGNSADDDFCFI----------KIGFLSSNR---DDIYSF--------------------KGVLK----------DGTF--YYLRAEKD--KYETT-----------------------IKE-IYFDLNKSNIRPDAAVELAKIVEVM-KQYPKMKIDIRSHTDSRATDAYNLALSDRRAKATLEWIVKQ-GIDRKRLKA-GYGETQL------------QANRRSEFIVV------------------------------------------------ 					
Capnocytophaga_sp._oral_taxon_323				-------------------------------E---------------------------------------------------------------------------------------------------------------------------------------------AY---------------------------VDAIKIYESIA---LGNSYYYNAEYKKALPWYKQLF-------AQVLKSVGKYDEAKLMSQ-------------------------------I-NT-EYSE-YGT--VFAAA-----WTGEYDLY--------------KFNESTAVFTKDGKTVYFTRN---------LKILKATK-----WGNV-VEVPFHPALSPDEKYLYFASD--KGT-------LGSSDIFRVEILG-GRPENLGDVINTSGRESFPFISKNN--LYYSSDG-FPGLGGLDIFAV---------------------------NIGKPGNSADDDFCFI----------RIGFLSSNR---DDIYSF--------------------KGVLK----------DGTF--YYLRAEKD--KYETT-----------------------IKE-IYFDLNKSNIRPDAAVELAKIVEVM-KQYPKMKIDIRSHTDSRATDAYNLALSDRRAKSTLEWIVKQ-GIDRKRLKA-GYGETQL------------QANRRSEFIVV------------------------------------------------ 					
Lutibacter_sp._LPB0138							-----------------------------------------------------------------------------------------------------------------------------------------------------------------------------SY---------------------------IKAAELYE------LGDCYYYNGKMDIASRWYSLLF-------AQSLKAQDRFAEAELQKK-------------------------------A-NS-SNSD-FGL--IFASS-----WNNQLDLF--------------KMHESNAILTKDGKTMYFTRN---------LKIFKAQL-----WSNI-TELPFHPALSPDEKQLYFSSD--PGT-------FGSFDLFAVDINE-GTPYNLGDKINTAQREQFPFISESN--LYFASDG-HLGLGGLDVFSS---------------------------NMSNIINSNKDDFGFV----------ETGYVSSNR---DDIYRF--------------------TGLVQ----------DAKY--YKIRGTRK--LYVPY-----------------------INP-IYFDFNKWNIRPDAAAELDNVVEMM-KKYTDMQIEIGAHTDCRGSEEYNLSLSHKRAKSVREYLVSQ-GIPNENVKS-GYGEMQP------------DINRRCEFVLL------------------------------------------------ 		
Tenacibaculum_dicentrarchi						-----------------------------------------------------------------------------------------------------------------------------------------------------------------------------AY---------------------------IKAAEFYEKTV---LGDCYYNNSNSEKATKWYSLAA-------AQSLRSAGSYKKAQWLKK-------------------------------I-NT-RNSD-FGA--IFAST-----WNNELDLY--------------SFHESNIAITNDGKTMYFTRN---------LKIFKATL-----WSNI-KELSIHPALSPDDKTLYFTSD--PGG-------YGLTDIYKTAILP-GAPVNMGKNINTSGREMFPFVSKQY--FYFSSDG-YQNLGFLDIFKS---------------------------NMGAPFNSRYDDFSFF----------KTGYFSSNR---DDIYSF--------------------KGKTF----------DGAY--YALRGSKK--DYKAD------------------------SP-IFFDFDKSTIRPDAAFELEYVVKVL-KNHPKMIIKIEAHTDSRGDDDYNETLSDKRAKSTRDYILSR-DIDPSRIESIGFGEKKL------------QENRRSKFIII------------------------------------------------ 			
Flavobacterium_johnsoniae						-----------------------------------------------------------------------------------------------------------------------------------------------------------------------------AY---------------------------VDAIKTYEKVA---LGNAYYFNSDFQNAAKWYGELF-------AQSLKSTGDISKAKFLDE-------------------------------I-NS-RYSD-YGS--YFASA-----WTGETNIY--------------KFHEASPVFTKDGKTVYFTRN---------IKLYKAEL-----WTNI-TELPFHPALSPDEKTLYFASD--PGS-------IGESDIYKVTINP-GPPENLGNSINTEGKETYPYLTSEN--IYFASDG-HPGLGGLDVFVG---------------------------NVGADVNSPKDDFAYI----------RRGFFSSNK---DDIYKF--------------------YGVIT----------SGLY--YYVRAEKP--EYTTR-----------------------IKM-IYFDLDKSNIRTEAALDLEKILAVL-NDYPNMKLDIRSHTDSRASHQYNEALSDRRAKSTIQWLVKN-GIAPNRLTG-GYGETEL------------QANRRSEFIIT------------------------------------------------ 			
Psychroflexus_torquis_ATCC_700755				-----------------------------------------------------------------------------------------------------------------------------------------------------------------------------AY---------------------------VDAIDAYEKLI---LAIANMKTSNFEASERLFKRYL---DY--AQTLLINEEYDDFKAMLD-------------------------------L-SS-DFSD-FGA--YFVSA-----WDNELDIF--------------KYHEGSIAITKDKSTLYFTRN---------LKIYKATL-----FQDI-QDLPFNPALSPDGSQLYFSSD--AGG-------YGSSDLYVVDINA-GSPQNLGPTLNTEGRENFPFVDEED--LYFSSDG-HLGLGGLDVFYS---------------------------NLGHPLNSNADDFAFT----------ELGFVSSNR---DNIYRA--------------------LVEVV----------TGNS--FDLQVNAE--GYESQ-----------------------LQERIFFDYDKVNIKPEAAFELDKLIEIL-KENENINIQVVSHTDERGSGAYNMKLSQDRAGSTVAYLIEN-GVDPERLSS-GKGKSEL------------EENRRSEFKIV------------------------------------------------ 					
Polaribacter_reichenbachii						-----------------------------------------------------------------------------------------------------------------------------------------------------------------------------EF---------------------------IDAIKNYQKVV---LAKANYKIFNTIEAEKWYAKAL-------AEILKINGKYDLYIWMQK-------------------------------F-NS-SESD-FGG--YFSSG-----WNEELDIY--------------KYHEGLVSFSPDGNTMYFSRE-------G-IQLFTAKK-----WSNI-KGLPFNPSVSADGKTLYFSSN--PGT-------VGDFDIFKVSIKE-GKPVNLGKKINTKEQEMFPFISDDN--LYFSSTG-HLGLGGLDIFY----------------------------NIGTPVNSNSDDFAFS----------KEGFVSSNR---DDIYAI--------------------SISVI----------NGKI--VDVYGKIK--GYENN-----------------------LNP-ILFDFNKANITTHSALELDKLVEVM-TNYPKMVIVVEGHTDNSGSIEYNKKLSDRRAKSIVQYVISK-GIDSNRISG-GKGESDP------------QTNRRSEFIIL------------------------------------------------ 			
Formosa_sp._Hel3_A1_48							-----------------------------------------------------------------------------------------------------------------------------------------------------------------------------EF---------------------------VDAAKAYEALI---LADAYYNVFNTVEAEKWYAKTL-------AQMLKANGKYEESTQMVK-------------------------------V-NS-AYSD-FGG--YIATA-----WNEELDIY--------------KYHEGVVSFSPDGNTLYFSRE-------L-LNLYKSTK-----WSEG-EALSLNPAVSPDGKTLFFASD--AGG-------MGQFDIYSAPFNG-GEATNLGQKLNTEGQEMFPFVSADN--LYFSSDG-HLGLGGMDVFFA---------------------------NVGIPVNGNADDFAFT----------GEGFVSSNR---DDIYTV--------------------NVTVK----------KGEV--LYLTASME--EYESA-----------------------LNP-IYFDFDKSNITAQAAFELDKLVQLM-NKYESIVIRAESHTDSRGSASYNQGLSEKRALTTAQYVVSK-GITADRITG-GMGETTP------------QMNRRSEFIIL------------------------------------------------ 		
Sediminicola_sp._YIK13							-----------------------------------------------------------------------------------------------------------------------------------------------------------------------------SF---------------------------SPAIDIYKKVL---LGNAYYFKAEYAEAAKVYKRLV-------AQVLKSLGNYSESAVMSK-------------------------------Y-NS-PYGD-FAP--IFSSD-----WTSKLDLY--------------RLHESTSATTKNGEVIYFTRN---------LKIYRAKL-----WSEV-EELPFHPALSPDDRTLYFASD--PGS-------LGESDLFKVTINQ-SSPENLGNKINTEARETFPFVSDKE--LYFSSDG-HPGLGGLDIFAT---------------------------NVGEPVNSNLDDFTYI----------REGYFASNR---DDIYAF--------------------TGTVR----------NGDY--NFVRASTE--GYTPA-----------------------LST-IYFDLNKYNIRKDAEIEIQKVVAAM-EKYPSLKIQVNSHTDSRGPDAYNLWLSQRRAEATVNYMVSQ-GISKDRLNG-GYGETRL------------QLNRRSEFIIL------------------------------------------------ 		
Candidatus_Amoebophilus_asiaticus_5a2			-----------------------------------------------------------------------------------------------------------------------------------------------------------------------------QY---------------------------EKAIDLLKESI---LAIIYKNLEKFKQAEQLLDKAK-------SHLYYRIGAYKKATAFQR---------------------------Q---L-NQ-FASQ-YFP--LFTAL--------RENIY-------------ITSNEGTCTISADKRTLVFTSC---------CDLYISYR-----WTKP-QNLGPQPSLSADGKILYFVSE--KGN-------YGKNDIWKSTLQT-SKPVNLGPVINSKAREISPFIHPNGQ-LFFASNR-TPSMGGFDIYYS---------------------------NLGYPINNHKDQASIF----------KKGYYADGK---SYIYEF--------------------KLKVL----------DGEA--YLVHISKD--GHLFE-----------E-----------LKN-VYFKYDEYSLNKKSYIELDRLVAFL-KTNPDITIELEGHTDHIGSDEYNQQLSTKRAKAIYEYLLQA-GIANDRVNY-GYGKTRP------------QLNRRVAF-RI------------------------------------------------ 						
Flavisolibacter_sp._LCS9						-----------------------------------------------------------------------------------------------------------------------------------------------------------------------------QYYEKWLEANKNKITQASYNPYT------QANASASKKKG---LAESYRLLHFPGKAEAYYQQAL-------TLKAL--QKYGEARAFSA-------------------------------L-NA-KGAN-YAP--FTSTR-----KDQSNRVY--------------DMHQGVISLTPNGNTMFLTRW---------AALYSSTK-----WSEP-ALVGGQPFVTPDGKQLYYSSD--AGG-------QGGFDIWVADLDA-TNSRNLGGSINSTGDDQAPFYHAASK-LVFSSNG-RVGMGGYDFFYS---------------------------NFGYPVNSVKDDI-YF-------AKNEDAILSSDR--------L--------------------SGVVL----------DGRY--LKAVATSE--GYISN-----------------------LEN-VYYDYNKASLKPASYPSLDQLVDML-VKNPAMVIEIGAHTDNKGTDTYNQKLSEARAQSVVAYLVKK-GIEQSRLQA-GYGATQP------------QKNRRTEFKVL------------------------------------------------ 			
Formosa_sp._Hel1_33_131							-----------------------------------------------------------------------------------------------------------------------------------------------------------------------------QF---------------------------VEAAEDYLKLA---LAECYYNVFKTVEAEMWYAKAL-------SQMLKANGKYEESIQLDK-------------------------------I-NS-EVSD-FGG--YITSA-----WNEELDIY--------------KYHEGTVSFSPDGNTMYFSRE-------L-LNLYKSVK-----WSEA-EALSLNPTVSADGSTLYFASD--TGG-------YGQFDIYSAPIDA-GEATNMGQKLNTEGQEMFPFISSNN--LYFSSNG-HLGLGGMDVYFA---------------------------NIGIPVNGNADDFAFS----------EEGFVSSNR---DDIYAI--------------------TVTVK----------EGIV--TILTGSKV--DYESG-----------------------LNP-IYFDFDKSNITAQAAFELDKLVQLM-TKYESIVISAESHTDSRGSASYNLSLSDRRAKTTAQYVISK-GIDASRITG-GKGEMTP------------QLNRRSEFFIL------------------------------------------------ 		
Tannerella_forsythia_92A2						-----------------------------------------------------------------------------------------------------------------------------------------------------------------------------EY---------------------------HSAAEMYRKLYTKSMGYCNQRTSNTARAISAYQNAL-------GQAYQKDGRYGDAKYYRT-------------------------------F-NS-RRSE-FSP--YFCSS-----ITGLNALF--------------AYDQGTPSFSKDGLTMYYTYCS--------SEIYVSSR-----WGKG-QRANIHPAVSPDGKYLYFVAD--VGG-------YGGKDLFRTRITG-GGMENLGPSINTEGNELFPYVRDSV--IYFASDG-HPGMGGLDLFKA---------------------------HMGAPINSAADDFGIT----------ERGFFSSNR---DHIYSF--------------------EGYV-----------DGSY--YVMMAEAP--NFLNQ-----------------------VEN-IFYDFDKATLRPESKEALDQLVKIL-NENPNVTIELGAHTDRKGTEAYNENLAQRRAQSVVDYLIES-GIDPDRLTA-GYGETVP--T--ILNEAFVQLNRRTEFQVT------------------------------------------------ 			
Tannerella_sp._oral_taxon_HOT-286				-----------------------------------------------------------------------------------------------------------------------------------------------------------------------------EY---------------------------YAAAEMYRKLYTKSMGYCNQRVNNNGRAISAYLNAL-------GQACQKEGRYDEARYYRE-------------------------------F-NS-RRSE-CCP--YFNST-----ITGLNALF--------------EYDQGTPSFTRDGNTMYYTFCA--------AEIYQSLR-----WSKG-QRANVHPAVSPDGKYLYFVAE--VGG-------YGGKDLFRSRIVG-GGMENLGPVINTAGDELFPYVRDSV--IYFASDG-HPGMGGLDLFRA---------------------------NLGAPINSSFDDFGIT----------ERGLFSSNR---DHIYSF--------------------DGYV-----------DGSY--YVMMAEAP--NYLNQ-----------------------VEN-IFYDFDRATLRPESKEALDRLIKLL-RDNPSARIELGAHTDRKGSDAYNEGLAQRRAQSVVDYLIAA-GIDAARLTA-GYGKMVP--T--VLSEEFVQLNRRTEFQVT------------------------------------------------ 					
Tannerella_forsythia_3313						-----------------------------------------------------------------------------------------------------------------------------------------------------------------------------EY---------------------------HSAAEMYRKLYTKSMGYCNQRISNTARAISAYQNAL-------GQAYQKDGRYGDAKYYRT-------------------------------F-NS-RRSE-FSP--YFCSS-----ITGLNALF--------------AYDQGTPSFSKDGSTMYYTYCA--------SEIYVSSR-----WGKG-QRANIHPAVSPDGKYLYFVAD--VGG-------YGGKDLFRTRITG-GGMENLGPSINTEGNELFPYVRDSV--IYFASDG-HPGMGGLDLFKA---------------------------HMGAPINSAADDFGIT----------ERGFFSSNR---DHIYSF--------------------EGYV-----------DGSY--YVMMAEAP--NFLNQ-----------------------VEN-IFYDFDKATLRPESKEALDQLVKIL-NENPNVTIELGAHTDRKGTEAYNENLAQRRAQSVVDYLIES-GIDPDRLTA-GYGETVP--T--ILNEAFVQLNRRTEFQVT------------------------------------------------ 			
Tannerella_forsythia_KS16						-----------------------------------------------------------------------------------------------------------------------------------------------------------------------------EY---------------------------HRAAEMYRKLYTKSMGYCNQRTSNTARAISAYQNAL-------GQAYQKDGRYGDAKYYRT-------------------------------F-NS-RRSE-FSP--YFCSS-----ITGLNALF--------------AYDQGTPSFSKDGSTMYYTYCA--------SEIYVSSR-----WGKG-QRANIHPAVSPDGKYLYFVAD--VGG-------YGGKDLFRTRITG-GGMENLGPSINTEGNELFPYVRDSV--IYFASDG-HPGMGGLDLFKA---------------------------HMGAPINSAADDFGIT----------ERGFFSSNR---DHIYSF--------------------EGYV-----------DGSY--YVMMAEAP--NFLNQ-----------------------VEN-IFYDFDKATLRPESKEALDQLVKIL-NENPNVTIELGAHTDRKGTEAYNENLAQRRAQSVVDYLIES-GIDPDRLTA-GYGETVP--T--ILNEAFVQLNRRTEFQVT------------------------------------------------ 			
Prevotella_ruminicola_23						-----------------------------------------------------------------------------------------------------------------------------------------------------------------------------EY---------------------------YDAAAQYRKAYAQTLAECYRRLNQTNKAITAYKNVV-------GQLYMRNGNYKEARSFAA-------------------------HL----F-NS-RRDD-YSP--YFTST-----ITGTADIF--------------AFDEGACCFSPDGKTIYLTQCQ--------ARIMVSRR-----WSKP-QELIIHPAVSPDGQWLYFVSN--SGG-------MGGLDIWRCRLLS-AGVENLGAPINTPGDEMFPTFRPNG--FYFSSNG-HPGLGGLDVYFT---------------------------HPGYPLNSQADDFGMT----------NQGFFCSNR---DHIYSF--------------------KGWV-----------DGSF--YVLLGTCK--GYLNH-----------------------IEN-IFYDFNKATLRPESKTALDQLVVLL-NQNPNVTIELSAHTDCRGSEAYNQRLSQQRAESVVAYLIAH-GIAADRLTP-GYGESMP--D--VLTEEMIQMNRRTEFKVL------------------------------------------------ 			
Prevotella_sp._oral_taxon_299_str._F0039		-----------------------------------------------------------------------------------------------------------------------------------------------------------------------------EY---------------------------YDAAEQYRQGYAKIMAFCYQKINFTQKAISAYNNSIN------AQQLLKAGYYKEAKEFKA-------------------------------F-NS-RRSD-YCP--YFSST-----VTGTGDIF--------------AYDEGACCFSPDLRTMYLTQCA--------AQIMTSNR-----WAKA-NQLKIHPAISPDGNWLYFVSD--PGG-------KGGLDIWRAQLTT-ASIENLGDPINTEGDEMFPCFRPNG--LYFSSNG-HVGLGGLDIFIA---------------------------HPNYPLNTSADEFGIT----------NRGFFSSNR---DHIYSF--------------------KGWV-----------DGSF--YLILASCK--GFLNH-----------------------IDN-IFYDFDKATLRPESTTSLDELVKLL-NENPNVTIELSAHTDYRGSEEYNKKLSQKRAEAVVNYLIAH-GISSERLTP-GYGKEKP--S--ALTESFIQLNRRTEFIVL------------------------------------------------ 							
bacterium_L21-Spi-D4							-----------------------------------------------------------------------------------------------------------------------------------------------------------------------------RY---------------------------FEAIDLFKYAYGKVTALCYRYIDDVRQAEIWFRKAV-------ADALLANGEYEEATNYKK-------------------------------F-NT-RESE-FSP--YFTTT-----VTGQADIY--------------EFDEGVACTNEKANTMYFTAIR--------TQIYKSEK-----WGEA-TRVAIHPAISYDEKTLYFVSN--SGG-------QGGKDIWKVTASD-GTPENLGPDINTSGNEVFPFIHKDG--LYFASDG-HVGMGGLDLFMA---------------------------NLGYPMNSPRDDFGIV----------ERGFMSSNR---DDVFQF--------------------KLTIK----------DATV--YRIIARKG--GFLAG-----------------------VK--VFYDFGKWDLKPESMVALEELVELLRDDNPNITIELSSHTDFRGSDEANRELSYKRAKSVVDFLILY-GIDAERLTS-GYGESKPA-D--VLTESYISLNRRTEFRVT------------------------------------------------ 		
Rufibacter_sp._DG31D							-----------------------------------------------------------------------------------------------------------------------------------------------------------------------------EY---------------------------QLAIEHYQAAL---LAEAYRMSNRLNQTDQYYKAAI-------GMALKAAGKYNEAEQLQR-------------------------------T-NT-ATSE-FSP--LFTST-----GNGEQNLY--------------GMHDASPAFTNEGRTMVFARS---------VDLFVSQF-----WSEPTMPTSITPAFSLDGRTLYFSSD--RGG-------QGGNDIWKTTLDA-SRPENLGPSINTPGNEAFPYIGPDS--LYFASDG-HPGLGGLDLFRV---------------------------NMGTPINSVGDDFSLL----------EQGFFASNR---DDLYSF--------------------DGKVL----------KGAF--YSVIAEKQ--GYFASEQLN-------------------VEN-IFYDFDKADIRPDAAIELDKLVQTL-VDNPKITIELSSHTDSRGVDIYNQDLSQRRAQSAVDYIISK-GIDATRITA-GYGESRP------------QRNRRTEFKVT------------------------------------------------ 		
Spirosoma_linguale_DSM_74						-----------------------------------------------------------------------------------------------------------------------------------------------------------------------------EY---------------------------NLALTQFQKAA---TAESYRLSNRFGEAVPFYQKAI-------AYALKSQGNYTGAEQLQQ-------------------------------L-NS-PGAE-FAP--VFTAS-----NNGQLGLY--------------DVNEGTPAFSKDGKTMILARG---------VDLYISRL-----WSQP-LRLPISPAFSADGKTLYFASN--AGG-------AGGIDLYRTSIDA-SRPVNMGRDINTPGDEMFPYVGANA--LYFASDG-HPGLGKLDIFVA---------------------------NMGQPINSPADDFGLI----------TKGFMASNR---DDIYFF--------------------AGTVS----------PGTFG-YTILAERR--GYLTRIFLT-------------------LEN-IYYDLDKFNIRPDAAEELDKLVTIL-KDNPTLKIELSSHTDVRAPDAYNMRLSQNRAKSAVDYIVSK-GVDASRMIA-GYGETQL------------QRNRRTEFKIL------------------------------------------------ 			
Croceibacter_atlanticus_HTCC2559				-----------------------------------------------------------------------------------------------------------------------------------------------------------------------------EF---------------------------LEAIEDYEKLI---LAEANYNIYDTKAAETYYAKVV--N----AQMLKANNKYEKSEVMMQ-------------------------------L-NS-EYSD-FGG--YFVSA-----WNEQLDIY--------------KYNEGSVAISSDGNRMYFTRN---------LQLYFAEN-----WKDV-KSVPFHPALSKDGKTLYFVSD--PGG-------QGQSDIYMVEVTS-GTPKNLGANINTAGRENFPHVDEDG--LYFSSDG-HLGLGGLDVFYA---------------------------NIGTPVNSKGDDFAFT----------GNGYVSSNR---DNIYGV--------------------AVKVV----------NGMT--YQAQVNID--DYESN-----------------------LNP-ILFDYDKSNIKPQAAFELDKLVQVM-NKYPEMEIFVESHTDNKGPNDYNMSLSERRAKSTVQYVVSK-GIAKERISG-GFGESKP------------QTNRRSEFVII------------------------------------------------ 					
Hymenobacter_sp._DG25A							-----------------------------------------------------------------------------------------------------------------------------------------------------------------------------EY---------------------------ETAIPLYKADV---IAESYRLSNRIEQGEEFYKAAV-------GLALKANGKYDEAEYFTA-------------------------------L-NS-PSAD-FSA--VFASG-----GNGENDLY--------------GMHEASATYSPDGKMMIFARS---------VDLFVSYY-----WTEPELLRGVSPVLSPDGKTLYFASS--TGG-------QGGNDLYKATLEE-ASPENLGDKINTPGNENFPAVAPDG--LYFSSDG-YPGLGKLDIFMV---------------------------NLAAPINSPGDDFAPF----------DMGVFSSNR---DDLYLF--------------------DGTVL----------DGKF--YALVADRP--GYFTADQLP-------------------VEN-IFYDFNKWNIRPDAALELDKLVETL-NDNPKITIELSSHTDSRGKDAYNLNLSQKRAQSAVDYIISK-GIDKSRITA-GYGETRP------------QRNRRTEFKVT------------------------------------------------ 		
Flavobacterium_psychrophilum_FPG3				-----------------------------------------------------------------------------------------------------------------------------------------------------------------------------AY---------------------------IDAAKTYEKVA---LGDSYYFNAKLKEANKWYKELF-------SQTLKAVEDYANAVYMER-------------------------------V-NT-KMSD-YGS--IFASS-----WTEETDLY--------------KFHEDSPVFTNDMKTVYFTRN---------LKLYKATL-----WQDI-TELPFHPALSPDNKTLYFASN--PGS-------KGQSDIFAVSIIS-GTPVNLAK-INTEGRETFPFVTSDN--LYFASDG-HQGLGGLDVFAT---------------------------NVGAPVNGPMDDFSFM----------RTGYFSSNR---DDIYYF--------------------EGIVT----------KGYY--YHVRAEKD--EYETK-----------------------IKM-IYFDLNKSVIRKDASVELAKILTVL-NLNPTIKIDIRSHTDSRQTAAYNMSLSDRRAKSTIEWLVQK-GISPDRLTG-GYGESQL------------QLNRRSEFIII------------------------------------------------ 					
Flavobacterium_psychrophilum					------LLHHVSF----------------------------------------------------------------------------------------------------------------------------------------------------------------AY---------------------------IDAAKTYEKVA---LGDSYYFNAKLKEANKWYKELF-------SQTLKAVEDYANAVYMER-------------------------------V-NT-KMSD-YGS--IFASS-----WTEETDLY--------------KFHEDSPVFTNDMKTVYFTRN---------LKLYKATL-----WQDI-TELPFHPALSPDNKTLYFASN--PGS-------KGQSDIFAVSIIS-GTPVNLAK-INTEGRETFPFVTSDN--LYFASDG-HQGLGGLDIFAT---------------------------NVGAPVNGPMDDFSFM----------RTGYFSSNR---DDIYYF--------------------EGIVT----------KGYY--YHVRAEKD--EYETK-----------------------IKM-IYFDLNKSVIRKDASVELAKILTVL-NLNPTIKIDIRSHTDSRQTAAYNMSLSDRRAKSTIEWLVQK-GISPDRLTG-GYGESQL------------QLNRRSEFIII------------------------------------------------ 				
Flavobacterium_psychrophilum_JIP02_86			-----------------------------------------------------------------------------------------------------------------------------------------------------------------------------AY---------------------------IDAAKTYEKVA---LGDSYYFNAKLKEANKWYKELF-------SQTLKAVEDYANAVYMER-------------------------------V-NT-KMSD-YGS--IFASS-----WTEETDLY--------------KFHEDSPVFTNDMKTVYFTRN---------LKLYKATL-----WQDI-TELPFHPALSPDNKTLYFASN--PGS-------KGQSDIFAVSIIS-GTPVNLAK-INTEGRETFPFVTSDN--LYFASDG-HQGLGGLDIFAT---------------------------NVGAPVNGPMDDFSFM----------RTGYFSSNR---DDIYYF--------------------EGIVT----------KGYY--YHVRAEKD--EYETK-----------------------IKM-IYFDLNKSVIRKDASVELAKILTVL-NLNPTIKIDIRSHTDSRQTAAYNMSLSDRRAKSTIEWLVQK-GISPDRLTG-GYGESQL------------QLNRRSEFIII------------------------------------------------ 						
Flavobacterium_psychrophilum_FPG101				-----------------------------------------------------------------------------------------------------------------------------------------------------------------------------AY---------------------------IDAAKTYEKVA---LGDSYYFNAKLKEANKWYKELF-------SQTLKAVEDYANAVYMER-------------------------------V-NT-KMSD-YGS--IFASS-----WTEETDLY--------------KFHEDSPVFTNDMKTVYFTRN---------LKLYKATL-----WQDI-TELPFHPALSPDNKTLYFASN--PGS-------KGQSDIFAVSIIS-GTPVNLAK-INTEGRETFPFVTSDN--LYFASDG-HQGLGGLDIFAT---------------------------NVGAPVNGPMDDFSFM----------RTGYFSSNR---DDIYYF--------------------EGIVT----------KGYY--YHVRAEKD--EYETK-----------------------IKM-IYFDLNKSVIRKDASVELAKILTVL-NLNPTIKIDIRSHTDSRQTAAYNMSLSDRRAKSTIEWLVQK-GISPDRLTG-GYGESQL------------QLNRRSEFIII------------------------------------------------ 					
Myroides_sp._ZB35								-----------------------------------------------------------------------------------------------------------------------------------------------------------------------------EY---------------------------VNAIEIYEKII---LADAYYFKGELKTAHKWYEELF-E-----AQTLRSIEDYKKAEYVSR-------------------------------I-NS-VYSD-YGS--VFASA-----WTNETTLY--------------KVNVASAIFTKDGKTMYFTSN---------LKLYKSTL-----WTEA-VELPFHPALSPDERWLYFASD--SGT-------LGESDIYRVFIEE-GTPENLGARINTEGRETFPFISKDN--LYFSSDG-RPGLGGLDVYMA---------------------------SVGAPINSPSDDFAFY----------RKGFISSNR---DDIYFF--------------------EGKVF----------QGYY--FRLKASAD--KFLTA-----------------------LDP-IYFDFDKATIRPDAAVELAKVVEVL-NIYPKLKIDVRSHTDSRGNDAYNMKLSDRRAKSTIAWMVKQ-GIEEDRITG-GYGESQL------------QENRRSEFIIL------------------------------------------------ 	
Myroides_profundi								-----------------------------------------------------------------------------------------------------------------------------------------------------------------------------AY---------------------------VDAIKIYERIA---LADAYYFNGKLIEANQWYTELF-D-----AQTLKAVENYDKSLMMEE-------------------------------V-NT-AYSD-YGA--IYTSAQ----WTNETSLY--------------KVNEATAVFTSDGKTMYFTRN---------LKIYKATL-----WENV-EELPFHPALTPDDKWLYFSSD--EGT-------LGQSDIFRVALYP-GKVENIGNKVNTAGRETFPFISKDH--LFFSSDG-HPGLGGLDVFVT---------------------------NMGTPINSSTDDFAFY----------RKGFVSSNR---DDIYFF--------------------EGIVF----------KGYY--YRLKAVAD--KYNTE-----------------------LNP-IYFDFDKSNIRRDASIELMKVVEVL-KEYPTMKIDVRSHTDSRGNDDYNLRLSDRRAKSTVQWIISQ-GIEASRVTG-GYGETQL------------QLNRRSEFIVT------------------------------------------------ 	
Myroides_odoratimimus							-----------------------------------------------------------------------------------------------------------------------------------------------------------------------------AY---------------------------VDAIKIYERIA---LADAYYFNGKLIEANQWYTELF-D-----AQTLKAVENYDKSLMMEE-------------------------------V-NT-AYSD-YGA--IYTSAQ----WTNETSLY--------------KVNEATAVFTSDGKTMYFTRN---------LKIYKATL-----WENV-EELPFHPALTPDDKWLYFSSD--EGT-------LGQSDIFRVALYP-GKVENIGNKVNTAGRETFPFISKDH--LFFSSDG-HPGLGGLDVFVT---------------------------NMGTPINSSTDDFAFY----------RKGFVSSNR---DDIYFF--------------------EGIVF----------KGYY--YRLKAVAD--KYNTE-----------------------LNP-IYFDFDKSNIRRDASIELMKVVEVL-KEYPTMKIDVRSHTDSRGNDDYNLRLSDRRAKSTVQWIISQ-GIEASRVTG-GYGETQL------------QLNRRSEFIVT------------------------------------------------ 		
Myroides_sp._A21								-----------------------------------------------------------------------------------------------------------------------------------------------------------------------------EY---------------------------VNAIEIYEKII---LADAYYFKGELKTAHKWYEELF-E-----AQTLRSIEDYKKAEYVSR-------------------------------I-NS-VYSD-YGS--VFASA-----WTNETTLY--------------KVNVASAIFTKDGKTMYFTSN---------LKLYKSTL-----WTEA-VELPFHPALSPDERWLYFASD--SGT-------LGESDIYRVFIEE-GTPENLGARINTEGRETFPFISKDN--LYFSSDG-RPGLGGLDVYMA---------------------------SVGAPINSPSDDFAFY----------RKGFISSNR---DDIYFF--------------------EGKVF----------QGYY--FRLKASAD--KFLTA-----------------------LDP-IYFDFDKATIRPDAAVELAKVVEVL-NMYPKLKIDVRSHTDSRGNDAYNMKLSDRRAKSTIAWMVKQ-GIEEDRIKG-GYGESQL------------QENRRSEFIIL------------------------------------------------ 	
Pseudopedobacter_saltans_DSM_12145				-----------------------------------------------------------------------------------------------------------------------------------------------------------------------------DY---------------------------YYAIDIYEKLI---LANCYRFVGRTQEAEQTYKKVI-------ANVLKQNSKFEEAHYYLM------------ERVPK--------------L-NS-SASD-FSP--LFSSD--K--WTGNMKIY-----------N--DYHNGPAAISWDGQYLVFTRI---------KEIYFSEK-----WTET-QPFPYHPTLSPNGNILYFSSD--PGG-------FGGMDLYY-SVKI-TVPVNCGNKINTAEDEAFPYVRQDG--LFFASKG-HITLGGLDIFSA---------------------------NLKAPINSPKDDFGIT----------TTGLFTSNR---DDIYHF--------------------AGKVV----------DGTF--YVLRGDSD--KFLLK-----------------------LNN-IYYDFDKYTIRKDAEPELNKVLAFM-KKMPYVNIELRAHTDSRGKASYNMLLSENRANSAKLFLLNG-GADGSRLLA-GFGETQL------------QLNRRTEFKVI------------------------------------------------ 					
Hymenobacter_sp._DG5B							-----------------------------------------------------------------------------------------------------------------------------------------------------------------------------QY---------------------------ELAIPLYKADV---IGEAYRISNRVEQAEPFYKAAL-------AEALRANGKYDEAAQFTT-------------------------------L-NS-AASD-FGG--VFTSG-----GNGEDDLY--------------NKHEASATYTPDGKTMVFARS---------VDLWISYN-----WSEP-VLANISPAFAPDGTTLYFASS--KGG-------QGGNDLYKATLGP-SSAENLGETINTAGNENFPGVAPDG--LYFASDG-RPGVGKLDIFMV---------------------------NLGADVNSIGDDFAPV----------DVGLFSSNR---DDEYMF--------------------DGTVL----------DGKF--YTLVAERP--GDFAADQLP-------------------VKD-ILYDYNKYDIRPDAAIRLDTLVQTL-VDNPKISIELSSHTDQRGKDAYNMKLSQQRAQAAVDYIVSK-GIDKSRITA-GYGESRP------------QRNRRTEFKVT------------------------------------------------ 		
Leadbetterella_byssophila_DSM_17132				-----------------------------------------------------------------------------------------------------------------------------------------------------------------------------HY---------------------------NLAIREFSKVT---TGDAFRLTNRWAESIPYYEKVL-------GYAHKSKGEYQKAEYFSA-------------------------------V-NT-SGSE-FTG--VFTAS-----SNDLLGIY--------------DRNEGSPAFSPDGKMMVFARG---------VDLYMSRY-----WTEP-TRITACPAFSSDGKTLYFSSN--AGG-------SGGLDIYRVNLDA-GNPVNMGKAINTAGDEMFPFVSTDG--LYFASDG-HPGLGKLDLFRA---------------------------NMGLPYNSSMDDFGYL----------GNEYFTSNR---DDIYYY--------------------AGEIV--------F-QGQFG-YILLAEKP--NYLTKVLLT-------------------LEN-IYYDLDKADIRPDAAIELDKLVQIL-KDNPGLKIELGSHTDARASEIYNLRLSQRRAESAINYIVNK-GISRERLEA-GYGESEL------------QQNRRTEFKVI------------------------------------------------ 					
Flavobacterium_sp._PK15							-----------------------------------------------------------------------------------------------------------------------------------------------------------------------------AY---------------------------INAIKTYERVV---LGNAYYFNAELDKAAKWYGELF-------AQSLRSIGENNKAEIMNK-------------------------------I-NS-KYSD-YGT--YFATA-----WTDQTNIY--------------KFHEATPVFTKDGNTMYFTRN---------VKIYKSTL-----WTNT-SELSFHPSLSPDEKTLYFASD--PGT-------LGQSDIFKVKINE-GNPENLGNPINTSGRETFPHINDEN--LYFASDG-HPGLGGLDIFVS---------------------------NIGADANSQKDDFAYV----------RRGFLSSNR---DDIYNF--------------------YGEIT----------KGNY--YSVRAEKE--DYTTI-----------------------IKM-IYFDFDKSDIRVEAAIDLEKILDVM-NEYPKMKLDIRSHTDSRGSSKYNESLSDRRAKSTIAWLIKN-GINPNRLIG-GYGENQL------------QMNRRSEFIIT------------------------------------------------ 		
Hymenobacter_sp._PAMC_26628						-----------------------------------------------------------------------------------------------------------------------------------------------------------------------------EY---------------------------ETAIGLYKAQV---IAESYRLSNRVEQAEPFYKAAL-------AEALRANGKFDEAAQFSA-------------------------------L-NT-AASE-FGA--VFASG-----GNGETDLY--------------GRLEASATYTPDGKTVVFARS---------VDLWISYF-----WTEP-ILANIAPVFAPDGVTLYFASG--RSG-------LGGNDLFKATLGP-SAAENLGDAINTAGNDNFPGVAPDG--LYFSSDG-RPGYGKLDVFMV---------------------------NLGPDVNSSADDFAPF----------ETGVFSSNR---DDLYAY--------------------DGTVL----------DGKF--YAFLSDRA--GDFTAAQLT-------------------VKD-IFYDYDKYNIRPDAAIRLDTLVQTL-ADNPKINIELSSHTDQRGKDAYNLKLSQRRAEAAVDYIVSK-GIARTRITA-GYGETRP------------QRNRRTEFKVT------------------------------------------------ 			
Muricauda_lutaonensis							-----------------------------------------------------------------------------------------------------------------------------------------------------------------------------SF---------------------------RPAIDIYQRVL---LGNSYYFNADYEKAGEVYKRLF-------AQTLKTLGDYQASKMMAR-------------------------------Y-NS-KYSD-FAA--IFSSD-----WNAKLDLY--------------RLHESTSVITKDGGTMYFTRN---------LKIYSATN-----WTNI-TELPFHPVLSPDEKTLYFVSD--PGS-------HGESDIFMTKIIG-GPIINLGKNINTQARETFPFITSDG--LYFSSDG-HPGLGGLDVFAT---------------------------NVGKPVNSPYDDFAFV----------KRGYFSSNR---DDIYAF--------------------TGTVR----------EGNY--NFVRALME--GYVPS-----------------------LST-IYFDLNKYNIRPDAEVEIQKVIVAM-EKYPSLKIKVNSHTDSRGNDDYNMWLSQKRAESTVNYMISK-GISPDRLKG-GFGESRL------------QMNRRSEFIIL------------------------------------------------ 		
Saprospira_grandis_str._Lewin					-----------------------------------------------------------------------------------------------------------------------------------------------------------------------------QF---------------------------SVAIPMLQKEF---LAESYRRTHQYKEAANWYAEAS-------AKMLQQAEDYELAQAYRT-------------------------------F-NT-DATD-FSP--VFSSD-----WTNKFDFY----------------HQGNLVFSADGQWAFFTECG--------CRLMMAEK-----WSKA-KEIRLHPCIDPQGRWLIFAAN--KKG-------FGGYDLYISLWVS-SEPQNMGNEINTQGNEVFPALDTD---LYFASDG-HAGMGGLDIFKA---------------------------NLKAPINSGADDFGLI----------RKGYFSSNR---DDIYAF--------------------AGMVKNGEAAQEN--DGSF--YFFQTTKA--GYFTA-----------------------LEN-VYFDYNKWDIRPDAAAELNKLVRLL-NENPDLNIEMGSHTDCRGRESYNQSLSQKRAESTMQYLIQA-GISDSRLQA-GYGESSP------------QRNRRTSFVIL------------------------------------------------ 				
Lutibacter_sp._LP1								-----------------------------------------------------------------------------------------------------------------------------------------------------------------------------SF---------------------------VKAIKTYEKLI---LGDAYIMLRQPEKALAIYKKVV-------AQTLRANGKYEASKWMKK-------------------------------I-NT-KFNE-FGA--VFASS-----WDKQLDVF--------------IQHDGPVTFNSEGTKMYFSRN---------VGIYSAEL-----WINV-KPTNLHPSLSKDGKKLYFASD--PGG-------FGGTDIYVSEVQE-GTPTNLGEIINTEGNEAFPFIDSEDE-LYFSSDG-HVGFGLLDVFAT---------------------------NLGKPINSKKDDFGYY----------FKGFISSNR---DDIYAF--------------------KGQIF----------DGSY--FVLKGSKE--KYQDV-----------------------LET-IYFDLDKSNIRPDAALELDKVVALM-NKYPEMVIRLESHTDSRADDQYNIRLSNRRAKSTYNYIISK-GIEANRITKEGFGETQL------------QLNRRTEFIIV------------------------------------------------ 	
Paludibacter_propionicigenes_WB4				-----------------------------------------------------------------------------------------------------------------------------------------------------------------------------QF---------------------------FSAAEKYKRVYGYIQAESYRLINYT-RAEQSYVNAI-------AQVLQRNGKYGEAKNYTI-------------------------------F-NV-RNAENFSP--MFTSS---NNITGLNNIF-------------VEGDEGACSFTTDGKVMYFTRSV--------TQIYSSNR-----WSTP-QRLKIHPAIAPDGQTLYFVSD--KKG-------LGGKDIWKGTISN-KYIENLGPEINTPGDEMFPTVRADG--LYFSSNG-RVGLGGLDIYKA---------------------------NMGSPINSSADDFGMT----------ERGYFSSNR---DAIWSF--------------------EGKV-----------DGTY--CVVFVSAR--GYLNQ-----------------------IEN-IFYESGKWELTPASENGLQVLVKLL-NDNPNITIEISANTDLVGSNADNKALSTKRAKSVVDYLISK-KIAPDRLTS-GYGEEKP--D--VLDEAYVQINRRTEFRVL------------------------------------------------ 					
Prevotella_dentalis_DSM_3688					-----------------------------------------------------------------------------------------------------------------------------------------------------------------------------EY---------------------------YDAANEFRQAYQRTMGYCYDRSLQTGKGIAAYRNAE-------ARLLLKNGSYREAGLFQA-------------------------------F-NS-RRAE-YSP--YFTST-----ITGTADIF--------------DFDEGACCFSTDGREMYLTQCL--------AQIVKSSR-----WGKV-SEVKLHPALSPDGEWLYFTSD--PGG-------KGGLDIWRVRLTV-GGVENLGAPINTAGDEEFPTFRPNG--LYFSSNG-HPGLGGLDIFIA---------------------------HPGYPLNSQGDDFGMT----------NRGFFSSNR---DHIYAF--------------------KGWV-----------DGSF--YLFLATCK--GFLNH-----------------------IDN-IFYDFDKATLRDSSKTALDKLVTLL-NENPNVTIELSAHADYKGSTDYNKRLSQRRAESVVAYLIAH-GIAADRLTP-GYGKERP--D--VLTEAFIQMNRRTEFTVL------------------------------------------------ 				
Owenweeksia_hongkongensis_DSM_17368				-------------------ENTDDTEPKEKL----------------------------------------------------------------------------------------------------------------------------------------------EY---------------------------TLAIELLKTALGEVIAESYRNINDYKNAENYYLKAV-------ADMLKAQGEYEEAVAYQD-------------------------------L-NS-TGYD-FSPADIFTST-----WTGGMDIYR-DELVSPASL---KSHEGSAVFDSRRKELYLTRCL--------CGIYISEK-----WKEP-EQVIIQPALSPDDSRLYFVSD--FNT-------KGVHDIFMTTFDR-WKTTNLGSKVNTDREEYYPFISGDG-YLYWASNG-LPGMGGLDIFRI------------------------AP-NLEYPINTSFDDFGLV----------EVGFLSSNR---DDIYGV--------------------EGVVT----------DGYY-DYTLTFEKA--KFLTN-----IPSANQ------------LPN-VFFDLAKWDLRPEARAALDSVVPIM-KNNPTIVIELRSHTDYRGDNKSNDVLSQHRADTCVSYLVSK-GIAADRMVA-GMGETEP--N--RLTEAYIQVNRRTDFKVL------------------------------------------------ 					
Hymenobacter_sp._APR13							-----------------------------------------------------------------------------------------------------------------------------------------------------------------------------EY---------------------------ETAIELYKADV---VAEAYRLSNRIEQAESYYKAAI-------GQALKANGKFDEAQQFDA-------------------------------V-NT-PSSE-FGS--VFASG-----GNGESDLY--------------DKHEASATYTPDGKTMVFARS---------VDLWIAYF-----WSEP-VLANISPAFSADGQTLYFASG--KGG-------LGGNDIYKATLGP-SPAENLGDQVNTAGNDNFPAIAPDG--LYFSSDG-QPGLGKLDIFML---------------------------NLGTPINSAGDDFAPF----------NGGVFSSNR---DDLYMF--------------------DGTVM----------EGKF--YALVADQP--GFFTADQLV-------------------VEN-ILYDYDKADIRPDAALELDKLVETL-NDNPAITIELSSHTDSRGKDAYNQALSQRRAQSAVDYIISK-GIDKARITA-GYGESRP------------QRNRRTEFRVT------------------------------------------------ 		
Dyadobacter_fermentans_DSM_18053				-----------------------------------------------------------------------------------------------------------------------------------------------------------------------------EY---------------------------DLAIKGFQKAA---IAESYRLSNRFKEAIPYYKKAL-------AYALKTTGEYADAAQFSE-------------------------------L-NT-AGSE-FAP--VFSAS-----NNGQLGLY--------------EAHDASPAFSPDGKTLVFARS---------VDLYMSRN-----WSAP-APLPISPAFSRDGKTLYFASN--AGG-------VGGIDIYRTNMDA-SRPVNMGRDINTPGDDMFPYVAEGG--LYFASDG-HPGLGKLDLFSA---------------------------NLGLPFNSPQDDFGLV----------KKGFFASNR---DDIYYF---------------P----AGTVV----------DGKFG-YQLLVQRK--GYISKIFLT-------------------LEN-IYYDLDKYNIRPDAAIELDKLVQIL-KDNPTMTIELSSHTDARATDAYNMTLSQNRAESAVAYLNSK-GIEADRMEA-GYGEREL------------QRNRRTEFTIL------------------------------------------------ 					
Haliscomenobacter_hydrossis_DSM_1100			-----------------------------------------------------------------------------------------------------------------------------------------------------------------------------QY---------------------------KVAVGLLQKEF---LGLSLKATNQSEQAIDWFQKAY-------AQALKMAGRYADAEAYKN-------------------------------F-NS-KYAD-YAP--VITSD-----WTGNSDLF--------------MANEGTATFNANFTEVFFTRCT--------CKIMHSVF-----WIAP-EPLSFQPCLSADGKTLYYSAL--PDG-------WGGHDIWMSERVG-TEPKLLPRTINTLGDELFPSLDND---LYFSSDT-HPGMGGLDIFKT---------------------------NLKPPINSMGDDFGFL----------SMGYFTSSR---DDIYTF--------------------DGFVLNSKVLGRK--EGHF--YNFLASHP--GYLNN-----------------------LEN-IYYDLDKWDIRADAQPTLDKLAETL-KLNPKVRIQLSSHTDCRGTDVYNESLSQKRAQSAVDYLISK-GIEAQRLEA-GYGEGVP------------QLNRRTAFRVV------------------------------------------------ 						
Pedobacter_heparinus_DSM_2366					-----------------------------------------------------------------------------------------------------------------------------------------------------------------------------DY---------------------------DQAIPLLQEAI---LADINRRQKLYEQAKINYTSAI-------AESQIYTGDYANANNIKL-------------------------------I-NS-VHRD-YFP--IFSRN---------EDFF-------------QKYNEGAQSISPDGLYLFFTGC---------CDIYVSHK-----WGEP-FNLGAQPAISPDGSTLYFVSN--PGG-------LGGYDIWKSMLKA-SQPENLGPEINTPYDEHTPFIHPDGK-LYFSSDG-WPGMGNKDIFMS---------------------------NLGYPINTFNEETGLI----------TYGLFSSNL---MDIYQF--------------------KGIVT----------TGDF--YAFNVSAD--GYLFY-----------------------LKN-IFFNTNEYTLLPASLTELNTLQQLL-KNNASLCIEIQGHTDNVGNDQQNERLSLQRAKAVYDYLVQE-KIEPQRLTF-GYGENKP------------RQNRRTSF-II------------------------------------------------ 				
Prevotella_melaninogenica_ATCC_25845			-----------------------------------------------------------------------------------------------------------------------------------------------------------------------------EY---------------------------YDAANQFKTAYQRTMAECYERISSSQRAISAYRNVI-------ADNLMKEGSYSEAKEYRI-------------------------------F-NS-RRQD-YSP--YFTST-----ITGAGDIF--------------EADEGTPAFSVDGREMYITQCL--------AQISVSNR-----WGKA-NKLEIHPAVSPDGNWLYFTSD--PGG-------KGGLDIWRVRLTG-GGVENLGEPINTQGDEEFPTFRPNG--LYFSSNG-HGGLGGLDIFIA---------------------------HPGYPLNSQGDDFGMT----------NRGFFSSNR---DHIYSF--------------------KGWV-----------DGSF--YIFLATCN--GYLNH-----------------------IDN-IFYDFDKATLRPESEKALDALVNLL-KENPNVTIELSAHTDYLGSADYNKRLSQRRADAVVAYLTAH-GIVRDRLTP-GYGKERP--D--VLTEDFIQLNRRTEFTVL------------------------------------------------ 						
Nonlabens_sp._MIC269							-----------------------------------------------------------------------------------------------------------------------------------------------------------------------------RY---------------------------VDAAKAYEKVL---LANAYYFNSDFTNAERNYARAV-------AQTLKANGKTDMSTIMKQ-------------------------------A-NG-ESSD-FAA--YFSSS-----WNKELDIY--------------KYHEGTLAVTPDGKYMFFTRV---------LNIYRATN-----WKDV-QTTSLHPSITADGKTIYFASE--PGG-------QGGSDIYKADLN--SNPVNLGSKVNTAGDDSFPYIAEDG--LYFSSNG-HLGLGALDIFK----------------------------NMGAPINSSLDDFAFS----------GKGFFSSNR---DDIYSA--------------------TVKAI----------NGEA--LTARGAKD--KYESG-----------------------LNK-IYFDLDKSNIRPDAALELDRLVNLM-KKYPTLEVLAETYADIRGSDSYNLALTQRRAQSIVDYVVSQ-GIDSSRLEA-GRGEENP------------ELSRRSEFTIT------------------------------------------------ 		
Flammeovirga_sp._MY04							-----------------------------------------------------------------------------------------------------------------------------------------------------------------------------EY---------------------------ELAIHKYESLA---VAESYRLSNRLTDALPYYKLAK-------AYGLELQGNYKKSTLFER-------------------------------L-NS-DQDD-YSP--VFTST-----GTGESNLY--------------DLHEASATFNRDGTYMIFARS---------VDLYESRF-----WSLP-TLLPICPALSANGKTLYFASN--KGG-------YGGIDIYRSKRNV-GKPRNMGPKINSRGNDMFPFIAANG--MYFASDG-HPGLGGLDIFEA---------------------------NMGRPFNSSGDDFGLV----------RFGAFTSNRH--DHIYFF--------------------SGNSF----------VGRY--YILIATKD--KYFMDEDLKD-------TKD--------LNN-ILYDFDDYRIRADAARELDKLVTLL-QQHKNISIELGSHTDDRGSEKYNLKLSQKRAESAVNYIISR-GIERDRLEA-GYGELLP------------QINRRTTITLL------------------------------------------------ 		
Flavobacterium_indicum_GPTSA100-9___DSM_17447	-----------------------------------------------------------------------------------------------------------------------------------------------------------------------------EY---------------------------VDAAQAYSKLV---LGDCYYNVFNTKEAVTWYAKAV-------AQMLKAEGNMQESKQMAQ-------------------------------V-SS-DKAD-FGA--YFASA-----MDEQLDLY--------------KWHDGPAAITSDGSTIYYGSE-------T-IYLYKATK-----WTNA-KALPINPSISKDGKTLYFSSD--PGG-------MGGEDIWKVSVDG-GTPENLGSGVNSEGNESFPYITDDH--LFFASNG-KPGFGGYDVFT----------------------------NVGAPVNTEKDDFAFS----------KVGYFSSNR---DDIFQA--------------------LVKVM----------SGAT--YGVTATRS--GYEPG-----------------------LQP-IYFEYDKSNITAQGAEELDKLVQVM-NEYPNMVIYAKSHTDSRGSDSYNLRLSDRRAKATVQYIISK-GIAKERISG-GMGETEP------------AQNRRSEFLIV------------------------------------------------ 								
Aequorivita_sublithincola_DSM_14238				-----------------------------------------------------------------------------------------------------------------------------------------------------------------------------DY---------------------------VDAQKIYLAVA---LGNSYYFNAQYDQAVNWYGRLF-------SQSLKATGNNEKAEYYDA-------------------------------IYNT-NKIS-FGH--IYAST-----WDGLLSLY--------------KFHESSPVFTKDGNTMYFTRS---------LKIYRSKM-----WQEA-EELNFHPALNADETKLYFSSD--PGG-------FGESDLYVATVNE-GQPTNLGAEINTGGKETFPFISSEN--LYFSSDG-HFGLGGLDVFYV---------------------------NVGKPVNSSADDFAFG----------KRGFISSNR--FDNIYSF--------------------EGYVT----------NGYY--YFIKAEKD--GYDTD-----------------------IPI-IYFDFDKSNIRPDAQVELEKIYAAL-TEYPQLKLNIRSHTDSRGNDTYNKALSERRAKSTLDYLVSK-GIDSKRLKS-GLGESEL------------QKNRRSEFIVL------------------------------------------------ 					
Cellulophaga_lytica								-----------------------------------------------------------------------------------------------------------------------------------------------------------------------------AY---------------------------ALAIDAYTKAI---LGDAYYLNANYKEAANCYAKLI-------AQTLRSTGNYTEAKIMLQ-------------------------------S-NS-VESD-FAP--VFSSA-----WNNRLNLH--------------KTHESSTAFTKDGKTVYFTRN---------LKIYKATL-----WANV-TELPFNPTLNYEEDKLYFASD--PGT-------LGASDIFVVAINS-GTPQNLGANINTEGRETFPYISESE--LYFASDG-HPGLGGLDIFYI---------------------------NMGKGINSKQDDFSLI----------NEGYFASNR---DDIYTF--------------------NGIVI----------NGAF--YRFIAKSN--GYTDA-----------------------LKS-IYFDTNSSYLRVESYPDLDKVANYM-LENPTVVIEVGAHTDSTESDTYNLWLSNRRAKSTVKYLVSK-GVDASRITG-GFGESQL------------AVNRRSEFIII------------------------------------------------ 	
Cellulophaga_lytica_DSM_7489					-----------------------------------------------------------------------------------------------------------------------------------------------------------------------------AY---------------------------ALAIDAYTKAI---LGDAYYLNANYKEAANCYAKLI-------AQTLRSTGNYTEAKIMLQ-------------------------------S-NS-VESD-FAP--VFSSA-----WNNRLNLH--------------KTHESSTAFTKDGKTVYFTRN---------LKIYKATL-----WANV-TELPFNPTLNYEEDKLYFASD--PGT-------LGASDIFVVAINS-GTPQNLGANINTEGRETFPYISESE--LYFASDG-HPGLGGLDIFYI---------------------------NMGKGINSKQDDFSLI----------NEGYFASNR---DDIYTF--------------------NGIVI----------NGAF--YRFIAKSN--GYTDA-----------------------LKS-IYFDTNSSYLRVESYPDLDKVANYM-LENPTVVIEVGAHTDSTESDTYNLWLSNRRAKSTVKYLVSK-GVDASRITG-GFGESQL------------AVNRRSEFIII------------------------------------------------ 				
Muricauda_ruestringensis_DSM_13258				-----------------------------------------------------------------------------------------------------------------------------------------------------------------------------DY---------------------------IDARKIYLSVV---LGDTYYFNSEYKEASKWYGKLV-------AQTLKSVGKYEESVMMEK-------------------------------S-NM-SGSD-FGP--VFASS-----WNGLLDLF--------------PYHESSAVFTKDGKTAYFTRN---------LKIYKATK-----WGNV-QELPFHPALDQEETRLYFSSN--EGT-------LGESDIWYVDILE-GKPINLGPIINTEQRETFPFISDNN--LFFSSDG-HVGLGGLDVFRA---------------------------NIGQPINSNQDDFGFI----------KIGYLSSNR---DDIYLI--------------------YGAIT----------NGNY--YVVRASNDEKEYQPQ-----------------------LQP-IYFDFDKHNIRPDAEVELAKILQAM-KEYPQLAIHIESHTDSRGDDNYNMQLSERRAKSTLEWLVDK-GIDRNRLSS-GYGESQL------------QLNRRSMFIIK------------------------------------------------ 					
Hymenobacter_sp._PAMC_26554						-----------------------------------------------------------------------------------------------------------------------------------------------------------------------------QA---------------------------QQALLVWQQLT---KGSLQLTLGDHPNALQAYKLGL-------GKLASEVGDYATMLAYTN-------------------------------L-NQ-FRDQ-YFP--IFTVQ-------EQEDVF--------------RENEGTATISGDGNTLVFTSC---------CDLYISHR-----WTAP-RNLGLQPSLSADGRTLYFSSQ--GGG-------VGGYDIYVTSIGP-TKARNLGAPINTAGDDLAPFIHASGT-LYYSTNG-LVGLGSSDIFRA---------------------------NLGYPLNTFANEASLF----------KRLYCTRAE-D-ILLYGS--------------------QGRVF----------TGEY--YAMYAAAP--GYLLK-----------------------LNN-LFFDSNQAVLKPRSRTELDRLVEFL-RQDPNLRVEVAGYTDNVGMPAANLTLSQRRAQAVLTYLSGH-GVPAIRLRA-GYGAAKP------------AQNRRIELRIL------------------------------------------------ 			
Emticicia_oligotrophica_DSM_17448				-----------------------------------------------------------------------------------------------------------------------------------------------------------------------------QY---------------------------DLAIKDLTKVV---IAESYRLSNRWVEAVPFYQKAF-------AFALKAAGNYDLAKELQQ-------------------------------L-NT-KGSE-FAP--IFTAS-----SNGLVGLY--------------ERNEGTPTFSPDGKTMIYSRG---------MDLYISRY-----WTEP-RYVSATPAFSRDGKTIYFSSN--PGG-------FGGLDIYRVNMDA-GNPVNLGKEINTAGDEMFPYVSEDG--LYFASDG-HPGLGKLDLFLA---------------------------NMGIPYNSNMDDFGLV----------GDVFFSSNR---DDIYFY--------------------VGTIT----------DGKFG-YLVMSKKQ--NYLTNSLLK-------------------LDN-IYYDLDKWDIRPDAAIELDKLVQVL-VDNPQIKIELGSHTDSRATEIYNLRLSQKRAESAINYIVSK-GISRERLTA-GYGESEL------------QTNRRTEFKVL------------------------------------------------ 					
Pedobacter_steynii								-----------------------------------------------------------------------------------------------------------------------------------------------------------------------------NY---------------------------AEAIASLKNAA---LAELNRRIKSFEEAKLYYQKAI-------AESQVNTGDYNPAKNINL-------------------------------I-NS-AHRD-YFP--IFSRN---------EDFF-------------AQFNEGAQSISPDGQYLFFTGC---------CDIYVSHK-----WGQP-FNLGAQPAISPDGNTLYFVSN--PGG-------IGGYDIWKTQLNE-SLPLNLGPEINTPYDENTPFLHADGK-LYFSSDG-WPGMGNKDIFLS---------------------------NMGYPINSFNEETGLI----------TEAFFSSNL---MDIYQF--------------------KGIVR----------NGQF--YAFNVSAD--GYLFY-----------------------LKN-IFFNTNEYALLPPSVTELATLKDLL-KNNPNIHIEVQGHTDNVGNDLQNEKLSVNRAKAVYDHLIES-KIDATRLTY-GYGETRP------------KQNRRTSF-II------------------------------------------------ 	
Bernardetia_litoralis_DSM_6794					-----------------------------------------------------------------------------------------------------------------------------------------------------------------------------DF---------------------------EKGIELIEKAV---LGTHYHLLGNRDKSKYHYREAA-------AGDYLEEGKYQEAKLYQK-------------------------------I-NA-RKLQ-YFA--YFTAR--------REDIL--------------RSNEGTCTISADGRTIIFTVC--------VCDLFISEK-----WSEP-QNMGNQASLSADGRTLYFVST--EGG-------YGRSDIWKSTRND-SAPQNLGDKVNTAGEENSPFIHVNGK-LFFASDI-HLGFGGFDLFKT---------------------------NLGYPINTHTDQHSLF----------KTAYYSDLK---SEIYKF--------------------KGTVY----------NGKY--YALNVNKE--GYLFQ-----------------------LNN-IFFDTDKWDLKEESKTELDLIVKYL-QTNPKIKVQISGHTDNVGDKIYNQKLSEKRATSVVDYVINA-GIPKTQLVI-GFGEAKP------------AKNRRIEFEIL------------------------------------------------ 				
Tenacibaculum_sp._LPB0136						--SFNP-----------------------------------------------------------------------------------------------------------------------------------------------------------------------AY---------------------------TKSADLYKEIF---LGDSYYYNTQALESELWYSKLI-------AQALKSNGNYEKSEIMKK-------------------------------I-NT-QYSD-FGG--YFASS-S---WNSQLDLY--------------RYHEANAIFTKDSQTMYFTRD---------LKLYKSTL-----WSNV-EELPFHPALSVDEKTLYFVSD--PGG-------IGATDIYSVSVDG-GVPTNLGKEINTEGREMFPFISEDN--FYFSSDG-HLGLGALDIFES---------------------------NIEAPFNSKMDDFAFI----------NKGFFSSNR---DDIYSF--------------------NGIVT----------QGAY--YTVLGEKK--NYKSD------------------------NP-IFFDFDKFNIRDEAAYELEKIVSVL-ENNPNMVIKIESHTDSRATKAYNRRLSTNRAKSTRDYIVSR-GISSARIESIGYGESQL------------QRNRRSKFIIV------------------------------------------------ 			
Niastella_koreensis_GR20-10						-----------------------------------------------------------------------------------------------------------------------------------------------------------------------------QYYEKYLGTAAQKLKKDEYSPYT-------AAAAVVKKSN---VAESYRLLHDHAKAATYYNQTL-------ELRAL--ADYEQSKAFTV-------------------------------L-NT-EGAN-YAP--FTSTR-----RNQSNRVY--------------DLHQGVVTLTPDGNTLFLTRW---------SGIYSSHK-----WSEP-ALLDSQPFVMPGGKYLLYASD--PGG-------FGGFDLWYAELDG-TRTENMGGVINTANDEQAPYYHAPSS-LVFSANG-RVGMGGYDFFYS---------------------------NFGYPVNSVKDDI-YF-------VRNEDVWLSSDR--------L--------------------IGQVV----------DGNY--LKAVATIS--GYSNG-----------------------MDN-VYYDFDKANLRSESHASLDKLVALL-NAHPDITIELGAHTDNKGSEEYNLRLSEARARACVAYLISK-GIDKNRLQA-GYGSTQP------------QRNRRTEFKVL------------------------------------------------ 			
Spirosoma_radiotolerans							-----------------------------------------------------------------------------------------------------------------------------------------------------------------------------EY---------------------------NLALTQFQKAA---TAESYRLSNRFGEAVPFYQKAI-------AYALKSQGNYAAAQQLQQ-------------------------------L-NS-PGAE-FAP--VFTAS-----NNGQLGLY--------------DVNEGTPAFSKDGKTMILARG---------VDLYISRL-----WSQP-LRLPISPAFSADGKTLYFASN--AGG-------AGGIDLYRTSIDA-SRPVNMGRDINTPGDEMFPYVAPNA--LYFASDG-HPGLGKLDVFVA---------------------------NMGQPINSPADDFGLI----------TKGYMASNR---DDIYFF--------------------AGTVL----------PGTFG-YTLLAERK--GYLTRVFLT-------------------LEN-IYYDLDKYNIRSDAAPELDKIVVIL-KDNPTLKLELSSHTDVRAPDAYNMKLSQNRAKAAVDYIVSQ-GISADRLVA-GYGETRL------------QRNRRTEIKIL------------------------------------------------ 		
Flammeovirgaceae_bacterium_311					-----------------------------------------------------------------------------------------------------------------------------------------------------------------------------EY---------------------------QVAIEQFKKA----IAESYRLSNRIGEAEPYYAAAL-------GYALKANSKYTEAQQFQN-------------------------------I-NT-PESE-YGA--YFTSS-----ATGKTNLY--------------DRAEGTIAFSPDGNTMVFARG---------VNLYISYF-----WSEP-QILPITPAFSRNGKTLYFASN--RGG-------MGGVDLYSAQLDA-GRVQNLGKDINTAGNEMFPYVSVDN--LYFSSDG-HPGLGGLDLFIA---------------------------NLSEPMNSPADDFGLS----------DKGYFSSNR---DDIYAF--------------------AGVTY----------QGRF--FLIIGERQ--DYFTTTKLK-------------------LEN-IYYDFDKAEIRQDAARELDKLVTVL-KDNPQLVIELSSHTDSRGDVAYNIDLSQRRAESAVQYIIAN-GVDARRIAA-GYGKTRP------------QINRRTEFKVT------------------------------------------------ 				
Nonlabens_dokdonensis_DSW-6						-----------------------------------------------------------------------------------------------------------------------------------------------------------------------------RY---------------------------VDAAKAYEKLL---LGDSYFYNSEFKNAERNYARAV-------AQSLKASEKYDLSTIMKQ-------------------------------F-NT-EASD-FSA--YFSSA-----WNKQLDIY--------------KYHEGTLDITPDNKYMFFTRV---------LNIYRALN-----WRDV-ATTSLHPSITKDGKAIFFASE--PGG-------QGGTDIYKATLK--SNPVNLGPTVNTSGDDSFPYIADDG--LYFSSNG-HLGLGGLDVFK----------------------------NMGSPINSPLDDFGFS----------GKGYLSSNR---DDIYQV--------------------TVKAV----------NGMA--LTARGAKD--KYESG-----------------------LNK-IYFDLDKSNIRPDAALELDRLVGLM-KKYPTLEVMAETYADIRGSDSYNLALTERRANSIIEYVKSQ-GIDGSRLSA-GRGEANP------------ELSRRSEFTIT------------------------------------------------ 			
Pontibacter_korlensis							-----------------------------------------------------------------------------------------------------------------------------------------------------------------------------EF---------------------------ALAIPAYKEAI---VATAYRLTRQTPEAEVWYAKVV-------AEALRSNGKYAEAEQYMQ-------------------------------L-NNGQAAD-FSP--IFSSD-----WTGRLQLF--------------DYHNATASAAKDGGKLYFTRTKVPALDP--LEIYTADK-----WSNV-QPFSYHPAVSPDGEVLYFASD--PGG-------FGDTDIYYSLRQP-GTPVNAGAIVNTSGRESFPYVDANG--LYFASEG-HVGMGGMDIFSA---------------------------NLGYPINTPKNDYGIM----------VRGLLSSNR---EDIFAF--------------------TLGRY----------KAQ---YTFAGSKI--GFLKM-----------------------LDN-IYYDLDKAEIRPDAARELDKLVTLL-KNNPSIEIEMGSHTDSRESHLYNQNLSERRAKAAVDYLVSK-GIERSRLTA-GYGKTRL------------QKNRRTEFTIK------------------------------------------------ 		
Zunongwangia_profunda_SM-A87					-----------------------------------------------------------------------------------------------------------------------------------------------------------------------------NY---------------------------IEAAKVYDDYL---AGDAHYFISKIPQALKWYAQLY-------IQTLRGVQDYEKAALAEI-------------------------------I-NS-ENSD-FGA--VYSSS-----WNQQLDLY--------------RYHDATIAFSNALDTIYYTTN---------FHVMRGHI-----VEGI-EDLIFHPALSADGKYLFFVSD--PGG-------FGDTDLYMVQLNP-TLPKNLGAQINTEGREMFPYYQND---LYFSSDG-HYGLGGLDIFQA---------------------------NLGKPVNSSKDDFSYI----------EEGYMSSNR---DDIYYF--------------------AGKVL----------KGIY--FLVTGTKN--NYSIA-----------------------IDP-IFFEFNEYDIRPRAAKQLDHIVYVL-ESFPEMKIKIESHTDSRGSDTYNLLLSQNRAKSTKNYLISR-GIAENRIVSKGYGEIEI------------EENRRSNFIIV------------------------------------------------ 				
Fluviicola_taffensis_DSM_16823					----------------------------------------------------------------------------------------------------------------------------------------------------------------------------SIY------------------PYETQTTNQLSKTKVVVDST---VAWCYYRLHDYPNAEKHLKNTV-------AQSYMNNNKYDEATQFED-------------------------------F-NK-GTAS-FAT--LFTSA-----QQSECDLY--------------AQNDGAASFN-NNNVIFYTRW---------QNIYLARM-----FFEA-YKLDSQPYVSMDGRTLYFSSN--PGG-------LGGMDIWKIAIDSIGQAENLGALINSDQDEVTPFFHEVSS-LFFSSNG-HGSMGGLDIFKA---------------------------NLGMPINSNRDDAYMM----------SKGFFSSDR---YDIYEV--------------------SGYSY----------NGFY--LFIKGQKI--NYFAD-----------------------IEG-IEYDFNSDKLRPASEAVLDKLLEFL-ELNNNIVVEINSHTDARGKDIYNLDLSQRRAKSCVDYLVSK-GITPERLIA-GYGETQP-AKPVLLTEAYIQKNRRTSFKVI------------------------------------------------ 				
Seonamhaeicola_sp._S2-3							-----------------------------------------------------------------------------------------------------------------------------------------------------------------------------AF---------------------------ADAAEVYHELI---LADSYAFMRNPDSAVVYYKKVV-------AQALRGVKNYKESKWLRK-------------------------------F-NS-KYAD-FGA--YFASS-----WNGELDIY--------------IYHEGPITITKDGKTMYFSRN---------LKIYKASL-----WTNI-EELSFHPALSHDETKLYFASD--PGG-------YGGSDIYYVDIKD-GTPQNAGNIINTNKNERFPFVNSEG--LFFASDG-HPGLGMLDIFGT---------------------------NLGVPVNSSKDDFSFF----------LSGFFASNR---DDIYAY--------------------EGTVT----------NGYY--YILDTKKE--NYVDN-----------------------LYP-IYFDFNKYNIREDGTVELNRIVNLMMNVYPNMVIKIESHTDSRGPDAYNLILSQERAKATYDYLIKN-GVDPSRITEKGYGEEKL------------QLNRRTQFIVI------------------------------------------------ 		
Flavobacterium_columnare						-----------------------------------------------------------------------------------------------------------------------------------------------------------------------------AY---------------------------VDAIGTYLKVA---LGDSYYYNAKFTEAHKWYTELF-------AQTLKSVENYKKAEYMDK-------------------------------I-NG-SSSD-YGT--LFAST-----WTGKTNLY--------------KYHEDSPVFTKDLKTVYFTRN---------LKIYRANL-----WINI-TELPFHPALSPDEKTLYFASN--PGT-------YGQSDLFKVAILG-GTPINLGNTINTEARETFPFISDKG--LYYATDG-QQGLGGLDIYAT---------------------------NVGSPINGPMDDFAFI----------K-GFFSSNR---DDIYSF--------------------TGIVT----------KGFY--YYVRAEKE--DYETK-----------------------IKI-IYFDLDKSFIRPDAAVELAKILEVM-KQYPTMKVDVRSHTDCRQTAAYNAKLSDRRAKETVAWLIKK-GIAKDRLTG-GYGESQL------------QENRRSEFIIV------------------------------------------------ 			
Flavobacterium_columnare_ATCC_49512				-----------------------------------------------------------------------------------------------------------------------------------------------------------------------------AY---------------------------VDAIDTYLKVA---LGDSYYYNAKLVDAHKWYAELF-------AQTLKSVEDYKKAEYMSK-------------------------------I-NG-SSSD-YGT--LFAST-----WTGKTNLY--------------KYHEDSPVFTKDLKTVYFTRN---------LKIYRANL-----WINI-VELPFHPALSPDEKTLYFASN--PGT-------YGESDLFKVAILG-GTPINLGNTINTEARETFPFITDKG--LYYATDG-QQGLGGLDIYAA---------------------------NVGSPVNGPMDDFAFI----------K-GFFSSNR---DDIYSF--------------------AGVVT----------KGFY--YYVRAEKE--DYETK-----------------------IKI-IYFDLDKSFIRADAAVELAKILEVM-KQYPTMKVDVRSHTDCRQTVAYNAKLSDRRAKETVAWLVKN-GIAKDRLTG-GYGESQL------------QANRRSEFIIV------------------------------------------------ 					
Chitinophaga_pinensis_DSM_2588					-----------------------------------------------------------------------------------------------------------------------------------------------------------------------------QYYNRALGTF--KIKPEQILPYT---------VELRGKES---LAESYRHYYDYGNAEKYYEQAV-------CLRAN--GKYTTAEQFTK-------------------------------V-NA-GGAN-YAP--YTSSR-----KVNPNNLF--------------GIDQGVATVSPDGNTIYLTRW---------AAIYSSKR-----WEDP-KVLGVQPFVTSDGKYLLFASN--PGG-------MGKNDLWYCALE--GPAKNFGTNINTRDEEQAPFYDGEKK-LIFSTDG-RVGLGGLDFFIS---------------------------NLGLPLNSPKDDV-YF--------EHAGGYISSDR--------L--------------------SGLVL----------TGRY--YKIMAEKE--NYFSK-----------------------LKD-IYYDFDKATLRPQSLIVLDTVVSIM-QDNPNIIIEMSAHTDSKGKDEYNMKLSQKRAQSCVDYLISK-GISSERMIA-GYGETRP------------QLNRRTEFKVL------------------------------------------------ 				
Mucilaginibacter_sp._PAMC_26640					-----------------------------------------------------------------------------------------------------------------------------------------------------------------------------LY---------------------------DDAISELQKAI---LADVLRLKRRNKEAIAEFLKVI-------GDAEIGEAQYEPAQHLEK-------------------------------I-NT-VADE-YLP--IFTRK---------EDFY-------------PAYNEGAQSISQDGKYLFFTGC---------CDIYITQK-----WGKP-FSLSAQPSISADGRTIYFVSN--KGG-------YGGYDIWKSTLSE-GNPENMGPGINTVYDEQSPFIHPDDS-FYFCSNG-WPGMGGKDLFIS---------------------------NLGSPINSSGDENGLT----------AYAFFSSNN---YDIYTF--------------------KGKVS----------SGEF--YGLTISKQ--GYLFY-----------------------LKN-IFFDTNKFDLKMESKSELARLIQFL-DMNPKVTIEISGFTDDVGNDQTNQTLSENRAKAVYNYLLEA-KIAAARMVY-GYGKNGP------------AKNRRTEFRII------------------------------------------------ 				
Runella_slithyformis_DSM_19594					-----------------------------------------------------------------------------------------------------------------------------------------------------------------------------EY---------------------------SLAIKDLQTAA---IAESFRMSNRFELAVPYYQKAL-------AFALKAAGNYAEAAQLEK-------------------------------L-NT-PGAE-FSP--IFAAT-----NNGMTGIY--------------GVNEANVTFTKDGKTVVFARG---------VDLYLSRF-----WTEP-RLIPVSPAFSRDGRTLYFCSN--PGG-------VGGIDIYRANMDA-SKPVNMGKDINTPGDEMFPYVGPDA--LYFASDG-HPGLGKLDVFVA---------------------------NLGAPINSRFDDFGLV----------KYGFFSSNR---DDIYAF-----------KLPD-----AGTVA----------GGVFG-YSLLVEKR--GYITKIFRK-------------------LEN-IYYDLDKFNIRSDAAVELDKLVQIL-KDNPTVSIELSSHTDARASESYNNKLSQNRAQSAVDYIVTK-GIEKERLIA-GYGESRL------------QKNRRTEFTIL------------------------------------------------ 				
Cellulophaga_algicola_DSM_14237					------------------------------------------------------------------------------------------------------------------------------------------------NNHVPIEEVTVEMLNSIR-----PNNSK-WY---------------------------AEAAEIYEIIL---AGDAYYYNTNMEKAYKWYDILY-------AHALKGNGRYSKARLMRL-------------------------------I-NS-KYSD-FSP--VFASS-----WNDQLDLY--------------KYHEASVTFSPDNETMYFTRN---------LKIYKSVK-----WTEP-KELPFHPALSPDGKLLYFVSD--PGS-------MGASDIFVVDVLE-STPRNLGPEINTEKREMFPFITDKK--LYFSSDG-HVGLGGLDVFEA---------------------------NVGKPVNSNKDDFSYI----------QKGYFASNR---DDIYSF--------------------AGVVT----------DGSF--YTIKTNRK--EYFEE-----------------------TDM-IYFNFDKSFIREDASKELNKLVEVM-SEYPEMVIKIESHTDSRGASDYNRYLSDKRAKSSRDYIISQ-GIDADRIESIGYGEDRL------------ELNRRSEFIIV------------------------------------------------ 				
Hymenobacter_sp._DG25B							-----------------------------------------------------------------------------------------------------------------------------------------------------------------------------KY---------------------------ERALPHYLEAQ---IGDCYLNSGFKSRSLSYLQKAF-------GRGLHLNAKWTEAAEYKKAMPPAGAKNGLV-------------------V-NS-PFPD-YSP--MFTSR-----ETGGEDIY--------------DGHDATVGLAPDGQRMLIYVE----------DLNECDL-----WSKP-QTLGRSASYSPDGRFLYFVSD-PEGS-------LGSRDIYKVEIEG---AVNLGPGINTPYGEEGVFMHPDGK-MYFSSEG-HNSMGGYDIFKS---------------------------NLGWPINTPDDDVFFV----------RHGYYSSIR---KDIYQIEKPPMLNTEDQ-----AQVTKGVVT----------SGRY--YGIVVRQD--GYLFH-----------------------LNN-IFFDTDKSTLRKESTGELERLVALL-NETPKLRIEISGHTDNVGNAAYNQQLSQNRAKVVVDYLVTK-GIDKGRLTF-GYGMTQP------------QLNRRTEFKVL------------------------------------------------ 		
Capnocytophaga_haemolytica						M----------------------------------------------------------------------------------------------------------------------------------------------------------------------------DY---------------------------VRAIKAYEAIA---LGNAYYFNADYKNAYTWYEKLF-------AQTLKTVDKYDQSKVMEQ-------------------------------I-NS-KNSE-YGT--VFSAS-----WTGDYDLY--------------KFNESTAAFTTSGDTVYFTRN---------LKILRATK-----WGHI-TEMPFHPALSPDGKYIYFASN--KGS-------LGNSDIYRAKILK-GRAENLGALINTTGRESFPFISKDS--LYYSSDG-FPGLGGLDIFAV---------------------------NIGKPANSAYDDFCYV----------HIGFLTSNR---DDIYSF--------------------RSMVK----------NGQF--VLIKAEKN--GYVTV-----------------------IQN-IYFDFDKADIRPDAAEQLSKLVAVL-NEYPTIKIDIRVHTDSRGSDAYNLALSHRRAKSTMQWLIAH-GIDKKRLTA-GYGETRL------------QANRRSEFIII------------------------------------------------ 			
Echinicola_vietnamensis_DSM_17526				-----------------------------------------------------------------------------------------------------------------------------------------------------------------------------EY---------------------------QMAIGTFSKVL---VAESYRLSNRIEAALPYYDKLL-----MKAKSLRDQGEYEAAAAYAQ-------------------------------L-NT-SGID-YAP--YFTSS-----ATGQTKLF--------------NLNQGAIAISPDGNTIIYARG---------VNLFISYF-----FTDP-IWMPVTPAFSLDGETLYFASN--PGG-------YGGIDLYKATKMA-GDPQNLGSAINTPGNEMFPRPMGE---LYFASDG-HPGFGKLDLFVA---------------------------NLGKNINSVSDDFGIF----------KEGFLSSNR---DDIYYF--------------------NVKTL----------QGRL--FTLIASKN--GYFTKEDLI-------------------LEN-IYYDLDKADIRPDAAVELDKLVKIL-QDNPEIRIELSSHTDSRASDEYNRDLSQRRAQSAVDYIISQ-GIAKDRLVA-GYGEDQP------------QRNRRTEFKVI------------------------------------------------ 					
Cyclobacterium_amurskyense						-------------R---------------------------------------------------------------------------------------------------------------------------------------------------------------EY---------------------------QLAIASYSKLL---IAESYRLSNRIEKAAAYYDKVN-----LHGRSLKGKGEYEAAEAFEA-------------------------------L-NS-TGID-YAP--FFTSS-----GTGQTRLF--------------GLNQGAIAISPDGNMIVYARG---------VSLFSSTF-----FTEP-AYMGVTPSFSPDGETLYFASN--PGG-------YGGTDLYKATKMA-GKGVNLGPEINTPGNEMFPRLLANG--FYFASDG-HPGFGKLDLFVF---------------------------NLGPNFNSIADDFGIF----------EEGFITSNR---DDIYYF--------------------NVVTK----------SGRL--YSMIASKS--GYFTKEDLI-------------------LEN-IYYDLDKADIRPDAAVELDKLVKIL-KDNPGIRIELSSHTDVRATDAYNDDLSQRRAESAVAYIVSQ-GIDADRLEA-GYGERQL------------QVNRRTEFKVI------------------------------------------------ 			
Cyclobacterium_marinum_DSM_745					-------------R---------------------------------------------------------------------------------------------------------------------------------------------------------------EY---------------------------QLAIASYSKLL---IAESYRLSNRIEKATEYYEKVN-----YHGKSLKGKGEYEEAKAFEA-------------------------------L-NS-SGLD-YAP--FFTSS-----GSGQTRLF--------------GLNQGAIAISPDGNRIVYARG---------VSLFSSTF-----FTQP-AYMGVTPAFSPDGETLYFASN--PGG-------YGGTDLYKATKMA-GAGVNLGPEINTPGNEMFPRPLPNG--FYFSSDG-HPGFGKLDLFVY---------------------------NLGPNFNSVADDFGIF----------EEGFITSNR---DDIYFF--------------------NVVTK----------SGRL--YSIIASKT--GYFAKEDLI-------------------LEN-IYYDLDKADIRPDAAIELDKLVKIL-KDNPGIRIELSSHTDARATDAYNDDLSQRRAESAVAYIVSQ-GISADRLEA-GYGERQL------------QINRRTEFKVI------------------------------------------------ 				
Pedobacter_cryoconitis							-----------------------------------------------------------------------------------------------------------------------------------------------------------------------------DY---------------------------DGAAKSLEDAV---LADIYKLKRSFEKAKVNYLKAI-------GEAELNSGQYADAKHFSL-------------------------------I-NT-KDRE-YLP--IFSRT---------EDFY--------------RFNEGAQSISPDGMYLFFTGC---------CDLYVSHK-----WDAP-FNLGSQPAVTPDGNTLYFVSN--PGG-------IGGYDIWKTTLNG-SKPENLGPDINTVYDENTPFIHPDGK-LYFSSNG-WPGMGSMDIFYS---------------------------NLGYPINTFNEESGLM----------TEGYFSSIL---MDIYRF--------------------KGIVR----------NGEF--YAFNAVAD--GYLFY-----------------------LKN-IFFDTNKAELLPPSITELTNLLQLL-QANTSVSIEIQGHTDNEGNAEANQKLSLQRSKAVYDYLTAN-KVKPERLTF-GFGATKP------------QQNRRTSF-II------------------------------------------------ 		
Pedobacter_sp._PACM_27299						-----------------------------------------------------------------------------------------------------------------------------------------------------------------------------QY---------------------------PEAISALKESV---LAELNRRIKSYEEAAVYYRKAL-------GESELYSGDYQNAKHLSL-------------------------------I-NT-VYRD-YFP--IFSRN---------EDFF-------------PQFNEGAQSISPDGLYLFFTGC---------CDIYVSHK-----WAEP-FNLGAQPAISPDGNTLYFVSN--PGG-------IGGYDIWKSNLNA-SAPVNLGPEINTPYDENTPFLHADGK-LYFSSDG-WPGMGNKDIFIS---------------------------NMGYPINTFNEESGMI----------STAFFSSNL---MDIYQF--------------------KGVVR----------NGEF--YAFNASAD--GYLFY-----------------------LKN-IFFDTNEYRLLPASVTELHTLIELL-KSNLNLEIEIQGHTDNVGNELQNEKLSLNRAKAVYDELIAQ-KIDPSRLSF-GYGENKP------------KQNRRTSF-LI------------------------------------------------ 			
Polaribacter_sp._MED152							------------------------------------------------------------------------------------------------------------------------------------------------------------------------------------------------------------------------------------------------------------------------------------------------------I-NK-KYQD-FGV--VFASA-----GNHELRLY--------------KYHESNLSFSKDLKTVYFDRN---------IQIYKAKI-----WVAV-ERLPFHPVLNADNTKLYFISD--PDS-------YGETDIYVVDINA-GEPKNLGTTVNTSKKEMFPFIDENN--LYFSSNGFNSGKGNLDVYAT---------------------------NLGFPINSNQDDFAFV----------NTGYFSSNR---DDIYAI--------------------KGIVV----------QGRF--YKLEVSKE--NFHQA-----------------------IPP-IYFDLAKATIKKTSEQELQMVVDLM-NRYPKIIVQIRAHSDSRGNDSYNLRLSDRRAKATVNWILDK-GIAKNRIFG-GFGEEDL------------LENRRTEFVIL------------------------------------------------ 		
Cellulophaga_baltica_18							--------------------------------NS--------------------------------------------------------------------------------------------------------------DNTVAIEDVTIDMLNSLR-----PKASK-WY---------------------------AEAAALYELAL---AGDAYYYNTNMKKAYQWYDVLY-------SHTLKGTGKYGKARFMRL-------------------------------I-NS-EYSD-FSP--VFSSS-----WNDQLDLY--------------KYHEASVTFSPDNETMYFTRN---------LKIYTSVK-----WAEP-KELPFHPALSPDGKLLYFVSD--PGS-------LGASDIFVVDVLE-SAPRNLGPEINTEKREMFPFVTDKK--IYFSSDG-HAGLGGLDVFEA---------------------------NVGVPVNSNKDDFSYI----------QKGYFASNR---DDIYSF--------------------AGVVT----------DGSF--YSIKTNRK--EFFQD-----------------------TDM-IYFDFDRSFIREDASKELDKLVEVM-SEYPEMVIKIESHTDSRGASDYNRYLSDKRAKSSRDYIISQ-GIDADRIESIGYGEDKL------------ELNRRSEFIIV------------------------------------------------ 		
Lacinutrix_sp._5H-3-7-4							-----------------------------------------------------------------------------------------------------------------------------------------------------------------------------AY---------------------------YQATELYLEVL---LGDCYYNNSNVKMASYWYKKAV-------IQTLRSLNQFSESKWTQV-------------------------------L-NT-EYSD-FGS--YFAST-D---WNKELNIY--------------AFHEASVTITNDGKTIYFTRD---------LRIFRAKL-----WSKP-EDLPFSPALSPDNNTLYFVSD--EDG-------FGQTDLYKIKINK-GEPKNLGSKINTEGRENFPFIAKDS--LYFSSDA-HLNLGLLDIFES--------------------------YNLGAPFNSGFDDFAFF----------KTGYFSSNR---DDIYSF--------------------TGITR----------NGFY--FVVLAEKV--IYRPD------------------------NP-IFFDYDKSNIRPDAAYELENIVVVM-REHPNMVIKIESHTDSRGRDKYNEKLSDRRAKSTRDYLFSR-GIAKDRIESIGYGESQL------------QKNRRSKFIIT------------------------------------------------ 		
Lacinutrix_venerupis							-----------------------------------------------------------------------------------------------------------------------------------------------------------------------------AY---------------------------YQATELYLEVL---LGDCYYNNSNVQLASYWYKKAV-------IQTLRSLNQFEESKWSVI-------------------------------I-NT-EYSD-FGS--YFAST-D---WNKELNIY--------------DFHESSVAITKDGKTMYFTRI---------IKLYRAKN-----WKKI-EELPFSPALDPEEKFLYFSSD--QGS-------LGLTDIYRVRINK-GNPINLGGKINTEGRENFPFIAKDS--LYFSSDG-HINLGLYDIFET--------------------------YNLGAPYNSGFDDFAFF----------NTGYFSSNR---DDIYSF--------------------KGITR----------NGEY--FVVLAEKI--IYRPD------------------------NP-IFFDYNKSNIRPDAAYELENIVAVM-REHPNMVIKIESHTDSRGRHSYNEKLSDRRAKSTRDYLYSR-GIATNRIESIGYGESQL------------QANRRSKFIIT------------------------------------------------ 		
Maribacter_sp._HTCC2170							--------------------------------SEITGIYNYSKLNESSTEADLFEAAADIKGILQRKLTNLNKIEDGYYIVAGVFGKNRNAKKAAKKHRKLGFDAGYIHNPENKMNYLYLQHHENWETAIDGLEAVWILNVANGNEAMDVEEVSYEMLESQKTTQGKPNRSK-WY---------------------------AEAAELYEQALN--AGDAHYFNTNMEKAYHWYNLLY-------AHSLKGTGKYARSRLMRL-----------------R-------------I-NS-KYSE-FSP--VYASS-----WNNQLDLY--------------KYHEASVTFAPDNETMYFTRN---------LKIYRSTK-----WTEA-REVPFHPALSPDGKLLYFVSD--PGT-------IGQTDIFVVDVLG-SEPRNLGPGINTERKEMFPFINKEK--LYFSSNG-HVGLGGLDVFEA---------------------------NVGKPINSNKDDFSYI----------QKGFFASNR---DDIYSF--------------------AGVVT----------DGTF--YTVKTTRQ--DYFDE-----------------------TEM-IYFDFDKSYIRKDASEELDKLVQVM-TEYPTMVIKIESHTDSRGARVYNKYLSEKRAKSTRAYIISK-GIDANRIQSIGYGEERL------------LLNRRSEFIIV------------------------------------------------ 		
Robiginitalea_biformata_HTCC2501 				-----------------------------------------------------------------------------------------------------------------------------------------------------------------------------SF---------------------------KPAQDIYQKVV---LGNSYYFNAQYDRAAESYERLL-------AQALRSTGQLGRASVMER-------------------------------F-NS-PYSD-FAP--LFSSD-----WNSQLDLY--------------RFHESTSALSPDGNTLYFTRN---------LKIFRAEK-----WATI-EELPFHPALSPDGRVLYFASD--PGSRIGAADQVAQSDLWRVVIRE-GEPENLGPKINTEARETFPFVSSEG--LYFSSDG-HPGLGGLDVFAT---------------------------NVGTPVNSAQDDFTYV----------REGYFASNR---DDIYGF--------------------SGTVR----------RGNY--NFVRASRE--GYVPA-----------------------LST-IYFDFDKANIRPDAEIEIQKVIAAM-EKYPSLRIKANSHTDSRGPDAYNLALSQRRADSTVRYMISK-GIAPERLEG-GFGESRL------------ELNRRSEFIIL------------------------------------------------					
    ;
end;

begin mrbayes;
   set autoclose=yes nowarnings=no autoreplace=no;
   lset rates=invgamma;
   prset aamodelpr=fixed(lg);
   mcmc ngen=50000000 samplefreq=5000 printfreq=5000 Mcmcdiagn=yes Diagnfreq=5000 append=yes;
   sump;
   sumt;
end;
