# Supplementary material for: Phylogenetic comparison between Type IX Secretion System (T9SS) protein components suggests evidence of horizontal gene transfer
Source: PeerJ. 2020 Jun 26;8:e9019. doi: 10.7717/peerj.9019 (PMC7323717; doi:10.7717/peerj.9019)
Supplement: Supplemental Information 1 — T9SS components sequences, alignment of each T9SS protein family, NEX files used as input for MrBayes tool, genome annotation (GFF) file for Porphyromonas gingivalis and detailed Bayesian Inference trees with support values. [file peerj-08-9019-s001.zip › supplemental/Supplemental files/Supplemental Data S3/porg.nex]

#NEXUS

[ Data from: personal data ]

begin data;
    dimensions ntax=55 nchar=487;
    format datatype=protein interleave=no gap=-;
    matrix
Porphyromonas_gingivalis_AJW4					---------------EIGGGFGAAQYFGDANR-VGRYNYNFRWAFSAMLD-WRTLRG------L-VRSEFNFL---ARLSPYVAAG---------GMGVKYKLKPRINVGIEYSFTGLL-TDALD-----KDATGALVLRITYDFG----------------------------------------------------------------------------------------------------------------------------------------------------------------------------------------------------------------------------------------------------------------------------------------------------------------------------------------------------- 							
Porphyromonas_gingivalis_TDC60					---------------EIGGGFGAAQYFGDANR-VGRYNYNFRWAFSAMLD-WRTLRG------L-VRSEFNFL---ARLSPYVAAG---------GMGVKYKLKPRINVGIEYSFTGLL-TDALD-----KDATGALVLRITYDFG----------------------------------------------------------------------------------------------------------------------------------------------------------------------------------------------------------------------------------------------------------------------------------------------------------------------------------------------------- 							
Porphyromonas_gingivalis_381					---------------EIGGGFGAAQYFGDANR-VGRYNYNFRWAFSAMLD-WRTLRG------L-VRSEFNFL---ARLSPYVAAG---------GMGVKYKLKPRINVGIEYSFTGLL-TDALD-----KDATGALVLRITYDFG----------------------------------------------------------------------------------------------------------------------------------------------------------------------------------------------------------------------------------------------------------------------------------------------------------------------------------------------------- 							
Porphyromonas_gingivalis_ATCC_33277				---------------EIGGGFGAAQYFGDANR-VGRYNYNFRWAFSAMLD-WRTLRG------L-VRSEFNFL---ARLSPYVAAG---------GMGVKYKLKPRINVGIEYSFTGLL-TDALD-----KDATGALVLRITYDFG----------------------------------------------------------------------------------------------------------------------------------------------------------------------------------------------------------------------------------------------------------------------------------------------------------------------------------------------------- 								
Porphyromonas_gingivalis_A7A1-28				---------------EIGGGFGAAQYFGDANR-VGRYNYNFRWAFSTMLD-WRTLRG------L-VRSEFNFL---ARLSPYVAAG---------GMGVKYKLKPRINVGIEYSFTGLL-TDALD-----KDATGALVLRITYDFG----------------------------------------------------------------------------------------------------------------------------------------------------------------------------------------------------------------------------------------------------------------------------------------------------------------------------------------------------- 								
Porphyromonas_gingivalis						---------------EIGGGFGAAQYFGDANR-VGRYNYNFRWAFSTMLD-WRTLRG------L-VRSEFNFL---ARLSPYVAAG---------GMGVKYKLKPRINVGIEYSFTGLL-TDALD-----KDATGALVLRITYDFG----------------------------------------------------------------------------------------------------------------------------------------------------------------------------------------------------------------------------------------------------------------------------------------------------------------------------------------------------- 						
Porphyromonas_gingivalis_W83					---------------EIGGGFGAAQYFGDANR-VGRYNYNFRWAFSTMLD-WRTLRG------L-VRSEFNFL---ARLSPYVAAG---------GMGVKYKLKPRINVGIEYSFTGLL-TDALD-----KDATGALVLRITYDFG----------------------------------------------------------------------------------------------------------------------------------------------------------------------------------------------------------------------------------------------------------------------------------------------------------------------------------------------------- 							
Bernardetia_litoralis_DSM_6794					---------------EFGFGVGTTNYTGDVSP-FIRLNPSPAFSVRFGAM-IGVIRA------I-ARMEYNFR---NRLSPYIFFGGS-------GVGIKYMLAHSYNLGFEFGARPTF-TDAID---GKKDMYYYTGISLSFTIN----------------------------------------------------------------------------------------------------------------------------------------------------------------------------------------------------------------------------------------------------------------------------------------------------------------------------------------------------- 							
Algoriphagus_sp._M8-2							---------------EIGGGIGGAVYSGDIIR-FGKRNFDNVWSLRVGLS-TGILQG------V-AVMEFNFL----IFSPYAFFG---------GGGVKYRLNDRWTLAAELGFRPTF-TDYLD-----KDWYYFLGLSVSYTFA----------------------------------------------------------------------------------------------------------------------------------------------------------------------------------------------------------------------------------------------------------------------------------------------------------------------------------------------------- 					
Proteiniphilum_saccharofermentans				---------------EIGGAAGTSFYMGDANK-LFRYNPNFLWSIKTGIF-IANVSG------L-TQVEFNFF---RPYTPYLFTG---------GMGFKYKLKNRMNIGIEFSMRKLF-GDDFD-----KDWYSFTMIFLTWEFS----------------------------------------------------------------------------------------------------------------------------------------------------------------------------------------------------------------------------------------------------------------------------------------------------------------------------------------------------- 								
Bacteroides_cellulosilyticus					-------------E-EMGGVIGGSFYMGDANS-IARYLLNPHMAIKGNLT-AGRISG------I-AQFEYNFL---RRFTPYILGG---------GVGIKFKATPRINIGCEFTMRFSL-SDQLD-----KDSYAFTVFFVTYDLF----------------------------------------------------------------------------------------------------------------------------------------------------------------------------------------------------------------------------------------------------------------------------------------------------------------------------------------------------- 							
Fermentimonas_caenicola							---------------EVGAATGTSFYMGDANK-LFRYNINFNWALKANII-AGNVSG------F-TQVEFNFL---KPYSPYLFTG---------GIGFKYKLKNRINLGVEFSMRKLF-TDNFD-----KDWYSLTMIFLTWDFS----------------------------------------------------------------------------------------------------------------------------------------------------------------------------------------------------------------------------------------------------------------------------------------------------------------------------------------------------- 					
Cyclobacterium_amurskyense						---------------EIGLGLGAGTYTGDILR-FGRRNFDNAWSLRAGFT-VSRLNG------M-ATMEFHFL----RFSPFGFFG---------GAGIKYKLKDRVLLSFEGGAKATF-SDNLD-----RDWYYFLGFTISYSFH----------------------------------------------------------------------------------------------------------------------------------------------------------------------------------------------------------------------------------------------------------------------------------------------------------------------------------------------------- 						
Dyadobacter_fermentans_DSM_18053				---------------EIGAGVGGFNYRGDISP-FFRYNPNQALSLRAEVA-GGFIGA------I-AVAEYNFL----NWSPYVFGG---------GVGIKYQIRRPWNIGLEYGTRKTF-TDYLD-----KDTYFYVRLSVSYTFY----------------------------------------------------------------------------------------------------------------------------------------------------------------------------------------------------------------------------------------------------------------------------------------------------------------------------------------------------- 								
Prevotella_dentalis_DSM_3688					-------------DEEIGGGVGINGYLGDFNG-LARYVFNPYMGLRMNVS-YGTMKG------L-LTYEYNFW---KRLTPFVFAG---------GIGLKYKMGDRTNLGLEWAIHWAQ-SDELD-----TDCYTALQVTLSYSLM----------------------------------------------------------------------------------------------------------------------------------------------------------------------------------------------------------------------------------------------------------------------------------------------------------------------------------------------------- 							
Prevotella_intermedia							-------------DEELGAGVGLMGYLGDFNG-LARYNFSPYMALKLNVS-YGKMQG------L-VAYEYNFW---QRLTPFVSVG---------GLGIKYKMGERTNIGLEWTMHFCL-SDELD-----TDCYSTLQLTFTYSFM----------------------------------------------------------------------------------------------------------------------------------------------------------------------------------------------------------------------------------------------------------------------------------------------------------------------------------------------------- 					
Prevotella_intermedia_17						-------------DEELGAGVGLMGYLGDFNG-LARYNFSPYMALKLNVS-YGKMQG------L-VAYEYNFW---QRLTPFVSVG---------GLGIKYKMGERTNIGLEWTMHFCL-SDELD-----TDCYSTLQLTFTYSFM----------------------------------------------------------------------------------------------------------------------------------------------------------------------------------------------------------------------------------------------------------------------------------------------------------------------------------------------------- 						
Prevotella_intermedia_ATCC_25611___DSM_20706	-------------DEELGAGVGLMGYLGDFNG-LARYAFSPYMGLKLNVS-YGKMQG------L-VAYEYNFW---QRLTPFVSVG---------GLGIKYKMGERTNIGLEWVMHFCL-SDELD-----TDCYSTLQLTFTYSFM----------------------------------------------------------------------------------------------------------------------------------------------------------------------------------------------------------------------------------------------------------------------------------------------------------------------------------------------------- 											
Tannerella_forsythia_3313						---------------EIGGMGGGAFYMGDANK-MFRYNANFRIAFKGNLT-WAQLSG------V-GQFEFNFF---RRIAPYLLFG---------GAGVKYKLKNRVNLGMEISVRKLF-GDGLD-----QDWYTLMTLFLTWDFG----------------------------------------------------------------------------------------------------------------------------------------------------------------------------------------------------------------------------------------------------------------------------------------------------------------------------------------------------- 						
Tannerella_forsythia_KS16						---------------EIGGMGGGAFYMGDANK-MFRYNANFRIAFKGNLT-WAQLSG------V-GQFEFNFF---RRIAPYLLFG---------GAGVKYKLKNRVNLGMEISVRKLF-GDGLD-----QDWYTLMTLFLTWDFG----------------------------------------------------------------------------------------------------------------------------------------------------------------------------------------------------------------------------------------------------------------------------------------------------------------------------------------------------- 						
Tannerella_forsythia_92A2						---------------EIGGMGGGAFYMGDANK-MFRYNANFRIAFKGNLT-WAQLSG------V-GQFEFNFF---RRIAPYLLFG---------GAGVKYKLKNRVNLGMEISVRKLF-GDGLD-----QDWYTLMTLFLTWDFG----------------------------------------------------------------------------------------------------------------------------------------------------------------------------------------------------------------------------------------------------------------------------------------------------------------------------------------------------- 						
Tannerella_sp._oral_taxon_HOT-286				---------------EIGGMGGGAFYMGDVNK-VFRYNANFRIAFKGGLT-WARVTG------V-GQFEFNFF---QRLAPYLLVG---------GVGIKYKLRNRVNIGAELTVHKVL-GDGLD-----GDWYTLTTLFLTWDFG----------------------------------------------------------------------------------------------------------------------------------------------------------------------------------------------------------------------------------------------------------------------------------------------------------------------------------------------------- 								
Prevotella_denticola_F0289						-------------SEEAGAGVGMMGYLGDFNS-LARYNLSPYMGLKMNVS-FGKMKG------L-IAYEYNFL---QRLSPYTTIG---------GIGVKYKIGDRTNVGLEWAMHFSL-SDELD-----TDCYSTLQLTLSYSFM----------------------------------------------------------------------------------------------------------------------------------------------------------------------------------------------------------------------------------------------------------------------------------------------------------------------------------------------------- 						
Prevotella_ruminicola_23						-------------DEEIGAGVGLVSYVGDYNS-VAKYRLDPRVAIAFDLG-TGKLKG------V-VRLEYNFW---RRFTPFITIG---------GAGIKYKIGNRLNLTAEWAMRFTL-SDKLD-----TDGYSVLQIALTYDLW----------------------------------------------------------------------------------------------------------------------------------------------------------------------------------------------------------------------------------------------------------------------------------------------------------------------------------------------------- 						
Petrimonas_mucosa								---------------EAGGTLGTSFYLGDANR-IYRYNLNFHWAIKANLV-AGQVSG------F-GQLEFNFL---KPYTPYIFTG---------GIGFKYKIQERLNVGLEFSFRKLF-GDDFE-----QDGYSLTMVFLTWDFE----------------------------------------------------------------------------------------------------------------------------------------------------------------------------------------------------------------------------------------------------------------------------------------------------------------------------------------------------- 				
Paludibacter_propionicigenes_WB4				---------------EIGISGGGSSYIGDANS-FVRYRIDTRFAVKAEFSRISKIVG------TDLCLEFNFF---RFFSPYIFVG---------GFGMKVKLAERWNLTAQWSNKLLLFSDNME-----NDLLSTLTIGVSYDFW----------------------------------------------------------------------------------------------------------------------------------------------------------------------------------------------------------------------------------------------------------------------------------------------------------------------------------------------------- 								
Parabacteroides_distasonis_ATCC_8503			---------------EIGGMAGGAFYMGDANK-VFRYNINFRWALKANLM-WGQVSG------I-GQAEFNFF---KRFSPYVLVG---------GVGMKYKIKNRLNLGCEFSFRKLF-GDGLE-----KDWYSFLLLSVTWDFG----------------------------------------------------------------------------------------------------------------------------------------------------------------------------------------------------------------------------------------------------------------------------------------------------------------------------------------------------- 									
Parabacteroides_sp._YL27						--------------AELGPALGFSGYLGDANT-IFRYLVSPRWNIRGNFT-VATLSG------V-ARVDFNFF---RRWSPYLTLG---------GAGVRYKINPRLNLGVEWCMTKTF-TDKVD-----TDWYSTVMVSLTFEFG----------------------------------------------------------------------------------------------------------------------------------------------------------------------------------------------------------------------------------------------------------------------------------------------------------------------------------------------------- 						
Flavobacterium_columnare						MQ-------------EIGVFGGGSNYMGDIGS-IYRWNKSKRHAWRFSAM-TSTISG------L-AGLEFNFF----IITPYIHSG---L-----TAGIKMKLTDKVILGLETSFHYTF-IDDLD-----NDWYTFTGITLTYTFG----------------------------------------------------------------------------------------------------------------------------------------------------------------------------------------------------------------------------------------------------------------------------------------------------------------------------------------------------- 						
Flavobacterium_columnare_ATCC_49512				---------------EIGVFGGGSNYMGDIGS-IYRWNKSKRHAWRFSAM-TSTISG------L-AGLEFNFF----IITPYIHSG---L-----TAGIKMKLTDKVILGLETSFHYTF-IDDLD-----NDWYTFTGITLTYTFG----------------------------------------------------------------------------------------------------------------------------------------------------------------------------------------------------------------------------------------------------------------------------------------------------------------------------------------------------- 								
Prevotella_sp._oral_taxon_299_str._F0039		-------------SEEIGAGVGLMSYQGDFNG-VLKRVFNPYMALGFRST-FGTLKG------V-AVYEYNFW---RKLTPYILGG---------GLGLKYKMGERTNLSVQWTMHFAL-SDGLD-----TDSYSALQVSLTYSFA----------------------------------------------------------------------------------------------------------------------------------------------------------------------------------------------------------------------------------------------------------------------------------------------------------------------------------------------------- 										
Porphyromonas_asaccharolytica_DSM_20707			---------------EMGGSVGAASYLGNANR-VFRYNHNFRLAFSGELG-YSFLPF----REL-GWVEYNFA---RSLVPYIGAG--V------KTGIKYKLRNRLNLIAALQGIYYL-SSHLD-----GDATIGLIVSITYEFG----------------------------------------------------------------------------------------------------------------------------------------------------------------------------------------------------------------------------------------------------------------------------------------------------------------------------------------------------- 									
Barnesiella_viscericola_DSM_18177				---------------DGGLAGGISCYMGDANQ-VFRFLLNYRWSVKTDFS-AMQFSG------Q-GQVEFNFF---KRISPYLQAG---------GVGVRYKIAPRWNISLEFAMHKTL-GDSFD-----TDWFSTTLFSITYEFG----------------------------------------------------------------------------------------------------------------------------------------------------------------------------------------------------------------------------------------------------------------------------------------------------------------------------------------------------- 								
Echinicola_vietnamensis_DSM_17526				---------------EYGIGLGVATYSGDIIR-FGRRKFDNVWSLRYGIA-LAGLNA------L-VMMEYHFL----RYSPYAFFG---------GLGVKYQLKERLFLSVEFGFRPTL-SDFLDD----KDWYYFLGVTLSYSFH----------------------------------------------------------------------------------------------------------------------------------------------------------------------------------------------------------------------------------------------------------------------------------------------------------------------------------------------------- 								
Prevotella_fusca_JCM_17724						-------------SEEIGAGVGMMGYLGDFNE-LARYNMSPYMDLKMNVS-FGKMKG------L-FAYEYNFL---QRLSPYVTVG---------GLGVKYKVGERMNVGLEWALHFSL-SDELD-----TDCYSTLQFTFSYSFM----------------------------------------------------------------------------------------------------------------------------------------------------------------------------------------------------------------------------------------------------------------------------------------------------------------------------------------------------- 						
Prevotella_melaninogenica_ATCC_25845			-------------SEEIGAGVGMMGYLGDFNE-LARCNLSPYMGLKMNVS-FGKMKG------L-FAYEYNFL---QRLSPYAMIG---------GLGVKYKVNERMNVGLEWALHFSL-SDELD-----TDSYSTLQLTFSYSFM----------------------------------------------------------------------------------------------------------------------------------------------------------------------------------------------------------------------------------------------------------------------------------------------------------------------------------------------------- 									
Prevotella_enoeca								-------------DEEAGAAIGTVAYDGDFNG-LLRRILNPYMALKFGVS-YGKLKG------L-IAYEYNFW---KRLTPFVMVG---------GLGVKYKWGERLNIALEWAMHFSL-SDELD-----TDGYSTLMVGLTYNFA----------------------------------------------------------------------------------------------------------------------------------------------------------------------------------------------------------------------------------------------------------------------------------------------------------------------------------------------------- 				
Cyclobacterium_marinum_DSM_745					---------------EIGLGLGAGTYTGDILR-FGRRNFDNAWSLRAGFS-IARLNG------M-ARMEFHFI----RFSPFGFFG---------GAGIKYKLKDRILLSFEGGAKATF-TDNLD-----RDWYYFLGFTISYSFH----------------------------------------------------------------------------------------------------------------------------------------------------------------------------------------------------------------------------------------------------------------------------------------------------------------------------------------------------- 							
Flavisolibacter_sp._LCS9						---------------EFGLGVGVAHYFGDLNS-FFRKNFGNYIAARVNAS-YAQI-G------I-VQGDFNFY----RFTPYITLG----G----GVGMKYSLNERINIGAELVYHFTT-TDYLD-----NDQFATLLFYLSFNLQ----------------------------------------------------------------------------------------------------------------------------------------------------------------------------------------------------------------------------------------------------------------------------------------------------------------------------------------------------- 						
Formosa_sp._Hel1_33_131							---------------EIGGFVGGSNFIGDVGS-LFKWNRSPRHSLRASLT-YSTLSA------I-VGIEFNFL----MSTPYIYTG---F-----TLGFKTTLTRHIILALEVGARYTF-SDELD-----NDWYVFSGFTLTYTFG----------------------------------------------------------------------------------------------------------------------------------------------------------------------------------------------------------------------------------------------------------------------------------------------------------------------------------------------------- 					
Formosa_sp._Hel3_A1_48							---------------EIGVFGGGSNFIGDVGS-IFRWNRSARHSYRVSVI-YTTLLG------A-AGIEFTFL----NFSPYIYTG---F-----ALGMKVTLTEDLIFGIEVAARYTF-SDELD-----NDWYVFSGITLTYTFG----------------------------------------------------------------------------------------------------------------------------------------------------------------------------------------------------------------------------------------------------------------------------------------------------------------------------------------------------- 					
Rufibacter_sp._DG15C							---W-----------ELGIGIGGITYKGDVSP-FYKRDVSRALVLRGSLL-AGKVKA------V-VGFDYNFL----RWTPYFTLG---------GAGIKYALTHRLNLGVEFGARFLL-TDKFD-----NDWYFYNGVSLSYTFY----------------------------------------------------------------------------------------------------------------------------------------------------------------------------------------------------------------------------------------------------------------------------------------------------------------------------------------------------- 					
Spirosoma_radiotolerans							---------------EIGGGLGGMLYKGDVSP-FFRYNATRSFSIRGTGS-LGGLRG------I-IDFEYNFL----NWTPYVFGG---------GVGIKYEIKRPWSVGVEFGTRFTT-NDYLD-----KDSYTYTAVTLSYTFY----------------------------------------------------------------------------------------------------------------------------------------------------------------------------------------------------------------------------------------------------------------------------------------------------------------------------------------------------- 					
Pedobacter_cryoconitis							---------------ELGVNAGAAGYIGDINP-YVKRNFNPYWAVGIHYN-YGKIKG------L-LQVDFNFL----NFTPYIFAG---------GIGMKYRIGERLGLFTQLGYRTAK-TDYLD-N---NDTYFYVHIGLSYTFT----------------------------------------------------------------------------------------------------------------------------------------------------------------------------------------------------------------------------------------------------------------------------------------------------------------------------------------------------- 					
Pedobacter_heparinus_DSM_2366					---------------ELGVMAGGAGYMGDLNP-YAKLNLDPYWAVGLHYT-YGKIRA------L-VQVDFNFL----KFTPYIFTG---------GVGIKVQMKENWGLFSQIGYRTAH-TDYLD--G--RDTYMFVGIGISYTFV----------------------------------------------------------------------------------------------------------------------------------------------------------------------------------------------------------------------------------------------------------------------------------------------------------------------------------------------------- 							
Mucilaginibacter_sp._PAMC_26640					---------------EIGGALGVAGYVGDLNP-FVKRNFNGYLGLKLAYQ-YYRIVG------L-LRAEFNFM----RYTPYVYLG---------GAGFKYNFSGKWTVGAELGYRYTF-TDYLD-----KDIYGFFGFTISYTFV----------------------------------------------------------------------------------------------------------------------------------------------------------------------------------------------------------------------------------------------------------------------------------------------------------------------------------------------------- 							
Tenacibaculum_dicentrarchi						---------------EVGFFVGGSNYVGDIGR-IYKYNLNPRIALRATYS-YIPVSG------L-AGIEFNFF----NFTPYILAE---------GVGVKGRLFKNFAAAFEIGARFTL-VDDID-----NDVYMFTGVSIVYSFG----------------------------------------------------------------------------------------------------------------------------------------------------------------------------------------------------------------------------------------------------------------------------------------------------------------------------------------------------- 						
Cytophaga_hutchinsonii_ATCC_33406				---------------EIGIGLGVANYTGEIVQ-YYRLNFNRVAALKFSTS-IGMLGA------Y-AMFEYNFL---KHFSPYISAG------IPFGGGFKYRTNAHLTINFQFTINKTF-TDAID-----TDWYYYSGITVGYIFW----------------------------------------------------------------------------------------------------------------------------------------------------------------------------------------------------------------------------------------------------------------------------------------------------------------------------------------------------- 								
Pseudopedobacter_saltans_DSM_12145				---------------EAGIALGGSGYTGDLNQ-AVKKNFDGYWALKFSLL-KGTVRA------I-IQLEFNFF----RVTPFLYSG----L----GAGIKFKLSNNWNVATEFSFRTAY-TDYLD-----RDTYFFALVTLSYVFR----------------------------------------------------------------------------------------------------------------------------------------------------------------------------------------------------------------------------------------------------------------------------------------------------------------------------------------------------- 								
Spirosoma_linguale_DSM_74						---------------EIGAGLGGMLYKGDVSP-FFRYNATRSFSIRGSGF-IGGLRG------L-VDFEYNFL----NWTPYIFGG---------GIGVKYEIKRPWSVGVEFGTRFMR-NDYLD-----KDSYTYTALTLSYTFY----------------------------------------------------------------------------------------------------------------------------------------------------------------------------------------------------------------------------------------------------------------------------------------------------------------------------------------------------- 						
Belliella_baltica_DSM_15883						---------------EFGGGLGMATYTGDIVR-FGRRNFDNVWSLRAGLS-YGRISA------V-AVMEYHFL----RFSPYGFFG---------GIGMKYKLTNNWILGAEMGFRPTF-SDLVD-----RDWYYFLGVTLSYSIT----------------------------------------------------------------------------------------------------------------------------------------------------------------------------------------------------------------------------------------------------------------------------------------------------------------------------------------------------- 						
Hymenobacter_sp._DG5B							--A------------EVGIGIGATNYRGEISP-FYRRDVSVPITLRGAFT-AGLLRAGGVP--L-AVMEYNFM----HFTPYLFVG---------GAGIKYALSQHINLGLEAGVRKAF-TDNLD-----QDWYYYSGVSLSYTFY----------------------------------------------------------------------------------------------------------------------------------------------------------------------------------------------------------------------------------------------------------------------------------------------------------------------------------------------------- 					
bacterium_L21-Spi-D4							---------------DIGLMLGGTTYMGDVNQ-FYRYNFHTRLALKGSIQ-YARLTG------M-AFVEFNFL----YATPYIGAG-----E---GLGVKIGLTERLAMGLEYTLHKTF-RDDLD-----DDWFTFFGVFLSYKLK----------------------------------------------------------------------------------------------------------------------------------------------------------------------------------------------------------------------------------------------------------------------------------------------------------------------------------------------------- 					
Runella_slithyformis_DSM_19594					------------S--ELGGGVGWSGYLGDLNKPLGRYHISRNWALRGALT-FGTLSG------L-AIVEYDFLGKNRRFSPYLFTG---------GVGVRYDLNENWVLGAEAGFRLAF-SDYLD-----DDRYKLSTLSITYRFDDRDGIPDEKDACPNEPGSVRMNGCPDKDHDGVADKDDDCPDVAGSVSMKGCPDADGDGIRDQDDACPTEAGVASLQGCPDRDKDGIADKDDCPDAAGLANLKGCPDKDKDGIADEDDTDADGIADKDDECPGLAGKTELKGCPDGDNDGISDKDDACPTVAGITQFNGCPDTDGDGVEDSKDRCPEVAGKPEFEGCVNAKALQVVLKAAEKRARLEAELAAKQKAFIDPAKLVVDFKVESIVFATNSSVIQDQYKSILDGLVDVLVKNPTYKLRLSGHADSRGSQAYNEKLSEARANACLKGVNVSRIVVQGLGESIPAGDNKNEAGRKLNRRVEVEAFRQ 							
Fluviicola_taffensis_DSM_16823					----SWGQKSHR---EFGFMAGGSYYIGDLN--LYRYNINARLAYRANFT-YGKIEG------L-TGIEVTYF----KGTAYLLAE----G----AVGVRLSLSQNIALNIEYGIRFLF-TDYLD-----RDWYTFFGIGLMFRLG----------------------------------------------------------------------------------------------------------------------------------------------------------------------------------------------------------------------------------------------------------------------------------------------------------------------------------------------------- 							
    ;
end;

begin mrbayes;
   set autoclose=yes nowarnings=no autoreplace=no;
   lset rates=invgamma;
   prset aamodelpr=fixed(lg);
   mcmc ngen=50000000 samplefreq=5000 printfreq=5000 Mcmcdiagn=yes Diagnfreq=5000 append=no;
   sump;
   sumt;
end;
