# Supplementary material for: Phylogenetic comparison between Type IX Secretion System (T9SS) protein components suggests evidence of horizontal gene transfer
Source: PeerJ. 2020 Jun 26;8:e9019. doi: 10.7717/peerj.9019 (PMC7323717; doi:10.7717/peerj.9019)
Supplement: Supplemental Information 1 — T9SS components sequences, alignment of each T9SS protein family, NEX files used as input for MrBayes tool, genome annotation (GFF) file for Porphyromonas gingivalis and detailed Bayesian Inference trees with support values. [file peerj-08-9019-s001.zip › supplemental/Supplemental files/Supplemental Data S3/pork.nex]

#NEXUS

[ Data from: personal data ]

begin data;
    dimensions ntax=153 nchar=561;
    format datatype=protein interleave=no gap=-;
    matrix
Porphyromonas_gingivalis						----------------------------------ELTEPSPFGMIQVPRGSIVL-GNKEADSLWG-AESRPISVDAFWMDRTEITNAQYRQFVYYVR------------------LDWS--S-NSVYY--VTHDRKLNPDQMVYRYEVYDYRSAAL-----------------SE-----------TI-------------YIVPIYPDETCWVNDFPNARTEIYTRMYFNHPGYDDYPVVGISWEQAQAFCAWRSEFF---------------------------------------DDFRLPTEAEWEYAARMGDSNNK---------YPWSTEDLR----TGRGC-FLGNFK---PGEGDY------TAD----------HLIPSRVSSFSPNDFGLYDMAGNVAEWTSTAFSESGLKQMSDINP----------------------------------------------------------------------------------QKVVRGGSWKDVARFIRSATRSHEYQNVGRSYIGFRCVRT----------- 		
Porphyromonas_gingivalis_W83					----------------------------------ELTEPSPFGMIQVPRGSIVL-GNKEADSLWG-AESRPISVDAFWMDRTEITNAQYRQFVYYVR------------------LDWS--S-NSVYY--VTHDRKLNPDQMVYRYEVYDYRSAAL-----------------SE-----------TI-------------YIVPIYPDETCWVNDFPNARTEIYTRMYFNHPGYDDYPVVGISWEQAQAFCAWRSEFF---------------------------------------DDFRLPTEAEWEYAARMGDSNNK---------YPWSTEDLR----TGRGC-FLGNFK---PGEGDY------TAD----------HLIPSRVSSFSPNDFGLYDMAGNVAEWTSTAFSESGLKQMSDINP----------------------------------------------------------------------------------QKVVRGGSWKDVARFIRSATRSHEYQNVGRSYIGFRCVRT----------- 			
Porphyromonas_gingivalis_ATCC_33277				----------------------------------ELTEPSPFGMIQVPRGSIVL-GNKEADSLWG-AESRPISVDAFWMDRTEITNAQYRQFVYYVR------------------LDWS--S-NSVYY--VTHDRKLNPDQMVYRYEVYDYRSAAL-----------------SE-----------TI-------------YIVPIYPDETCWVNDFPNARTEIYTRMYFNHPGYDDYPVVGISWEQAQAFCAWRSEFF---------------------------------------DDFRLPTEAEWEYAARMGDSNNK---------YPWSTEDLR----TGRGC-FLGNFK---PGEGDY------TAD----------HLIPSRVSSFSPNDFGLYDMAGNVAEWTSTAFSESGLKQMSDINP----------------------------------------------------------------------------------QKVVRGGSWKDVARFIRSATRSHEYQNVGRSYIGFRCVRT----------- 				
Porphyromonas_gingivalis_TDC60					----------------------------------ELTEPSPFGMIQVPRGSIVL-GNKEADSLWG-AESRPISVDAFWMDRTEITNAQYRQFVYYVR------------------LDWS--S-NSVYY--VTHDRKLNPDQMVYRYEVYDYRSAAL-----------------SE-----------TI-------------YIVPIYPDETCWVNDFPNARTEIYTRMYFNHPGYDDYPVVGISWEQAQAFCAWRSEFF---------------------------------------DDFRLPTEAEWEYAARMGDSNNK---------YPWSTEDLR----TGRGC-FLGNFK---PGEGDY------TAD----------HLIPSRVSSFSPNDFGLYDMAGNVAEWTSTAFSESGLKQMSDINP----------------------------------------------------------------------------------QKVVRGGSWKDVARFIRSATRSHEYQNVGRSYIGFRCVRT----------- 			
Porphyromonas_gingivalis_381					----------------------------------ELTEPSPFGMIQVPRGSIVL-GNKEADSLWG-AESRPISVDAFWMDRTEITNAQYRQFVYYVR------------------LDWS--S-NSVYY--VTHDRKLNPDQMVYRYEVYDYRSAAL-----------------SE-----------TI-------------YIVPIYPDETCWVNDFPNARTEIYTRMYFNHPGYDDYPVVGISWEQAQAFCAWRSEFF---------------------------------------DDFRLPTEAEWEYAARMGDSNNK---------YPWSTEDLR----TGRGC-FLGNFK---PGEGDY------TAD----------HLIPSRVSSFSPNDFGLYDMAGNVAEWTSTAFSESGLKQMSDINP----------------------------------------------------------------------------------QKVVRGGSWKDVARFIRSATRSHEYQNVGRSYIGFRCVRT----------- 			
Porphyromonas_gingivalis_AJW4					----------------------------------ELTEPSPFGMIQVPRGSIVL-GNKEADSLWG-AESRPISVDAFWMDRTEITNAQYRQFVYYVR------------------LDWS--S-NSVYY--VTHDRKLNPDQMVYRYEVYDYRSAAL-----------------SE-----------TI-------------YIVPIYPDETCWVNDFPNARTEIYTRMYFNHPGYDDYPVVGISWEQAQAFCAWRSEFF---------------------------------------DDFRLPTEAEWEYAARMGDSNNK---------YPWSTEDLR----TGRGC-FLGNFK---PGEGDY------TAD----------HLIPSRVSSFSPNDFGLYDMAGNVAEWTSTAFSESGLKQMSDINP----------------------------------------------------------------------------------QKVVRGGSWKDVARFIRSATRSHEYQNVGRSYIGFRCVRT----------- 			
Porphyromonas_gingivalis_A7A1-28				----------------------------------ELTEPSPFGMIQVPRGSIVL-GNKEADSLWG-AESRPISVDAFWMDRTEITNAQYRQFVYYVR------------------LDWS--S-NSVYY--VTHDRKLNPDQMVYRYEVYDYRSAAL-----------------SE-----------TI-------------YIVPIYPDETCWVNDFPNARTEIYTRMYFNHPGYDDYPVVGISWEQAQAFCAWRSEFF---------------------------------------DDFRLPTEAEWEYAARMGDSNNK---------YPWSTEDLR----TGRGC-FLGNFK---PGEGDY------TAD----------HLIPSRVSSFSPNDFGLYDMAGNVAEWTSTAFSESGLKQMSDINP----------------------------------------------------------------------------------QKVVRGGSWKDVARFIRSATRSHEYQNVGRSYIGFRCVRT----------- 				
Tannerella_forsythia_92A2						----------------------------------ELVEPNPYGMVLIKRGSFEM-GPSDKDSLWG-AETKGVSFEAFWMDETEITNAKYRQFVYWVR------------------LDWT----ESVFY--VTGERGLDGRQMNYKYEWFDYTAAAL-----------------NQ-----------TI-------------YIINIYPDETSWVNDFKNAYNEPYLKMYFTHPGYDDYPVVGVSWEQANAFCVWRTEYY---------------------------------------ESFRLPTEGEWEYAARAGKNENK---------YPWSTNELQ----NGKGC-FMANFK---PGDGNY------TED----------HLITSRVATFAPNEFGLYDMAGNVAEWTSSVYTESGQNQTSDLNP----------------------------------------------------------------------------------KKVVRGGSWKDVAQFIRSDRRTFEYQNETRSYIGFRCVRT----------- 		
Tannerella_forsythia_3313						----------------------------------ELVEPNPYGMVLIKRGSFEM-GPSDKDSLWG-AETKGVSFEAFWMDETEITNAKYRQFVYWVR------------------LDWT----ESVFY--VTGERGLDGRQMNYKYEWFDYTAAAL-----------------NQ-----------TI-------------YIINIYPDETSWVNDFKNAYNEPYLKMYFTHPGYDDYPVVGVSWEQANAFCVWRTEYY---------------------------------------ESFRLPTEGEWEYAARAGKNENK---------YPWSTNELQ----NGKGC-FMANFK---PGDGNY------TED----------HLITSRVATFAPNEFGLYDMAGNVAEWTSSVYTESGQNQTSDLNP----------------------------------------------------------------------------------KKVVRGGSWKDVAQFIRSDRRTFEYQNETRSYIGFRCVRT----------- 		
Tannerella_forsythia_KS16						----------------------------------ELVEPNPYGMVLIKRGSFEM-GPSDKDSLWG-AETKGVSFEAFWMDETEITNAKYRQFVYWVR------------------LDWT----ESVFY--VTGERGLDGRQMNYKYEWFDYTAAAL-----------------NQ-----------TI-------------YIINIYPDETSWVNDFKNAYNEPYLKMYFTHPGYDDYPVVGVSWEQANAFCVWRTEYY---------------------------------------ESFRLPTEGEWEYAARAGKNENK---------YPWSTNELQ----NGKGC-FMANFK---PGDGNY------TED----------HLITSRVATFAPNEFGLYDMAGNVAEWTSSVYTESGQNQTSDLNP----------------------------------------------------------------------------------KKVVRGGSWKDVAQFIRSDRRTFEYQNETRSYIGFRCVRT----------- 		
Prevotella_ruminicola_23						----------------------------------EVTEPTPYGMVLVKRGHVKM-GIENQDSLWG-TPVRDISVDGFWMDETEVTNSKYRQFVNYVR------------------LNWK----DAMYV--VTGDKMLDFRQLNYRYEVYDYTAAAL-----------------RE-----------SI-------------YIVNVFPDTTCWVNDFPNADNEMYLRYYFSNPAYNDYPVVGVTWEQANAYCAWRTEYL---------------------------------------QRYRLPTEAEWEYAAR-GKDQNE---------FPWDNEDVA----SGKGC-FYANFK---PDNGNY------TKD----------NLITSRVGIYSANSNGLYDMAGNVAEWTSTIYTEAGVEAMNDINP----------------------------------------------------------------------------------RKSVRGGSWKDPESYIRSAWRTAEYQNQPRSYIGFRCVRS----------- 		
Tannerella_sp._oral_taxon_HOT-286				----------------------------------ELVEPSPYGMVLIKRGSFEM-GPSDRDSLWG-PDTRGVSFESFWMDETEITNAQYRQFVYWVR------------------LDWS----ESVYY--VTGDRSLDARQMNYKYEWFDYTAAAL-----------------NQ-----------TI-------------RIVNIYPDETSWVNDFKNAHNEPYLKMYFTHPGYDDYPVVGVSWEQAEAFCVWRTEYY---------------------------------------EPFRLPTEGEWEYAARAGKSENK---------YPWSTNELQ----NAKGC-FMANFK---PGDGNY------TED----------HLITSRVATFAPNEFGLYDMAGNVAEWTSSVYTESGLSQTSDLNP----------------------------------------------------------------------------------KKVVRGGSWKDVAEFIRSDRRTFEYQNETRSYIGFRCVRT----------- 				
Polaribacter_sp._LPB0003						----------------------------------ELVSEKPYGMALIPGGSFTM-GKQDEDLLGT-APTKTVTVRPYYMDETEITNKEYKEFVFWVR------------AM----LNWD---PDSLFIEAVDGIRTFNTKSLNYKYSWFDRDNAA----------------------------------------------EVLNIYPDTTVWVKDFNYSYNDPMHQDYFYHQSYGDYPVVGVTWGQATAFCNWRTKKK---------------------------------------PDFRLPTEAEWEYAARGGLEFAT---------YPWGSGGTT----SDRGC-FLANFK---PVRGNY------SVD----------ALYTMEAKSFNANDYGLYNMAGNVSEWTNTAYNLSSYYMASTMNP----------------------------------------------------------------------------------RKIIRGGSWKDVSYYLEVASRDYEYADTARSYIGFRTVQN----------- 		
Flavobacterium_branchiophilum_FL-15				----------------------------------ELVPEKPYGMTLVPGGAFIM-GKSDDDLANV-APTKTVTVRSFYMDETEITNSEYRQFVEWVK------------PM----LNRK---PDSMYVESYNGLRTIDVKKLKFRYSWMDIQAAA----------------------------------------------EKEEIYPDTTVWIKDFTYSYNEPMHNDYFWHQAYSDYPVVGVNWKQAKAFCAWRTLLK---------------------------------------NSFRLPTEAEWEYAARGGLQSAT---------FPWGGPYTK----NDRGC-FMANFK---PDRGDY------AAD----------ALYTVEAKSYEPNGYNLYNMAGNVAEWTDSAYDATAYEFVSTMNP----------------------------------------------------------------------------------RKVVRGGSWKDVSYMIQVATRDNEYADTSRSYIGFRTVQD----------- 				
Flavobacterium_sp._PK15							----------------------------------ELVPEKPYGMTLVPGGAYIM-GKSDEDVAGV-AQTKTVTVRSFYMDETEITNSEYRQFVEWVK------------AM----LNRN---PDSMYIESYNGLRSIDVDKLKFRYSWMDIQAAA----------------------------------------------EEVKVYPDTTVWIKDFTYSYNEPMHNDYFWHKAYGDYPVVGVKWTQAKAFCAWRTLNK---------------------------------------NSFRLPTEAEWEYAARGGLESAT---------YPWGGPYTK----NDRGC-FLANFK---PNRGDY------AAD----------ALYTVEAKSYEPNGYNLYNMAGNVSEWTDSSYDPNAYEYVSTMNP----------------------------------------------------------------------------------RKVVRGGSWKDVAYFLQVSTRDYEYADSARSYIGFRTVQD----------- 	
Prevotella_sp._oral_taxon_299_str._F0039		----------------------------------EVVEPTPYGMTKISRGYLHM-GIDKQDSLWG-TPVKDISVDGFWMDETEVSNSKYKQFVMWVR------------------INWK----ESLYK--VTGEKLLDYRQLNYKYQVYDYTTAAL-----------------SE-----------TI-------------YIVNVYPDTTCWVNDFRNSDNEVYLRNYFSNPAYSDYPVVGVTWEQANAYCAWRTDYL---------------------------------------QRYRLPTEAEWEYAAR-GKSGSE---------YPWENEDVK----SGNGC-FYANFK---PDRGNY------TKD----------NLITSRTGIYSANSNGLFDMAGNVAEWTGTIYTEAGVDAMNDLNP----------------------------------------------------------------------------------KKSVRGGSWKDPESYIRSAWRTWEYQNQPRSYIGFRCVRS----------- 						
Prevotella_denticola_F0289						----------------------------------EVTEPTPYGMTLVKRGWLRM-GLEKQDSLWG-TPVKDISVDGFWMDETEVTNSEYKQFVEWVR------------------LNWN----ESLYV--VTGEKSLDASQMNYRYEIYDYTTAAL-----------------NE-----------TI-------------YIVNIYPDTTCWVNDFRNSDNEIYLRNYFSNPTYNNYPVVGVTWEQANAFCAWRTEYL---------------------------------------QRYRLPTEAEWEYAAR-GKNQDE---------FPWDNQNVK----NGNGC-FFANFK---PDRGNY------TKD----------NLITSKVGIYGANSNGLFDMAGNVAEWTSTIYTEAGVDAMNDLNP----------------------------------------------------------------------------------KKSVRGGSWKDPESYIRSAWRTWEYQNQPRSYIGFRCVRS----------- 		
Prevotella_fusca_JCM_17724						----------------------------------EVTEPTPYGMTLVKRGWLRM-GLEKQDSLWG-TPVKDISVDGFWMDETEVTNSEYKQFVEWVR------------------LNWN----ESLYV--VTGEKSIDARQMNYRYEIYDYTSAAL-----------------NE-----------TI-------------YIVNIYPDTTCWVNDFRNSDNEIYLRNYFSNPTYNNYPVVGVTWEQANAFCAWRTDYL---------------------------------------QRYRLPTEAEWEYAAR-GRNQDE---------FPWDNQNVK----NGNGC-FFANFK---PDRGNY------TKD----------NLITSKVGIYGTNSNGLFDMAGNVAEWTSTIYTEAGVDAMNDLNP----------------------------------------------------------------------------------KKSVRGGSWKDPESYIRSAWRTWEYQNQPRSYIGFRCVRS----------- 		
bacterium_L21-Spi-D4							----------------------------------ELTDQTPYGMVLVEQGSYTM-GPSDDDVPWA-AQSKTVSISSFWMDETEITNNEYRQFVHWVR------------------INWN------LYYERFFRMKTIDPRKLVYHYYWVDYKQAAE---------------------------------------------ESTPIYPDTLVWISDFSYSYNEPMANSYFYHPTYDNYPVVGVNWIQAKAFAVWRTNLL---------------------------------------QDYQLPTEAQWERAARGGLDLVP---------YPWGGYYTR----DGEGC-FLANFK---PLRGDY------TED----------ALRTHEVAAYNPNDFGLYDMAGNVAEWTRNAFDESAYTFTHDMDP----------------------------------------------------------------------------------RKVVRGGSWKDIGYYLQNGTRAYEYQDTAKSYIGFRCVRS----------- 	
Bacteroidetes_bacterium_UKL13-3					----------------------------------ELTHPQPYGTIYIPTGSIHI-GANEQDVPMA-SPNKQVSIVAFYMDETEITNNEYRQFVQNVL------------------LNYE------LYYETYYRMKQIDVRKLIYKYENIDLRSASR---------------------------------------------EEEKIYPDTLVFMRDFTYSYNEPMTQVYFWHPKYDDYPVVGVNWNQAKAFCRWRTIYL---------------------------------------TDFRLPTEYEWEYAARGGRDLNM---------YPWGGPYVK----NAKGC-SLANFK---PMRGDY------MQD----------GLYPVKVSSYFPNDFGLYDMAGNVAEWTISAYAESGNMFSHDLNP----------------------------------------------------------------------------------RKVIRGGSWKDIAHFINCGTRTYEYQDSANSYTGFRCVMS----------- 			
Capnocytophaga_canimorsus_Cc5					----------------------------------ELVQPKPYGMTLIPGGAFVM-GNADDDKSGS-AQNKTVTVRSFYMDETEITNSEYRQFVYWVR------------VM----LNPK---PDKMYIEAYNGKRPLDVEQLVFRYQVMDMEKAA----------------------------------------------ELVKIYPDTTVWIRDFEYSYNEPMHNDYFWHEAYSEYPVVGVTWGQARAFCEWRTINK---------------------------------------NAFRLPIEAEWEFAARGGLENGT---------YPWGGPYTT----DDRAC-FLANFK---PLRGDY------AAD----------ALYTVEAKSYEPNGYNLYNMAGNVAEWTNTTYDPNAYEYMSTMNP----------------------------------------------------------------------------------RKVVRGGSWKDPMYMLQVHTRDFEYQDSARSYIGFRTVQD----------- 			
Sphingobacterium_sp._B29						-------------------NKR-----------KKLP--PPPGMVYIPSGTILFKGSLDSG-----NVGKNVSVSAFFIDETEVTNKQYREFVNWVA-------------F----INWAVK------AEMRGNRRALNPEVIRYRFSYL-----------------------------------------------------TVSVMPIEDIWTKDFPNAQLASLDANYFTHPSFDYYPVVGVTWRQARAFTDWRANEM---------------------------------------LSLSLPTEAQWQYAASGKLDPQD---------TIAGSRTID----GTEGK-LAVNFK---QGEGTY------SRD----------ATFTLPVKSYMPNAFGVYNMAGNVSEWTLDAYSPSAVVFVNDLNP----------------------------------------------------------------------------------RKVVRGGSWKDNGEQLNSETRNYSVDYEPHSYIGFRCVMS----------- 		
Niabella_ginsenosidivorans						----------------------------------KVIATMPLSVVEIPAGTFIM-NNHGDSTSST-NQQRPVLISGFYMSTTEITNAQYHEFVNWVR------------------INWK---AGDLVLKTISARRMLDPDKLVYAMEGFNYQEAAK---------------------------------------------YTVQVYPDTLAWMRDFGYSNNEQMAVNYFSSPKYQNYPVVGVSWKQASAFCDWLTKHK---------------------------------------GKARLPTEAEWEYAA--SLNARN---------APKKEATLA----KGAGADIAENTKVAIPGEG---------------------KIFPVYVRGAKKGAYGLYDLADNVSEWTTTSYYEGGENFQNRFNP----------------------------------------------------------------------------------RKVIRGGSWKDTPTFMTTENREFEDMDASHSYLGFRIVIN----------- 		
Prevotella_intermedia							----------------------------------EVTEPTPYGMTLVKRGWLKM-GLSDQDSLWG-TPVKDISVDGFWMDETEVTNSEYKQFVEWVR------------------LDWN----ESLYT--VTGEKSLDAKQLNYRYEIYDYTTAAL-----------------QE-----------TI-------------YIVNIYPDTTCWVNDFRNSDNETYLRNYFSNATYNSYPVVGVTWEQANAFCAWRTDYL---------------------------------------QRYRLPTEAEWEYAAR-GKNQDE---------FPWENQDVK----SGNGC-FYANFK---PDRGNY------TKD----------NLITSRTGIYSANSNGLYDMAGNVAEWTSTVYTEAGVKSMNDLNP----------------------------------------------------------------------------------KKSVRGGSWKDPESYIRSAWRTWEYQNQPRSYIGFRCVRS----------- 	
Prevotella_intermedia_17						----------------------------------EVTEPTPYGMTLVKRGWLKM-GLSDQDSLWG-TPVKDISVDGFWMDETEVTNSEYKQFVEWVR------------------LDWN----ESLYT--VTGEKSLDAKQLNYRYEIYDYTTAAL-----------------QE-----------TI-------------YIVNIYPDTTCWVNDFRNSDNETYLRNYFSNATYNSYPVVGVTWEQANAFCAWRTDYL---------------------------------------QRYRLPTEAEWEYAAR-GKNQDE---------FPWENQDVK----SGNGC-FYANFK---PDRGNY------TKD----------NLITSRTGIYSANSNGLYDMAGNVAEWTSTVYTEAGVKSMNDLNP----------------------------------------------------------------------------------KKSVRGGSWKDPESYIRSAWRTWEYQNQPRSYIGFRCVRS----------- 		
Bacteroides_cellulosilyticus					----------------------------------EVIEPAPYGMVLVKRGSVKM-GPDKQDSLWG-VPSREISVESFWMDDTEVTVAEYKQFVNWVR------------------LNWS----ESVYK--IDGTLMLDAGQMNYYYEIYDYTEAAK-----------------NR-----------TI-------------YIVNVYPDTTCWVNDFPNANNEQYMRLYFNHPSYNEHPVVGVSWEQANAFCAWRTNYL---------------------------------------QRYRLPTEAEWEFAAR-GREDNK---------YPWKESETK----DDRGC-YNANYK---PGKGNY------TKD----------NLISTRVGAYTPNSNGLYDMAGNVAEWTSTAYTESGVLQASDINP----------------------------------------------------------------------------------KKVVRGGSWKDVNAFIRSDARTAEYQNEQRSYVGFRCVRT----------- 			
Barnesiella_viscericola_DSM_18177				----------------------------------EVTEPTPYGMVLVSRGSFKM-GPAEKDTVWG-QEARPISVDAFWMDETEITNSKYKQFVFWVR------------------LNWD----ESVYR--ITGEKQLDASQMNYRYEVFDYTEASK-----------------RE-----------TI-------------YIVNIYPDTTVWVNDFENAYNEPYVRLYFSHAGYNDYPVVGVSWEQANAFCAWRTALL---------------------------------------EPYRLPTEAEWEYAARAGKDENK---------YPWTGNPMA----E-KGC-FYANFK---PDDGNY------VKD----------NLITSPVGSYSPNEFGLYDMAGNVSEWTSTAYTEAISQNTSDLNP----------------------------------------------------------------------------------RKVVRGGSWKDVSNFIRSDIRMWEYQNEHRSYIGFRCVRS----------- 				
Prevotella_dentalis_DSM_3688					----------------------------------EVVEPTPYGMTRINRGYLKM-GLQGQDSLWG-TPVKDISVDGFWMDETEVTNSQYKQFVMWVR------------------LNWN----ESLYV--VTGEKLLDYSQMNYRYEVYDYVTAAL-----------------SE-----------TI-------------YIVNIYPDTTCWVNDFQNSENETYLRNYFTNPAYNDYPVVGVTWEQANAFCAWRTDYL---------------------------------------QRYRLPTEAEWEYAAR-GKDQTE---------FPWENADVA----NGNGC-FYANFK---PDRGNY------TKD----------NLISSKVASYSPNTNGLYDMAGNVAEWTSTIYTEAGVDAMNDLNP----------------------------------------------------------------------------------KKSVRGGSWKDPESYIRSAWRTWEYQNQPRSYIGFRCARS----------- 			
Prevotella_intermedia_ATCC_25611___DSM_20706	----------------------------------EVTEPTPYGMTLVKRGWLKM-GLSDQDSLWG-TPVKDISVDGFWMDETEVTNSEYKQFVEWVR------------------LDWN----ESLYT--VTGEKSLDAKQLNYRYEIYDYTTAAL-----------------QE-----------TI-------------YIVNIYPDTTCWVNDFRNSDNETYLRNYFSNATYNSYPVVGVTWEQANAFCAWRTDYL---------------------------------------QRYRLPTEAEWEYAAR-GKNQDE---------FPWENQDVK----SGNGC-FYANFK---PDRGNY------TKD----------NLITSRTGIYSANSNGLYDMAGNVAEWTSTVYTEAGVKSMNDLNP----------------------------------------------------------------------------------KKSVRGGSWKDPESYIRSAWRTWEYQNQPRSYIGFRCVRS----------- 							
Proteiniphilum_saccharofermentans				----------------------------------ELTEPTPYNMVLVSRGAYIM-GPGEIDSLWG-IPTRGVSVDNFWMDETEITNSQYKQFVYWVR------------------LNWR----NSVYT--ITGEKMLDARQMNFRYEWFDAAEAAR-----------------NE-----------TI-------------RIVNIYPDTTCWVNDFPNADNERYLRNYFSHPAYAHHPVVGVSWEQATAFCEWRTLFL---------------------------------------EKYRLPTEAEWEMAARNANSDNK---------YPWDSDATT----SESGC-FQANFK---PGDGAY------GAD----------HLIPAKVRSFKPNNSGLYDMAGNVAEWTSTAYTESGNELMGDLNP----------------------------------------------------------------------------------RKVVKGGSWKDISTFIRSDMRDNEYQNRGRSYIGFRCVRT----------- 				
Draconibacterium_orientale						----------------------------------YLKEPTPYGMVYVPRGAYNL-GPNDDQL-YA-TQNRTVSSEAFWIDDTEITNDEYRQFVYWVR------------------INWD------LYVERFGYKKEIDTRKLVYEYYWVDYKQAAK---------------------------------------------ESVPVYPDTLCWIRDFAYTYNEPFTIKYFSHVGFDDYPVVGVTWNQARAFCNWRNNLR---------------------------------------HEYRLPTESEWEIAARGGMHNTM---------YPWGSYYTR----NVSGC-FVANFK---PLRGNY------VAD--------PTTTTTMKVGLFDPNPYGVYDMAGNVAEWTSTAFFEAGYEAIDDYNP----------------------------------------------------------------------------------RKVVRGGSWKDIAYFIQSGTRSFEYQDTAKSYIGFRCVRT---FRD----- 		
Owenweeksia_hongkongensis_DSM_17368				----------------------------------ELVPSEPYGMVYIPQGSYNM-GNADQDVPYS-SPTKTVSVASFWMDQTEITNNEYRQFVNWVR------------FV----LDWG---PRSMYLEMFLGRSMIDARQLNYVYFTLNRQKAA------------------DQDGEYFSYRDYIKD-------------GVVNVYPDTLVWVHDFTYSYNDPMHDRYFWHPAYDDYPVAGVNWQQATAFCIWRTKYR---------------------------------------HEFRLPTEGEWEYAARGGQDNMT---------YPWGGPYAL----NSSGC-YLGNFK---PKRGNL------VAD----------GFYPVTTTAYAPNGLNLYNMAGNVSEWTSTAFDAASYYYISDISPA---------------------------------------------------------------------------------RKVIRGGSWKDVAYFMQVSSRDYEYQDTGKSYIGFRTVQS----------- 				
Flavobacterium_psychrophilum					----------------------------------ELVPEKPYGMTLVPGGAYIM-GKSDDDLANV-APTKTVTVRSFYMDETEITNSEYRQFIEWVK------------AM----LNHK---PDSMYLESYNGLRTIDVSKLVFRYSWMDIDAAA----------------------------------------------EQVEVYPDTTVWIKDFAYSYNEPMHNDYFWHEAYGEYPVVGVTWQKAKAFCAWRTLNK---------------------------------------NSFRLPTEAEWEFAARGGLQSAT---------FPWGGPYAK----NDRGC-FLANFK---PNRGDY------AAD----------ALYTVEAQSYDPNDHNLYNMAGNVAEWTDSSYDASSYEYVSTMNP----------------------------------------------------------------------------------RKVIRGGSWKDVAYFLQVSTRDWEYADSARSYIGFRTVQD----------- 			
Polaribacter_reichenbachii						----------------------------------ELVSEKPYGMSLIPGGSFTM-GKQDQDILGT-TPTKTVTVRPYYMDETEITNKEYKEFVFWVR------------AM----LNWD---PDSVYIEAVDGVRTFNTKLLNYQYSWFDRDNAA----------------------------------------------EVLNIYPDTTVWVRDFNYSYNDPMHQDYFYHQSYGDYPVVGVSWGQANAFCNWRTKKK---------------------------------------PDFRLPTEAEWEYAARGGLEFAT---------YPWGTGSTT----SDRGC-FLANFK---PVRGNY------AVD----------ALYTVEAESYNANDYGLYNMAGNVSEWTNTAYNLSSYYMASTMNP----------------------------------------------------------------------------------RKIVRGGSWKDVAYYLEVASRDYEYADTARSYIGFRTVQN----------- 		
Lutibacter_sp._LPB0138							----------------------------------ELVTDKPYGMTLIPGGSFTM-GKQDEDVSGA-TPTRTVTVRPFYMDETEITNSEYKEFVYWVR------A-----PM----LNWD---PDSIFIESFDGRRMLDVEKLKYSYSWLDQEAAA----------------------------------------------EVVEVYPDTTVWVKDFDYSYNDPMHQDYFAHQAYGDYPVVGVKWDQAKAFCSWRTKKK---------------------------------------PHYRLATEAEWEYAARGGLDFST---------YPWGGSYTT----SDRGC-FLANFK---PRRGDY------AVD----------ALYTVEAKSYNPNDYGLYNMAGNVAEWTNTAYNESSYYLGSTMNP----------------------------------------------------------------------------------RKVIRGGSWKDVAYFLEVSTRDFEYADSARSYIGFRTAQD----------- 	
Pedobacter_sp._PACM_27299						----------------------------------ELVNRVPLGMVYVPPGRTLI-GMSDEDINNS-SPSRMTSFSAFFMDQTEISNAEYRQFVNWVR------------------IDWKV---TDMYYDALPGRTEIDVRKLRYAYSYKSTDLEAE--------------------------------YTDLPDPDKSNQFPSVNVYPDTLVWKVDYSYSQNDPMVKTYFNHPSYDDYPVVGVSWEQATAFCVWRTRFY---------------------------------------PEYQLPSDAQFEYAARGGNVKTK---------YPWGGPYIR----NTKGC-MQANFK---VGRGNY------SDD----------GLYTVNVKSYFPNDYGLYNMAGNVAEWTVTAYNQSAAPLLLDFNP----------------------------------------------------------------------------------RKVVRGGSWKDIGFFLQNSVGTYEYQDQARSYIGFRCISA----------- 		
Tenacibaculum_dicentrarchi						----------------------------------ELVAEKPFGMAKIPGGSFTM-GKQDEDPLGA-APTKTVTVQPFYMDETEITNSEYKQFVFWVR------------PME---LNWQ---PDSLYLESLNGIRTFNTKFLKYRYYWFDNEQAA----------------------------------------------EVVDVYPDTTVWIKDFNYSYNDPMHQEYFAHKAYEDYPVVGVTWNQAKAFCHWRTQTK---------------------------------------PSFRLPTEAEWEYAARGGLNFGK---------YPWGGPSTT----SDRGC-FLANFK---PVRGDY------AAD----------ALYTVEANSYNANEYGLFNMSGNVSEWTNTAYNQMSYYMGSTMNP----------------------------------------------------------------------------------RKIIRGGSWKDVAYFLEVGSRDWEYADTARSYIGFRTVQD----------- 		
Polaribacter_sp._MED152							----------------------------------ELVSEKPFGMVLIPGGSFTM-GKQDEDIIGT-SPTKTVTVRPYFMDETEITNNEYKEFVFWVR------------PM----LNWE---PDSLYIDAVDGVRTFNTKFLKYKYSWFDRDNAA----------------------------------------------EILNIYPDTTVWVKDFNYSYNDPMHQDYFSHQSYGDYPVVGVTWGQANAFCNWRTKKK---------------------------------------PAFRLPTEAEWEYAARGGLEFAT---------YPWGTGSTT----SDRGC-FLANFK---PVRGNY------AVD----------ALYTMEAESYNANDYGLYNMAGNVSEWTNTAYNLSSYYMASTMNP----------------------------------------------------------------------------------RKIVRGGSWKDVAYYLEVGSRDYEYADTARSYIGFRTVQN----------- 	
Aequorivita_sublithincola_DSM_14238				----------------------------------ELVPQKPFGMTLIPGGSFIM-GKSDDDFVAV-APTKTVTVRSFYMDETEITNAEYRQFVNWVK------------PM----LNDK---PDTMYIESYNGQRTIDVSKLKFQYTYMDIESAA----------------------------------------------EELNIYPDTTVWIRDFNYSYNEPMHNDYFWHEAYGDYPVVGVTWKQAKAFCAWRTLYK---------------------------------------NSFRLPGEAEWEYAARGGLESAT---------YPWGGPYAK----NDRGC-FLANFK---PLRGDY------AAD----------ALYTVEAKSYEPNDFNLYNMSGNVSEWVASSYDPASYDFSSTMNP----------------------------------------------------------------------------------RKVVRGGSWKDIAYFLQVSTRDYEYADSARSYIGFRTVQD----------- 				
Pedobacter_steynii								----------------------------------ELVNRVPLGMVYVPPGRTLI-GMSDEDINNS-SPSRMTSFSAFFMDQTEISNAEYRQFVNWVR------------------IDWKV---TDMYYDALPGRNEIDVRKLKYAYSINSLDLAAE--------------------------------YTDLPDPAKPNQYPSVNVYPDTLVWKVDYSYSQNDPMVKTYFNHPSYDDYPVVGVTWEQATAFCVWRTRFY---------------------------------------PEYQLPSDAQFEYAARGGNVKTK---------YPWGGPYVR----NTKGC-MQANFK---VGRGNY------SDD----------GLYTVNVKSYFPNDYGLYNMAGNVAEWTVTAYNQSAAPLLLDFNP----------------------------------------------------------------------------------RKVVRGGSWKDIGFFLQNAVGTYEYQDQARSYIGFRCISA----------- 
Psychroflexus_torquis_ATCC_700755				----------------------------------QLVPEKPFGMVLVEGGSFIM-GKSDDDLASV-APPKTVTVPSFYMDETEITNSEYRQFVSHVR------------P-----LNWN---PDEFYLQSYNGRRMLDVTKFKYSYKTIDLDAAA----------------------------------------------EEVMVYPDTTVWIKDFNYSYNEPMHNDYFSHTAYDNYPVVGVTWGQAKAFANWRTKYL---------------------------------------NFFRLPSEAEWEYAARGGIEGGT---------FPWGGPYAK----DDRAC-FLANFK---PYRGDY------AAD----------ALYTVESDAYEPNDYGLYNMSGNVAEWVNTSYDPASYEYMSSMNP----------------------------------------------------------------------------------RKVVRGGSWKDVSYYLQVSTRDYEYSDSARSYIGFRTVQD----------- 				
Seonamhaeicola_sp._S2-3							----------------------------------ELVPEKPYGMELIPGGAFIM-GKADDDLAGI-APAKTVTVRAFYMDATEITNSEYREFVHWVR------------VM----INKD---IDTMYLESYNGQRTWDVKKFKFQYNYMDIKEAA----------------------------------------------EEIEVYPDTTVWIRDFAYSYNEPMHNDYFWHDAYSEYPVVGVTWKQAKAFCEWRTIKK---------------------------------------NRFRLPSEAEWEYAARGGLQAAT---------YPWGGPYTK----SDRGC-FMANFK---PVRGDY------AAD----------ALYTVEAKSYEPNDYNLYNMAGNVSEWVNASYDPGSYEYTSTINP----------------------------------------------------------------------------------RKVIRGGSWKDVAYFLQVSSRDYEYADSARSYIGFRTVQD----------- 	
Nonlabens_sp._MIC269							----------------------------------MVVPEKPYGMTLIPGGAFIM-GKSDDDIAAT-APAKTVTVPSFYMDETEITNAEYRQFTNWVR------------PL----LNRD---PDNFLIEAYNGERTIDTDKLQFMYTEYDVEAVA----------------------------------------------EPVPVYPDTTVWIRDFNYSYNEPMHNDYYYHEAYSNYPVVGVNWKQAKAFCQWRTLYH---------------------------------------FEYRLPSEAEWEYAARGGLEGAT---------YPWGGPYAK----NDRGC-FLANFK---PLRGDY------AAD----------AVYTVEADAYEPNDYNLYNMSGNVSEWVNSSYEPGAYEFMSSLSP----------------------------------------------------------------------------------RKGVRGGSWKDVSYFLQVGTRDYEYQDSARSFIGFRTVQT----------- 	
Winogradskyella_sp._J14-2						----------------------------------QLVPEKPYGMTLVPGGAFIM-GKSDDDIAGV-APTKTATVRAFYMDETEITNSEYRQFVFWVR------------AM----INHD---PDGMYLESYNGQRTWDVKQFKFQYTYMDIAKAA----------------------------------------------EEVEVYPDTTAWIRDFAYSYNEPMHNDYFWHSAYDGYPVVGVSWKQAQAFCQWRTLKH---------------------------------------NSYRLPSEAEWEYAARGGLQGAS---------YPWGGPYTK----NDRGC-FMANFK---PLRGDY------AAD----------ALYTVEADAYDPNDFNLYNMAGNVSEWVNGSYDPASYEYMSTINP----------------------------------------------------------------------------------RKVVRGGSWKDVAYFLQVSSRDYEYADSARSYIGFRTVQD----------- 		
Weeksella_virosa_DSM_16922						----------------------SL----------QIVPERPKGMVPIPGGSFVL-GQTDYDFTFE-APVRTVSVTGFFMDDTEITNSQYQIFVGYVKGFNAT-------PL-TNALNWD---PEGLYYERFNGERLIDTRKLNYSYVWVDQEAAAK---------------------------------------------EVVNVYPDTTVWVRDFNYSYNDPMHQNYFWHEAYASYPVVGVNWNQAMAFSAYRTKRH---------------------------------------IDYRLPTEIEWEYAARGGLQNAP---------YPWGGPYLT----DDRGC-YLANFK---PKRGDY------ME--ITEGKKT--YMYTAPVKTFKPNGYGLYDMAGNVAEWTLSPYNRSFYQMSSTLNP----------------------------------------------------------------------------------NIAVRGGSWKDIGYLLMVSARDWEHKDSARSYIGFRTIQP----------- 		
Parabacteroides_distasonis_ATCC_8503			----------------------------------EVTEPAPYGMVLVKRGSFEM-GPADKDSLWG-PETKGVSFDAFWMDQTEVTNAKYRQFVYYVR------------------LDWN----ESVYY--VTGEKGLDPKQMIYKYEWYDYTAAAL-----------------NE-----------TI-------------RIVNIYPDENCWVNDFKNAYNEPYTRMYFSHPGYDDYPVVGVSWEQATAFCVWRTNLY---------------------------------------EPFRLPSEGEWEYAARTGKNENK---------FPWSTDELQ----DSKGC-FLGNFK---PGKGNY------TED----------HLITSRVGSFAPNEFGLYDMAGNVAEWTSTSYSESGPSQMSDMNP----------------------------------------------------------------------------------KKVVRGGSWKDVSQFIRSDMRTFEFQNESRSYIGFRCART----------- 					
Prevotella_melaninogenica_ATCC_25845			----------------------------------EVTEPAPYGMTLVKRGWLRM-GLEKQDSLWG-TPVKDISVDGFWMDETEVTNSEYKQFVEWVR------------------LDWS----ESLYV--VTGEKSIDGRQLNYRYEIYDYTSAAL-----------------SE-----------TI-------------YIVNIYPDTTCWVNDFRNSDNEIYLRNYFSNPTYNNYPVVGVTWEQANAFCAWRTEYL---------------------------------------QRYRLPTEAEWEFAAR-GKNQDE---------FPWDNQNVK----NGNGC-FYANFK---PDRGNY------TKD----------NLITSKVGIYGANSNGLFDMAGNVAEWTSTIYTEAGVDAMNDLNP----------------------------------------------------------------------------------KKSVRGGSWKDPESYIRSAWRTWEYQNQPRSYIGFRCVRS----------- 					
Porphyromonas_asaccharolytica_DSM_20707			---------SPSESAHDAR-----V---------ELVEPAPYGMVQIPQGHIVL-GEREADTVWG-AEYRAISVDAFWMDQTEVTNAQWRQFVYYVR------------------LDWS--T-ESVYY--VTGERKLDPKQMLYKYEVYDYHAAAL-----------------RE-----------TI-------------YIVAIYPDETVWVNDYPNSKNEIYTRTYFNHPRYDNHPVVGVTWEQATAFCHWRTDNY---------------------------------------PEFRLPTEAEWEYAARAGRTNTK---------FPWNSEDLD----SEDVC-FLANFK---PFEGDY------AAD----------QVITSQVSTFSPNDYGLYDMAGNVAEWTSSSYFVSSYEMMDDVNP----------------------------------------------------------------------------------RKVAKGGSWKDVLRFIRSTRRIYAPQDEAHSYIGFRCVRS----------- 					
Parabacteroides_sp._YL27						----------------------------------EVTEPTPYGMVLIDRGSMKV-GPAKADSAWN-ADARGISVDGFWMDETEVTNGKYKQFVHWVR------------------LNWN----ESVYR--ITGVKELDPEQLNYRYEIYNHTEAAK-----------------RQ-----------TI-------------YIVNIYPDTTAWINDFENAYNEPYVRLYFSHGGYNDYPVVGVSWEQANAFSHWRTEFL---------------------------------------EPYRLPTEAEWEYAARAGNNENM---------YPWDGEPLT----EDKGC-FYANFK---PDEGNY------SRD----------HIITSRVGTYSPNDFGLYDMAGNVSEWTSTAYTESVGKLTSDLNP----------------------------------------------------------------------------------RKIVRGGSWKDVAHNVRSDLRMWEYQNEQRSYIGFRNVRT----------- 		
Sphingobacterium_sp._21							----------------------------------ELTSKAPKGMVFIPAGSFIA-GQSDEDITSA-AQNRQFTQSAFFMDETEISNSQYRQFVNWVR------------------IDWQV--N--MYYDRIFGRDELDVRLLKYHYEIYNHRMAAA---------------------------------------------DTIGIYPDTLVWLADFSYAQNEPMVEGYFSHPAFQDYPVVGVNWRQARAFAVWRTRLY---------------------------------------LSYELPSEHQWEYAARGGLNGAP---------YPWGGPTIR----NAKGC-LMANFK---PGRGNY------ADD----------GAYTVPVHSYFPNDYGLYNMAGNVAEWTASSFEESSSSFIHDMNP----------------------------------------------------------------------------------RKVVRGGSWKDIGYFLQNSTRTYEYQDTAKSYIGFRCVTS----------- 	
Haliscomenobacter_hydrossis_DSM_1100			----------------------------------ELTGINPYGMVYVPSGTLLV-GPSDQDISNT-QRPKQISIQGFFMDDTEITNNEYRQFVYWVK------------------IDWD------MYYDRFAGKKEIDVRNLKYKYSWYDWKKAAN---------------------------------------------KEVNVYPDTLVWVRDFAYSYNEPYARNYFWHPAFDDYPVVGIDWHTANAFCYWRTMLW---------------------------------K-----ENYRLPFEHEWEYAARGGRDRAM---------YPWGGPYIR----NAKGC-LLANFK---PGRGNY------PED----------GFYTVRADAYFPNDYGLYNMAGNVAEWTNTAYYENAYSFLHDLNP----------------------------------------------------------------------------------RKVLRGGSWKDIHHFLQTGTRSYEYQDTTKSYVGFRCVLT----------- 					
Cellulophaga_algicola_DSM_14237					----------------------------------ELVPEKPHGMELIPQGSYIM-GKSEEDQAKV-APTKTVTVRSFYMDDTEITNSEYRQFVEWVR------------AM----LNFD---PDKLYIESYNGQRTIDVTQLKYKYSWMDIEAAA----------------------------------------------EELEIYPDTTVWIRDFEYSYNEPMHNDYFWHDAYSEYPVVGVSWKQAKAFCNWRTKFK---------------------------------------NQFRLPTEAEWEYAARGGIESGT---------YPWGGPYVI----SDTGC-FMANFK---PQRGDY------AAD----------ALYTVEAKSFEPNDYNLYNMAGNVSEWTDSSYDPNSYEYVSTMNP----------------------------------------------------------------------------------RKVIRGGSWKDVAYFLQVSTRDYEYQDSARSYIGFRTVQD----------- 			
Cellulophaga_baltica_18							----------------------------------ELVPEKPHGMELIPQGSYIM-GKSEEDQAKV-APTKTVTVRSFYMDDTEITNSEYRQFVEWVR------------SM----LNLD---PDKLYIEAYNGQRTIDVTQLKYKYSWMDIEAAA----------------------------------------------EELEIYPDTTVWIRDFEYSYNEPMHNDYFWHDAYSEYPVVGVSWKQAKAFCNWRTKLK---------------------------------------NQFRLPTEAEWEYAARGGIESGT---------YPWGGPYVI----SDTGC-FMANFK---PQRGDY------AAD----------ALYTVEAKSFEPNDYNLYNMAGNVSEWTDSSYDPNSYEYVSTMNP----------------------------------------------------------------------------------RKVIRGGSWKDVAYFLQVSTRDYEYQDSARSYIGFRTVQD----------- 	
Cellulophaga_baltica_NN016038					----------------------------------ELVPEKPHGMELIPQGSYIM-GKSEEDQAKV-APTKTVTVRSFYMDDTEITNSEYRQFVEWVR------------SM----LNLD---PDKLYIEAYNGQRTIDVTQLKYKYSWMDIEAAA----------------------------------------------EELEIYPDTTVWIRDFEYSYNEPMHNDYFWHDAYSEYPVVGVSWKQAKAFCNWRTKLK---------------------------------------NQFRLPTEAEWEYAARGGIESGT---------YPWGGPYVI----SDTGC-FMANFK---PQRGDY------AAD----------ALYTVEAKSFEPNDYNLYNMAGNVSEWTDSSYDPNSYEYVSTMNP----------------------------------------------------------------------------------RKVIRGGSWKDVAYFLQVSTRDYEYQDSARSYIGFRTVQD----------- 			
Croceibacter_atlanticus_HTCC2559				----------------------------------QLVPEKPYGMTTVSGGSFIM-GKSDDDIAAL-APTKTVTVRSFYMDETEITNSEYRQFVEWVR------------PM----INRE---PDTMYLESYNGQRTMDVSKFEFQYTWMDIQAAA----------------------------------------------ENVKIYPDTTVWIKDFSYSYNEPMHNDYFWHAAYDDYPVVGVSWQQAKAFCAWRTLEH---------------------------------------NTYRLPTEAEWEYAARGGIESAS---------YPWGGPYTK----NDRGC-FMANFK---PLRGDY------AAD----------ALYTVEAKSFEPNDFNLYNMAGNVSEWVDSSYDPSSYEYSSSMNP----------------------------------------------------------------------------------RKVVRGGSWKDVSYFLQVSSRDYEYADSARSYIGFRTVQD----------- 				
Tenacibaculum_sp._LPB0136						----------------------------------ELVAEKPLGMTLIPGGSFTM-GKQDEDPLAT-APTRTVTVQPYYMDETEITNSEYKQFVYWVR------------AME---LNWE---PDSLYIEALNGVRTFNTKYLEYRFSWFDNEEAA----------------------------------------------EAVNVFPDTTVWIKDFNYSYNDPMHQEYFAHQAYEEYPVVGVTWDQARAFCNWRTKIK---------------------------------------PGFRLPTEAEWEYAARGGLKYAK---------YPWGGPSTT----SDQGC-FLANFK---PVRGDY------AAD----------ALYTVEAKSYNANEYGLYNMSGNVAEWTATGYNQMSYYMGSTMNP----------------------------------------------------------------------------------KKIIRGGSWKDVAYFLEVGSRDWEYADTARSYIGFRTVQD----------- 		
Flavobacterium_johnsoniae_UW101					----------------------------------ELVPEKPYGMTLVPGGSFIM-GKSDGDLANV-APTRTVTVRSFYMDETEITNSEYRQFVEWVK------------AM----LNKK---PDSMYLESYNGLRTIDVNKLKFRYSWMDIQAAA----------------------------------------------EQVNVYPDTTVWIKDFAYSYNEPMHNDYFWHKAYGDYPVVGVTWKQAKAFCAWRTLNK---------------------------------------NAFRLPTEAEWEYAARGGLESAT---------YPWGGPYTK----SDRGC-FMANFK---PNRGDY------AAD----------ALYTVEAKSYEQNGYGLYNMAGNVSEWTDSAYNPNAYEYVSTMNP----------------------------------------------------------------------------------RKVVRGGSWKDVAYFLQVSTRDHEYADSARSYIGFRTVQD----------- 			
Flavobacterium_johnsoniae						----------------------------------ELVPEKPYGMTLVPGGSFIM-GKSDADLANV-APTKTVTVRSFYMDETEITNSEYRQFVEWVK------------AM----LNRK---PDSMYLESYNGLRTIDVNKLKFRYSWMDIQAAA----------------------------------------------EQVNVYPDTAVWIKDFAYSYNEPMHNDYFWHKAYGDYPVVGVTWKQAKAFCAWRTLNK---------------------------------------NAFRLPTEAEWEYAARGGLESAT---------YPWGGPYTK----SDRGC-FLANFK---PSRGDY------AAD----------ALYTVEAKSYDVNGYGLYNMAGNVSEWTDSAYNPNAYEYVSTMNP----------------------------------------------------------------------------------RKVVRGGSWKDVAYFLQVSTRDHEYADSARSYIGFRTVQD----------- 		
Nonlabens_dokdonensis_DSW-6						----------------------------------MVVPEKPYGMTLVPGGAFIM-GKSDDDIAAT-APTKTVTVPSYYMDETEITNAEYRQFVHWTR------------PV----LNHD---PDQMYIEAYNGERTIDTEKIIFTYTSLDLNAAA----------------------------------------------VPVKIYPDTTVWIRDFNYSYNEPMHNDYFYHEAYSDYPVVGVNWNQAKAFCQWRTLYH---------------------------------------NEYRLPTEAEWEYAARGGLEGAT---------YPWGGPYAK----NDRGC-FLANFK---PLRGDY------AAD----------ALYTVEARSYEPNEYNLYNMAGNVSEWVNSSYEAGAYEMMSSMSP----------------------------------------------------------------------------------RKGVRGGSWKDVSYFLQVGTRDYEYQDSARSYIGFRTVQS----------- 		
Formosa_sp._Hel3_A1_48							----------------------------------ELVPEKPYGMSLIPGGAFVM-GKSDDDIVDL-APTKTVTVRSFYMDETEITNSEYRQFVHWVR------------PM----INND---PDGMYLEWYNGQRTWDVEQFEFEYTYMDIEEAA----------------------------------------------YPVKVYPDTTVWIRDFEYAYNVPMHNDYFWHEAYGDYPVVGITWEQADAFCQWRSLYK---------------------------------------NMFRLPSEAEWEYAARGGLRGAA---------FPWGGPYAK----NDRGC-FLANFK---PLRGNY------AAD----------ALYTVEADAYEPNDYNLWNMAGNVSEWVNSSYDASSYEYTASFNP----------------------------------------------------------------------------------RKVVRGGSWKDVAYYLQVSTRDYEHADSARSFIGFRTVQD----------- 	
Flavobacterium_indicum_GPTSA100-9___DSM_17447	----------------------------------ELVSEKPYGMTLIPGGAFIM-GKSDDDLANI-APTKTVTVRSFYMDETEITNSEYRQFVEWVK------------AM----LNKK---PDSMYLESFNGLKTIDVSKLKFKYNQVDLNKAV----------------------------------------------PPIEIYPDTTVWIKDFAYSYNEPMHNDYFWHQAYGEYPVVGVSWKQAKAFCAWRTMYK---------------------------------------NSFRLPTEAEWEYAARGGIESGT---------YPWGGPYAK----NDRGC-FLANFK---PNRGDY------AAD----------ALYTVEARSYEPNDFNLYNMAGNVSEWTESSYDPGAYEFVSTMNP----------------------------------------------------------------------------------RKVVRGGSWKDVAFFLQVSTRDFEYADSARSYIGFRTVQD----------- 							
Paludibacter_propionicigenes_WB4				----------------------------------EVTEAQPYGMVFIKRGSFMM-GPNDQSALGE-KKSINVTVDAFWMDETEITNDKYKQFVYYVR------------------LNWK----ASLYYNGLHGKRQIDPGKLQYKYEWINYDQAAL-----------------NK-----------TI-------------RIVNVYPDTIMWLRDFQFSYNDPKMHMYFSHPGFSQYPVVGVTWEQAQAFSQWRTRLF---------------------------------------QDYRLPTEAEWEYAARGGRKMAF---------YPWGGNYVR----DKKGC-YLANFK---PMRGSY------TDD----------GATTMKVASYPPNNFGLYDMAGNVAEWTSSAYDGSSSLVVSDMNP----------------------------------------------------------------------------------RKVIKGGSWKDIAYFLQCGVRDYEYQNESRPYIGFRCVRS----------- 				
Chitinophaga_pinensis_DSM_2588					----------------------------------QLIPPVPYGMVYVPSGTFHM-GPSDEDLNYA-ARNKSISISGFYMDATEITNNEYRQFVQWVT------------------IDWK------MTYDRLYGRKEFDVRKLVYHAETFNWEQAKK---------------------------------------------KDVAIYPDTLCWIRDFSYAYNEPMTRMYFWHPAFDNYPVVGVTWHQANAFAEWRSKFW---------------------------------------DKFQLPSEAQWEYAARGGREQTP---------YPWGGYYIR----NKKGC-LLANFK---PGRGNY------PED----------GFYTVRADAYWPNDYGLYNMSGNVAEWTQDIYYENAYSFTSDMNP----------------------------------------------------------------------------------RKAVRGGSWKDIGYFLQTGTRSYEYQDSAKSYIGFRCTIA----------- 			
Lutibacter_sp._LP1								----------------------------------ELVTKKPLGMVLIPGGSFTM-GKEDEDVAAS-TPTRTVTVRPYYMDETEITNAEYKEFVYWVR------------PM----LNWD---PDTMYVDSFDGKRILDTKKLKYKYSWLDRSSAA----------------------------------------------EIVEIYPDTTVWVKDFNYSYNDPMHQDYFYHQAYNEYPVVGVTWSQAKAFCSWRTKKK---------------------------------------PAFRLATEAEWEYAARGGLEYST---------YPWGGPYTT----TDRGC-FLANFK---PSRGNY------AVD----------ALYTVEAKSYNPNDYGLYNMAGNVSEWTNTAYSEASYYISSTMNP----------------------------------------------------------------------------------RKIIRGGSWKDVAYFLQVSTRDYEYADSARSYIGFRTVQD----------- 
Mucilaginibacter_sp._PAMC_26640					----------------------------------EVVT-TPLNMVYIKGGTFMM-GQTDQDVTFA-AQTKQASVPPFFMDETELSNTKYKQFVFWVR------------------INWNA--NQGLYYDRIFDRNEIDVRMLKYNYALVVLRDAAN---------------------------------------------DTVPVYPDTLVWLSDFSYAANEPMVEGYFSHPAYRNYPVVGVTWRQARAFTVWRTRLS---------------------------------------LPYDLPNEAEFEYAARGGRIGTD---------YPWGGPYIK----NAKGC-LMANFK---PGRGNY------TDD----------GAYTVNVRSYFPNDFGLYNMAGNVAEWTMSAYDESASTFVHDLAP----------------------------------------------------------------------------------RKVVRGGSWKDIGYFLQNSTRTYEYQDTAKSYIGFRCVTH----------- 			
Zunongwangia_profunda_SM-A87					----------------------------------QLVPEEPFGMVLVPGGSFIM-GKSDDDIAGQ-APPKTVTVNSFYMDETEITNAEYRQFVNYVK------------PM----LNKD---PDQLYIDAYNGTRTIDVKNLKFKYSWMDVEAAV----------------------------------------------EVVEVYPDTAVWIKDFNYSYNEPMHNDYFWHSAFDDYPVVGVTWKQARAFAQWRTKYN---------------------------------------PHYRLPTEAEWEYAARGGLEGGT---------YPWGGPYTK----NDRGC-FMANFK---PLRGDY------AAD----------ALYTVEAKSFDPNGYGLYNMAGNVAEWVNSSYDAASYDYMSSMNP----------------------------------------------------------------------------------RKVVRGGSWKDVAYFLQVSSRDYEYADSARSYIGFRTVQD----------- 			
Fluviicola_taffensis_DSM_16823					----------------------------------HLTPEIPLGMVYVPSGSYIM-GENDQDVPFL-TRAKTVSVQAFYIDQTEITNNEYRQFVDWVR-------DEGALD-----LNWD------MYYERFYRRREIDTRKLNFKYYWIDLREAARVHNGIDKDGNEVSPEHR----------------------------EEINVYPDTLVWVRDFTYAFHDPMTNMYFWHPAYDNYPVIGITWVQAKAFSIWRTQLL---------------------------------------NDFRLPTEAEWERAARGDLNNSP---------YPWGGPYIR----NQSGC-FLGNFK---PMRGRY------FED----------GFHTVKAYSYNPNGWGLYCMAGNVSEWCETAYDEAMYEFSHDLNT----------------------------------------------------------------------------------RKVIRGGSWKDVGYYLQTSTRTYEYQDTAKSYVGFRNVAT------DIQLR 			
Dokdonia_sp._MED134								----------------------------------ELVPEKPFGMTLVSGGAYIM-GKSDDDFAAV-APTKTVTVRSFYMDETEITNAEYRQFVEWVK------------PM----LNKD---PDTMYIEAYNGQRTIDVDKLNFRYTYLDIQAAA----------------------------------------------EVVPIYPDTTVWIKDFAYSYNEPMHNDYFWHDAYGEYPVVGVTWMQAKAFCEWRTMYK---------------------------------------NRFRLPGEAEWEYAARGGLESGD---------YPWGGPYAK----NDRGC-FLANFK---PLRGDY------GAD----------ALYTVEADAYEPNDYNLYNMAGNVSEWVASSYDPASYEYMSTINP----------------------------------------------------------------------------------RKVIRGGSWKDVAYFLQVSSRDYEYQDSARSYIGFRTVQD----------- 
Dokdonia_sp._4H-3-7-5							----------------------------------ELVPEKPYGMTLVSGGAYIM-GKSDDDFAAV-APTKTVTVRSFYMDETEITNSEYRQFVEWVQ------------PM----LNKD---PDTMYIEAYNGQRTIDVDKLDFRYTYLDIQEAA----------------------------------------------EIVNIYPDTTVWIKDFAYSYNEPMHNDYFWHDAYGEYPVVGVTWMQAKAFCEWRTMYK---------------------------------------NRFRLPGEAEWEYAARGGLESGD---------YPWGGPYAK----NDRGC-FLANFK---PLRGDY------GAD----------ALYTVEADAYEPNDYNLYNMAGNVSEWVASSYDPASYEYMSTINP----------------------------------------------------------------------------------RKVIRGGSWKDVAYFLQVSSRDYEYQDSARSYIGFRTVQD----------- 	
Dokdonia_donghaensis_DSW-1						----------------------------------ELVPEKPFGMTLVSGGAYIM-GKSDDDFAAV-APTKTVTVRSFYMDETEITNAEYRQFVEWVK------------PM----LNKD---PDTMYIEAYNGQRTIDVDKLNFRYTYLDIQAAA----------------------------------------------EVVPVYPDTTVWIKDFAYSYNEPMHNDYFWHDAYGEYPVVGVTWMQAKAFCEWRTMYK---------------------------------------NRFRLPGEAEWEYAARGGLESGD---------YPWGGPYAK----NDRGC-FLANFK---PLRGDY------GAD----------ALYTVEADAYEPNDYNLYNMAGNVSEWVASSYDPASYEYMSTINP----------------------------------------------------------------------------------RKVIRGGSWKDVAYFLQVSSRDYEYQDSARSYIGFRTVQD----------- 		
Gramella_forsetii_KT0803						----------------------------------QLVPEKPYGMTLIPGGAFVM-GKSDDDIAGQ-APPKTVTVRSFYMDETEITNSEYRQFVDYVK------------PM----LNKD---PDSMYIEVYNGQRTIDVKKLKFRYSYMDIQSAA----------------------------------------------EEVSIYPDTTVWIKDFNYSYNEPMHNDYFWHSAFDDYPVVGVSWKQARAFTQWRTKYH---------------------------------------PTYRLPTEGEWEYAARGGLEGAT---------YPWGGPYTL----NDRGC-FMANFK---PLRGDY------AAD----------ALYTVEAKSYDPNDYGLYNMAGNVAEWVDSSYDPGSYEYMSTMNP----------------------------------------------------------------------------------RKVVRGGSWKDVAYFLQVSSRDYEYMDSARSYVGFRTVQD----------- 		
Gramella_flava_JLT2011							----------------------------------QLVPEKPYGMTLIPGGAFVM-GKSDDDIAGQ-APPKTVTVRSFYMDETEITNSEYRQFVNYVR------------PM----LNKD---PDSMYIEVYNGQRTIDVKKLKFRYSWMDIQSAA----------------------------------------------EEVSVYPDTTVWIKDFNYSYNEPMHNDYFWHSAYDEYPVVGVSWKQARAFTQWRTKYH---------------------------------------PSYRLPTEGEWEYAARGGLDGAT---------YPWGGPYTK----NDRGC-FMANFK---PLRGDY------AAD----------ALYTVEAKSYDPNDFGLYNMAGNVSEWVDSSYDPGSYEYMSTMNP----------------------------------------------------------------------------------RKVVRGGSWKDVAYFLQVSSRDYEYADSARSYIGFRTVQD----------- 	
Pedobacter_cryoconitis							----------------------------------ELVKKMPRGMVYIPQGKTLI-GMSDEDINNS-SPSKMTSFSAFYMDETEITNAKYRQFVNWVR------------------IDWKV---KDMYYDALPGRNDLDIRKLRYSYSFVNLDLAEA--------------------------------YVDSPDPNNPNQFPSVSVYPDTMVWKVDYSYSQNDPMVKSYFNHPSYDNYPVVGVTWEQANAFCFWRTRLY---------------------------------------PEYRLPTDAEFEYAARGGNVKTK---------YPWGGPYVR----NTKGC-MQANFK---VGRGNY------SDD----------GLYTVNVKSYFPNDYGLYNMAGNVAEWTVTAYNNSAAPQLLDFNP----------------------------------------------------------------------------------RKVVRGGSWKDIGFFLQNSVGTYEYQDQARSYIGFRCVSS----------- 	
Salegentibacter_sp._T436						----------------------------------QLVPEKPLGMTLIPGGSFIM-GKSDDDIAGQ-APPKTVTVRSFYMDETEITNAEYRQFVNDVK------------PM----LNKD---PDMMYIEVYNGQRTIDVEKLKFTYTWMDVQGAA----------------------------------------------EEIQIYPDTTVWIRDFNYSYNEPMHNDYFWHSAFDDYPVVGVTWKQARAFTQWRTLYH---------------------------------------PSYRLPTEGEWEYAARGGLEGAT---------YPWGGPYAK----NDRGC-FMANFK---PLRGDY------AAD----------ALYTVEAQSYDPNDYGLYNMAGNVAEWVDSSYDPASYEYMSSMNP----------------------------------------------------------------------------------RKVVRGGSWKDVAYFLQVSSRDYEYADSARSYIGFRTVQD----------- 		
Gramella_sp._LPB0144							----------------------------------QLVPEKPYGMTLIPGGSFVM-GKADDDIADQ-APPKTVTVRSFYMDETEITNAEYRQFVNYVK------------PM----LNTK---PDSMYIEVYNGQRTIDVKKLKFKYSWMDIQAAA----------------------------------------------EEVAIYPDTTVWIKDFNYSYNEPMHNDYFWHSAFDAYPVVGVSWKQARAFTQWRTKHH---------------------------------------PSYRLPTEGEWEYAARGGLDGAT---------YPWGGPYTL----NDRGC-FMANFK---PLRGDY------AAD----------ALYTVEAKSYDPNDFGLYNMAGNVAEWVDSSYDPNSYHYMSTMNP----------------------------------------------------------------------------------RKVVRGGSWKDVAYFLQVSSRDYEYADSARSYIGFRTVQD----------- 	
Ornithobacterium_rhinotracheale_DSM_15997		----------------------------------MIVPQRPVGMVPVPGGSFVM-GQTDYDFAQQ-ASPKTVSVSGFFMDETEITNEMYHDFVNYVRGYS---------AI----LNWD---PEDLYYDRFNGERLLDVRKLNYVFTEIDKNKAAK---------------------------------------------DTINVYPDTTVWVRDFNYAYNDPLHQDYFWNTAYSKYPVVGVTWDQARGFCAYRTEKH---------------------------------------IVYRLPTEVEWEYAARGGLEDAP---------YPWGGPYLM----DSRGC-YLANFK---PKRGDY------VEDCCSKSKKK--YIYTAPVKSFYPNDYGLYDMAGNVAEWTQSPYEIISSEYTSTLNP---------------------------------------------------------------------------------RKKTVKGGSWKDIGYLLMVANREYEYKDSARSYIGFRTVQT----------- 						
Ornithobacterium_rhinotracheale_ORT-UMN_88		----------------------------------MIVPQRPVGMVPVPGGSFVM-GQTDYDFAQQ-ASPKTVSVSGFFMDETEITNEMYHDFVNYVRGYS---------AI----LNWD---PEDLYYDRFNGERLLDVRKLNYVFTEIDKNKAAK---------------------------------------------DTINVYPDTTVWVRDFNYAYNDPLHQDYFWNTAYSKYPVVGVTWDQARGFCAYRTEKH---------------------------------------IVYRLPTEVEWEYAARGGLEDAP---------YPWGGPYLM----DSRGC-YLANFK---PKRGDY------VEDCCSKSKKK--YIYTAPVKSFYPNDYGLYDMAGNVAEWTQSPYEIISSEYTSTLNP---------------------------------------------------------------------------------RKKTVKGGSWKDIGYLLMVANREYEYKDSARSYIGFRTVQT----------- 						
Riemerella_anatipestifer						----------------------------------ELIAERPYGMVAIPGGSFVM-GMADVDYTNMKAPLKTVTVSSFFMDETEVTNAQYRLFIDYVR------------PL----LDWG---PESMYLERINGERIIDTRKLKYAYQWEDIESAV----------------------------------------------ENIAVYPDTTVWIKDFNYAYNTPLYNGYFWHKAYKNYPVVGVTWDQARAYCDYKTKAK---------------------------------------MAFRLPTEAEWEYAARGGRENAT---------YPWGGPYLM----DDRGC-YMANFK---PKRGNY------IED----EKKG--YTYTAPVKSFPKNDFGLYDMAGNVSEWTESPYSNATYQFSSTLNP----------------------------------------------------------------------------------KKSVRGGSWKDVGYLLMTGYRDWERKDSARSYIGFRTVQD----------- 		
Riemerella_anatipestifer_RA-GD					----------------------------------ELIAERPYGMVAIPGGSFVM-GMADVDYTNMKAPLKTVTVSSFFMDETEVTNAQYRLFIDYVR------------PL----LDWG---PESMYLERINGERIIDTRKLKYAYQWEDIESAV----------------------------------------------ENIAVYPDTTVWIKDFNYAYNTPLYNGYFWHKAYKNYPVVGVTWDQARAYCDYKTKAK---------------------------------------MAFRLPTEAEWEYAARGGRENAT---------YPWGGPYLM----DDRGC-YMANFK---PKRGNY------IED----EKKG--YTYTAPVKSFPKNDFGLYDMAGNVSEWTESPYSNATYQFSSTLNP----------------------------------------------------------------------------------KKSVRGGSWKDVGYLLMTGYRDWERKDSARSYIGFRTVQD----------- 			
Riemerella_anatipestifer_RA-CH-2				----------------------------------ELIAERPYGMVAIPGGSFVM-GMADVDYTNMKAPLKTVTVSSFFMDETEVTNAQYRLFIDYVR------------PL----LDWG---PESMYLERINGERIIDTRKLKYAYQWEDIESAV----------------------------------------------ENIAVYPDTTVWIKDFNYAYNTPLYNGYFWHKAYKNYPVVGVTWDQARAYCDYKTKAK---------------------------------------MAFRLPTEAEWEYAARGGRENAT---------YPWGGPYLM----DDRGC-YMANFK---PKRGNY------IED----EKKG--YTYTAPVKSFPKNDFGLYDMAGNVSEWTESPYSNATYQFSSTLNP----------------------------------------------------------------------------------KKSVRGGSWKDVGYLLMTGYRDWERKDSARSYIGFRTVQD----------- 				
Riemerella_anatipestifer_Yb2					----------------------------------ELIAERPYGMVAIPGGSFVM-GMADVDYTNMKAPLKTVTVSSFFMDETEVTNAQYRLFIDYVR------------PL----LDWG---PESMYLERINGERIIDTRKLKYAYQWEDIESAV----------------------------------------------ENIAVYPDTTVWIKDFNYAYNTPLYNGYFWHKAYKNYPVVGVTWDQARAYCDYKTKAK---------------------------------------MAFRLPTEAEWEYAARGGRENAT---------YPWGGPYLM----DDRGC-YMANFK---PKRGNY------IED----EKKG--YTYTAPVKSFPKNDFGLYDMAGNVSEWTESPYSNATYQFSSTLNP----------------------------------------------------------------------------------KKSVRGGSWKDVGYLLMTGYRDWERKDSARSYIGFRTVQD----------- 			
Riemerella_anatipestifer_ATCC_11845___DSM_15868	----------------------------------ELIAERPYGMVAIPGGSFVM-GMADVDYTNMKAPLKTVTVSSFFMDETEVTNAQYRLFIDYVR------------PL----LDWG---PESMYLERINGERIIDTRKLKYAYKWEDIESAV----------------------------------------------ESIAVYPDTTVWIKDFNYAYNTPLYDGYFWHKAYKNYPVVGITWDQARAYCDYKTKAK---------------------------------------MAFRLPTEAEWEYAARGGRENAT---------YPWGGPYLM----DDRGC-YMANFK---PKRGNY------IED----EKKG--YTYTAPVKSFPKNDFGLYDMAGNVSEWTESPYSNATYQFSSTLNP----------------------------------------------------------------------------------KKSVRGGSWKDVGYLLMTGYRDWERKDSARSYIGFRTVQD----------- 							
Riemerella_anatipestifer_CH3					----------------------------------ELIAERPYGMVAIPGGSFVM-GMADVDYTNMKAPLKTVTVSSFFMDETEVTNAQYRLFIDYVR------------PL----LDWG---PESMYLERINGERIIDTRKLKYAYQWEDIESAV----------------------------------------------ENIAVYPDTTVWIKDFNYAYNTPLYDGYFWHKAYKNYPVVGVTWDQARAYCDYKTKAK---------------------------------------MAFRLPTEAEWEYAARGGRENAT---------YPWGGPYLM----DDRGC-YMANFK---PKRGNY------IED----EKKG--YTYTAPVKSFPKNDFGLYDMAGNVSEWTESPYSNATYQFSSTLNP----------------------------------------------------------------------------------KKSVRGGSWKDVGYLLMTGYRDWERKDSARSYIGFRTVQD----------- 			
Riemerella_anatipestifer_RA-CH-1				----------------------------------ELIAERPYGMVAIPGGSFVM-GMADVDYTNMKAPLKTVTVSSFFMDETEVTNAQYRLFIDYVR------------PL----LDWG---PESMYLERINGERIIDTRKLKYAYQWEDIESAV----------------------------------------------ESIAVYPDTTVWIKDFNYAYNTPLYDGYFWHKAYKNYPVVGVTWDQARAYCDYKTKAK---------------------------------------MAFRLPTEAEWEYAARGGRENAT---------YPWGGPYLM----DDRGC-YMANFK---PKRGNY------IED----EKKG--YTYTAPVKSFPKNDFGLYDMAGNVSEWTESPYSNATYQFSSTLNP----------------------------------------------------------------------------------KKSVRGGSWKDVGYLLMTGYRDWERKDSARSYIGFRTVQD----------- 				
Prevotella_enoeca								----------------------------------EVVEPTPYGMIRINRGYLRM-GLETQDSLWG-LSQKDVSVDGFWMDETEVTNAKYKQFVMWVR------------------VNWK----DSMYE--VTGEKLLDYRQLNFRYEIYDYASAAL-----------------SE-----------TI-------------YIVNVYPDTTCWVNDFKNSDNEIYLRNYFSNPAYNDYPVVGVTWEQANAFCAWRTEFL---------------------------------------QRYRLPTEAEWEYAAR-GKEGKE---------FPWEIQDVK----TGDGC-FYANFK---PDRGNY------TKD----------NLITSKVGVYSSNSNGLYDMAGNVAEWTSTVYTASGVDAMNDLNP----------------------------------------------------------------------------------KKSVRGGSWKDPETFIRSAWRSWEYQNQPRSYIGFRCVRS----------- 
Petrimonas_mucosa								----------------------------------ELTEPTPYNMVLVKRGAYRM-GPGEIDSLWG-VPTRGVSVDDFWMDEAEITNAQYKQFVFWVR------------------LNWS----NSVYV--ITGKKMLDARQMNFRYEWFDATEAAK-----------------NE-----------TI-------------RIVNIYPDTTCWVNDFENANNEYYLHNYFSHPAFAHHPVVGVTWEAATAFCEWRTMFL---------------------------------------EKYRLPTEAEWEMAARSGKTENR---------YPWGSDDLQ----DDKAC-YLANFK---PGEGAY------AAD----------NLIPAKTRSYPPNDFGLYDMAGNVAEWTSTAYTESGNRLMSDMNP----------------------------------------------------------------------------------RKVVKGGSWKDISTFIRSDMRDSEFQNRGRSYIGFRCVRT----------- 
Fermentimonas_caenicola							----------------------------------ELTEPTPYNMVLVSRGAYTM-GPGEIDSLWG-IPTRGVSVDNFWMDETEITNSQYKQFVYWVR------------------LNWS----NSLYI--ITGEKMLDGSQLNFRYELYDAAEAAK-----------------NE-----------TI-------------YIVNVYPDTTCWINDFHNSNNEIYMRNYFSNPAYAHYPVVGVSWQQATAFCEWRTLFL---------------------------------------EKYRLPTEAEWELAARSGSSDNI---------YPWGSDGTL----AENGC-YQANFS---PGDGAY------AAD----------FLITAPVRSFKPNNIGLYDMAGNVAEWTSTAYSESGNELMSNINP----------------------------------------------------------------------------------RKVVKGGSWKDNALFIRADMRDSEYQNRGRSYIGFRCVRT----------- 	
Muricauda_ruestringensis_DSM_13258				----------------------------------ELVPEKPYGMELIPRGAFVM-GKAHEDQAKT-APTRTVTVRSFYMDDTEITNSEYRQFVEWVK------------VM----LNKD---PDSMYLESYNGLRSIDVTKIKYKYNWMDIEAAA----------------------------------------------EELEIYPDTTVWIRDFEYSYNEPMHNDYFWHDAYSDYPVVGVNWMQAKAFCNWRTKFK---------------------------------------NQFRLPTEAEWEYAARGGIEGGT---------YPWGGPYVI----SDTGC-FMANFK---PQRGDY------AAD----------ALYTVEAKSFEPNEYNLYNMAGNVSEWTNSSFDPGAYQYLSTMNP----------------------------------------------------------------------------------RKVIRGGSWKDVAYFLQVSTRDYEYQDSARSYIGFRTVQD----------- 				
Sediminicola_sp._YIK13							----------------------------------ELVPEKPYGMELIPRGAFTM-GKSEEDMAQT-APTKTVTVTSFYMDDTEITNSEYRQFVDWVK------------AM----LNRD---PDSMYLESYNGQRIIDVKKLKYSYKWIDIEAAA----------------------------------------------EMLEIYPDTTVWIKDFEYSYNEPMHNDYFWHDAYSDYPVVGVSWQQAKAFCNWRTKFK---------------------------------------NQFRLPTEAEWEYAARGGIEGGT---------YPWGGPYVI----SDTGC-FMANFK---PQRGDY------AAD----------ALYTVEAKSFEPNDFNLYNMAGNVAEWTNSSYDPNSYEFVSTMNP----------------------------------------------------------------------------------RKVIRGGSWKDVAYFLQVSTRDYEYQDSARSYIGFRTVQD----------- 	
Robiginitalea_biformata_HTCC2501				----------------------------------ELVPEKPYGMELIPRGAFIM-GKSEEDMANV-APTKTVTVRSFYMDDTEITNSEYRQFVEWVK------------VM----LNKD---PDSMYLETYNGQRTIDVTKLNYKYTWMDIEAAA----------------------------------------------EITAIYPDTTVWIRDFEYSYNEPMHNDYFWHDAYSDYPVVGVSWSQAKAFCNWRTKFK---------------------------------------NQFRLPTEAEWEYAARGGIEGGT---------YPWGGPYVI----SDTGC-FMANFK---PQRGDY------AAD----------ALYTVEAKSYEPNDFNLYNMAGNVSEWTNSSYYPGSYEYASTMNP----------------------------------------------------------------------------------RKVIRGGSWKDVAYFLQVSTRDYEYKDSARSYIGFRTVQD----------- 				
Muricauda_lutaonensis							----------------------------------ELVPEKPYGMELIPRGAFVM-GKADEDQAKV-APTRTVTVRSFYMDDTEITNSEYRQFVEWVK------------VM----LNKD---PDSLYLESYNGQRTFDVTKLKYKYTWMDIEAAA----------------------------------------------EELEIYPDTTVWIRDFEYSYNEPMHNDYFWHDAYSDYPVVGVNWKQAKAFCHWRTKFK---------------------------------------NQFRLPTEAEWEYAARGGIEGGT---------YPWGGPYVI----SDTGC-FMANFK---PQRGDY------AAD----------ALYTVEAKSFEPNDYNLYNMAGNVSEWTNSSYDPGAYQFVSTMNP----------------------------------------------------------------------------------RKVIRGGSWKDVAYFLQVSTRDYEYQDSARSYIGFRTVQD----------- 	
Zobellia_galactanivorans						----------------------------------ELVPEKPYGMELIPRGSFIM-GKSEEDQAKV-APTKTVTVRSFYMDDTEITNSEYRQFVEWVQ------------AM----LNKE---PDSLYIESYNGQRTIDVTKLKYKYSWMDIEAAA----------------------------------------------EELEIYPDTTVWIRDFEYSYNEPMHNDYFWHDAYSEYPVVGVSWQQARAFCNWRTKFK---------------------------------------NQFRLPTEAEWEYAARGGIEGGT---------YPWGGPYVI----SDTGC-FMANFK---PQRGDY------AAD----------ALYTVEAKSYEPNDFNLYNMAGNVSEWTNSSYDPSSYEFVSTMNP----------------------------------------------------------------------------------RKVIRGGSWKDVAYFLQVSTRDYEYADSARSYIGFRTVQD----------- 		
Maribacter_sp._HTCC2170							----------------------------------ELTPEKPYGMELIPRGSFIM-GKSEEDQAKV-APTKTVTVRSFYMDDTEITNSEYRQFVEWVQ------------VM----LNKD---PDSLYIESYNGQRTFDVTKLKYKYSWMDIEAAA----------------------------------------------EELEIYPDTTVWIRDFEYSYNEPMHNDYFWHDAYSDYPVVGISWKQAQAFCNWRTKFK---------------------------------------NKFRLPTEAEWEYAARGGIEGGT---------YPWGGPYVI----SDTGC-FMANFK---PQRGDY------AAD----------ALYTVEAKSYEPNDFNLYNMAGNVSEWTNSSYDPSSYDYVSTMNP----------------------------------------------------------------------------------RKVIRGGSWKDVAYFLQVSTRDYEYADSARSYVGFRTVQD----------- 	
Maribacter_sp._1_2014MBL_MicDiv					----------------------------------ELTPEKPYGMELIPRGSFIM-GKSEEDQGKL-APTKTVTVRSFYMDDTEITNSEYRQFVEWVK------------VM----LSKD---PDSIYLESYNGQRTIDVKQLKYKYSWMDIEAAA----------------------------------------------EEVEIYPDTTVWIRDFSYSYNEPMHNDYFWHDAYSEYPVVGISWQQAKAFCNWRTKFK---------------------------------------NQFRLPTEAEWEYAARGGIEGGT---------YPWGGPYVI----SDTGC-FMANFK---PQRGDY------AAD----------ALYTVEAKSYEPNDYNMYNMAGNVSEWTNSSYDPSAYDYVSTMNP----------------------------------------------------------------------------------RKVIRGGSWKDVAYFLQVSTRDFEYADSARSYIGFRTVQD----------- 			
Maribacter_sp._T28								----------------------------------ELTPEKPYGMELIPRGSFIM-GKSEEDQGKL-APTKTVTVRSFYMDDTEITNSEYRQFVEWVK------------VM----LSKD---PDSIYLESYNGQRTIDVKKLKYKYSWMDIEAAA----------------------------------------------EEVEIYPDTTVWIRDFSYSYNEPMHNDYFWHDAYSEYPVVGITWQQAKAFCNWRTKFK---------------------------------------NQFRLPTEAEWEYAARGGIEGGT---------YPWGGPYVI----SDTGC-FMANFK---PQRGDY------AAD----------ALYTVEAKSYEPNDFNMYNMAGNVSEWTNSSYDPSAYDYVSTMNP----------------------------------------------------------------------------------RKVIRGGSWKDVAYFLQVSTRDYEYADSARSYIGFRTVQD----------- 
Cellulophaga_lytica_DSM_7489					----------------------------------ELVPEKPYGMELIPRGSFIM-GKTEEDQAQV-APTKTVTVTSFYMDDTEITNSEYRQFVEWVK------------EM----LNKD---PDKLYIEAYNGQRTIDVTQLIYKYSWMDIDAAA----------------------------------------------TELPIYPDTTVWIKDFEYSYNEPMHNDYFWHDAYSEYPVVGVTWDQATAFCNWRTKLK---------------------------------------NKFRLPTEAEWEYAARGGIEGGM---------YPWGGPYVI----SDTGC-YMANFK---PQRGDY------AAD----------ALYTVEAKSYEPNDFNLYNMAGNVSEWTSSSYDPSTYDFVSTMNP----------------------------------------------------------------------------------RRVIRGGSWKDVAYFLQVSTRDYEYRDSARSYIGFRTVQD----------- 			
Cellulophaga_lytica								----------------------------------ELVPEKPYGMELIPRGSFIM-GKTEEDQAQV-APTKTVTVTSFYMDDTEITNSEYRQFVEWVK------------EM----LNKD---PDKLYIEAYNGQRTIDVTQLIYKYSWMDIDAAA----------------------------------------------TELPIYPDTTVWIKDFEYSYNEPMHNDYFWHDAYSEYPVVGVTWDQATAFCNWRTKLK---------------------------------------NKFRLPTEAEWEYAARGGIEGGM---------YPWGGPYVI----SDTGC-YMANFK---PQRGDY------AAD----------ALYTVEAKSYEPNDFNLYNMAGNVSEWTSSSYDPSTYDFVSTMNP----------------------------------------------------------------------------------RRVIRGGSWKDVAYFLQVSTRDYEYRDSARSYIGFRTVQD----------- 
Capnocytophaga_ochracea_DSM_7271				----------------------------------ELVQPAPYGMTLIPSGSFIM-GSSDDDKTAS-APVKTVSVGSFYMDETEITNSEYRQFVNWVR------------AL----LNKK---PDKMYLEAYNGKRIMDVQKFEFKYQWLDMDKAA----------------------------------------------EIVKVYPDTTVWIRDFNYSYNEPMHNDYFWHEAYGDYPVVGVSWIQAKAFCEWRTLNK---------------------------------------NSFRLPIESEWEYAARGGLPGGT---------YPWGGPYTY----DDRAC-FLANFK---PMRGDY------AVD----------ALYTVEAKSYEPNGYNLYNMAGNVSEWTNTSYDPNSYEYMSTMNP----------------------------------------------------------------------------------RKVIRGGSWKDVAFMLQVNTRDYEYQDSARSYIGFRTVQD----------- 				
Capnocytophaga_sp._oral_taxon_323				----------------------------------ELVQPAPYGMTLIPSGSFIM-GSSDDDKTAS-APVKTVSVGSFYMDETEITNSEYRQFVNWVR------------AL----LNKK---PDKMYLEAYNGKRIMDVQKFEFKYQWLDMDKAA----------------------------------------------EIVKVYPDTTVWIRDFNYSYNEPMHNDYFWHEAYGDYPVVGVSWIQAKAFCEWRTLNK---------------------------------------NSFRLPIESEWEYAARGGLPGGT---------YPWGGPYTY----DDRAC-FLANFK---PMRGDY------AVD----------ALYTVEAKSYEPNGYNLYNMAGNVSEWTNTSYDPNSYEYMSTMNP----------------------------------------------------------------------------------RKVIRGGSWKDVAFMLQVNTRDYEYQDSARSYIGFRTVQD----------- 				
Formosa_sp._Hel1_33_131							----------------------------------ELVPEKPYGMSLIPGGAFVM-GKSDDDLTGI-APTKTVSVRSFYMDETEITNSEYRQFVFWVR------------PM----INND---PDNMYLESYNGQRTWDVSQFEFEYSYMDIQRAA----------------------------------------------EAVKIYPDTTVWIRDFEYSYNEPMHNDYFWHQAYGDYPVVGISWEQAKAFCQWRTLIK---------------------------------------NSFRLPSEAEWEYAARGGLQGGT---------FPWGGPYAK----NDRGC-FMANFK---PLRGNY------AAD----------ALYTVEADSYEPNDYNLYNMAGNVAEWTMSSYDSSSYEFSSTINP----------------------------------------------------------------------------------RKVVRGGSWKDVAYYLQVSSRDYEVDTIQRSYIGFRTVQD----------- 	
Lacinutrix_venerupis							----------------------------------QLVPEKPYGMTLVPGGAFIM-GKADDDLAGI-APAKTVTVRAFYMDETEITNSEYRQFVEWVR------------PM----LNHD---PDTMYLESYNGQRTWDVTKFKFQYSYMDIEKAA----------------------------------------------EEVEIYPDTTAWIRDFAYSYNEPMHNDYFWHDAYGDYPVVGVSWKQAKAFCQWRTLLH---------------------------------------NSYRLPSEAEWEYAARGGLQAAT---------FPWGGPYAK----NDRGC-FMANFK---PLRGDY------AAD----------ALYTVEADAFEPNDFNLYNMAGNVSEWVNASYDPSSYEHMSTINP----------------------------------------------------------------------------------RKVVRGGSWKDVAYFLQVSSRDYEYADSARSYIGFRTVQD----------- 	
Winogradskyella_sp._PG-2						----------------------------------QLVPEKPYGMTLVPGGAFIM-GKSDDDLAGV-APTKTATVRAFYMDETEITNSEYRQFVEWVR------------AM----VNHD---PDGMYLESYNGQRTWDVKQFKFQYTYMDISKAA----------------------------------------------EEVEVYPDTTAWIRDFAYSYNEPMHNDYFWHDAYGEYPVVGVSWKQARAFCQWRTLYH---------------------------------------NSYRLPSEAEWEYAARGGLQGAT---------YPWGGPYTK----NDRGC-FMANFK---PLRGDY------AAD----------ALYTVEADAYDPNDFNLYNMAGNVSEWVNGSYDPASYEYSSTINP----------------------------------------------------------------------------------RKVVRGGSWKDVAYFLQVSSRDYEYADSARSYIGFRTVQD----------- 		
Flavobacterium_columnare						----------------------------------QLVPEKPYGMTLVPGGSFIM-GKSDDDLANV-APTKTVTVRSFYMDETEISNSEYRQFVHWVR------------VM----LNKK---PDSMYIEAYNGLRTLRSEKLKFKYTWMDIQAAA----------------------------------------------EEVTVYPDTTVWIKDFAYSYNEPMHNDYFWHQAYGDYPVVGVSWKQAKAFCAWRTLYH---------------------------------------NAYRLPTEAEWEYAARGGLESGT---------YPWGGPYAK----NDRGC-YLANFK---PSRGDY------AAD----------ALYTVEVDAYEPNDYGLYNMAGNVAEWTDSSYDPTAYEFLSTMNP----------------------------------------------------------------------------------RKVTRGGSWKDVAYFLQVSTRDFEYADSARSYIGFRTIQD----------- 		
Flavobacterium_columnare_ATCC_49512				----------------------------------QLVPEKPYGMTLVPGGSFIM-GKSDDDLANV-APTKTVTVRSFYMDETEISNSEYRQFVHWVR------------VM----LNKK---PDSMYIEAYNGLRTLRSENLKFKYTWMDIQAAA----------------------------------------------EEVTIYPDTTVWIKDFSYSYNEPMHNDYFWHQAYGDYPVVGVSWKQAKAFCAWRTLYH---------------------------------------NAYRLPTEAEWEYAARGGLESGT---------YPWGGPYAK----NDRGC-YLANFK---PSRGDY------AAD----------ALYTVEVDAYEPNDYGLYNMAGNVAEWTDSSYDPTAYEFLSTMNP----------------------------------------------------------------------------------RKVTRGGSWKDVAYFLQVSTRDFEYADSARSYIGFRTIQD----------- 				
Flavobacterium_sp._EM1308						----------------------------------ELVPEKPYGMTLVPGGSFIM-GKSDDDVANV-APTKTVTVRAFYMDETEITNSEYRQFVEWVK------------AM----LNRK---PDSMYLASYNGLRTIDVNKLKFRYTWMDIQAAA----------------------------------------------EEVMVYPDTTVWIKDFAYSYNEPMHNDYFWHKAYGDYPVVGVTWSQAKAFCEWRTLNK---------------------------------------NSFRLPQEAEWEYAARGGLESAT---------FPWGGPYAK----SDRGC-FMANFK---PNRGDY------AAD----------ALYTVEAKSYEPNGYNLYNMAGNVSEWTDSAYDANAYEFVSTMNP----------------------------------------------------------------------------------RKVVRGGSWKDVAYFLQVSTRAFEYADSSRSYIGFRTVQD----------- 		
Myroides_odoratimimus							----------------------------------ELMSEKPQGMSLIPGGTFTM-GQANEDFLGA-APTKTVTIGSFYMDETEISNNQYRKFVEWVK------------PM----LNKK---PDSLYIETYNGMTTFDNSKLKFKYSYVDVDAAT----------------------------------------------ETLLIYPDTTRWIKEFQYSYNEPMHNDYFWHEAFGDYPVVGVNWHQAKAFAAWRSMYK---------------------------------------NEFRLPMESEWEYAARGGLEGAM---------YPWGGPYAT----DEKGC-FMANFK---PTRFDY------AAD----------ALYTANVRSYPPNGYNLYNMAGNVAEWTSSTYDASSYDHMSALKP----------------------------------------------------------------------------------LKVVRGGSWRDPAYFLQVATRDSEYADSARSYIGFRTVQS----------- 	
Myroides_sp._ZB35								----------------------------------ELMSEKPQGMSLIPGGTFTM-GQANEDFLGA-APTKTVTIGSFYMDETEISNNQYRKFVEWVK------------PM----LNKK---PDSLYIETYNGMTTFDNSKLKFKYSYVDVDAAT----------------------------------------------ETLLIYPDTTRWIKEFQYSYNEPMHNDYFWHEAFGDYPVVGVNWHQAKAFAAWRSMYK---------------------------------------NEFRLPMESEWEYAARGGLEGAM---------YPWGGPYAT----DEKGC-FMANFK---PTRFDY------AAD----------ALYTANVRSYPPNGYNLYNMAGNVAEWTSSTYDASSYDHMSALKP----------------------------------------------------------------------------------LKVVRGGSWRDPAYFLQVATRDSEYADSARSYIGFRTVQS----------- 
Myroides_sp._A21								----------------------------------ELMSEKPQGMSLIPGGTFTM-GQANEDFLGA-APTKTVTIGSFYMDETEISNNQYRKFVEWVK------------PM----LNKK---PDSLYIETYNGMTTFDNSKLKFKYSYVDVDAAT----------------------------------------------ETLLIYPDTTRWIKEFQYSYNEPMHNDYFWHEAFGDYPVVGVNWHQAKAFAAWRSMYK---------------------------------------NEFRLPMESEWEYAARGGLEGAM---------YPWGGPYAT----DEKGC-FMANFK---PTRFDY------AAD----------ALYTANVRSYPPNGYNLYNMAGNVAEWTSSTYDASSYDHMSALKP----------------------------------------------------------------------------------LKVVRGGSWRDPAYFLQVATRDSEYADSARSYIGFRTVQS----------- 
Myroides_profundi								----------------------------------ELMSDKPQGMSLIPGGTFTM-GQANEDFLGA-APTKTVTIGSFYMDETEISNNQYRKFVEWVK------------PM----LNKK---PDSLYIETYNGMTTFDNSKLKFKYSYVDVDAAT----------------------------------------------ETLLIYPDTTRWIKEFQYSYNEPMHNDYFWHEAFGDYPVVGVNWHQAKAFAAWRSMYK---------------------------------------NEFRLPMESEWEYAARGGLEGAM---------YPWGGPYAT----DEKGC-FMANFK---PTRFDY------AAD----------ALYTANVRSYPPNGYNLYNMAGNVAEWTSSTYDASSYDHMSALKP----------------------------------------------------------------------------------LKVVRGGSWRDPAYFLQVATRDSEYADSARSYIGFRTVQS----------- 
Chryseobacterium_sp._IHB_B_17019				----------------------------------ELIAERPYGMVAIPAGSFVA-GLADQDPTNSKAGLKTVTVSAFFMDEAETTNAEYRVFINYVR------------PL----LDWK---PESMYLSRIANERILDVSKLKYTYRWGDMDAAL----------------------------------------------ESIAIYPDTTVWVKDFHFAYNEPLFEQYFWHKAYKEYPVVGVTWDQARAYCNFRSKLK---------------------------------------LIFRLPTEIEWEYAARGGMENAT---------YPWGGPYLM----DDRGC-YLANFK---PKRGNY------MED----DKKG--YTYTAPVKKFKKNGFGLFDMAGNVSEWTESGYNNSTYGFASTLNP----------------------------------------------------------------------------------RKSVRGGSWKDVGYMLMTGARDWERKDSARSYIGFRTVQD----------- 				
Solitalea_canadensis_DSM_3403					----------------------------------ELVQDVPYGMVYIPAGTFIM-GQGDQDVTAS-SQNRQVTIAPFYMDETEISNNEYRQFVLWVR------------------INPK----KGMYYDKITGRNDFDVRQLVYQYTWFDIRSAA----------------------------------------------EKIAIYPDTLVWLADFSYAQNEPMVEQYFSHPAFDDYPVVGVTWKQANAFCAWRTEFN---------------------------------------GVVSLPTEAQFEYAARGGRLGAD---------YPWGGPYIR----NSKGC-ILANFK---PGRGNY------ADD----------GFYTVHVKSYFPNDYGLYNMAGNVSEWTSSTYDESSYTFVHDMNP----------------------------------------------------------------------------------RKVVRGGSWKDIGFFLQNGTRAYEYLDTAKSYIGFRCVAQ----------- 			
Saprospira_grandis_str._Lewin					----------------------------------QLIPINPYGMQYVPSGALHI-GPSDQDVNHS-ARPKQVSIQGFFMDDTEITNNEYRQFVHWVR------------------VDWE------MFYEQLGDRRNIDIRQLVYDYQWYDWKKAAQ---------------------------------------------DAIRIYPDTLCWIRDFTYSYNEPMTRNYFWHPAFDDYPVVGVAWKQAMAFCYWRTNLW---------------------------------------EDFRLPTEHEWEYAARGGRELAP---------YPWGGYYVR----NAKGC-LLANFK---PGRGDY------PAD----------GLYTVKGDAYFPNDYGLYCMAGNASEWTSSAYYENAYAFIHDLQP----------------------------------------------------------------------------------RKVIRGGSWKDIMYYIQTGTRHWEYQDTTKSYIGFRCVLT----------- 			
Siansivirga_zeaxanthinifaciens_CC-SAMT-1		----------------------------------ELVPEKPYGMELIPGGAFIM-GKADDDLAGV-APAKTVTVRAFYMDATEITNSEYRQFVNWVR------------VM----INND---PDTMYLASYNGQRTWDVKKFKFQYSYMDIQEAA----------------------------------------------EEVEVYPDTTVWIRDFAYSYNEPMHNDYFWHDAYGDYPVVGVTWKQAKAFCEWRTIRK---------------------------------------NTFRLPSEAEWEYAARGGLQAAT---------YPWGGPYTK----SDRGC-FMANFK---PVRGDY------AAD----------ALYTVEAKSYEPNDYNLYNMAGNVAEWVNASYDASSYEFTSTINP----------------------------------------------------------------------------------RKIVRGGSWKDVAYFLQVSSRDYEYADSARSYIGFRTVQD----------- 						
Lacinutrix_sp._5H-3-7-4							----------------------------------QLVPEKPYGMTLVPGGAFIM-GKADDDLAGI-APAKTVTVRAFYMDETEITNSEYRQFVEWVR------------PM----LNHD---PDTMYLESYNGQRTWDVTKFKFQYSYMDIAKAA----------------------------------------------EEVEIYPDTTAWIRDFAYSYNEPMHNDYFWHDAYSDYPVVGVSWKQAKAFCQWRTLKH---------------------------------------NSYRLPSEAEWEYAARGGLQAAT---------FPWGGPYAK----NDRGC-FMANFK---PLRGDY------AAD----------ALYTVEADAYEPNDFNLYNMAGNVSEWVNASYDPASYEYASTINP----------------------------------------------------------------------------------RKVVRGGSWKDVAYFLQVSSRDYEYADSARSYIGFRTVQD----------- 	
Algibacter_alginolytica							----------------------------------ELVPEKPFGMELIPGGAFIM-GKADDDLAAV-SPAKTVTVRAFYMDATEITNSEYRQFVNWVR------------VM----LNKE---PDTMYIESYNGQRTLDVKKLKFQYTYMDIEKAA----------------------------------------------EEVEVYPDTTVWIRDFAYSYNEPMHNDYFWHDAYGDYPVVGVTWKQAKAFCQWRTLWK---------------------------------------NSFRLPSESEWEYAARGGLQAAT---------YPWGGPYTK----SDRGC-FMANFK---PVRGDY------AAD----------ALYTVEAKSYEPNDYNLYNMAGNVSEWVNASYDPSSYEYISTINP----------------------------------------------------------------------------------RKVVRGGSWKDVAYYLQVSSRDYEYADSARSYIGFRTVQD----------- 	
Flavobacteriaceae_bacterium_3519-10				----------------------------------ELVAERPYGMVAIPAGSYVM-GLADQDFTNTKATLKTVTVSSFFMDETEITNAEYRVFINYVR------------AM----LDWS---PESMYIERINNERIIDSRKLLYAYNWEDIESAV----------------------------------------------ESIAVYPDTTVWIRDFNYAYNEPLYDGYFWHSAYKNYPVVGVTWDQARAYCNFKSKLK---------------------------------------MAFRLPTEAEWEYAARGGRENAT---------YPWGGPYLQ----DDRGC-YLANFK---PKRGNY------IED----EKKG--YTYTAPVKQFEKNGFGLFDMAGNVAEWTESPYNNATYQFASTLNP----------------------------------------------------------------------------------RKSVRGGSWKDVGYLLMNGARDYERKDSARSFIGFRTVQD----------- 				
Chryseobacterium_sp._IHB_B_10212				----------------------------------ELIAERPFGMVAIPAGSFVA-GLADQDPTNTKAALKTVTVSSFFMDEAETTNAEYRVFINYVR------------PL----LDWK---PESLYLSRMGSERILDVSKLKYNYQWGDMDAAL----------------------------------------------ESIAVYPDTTVWVKDFHFAYNEPLFEQYFWHKAYKDYPVVGVTWDQARAYCNFRSKLK---------------------------------------LTFRLPTEIEWEYAARGGMQNAT---------YPWGGPYLM----DDRGC-YLANFK---PKRGNY------MED----DKKG--YTYAAPVKKFKKNGFGLFDMAGNVSEWTESGYNNSSYGFSSTLNP----------------------------------------------------------------------------------KKSVRGGSWKDVGYMLMTGARDWERKDSARSYIGFRTIQD----------- 				
Flavobacteriaceae_bacterium_UJ101				----------------------------------QLVLEQPLGMVRIPSGSFVV-GQSDYDFTGN-ADPRTVTVSSFFMDETEITNGEYLQFVYYTR------------PI----LNWD---PESMYIERIDDERFIDWSKIKYKYQWVDTKAAA----------------------------------------------KEVSVYPDTTVWTRDFNYSFNEPMHEEYMWHDAYRDYPVVGVNWWQAQAFCSYRTKNA----------------------------------------KYRLPTEFEWEYAARGGLDAGT---------YPWGGPYLS----DDRGC-YMANFK---PKRGNY------MED----EKEG--WIYTAKVKSFPENGFGLYDMAGNVSEWTESAYDNSGYLQSATMNP----------------------------------------------------------------------------------KKVIRGGSWKDIGYYLQVASRDWEYADSATSYIGFRTVQT----------- 				
Chryseobacterium_gallinarum						----------------------------------ELIAERPYGMVAIPAGSFVA-GLADQDPTNTKASLKTVTVSSFFMDEAETTNAEYRVFINYVR-----D------PM----LDWK---PESMYLSRLGNERILDVSKLKYTYRWGDMDAAL----------------------------------------------ESIAIYPDTTVWVKDFHFAYNEPLFEQYFWHKAYKNYPVVGVTWDQARAYCNFRTKLK---------------------------------------MIFRLPTEIEWEYAAKGGMQNAT---------YPWGGPYLM----DDRGC-YLANFK---PKRGNY------MED----EKKG--YTYTAPVKKFKKNGYGLFDMAGNVSEWTESAYNNSSYGFSSTLNP----------------------------------------------------------------------------------KKSVRGGSWKDIGYALMTGARDWERKDSARSYIGFRTVQD----------- 		
Flavisolibacter_sp._LCS9						----------------------------------QLHLPKPPGMVYIPQGTFHM-GPSDEDPSYA-ARNRSVSISGFWMDATEITNNEYRQFVYWVR------------------VDWA-----DLILDRIFGKKEIDASKLIYHSETFDLKEAAK---------------------------------------------KDVRIYPDTLVWIRDFAYSYNEPMTKRYFSHPAFGNYPVVGVNWQQANAFCEWRTHFL---------------------------------------SDFRLPTEAQWEYAARGGRSQSM---------YPWGNYYLR----NKKGC-LLANFK---PGRGNY------PED----------GFYTVRADAYWPNDFGLYCMAGNVAEWTSSIYYEGSYTFQHDMNP----------------------------------------------------------------------------------RKVIRGGSWKDVGYYLQTGTRTYEYQDTTKSYIGFRTVID----------- 		
Niastella_koreensis_GR20-10						----------------------------------QLHLTRPPGMVYVPPGTFHM-GPSDEDVNYA-ARNKQISINGFWMDATEITNNEYRQFVQWVR------------------VDWK------LILNRIFGKKEIDPSKLIYHSETFQLKEAAE---------------------------------------------RNVPIYPDTLVWIRDFSYSYNEPMTKRYFVHPAFGNYPVVGVNWKQASAFCEWRTHYL---------------------------------------SDFRLPTEAEWEYAARGGRSQSM---------FPWGNYYLR----NKKGC-LLANFK---PGRGNY------PED----------AFYTARADAYWPNDFGLYCMAGNVSEWTSSLFYEGAYNFQHDMNP----------------------------------------------------------------------------------RKVIRGGSWKDVGFFLQTSTRSYEYMDTAKSYIGFRCVID----------- 		
Pseudopedobacter_saltans_DSM_12145				----------------------------------ELTQEVPYGMVYIPAGTFVM-GQVDQDVTIS-PQNKQVTISAFYMDETEITNSEYKQFVHWVR------------------IDWKV---KNMYYERFFGKKELNVEQLKYDYEWIDYRKAAD---------------------------------------------EEVYVYPDTLVWISDFTYAQNDPMTKGYFSHPSFANYPVVGVSWKQAKAFTVWRSRLN---------------------------------------LDYDLPTEAQFEYAARGGRVGTT---------YPWGGPYIR----NAKGC-LLANFK---PGRGNY------IDD----------GAFTVYAKSYFPNDYGLYNMAGNVAEWTSSIYNPTATAYINTLNP----------------------------------------------------------------------------------RRVVKGGSWKDIGYFLQNSAKSYEYPDSARSSIGFRCVTP----------- 				
Arachidicoccus_sp._BS20							----------------------------------VVHMDLPSNMVYVPTGSFQL------------AGGGSVSVNGFWMDKYEVTNAQYHQFVNWVR------------------INWK----TGLMLDLLNNQPEIDPKKLVYTAHGYDFNAAAH---------------------------------------------YSVPIYPDTLVWIKDFDYSYNISMVRDYFSNPAYAQYPVVGVTWRQATAFAHWRTNYL---------------------------------------NVYRLPTEAEFEYAARGGHNNFL---------YPWGN-YLK----NNKGC-IMANFK---DGRGNY------TDD----------ALYPARVDSYFPNDYGLYNMSGNVAEWTSTSFVNGYQVYDNDFNP----------------------------------------------------------------------------------RKTVRGGSWKDPAIDIRVNARSYEYMDSARSYIGFRCVID----------- 	
Chryseobacterium_sp._StRB126					-------------------------------------------MVAIPAGSFVA-GLADQDPTNTKASLKTVTVSSFFMDEAETTNAEYRVFINYVR-----D------PM----LDWK---PESMYLSRIGNERILDVSKLKYTYRWGDMDAAL----------------------------------------------QSIAIYPDTTVWVKDFHFAYNEPLFEQYFWHKAYKNYPVVGVTWDQARAYCNFRSKLK---------------------------------------LQFRLPTEIEWEYAARGGMQNAT---------YPWGGPYLM----DDRGC-YLANFK---PKRGNY------MED----EKKG--YTYTAPVKKFKKNGFGLFDMAGNVSEWTESAYNNSSYGFSSTLNP----------------------------------------------------------------------------------KKSVRGGSWKDIGYALMTGARDWERKDSARSYIGFRTVQD----------- 			
Cytophaga_hutchinsonii_ATCC_33406				----------------------------------DLVQTVPYGMVVCPSGTFHM-GQADEDVPAT-NLNKQVTIGGFYMDETEITNNEYRQFMNVML-----------------------------------------------------------------------------------------------------------ELYPDTTVWVRDFSHHMGDPMMEYYYAHPAFDEYPVVGVDWWAAKYFCEWRTQHM---------------------------------------PRFRLPSEAEWEYAARGGRDMAK---------YPWGNPYIR----NSKGC-MLANFK---PGRGNY------YDD----------FMYTSPVASYFSNDFGLYDMAGNISEWCEDAYYDAAVPIVWDLNP----------------------------------------------------------------------------------RKIIRGGSWKDIAYYLETGTRTFEYQDTSKSYIGFRTVMT----------- 				
Bernardetia_litoralis_DSM_6794					----------------------------------ELTQEIPYGMIVVPAGTFHM-GQADQDILSS-NMNRQITIGGFYMDQTEITNNEYRQFIDEMT-----------------------------------------------------------------------------------------------------------RFYPDTTVWMTNFTHHYGDPMTENYYAHPSYDDYPVVGVSWFASKAFCGWRTTFM---------------------------------------PMFRLPSEAEWEYASRGGRDVAK---------YPWGGPYTR----NAKGC-ALANFK---PGRGNY------FDD----------FQYTNPVGAYFPNDFGLYDMAGNVAEWCNDAYAPNAMPLIWDLNP----------------------------------------------------------------------------------RKLVRGGSWKDIAFFIETGSRNYQYQDSVTAYTGFRCVMT----------- 			
Hymenobacter_swuensis_DY53						----------------------------------DLVQEVPYGMVPCPGGTFHM-GQTDQDISAS-NMNKQVTIAGFYMDETEITNNEYRQFMNAIR-----------------------------------------------------------------------------------------------------------ELYPDTTVWVRDFTYHMGDPLMEYYYTHPAFDDYPVVGVDWFAAKYFCNWRTKNK---------------------------------------PNFRLPSEAEWEYAARGGRDLAT---------YPWGGPYLR----NSKGC-MLANFK---PGRGDY------ASD----------YAYTSPVGAFFPNDFGLYDMSGNVSEWCDDAYMEASVPVVWDMNP----------------------------------------------------------------------------------RKVVRGGSWKDIAYFLETGTRNFEYQDSARSYIGFRTAMI----------- 		
Pedobacter_heparinus_DSM_2366					----------------------------------ELVNRIPLGMVYIPPGRTLI-GMSDEDINNT-SPARMTSFSAFFMDQTEITNAEYRQFVYWVR------------------IDWRI---TDMYYDALPGRDEIDIRKLRYAYSYVSSDLAVE--------------------------------YTDNPDPSNPNHHPSVPVYPDTLVWKVDYSYSQNDPMVKTYFNHPSYDDYPVVGVTWEQASAFCVWRTRFY---------------------------------------PEYQLPSEAQFEYAARGGNVKTK---------YPWGGPYVR----NTKGC-MQANFK---VGRGNY------SDD----------GLYTVNVKSYFPNDYGLYNMAGNVSEWTITAYNQSAAPMLLDFNP----------------------------------------------------------------------------------RKVVRGGSWKDIGFFLQNSVGTYEYQDQARSYIGFRCVSA----------- 			
Hymenobacter_sp._DG5B							----------------------------------ELVQEVPFGMVPCPGGTFHM-GQTDQDISAS-NMNKQVTIAGFYMDETEITNNEYRQFMDNIK-----------------------------------------------------------------------------------------------------------ELYPDTTVWVRDFTYHMGDPLLEYYYTHPAFDDYPVVGVDWFAAKYFCNWRTKFR---------------------------------------PNFRLPSEAEWEYAARGGRDLAT---------YPWGGPYLR----NTKGC-MLANFK---PGRGDY------ASD----------FAYTAEVGSFFPNDFGLYDMAGNVSEWCDDAYMEASVPVVWDLNP----------------------------------------------------------------------------------RKVVRGGSWKDIAYFLETGTRNFEYQDSARSYIGFRCSMI----------- 	
Rufibacter_sp._DG15C							----------------------------------DLIQEVPYGMIACPGGTFHM-GQTDQDIAAS-NLNKQVTIGGFYMDETEITNNEYRQFVDAIK-----------------------------------------------------------------------------------------------------------KLYPDTTVWVKDFSNHMGDPLMEYYYTHPAFDDYPVVGVSWHGAKRFNEWRTKHK---------------------------------------PNFRLPSEAEWEYAARGGRDLAT---------YPWGGPYLR----NSKGC-MLANFK---PGRGDY------YSD----------FTYTAPVGQYYPNDFGLYDMSGNVAEWCEDAYSVASVPLVWDLNP----------------------------------------------------------------------------------EKVVRGGSWKDIAHFLETGVRNFEHEDSTRSFIGFRSAMI----------- 	
Hymenobacter_sp._DG25A							----------------------------------DLYQEVPYGMVPCPGGTFHM-GQTDQDISAS-NMNKQVTIAGFYMDETEITNNEYRQFMDAIR-----------------------------------------------------------------------------------------------------------ELYPDTTVWVRDFTYHMGDPLMEYYYTHPAFDDYPVVGVDWFAAKYFCNWRTKHK---------------------------------------PNFRLPSEAEWEYAARGGRDLAT---------YPWGGPYLR----NSKGC-MLANFK---PGRGDY------ASD----------YAYTSPVGAFFPNDFGLYDMSGNVSEWCDDAYMEASVPVVWDLNP----------------------------------------------------------------------------------RKVVRGGSWKDIAYFLETGARNFEYQDSARSYIGFRTAMI----------- 	
Hymenobacter_sp._DG25B							----------------------------------DLYQEVPYGMVPCPGGTFHM-GQTDQDISAS-NMNKQVTIAGFYMDETEITNNEYRQFMDAIR-----------------------------------------------------------------------------------------------------------ELYPDTTVWVRDFTYHMGDPLMEYYYTHPAFDDYPVVGVDWFAAKYFCNWRTKHK---------------------------------------PNFRLPSEAEWEYAARGGRDLAT---------YPWGGPYLR----NSKGC-MLANFK---PGRGDY------ASD----------FAYTSPVGAFFPNDFGLYDMSGNVSEWCDDAYMEASVPVVWDLNP----------------------------------------------------------------------------------RKVVRGGSWKDIAYFLETGARNFEYQDSARSYIGFRTAMI----------- 	
Pontibacter_korlensis							----------------------------------DLVQEVPYGMVACPGGTFHM-GQADQDIAAS-NLNKQVTIGGFYMDETEITNNEYRQFINVMM-----------------------------------------------------------------------------------------------------------DLYPDTTVWVKDYTYHMGDPLMEYYFSHPAFDDYPVVGVDWFAAKYFSEWRTKHK---------------------------------------PQFRLPSEAEWEYAARGGRDMAV---------YPWGGPYLR----NAKGC-LLANFK---PGRGDY------YSD----------FTYTAPVAQFFPNDFGLYDMAGNVAEWCEDAYSDATVPITWDLNP----------------------------------------------------------------------------------RKVVRGGSWKDIAYFLETGTRNFEFQDSARSYIGFRNAMI----------- 	
Candidatus_Amoebophilus_asiaticus_5a2			----------------------------------EF-MQAPTGMVLIPTGAFMM-GGVEEDIFKR--PNRRVSVSSFFMDETEVTNNEYRYFLTKVK------------------LDQK-------------------------------------------------------------------------------------VLTPNMDVWRTDFTNHMADRILEGYFELRGYDNYPVVGVSWEAASYFAAWRTKYF---------------------------------------PSFSLPSAAQWEYAARGGKELAK---------YPWGGPYIR----DAEGN-LRANFK---SGQGNY------SEC----------YTYTSPVTAFSPNDYGLYDMAGNVAEWTLDAYNPAAVALTWDSDP----------------------------------------------------------------------------------MKIIKGGSWKDISRFLQTGAYDYEHKDTARSYIGFRCVIP----------- 					
Flavobacterium_psychrophilum_JIP02_86			----------------------------------ELVTEKPFGMTLVPGGAFIM-GKSDDDLANV-APTKTVTVRSFYMDETEITNSEYRQFVYWVR------------VM----LNHK---PDSMYIEAYNGLRTIDVDKLKFRYSWMDIQAAA----------------------------------------------EEVKIYPDTTVWIKDFAYSYNEPMHNDYFWHQAYSQYPVVGVSWKQAKAFCAWRTLFK---------------------------------------NSFRLPTEAEWEYAARGGIESGT---------YPWGGPYAR----NDRGC-YLANFK---PSRGDY------AAD----------ALYTLEAQSYEPNDYNLYNMSGNVAEWTDSSYDPAAYEYVSTMNP----------------------------------------------------------------------------------RKVTRGGSWKDVAYYLQVGTRDFEYADSARSYIGFRTLQD----------- 					
Flavobacterium_psychrophilum_FPG3				----------------------------------ELVTEKPFGMTLVPGGAFIM-GKSDDDLANV-APTKTVTVRSFYMDETEITNSEYRQFVYWVR------------VM----LNHK---PDSMYIEAYNGLRTIDVDKLKFRYSWMDIQAAA----------------------------------------------EEVKIYPDTTVWIKDFAYSYNEPMHNDYFWHQAYSQYPVVGVSWKQAKAFCAWRTLFK---------------------------------------NSFRLPTEAEWEYAARGGIESGT---------YPWGGPYAR----NDRGC-YLANFK---PSRGDY------AAD----------ALYTLEAQSYEPNDYNLYNMSGNVAEWTDSSYDPAAYEYVSTMNP----------------------------------------------------------------------------------RKVTRGGSWKDVAYYLQVGTRDFEYADSARSYIGFRTLQD----------- 				
Flavobacterium_psychrophilum_FPG101				----------------------------------ELVTEKPFGMTLVPGGAFIM-GKSDDDLANV-APTKTVTVRSFYMDETEITNSEYRQFVYWVR------------VM----LNHK---PDSMYIEAYNGLRTIDVDKLKFRYSWMDIQAAA----------------------------------------------EEVKIYPDTTVWIKDFAYSYNEPMHNDYFWHQAYSQYPVVGVSWKQAKAFCAWRTLFK---------------------------------------NSFRLPTEAEWEYAARGGIESGT---------YPWGGPYAR----NDRGC-YLANFK---PSRGDY------AAD----------ALYTLEAQSYEPNDYNLYNMSGNVAEWTDSSYDPAAYEYVSTMNP----------------------------------------------------------------------------------RKVTRGGSWKDVAYYLQVGTRDFEYADSARSYIGFRTLQD----------- 				
Belliella_baltica_DSM_15883						----------------------------------EVTQNLPIDMVAVKAGTFWM-GQADEDIATT-AFNRQVTISEFYMDKYEVSNNKYRQFVEAVR-----------------------------------------------------------------------------------------------------------EVLPDTTVWTSSFSYHYGDPLMEFYFDHPAFDNYPVVGVSWEQANMYCEWRTYHM---------------------------------------PPFRLPTEAEWEYAAKGGKDVAK---------YPWGGPYLK----NKRGC-LMANFK---PGRGNY------IDD----------FSYTAPVDVFAPNGFGLYNMSGNVSEWVLDDYSEVGTALTWDLDP----------------------------------------------------------------------------------RKVVRGGSWKDIAHYLETSTRIYEYQDVKTAHIGFRTTMI----------- 		
Hymenobacter_sp._PAMC_26628						----------------------------------ELVQEVPFGMVPCPGGTFHM-GQTDQDISAS-NMNKQVTIAGFYMDETEITNNKYRQFIEAIK-----------------------------------------------------------------------------------------------------------ELYPDTTVWVRDFTYHMGDPLLEYYYTHPAFDDYPVVGVDWFAAKYFCNWRTKFR---------------------------------------PNFRLPSEAEWEYAARGGREGAT---------YPWGGPYLR----NTKGC-MLANFK---PGRGDY------VSD----------YAYTSEVGSFFPNDFGLYDMSGNVAEWCDDAYMEASVPVVWDLNP----------------------------------------------------------------------------------RKVVRGGSWKDIAYFLETGTRNFEYQDSARSYIGFRCSMI----------- 		
Leadbetterella_byssophila_DSM_17132				-------------------------TVNK-----QIVQVAPEGMVLIPSGSYIK-GQADEDVMST-GLNKRISIPAFYMDDTEISNNEYRMFVNSIL-----------------------------------------------------------------------------------------------------------NLYPDTTVWKKDFTYHNGDQLTENYFGNPAFDNYPVVGVSWDAAQKFCEWRTNLY---------------------------------------PSFRLPSEAEWEWAARGGKEGAK---------YPWGNPYVA----NAKGC-YLANFK---PNRGNY------QKD----------FQYTAPVNMYEKNGFGLYNMAGNVAEWTQDAYSESYMPLTWDMNP----------------------------------------------------------------------------------RKVVKGGSWKDVAYYLEAGTSTYEYRNATKSYIGFRCVMD----------- 				
Rufibacter_sp._DG31D							----------------------------------DVVQEIPYGMIACPGGTFHM-GQTDQDIAAS-NMNKQVTIGGFYMDETEITNNEYRQFMDAIR-----------------------------------------------------------------------------------------------------------QLYPDTTVWVKDFTYHMGDPLMEYYYSHPAFDDYPVVGVDWFAAKYFNSWRTKNK---------------------------------------PSFRLPSEAEWEYAARGGRDLAT---------YPWGGPYLR----NAKGC-MLANFK---PGRGDY------YSD----------FTYTAPVGQYYPNDFGLYDMAGNVSEWCEDAYSEATVPIVWDLNP----------------------------------------------------------------------------------RKIVRGGSWKDIAHFLETGVRNFEYQDSARSYIGFRSAMI----------- 	
Rufibacter_tibetensis							----------------------------------DVIQEVPYGMVACPGGTFHM-GQTDQDIAAS-NMNKQVTIGGFYMDETEITNNEYRQFVDAIR-----------------------------------------------------------------------------------------------------------QLYPDTTVWVKDFTYHMGDPLMEYYFSHPAFDDFPVVGVDWFAAKYFNNWRTKHK---------------------------------------PSFRLPSEAEWEYAARGGRDLAT---------YPWGGPYLR----NAKGC-MLANFK---PGRGDY------YSD----------FTYTAPVGQYYPNDFGLYDMSGNVAEWCEDAYSEATVPVVWDLNP----------------------------------------------------------------------------------RKIVRGGSWKDIAHFLETGVRNFEYQDSARSFIGFRSAMI----------- 	
Odoribacter_splanchnicus_DSM_20712				-------------------------------------QKTGPGLVFIPGGTFVM-GRTQEDVMGD-NTPKRVSIASFYMDETEVRNIDWLEYLTWLR--------------------------------------------------------------------------------------------------------------PDTLVWRDQLGY--NEPMVKNYLRFPAYAEYPVVGVSWEQATDYCVWRTDRVILIDKKILTHDPDNQKDENNFNTEAYTTGQYTG-RPVRWPEYRLPTEAEWEYAAYGLIGNTQDERISNSRIYPWDGSWVRYAEKKHRGR-MMANFT---RGKGDYMGVAGSAND----------WDYTSPVRSFWPNDFGLYDMAGNVNEWVADVYRTLSFQDMAEFNP-GNVFQSPVLNEDGLGRMRYRNQTDAELANRENYRTADNRNFNDGDLKSRISGDIDWRNTENDRGTHDMYYNDGKGEITTL-ARVYKGGSWKDRAYWLNPGSRRYMNQKRSSNDIGFRCAMS----------- 				
Echinicola_vietnamensis_DSM_17526				----------------------------------EVTQTLPHEMVPVKAGTFWM-GQADEDIAVS-SLNKQVTISEFYMDKYEVSNNKYRQFLEAVR-----------------------------------------------------------------------------------------------------------ELVPDTTVWSQSFTHHYGDPLMEYYFEHPAFDDYPVVGISWEQAKKFCEWKTYHM---------------------------------------PRFRLPSEAEWEYAAKGGKEIAK---------YPWGGPYLK----NRRGC-LMANFK---PGRGNY------IDD----------FAYTAPVDAYAPNNFGIYNMAGNVSEWVEDAYNPAGSALTWDLDP----------------------------------------------------------------------------------RKVVRGGSWKDIAHYLETSTRTYEYQDVKTAHIGFRTVMT----------- 				
Algoriphagus_sp._M8-2							----------------------------------EVTQNLPIDMVPVKAGTFWM-GQSDEDIAYT-SMNKQITISEFFMDKYEVSNNKYRQFLEAVK-----------------------------------------------------------------------------------------------------------ELRPDTTVWSKSFSYHYGDPLMEFYFDHPAFDDYPVVGISWEQAQKYCEWRTYHL---------------------------------------PAFRLPSEAEWEYAAKGGKDVAK---------YPWGGPYLK----NKRGC-LMANFK---PGRGNY------IDD----------FAYTAPVDVFAPNGFGLYNMSGNVAEWVMDAYKATARVDTWDLDP----------------------------------------------------------------------------------RKIVRGGSWKDIAHYLETSTRTYEYQDVAQAHIGFRTAMT----------- 	
Cyclobacterium_marinum_DSM_745					MNVVTLLSF-------------------------EVTQSLPFEMVPIKAGTFWM-GQADEDIGVS-STNKQVTISEFFMDKYEVSNNKYRQFLDAVR-----------------------------------------------------------------------------------------------------------ELLPDTTIWSQSFTHHYGDPLMEYYFDHPAFDDYPVVGVSWDQAKKFCEWKSYHM---------------------------------------PKFRLPLEAEWEYASKGGKDIAK---------YPWGGPYLK----NRRGC-LMANFK---PGRGNY------IDD----------FAYTAPVDAFAPNGYGLYNMAGNVAEWVEDAYNPAANALIWDMNP----------------------------------------------------------------------------------RKVVRGGSWKDVGYFLETSSRNFEYQFVQTAHIGFRTTMT----------- 			
Cyclobacterium_amurskyense						MNVVTLLSF-------------------------EVTQSLPFEMVPVKAGTFWM-GQADEDIGVS-STNKQVTISEFFMDKYEVSNNKYRQFLDAVR-----------------------------------------------------------------------------------------------------------ELLPDTTIWSQSFTHHYGDPLMEYYFDHPAFDDYPVVGVSWDQAKKFCEWKSYHM---------------------------------------PKFRLPLEAEWEYASKGGKDIAK---------YPWGGPYLK----NRRGC-LMANFK---PGRGNY------IDD----------FAYTAPVDAFAPNGYGLYNMAGNVSEWVEDAYNPAANSLIWDMNP----------------------------------------------------------------------------------RKVVRGGSWKDVGYFLETSSRNFEYQFVQTAHIGFRTTMT----------- 		
Hymenobacter_sp._PAMC_26554						----------------------------------DLVQEVPFGMVPCPGGTFHM-GQTDQDIAAS-NMNKQVTIAGFYMDETEITNNEYRQFVNAIM-----------------------------------------------------------------------------------------------------------ELYPDTTVWVRDFTYHMGDPLLEYYYSHPAFDDYPVVGVDWFAARYFCTWRTKLK---------------------------------------PNFRLPSEAEWEYAARGGREGAT---------FPWGGPYVR----NTRGC-MLANFK---PGRGDY------ASD----------YAYTSEVGSYFPNDFGLYDMAGNVSEWCDDAYMEASVPIVWDLNP----------------------------------------------------------------------------------RKVVRGGSWKDIQYYLETGTRNFEYQDSARSYIGFRCSMI----------- 		
Wenyingzhuangia_fucanilytica					----------------------------------ELVAEKPFGMVLVPGGSFTM-GKTEENRWGG-MPPRSVAVKEFFMDDTEITNSEYKEFVYWVR------------PM----LNWE---PDQLYLDV-GGMKVFDVTLLKYSY----IANTK----------------------------------------------D-INVYPDTTVWAKDFEYSHNDVMVDNYFWHAAFEEYPVVGVSWNQAKAFCNWRTKKK---------------------------------------PTFRLPTEAEWEFAARGGIENGK---------FPWGGPYVT----DRNGY-YLANFK---PKRNNF------AAD----------FTYTVEAKSFKANDYGLYNMAGNVSEWTSTAYNTTAAYITSSLNA----------------------------------------------------------------------------------RKVIRGGSWKDIAYFLEVSTRDYEYADSAKSYIGFRTVQD----------- 			
Dyadobacter_fermentans_DSM_18053				-------------------------FLKS-----EITQTTPAGMVVIPSGSFVM-GQADEDIASS-NMNRRVTISSFFMDDTEITNNEYRQFVNALL-----------------------------------------------------------------------------------------------------------KYYPDTTVWKKDFAYSNGDPFVEYYYQHPGFDTYPVVGVSWVAATYFSKWRTNLL---------------------------------------TGFRLPTEAEWEWAARGGRAVAK---------YPWGNPYTM----NAKGC-FLANFK---PQRGNY------DAD----------YPYTGPANAYNPNDFGLYNMAGNVAEWTSDAYTDNATAIVWDMNP----------------------------------------------------------------------------------RKVVKGGSWKDIAYYLQTGTRTYEFETETRAFIGFRCVMDNVN-------- 				
Flammeovirgaceae_bacterium_311					----------------------------------ELVMTVPYGMVVVPAGTFHM-GQAEEDIAAT-NFNKQITIGSFYMDDTEITNNEYRQFIMSML-----------------------------------------------------------------------------------------------------------ELYPDTTVWMRDFTHHMGDPLTEYYYLHPAFDDYPVVGVDWVAAKTFSKWRTDYL---------------------------------------PSFRLPSEAEWEYAARGGRDMAT---------YPWGNPYIR----NAKGC-MLANFK---PGRGNY------YDD----------FAYTSPVQSYFANDFGLYDMAGNVAEWCEDAFNPASVPLVWDLNP----------------------------------------------------------------------------------RKVIRGGSWKDVSYFLQTGTRSFEYQDSARSYIGFRCAMT----------- 			
Runella_slithyformis_DSM_19594					-------------------------FVKDNSGG-EIIQDTPFGMVLIPSGSFMM-GQADEDVAAT-NFNRRVTITSFYMDDTEVTNNEYRQFVASLM-----------------------------------------------------------------------------------------------------------KYHPDTTVWKKDFTYHNGDPMLEYYYSHPAFDTYPVVGVSWKAARYFSEWRSNLY---------------------------------------PKFRLPTEAEWEWAARGGRASAK---------YPWGNPYVA----NGKGC-FLANFK---PQRGNY------DAD----------YPYTAPANAYNANDYGLYNMAGNVAEWTLDAYADNATIVNWDMNP----------------------------------------------------------------------------------RKIVRGGSWKDVAYFLETGTRGWEYEDNKRSFIGFRCVVENLA-------- 			
Marivirga_tractuosa_DSM_4126 					----------------------------------NLVMATPYGMRSVPAGTFHM-GQADEDVAAS-NFNRQVTIGGFYMDETEITNNEYRQFVQRMM-----------------------------------------------------------------------------------------------------------ELYPDTTVWMKDFTNHMGDPMQEYYYMHPAFDDYPVVGVDWEAAKVFAQWRTDYL---------------------------------------PAFRLPSEAEWEYAARGGRDMAK---------YPWGNPYIR----NAKGC-MLANFK---PGRGNY------YDD----------NAYTAEVMSYFPNDFGLFDMSGNVSEWCEDAFNPASVPLVWDLNP----------------------------------------------------------------------------------RKVIRGGSWKDIAYYLETGTRAFEHKDSTRAYIGFRCAMT-----------			
    ;
end;

begin mrbayes;
   set autoclose=yes nowarnings=no autoreplace=no;
   lset rates=invgamma;
   prset aamodelpr=fixed(lg);
   mcmc ngen=50000000 samplefreq=5000 printfreq=5000 Mcmcdiagn=yes Diagnfreq=5000 append=yes;
   sump;
   sumt;
end;
