# Supplementary material for: Phylogenetic comparison between Type IX Secretion System (T9SS) protein components suggests evidence of horizontal gene transfer
Source: PeerJ. 2020 Jun 26;8:e9019. doi: 10.7717/peerj.9019 (PMC7323717; doi:10.7717/peerj.9019)
Supplement: Supplemental Information 1 — T9SS components sequences, alignment of each T9SS protein family, NEX files used as input for MrBayes tool, genome annotation (GFF) file for Porphyromonas gingivalis and detailed Bayesian Inference trees with support values. [file peerj-08-9019-s001.zip › supplemental/Supplemental files/Supplemental Data S3/porl.nex]

#NEXUS

[ Data from: personal data ]

begin data;
    dimensions ntax=123 nchar=281;
    format datatype=protein interleave=no gap=-;
    matrix
Porphyromonas_gingivalis_W83               MYVLPLPSLPERLLRVRVAAQRNKYRQSIFKTRK--NILE----LLNIV-YSWGAAVVILGALFKLLHL---------LFVGMITEFLVFFISG-FE---WEEVF-----------------------------------------------------------------------LNSQSYIQQMESLSRNTIYEIQLKGISSQIDL------------SVIDSSFRENERMARQLTQLNEVYARLLQALT------------NF---------------
Porphyromonas_gingivalis_381               ------------------------------------NILE----LLNIV-YSWGAAVVILGALFKLLHL---------LFVGMITEFLVFFISG-FE---WEEVF-----------------------------------------------------------------------LNSQSYIQQMESLSRNTIYEIQLKGISSQIDL------------SVIDSSFRENERMARQLTQLNEVYARLLQALT------------NF---------------
Porphyromonas_gingivalis                   ------------------------------------NILE----LLNIV-YSWGAAVVILGALFKLLHL---------LFVGMITEFLVFFISG-FE---WEEVF-----------------------------------------------------------------------LNSQSYIQQMESLSRNTIYEIQLKGISSQIDL------------SVIDSSFRENERMARQLTQLNEVYARLLQALT------------NF---------------
Porphyromonas_gingivalis_ATCC_33277        ------------------------------------NILE----LLNIV-YSWGAAVVILGALFKLLHL---------LFVGMITEFLVFFISG-FE---WEEVF-----------------------------------------------------------------------LNSQSYIQQMESLSRNTIYEIQLKGISSQIDL------------SVIDSSFRENERMARQLTQLNEVYARLLQALT------------NF---------------
Porphyromonas_gingivalis_A7A1-28           ------------------------------------NILE----LLNIV-YSWGAAVVILGALFKLLHL---------LFVGMITEFLVFFISG-FE---WEEVF-----------------------------------------------------------------------LNSQSYIQQMESLSRNTIYEIQLKGISSQIDL------------SVIDSSFRENERMARQLTQLNEVYARLLQALT------------NF---------------
Porphyromonas_gingivalis_AJW4              ------------------------------------NILE----LLNIV-YSWGAAVVILGALFKLLHL---------LFVGMITEFLVFFISG-FE---WEEVF-----------------------------------------------------------------------LNSQSYIQQMESLSRNTIYEIQLKGISSQIDL------------SVIDSSFRENERMARQLTQLNEVYARLLQALT------------NF---------------
Porphyromonas_gingivalis_TDC60             ------------------------------------NILE----LLNIV-YSWGAAVVILGALFKLLHL---------LFVGMITEFLVFFISG-FE---WEEVF-----------------------------------------------------------------------LNSQSYIQQMESLSRNTIYEIQLKGISSQIDL------------SVIDSSFRENERMARQLTQLNEVYARLLQALT------------NF---------------
Tannerella_forsythia_3313                  ------------------------------------NRIE----TLNFV-YSWGASIVIIGALFKILHL---------LTVAMITEAIVFFVSG-FD---WEEVF------------WGGGTIVLGDL---MGLNVSEE-------------------------------------KQTVGYVQQMEQLNQNEFYSVHLSGLRSQMDL------------SVMDTAFRENERMAQLLAQLNQVYGRLLQAMV-----------------------------
Tannerella_forsythia_92A2                  ------------------------------------NRIE----TLNFV-YSWGASIVIIGALFKILHL---------LTVAMITEAIVFFVSG-FD---WEEVF------------WGGGTIVLGDL---MGLNVSEE-------------------------------------KQTVGYVQQMEQLNQNEFYSVHLSGLRSQMDL------------SVMDTAFRENERMAQLLAQLNQVYGRLLQAMV-----------------------------
Muribaculum_intestinale                    ------------------------------------NSIE----FFNFA-YSIGAAIVIWGALFKILHL---------LSIGMGTEVLMFILTA-FD---WEEVF-----------------------------------------------------------------------RSSTGYVEEMQALNRNTIYEIQLKSVSSQLDI------------SSAMERYCETEKMARYMQQLNQVYEKMLHAMI-----------------------------
Prevotella_fusca_JCM_17724                 -----------------------------------VYHLQ----FLNYG-YSWGASVVILGALFKLTHL---------LYFGMGTEVVVFFLSA-FD---DGREL-------------------------------------------------------------------------------EMENLNRAKVYEMQLKGASQQIG---------------------QTRKMAQQIEQLNSIYARMIEAMV-----------------------------
Prevotella_denticola_F0289                 -----------------------------------VYRLQ----FLNYG-YSWGASVVILGALFKLTHL---------LYFGMGTEVVVFFLSA-FD---DGREL-------------------------------------------------------------------------------EMENLNRAKVYEMQLKGASQQIG---------------------QTRRMAQQIEQLNSIYARMIEAMV-----------------------------
Barnesiella_viscericola_DSM_18177          ------------------------------------NRIE----FFNFA-YSIGAAVVIWGALFKILHL---------LSIGMGTEVLMFILSA-FD---WEEVF---------------------------GLNLSEA-------------------------------------DTSQGYVTGMETLNRNTIYEIQLKSISSQIDL------------SASDTRYCEAEKMTQYIQQLNSVYEKMITAMI-----------------------------
Proteiniphilum_saccharofermentans          ------------------------------------NRLE----FINFA-YSFGAAIVILGAMFKLLHF---------LFIGMVTECIVFILSA-FD---WEQVF--------------------------------------HIHPTNSPG-----------------------------YGKQMENLNRNSIYEIQLKSVSSQIGL------------TLPDSVIKETEKMADQLRELNEVYARMLNAMV-----------------------------
Prevotella_intermedia                      -----------------------------------IYRLQ----FLNYG-YSWGASIVILGALFKLTHL---------LFLGMGTEVVVFFLSA-FD---DGKEI-------------------------------------------------------------------------------EMENLNRTKVYEMQLKGASQQIG---------------------QTRKMAQQIEQLNKVYARMIEAMV-----------------------------
Prevotella_intermedia_ATCC_25611           -----------------------------------IYRLQ----FLNYG-YSWGASIVILGALFKLTHL---------LFLGMGTEVVVFFLSA-FD---DGKEI-------------------------------------------------------------------------------EMENLNRTKVYEMQLKGASQQIG---------------------QTRKMAQQIEQLNKVYARMIEAMV-----------------------------
Prevotella_intermedia_17                   -----------------------------------IYRLQ----FLNYG-YSWGASIVILGALFKLTHL---------LFLGMGTEVVVFFLSA-FD---DGKEI-------------------------------------------------------------------------------EMENLNRTKVYEMQLKGASQQIG---------------------QTRKMAQQIEQLNKVYARMIEAMV-----------------------------
Prevotella_sp._oral_taxon_299_str._F0039   -----------------------------------VYRLQ----FLNYA-YSWGAAIVILGTLFKLTHL---------LFLGMGTEVCVFFISA-FD---DGLEL-------------------------------------------------------------------------------EIDNLNRTKVYEMQLKSASKQMS---------------------QSAKMASQIEQLNKIYTRMIEAMV-----------------------------
Porphyromonas_asaccharolytica_DSM_20707    ------------------------------------NGLE----VLNFA-YSWGAAVVILGALFKLLHF---------LFIGMITEFFVFFISG-FE---WEQVF-------------------------------SEV-------------------------------------ESAVEYQTQMDTTSQNQIYESQLASITGQVAL------------SAIDTTFRQNERLTMQLSELNRVYARILEALVRPYQGGYESYYQEY---------------
Prevotella_dentalis_DSM_3688               -----------------------------------VYRLQ----FLNYA-YSWGASVVILGALFKLTHL---------LFLGMGTEVLVFFISA-FD---DGREM-----------------------P----------AEEA-----------------------------------------EMENLNRSKVYEMQLKGASQQIG---------------------QTRKMAQQIEQLNQIYARMIEAMV-----------------------------
Parabacteroides_distasonis_ATCC_8503       ------------------------------------NRLE----VLNFL-YSWGASIVILGALFKLLHI---------LFVAMITESIVFFISA-FE---WEDVF----------------------------LDVTEE-------------------------------------QNSRGYVHQMEQLNRNTIYEIQLKSISSQIEL------------SVVDSVFRETEKMTRQLAELNQVYSRLLQAMV--------------AQPQ---YQQPQQMK
Prevotella_melaninogenica_ATCC_25845       -----------------------------------IYHLQ----FLNYG-YSWGASVVILGALFKLTHL---------LYFGMGTEVIVFFLSA-FD---DGREL-------------------------------------------------------------------------------EMENLNRAKVYEMQLKSASQQIG---------------------QTRKMAQQIEQLNSIYARMIEAMV-----------------------------
Prevotella_enoeca                          -----------------------------------IYRLQ----FLNYA-YSWGASIVILGTLFKLTHL---------LFIGMGTEVCVFFISA-FD---DGRDI-------------------------------------------------------------------------------EMDNLNRCKVYEMQLKGASQQIG---------------------QSKKMAEHIEQLNSIYHRMIEAMV-----------------------------
Tannerella_sp._oral_taxon_HOT-286          --------------------------------------------TLNFV-YSWGASIVIIGALFKILHH---------LSVAMVTEALVFFISA-FE---WEEVF-----------GLGGSSIVLGDL---MGLNVSEE-------------------------------------EQTVGYVQQMEQLNRNEFYSAHLDGLRAQMDL------------SVMDTAFRENERMAQLLSQLNQVYGRLLQAMI------------------APA------MR
Bacteroides_cellulosilyticus               -----------------------------------GQKLQ----IMNYA-YSWGAAIVIAGTLFKLTHL---------LWIGMGTEVLVFFISA-FD---------SAGGWTNDLP--------------------------------------------------------------------QMSALNRNAIYEMQLRSASTQIN---------------------QTRKMARQIEELNAVYARMLQAVV-----------------------------
Draconibacterium_orientale                 ------------------------------------------KTFMGYV-YGWGAAVVMVGALFKLEHW---------LTVGLLTEAFIFFLSA-FE---WDKVY--------------------------GSSELTPE-------------INNKSINSSVDTLLDETGKNLSDISSSKQYSGNLERLNKNSNFENQLKETQGQFKL------------SVDEKKYKNAESLNKNLEALNTIYGNMLGAMY-----------------------------
Petrimonas_mucosa                          ------------------------------------RKIE----FLQYA-YSFGAAIVIFGAMVKVLHW---------FGTGMVIECIVFILYG-LD---PAAPY--------------------------------------------------------------------------------------------SLQESCRQII-------------HSLEDALNETARMTRQIQELNQIYGRLIQAMS-----------------------------
Paludibacter_propionicigenes_WB4           ----------------------------------S---------------YSLGASVVIIGAMFKILHL---------LGIGMSVEAFLFALGI-FD---WDKVY--------------------------YNQTIDDE-------------------------------------KNTKLYAGKVEDINKNSIYEIQLKNIQAQSEINVVVRDVQKMKTAAEEENFKGTSKLAKQVADLNQVYGNMLNAL------------------------------
Weeksella_virosa_DSM_16922                 --------------------------------------------LTNFL-YNFFAAVVIIGALCKITHT---------LSIGLVAEALVFMYAA-FD---WEVVY--------------------------AEAKLDKE----------------------------------------------------NTLYAQQIENSRKQVE-------------SSGSEQFLEMQSLSENINALNKVYGGMLNAM------------------------------
Pedobacter_heparinus_DSM_2366              --------------------------------------------WLHVA-ISWGASIVILGALFKILH------GNYAIGIGLGVEACLFFLTG-FR---WERVY--------------------------VDAKIGPE-------------------------------------TASTAYHDQVNALAKNAVYELELQDSSAHLKL------------SMEDKQFKEVGKLAKNLSSLNAIYGNMLSAM------------------------------
Pedobacter_cryoconitis                     --------------------------------------------WLHSA-ISWGASIVILGALCKILH------GSYAIGIGLGVEAALFFITG-FF---WEKVY--------------------------GDAKIGPE-------------------------------------NASKSYHEQVNNLSKNAVYELELQDSTTHLKL------------SMDDKQFKEVGKLAKNLSSLNAIYGNMLTAM------------------------------
Dokdonia_sp._4H-3-7-5                      --------------------------------------------LMNMV-YGLGAAVVIIGALFKIMHW---------LIVGLITEAVVFAISA-FE---WALVY--------------------------KEAKIDSE----------------------------------------------------NSLYKVQVESSSRQAE-----------------GKLKQMESLATNLSSLNGVYGGMLSAM------------------------------
Owenweeksia_hongkongensis_DSM_17368        --------------------------------------------FKNFMAYGWGAAVVILGAMFKILHF---------LIVGLTTEAVIFFFSA-FE---WTLVY--------------------------ADAKIDGA----------------------------------------------------NALYAVQLESSANHMEL---------------DEKLSEVTSLVSNIGKLNNVYGGMLSAMI-----------------------------
Pontibacter_korlensis                      ----------------------------------------LFDVLMPKV-YGIGAAVVIVGALFKIQHW---------LILGLSTEAIIFFLSA-FQ---WARVY--------------------------RNADITPE-------------------------------------SDAKEYHNQIQGMTRNAVYEMELQDANNHLKL------------ASKDEQFKEVSRLTQNLHSLNTVYGNMLTAM------------------------------
Hymenobacter_swuensis_DY53                 ----------------------------------------LYDVLMPKV-YGIGAAVVIVGALFKIQHW---------LIVGLGTEALIFLLSA-FQ---WSLVY--------------------------KDANVTPE-------------------------------------NDAREYHVQVQNVTKNAVYEMELQDANTHLKL------------AGKEDQFKEVTSLTTNLSSLNRVYGNMLNAM------------------------------
Zunongwangia_profunda_SM-A87               --------------------------------------------VMNMV-YGLGAAVVILGALFKIMHW---------LILGLCTEALVFTVSA-FE---WSLVY--------------------------RDAKVDAA----------------------------------------------------NSIYKVQVESASRQAE-----------------GKLKEMDSLTQNLASLNGVYGGMLTAM------------------------------
Lutibacter_sp._LPB0138                     --------------------------------------------LFNMA-YGLGAAIVILGALFKILHW---------LMIGMIVEAIVFAISA-FE---WSLVY--------------------------KEAKLDAG----------------------------------------------------NSLYKVQVESASRQAE-----------------GKLKQMQSLASNLSSLNGVYGGMLSAM------------------------------
Ornithobacterium_rhinotracheale_DSM_15997  --------------------------------------------ILNMV-YSLGAAVVIIGALFKINHW---------LAIGLGVEALIFIVFA-FD---WEKAY--------------------------ADAKLDAA----------------------------------------------------NSLYQVQLENGKKQVE-------------SASGEQFMEMNKLTKNVNDLNKVYGGMLSAM------------------------------
Ornithobacterium_rhinotracheale_ORT-UMN_88 --------------------------------------------ILNMV-YSLGAAVVIIGALFKINHW---------LAIGLGVEALIFIVFA-FD---WEKAY--------------------------ADAKLDAA----------------------------------------------------NSLYQVQLENGKKQVE-------------SASGEQFMEMNKLTKNVNDLNKVYGGMLSAM------------------------------
Lacinutrix_sp._5H-3-7-4                    --------------------------------------------ITNMI-YGLGAAIVIVGALFKIQHW---------LTLGMIVEALVFTYSA-FE---WSLVY--------------------------KDAKIDGE----------------------------------------------------NSLYKVQMEAASRQAS-----------------AKLKQMQSLASNLSSLNGVYGGMLTAM------------------------------
Lacinutrix_venerupis                       --------------------------------------------VTNMI-YGLGAAIVIVGALFKIQHW---------LTLGMIVEALVFTYSA-FE---WSLVY--------------------------KDAKIDGE----------------------------------------------------NSLYKVQMEAASRQAT-----------------AKLKQMQSLASNLSSLNGVYGGMLTAM------------------------------
Seonamhaeicola_sp._S2-3                    --------------------------------------------FMNMA-YGLGASIVIVGALFKITHF---------LTIGLVTEAIIFALSA-FE---WSLVY--------------------------KEAKIDGE----------------------------------------------------NSLYKVQLESINKQAA-----------------AKLKQMQSLASNLSSLNGVYGGMLSAM------------------------------
Pseudopedobacter_saltans_DSM_12145         -------------------------------------------VTMDAI-VSWGATVVIIGALFKIMHW---------ISAGLLVEALLFFLMG-FQ---WEKVY------------------------NVPDLKIGDD-------------------------------------QASKEYYTQVTNLGKNAVYELELQDSNAHLKL------------SLDDKQFKEVGKLSKNLASLNAVYGNMLSAM------------------------------
Prevotella_ruminicola_23                   --------------------------------------------FLNYA-YSWGAAIVILGTLFKLTHL---------LFLGMGTEVLVFFLSA-FD---DGMVLG------------------------------------------------------------------------------EMENLNRCKVYEMQLKSASAQIG---------------------QTKKMAAQIAELNKIYSRMIEAMA-----------------------------
Cytophaga_hutchinsonii_ATCC_33406          ----------------------------------------LEDVIMPKV-YGLGAAVVIIGALFKIMHW---------LVVGLGTEAVIFAISA-FQ---WSRVY--------------------------ASANINQS-------------------------------------VDAQGYHEQVQKITKNAVYEMELSDANNHLRL------------ASRDQSFKELGKLSKNLTSLNGVYGNMLTAM------------------------------
Bacteroidetes_bacterium_UKL13-3            -----------------------------------------FKNFMAKV-YGIGAAVVILGALFKIKHW---------LILGMGTEVVIFVISA-FE---WSLVY--------------------------EETKVGPE-------------------------------------EGSKEYGVQVEKMTKNSVYELEIAESNNHLKL------------SQKEDNFKEIGKLSGNLTALNNVYGNMLAAM------------------------------
Emticicia_oligotrophica_DSM_17448          ----------------------------------------FWDKVIPFF-YGAGASVVILGALGKIMHY---------LPIGLGTEAAIFLIYA-FQSFLWEKVY--------------------------ANAKITPD-------------------------------------KDAQEYRSQFSKITQNAVYELELQDTNKHLKL------------ASKEQQFKEMAKLTNNLTSLNNVYGSMLSAM------------------------------
Niastella_koreensis_GR20-10                --------------------------------------------LVNVI-VCMGAAVVIFGAWQKITHQ---------LTAGLITEAVIFVVYA-FL---IAEAL--------------------------QEADITPA-------------------------------------DGTKQFHEQVQVLTKNAIYELELQDTNNHLKL------------SVDDKKAHQISKLAGNLSHLNTIYGNMLTAM------------------------------
Flavisolibacter_sp._LCS9                   --------------------------------------------IVDVF-VSIAAAIVIWGALRKILHS---------LKIGLTTEAVVFLVYGIYL----------------------------------MDADITPA-------------------------------------EGAKQFHDQMQVMTKNTIYELELQESNNHLKL------------SAEDKKVQQIGHLANNLGRLNSIYGNMLSAM------------------------------
Spirosoma_linguale_DSM_74                  ----------------------------------------FWDRLVPTI-YSAGAAVVIAGAWAKITHN---------LTAGLLTEVVIFALYA-VQSFTWERVY--------------------------AQAKVTPD-------------------------------------TDAKDYRDQFQKVTKNAVYELELQDTNKHLKL------------ASRDQQFKELAKLTGNLASLNNVYGSMLTAM------------------------------
Spirosoma_radiotolerans                    ----------------------------------------FWDRLVPTI-YSAGAAVVIAGAWAKITHN---------LTAGLLTEVVIFILYA-VQSFTWERVY--------------------------AQAKVTPD-------------------------------------TDAKDYRDQFQKVTKNAVYELELQDTNKHLKL------------ASRDQQFKELAKLTGNLASLNGVYGSMLTAM------------------------------
Fluviicola_taffensis_DSM_16823             -----------------------------------------WKKFMAKL-YGFGAAVVIVGALFKIMHW---------LIVGLSTEALIFIFSA-FE---WELVY--------------------------EEAKIDGQ-------------------------------------QEGESFGEQMQKVSKNNVYELQLKGSSAHLEV------------SAEDKRYKNMAMLSKNLTDLNSVYGNMLKAM------------------------------
Marivirga_tractuosa_DSM_4126               ----------------------------------------LFKTIMPKV-YGIGAAIVIIGAMFKILHL---------LGVGLSTEAIIFLLSA-FE---WSKVY--------------------------EEGKIGPD-------------------------------------TDSKEYHSQVQAVTKNQVYEMELQDSQNHVKL------------ASKDAQFQEVKNLTTNLSQLNKVYGNMLSAM------------------------------
Sphingobacterium_sp._B29                   --------------------------------------------WLNVA-ISWGASIVIIGVLFKILH------ANYMIGIGLGVEAFLFFLMG-FN---WTRVY--------------------------ADANIEPA-------------------------------------GDTSNYHEQVKSLTTNAMYERELRDSASHLQL------------SLDDKAFKEVGKLAKNLNALNAIYGNMLSAM------------------------------
Sphingobacterium_sp._ML3W                  --------------------------------------------WLNVA-ISWGASIVIIGVLFKILH------ANYMIGIGLGVEAFLFFLMG-FN---WSRVY--------------------------ADANIEPA-------------------------------------ADTTSYHDQVQKLTGNGMYERELQDSASHLKL------------SLDDKAFKEVGKLAKNLNALNAIYGNMLSAM------------------------------
Leadbetterella_byssophila_DSM_17132        ----------------------------------------FWDRIIPFI-YSAGAAVVIVGAMGKIMHY---------LPVGLSVEAVIFLIYA-AQSLLWERVY--------------------------ANAKINPD-------------------------------------RDAQEYRNQFHKISQNAIYEIELQDTNRHLKF------------VSKDQQFKELNKLTTNLASLNNVYGSMLSAM------------------------------
Bernardetia_litoralis_DSM_6794             ----------------------------------------FYRTIIPKA-TSVGAAVVVLGALFKIMHW---------LIVGLSTEAVIFLFGL-FE---WERVY--------------------------GEANLSAD-------------------------------------KDAKAYHVQVQAITKNAVYEMELKDANSHLKL------------ASKEVVFKQMSKLTTNITSLNKVYGNMLTAM------------------------------
Flavobacterium_columnare                   --------------------------------------------VMNFA-YGFGAAVVIVGALFKLMHW---------LIAGLGTEALIFGLSA-FE---WTLVY--------------------------KEAKIDGE----------------------------------------------------NNLYKSQLESASRNAE-----------------AKLKQMQSMTTNIATLNSVYGGMLSAM------------------------------
Flavobacterium_columnare_ATCC_49512        --------------------------------------------VMNFA-YGFGAAVVIVGALFKLMHW---------LIAGLGTEALIFGLSA-FE---WTLVY--------------------------KEAKIDGE----------------------------------------------------NNLYKSQLESASRNAE-----------------AKLKQMQSMTTNIATLNSVYGGMLSAM------------------------------
Runella_slithyformis_DSM_19594             ----------------------------------------FWSKIVPTA-YALGAAIVIIGAWAKITHV---------LTVGLLTEAFIFILYA-VQSFLWEKVY--------------------------AEANISPD-------------------------------------KDAQQYREQFQNITKNAVYELELQDTTKHLKL------------ATKEQQFKEMSKLTTNITALNNVYGNMLTAM------------------------------
Flavobacterium_sp._EM1308                  --------------------------------------------AMNFT-YGMGAAVVIIGALFKIQHY---------I-VGLCTEAFIFALSA-FE---WSLVY--------------------------KEAKIDGE----------------------------------------------------NSLYKVQLESASRNAE-----------------SKLKQMQSMTANIASLNNVYGGMLSAM------------------------------
Flavobacteriaceae_bacterium_3519-10        --------------------------------------------IYNFI-YSFGAAIVIIGALFKLTHW---------LAIGLITEAIIFIIFA-FD---WENVY--------------------------EDAKLDVT----------------------------------------------------NALYALQLEHGQSQAE-------------SAAHERFNELSGLTTNLNNLNRVYGGMLSAM------------------------------
Chryseobacterium_sp._IHB_B_17019           --------------------------------------------WMNFF-YSFGAAIVILGAWLKITHI---------LTVGLITEAIIFIIFA-FD---WENVY--------------------------QDAKLDVQ----------------------------------------------------NALYAMQLESGKRQSE-------------SAEQEKFNELQGLTSNLNNLNRVYGGMLTAM------------------------------
Riemerella_anatipestifer_CH3               --------------------------------------------TLNFI-YSVGASVVILGAFFKMTHT----L----LGAGLITEALIFLLYA-FN---WENVY--------------------------KEANLDVQ----------------------------------------------------NALYALQLEHGKAQSE-------------SVAQEKFNELDGLTANLNNLNRVYGGMLNAM------------------------------
Riemerella_anatipestifer_Yb2               --------------------------------------------TLNFI-YSVGASVVILGAFFKMTHT----L----LGAGLITEALIFLLYA-FN---WENVY--------------------------KEANLDVQ----------------------------------------------------NALYALQLEHGKAQSE-------------SVAQEKFNELDGLTANLNNLNRVYGGMLNAM------------------------------
Riemerella_anatipestifer                   --------------------------------------------TLNFI-YSVGASVVILGAFFKMTHT----L----LGAGLITEALIFLLYA-FN---WENVY--------------------------KEANLDVQ----------------------------------------------------NALYALQLEHGKAQSE-------------SVAQEKFNELDGLTANLNNLNRVYGGMLNAM------------------------------
Riemerella_anatipestifer_RA-CH-2           --------------------------------------------TLNFI-YSVGASVVILGAFFKMTHT----L----LGAGLITEALIFLLYA-FN---WENVY--------------------------KEANLDVQ----------------------------------------------------NALYALQLEHGKAQSE-------------SVAQEKFNELDGLTANLNNLNRVYGGMLNAM------------------------------
Riemerella_anatipestifer_ATCC_11845        --------------------------------------------TLNFI-YSVGASVVILGAFFKMTHT----L----LGAGLITEALIFLLYA-FN---WENVY--------------------------KEANLDVQ----------------------------------------------------NALYALQLEHGKAQSE-------------SVAQEKFNELDGLTANLNNLNRVYGGMLNAM------------------------------
Riemerella_anatipestifer_RA-GD             --------------------------------------------TLNFI-YSVGASVVILGAFFKMTHT----L----LGAGLITEALIFLLYA-FN---WENVY--------------------------KEANLDVQ----------------------------------------------------NALYALQLEHGKAQSE-------------SVAQEKFNELDGLTANLNNLNRVYGGMLNAM------------------------------
Chryseobacterium_gallinarum                --------------------------------------------WMNFF-YSFGAAIVILGAWLKITHI---------LTVGLITEAIIFIIFA-FD---WENVY--------------------------ADAKLDVQ----------------------------------------------------NALYAMQLENGKKQSE-------------SAEQEKFNELQGLTSNLNSLNRVYGGMLTAM------------------------------
Riemerella_anatipestifer_RA-CH-1           --------------------------------------------TLNFI-YSVGASVVILGAFFKMTHT----L----LGAGLITEALIFLLYA-FN---WENVY--------------------------KEANLDVQ----------------------------------------------------NALYALQLEHGKAQSE-------------SVEQEKFNELDGLTANLNNLNRVYGGMLNAM------------------------------
Chryseobacterium_sp._IHB_B_10212           --------------------------------------------WMNFF-YSFGAAIVILGAWLKITHI---------LTVGLITEAIIFIIFA-FD---WENVY--------------------------ADAKLDVQ----------------------------------------------------NALYVMQLENGKRQSE-------------SAEHEKFNELQGLTSNLNNLNRVYGGMLTAM------------------------------
Solitalea_canadensis_DSM_3403              ------------------------------------------------F-ASLFAAPVILGALFKILHW---------LMIGMGCEAIIFIAMA-FQ---WSRVY--------------------------AEANITPD-------------------------------------VDTKAYNEQINLMVKNAVYEMELQESNNHLKI------------TLNYKVYKEIGKLAKNLTSLNSVYGNMLSAM------------------------------
Myroides_profundi                          --------------------------------------------LMNFC-YGMGASVVIIGALFKITHM---------LTIGLLVEAFIFAISA-FE---WAKVY--------------------------KDAKIDGE----------------------------------------------------NKAYKVQLESATANAE-----------------AQLKQMQALTNNLASLNNVYGGMLSAM------------------------------
Chitinophaga_pinensis_DSM_2588             --------------------------------------------WLNFF-VCVAASVVIIGALFKLQHW---------LIVGLSTEALIFFVYA-FV------AA--------------------------EEADITPV-------------------------------------ESTRSFHEQMQGMTKNAIYELELQDTNNHLKL------------SVDDRKTQQISKLAHNLTSLNTVYGNMLSAM------------------------------
Myroides_odoratimimus                      --------------------------------------------VMNFC-YGMGASVVIIGALFKITHM---------LTAGLLVEAFIFAISA-FE---WAKVY--------------------------KDAKIDGE----------------------------------------------------NKAYKVQLESATANAE-----------------AQLKQMQALTNNLASLNNVYGGMLSAM------------------------------
Myroides_sp._ZB35                          --------------------------------------------VMNFC-YGMGASVVIIGALFKITHM---------LTAGLLVEAFIFAISA-FE---WAKVY--------------------------KDAKIDGE----------------------------------------------------NKAYKVQLESATANAE-----------------AQLKQMQALTNNLASLNNVYGGMLSAM------------------------------
Myroides_sp._A21                           --------------------------------------------VMNFC-YGMGASVVIIGALFKITHM---------LTAGLLVEAFIFAISA-FE---WAKVY--------------------------KDAKIDGE----------------------------------------------------NKAYKVQLESATANAE-----------------AQLKQMQALTNNLASLNNVYGGMLSAM------------------------------
Flavobacterium_psychrophilum_JIP02         --------------------------------------------TMNFA-YGMGAAVVIIGALFKITHF---------LSVGLLTEAAIFALSA-FE---WSLVY--------------------------KEAKIDGE----------------------------------------------------NSLYKVQLESATRNAQ-----------------SKLKQMQSMTSNIASLNNVYGGMLSAM------------------------------
Flavobacterium_psychrophilum_FPG3          --------------------------------------------TMNFA-YGMGAAVVIIGALFKITHF---------LSVGLLTEAAIFALSA-FE---WSLVY--------------------------KEAKIDGE----------------------------------------------------NSLYKVQLESATRNAQ-----------------SKLKQMQSMTSNIASLNNVYGGMLSAM------------------------------
Flavobacterium_psychrophilum_FPG101        --------------------------------------------TMNFA-YGMGAAVVIIGALFKITHF---------LSVGLLTEAAIFALSA-FE---WSLVY--------------------------KEAKIDGE----------------------------------------------------NSLYKVQLESATRNAQ-----------------SKLKQMQSMTSNIASLNNVYGGMLSAM------------------------------
Capnocytophaga_canimorsus_Cc5              --------------------------------------------IFQMA-YGIGASIVILGALFKILHWDFGG-----LAFGLITEAIIFFISA-FE---WSLVY--------------------------AEAQIDAN----------------------------------------------------NSLYKLQLERTENQVS-----------------NSLNQMMSFKDNLKSLNSVYGGMLSAM------------------------------
Sphingobacterium_sp._21                    --------------------------------------------WLHVA-ISWGASVVILGALFKILH------ANYMIGAGLGVEALLFFLMG-FN---WERVY--------------------------ADAQVGPE-------------------------------------SDTRGYHDQVQQLTQNAMYERELRDSNAHLQL------------SLDDKMFKEVNKLAKNLAALNAVYGNMLSAM------------------------------
Pedobacter_steynii                         --------------------------------------------KMHLA-ISLGASVVILGALFKILH------GNYMIGVGLGVEAILFALTG-FI---WERVY--------------------------TDAKVGPE-------------------------------------GASQAYHSQVNALAKNAVYELELQDSSAHLKL------------SMEDKQFKEVGKLAKNLSSLNAIYGNMLSAM------------------------------
Pedobacter_sp._PACM_27299                  --------------------------------------------KMHLA-ISLGASVVILGALFKILH------GNYMIGIGLGVEAILFALTG-FI---WERVY--------------------------SDAKVGPE-------------------------------------GASKSYHEQVNALAKNAVYELELQDSSAHLKI------------SMEDKQFKEVGKLAKNLGSLNAIYGNMLSAM------------------------------
Flammeovirga_sp._MY04                      ----------------------------------------FYRVYAPIL-TNLGASVVIIGAMFKILHL---------LAAGLVTEAFLFFIGA-FA---WELVY--------------------------ADAKLTPE-------------------------------------ADSKAHQAQVQAITKNAVYEMELKDANNHLKL------------ASKESKFKQMSTLTTNLTQLNNVYGKMLTAM------------------------------
Candidatus_Amoebophilus_asiaticus_5a2      ----------------------------------------FYTVIMPKI-YGIGAAVVIAGAMFKLLNW---------LGVGLTTEAIIFFLSS-FE---WTKVY--------------------------AKAKIDGA-------------------------------------ENAHNFHQGLQGLTENVAYNTELQEIHQRLEV------------ASSEENFRELSKLNDKLASLNNVYGNMLMAL------------------------------
Chryseobacterium_sp._StRB126               --------------------------------------------WMNFF-YSFGAAIVILGAWLKITHI---------LTVGLITEAIIFIIFA-FD---WENVY--------------------------EDARLDVQ----------------------------------------------------NALYAMQLESGKKQAE-------------SVEHEKFNELQGLTSNLNNLNRVYGGMLTAM------------------------------
Belliella_baltica_DSM_15883                ----------------------------------------FYGSIMPKI-YGIGAAVVILGAMFKILDW---------IGVGLSTEAVIFFLSA-FE---WTKVY--------------------------EKAKIGPE-------------------------------------ADAKEYHTQVVAVTKNNVYEMELQDANSHVKM------------AGKEEAFKELAKLNANVSSLNKIYGGMLSAM------------------------------
Mucilaginibacter_sp._PAMC_26640            --------------------------------------------GISNV-VSWGATIVIVGLLFKIQHW---------ISIGLIAEAILFFILG-FQ---WIRVY--------------------------TEAKIGPE-------------------------------------IDSKTYHEQVTRLATNGVYELELQDSSAHLKL------------SLDDRQFKEVGRLAKNLASLNSVYGNMLTAM------------------------------
Rufibacter_sp._DG31D                       ----------------------------------------FYDKVMPKI-YGIGAAVVIVGALFKILHL---------LIVGLGTEAVIFFLSA-FQ---WERVY--------------------------RDANVTPA-------------------------------------VDTQAYHAQVQQVTKNAVYEMELQDANNHLKI------------ASREEQFKEVTNLTKNLHSLNNVYGNMLNAM------------------------------
Flammeovirgaceae_bacterium_311             ----------------------------------------LYGSIMPKI-YGIGAAIVIVGALFKILHW---------LFIGLMTEAIIFFLSA-FE---WSRVY--------------------------ESNKIGPE-------------------------------------KDAKEYHNQVQNVTKNAVYEMELQDANSHVKI------------ASKEEQFKELSALTTNLSSLNNVYGSMLTAM------------------------------
Algoriphagus_sp._M8-2                      ----------------------------------------FYSNVMPKI-YGIGASVVILGAMFKILDW---------IGVGLTTEAIIFFLSS-FE---WSKIY--------------------------SKAKIGPE-------------------------------------QDAKAYHTQIQTVTKNAVYEMELQDANSHVKM------------AGKEEAFKELAKLNQNVSSLNKIYGGMLSAM------------------------------
Rufibacter_sp._DG15C                       ----------------------------------------FWDGLMPKI-YGIGAAIVILGALFKILHI---------LMVGLGTEAVIFFLSA-FQ---WERVY--------------------------RDANVTPA-------------------------------------TDTQEYHMQVQNITKNAVYEMELQDANNHLKL------------ASRDEQFKEVTNLTKNLHSLNNVYGNMLNAM------------------------------
Rufibacter_tibetensis                      ----------------------------------------FFDKVMPKI-YGIGAAVVIVGALFKILHL---------LIVGLGTEAIIFFLSA-FQ---WERVY--------------------------RDANVTPA-------------------------------------ADTQAYHAQVQQVTKNAVYEMELQDANNHLKI------------ASREEQFKEVTNLTKNLHSLNNVYGNMLNAM------------------------------
Hymenobacter_sp._PAMC_26628                ----------------------------------------LYDDVMPKV-YGIGAAVVIIGALFKILHW---------LMVGLGTEAVIFFLSA-FQ---WSLVY--------------------------KNANVTPE-------------------------------------GDAKEYHQQVQNVTKNAVYEMELQDANTHLKL------------AGKDEQFQQVADLTGNLTSLNRVYGNMLSAM------------------------------
Cyclobacterium_marinum_DSM_745             ---------------------------------------------MPKI-YGIGAAIVILGAMFKILDW---------IGVGLSTEALIFFLSA-FE---WTKVY--------------------------AKAKIGPE-------------------------------------EGAKAYRDQLVNVTKNNVYEEELKDSNMHAKV------------AGKEETFKELAKLNKNVKSLNNIYGGMLTAM------------------------------
Hymenobacter_sp._DG25B                     ----------------------------------------LYDVLMPKI-YGIGAAVVIVGALFKIEHW---------LIVGLSTEAVIFFLSA-FQ---WSLVY--------------------------KDANVTPE-------------------------------------SDAKEYHLQVQNVTKNAVYEMELQDANTHLKL------------AGKEEQFKEVTSLTSNLTSLNRVYGNMLNAM------------------------------
Hymenobacter_sp._PAMC_26554                ----------------------------------------LYDDVMPKV-YGIGAAVVIIGALFKILHW---------LMVGLGTEAVIFFLSA-FQ---WALVY--------------------------KNANVTPE-------------------------------------NDAKEYHMQVQTVTKNAVYEMELQDANTHLKM------------TGKDESLQQVSDLTGNLTSLNRVYGNMLNAM------------------------------
Cyclobacterium_amurskyense                 ---------------------------------------------MPKI-YGIGASIVILGAMFKILDW---------IGVGLSTEALIFFLSA-FE---WTKVY--------------------------SKAKIGPE-------------------------------------EGAKAYKDQLVNVTRNNVYEEELKDSNMHAKI------------AGKEETFKELAKLNKNVQSLNNVYGGMLSAM------------------------------
Hymenobacter_sp._APR13                     ---------------------------------------------MPKI-YGIGAAVVIIGALFKIQHW---------LIVGLGTEAVIFFLSA-FQ---WSLVY--------------------------KDANVTPE-------------------------------------KDAKEYHVQVQNVTKNAVYEMELQDANTHLKL------------AGKDEKFKEVAALTGNLNSLNRVYGNMLNAM------------------------------
Echinicola_vietnamensis_DSM_17526          ----------------------------------------FYGSIMPKI-YGIGAAVVILGAMFKILDW---------IGVGLSTEAAIFFLSA-FE---WSRVY--------------------------EDANIGPD-------------------------------------QEAKDYRDQVVSVTQNAVYEMELQDANSHVKV------------AGKEETFKELAKLNKNVSSLNNIYGGMLTAM------------------------------
Hymenobacter_sp._DG5B                      ----------------------------------------LYDTLMPKI-YGIGAAVVIVGALFKIEHW---------LIAGLSTEAVIFFLSA-FQ---WSLVY--------------------------KNANVTPE-------------------------------------SDAKEYHMQVQNVTKNAVYEMELQDANTHLKL------------AGKDEQFQQVSDLTSNLTSLNRVYGNMLNAM------------------------------
Hymenobacter_sp._DG25A                     ----------------------------------------LYDVLMPKI-YGIGAAVVIVGALFKIEHW---------LIVGLSTEAVIFFLSA-FQ---WSLVY--------------------------KDANVTPE-------------------------------------SDAKEYHLQVQNVTKNAVYEMELQDANTHLKL------------AGKEEQFKEVTSLTTNLNSLNRVYGNMLNAM------------------------------
Capnocytophaga_haemolytica                 --------------------------------------------FFNLV-YGLGASVVILGALFKLTHM---------LTIGMVTEAIIFAISA-FE---WSLVY--------------------------AEARIDAN----------------------------------------------------NSLYKLQLERTERQVS-----------------DSLNQMLSFKDNLRSLNTIYGGMLSAM------------------------------
Capnocytophaga_sp._oral_taxon_323          --------------------------------------------LFNMV-YGIGASVVIIGALAKILHV---------LAVGMGTEAFVFFFSA-FE---WSLVY--------------------------AEARIDAN----------------------------------------------------NSLYKLQLERTERQVS-----------------DSLNQMLTFKDNLRSLNTIYGGMLSAM------------------------------
Capnocytophaga_ochracea_DSM_7271           --------------------------------------------LFNMV-YGIGASVVIIGALAKILHV---------LAVGMGTEAFVFFFSA-FE---WSLVY--------------------------AEARIDAN----------------------------------------------------NSLYKLQLERTERQVS-----------------DSLNQMLTFKDNLRSLNTIYGGMLSAM------------------------------
Dyadobacter_fermentans_DSM_18053           ------------------------------------------------------------------------------LTAGLGTEVLIFLLYA-LQTLTWTRVY--------------------------DNAKLSPD-------------------------------------KDAQSYRDQFQQITKNAVYELELQDTTKHLKL------------ATKEQVFKEMSRLTNNISSLNGIYGNMLTAM------------------------------
Lutibacter_sp._LP1                         --------------------------------------------LFNYA-YGIGAAIVILGALFKIQHW---------LSIGMIVEAAVFFVSA-FD---WSLVY--------------------------KDAKLDAS----------------------------------------------------NSLYKLQLDSTSRQAE-----------------GKLKQMESLTTNLSSLNDVYGGMLSAM------------------------------
Polaribacter_sp._LPB0003                   --------------------------------------------LFNIA-YNIGASIVILGALFKLNHY---------LAVGLIAEAIIFFLSA-FE---WSKVY--------------------------QEAKIDSN----------------------------------------------------NSLYKIQVENTTKQAQ-----------------ERLHQMQSLAKNLSSLNGVYGNMLSAM------------------------------
Maribacter_sp._T28                         --------------------------------------------LFNMA-YGLGASVVIIGALFKILHW---------LAIGLITEALIFAISA-FE---WALVY--------------------------KEAGVDAS----------------------------------------------------NSLYKVQLESASKQAS-----------------SALKQMASLSTNLSSLNGVYGGMLSAM------------------------------
Tenacibaculum_sp._LPB0136                  --------------------------------------------LFNMA-YGIGAAVVILGALFKILHW---------LMVGMIVEAIVFFISA-FE---WTKVY--------------------------SEAKLDAG----------------------------------------------------NSLYVNQVESAQKQSD-----------------SRLQQMDSLATNLSSLNGVYGGMLSAM------------------------------
Muricauda_lutaonensis                      --------------------------------------------LFNMA-YGLGASVVIIGALFKILHW---------LAVGLITEALIFAISA-FE---WSLVY--------------------------KQANIDSQ----------------------------------------------------NSLYKVQLESASRQAS-----------------GALKQMESLASNLSSLNGVYGGMLSAM------------------------------
Cellulophaga_lytica                        --------------------------------------------LFNMA-YGLGASVVIIGALFKILHW---------LAIGLITEALIFAISA-FE---WSLVY--------------------------KEAGVDAE----------------------------------------------------NSLYKVQLESASRQAS-----------------SALKQMESLATNLSSLNGVYGGMLSAM------------------------------
Cellulophaga_lytica_DSM_7489               --------------------------------------------LFNMA-YGLGASVVIIGALFKILHW---------LAIGLITEALIFAISA-FE---WSLVY--------------------------KEAGVDAE----------------------------------------------------NSLYKVQLESASRQAS-----------------SALKQMESLATNLSSLNGVYGGMLSAM------------------------------
Sediminicola_sp._YIK13                     --------------------------------------------LFNMA-YGLGASIVIIGALFKILHW---------LAVGLITEALIFAISA-FE---WSLVY--------------------------KEAGVDAE----------------------------------------------------NSLYKVQLDSASRQAS-----------------SALKQMASLATNLSSLNGVYGGMLSAM------------------------------
Maribacter_sp._1_2014MBL_MicDiv            --------------------------------------------LFNMA-YGLGASVVIIGALFKILHW---------LAIGLITEALIFAISA-FE---WSLVY--------------------------KEAGVDAN----------------------------------------------------NSLYKVQLESASKQAS-----------------SALKQMASLSTNLSSLNGVYGGMLSAM------------------------------
Polaribacter_reichenbachii                 --------------------------------------------TMNFV-YGMGAAVVIIGALFKIQHI---------LTIGLIVEAGVFAVSA-FD---WSKVY--------------------------KEAKIDAT----------------------------------------------------NSLYKVQVENTSKQAS-----------------QKLKQMDSLAKNLSSLNGVYGNMLSAM------------------------------
Flavobacterium_sp._PK15                    --------------------------------------------AMNFA-YGMGAAVVIVGALFKITHF---------LSIGLITEAFIFALSA-FE---WTLVY--------------------------KDAKIDGE----------------------------------------------------NSLYKVQLESASRNAE-----------------SKLKQMQSMTANISSLNQVYGGMLTAM------------------------------
Flavobacterium_branchiophilum_FL-15        --------------------------------------------VMNFT-YGMGAAVVIIGALFKIEHL---------LKIGLITEAFIFALSA-FE---WSLVY--------------------------KDAKIDGE----------------------------------------------------NSLYKLQLQSAEKNAQ-----------------LKLKQMQSLTSNLTSLNNVYGGMLSAM------------------------------
Polaribacter_sp._MED152                    --------------------------------------------TMNFV-YGMGAAVVIIGALFKIQHI---------LTIGLLVEAGVFAISA-FD---WSKVY--------------------------HEAKIDAE----------------------------------------------------NNLYKVQVENSSKQTE-----------------ERLKQMDSLAKNLSSLNGVYGNMLSAM------------------------------
Flavobacterium_johnsoniae                  --------------------------------------------AMNFA-YGMGAAVVIVGALFKITHF---------LSVGLVTEALIFALSA-FE---WTLVY--------------------------KEAKIDGE----------------------------------------------------NSLYKVQLESASRNAE-----------------SKLKQMASMTANIASLNSVYGGMLSAM------------------------------
Flavobacterium_johnsoniae_UW101            --------------------------------------------VMNFA-YGMGAAVVIVGALFKITHF---------LSIGLLTEALIFALSA-FE---WTLVY--------------------------KEAKVDGE----------------------------------------------------NSLYKVQLESASRNAQ-----------------AKLKQMASMTANIASLNSVYGGMLSAM------------------------------
    ;
end;

begin mrbayes;
   set autoclose=yes nowarnings=no autoreplace=no;
   lset rates=invgamma;
   prset aamodelpr=fixed(lg);
   mcmc ngen=50000000 samplefreq=5000 printfreq=5000 Mcmcdiagn=yes Diagnfreq=1000 append=yes;
   sump;
   sumt;
end;
