# Supplementary material for: Phylogenetic comparison between Type IX Secretion System (T9SS) protein components suggests evidence of horizontal gene transfer
Source: PeerJ. 2020 Jun 26;8:e9019. doi: 10.7717/peerj.9019 (PMC7323717; doi:10.7717/peerj.9019)
Supplement: Supplemental Information 1 — T9SS components sequences, alignment of each T9SS protein family, NEX files used as input for MrBayes tool, genome annotation (GFF) file for Porphyromonas gingivalis and detailed Bayesian Inference trees with support values. [file peerj-08-9019-s001.zip › supplemental/Supplemental files/Supplemental Data S3/porm.nex]

#NEXUS

[ Data from: personal data ]

begin data;
    dimensions ntax=159 nchar=406;
    format datatype=protein interleave=no gap=-;
    matrix
Porphyromonas_gingivalis_A7A1-28				NANRQKMINLMYLVFIAMMALN-VSSEVLDGFDKVDKSLASSIDGSDKRN-NLVLSELNTAY----KVWYERSLVLQKEADSLCTFIDDLKLAIAR----------DNLDASSVIMLKGS-TLRKEVDKFRELVAT----------------------------SWESSLF-ENMPTVAAITLLTKLQSDVRYAQGEVLADLVKSVDVGDYRVNSITAQVISQIVMSGDTYKANIVLSSVD----------GLFTATAGA-------TYPVKGYIEMMGN-GVKIRRDF-------------------------SVAPTMMNVLYAG--IDNPINI-AVPG--WIARP-----KTTLRVRAL--PDPLP--G-------VNYTVVKFQLV-A-SQNL--GKGK--- 				
Porphyromonas_gingivalis_AJW4					NANRQKMINLMYLVFIAMMALN-VSSEVLDGFDKVDKSLASSIDGSDKRN-NLVLSELNTAY----KVWYERSLVLQKEADSLCTFIDDLKLAIAR----------DNLDASSVIMLKGS-TLRKEVDKFRELVAT----------------------------SWESSLF-ENMPTVAAITLLTKLQSDVRYAQGEVLADLVKSVDVGDYRVNSITAQVISQIVMSGDTYKANIVLSSVD----------GLFTATAGA-------TYPVKGYIEMMGN-GVKIRRDF-------------------------SVAPTMMNVLYAG--IDNPINI-AVPG--WIARP-----KTTLRVRAL--PDPLP--G-------VNYTVVKFQLV-A-SQNL--GKGK--- 			
Porphyromonas_gingivalis						NANRQKMINLMYLVFIAMMALN-VSSEVLDGFDKVDKSLASSIDGSDKRN-NLVLSELNTAY----KVWYERSLVLQKEADSLCTFIDDLKLAIAR----------DNLDASSVIMLKGS-TLRKEVDKFRELVAT----------------------------SWESSLF-ENMPTVAAITLLTKLQSDVRYAQGEVLADLVKSVDVGDYRVNSITAQVISQIVMSGDTYKANIVLSSVD----------GLFTATAGA-------TYPVKGYIEMMGN-GVKIRRDF-------------------------SVAPTMMNVLYAG--IDNPINI-AVPG--WIARP-----KTTLRVRAL--PDPLP--G-------VNYTVVKFQLV-A-SQNL--GKGK--- 		
Porphyromonas_gingivalis_W83					NANRQKMINLMYLVFIAMMALN-VSSEVLDGFDKVDKSLASSIDGSDKRN-NLVLSELNTAY----KVWYERSLVLQKEADSLCTFIDDLKLAIAR----------DNLDASSVIMLKGS-TLRKEVDKFRELVAT----------------------------SWESSLF-ENMPTVAAITLLTKLQSDVRYAQGEVLADLVKSVDVGDYRVNSITAQVISQIVMSGDTYKANIVLSSVD----------GLFTATAGA-------TYPVKGYIEMMGN-GVKIRRDF-------------------------SVAPTMMNVLYAG--IDNPINI-AVPG--WIARP-----KTTLRVRAL--PDPLP--G-------VNYTVVKFQLV-A-SQNL--GKGK--- 			
Porphyromonas_gingivalis_TDC60					NANRQKMINLMYLVFIAMMALN-VSSEVLDGFDKVDKSLASSIDGSDKRN-NLVLSELNTAY----KVWYERSLVLQKEADSLCTFIDDLKLAIAR----------DNLDASSIIMLKGS-TLRKEVDKFRELVAT----------------------------SWESSLF-ENMPTVAAITLLTKLQSDVRYAQGEVLADLVKSVDVGDYRVNSITAQVISQIVMSGDTYKANIVLSSVD----------GLFTATAGA-------TYPVKGYIEMMGN-GVKIRRDF-------------------------SVAPTMMNVLYAG--IDNPINI-AVPG--WIARP-----KTTLRVRAL--PDPLP--G-------VNYTVVKFQLV-A-SQNL--GKGK--- 			
Porphyromonas_gingivalis_381					NANRQKMINLMYLVFIAMMALN-VSSEVLDGFDKVDKSLTSSIDGSDKRN-NLVLSELNTAY----KVWYERSLVLQKEADSLCTFIDDLKLAIAR----------DNLDASSVVMLKGS-TLRKEVDKFRELVAT----------------------------SWESSLF-ENMPTVAAITLLTKLQSDVRYAQGEVLADLVKSVDVGDYRVNSITAQVISQIVMSGDTYKANIVLSSVD----------GLFTATAGA-------TYPVKGYIEMMGN-GVKIRRDF-------------------------SVAPTMMNVLYAG--IDNPINI-AVPG--WIARP-----KTTLRVRAL--PDPLP--G-------VNYTVVKFQLV-A-SQNL--GKGK--- 			
Porphyromonas_gingivalis_ATCC_33277				NANRQKMINLMYLVFIAMMALN-VSSEVLDGFDKVDKSLTSSIDGSDKRN-NLVLSELNTAY----KVWYERSLVLQKEADSLCTFIDDLKLAIAR----------DNLDASSVVMLKGS-TLRKEVDKFRELVAT----------------------------SWESSLF-ENMPTVAAITLLTKLQSDVRYAQGEVLADLVKSVDVGDYRVNSITAQVISQIVMSGDTYKANIVLSSVD----------GLFTATAGA-------TYPVKGYIEMMGN-GVKIRRDF-------------------------SVAPTMMNVLYAG--IDNPINI-AVPG--WIARP-----KTTLRVRAL--PDPLP--G-------VNYTVVKFQLV-A-SQNL--GKGK--- 				
Barnesiella_viscericola_DSM_18177				LSPRQKMINLMYIVLTAMLALN-VSSDVLNGFKQVEDGLERSTSNASLQN-DALYQKLAAFN----GQWYKKSLDVKRETSQLYNYIDSLKTLIVK----------DDLEAASYIMLQGA-KLRKMIDEYRTLISG----------------------------LWETTMF-ENMPVIAAVTILTKIQSDVRYAESEALHTLINNIDEGDVRVNQLNAFVISKNIMRGGKYSANIVLAAID----------GLYETYCGS-------IFDFQGYLEVPRG-GSMTRHEF-------------------------TISATLMNVLYAG--IGNPISI-SVPG--WIAKP-----NTQFRVRQL--PDPMP--G-------VSYRVLRFETV-A-NRRL--SRGK--- 				
Fermentimonas_caenicola							NSPRQKMINLMYLVFIAMLALN-VSAEVLDGFGLVDNSLRDSSTTLSSRN-DLILNELAQYK----EEWYNRGMEVRTMTDSLTKYIQQLKYLMVR----------DDLEAASVVMLEGK-KLKNAIDNYRNNITQ----------------------------SWEASHF-ENMPLAAAVTILTKIENDIVTAEGEALENILNSVDAGDFRVNQLNAYLISDIVFRGSNYRARVVLTAED----------NSFTLPANT-------TFPIDGHLEISGN-GTIIRRDF-------------------------TIAPSLMNVLYAG--IENEVSI-SVPG--WYATP-----SREFGVRAL--PDPTP--G-------IPFRVTEFRTL-S-RRRL--SRGS--- 	
Bacteroides_cellulosilyticus					DSPRQKMINLMYIVLMAMLALN-VSSDVLNGFSLVDESLSRTTANSTVQN-QSLYDGLAGAN----GPWFEKAVRVKNMSDSLYTYVDELKLRIVK----------EDLEAASFVMLQGK-ALFNRINQYRENILT----------------------------NWQEYIF-ENTPVAAAVTLLTKLQSDVRYAEGEVLHLLTQNTDVQDVRVNQLQAYVISQNVVRGGTYSARVILAAVD----------GWFETVCNR-------EFFLDGYLELAQG-GEVLRREF-------------------------TVSATMMNVLYAG--YDNPISI-SVPG--YIAHP-----DYTYRVRQL--PDPSP--G-------INFRVLGFETV-A-SRRL--SRGK--- 			
Parabacteroides_distasonis_ATCC_8503			NSPRQRMINLMYLVFIAMMALN-VSSEVLDGFELVEGSLRTSIDNSSRRN-KIVADEMEAYY----GEWALKAREVKRASDSLYTYIQDLKIRIAK----------DDLEAASRVMLEGK-KLRAEIDKYRIWMGG----------------------------TWEEALF-ENMPVAAAVTLLTKMQSDVRYAEGEVLSNLLNSVDVGDYRVNQITAQVISQIVMRGSQYKANIVLSAVD----------GVFTVNTGA-------TFPIKGYIEMPNS-GSIMRRDF-------------------------TVAPTLMNVLYAG--IANPMRI-AVPG--WEARP-----KTTFRVRAL--PDPLP--G-------VKYTVLRFELT-T-NRNL--SKGK--- 					
Porphyromonas_asaccharolytica_DSM_20707			NRNRQKMINLMYLVFIAMVALN-VSSEVLSGFVLVERSLTHTIEGAQQSN-DNIMKGLSTAY----EPWYRKGLALTAYADSLYNEIDQLRLLIAQ----------DDMNAPTTVMLRGA-KLRESIEAFRTYTTQ----------------------------SWEQQIF-ENIPTIASLTMLTKLQSDIRSVEGDVLSDLVQNIDSGDLRVNKIAAQVISQLVMQGSQYEASIVLSSYD----------GVYRVTATK-------TFPISGYIETELP-GTAVKQPF-------------------------TVAPTMMNVLYAG--INNPISI-AVPG--WIAKP-----ETSLRVRAL--PDPLP--G-------VPYQVVRFQLL-P-TRNM--AKGK--- 					
Proteiniphilum_saccharofermentans				NSPRQKMINLMYLVFIAMLALN-VSVEVLDGFEMVDNSLGNSSGTMLERN-RLIMDELTAYH----GEWYRKGVQVRAMSDSLTRYIGELKLRMVR----------DDLEAASVVMLEGR-KFRNTIDTYRDSVTQ----------------------------SWEASLF-EQMPLAAAITMLTKIENDIRSSEGEALSNILHNVDIGDFRVNRLNAYIISDIVIQGGSYNARIVLSAED----------GSFSVRADR-------TFPVEGYLEMTGS-GSVTRRPF-------------------------TIAPTLMNVLYAG--IDNEIGI-SVPG--WVARP-----IKEFRVRAL--PDPTP--G-------IPFRVTSFRTV-S-RRRL--ARGS--- 				
Petrimonas_mucosa								NSPRQKMINLMYLVFIAMLALN-VSADVLRGFDIIGDTLERSTEKMQAKN-GSILKQLENYN----GEWYGKAMQVKRMSDSLVNHIDELKQQIVR----------ENWDATATVMLQGE-RLRAAIESYRRVVAA---------------------------FSWEESLF-REMPVSAAVTILSKIQNDIRLSESEALRSLLDAIDGNDLRVNQLQAYVISKVLFQGDTYKARIILSAAD----------GLFTVGSTS-------TFPVEGYIEMAGG-GNVVRKAF-------------------------TIAPTLMNVLYAG--IPNEISI-SAPG--WEATP-----SRNFRIRPL--PDPTP--G-------IPFRVISFRTL-S-RRRL--QRGR--- 
Prevotella_ruminicola_23						VSPRQRMINLMYVVLMAMLALN-VSNEVLNGFSIVEESLNRTTGNSAKEN-LAIYKTFEQQL----REWYGKAQQVRQMSDSLYNFAASLKQAIVV----------EDQEPANYVMLQGQ-KLYKAINSFRERMLT----------------------------NWAEYMF-ESMPAAAAVTLLSKLQSDVRYAEGEVLHTLVQNIDVKDVRVNLLDAFVISKTIVRGDRFSARIVMAAVD----------GLYETVCGK-------DFTLKGYMEMVNG-GDRIRREF-------------------------TVSADLMNMLYAG--YANPISI-SVPG--YIARP-----QYTFRVRKL--PDPTP--H-------IAFRVQSFETV-A-QRKL--ARNR--- 		
Tannerella_sp._oral_taxon_HOT-286				NSPRQKMINLMYLVFIAMMAMNDTSSEVLSGFELVEKSLRESAATAADRN-RKTLEELEAAN----GEWYKKGVEVKKQSDELFEYIQQLKLRIIR----------EDLDAASEIMLEAA-KLKKRLEAYRAAMSR----------------------------SWETALF-ENMPMASAVTILTKYQNDIRYVEGEALASIARSVDVGDYRVNKIVAQVVSQIVMSGTPYEAAIVLSAID------PR--GTYTVGTGS-------TFPVQGYLKVPGK-PYY----F-------------------------TVASALMRVLYAGRVRENEIEI-AVPG--RYAVP-----DFTFKVRQL--PKAQP--G-------IECRVKQFTLT-G-SRNL--QRGK--- 				
Tannerella_forsythia_3313						NSPRQKMINLMYLVFIAMMALN-YSSEVLNGFDLVERGLRESATIASVRN-KKALETMEAAN----GEWYRKAIDVKQQSDELVDYLQNLKIRIVQ----------ENMDASSEVMTEGK-KLREHLETYRSKVVT----------------------------SWESIMF-ENIPVAAAVTILTKYQNDIRYVEGEVLADITKSVDVGDYRVNKIVAQVVSQIVMSGTPYQANIVLSAID------PK--GIYTVGTGS-------TFPVQGYLKVPGK-PYY----F-------------------------TVASALMRVLYAGRVRENEIDI-AVPG--RYAVP-----DYPFKVRQL--PKAQP--G-------IECRVKNFTLT-N-SRNL--QRGK--- 		
Tannerella_forsythia_KS16						NSPRQKMINLMYLVFIAMMALN-YSSEVLNGFDLVERGLRESATIASVRN-TKALETMEAAN----GEWYRKAIDVKQQSDELVDYLQNLKIRIVQ----------ENMDASSEVMTEGK-KLRERLETYRSKVVT----------------------------SWESIMF-ENIPVAAAVTILTKYQNDIRYVEGEVLADITKSVDVGDYRVNKIVAQVVSQIVMSGTPYQANIVLSAID------PK--GIYTVGTGS-------TFPVQGYLKVPGK-PYY----F-------------------------TVASALMRVLYAGRVRENEIDI-AVPG--RYAVP-----DYPFKVRQL--PKAQP--G-------IECRVKNFTLT-N-SRNL--QRGK--- 		
Tannerella_forsythia_92A2						NSPRQKMINLMYLVFIAMMALN-YSSEVLNGFDLVERGLRESATIASVRN-KKALETMEAAN----GEWYRKAIDVKQQSDELVDYLQNLKIRIVQ----------ENMDASSEVMTEGK-KLRERLETYRSKVVT----------------------------SWESIMF-ENIPVAAAVTILTKYQNDIRYVEGEVLADITKSVDVGDYRVNKIVAQVVSQIVMSGTPYQANIVLSAID------PK--GIYTVGTGS-------TFPVQGYLKVPGK-PYY----F-------------------------TVASALMRVLYAGRVRENEIDI-AVPG--RYAVP-----DYPFKVRQL--PKAQP--G-------IECRVKNFTLT-N-SRNL--QRGK--- 		
Prevotella_sp._oral_taxon_299_str._F0039		VSPRQKMINLLYVVLMAMLALN-VSTEVLEGFSVVEESLNRTTENATKEN-GSIYDSFAKHM----KAWFDKATSVKQMSDSLYNFAQQLKVAIVK----------EDLESAAHVMLKGK-ALFNAINSYRTRIVS----------------------------NWQEYMF-EGMPVAAAVTLLSKLQSDVRHAEGTVLHSLVANVDVKDIRVNKLTAFVISRTVMTGDRFVSRIVMAAVD----------NIYEFAAGG-------EHSFSGFITMKDG-GSIIRRDF-------------------------TVSADLMNVLYAG--FDNPISI-SIPG--FIAKP-----KYTFQVRKL--PDPIA--N-------IKFNVTSFETV-G-HRKL--SRNK--- 						
Prevotella_melaninogenica_ATCC_25845			ISPRQKMINLMYVVLMAMLALN-ISTEVLNGFSVVEESLNRTTGNSSKEN-DAIFGELDQMM----KQWFMMASTVREMSDSLYNYAQALKVAIVR----------DNIEAASYIMLQGH-KLYEAINSYRARILQ----------------------------NWEEYMF-ENMPVAAAVTLLSKLQSDVRYAEGEVLHTLVANVGLKDIRVNKLQAFVVQTRLYPGETMTAQMFMGAVD----------NQITVKAGA-------KHTLSGYILIKDL-GNVLRRNF-GGPQPKEYSPQGMQKVP-------TIAADLMNVLYAG--FDNPITI-SIPN--FIARP-----DYQFRVRKL--PDPSP--G-------IPFSVTSFRVV-A-SRQL--SRNK--- 					
Prevotella_fusca_JCM_17724						ISPRQKMINLMYIVLMAMLALN-ISTEVLNGFSVVEESLNRTTGNSSKEN-DAIFGELDQMM----KQWFMMASTVREMSDSLYNYAQSLKVAIVR----------DNIEAASYIMLQGH-KLYKAINTYRARILQ----------------------------NWEEYMF-ENMPVAAAVTLLSKLQSDVRYAEGEVLHTLVANVGLKDLRVNKLEAFVVQTRLYPGETMTAKMFMGAVD----------NQITVKAGA-------KHTLSGYILVKDL-GNVLRRNF-GGPQPKQYSPEGMQKVP-------TIAADLMNVLYAG--FDNPITI-SIPN--FIARP-----EYQFRVRKL--PDPSP--G-------IPFNVTSFRVV-A-SRQL--SRNK--- 		
Prevotella_dentalis_DSM_3688					VSPRQKMINLMYIVLLAMLALN-ISTEVLNGFAVVEESLNRTTNNASSEN-EALYGDFKDQM----RAWFEKATAVKAMSDSLFNFAQELKVAIVR----------DNVDAAGTVMLRGG-RLYRAINSYRERILQ----------------------------NWQEYMF-ENMPVAAAVTLLSKLQNDVRHAEGDVLHTLVSNIDLKDIRVNKLSAFVVKTTLYPGERFTANIVMAAID----------GQYSFTAGG-------DHQFSGYILMRNA-GDVLRRDF-------------------------TVAADLMNVLYAG--YRNPISV-SVPG--YVAVP-----PFTFKVRRL--PDPTP--T-------IQFQVSSFSAV-A-GRRL--SHGR--- 			
Prevotella_denticola_F0289						ISPRQKMINLMYIVLMAMLALN-ISTEVLNGFSVVEESLNRTTGNSTKEN-EAIFGELDQMM----REWFMMASTVREMSDSLYDYAQSLKVAIVR----------DNIEAASYIMLQGH-RLYEAINSYRSRILR----------------------------NWEEYMF-ENMPVAAAVTLLSKLQSDVRYAEGEVLHTLVANVGLKDLRVNKLQAFVVQTRLYPGESMTARMFMGAVD----------NQITVRAGA-------RHTLNGYILIKDM-GNVLRRNF-GGPQPRQYSPEGMQKVP-------TIAADLMNVLYAG--FDNPITI-SIPN--FIARP-----EYKFRVRKL--PDPSP--G-------IPFAVTSFRVV-T-SRQL--SRNK--- 		
Prevotella_enoeca								ISPRQKMINLMYVVLMAMLALN-VSTEVLNGFSIVEDSLNRTTANATREN-KAIYGDFESQL----KAWFAKATQVREMSDSLFDFVQSLKEEIVR----------DDLEAANRVMLQGK-RLFQAINAYRKHILS----------------------------NWQEYMF-EDMPVAAAVTLLSKLQSDIRYAEGEVLHTLATEIDIKDIRVNKLQAFVISRTVVSGDQFAARIVMAAVD----------GLYRFATSG-------EHSFGGVIAMQTP-GGFIRRPF-------------------------TVSADLMNVLYAG--FDNPLSV-SIPG--FVVHP-----RFTFHVRKL--PDPTA--G-------IDFRVTGFESV-A-LRRL--ARGR--- 
Pedobacter_steynii								QTTRQKMINIMYLVLLAMLALN-VSDTILNAFKNINDSLVTSKTNVNTSI-EQLFAAFQNTL----QPIWESANKAKAYADELTNYIQKLKDQFAL----------SNMDIAQGIMIEGD-KLQTKINETREKLIA----------------------------NWADINFGEGTPLTAANTILTKLQSDVKNAEAEVVKKLFGNMDKALVNLDQFDAVAVSSYVIQGQPYTAQVFLTASD----------GVYTGSTGS-------VFKWVGTIRVKQT-GKVMEYKTP------------------------TVSPDKMNVIYAG--IPNPFSV-SAAG--YTVNV-----SQTFRVKAL--PTPKA--L-------VKYRVIRFSAT-A-GNSI--KPGA--- 
Parabacteroides_sp._YL27						LSPRQKMINLMYIVLTAMLALN-VSSDVLDGFGQVEEGLARSNATVDQRN-EAVFRRLEAFA----AAWLDKAAEVRSTTSRVYGLIDTLKMAIAI----------DNLDAASIVMLKGK-HLRSTIDYYRNYIGS----------------------------LWEEAMF-ENKPVIAAITLLTKLQSDIRYAEGEALSTLLANVDAGDVRVNELNAFVISRNVMRGSRYSANIVLAAVD----------GLFETLASS-------NFDYSGYLEVPHG-GTVTRHDF-------------------------TISATMMNVLYAG--IDNPMSI-SVPG--WVARP-----TTSFRVRKL--PDPAP--G-------VSYRVLSFETV-S-QRRL--QRGK--- 		
Prevotella_intermedia							VSPRQKMINLMYVVLMAMLALN-ISTEVLNGFSIVEESLNRTTGNSSMEN-KAIFDELEQMM----KAWFAMASTVRNMSDSLFNYAQQLKIDIVK----------ENLEAAGIVMLQGH-KLYDAINSYRERILN----------------------------NWEEYMF-ENMPTSAAVTLLSKLQSDIRYAEGEVLHTLVANVGLKDLRVNKLQAFVVQTRLYPGETLTAQMLMGAVD----------NKITLRAGA-------KHTISGYMLIKDL-GNVIRRNF-GGPKPERYSPDGMQQVP-------TIAADLMNVLYAG--FDNPITI-SIPN--FIARP-----EYKFRVRKL--PDPAP--G-------IPFSVTSFRTV-S-QRHL--SRNK--- 	
Prevotella_intermedia_ATCC_25611___DSM_20706	VSPRQKMINLMYVVLMAMLALN-ISTEVLNGFSIVEESLNRTTGNSSMEN-KAIFDELEQMM----KAWFAMASTVRNMSDSLFNYAQQLKIDIVK----------ENLEAAGIVMLQGH-KLYDAINSYRERILN----------------------------NWEEYMF-ENMPTSAAVTLLSKLQSDIRYAEGEVLHTLVANVGLKDLRVNKLQAFVVQTRLYPGETLTAQMLMGAVD----------NKITLRAGA-------KHTISGYMLIKDL-GNVIRRNF-GGPKPERYSPDGMQQVP-------TIAADLMNVLYAG--FDNPITI-SIPN--FIARP-----EYKFRVRKL--PDPAP--G-------IPFSVTSFRTV-S-QRHL--SRNK--- 							
Prevotella_intermedia_17						VSPRQKMINLMYVVLMAMLALN-ISTEVLNGFSIVEESLNRTTGNSSMEN-KAIFDELEQMM----KAWFAMASTVRNMSDSLFNYAQQLKIDIVK----------ENLEAAGIVMLQGH-KLYDAINSYRERILN----------------------------NWEEYMF-ENMPTSAAVTLLSKLQSDIRYAEGEVLHTLVANVGLKDLRVNKLQAFVVQTRLYPGETLTAQMLMGAVD----------NKITLRAGA-------KHTISGYMLIKDL-GNVIRRNF-GGPKPERYSPDGMQQVP-------TIAADLMNVLYAG--FDNPITI-SIPN--FIARP-----EYKFRVRKL--PDPAP--G-------IPFSVTSFRTV-S-QRHL--SRNK--- 		
bacterium_L21-Spi-D4							ETPRQKMIGMMYLFLTAMLALN-VSKEVLHSFVLVNDSLSATVDNFTEKN-KSIYNDFEKQA----GKWRDLANQVKAKSNEINEYIKELKVEVVQ----------DNLDVGGEVMVRGP-VLKEKIIEFREFL------------------------------SWTSHHF-SHMPLAAVLTMLTKTQSDIRNAEADILRYFYGQISAQDFKFNDLEPVVLSNYVLKGTEYEAEVFIAAQD-GEYQQ--Y-GIYQVRANT-------DKEWGGLIAMRAP-GSIQQFPF-------------------------IISASANRVFYYG--VPNPLEV-SVPG--LAVKP-----SSTFSVKQIPPPTPVL--R------DIKYKVISFTVS-D-RQKA--SRNQ--- 	
Sphingobacterium_sp._21							ETPRQRMINIMYLVLLAMLALN-VSDTILDAFKNINDSLETSRSNVNNSV-EQLFMAFENTL----RPIYEKAKQARAIVGELNEYINTLKKEFEK----------DNMDIAPGLMIKGA-ELKEKINGTREKLLA----------------------------KWEEINFGDGTPLTAAMAILTKIQTDAQNAESDVVKRILGKMDQAVVNLDQFAAVAVSSYLIQGQPYTAEVFLTAYD----------GVYNVNTSK-------VFTWTGVIKVKQT-GTIKEYRTP------------------------VVSPDKMNVLYIG--VDNPLSV-SAPG--YVARV-----TTDFRVKRI--PDPIA--A-------AKFNITKFTMI-N-SNGI--GPGT--- 	
Chitinophaga_pinensis_DSM_2588					D-PRQKMINIMYLVLTAMLALN-VSAEILNAFNIVNNSINTSNKSITDKN-NDTYAAFEQKM----GPFKQKAEQVRTASAEMYTFLDSLKERIVR----------DNLDAPTRVMEQGP-LLEKKLTDLRANLLT---------EIG----------------DWTSYHF-NMVPTIAAVTILSKFQNDIKNSEALIIDDLYAQIGKRDFHFDKIRPFVSSKNLMEGQTLTAAIAVGAYS----------GEYSMVVSG-------EKTISGAVKMTDP-GQVINMPF-------------------------SISADKMNVLYIG--LQNPISI-SAGG--YSVTV-----SKEFRIKYI--PDPVL--G------GVRYEVVSYRIG-A-YRSL--RAGD--- 			
Pedobacter_heparinus_DSM_2366					ETTRQKMINIMYLVLLAMLALN-VSDTILNAFKNINDSLVTSKTNVNTSI-DQLFSSFQNTL----QPIWEKANKAKAYADELNSYVQQLKDKFVT----------ENMDIAQGIMIEGF-KLKAKINETREKLID----------------------------EWVDINFGEGTPLTAANTILSKIQSDVKNAEAEVVKKLFGNMDKALVNLDQFDAVAVSSYVIQGQPYTAQVFLTASD----------GTYTGGTGS-------VFKWSGVIRVKQT-GQVKEYKTP------------------------TVSPDKMNVIYAG--IANPFSV-SAAG--YSVMV-----SQQFRVKAL--PTPRA--A-------VKFRVVRFSAT-G-GNSI--KPGA--- 			
Sphingobacterium_sp._ML3W						ETPRQRMISILYLVLLALLALN-VPDTILDAFKNINNSLETSRSNVNNAV-QQLFTSFENTL----KPIYDKAKQAQAIIGDLNTYINSLKEELSK----------ENEDISPNLMIKGL-VLKDKINETRTKLLT----------------------------TWEEINFGNGTPLTAAMTILTKIQTDAQNAESDVVKLILGKMDQAIVNLDKFAAVAVTSYLVQGQPYKAEVFLTASD----------GVYTVPTNK-------IFSWTGVVQVKQT-GSMKEYRTT------------------------VVSPDKMNVLYIG--VDNPLSV-SAAG--YNARV-----TTEFRVKRI--PDPIA--A-------AKFKVTKFTMI-N-QNAI--VPGT--- 		
Mucilaginibacter_sp._PAMC_26640					ETPRQRMIGILYLVLLGLIALN-VPDSLLDSFKNITRSLDASRTNVTTGL-DATYSAYEATI----RQIEAQAKEASKASGELNAYIEEIKAELIK----------ESIDISSEVMVKGE-ILKGKIEATKDKLIQ----------------------------SWVDAYFGEGIPLGAALTTLAKVQADNKNAENEVVKKILGKVDRAQVTLNAFKAVAVSSYILAGQPYKAEVYLTAYD----------GTYTTGTSG-------LRSWTGTVSVKQV-GPPQNYPV-------------------------VVSPDKMNVLYIG--VPNPLSI-SAPG--YTATV-----SSDFRVKRI--PDPKP--R-------AQFKVTRFTLL-A-DSGV--TPGT--- 			
Sphingobacterium_sp._B29						ETPRQRMIGILYLVLLALLALN-VPDSILDAFKNINNSLETSKSNVSTAV-QQLFTAFENTL----KPIYDKAKKAQAIIGELNQYIGSLKEEFVK----------ENEDISPNLMIKGT-VLKDKINTTRTKLLA----------------------------SWEEINFGSGTPLTAAMTILTKIQTDAQNAESDVVKLILGKMDQAVVNLDKFAAVAVTSYLVQGQPYKAEVFLTASD----------GVYSINTSR-------IYTWTGVIKVKQT-GSYKEYRTP------------------------VVSPDKMNVLYIG--VNNPISV-SAPG--YNVKV-----STEFRVKRI--PDPIA--A-------ATFRVTKFTMI-G-QNGI--VPGT--- 		
Capnocytophaga_sp._oral_taxon_323				LSPRQKMINLMYLVFLAMIALN-MGKQVLDAFGLVNQKFESSNKRANEGT-SNALAELANKA----GEIYEQSKQIKELSDGLYSYIQDIKTKVED---------MDQSDFTDNYFFHAS-EFIEKMKTYREGVLK----------------------------KWLNFNF-EGFPYVATLAKLSMMQSDILTTQQEFFDTALAGSLKSQVSMTNYTTLLEKGAYYQGEKFDGSIVLGRKDD---------VKLNISAGN-------DHKITGNLYFDQ--GKRIAVPV------------------------AVISADKMNVVYRG--VANPITI-SMPG--WVMRP-----SKMFRIKNI--PRAVT----------LKLQVNEFKVF-S-RLRA--KRGD--- 				
Ornithobacterium_rhinotracheale_DSM_15997		LPPRQKMINLMYLIFIAMMAMQ-IDREVLRSFEGVNTSLTDASALASENN-NTFYEQIKNKA----QKVQAKAEEVRAKSNEVFEAIEAVKQQLIA---------LQNTDAVTNLFFTGA-ELKNKINQYHDFMLG-----------------------------WLYRMF-YNQPMVAALTNLSKIQSDVRTEEGNLVRNLLADKLQDEIELKAFQPIVD-PIVKKGEKVLANIAFGAYD----------ATFDLNTST-------TQTIRGTMTYKKP-GSTETMPF------------------------GSISADKMNVVYRG--VTNPITA-TING--YNYRV-----KKEFRIKPV--PPPQG----------VSFTVKSFKVK-N-SKNV--KPGD--- 						
Ornithobacterium_rhinotracheale_ORT-UMN_88		LPPRQKMINLMYLIFIAMMAMQ-IDREVLRSFEGVNTSLTDASALASENN-NTFYEQIKNKA----QKVQAKAEEVRAKSNEVFEAIEAVKQQLIA---------LQNTDAVTNLFFTGA-ELKNKINQYHDFMLG-----------------------------WLYRMF-YNQPMVAALTNLSKIQSDVRTEEGNLVRNLLADKLQDEIELKAFQPIVD-PIVKKGEKVLANIAFGAYD----------ATFDLNTST-------TQTIRGTMTYKKP-GSTETMPF------------------------GSISADKMNVVYRG--VTNPITA-TING--YNYRV-----KKEFRIKPV--PPPQG----------VSFTVKSFKVK-N-SKNV--KPGD--- 						
Paludibacter_propionicigenes_WB4				ETPRQKMIGMMYLVLTAMLALN-VSSEILNGFTMVDNSLHKTIESSDARN-KSLYADFEALN----KEWLDKAKVVKQKSDEIYKYIEDFKKKIIK----------DNLDKAAEYGINGK-ILQKKIEDYRDFLIK----------------------------PWDVALF-EGMPLSAVVTILTKYQSDIRTSEAEVVQYLKGQTDALDFRVNKITALVVSRYVIRGGKYSSRIVLSAVD----------GIYDINCAK-------SFNYSGFIKLPMT-GSIKTYPF-------------------------TVSNEDLNVVYRG--IDNKFGI-SVPG--YIIRP-----GGAYRVKYI--PDPKS--G-------ANFTVQSFTMV-S-RDRL--EGGD--- 				
Pedobacter_sp._PACM_27299						QTTRQKMINIMYLVLLAMLALN-VSDTILNAFKNINDSLQTSKNNVSSSI-DQLFAAFQNTL----QPIWENANKAKAYANELNDYVQKLKDQFVV----------SNLDIAQGIMIKGD-ELQKKINETREKLIS----------------------------NWADINFGEGTPLTAANTILTKIQSDVKNAEAEVVKKLFGDMDKALVNLDQFDAVAVSSYVIQGQPYTAQVFLTASD----------GTYTGSTGS-------VFKWSGTIRVKQT-GKVVEYRTP------------------------TVSPDKMNVIYAG--IPNPFSV-SAAG--FTVNV-----SQKFRVKAL--PTPKA--L-------VKYKVIRFAAT-A-GNSI--KPGA--- 		
Solitalea_canadensis_DSM_3403					QTARQQMINLMYLVLTAMLALN-VSAEVLNAFKTVRDGLDESSTNLDQTI-SKTMEAFQKSM----KEWYDKAQQAVKISNDLSAYIKGVKEEMVK----------DDLDVASRIMLKGP-EMKKKIREAREQLLS----------------------------SWENAQF-SSVPVTAAVTILTKLEGDVKNSEVEILKYLQSSIYASDVKFDKLKAVAVSSYVLVGQPYTAEVFLTATS----------AKFSTTASS-------EHTWGGKIVVVQP-GTTKDYPY-------------------------NVSADKMNVLYIG--VENPVSV-SAAG--YIAQV-----SRLYRVKQV--PPPTP--G-------MKFSVTGYTMY-P-AASV--TAGD--- 			
Pedobacter_cryoconitis							ETTRQKMINIMYLVLLAMLALN-VSDTILNAFKNINDSLDSSRTNVSTSI-DQLFTAFQNTL----QPIWDKANQAKKYADDLNGYIQQLKQQFNT----------GNQDIAQGIMIEGE-KLKAKINETREKLIA----------------------------KWEDINFGEGTPLTAANTVLTKIQSDTRNAEAEIVKKLFGNMDKSLVNLDQFAAVAVTSYVIQGQPYSAQVFLTASD----------GTYTGGTGS-------VFKWVGTIRVKQT-GQIKEYRTP------------------------TVSPDKMNVIYAG--IPNPFSV-SAAG--YSVSV-----SQQFRVKAL--PTPKA--A-------IKYKVIRFNAT-G-SNSI--KPGA--- 	
Niastella_koreensis_GR20-10						E-PRQKMINMMYLVLTALLALN-VSSEILNAFVTVNGSIVKSNAVIGDKN-NLTYASFDAKL----ERWAPKAQDAKKLSADLYAYIETLKADLEK---------ADNLDAAIRLMDKGK-ELYAKLGEFKKNILA------P--SVP----------------GWIQSYF-HMTPAIAALTILSKFQNDVKSSEAQVVDYYHSKIGEVKLVYNKFQAIATTTYAMPGDPVEITAGVGAFS----------AIFKTTASG-------EHPVNVVIEYQKP-GSIDRVTK------------------------ASIFLEKMNVLYIG--VDNPLTV-SGGS--YVAKP------FPMRLKYL--PPPAA--A-------APFQVVSYRVGAN-RTSA--GPGT--- 		
Flavisolibacter_sp._LCS9						E-PRQKMINLMYLVLTALLALN-VSAEILNAFKTVDNSLVATNKTINSST-ETIMASFEEKL----AEWMPKAQQAVALTKGLNDYIQGLKQDILK---------EDNQDVATRIMVKGK-DLYNKLAEYKKQMAA---------SVP----------------TWEGAYF-RMVPTVAALTMLSKFQNDVKTSENKVVSLFHEQVGQVKVRYNQFAAIVGSNYLMPGQELTINAGVGAFS----------AEWKTMASA-------TRQVPVNIQYMDQ-GNMKTISK-------------------------SIALDKMNVLYVG--IDNPVSI-AASG--YIAKV-----ASMFRVRTI--PTPVA--G-------LKYTVTSFTLT-N-TNRL--KPGA--- 		
Haliscomenobacter_hydrossis_DSM_1100			KEPRQLMINIMYLVLTAMLALN-VSAKIINAFFVIDKGIKTSNSRLADAN-NTTVRDMERNA----AKVVSTAKEVQAKSKEFIAYVETLREAMVE---------YKNKDITTRYLVNGA-KLEQKVNATREELIG----------------------------NWSEYTF-NQLPLAAAFPLMTKFQNDMKSSEAAILNYLSSLIGKSEVKVDQFIPISSKSYIIAGEQFESTISVGATS----------AKYTSGSGE-------VKTYKVEIAVKNPTGEVFSNSE------------------------VTVSADKMNVFYMG--VENPVTV-AAAGGNFTVRG-----SFEFRVKPI--PDPVA--G-------ARCDILGYTVI-G-ANQA--KPGD--- 					
Saprospira_grandis_str._Lewin					KEPRALMINLMYLVLTAMLALN-VSAEIINAFFMLDKGIKHTNEIVDKGL-EGTISAM-KTT----KPITAAAEKVPGEIKELLDYIDELRVNITN--GKGFTI-KKNKDVTQRLLVQGA-KLKELITSTRGKLIKLN--------------------------SWEAYVF-GYMPVAACYPLFRKYQNDAKNAAAQVINFLSNNMGNKVLVYDKFDVFSSKPYILLGETYEAEIALGAYS----------AKFTAKPSS-------TQKYTATITVENPLGETERVSK------------------------VTVAADKMNVFYIG--VDNPISV-AAAG--FIVNA-----SYPFRVKRI--PDPIA--G-------AQCKIQSFTMY-G-TRSA--KPGG--- 			
Flavobacterium_psychrophilum_JIP02_86			LTPRQKMINLMYLVFIAMLAMN-MSKEVLSAFGLMNEKFEGANTSSDAMN-AQMLTSLDSKA----LVASQTAHRVEGITKKFYDYIATLKGTVLE---------MDKGDNIDNAWFKGK-EIVATIEKYKADMKA----------------------------KYLEYHF-DKFPAVASLAKLSAWQSDVKKAESDVYSAALGKAAVAAASYSNYQAIVVKNAYFQGETVKGKVVLGRYD----------AVISLTAGS-------EQKINGQFTFLE--GKTIPLKF------------------------ATISADKMNVVYRG--VPNPMTI-SFAG--YVLRA-----KKEFRIKGL--PAPTG----------VTVNVTQFNIK-S-KAKA--TRGD--- 					
Flavobacterium_psychrophilum_FPG101				LTPRQKMINLMYLVFIAMLAMN-MSKEVLSAFGLMNEKFEGANTSSDAMN-AQMLTSLDSKA----LVASQTAHRVEGITKKFYDYIATLKGTVLE---------MDKGDNIDNAWFKGK-EIVATIEKYKADMKA----------------------------KYLEYHF-DKFPAVASLAKLSAWQSDVKKAESDVYSAALGKAAVAAASYSNYQAIVVKNAYFQGETVKGKVVLGRYD----------AVISLTAGS-------EQKINGQFTFLE--GKTIPLKF------------------------ATISADKMNVVYRG--VPNPMTI-SFAG--YVLRA-----KKEFRIKGL--PAPTG----------VTVNVTQFNIK-S-KAKA--TRGD--- 				
Flavobacterium_psychrophilum_FPG3				LTPRQKMINLMYLVFIAMLAMN-MSKEVLSAFGLMNEKFEGANTSSDAMN-AQMLTSLDSKA----LVASQTAHRVEGITKKFYDYIATLKGTVLE---------MDKGDNIDNAWFKGK-EIVATIEKYKADMKA----------------------------KYLEYHF-DKFPAVASLAKLSAWQSDVKKAESDVYSAALGKAAVAAASYSNYQAIVVKNAYFQGETVKGKVVLGRYD----------AVISLTAGS-------EQKINGQFTFLE--GKTIPLKF------------------------ATISADKINVVYRG--VPNPMTI-SFAG--YVLRA-----KKEFRIKGL--PAPTG----------VTVNVTQFNIK-S-KAKA--TRGD--- 				
Draconibacterium_orientale						----------MYIVLTAMLALN-VAAEVLEAFRVVDSSLLQTLEAVDMQN-AQIYSSFEQAY----QEWKDKADQLQNKSEEIINYVGALKDEVV-----------DDMNGPSELLIRAN-DLKNAVIEYREFLSS----------------------------TWESEHF-EDKPLIAVMTLLSKIQIDVKNSEASVAKYLYAEIDEGSFKFNRLGARVISNVVLMGDEYKAEVFLAAED----------ATYIGNTSQ-------KFTWSGLIKYKTP-GIIKSYPF-------------------------TMSATKMNVFYKG--LKNPFDV-GGGA--YVVEP-----TTEWRVKRV--PDPVA--G-------FGYRVTQFTME-N-RRNV--NVNS--- 		
Pseudopedobacter_saltans_DSM_12145				ETPRQKMIGIMYLVLMAMLALN-VSDTILNAFSTLNNSLVTSTEYVSQSL-DQAVNAFEQTM----KPILDKINQAKTVAGELFAYVDNLKKTLET----------DDLDVSPRIMIKGE-ELKKKINKTREKLLA----------------------------NWEQSNFGDGTPLTATITILSKIQTDVKNAENVVVRKFLSKMDEALVTLDAFAAVAVTSYVIQGQPYSAEVFLTAYD----------GVYTINTNS-------EFKWKGTIRVQQT-GTVKTYETP------------------------VVSPDKMNVLYIG--PDNPISV-SAPG--YVAKV-----TTKFRIKEV--PPPIA--K-------FKYRISKFTLF-D-NSNL--APGD--- 				
Bacteroidetes_bacterium_UKL13-3					ISPRQKMINMMYLVLTAMLALN-VSAEILKAFHMVEVSMDKAGVNIDEKN-RNTLKSIEAYN----NVIYKKSVEASKIADEASRYVTELKDFLIQ----------DNIELHANYLINGE-ALKNKINETREKLIA----------------------------TWQSEVF-EHTPLAAVVALLSKTVNDIKNTESQVLDILKAGLTDDIVIVENFEAKVIGTYITLGSEYSADIFLAA------------GKYTVNPSR-------EIEYSGVITTKRS-GKIETYPF-------------------------VISATKMNVVYIG--LENPISV-SVPG--YLLKV-----IQKYRVRPI--PKPTP--F------GIKFTPTEYYIV-A-ASNV--RSGD--- 			
Niabella_ginsenosidivorans						------MINLMYLVLTALLALN-VSSEVLNAFKTIDKSLTNANETIDKKT-QTIFASLTEKA----RIWAPKAERAKQLSDEISGYIESLKTQIKE-----------NLDVPTHLMVNGE-ELHKRLTDYKSALLA---------SMP----------------TWSAAYF-RSTPSVAAITILSKFQNDVKNAESQVVEFCHNKIGAVKVVYDEFQALATAQYLLPGQEFNITAGVGAFS----------AEYKTVAGG-------TYSKKVMISFVKP-GTTSTVTR------------------------LTVSADAVKVLYVG--LDNPISIGGGSG--YTARV-----HFEFRVKSV--PAPTA--G------GVKFTVSSYTITFN-SERA--QPGS--- 		
Gramella_flava_JLT2011							QSPRQKMINLMYLVFIAMMALN-MSKEVLTAFGLMNEKLAESSTATTQRN-SAFMAGLAEKV----APLKEKADKIDELSSNFTAYIDNLKNELQA---------MDKSNELDEMFFKGE-EFLNQIEIYREGVAS----------------------------PWLDYHY-QGFPLIASITKLTQMQVDVKSTESQILSAMLSGQLQSEVSLTNYQAIVVKTAFFSGENFKGKVVLGRVD----------VVLDFPAGN-------EQDIKGQLEFKE--DSTVVIPV------------------------AVISADKMNVVYRG--VQNPMTI-SIPG--YTMDV-----SKTFRIKDI--PRPVG----------LNLNVTGFKFK-N-RRRA--GRGE--- 	
Fluviicola_taffensis_DSM_16823					ETPRQKMIGMMYLVLTALLALN-VSKTILDAFVAIEENTQKSNVMQVDRG-SEFVSDISNEAENAQKKVMKQMKQVDQLSASLIQEIDRVKLELLRIK------PKDQYDIPMHILVKGK-MIWEHYNNFRSKLIH--VNPK-------LSSIYMNLTKQERV-HWIGQTF-DHSPLVAALASLSSMQQDILSARSLALAHLKSKVSTGEYSFNSIVGLAY--IANSGDEVELNVMMAAFD----------GIIRTKVGS-------EMVLKGTISIKNK-GQVKM----------------------------TISLPQLNVLYKG--YNN-----RVEG--HIAKV-----SFPFRVMIL--PNPDF----------AKFTILNWELSLN-H-----RQGK--- 			
Owenweeksia_hongkongensis_DSM_17368				QTPRQKMINMMYLVLTALLALN-ISKDILDALTKLNISLDQTVQTVDKKN-ADIYSAFAAAA----GEWNTKAQEVKKQSDDLYNYIAQLKTDLIE---------LDAREKPINYLLHAS-ELKSKIDAYRDNVSQ----------------------------SWESANF-EHFPLAAILPFLTDYQAKVRNTESDVISELQRNIGKSDLKFTGVRAIVMSNYVTQGDEYEAEVFLAAYD----------GKVTFKASS-------EQKWAGVIKISQM-KDPIEYPI------------------------VVISPTKMNVLYRG--VDNPLDI-GVPG--YMADV---N-SKEFRVKGL--PPAQG----------LDLTVTAFEIA-D-KSKL--RPGS--- 				
Gramella_forsetii_KT0803						QSPRQKMINLMYLVFIAMMALN-MSKEVLTAFGLMNEKLTASTANYEERN-NALMAGLATKV----TSIKADADKIHELSSNFTNYVEGVKDELKT---------MDQSSAMDEMFFRGE-EFLAQIETFRNGVSE--------L-------------------PWLKYRF-EGFPLVASITQLTQMQADIKSTESEILSSMLSGQLQSDVSLSNYQAIVIKPAFFSGENFSGKVVLGRFD----------VVLEFPAGN-------EQKISGELQYME--DSLKSISI------------------------AVISADKMNVVYRG--VQNPMTI-SIPG--YLMDV-----KKTFRVKDI--PRPVG----------LNLNVSSFKFK-S-RRRA--GRGE--- 		
Gramella_sp._LPB0144							QTPRQKMINLMYLVFIAMMALN-MSKEVLTAFGLMNEKLDSTAANFEERN-TALMAGLKTKV----TSIKADADKIDELSTELNQYIAGIKEKLEA---------MDKSNTMDEMFFEGE-EFLNKIKAYREGVSA--------V-------------------PWLKYRF-EGFPLVASITQLTQMQSDIKSTESEILSNMLSGQLQSDVSLDNYEAIVIKPAFFSGENFSGKVVLGRFD----------VVLDFPAGN-------EQKINGKLEYLE--GETKEIPI------------------------AVISADKMNVVYRG--VQNPMTI-SIPG--YLMDV-----KKTFRVKDI--PRPVG----------LNLNVTGFKFK-S-RRRA--GRGE--- 	
Muricauda_ruestringensis_DSM_13258				QTPRQKMINLMYLIFIAMLALN-MSKEVLAAFGLMNEKLETSNTNMDSNN-SSFMASLETKA----GELYQNAQEIKQLSDNYYNYLEGLKKEMTA---------MDKSDYLDQKFFEGK-EFMKQINDYREGVIN----------------------------DWINYHY-EGFPLVASLTKMTQLQADIKTTEQEVLKTLLEGELTEAVSLTNFMSGLDKTAYYAGEKYDGKIVVSKTDE---------IKMLISAGT-------DHTIKGTMTYMQ--GVEVPVEV------------------------AVISADKMNVVYRG--VANPMTI-SIPG--YIMNP-----SSEFRIKDI--PRPSG----------LNLAVNQFKFK-N-KARA--GRGE--- 				
Salegentibacter_sp._T436						QTPRQKMINLMYLVFIAMMALN-MSKEVLTAFGQMNEDLEESNATTSQRN-DMAMAGLAAKA----EELKAKAEQIGVLSDNLYNTVGNLKDELLA---------MDRADKLNNLFFRGE-EFVAAIDNYRNEVLN----------------------------PWLMYNY-QGFPLIASLTKLTQIQSDVRTTENDILSSMLEGQLQSDVSLTNYQAIVVKTAFFSGENFKGKVVLGRVD----------VMLDFPAGN-------EKEINGELQFKE--DSIVRIPI------------------------AVISADKMNVLYRG--VQNPMTI-SIPG--YVMNV-----SKTFRIKDI--PRPAG----------LDLNVTGFSFK-S-RRRA--GRGE--- 		
Sediminicola_sp._YIK13							QSPRQKMVNLMYLVFICMLALN-MSKEVLAAFGLMNEKLEASNTKTTQNN-LAFLSGLETKA----GPLLQDAKKIKALSQEYYDYLENLKKDMMK---------MDKTDYLDQKFFEGK-EFMKRITEYRANVTQ----------------------------DWLAYHY-EGFPLVASLTKLTALQSDIKATEQDALKAMLQGQLTTEVSMTNYTTLLEKSAYYQGERFTGNIVLGRKDN---------VKLLVSAGS-------DHTLKGNLVFMQ--GERTEVPV------------------------AVISADKMNVVYRG--VANPITI-SIPG--YVMNP-----KTEFRIKDI--PRPEG----------LNLAVSGFKFK-N-KKRA--GRGD--- 	
Myroides_profundi								LTPRQKMINLMYLVFIAMMALQ-VSTEVLSAFGVVNEKFEAANEGAKANN-EGLLGALEKKA----ADPAKKAKQVEKITQEFYDFVGKYKTLITS---------MNKSDIINDAWFEGQ-AFIDGINKYKKALLD----------------------------AYLNYNF-YGFPAIASLTKLSTMQNDAKIVEAEIYNSLMGNTLSKAASMKNYQAIVVKSTLFAGETYKGRVVLGRYD----------VNLGFTVGN-------EHQIGGKFTFVE--GQPVEIDI------------------------ANISADKMNVVYRG--VSNPMTI-SFAG--YTLRP-----RKVFRIKDI--PSPRG----------LNLTVTSFVLQ-N-RRRA--QLGD--- 
Myroides_odoratimimus							LTPRQKMINLMYLVFIAMMALQ-VSTEVLSAFGVVNEKFEAANEGAKANN-EGLLGALEKKA----ADPAKKAKQVEKITQEFYDFVGKYKTLITS---------MNKSDIINDAWFEGQ-AFIDGINKYKKALLD----------------------------AYLNYNF-YGFPAIASLTKLSTMQNDAKIVEAEIYNSLMGNTLSKAASMKNYQAIVVKSTLFAGETYKGKVVLGRYD----------VNLGFTVGN-------EHQIGGKFTFVE--GQPVEIDI------------------------ANISADKMNVVYRG--VSNPMTI-SFAG--YTLRP-----RKVFRIKDI--PSPRG----------LNLTVTSFVLQ-N-RRRA--QLGD--- 	
Myroides_sp._ZB35								LTPRQKMINLMYLVFIAMMALQ-VSTEVLSAFGVVNEKFEAANEGAKANN-EGLLGALEKKA----ADPAKKAKQVEKITQEFYDFVGKYKTLITS---------MNKSDIINDAWFEGQ-AFIDGINKYKKALLD----------------------------AYLNYNF-YGFPAIASLTKLSTMQNDAKIVEAEIYNSLMGNTLSKAASMKNYQAIVVKSTLFAGETYKGKVVLGRYD----------VNLGFTVGN-------EHQIGGKFTFVE--GQPVEIDI------------------------ANISADKMNVVYRG--VSNPMTI-SFAG--YTLRP-----RKVFRIKDI--PSPRG----------LNLTVTSFVLQ-N-RRRA--QLGD--- 
Myroides_sp._A21								LTPRQKMINLMYLVFIAMMALQ-VSTEVLSAFGVVNEKFEAANEGAKANN-EGLLGALEKKA----ADPAKKAKQVEKITQEFYDFVGKYKTLITS---------MNKSDIINDAWFEGQ-AFIDGINKYKKALLD----------------------------AYLNYNF-YGFPAIASLTKLSTMQNDAKIVEAEIYNSLMGNTLSKAASMKNYQAIVVKSTLFAGETYKGKVVLGRYD----------VNLGFTVGN-------EHQIGGKFTFVE--GQPVEIDI------------------------ANISADKMNVVYRG--VSNPMTI-SFAG--YTLRP-----RKVFRIKDI--PSPRG----------LNLTVTSFVLQ-N-RRRA--QLGD--- 
Riemerella_anatipestifer_Yb2					LSPRQKMINLMYLVFIAMLAMQ-IDQEIIRSYNDTRDTLSQTTLLTQSKN-KIFEETLRQKA----SQPYEQYKLLKDKIDALVKFIEVSKTEMQK---------LNNTDASTLYFFNAE-KLKTLMGEIKSLTLQ----------------------------DWLISKF-YNQPLVAALANLEVLQSEARNLQSDALANMLKEKVDADIKFNAFEAIVA-TVVLQGDKAEAKVIVGTYA----------GFKSLNTGS-------DFKFNGEITFLDA-QKQIRLPF------------------KEVA--AVVSADKMNVLYRG--VDNPVSA-SMLG--WIIRP-----SFPFRVKSV--PAPQG----------VSFTVTGFRVK-N-SANL--RSGD--- 			
Riemerella_anatipestifer						LSPRQKMINLMYLVFIAMLAMQ-IDQEIIRSYNDTRDTLSQTTLLTQSKN-KIFEETLRQKA----SQPYEQYKLLKDKIDALVKFIEVSKTEMQK---------LNNTDASTLYFFNAE-KLKTLMGEIKSLTLQ----------------------------DWLISKF-YNQPLVAALANLEVLQSEARNLQSDALANMLKEKVDADIKFNAFEAIVA-TVVLQGDKAEAKVIVGTYA----------GFKSLNTGS-------DFKFNGEITFLDA-QKQIRLPF------------------KEVA--AVVSADKMNVLYRG--VDNPVSA-SMLG--WIIRP-----SFPFRVKSV--PAPQG----------VSFTVTGFRVK-N-SANL--RSGD--- 		
Riemerella_anatipestifer_RA-CH-2				LSPRQKMINLMYLVFIAMLAMQ-IDQEIIRSYNDTRDTLSQTTLLTQSKN-KIFEETLRQKA----SQPYEQYKLLKDKIDALVKFIEVSKTEMQK---------LNNTDASTLYFFNAE-KLKTLMGEIKSLTLQ----------------------------DWLISKF-YNQPLVAALANLEVLQSEARNLQSDALANMLKEKVDADIKFNAFEAIVA-TVVLQGDKAEAKVIVGTYA----------GFKSLNTGS-------DFKFNGEITFLDA-QKQIRLPF------------------KEVA--AVVSADKMNVLYRG--VDNPVSA-SMLG--WIIRP-----SFPFRVKSV--PAPQG----------VSFTVTGFRVK-N-SANL--RSGD--- 				
Riemerella_anatipestifer_ATCC_11845___DSM_15868	LSPRQKMINLMYLVFIAMLAMQ-IDQEIIRSYNDTRDTLSQTTLLTQSKN-KIFEETLRQKA----SQPYEQYKLLKDKIDALVKFIEVSKTEMQK---------LNNTDASTLYFFNAE-KLKTLMGEIKSLTLQ----------------------------DWLISKF-YNQPLVAALANLEVLQSEARNLQSDALANMLKEKVDADIKFNAFEAIVA-TVVLQGDKAEAKVIVGTYA----------GFKSLNTGS-------DFKFNGEITFLDA-QKQIRLPF------------------KEVA--AVVSADKMNVLYRG--VDNPVSA-SMLG--WIIRP-----SFPFRVKSV--PAPQG----------VSFTVTGFRVK-N-SANL--RSGD--- 							
Riemerella_anatipestifer_RA-GD					LSPRQKMINLMYLVFIAMLAMQ-IDQEIIRSYNDTRDTLSQTTLLTQSKN-KIFEETLRQKA----SQPYEQYKLLKDKIDALVKFIEVSKTEMQK---------LNNTDASTLYFFNAE-KLKTLMGEIKSLTLQ----------------------------DWLISKF-YNQPLVAALANLEVLQSEARNLQSDALANMLKEKVDADIKFNAFEAIVA-TVVLQGDKAEAKVIVGTYA----------GFKSLNTGS-------DFKFNGEITFLDA-QKQIRLPF------------------KEVA--AVVSADKMNVLYRG--VDNPVSA-SMLG--WIIRP-----SFPFRVKSV--PAPQG----------VSFTVTGFRVK-N-SANL--RSGD--- 			
Winogradskyella_sp._J14-2						LSARQKMINLMYLVFIAMIAMT-TSKEILSAFSLFNTKFENANELAVASN-TTLLKGLEKQA----GVAYNNAQKVSSISNEFFSYLESQKAMILN---------MDKGDALDEYWFEGQ-AFVDRINKYKADIKQ----------------------------TWLDYNF-KGFPAVASYTKLTAMQNDIKATEANLYNVFLGNTVDEATSLKNYTAIVIKNAFFAGEKFTGSVVLGKY----------TARIEFTVGN-------EHDINGQFTFLE--GEELPINF------------------------ATISADKMNVVYRG--VANPMTI-SFAG--YVMNP-----RKTFRIKDI--PAPTG----------LPIEVTSFKMR-T-KQKA--RRGD--- 		
Flavobacterium_johnsoniae_UW101					LTPRQKMINLMYLVFIAMLAMN-VSKEVISAFGLMNEKFEAANTSSVTTN-ESLLTSLDQKA----AKAAETAHKVQAASKEFYDYIGTLKTQAVK---------MDRGDNIDD-WFKGN-EIIAKIEKYKSDIKA----------------------------KYLAYHF-KGFPAIASAAKLSAWQNDVKKTEADVYNSALGKAAVAAASYSNYQAIVVKNAYFQGEKVTGKVVLGRYD----------AVISLTAGG-------EQDINGQFTFLE--GKNIPLKF------------------------ATISADKMNVVYRG--VVNPISV-SFAG--YNMSP-----KKTFRIKGI--PGPTG----------VGLDVVGFNMK-N-KARA--GKGD--- 			
Flavobacterium_johnsoniae						LTPRQKMINLMYLVFIAMLAMN-VSKEVISAFGLMNEKFEGANTSSTESN-ASLLSSLDQKA----AIAAVTAHKVETITKDFYDYIATLKAQAVK---------MDRGDNIDD-WFKGN-EIISKIEKYKADIKA----------------------------KYLAYHF-KGFPAIATAAKLSAWQNDVKKVETDVYNSALGKAAVAAASYSNYQAIVVKNAYFQGEKVTGKVVLGRYD----------AVISLTAGG-------EQDINGQFTFLE--GKNIPLKF------------------------ATISADKMNVVYRG--VVNPISV-SFAG--YNMSP-----KKTFRIKGI--PGPTG----------VGLDVVGFNMK-N-KSRA--GKGD--- 		
Flavobacterium_psychrophilum					LTPRQKMINLMYLVFIAMLALN-MSKEVLSAFGLMNEKLEASNADATARN-EAFMSGLADKA----AALKANADKVKVLADDLNGYLTSLKAEMLK---------MDKGDFLDNKFFEGQ-AFLDKIAAFREGVAA----------------------------DWLDYHY-KGFPMVASLTKLTQLQADVKTTESEVLGAMLQGNLTSQVSMTKYKAIVIKSAFFSGEPVTGRVVLGRYD----------AKFSFGAAG-------EHDITGKFVFME--GKEVPIPI------------------------ATISADKMNSVYRG--VENPMTV-SFAG--YNWNV-----KKTFNVRPI--PAPVP----------IQTSVESFEIY-A-RGKA--KRGD--- 			
Riemerella_anatipestifer_RA-CH-1				----------MYLVFIAMLAMQ-IDQEIIRSYNDTKDTLSQATLLTQSKN-KIFEETLRQKA----SQPYEQYKLLKEKIDALVKFIEASKTEMQK---------LNNTDASTLYFFNAE-KLKTLMGEVRGLVLK----------------------------DWLVSKF-YNQPLVAALANLEVLQSEARNLQSDALANMLKEKVDADIKFNAFEAIVA-TVVLQGDKAEAKIVVGTYA----------GFKSLNTGS-------DFKFNGEITFLDA-QKQIRLPF------------------KEVA--AVVSADKMNVLYRG--VDNPVSA-SMLG--WIIRP-----SFPFRVKSV--PAPQG----------VSFTVTGFRVK-N-SANL--RSGD--- 				
Arachidicoccus_sp._BS20							------MINLMYLVLTALLALN-VSSEILNAFRTINDSLGNATNTIEQKN-QTLFESFQKLM----AMWEPKAERAKQYSDDLYNYIESIKGRLEK---------YDNTDVPTKIMDLGD-TLYQKLAEYKKNLLA---------TTP----------------TWSAAYF-RMTPTIAAVTILSKFQNDVRNSEAQVVEFCHNQVGAVQVVYDEFEALATSTYYLPGQELTISAGVGAFS----------ALYKSVAGS-------TYTKRVNISFYKP-GSLATITK------------------------ITVSADATRVLYIG--LDNPISIGGGNG--FIARV-----VQEMRVKTV--PTPTA--G------GVKFTVTSFTITCN-LERA--KPGC--- 	
Seonamhaeicola_sp._S2-3							LSARQKMINLMYLIFIAMLALN-MSKEVLSAFGLMNERLVESNQAAEERN-NNFVASLNLKA----QPLKAEAESLHKLASNFDSYLAELKSKMTA---------MDKGDYLDQNFFEGQ-EFLDQINTFREGVVS----------------------------DWLDYHY-KGFPLVASLTKMTQLQSDIKTTESEVLSQMLAGTLSSEVSMTNYSTLMEKSAYFNGEKFDGEIVLGRTDE---------VKLNVNSGS-------EHKIKGKLIFAQ--GEEVEVEV------------------------ATISADKMNVVYRG--VKNPMTI-SFAG--YVMDA-----NAKFRIKDL--PKPTG----------LPLRVAEFKFK-N-KRKA--KRGS--- 	
Muricauda_lutaonensis							QSPRQKMINLMYLIFIAMLALN-MSKEVLAAFGLMNEKLEASNEKMTANN-SDFFAGLETKA----GPLFEKAREVKQLSQDYYQYLEGLKKEMLK---------MDKSDFLDQKFFEGK-KFLSSLTNYRDQILK----------------------------DWMNYHF-EGYPMVASLTKITQLQADVKATEQEILKGLLEGNLTSAVSLKNFSTLLDKSVFYAGEKFKGSLVLGKTDD---------VKLLVSAGA-------DHELKGQLIYMQ--GNEVPVEV------------------------AVIAADKMNVVYRG--VANPMTI-SIPG--YIMNP-----PATFRIKDI--PRPGG----------LNLAVSGFKFK-N-KKRA--RRGD--- 	
Maribacter_sp._T28								NSPRQKMVNLMYLIFIAMLALN-MSKEVLAAFGIMNEKLETSNAMTTASN-EAFLGSLETKA----DKLYKNAQQIKAMSQEYYDYLESLKTGMTE---------MDMSDYLDQKFFGGK-EFMKRITDYRDNVAA----------------------------DWINYHY-EGYPLVASLAKLTALQADVKVTEEAALKSMLEGELTSQVSLANFATSLQKSAYYTGEKYDGKIIISKTDE---------VKMLVGSGS-------DHVLKGTIYFKQ--GEEIPVEV------------------------ALIAADKMNVVYRG--VANPMSI-SIPG--YIMNP-----SLEFRIKDI--PRPEG----------LDLAVSGFKFK-N-KERA--RRGD--- 
Siansivirga_zeaxanthinifaciens_CC-SAMT-1		LSPRQKMINLMYLIFIAMLALN-MSKEVLSAFGLMNEKLTDSNEATDQRN-TAFLSGLEQKV----KPLKAKADQINVLAEDLDNYIEDLKSKMIA---------MDKGDYLDQNFFEGQ-EFLAKIAAFREGVAK----------------------------DWLDYHY-KGFPLVASLTKLTQIQSDIKTTESEILSTMLAGELSNQVSMTNYTTLMEKSAYFNGEKFDGQIVLGRKDE---------VKLAVGTGS-------EHKIEGNLFFLE--GKETPVPV------------------------ATISADKMNVVYRG--VKNPMTI-SFAG--YVMDA-----KASFRIKDL--PKPTG----------LPLRVTGFKFK-N-KTKA--KRGT--- 						
Aequorivita_sublithincola_DSM_14238				LSPRQKMINLMYLVFIAMLALN-MSKEVLSAFGLLNEKISVANVATSQRN-TAFMEGLAQKA----AAVKAKADEVSQVSDGLDAYIESVKSASME---------MDKPDYFNNLFFGGQ-KFLDNINKYRTEMMS----------------------------AWLNYNY-EGFPQVASITKLTQIQADIKTTKSEVLQRMLAGQQAAALSFSNYSTLMEKSAYYSGEAFDGAIVLGRTDE---------VKLKVGAGS-------DHKIEGFLYYGE--GEETEVAV------------------------AVIAADKMNVVYRG--VDNPMTV-SIPG--YVMRP-----SSEFRIKDI--PSPMG----------LKLNVTGFSFK-N-KKRA--GRGE--- 				
Flavobacterium_sp._EM1308						LTPRQKMINLMYLVFIAMLALN-MSKEVLSAFGLINERFETANSLALTTN-ESILADLDVKA----KVPSEIGKKVNAATSTFYKYVESLKVDLTK---------MDNSSKLDESWFKGK-EVVVAVENYKAAIKS----------------------------NNLDYNF-KHFPLIASVAKLTTIQNDINTIENQILSRLTGSTAVAAASMKNYKAIVIKSAFFAGEAVKGRIVLGRYD----------VDFSFGAGN-------EHDIKGTFTFME--GKPVPIPV------------------------ATISADKMNVVYRG--VINPMTI-SFAG--YNMNP-----KKAFRIKGI--PAPVG----------VNLIVVGFTFK-D-RARA--TRGD--- 		
Algibacter_alginolytica							LSPRQKMINLMYLIFIAMLALN-MSKEVLSAFGLMNEKLTESNQAASMRN-ETFMASLGVK-----KELKSKADQIHVLASEFDSYLSDLKGKMTA---------MDKGDYLDTNFFEGQ-EFVDHMVKFREGVAT----------------------------DWLDYHY-KGYPLVASLTKMTQLQSDIKTTESEVLSSMLGEAQGQALSMTNYTTLLEKSAYFNGEQFDGQIVLGRKDE---------VKLKINTGA-------EHKIEGKLIFSQ--GEEIEVPV------------------------ATISADKMNVVYRG--VKNPMTI-SFAG--YVMDA-----KATFRIKDL--PKPTG----------LPLRVTGFKFK-N-KSKA--KRGS--- 	
Cellulophaga_baltica_18							QSPRQKMVNLMYLVFICMLALN-MSKEVLAAFGLMNEKMEVSNQKTSDNN-LAFLDGLETKA----AEDFKKAQTVQKLSQEYYDYLEALKKDMTA---------MDKSDFLDQKFFGGK-EFMKKIEEYRSKVSV----------------------------DWLNYHY-EGFPLIASLTKITALQADIKSTEEDALKSMLEGNLTDQVSLTNFKTSLFKSAFYSGEKYDGKIIISKTDE---------VKMLISTGN-------DHVVAGTIFFMQ--GTEVPVEV------------------------ALIAADKMNVVYRG--VANPMSI-SIPG--YVMNP-----KSEFRIKDI--PRPNG----------LNLAVSGFKFK-N-KKRA--GRGD--- 	
Cellulophaga_baltica_NN016038					QSPRQKMVNLMYLVFICMLALN-MSKEVLAAFGLMNEKMEVSNQKTSDNN-LAFLDGLETKA----AEDFKKAQTVQKLSQEYYDYLEALKKDMTA---------MDKSDFLDQKFFGGK-EFMKKIEEYRTKVSV----------------------------DWLNYHY-EGFPLIASLTKITALQADIKSTEEDALKSMLEGNLTDQVSLTNFKTSLFKSAFYSGEKYDGKIIISKTDE---------VKMLISTGN-------DHVVAGTIFFMQ--GTEVPVEV------------------------ALIAADKMNVVYRG--VANPMSI-SIPG--YVMNP-----KSEFRIKDI--PRPNG----------LNLAVSGFKFK-N-KKRA--GRGD--- 			
Croceibacter_atlanticus_HTCC2559				QTPRQKMINLMYLVFIAMLALN-MSKEVLTAFGLMNEKLVEANADTTQRN-QLAMAGLAEKA----APLKEQADQINALTEELVGYIDGVKNKLTA---------MDKSNDLDELWYEGQ-EFIDKMDTYRNGVVS----------------------------DWLSYNY-VGFPLVASITKLTQIQADAKTVESEILSDLLAGQLKSDVSMTNYQAIVVKTAFFNGENFKGKVVLGRFD----------VVLDFPAGN-------EQEIKGELQFKE--DSLVSIPI------------------------AVISADKMNVVYRG--VQNPMTI-SIPG--YNMNV-----SKTFRIKDI--PRPVG----------LKLNVTGFKFR-S-RRRA--KRGE--- 				
Tenacibaculum_dicentrarchi						QSPRQMMVNLMYLVFISMLAMN-MSKEVLSAFGLMNEKLSESNVRATEKN-TAAYATLAQKA----GKAKEDTDKLRVMADGLFTYISDLKTKMTS---------MDKSGFLDQYFFKGK-EFMDKMNQFREESLL----------------------------NWLKYNY-EGFPLIASLTKLTQIQADIKNTEADALTALLQGELESAVSMSNYDAMVVKNAYYPGEKLSGKIVLGKND----------VILDGPAGS-------DKELKGEFQFKQ--DSIVTIPI------------------------AVVSADKMNVVYRG--LSNPLTI-SVPG--YVMNP-----PKKYRIKDI--PPAVG----------LKLNVSSFKLK-R-NAGA--RRND--- 		
Dokdonia_donghaensis_DSW-1						QSPRQKMINLMYLVFIAMLALN-MSKEVLSAFGSINEKFDRSNTTFETKN-NLALADLSKKA----KAAAATAQSAKQLGDTYFAYLASEKDALLA---------MDKSNFLDERFYEGQ-TFLDEMAKYRDGMVK----------------------------DYISYNF-VGFPSVSSLTKMSQLQNDIKVVENELLTKLLSGNLKELASLDNYETVMTKGAYYTGSTFDGVLSLGRVDE---------LVLGVNTGG-------DHKITGTLFYPQ--GKEIEVAV------------------------ATIAADKMNVVYRG--VDNPMTI-SFAG--YNMKP-----KAVFRIKDI--PRPVG----------LNLKVNSFKFR-N-RKRA--KRGS--- 		
Dokdonia_sp._MED134								QSPRQKMINLMYLVFIAMLALN-MSKEVLSAFGSINEKFDRSNTTFETKN-NLALADLSKKA----KAAAATAQSAKQLGDAYFAYLASEKDALLA---------MDKSNFLDERFYEGQ-TFLDEMAKYRDGMVK----------------------------DYISYNF-VGFPSVSSLTKMSQLQNDIKVVENELLTKLLSGNLKELASLDNYETVMTKGAYYTGSTFDGVLSLGRVDE---------LVLGVNTGG-------DHKITGTLFYPQ--GKEIEVAV------------------------ATIAADKMNVVYRG--VDNPMTI-SFAG--YNMKP-----KAVFRIKDI--PRPVG----------LNLKVNSFKFR-N-RKRA--KRGS--- 
Riemerella_anatipestifer_CH3					LSPRQKMINLMYLVFIAMLAMQ-IDQEIIRSYNDTRDTLSQTTLLTQSKN-KIFEETLRQKA----SQPYEQYKLLKDKIDALVKFIEASKTEMQK---------LNNTDASTLYFFNAE-KLKTLMGEIKSLTLQ----------------------------DWLVSKF-YNQPLVAALANLEVLQSEARNLQSDALANMLKEKVDADIKFNAFEAIVA-TVVLQGDKAEAKVIVGTYA----------GFKSLNTSS-------DFKFNGEITFLDA-QKQIRLPF------------------KEVA--AVVSADKMNVLYRG--VDNPVSA-SMLG--WVIRP-----SFPFRVKSV--PAPQG----------VSFTVTGFRVK-N-STGL--RSGD--- 			
Flavobacterium_sp._PK15							LTPRQKMINLMYLVFIAMLAMN-VSKEVISGFGLMNEKFESSNASSKQTN-DQMLLALDTKA----AVASATAHKVKTITDNFYNYINSLKEQATK---------MDKGDNVDD-WFKGK-EIVATIEKYKADIKA----------------------------KYLSYHF-KGFPAIATIAKLSSWQNDINKVESDVYSIALGKAAVEAASYSNYQAIVVKNAYFQGEQVTGKVVLGRYD----------AVISLTAGG-------EQTIGGQFTFAE--GKTIPLKF------------------------ATISADKMNVVYRG--VSNPISI-SFAG--YVMNP-----RKVFRIKGI--PGPTG----------VNIDVVGFNLK-N-KSKA--VRGD--- 	
Zunongwangia_profunda_SM-A87					QSPRQKMINLMYLVFIAMMALN-MSKEVLVAFGSMNEKLEESNATTEQRN-VAAMQGLKSKA----AELAQKAETINQLSQNLDTYIQGVKNDLTS---------MDKTDILDEKFFEGQ-EFVAKINEYREGVIN----------------------------PWLTYNF-EGFPLIASITQLTQIQSDIKTTENDVLSAMLAGQLQEEVSMTNYTTLLEKSAYYQGETFDGAIVLGRSDE---------VVLNVPVGN-------DHSITGKLIFNE--EEPIEVPV------------------------ATISADKMNVLYRG--VKNPLTI-SMAG--YVMDV-----SSTFRIKDI--PSPVG----------IGLRVTGFSFK-N-RRRA--GRGE--- 			
Maribacter_sp._HTCC2170							QTPRQKMINLMYLIFIAMLALN-MSKEVLAAFGIMNEKLEASNIKTSESN-DAFLGSLETKA----GELYQNGQKIKSMSQEYFDYLEGIKTGMTE---------MDNSDFLDQMLFKGK-DFMKRLTDYRDQVAA----------------------------DWINYHY-EGYPLVASLAKLTALQADVKSTEEDALKSMLEGELTSQVSLTNFRTSLAKSAFYSGEKYDGKIIISKTDE---------IKMLISAGS-------DHEVAGTMFFMQ--GEEIPVEV------------------------ALIAADKMNVVYRG--VANPMSI-SIPG--YVMNP-----PAEFRIKDI--PRPAG----------LNLKVSGFKFK-N-KKRA--KRGD--- 	
Robiginitalea_biformata_HTCC2501				------MINLMYLIFIAMLALN-MSKEVLAAFGLMNEKLETSNSKATENN-EAFLASLETKA----AELYQDAQQIKQLSQEYYTYLEDLKASMVE---------MDKSDYLDQKFFQGK-EFMERIEAYRTQVLG----------------------------DWINYHY-EGFPLIASLTKITSLQSDIKATEEAALKAMLQGELTSQVSLTNFSTLLEKSAFYAGEKFNGSIVLGKTDE---------VEMLIGAGS-------DHEIAGTLIYMQ--GEETEVPV------------------------AVISADKMNVVYRG--VANPMTI-SIPG--YVMNP-----NSEFRIKDI--PRPSG----------LNMAISGFKLK-N-KRRA--GRGD--- 				
Winogradskyella_sp._PG-2						ASARQKMINLMYLVFIAMMAMN-MSKEVLSAFGLMEAKFADSNEATTTRN-DKLLAELEVKS----KIPAARAQEVKIISDKFYKYIETLKRDLIK---------MDKTDILDEAWFKGD-EVMAKIKEYKKAIND----------------------------DWLAYHY-QGFPAIASYTKLTAMQNDVKVTESDMFSLFLGNIVSEATTLNNYKAIVLKSAFFAGEKFQGKVVIGKY----------TATLGFNVGN-------EHDIKGQFTFIE--GKELEIPI------------------------ATISADKMNVVYRG--VANPMTI-SFAG--YLMNP-----KKTFRIKDI--PAPTG----------LPIGVTSFKIK-T-KKRA--RRGD--- 		
Maribacter_sp._1_2014MBL_MicDiv					QSPRQKMVNLMYLIFIAMLALN-MSKEVLAAFGIMNEKLETSNEKTTASN-NAFLESLGTKA----DKLYQNAQQIKAMSQEYYDYLEGLKKGMME---------MDMSDYLDQKLFDGK-KFMSNLTGYRDQVAA----------------------------DWINYHY-EGYPLVASLAKLTQLQADVKITEEAALKSMLAGELTEQVSLKNFATSLSKSAYYAGEKYDGKIIISKTDE---------VKMLIGSGS-------DHEVKGTIYFKQ--GEEIPVEV------------------------ALIAADKMNVVYRG--VANPMSI-SIPG--YVMTP-----KSEFRIKDI--PRPEG----------LNLAVSGFKFK-N-KSRA--KRGD--- 			
Zobellia_galactanivorans						ATPRQKMINLMYLIFIAMLALN-MSKEVLAAFGIMNEKMEASNAKTTESN-LAFLDGLETKA----GKLYQDAQKIKQLSQDYYDYLEGLKQGMTE---------MDNSDFLDQKFFGGK-EFMKRINDYRTQVAA----------------------------DWINYHY-EGYPLVASLAKITALQADVKATEEDALKRMLEGELTSQVSLKNFATSLQKSAFYAGEKYDGKIIISKTDE---------VKMLIGAGA-------DHVVEGTLYFKQ--GEEIPVPV------------------------ALIAADKMNVVYRG--VANPMSI-SIPG--YVMNP-----KSEFRIKDI--PRPAG----------LNLAVSGFKFK-N-RKRA--KRGD--- 		
Cellulophaga_lytica								QSPRQRMVNLMYLVFICMLALN-MSKEVLAAFGLMNVKMEASNKKTTENN-VAFLEGLGTKA----AEDYKKAQKVQAISQEYYDYLEGLKKEMTK---------MDKSDYLDQKFFGGK-EFMKRIKDYREQVSS----------------------------DWINYHY-EGFPLIASLTKITALQSDIKATEEDALKAMLEGNLTDQVSLKKFKTSLFKSAFYAGEKYDGKIIISKTDE---------VKMLIGAGN-------DHEVAGTLFFKQ--GEEVPVEV------------------------ALIAADKMNVVYRG--VANPMTI-SIPG--YVMTP-----SSEFRIKDI--PSPTG----------LNIGVSGFSFK-R-KKRA--KRGD--- 
Cellulophaga_lytica_DSM_7489					QSPRQRMVNLMYLVFICMLALN-MSKEVLAAFGLMNVKMEASNKKTTENN-VAFLEGLGTKA----AEDYKKAQKVQAISQEYYDYLEGLKKEMTK---------MDKSDYLDQKFFGGK-EFMKRIKDYREQVSS----------------------------DWINYHY-EGFPLIASLTKITALQSDIKATEEDALKAMLEGNLTDQVSLKKFKTSLFKSAFYAGEKYDGKIIISKTDE---------VKMLIGAGN-------DHEVAGTLFFKQ--GEEVPVEV------------------------ALIAADKMNVVYRG--VANPMTI-SIPG--YVMTP-----SSEFRIKDI--PSPTG----------LNIGVSGFSFK-R-KKRA--KRGD--- 			
Flavobacterium_indicum_GPTSA100-9___DSM_17447	LSPRQKMINLMYLVFVAMLAMN-MSKEVLSAFGLMNEKFEGANTSAAQTN-KDMLTVLDQKA----GGAAATAHKVVDATKKFYEFVQSLKGDVTK---------MDKGDKIDELWFKGK-AVIDAIETYKSELKA----------------------------KYLNYHF-KGFPAIASLAKLSAWQSDAKKVESDVIAAALGKAAVDAASMKNYQAIVVKNAYFQGEQVKGKVVLGRYD----------AVISMTAGG-------EQKIGGEFTFLE--GKNIPLKF------------------------AIISADKMNVVYRG--IDNPISV-SIPG--FVIKP-----SMPFRIKAL--PKPTG----------VTVNVVQFNLK-N-KKKA--GKGD--- 							
Lacinutrix_venerupis							ASARQKMINLMYLVFIAMMAMN-MSKEVLSAFGLMDAKFEESNEVATEKN-TALLADLETKA----AVPYNKATQVNTVSDKFFKYIGTLKADILR---------MDKTDILDEMWFKGQ-EVIAKIEQYKTDIKN----------------------------SWLNYNF-QGFPAIASYTKLTAMQNDVKMTEANMFNLFLGNSLDEAVSLKKYQAIVLKSAFFAGEKFQGKVVLGKY----------TAKLDFNVGN-------EQEIKGTFTFLE--GKPLEIPI------------------------ATISADKMNVVYRG--VTNPMTI-SFAG--YTMVP-----KATFRIKDI--PKPTG----------LPLTVTGFKVK-S-KNKA--RRGD--- 	
Flavobacterium_branchiophilum_FL-15				LTPRQKMINLMYLVFIAMLALN-MSKEVLSAFGLMNEKFDSANKVAMSSN-EQLLSTLNQKG----GKAKDIAGKVAQISKDFYAYVETLKADATN---------MDKGPHIDETWFKGN-EIVAKINGYVTALKA----------------------------KYLSYHF-EHFPAIASLTKLTAWQNDIKKTETDIYNTLLGKAAQDAASYTNFKGFVVKNAYFQGESVKGTVVLGKYD----------AVISETAGS-------ERTLKGQFTFVE--GKTIPVPF------------------------ATISADKMNVVYRG--VVNPMTI-SFAG--YTMSP-----KKLFRVKNI--PRPVG----------VNLQVVGFTFK-D-RAKS--TRGD--- 				
Dokdonia_sp._4H-3-7-5							QSPRQKMINLMYLVFIAMLALN-MSKEVLSAFGSINEKFDRSNATFEAKN-DLALADISKKA----KAAAATAKSAKALGDEYFAYLASEKAALLA---------MDKSNFIDERYYTGQ-EFLAKMDAYREGMLK----------------------------DYLSYNY-VGFPSVSSLTKMSQLQNDIKVVENELLSKLLSGNLKELASLNNYETVMTKGAYYTGSTFDGVLSLGRVDE---------LVLGVNTGG-------DHKITGSLFYPQ--GKEIEVPV------------------------ATIAADKMNVVYRG--VANPMTI-SFAG--YSMTP-----KAVFRIKDI--PRPVG----------LNLNVNSFKFR-N-KKRA--KRGS--- 	
Wenyingzhuangia_fucanilytica					LSPRQKMINLMYLVLLALLAMQ-VSVEVMEAFSKMYERSEDAIEQGIEKN-KATLADLQQLS----AEIFQTATKVESLSKDFIAEIGVLKNKIKE---------MGKGDLMDEFLFAGD-KFVAAVDTYREEMLK----------------------------SWLDYNF-KGIPTIGTIAILSSMESTVLNIENETLTNFVSGRLKKATSANNLKALVIKTAFFEGEKFEGEVLLASRD----------VSLALPSGK-------ENTIVGEFTFIE--GKEVKIPV------------------------AVISADKMNVVYRG--IENPITI-SMAG--YILRP-----PVTFRIKDI--PAPMA----------LKLNVLSFKVK-D-RASA--SRGD--- 			
Lacinutrix_sp._5H-3-7-4							ASARQKMINLMYLVFIAMMAMN-MSKEVLSAFGLMDAKFEESNEVATEKN-SALLADLETKA----AVPFNKATQVNAVSDKFFKYIGSLKADILR---------MDKTDILDEMWFKGQ-EVIAKIEQYKADIKN----------------------------SWLNYNF-QGFPAIASFTKLTAMQNDVKMTEANMFNLFLGNSLDEAVSLKKYQAIVLKSAFFAGEKFQGKVVLGKY----------TAKLDFTVGN-------EQEIKGTFTFLE--GKPLEIPI------------------------ATISADKMNVVYRG--VSNPMTI-SFAG--YKMVP-----KKTFRIKDI--PKPSG----------LPLTVTGFKIK-S-RRKA--KRGS--- 	
Flammeovirga_sp._MY04							ETPRQRMIGLMYLVLMAMLALN-VSNTVLDKFMFIERALNEANEIKIQEN-DRQLHAIEAAV----QEVLKEATALRTETVKVTDLIEELKQEIIK---------KSDTQIPAEIMIKAY-DLEKKLNELAKHYDA----------------------------DYAQIQF-EDTPVAAALAVLTEVSSEVLQAETKVLQVLNDRVGGRVV-FDKVVAVVKSKFVAAGLDYEATMFIAASS----------GTIKFPAKA-YDKNGRTQTWKGEITYTTP-G-DTTLLV-------------------------SVNSATVNALYRN--VANKLVV-DVPA--ATIIP--S-ITKTFKTRGV--PKPTIFP---ALPD-ANYRVVDWEVTVG-NRNAPKTEGV-G- 	
Chryseobacterium_gallinarum						QTPRQKMINLMYLVFIAMMALN-IDAEIIRSYYDSTRALNETRTLTEKKNEKIFEKTLEAKA----AQPWAQYKVLKAKIDVLVKSAQDVKVLLKK---------LNNNEATTEYFFNAL-DLKAKIDDVRNYINA----------------------------TWFQNKF-YHQPLIAAISNLEIIQNDARNVQSDALALLLQEKVDASIKFTSYEPIVS-VDIQAGKQAEVKVMLGTY-----------GIIPISGAG-------EHKLGGTITLTDA-GKPQSFPW------------------REVK--LLLSADKMNVMYRG--LENPVSG-SILG--WVVKP-----VFEYRIKNV--PPPQG----------VSFTVTQFMVR-N-SKNL--RSGD--- 		
Formosa_sp._Hel1_33_131							-----------------MLALN-MSKEVLSAFGMISEQVTENNISLQERI-ITFETSIDSNF----KEKKLAKDQVHEITTNFLTYLTNLQQTPPQ---------MDKPDYFDNKFFEGQ-EFLDKIKAFKRDFVA-------E--------------------TWIEYNY-FGFPEVATNTKLTVMKANVLGFQAELLSAMIGGQYKINATLANFDAYVVKAAYFPGSKFSGTIVLGKKS---------EIVLDFPVGA-------TREIVGTITFEEG-GEPIEIPV------------------------ASVQVMGRNTLFRN--FDNLVKV-SVPG--YTIKP-----SETFQIRRA--PVPNI----------STVRVRSFTVK-N-AKKA--PKGF--- 	
Hymenobacter_sp._PAMC_26628						ETPRQKMIGMMYLVLTALLALQ-VNSAILLKFKFIDDSLIGVNDKTSAAA-DGTVKGIEAAV----KAVLAQSEEIREKTKTMVAYLRDLRDKLVT---------MSAEDKVAITMILAY-PMKAKLNDYSSYIKG----------------------------DFAELNF-ENTPLVAALAVLSQKETEVLKYEADALSAQAQKVGAKTIVFDKIGAFASSNTVAAGTKYKAELFLTAAA----------GKVEFTARP-FDASGNKASWTGTVRFNQ--GRDTTFKV-------------------------QIQSASVQALYFK--CGNKLSV-SVPA--VTLVP----ISQTFQVRPI--PKPEI-----FLPD-ARFRVSSYEVTL---NAY--REGD--- 		
Nonlabens_sp._MIC269							QSPRQKMINLMYLVFIAMLALN-MSKEVLNAFGLLNANIEESNVAATAKN-SNAMNGLAQLA----APLKAKADKVDQLSTEYYQYLQNIKEEMEG---------MDKADFLDQKFFEGE-EFLSRMTEYRDNMKQ----------------------------EYMDYHY-KGFPLIASIAKITLLQSQVKNIESEVLSKLTTGALKEEVSMNKYTTLMEKAAYYNGETFDGQIVLGRKDE---------VVLKVGAGS-------DHKITGQLIFEQ--GEDLPVDV------------------------ATISADKMNVVYRG--VDNPMTI-TFAG--YIMSP-----SKTFRIKNL--PRPTG----------LKPRVTSFIFK-N-RNRA--RKGD--- 	
Flavobacteriaceae_bacterium_3519-10				QTPRQKMINLMYLVFIAMLAMQ-IDQEIIRSYNDTNQTLTDTRDLVEQKNDKIFEKTLEAKA----TKPLADYQGLKTRANDLVSFIEGLKTKLKQ---------LNNTEPSSKMFFSSA-DLKAKMAALQTYIAQ----------------------------NWLQYKF-YGQPLIAALSNLEVIQSEARNLQSDALMTMLQEKVDADIKFDAYQAIVS-TSVVLGEAVQAKVAIGNYS----------GIASLNTSS-------EKSFSGNISFTDV-GNVISLPY------------------KEVA--ALLSADKMQVLYRG--LPNPISG-SILG--WVVTP-----AFTFRIKNV--PPPVG----------VSFTVNSFMFK-N-SKNL--RAGD--- 				
Bernardetia_litoralis_DSM_6794					ESPRQRMIGMMYLVLTALLALQ-VQNEVLEKFYFIDDSLQSAKTIAMSTN-DKIIESMKKQV----KAVLTKADKVKQETVKMIEYIQAIRTKIIT---------GDKYDEINTIMLEAA-KLQTTMNAYVEGIIK----------------------------EWEHINF-QSTPMVASLAVLSQLENDVVKVETKAIEYLKTKIGDFVIEFDKVQAMASSNTVASGTKYTAKMFISATS----------GTVEFTASG-PEG---KQTWQGTITIKTA-GMDTALTV-------------------------EIESGTVNSLYLK--CGNELKV-KVPA--VTLVP----ITKNFSVKMI--PKPTI-----QLPR-ARYRVSGFTVTL---SKA--KPGD--- 			
Belliella_baltica_DSM_15883						ESPRQRMIGMMYLVLTALLALQ-VSNQILQKFVLINDGLERTSKNYILKN-EFAVQSIAGTV----APKVEVAKELRKKTAEVFNYLESMKQELIT-------------SALKNVDVKGY-EMQEILNTYPQEVSA----------------------------DFVNLTF-VKSPIGAVLTLISQFQNEVLNVESESLVAITNTIGSFYYKADIVQARIASNVVAAGTKFEADMFIASSS----------GKIEFTATP-YDDRGLRRVIQGEIITNV--GEDQVLPI-------------------------RVTSEVVNQLYAD--CANDLMI-DVPA--VTIIP----IDVSYDIKPV--PMPTI--SILTMAR-AKFEVTGGEITL---EQA--KAGD--P 		
Capnocytophaga_canimorsus_Cc5					-SPRQKMINLMYLVFISMLALN-MGKEVLSAFGLMNEKLEASNEKANNAN-INAIQALEQNN----AEAFQKSKKVKELSDSFYNYIEGIKGEVMN---------MDKSDYLDQKFFEGE-EFVRQINDYKTQLVE----------------------------KWLNYNF-EGFPYIASVAKLSMMQSDIRATEQEVYAEMLKGQLKSQISMTNYTTLLEKGAYYQGESFDGAIVLGRKDE---------VKLKVGAGN-------EHKITGNLYFDQ--GKRIAVPV------------------------AVISADKMNVVYRG--VNNPMTI-SMPG--YTMKP-----SKTFRIKDI--PRAVA----------IKPVVKQFRIF-N-KNRA--KRGD--- 			
Weeksella_virosa_DSM_16922						LTGRQKMINLMYLVFIAMMAMN-VDREVLRSFESINITLEESAKLTADNN-ATFYQQIKKKA----QVTDEKAGLVKAKTNEFVNFIDSLKKELIG---------LQNTEPIVSLLFKGQ-ELVKRINEFQKFLLG----------------------------NWLNEKF-YDQPMVAALTNFTKLQVDARTLEGNIVRDLLSGKLKEKIELNAFEGLFL-GIVEQGSDVALNVVLGAYD----------ATLKLNTGS-------IHKLTGSLTYRDA-GENKTVQIV-----------------SDVKE-GSIVADNLRVVYRG--VSNPISA-TING--WNYTP-----RETFRIKPV--PPARG----------ITGEVTSFNVK-N-KSKA--QKGDY-- 		
Psychroflexus_torquis_ATCC_700755				ETPRQKMINMMYLVFIAMLALN-MSREVLSAFGTINESLEDTNTNFEDKN-DAALAGLAVKA----KEVFKNAQIVSTATSELFTYFAGLKEGMYN---------MDKSSYANELFVAGE-EFLIKMRSYKDKMNQ----------------------------NYVRHHF-VEYPLISSITKITALQNNLKVLENEILSSMLSGQLTQIASMDNYSTLLERGAYYQGNIFDGSIVLGRTDK---------VKLNVSAGS-------DHKIEGVLIFIQ--GKNIPVSV------------------------AIVSADKMNVVYRG--IENPITV-SMPG--YMVKP-----SAIFRIKSL--PRPTP----------ITPVVKQFTLS-S-RDLA--RAGD--- 				
Cyclobacterium_marinum_DSM_745					ETPRQRMIGMMYLVLTALLALQ-VSNQILQKFVLINDGLERTSKNYVQKN-LFSVNIISSTV----IPKVEAAKEIRQKSAELVSYLEEAKTKLIE-------------SALKNVDILGY-DMQEKLNEFPEELEQ----------------------------DYVNLNY-VKSPIGAVLAIISQHQNEVLNIESEALTAITNSLGSFIFEADKLKARIASNVVAAGTTFEAEMFLASSS----------GQIKFPVAPSYDDRGLARSLKGEITVPI--GEDSVFTI-------------------------KVSSEVVNQLYAE--CANDLVI-EVPA--VTIIP----ISVDYDIKPV--PDPSI-----TMPR-ANFEVTAGEVRL---AQA--QSGD--- 			
Cyclobacterium_amurskyense						ETPRQRMIGMMYLVLTALLALQ-VSNQILQKFVLINDGLERTAKNYVQKN-LFSVNIISTTV----IPKVEAAKEIRKKSTELVSYLEEAKTRLIE-------------SALKNVDILGY-EMQEKLNSFPAEIEQ----------------------------DYVNLNY-VKSPIGAVLAIISQHQNEVLNIESEALTEITNSLGSFIFEADKLKARIASNVVAAGTTFEAEMFLASSS----------GQIKFPVAPSYDDRGLARSLKGEITVPI--GQDSVFTI-------------------------KVSSEVVNQLYAE--CANDLVI-EVPA--VTVIP----ITVGYDIKPV--PAPTI-----TMSR-ANFEVTAGEVRL---AQA--QSGD--- 		
Lutibacter_sp._LPB0138							LSPRQKMINLMYLVFIAMLAMN-MSKEVLSAFGFMNEKITASNITATEKN-NLSYEGLAEKV----RPLNEKAIGIKALSADLYNHIEDIKTKMKA---------MDKPDFLDLYFYNGQ-AFLDKITAFKDGVNS----------------------------NWIDYNF-VGFPAVASLTKLSAMQADIKATENDVLSSMLQGQLIADNSIKKYEAIVIKTAFFQGETFKGKVYLGKVD----------VLLEFPAGA-------ERDIKGKFVFLE--GEEVEIPI------------------------AVISADKMNVVYRG--LSNPMTI-SIPG--YIMTP-----SMDFRIKDI--PAPVG----------LTLNTTGFSIK-S-RDRA--RPGD--- 	
Capnocytophaga_haemolytica						LSPRQKMINLMYLVFIAMMALN-MGKEVLNAFGLVNQKFESSNKRATEVN-DAALQALAMKA----AEIYDKSKQIKELSNNFYSFIQGIKDDVED---------MDKSDYTDDLFFKGQ-EFIDQINNYREGILK----------------------------KWLQYNF-EGFPYVATLAKLSMMQSDIRSTEQGFFDDALKESYKTTASMTNYTTLLEKGAYYQGEKFDGAIVLGRKDD---------VKLNISAGN-------DHKITGNLYFDE--GKRIAVPV------------------------AVISADKMNVVYRG--VANPITI-SMPG--WVMRP-----SKMFRIKSI--PRPVT----------LKLQVNEFKVF-SNKLRA--RRGD--- 		
Flavobacteriaceae_bacterium_UJ101				LSPRQKMINLMYLIFIAMMAMN-VDREVLRSFGNTNATLEDVVGQTTEAN-KSFYNGLEKKA----ASVYEKSQEVKTKADEFIAYIDGIKSEIGA---------LESSEKLDKLFFKAL-EFEAKVNEFRTYLLS----------------------------TWLNETF-FEQPNVASLTNLSLLETNVRNEESKIVSSMLATKLIQDVELNSFEPIVI-STIKQGDPASAKILLGAYD----------AEFELGTGS-------YKTISGEISYVNG-GKTISYPF-----------------------DGAVTADKMNVVYRG--LNNPMSA-TMSG--YMYKP-----KVTYRIKNV--PKPQG----------IKANVTSFKVK-N-RGKL--RRGQ--- 				
Polaribacter_sp._MED152							MSARQKMINLMYLVFIAMLAMN-MSKEVLSAFGFMNEKLVENNISTIEKN-QEAYANLDLKA----GPLKVQADKIKTYSNDFYDYLAALKSKMLT---------MDKTDWLDSYFFEGQ-EFLDRINAYRTNVID----------------------------PFLKARY-EGFPMVASLTNFTQMQADIRNTESDIVTDLLGGKLEEALSLNNYTGIVRKSAYFAGEKVTGEVVLGRYD----------VILNMPAGN-------EKTIKGTIFFRE--GEEVPVPF------------------------AVVSADKMNVVYRG--LDNPISV-SLPG--YVVRP-----KATFRIKDV--PAAQG----------LKIQVQSFKIK-T-KSKA--RRGD--- 	
Lutibacter_sp._LP1								LSPRQKMINLMYLIFIAMLAMQ-MSKEVLSAFGYMNEKLTENNVTTSAKN-AATLQNLSTKA----ASLFTVAKKVDELSKNFNNYLADKKEFFLS---------MDNANIVNEYFFEGQ-EFLDQINNYRNAIVK----------------------------PWLKNRY-EGFPLISTITNLTSLQTDIVTTQSEIYGSLLGGQLESDVSMSNYKTILIKSAFFQGENFKGKIVLGRYD----------AILDFPAGA-------EREIKGKFVFIE--GKPVEIPI------------------------AVISADKMNVVYRG--VPNPMTI-SIPG--YVMTP-----SQNFRIKDI--PSPRG----------LKLKTSGFTVK-N-RSKA--KRGD--- 
Polaribacter_reichenbachii						MSARQKMINLMYLVFIAMLAMN-MSKEVLSAFGVMNEKLTENNVSTTEKN-NEAYANLATKA----GELNKQAVQIKGYSNEFYSYLGELKSKMTA---------MDKTAFLDVYFFEGQ-EFLSKIDSYRTNVIN----------------------------EWLKARY-EGFPLVASLTSLTQMQADIKNTEADIVSSLLGGKMEEALSLNNYKGIVAKNAYFAGEKVTGKIVLGRYD----------VIIDMPAGN-------NHDIKGKITFTQ--GEPVEVPF------------------------AVVSADKMNVVYRG--LSNPISV-SLPG--YVLKP-----KATFRIKDI--PAAMG----------LTIKVQSFKIK-T-TAKA--KRGD--- 		
Polaribacter_sp._LPB0003						VSARQKMINLMYLVFIAMLAMQ-MDKEVLSAFGFMNEKLETNNISTTEKN-NAAYANLAVKA----GELNKQAKKIKDYSADFYAYLADLKTKMTA---------MDKTEFLNSYFFEGQ-EFLNKIDSYRTNLMN----------------------------EWLNARY-EGFPLVASLTNLTQMQADIKNTEADIVSALLGGQMEEALSLNNYTGIVRKSAYFAGERVTGEVVLGRYD----------VIIDMPAGN-------QKEIKGTIFFTE--GEEIPVTF------------------------AVVSADKMNVVYRG--LDNPISV-SLPG--YSIRP-----KATFRIKDI--PAAMG----------LTIRVQSFKIK-N-TSKA--GRGD--- 		
Cellulophaga_algicola_DSM_14237					QSPRQKMVNLMYLVFICMLALN-MSKEVLAAFGLMNEKMEVSNQKTSDNN-LAFLDGLETKA----AEDFKKAQSVQKLSQEYYDYLEALKKGMTV---------MDKSDFLDQKFFGGK-EFMKRIEEYRTKVSV----------------------------DWLNYHY-EGFPLIASLTKITALQADIKSTEEDALKSMLEGNLTDQVSLTNFKTSLFKSAFYSGEKYDGKIIISKTDE---------VKMLINTGN-------DHVVAGTIFFMQ--GTEVPVEV------------------------ALIAADKMNVVYRG--VANPMTI-SIPG--YVMNP-----PAKFRIKDI--PRPNG----------LNLAVSGFKFK-N-KKRA--GRGD--- 			
Capnocytophaga_ochracea_DSM_7271				LSPRQKMINLMYLVFLAMIALN-MGKQVLDAFGLVNQKFESSNKRANEGT-SNALAELANKA----GEIYEQSKQIKELSDGLYSYIQDIKTKVED---------MDQSDFTDNYFFHAS-EFIEKMKTYREGVLK----------------------------KWLNFNF-EGFPYVATLAKLSMMQSDILTTQQEFFDTALAGSLKSQVSMTNYTTLLEKGAYYQGEKFDGSIVLGRKDD---------VKLNISAGN-------DHKITGNLYFDQ--GKRIAVPV------------------------AVISADKMNVVYRG--VANPITI-SMPG--WVMRP-----SKMFRIKNI--PRAVT----------LKLQVNEFKVF-S-RLRA--KRGD--- 				
Flavobacterium_columnare						LSPRQKMVNLMYLVFVAMLAMN-MSKEVLSAFGLMNERFEGSNQSAKSTN-EQMLASLDQKA----AMAAATAHKVEAASNKFYSFVDGIKADLTK---------MDKGDKLDETWFKGK-AVLDAIETYKSELKS----------------------------KFLNYHF-KGFPSIASLAKLSAWQNDAKKAESDVISAALGKAAVQAASYSNYQAIVVKNAYFQGEQVKGKVVLGRYD----------AVISTTAGG-------EQNINGQFTFLE--GKTIPLKF------------------------ATISADKMNVVYRG--VPNPISI-SFAG--YILKP-----KKEFRIKGL--PAPTG----------VDVRVTQFNVK-N-KQKA--QRGD--- 		
Flavobacterium_columnare_ATCC_49512				LSPRQKMVNLMYLVFVAMLAMN-MSKEVLSAFGLMNERFEGSNQSAKSTN-QQMLASLDQKA----AMAAVTAHKVEAASNKFYSFIDGIKADITK---------MDKGDKLDETWFKGK-AVVDAIETYKLDLKS----------------------------KFLNYHF-KGFPSIASLAKLSAWQNDAKKAESDVISAALGKAAVQAASYSNYQAIVVKNAYFQGEQVKGKVVLGRYD----------AVISTTAGG-------EQNINGQFTFLE--GKTIPLKF------------------------ATISADKMNVVYRG--VPNPISI-SFAG--YILKP-----KKEFRIKGL--PAPTG----------VDVRVTQFNVK-N-KQKA--QRGD--- 				
Emticicia_oligotrophica_DSM_17448				ESPRQKMINMMYLVLTAMLALQ-VSNALLQKFQLLNNSLERANNAANTNN-EKSVKAIEKEI----ADVLQKALEVRKITSEMDNYISGLKQEIIN---------PSEEEKVAILMVKGY-ELKKKLNDFAVTLQK------------A---------------DFAELYF-AQTPVPAALATLSQKQSEVRRLEGDVLDYLASQVGIKEIKFDEIFAVVISRSVVAGQKYKAEVAIGAYS----------GLYEITASG-FDKNGQKRSYKATVSYPAP-GSMKSVEK-------------------------QIETATMPALYFK--CANRLAT-YSPG--ITIVP----LTFPFPVRRV--PKPTI-----TNPE-AQFRVAEFEVNL---QQA--QAGD--- 				
Tenacibaculum_sp._LPB0136						LSPRQKMINLMYLVFIAMLAMN-MSKEVLSAFGLMNKKIADSNVRAEKSN-AASYDALKLKA----GDAKRKTDSIRTMSDDLYNYLEGLKGQMTS---------MDKPDFLDEYFFNGQ-EFLSKVNNYRNETVK----------------------------NWLSYNF-EGFPLIASVTKLTQMQADIKATEADALSALLTQELSAAVSMTNYDAMVVKNAYYAGEKLSGKIVLGKND----------VILDGPTGG-------DHDIKGEFMFRE--DSLVKIPI------------------------AVISADKMNVVYKG--LTNPMTI-SIPG--YNMRPG----NKKFRIKDI--PAAMG----------LKLQVLSFKVK-S-GNKA--RRGD--- 		
Cytophaga_hutchinsonii_ATCC_33406				ESPRQKMIGMMYLVLTALLALQ-VSSAIMEKFIFLDESLMYAVGAADKGN-AETVAKIDKAV----KAVSDKAIQVRTKTAEMIKTMNDLREEMIM---------AKEEEAIAGLMVKAY-ALQTSLNKYGQEV------------------------------DFGKLNF-AETPLVAALAVMATFESEVKKIETQALDLLASQVGAADLKFDQVFAVATSGVVAAGTDYEAELFLAASS----------GKVKFKASA-YDAEGNKQNWKGQIKINN--GKDTIFSI-------------------------QIQSASVNALYLR--CGNELSV-QVPA--VVVIP----ISQDFKVRGI--PKPEI-----FLPK-ARYNVTKWNVML---SQA--QAGD--- 				
Hymenobacter_sp._DG5B							ETPRQKMIGMMYLVLTALLALQ-VNSAILLKFKFIDDSLLSVNDKTSVAA-DGTVKGIQAAV----QAVLKQSEEIRQKTKDIVAYLRDVREQLLK---------MSGEDKVAITMLIAYTTMKPKLNEYAEYMKQ----------------------------NFAELNF-ENTPVVAALATISQKETEILKMEAEALQKQAEKVGAKTIVFDKIGAFASSNTVAAGTKYKAELFLTASA----------GKIEFTARP-FDASGNKAFWTGTIRFNQ--GRDTTFTK-------------------------QIQSASVQALYFK--CGNKLNV-SVPA--VTLVP----ISQTFQVRPI--PKPTI-----FLPD-ARYRVSRYEVTL---NAY--REGD--- 	
Hymenobacter_sp._DG25B							ETPRQKMIGMMYLVLTALLALQ-VNSAILLKFKFLDDSLLGVNGKTATAN-QGAVKGIEATV----LAILKQSQEVRERTSKMVGYLRDIREKLLV---------MSMEDKVAITMILAY-PLKDELNNYATYIKQ----------------------------NFAELNF-ENTPIVAALATLSQKETEVLKYESDALNKLASQVGASTIVFDKVNAFASSNTVAAGTKYKAELFLTASA----------GKVEFTARP-FDAAGNKASWTGTIRFNQ--GRDTTFKV-------------------------QIQSASVQALYFK--CGNKLSV-QVPA--VTLVP----ISQTFQVRPI--PKPEI-----FLPE-ARYRVTRYEVTL---NTA--REGD--- 	
Formosa_sp._Hel3_A1_48							------MINLMYLVFIAMMAMN-MSKEVLSAFGLMEAKFAESNVTTSETN-EALLSDLITKG----AVAANKAQQINIISDEFYRYIETLKVDLLK---------MDKTDILDEMWFAGA-AVLAKIEQYKADVKE----------------------------DWLDYNY-KGFPAIASYTKLTAMQNDVKVTEASMFNLFLGNTLTEAVSLKNYQAIVLKSAFFAGEKFQGKVVLGKY----------TATLDFNVGN-------EKSIDGQFTFLE--GKPLEIPI------------------------ASVAADKMNVLYRG--LENPMTI-SFAG--YFINP-S---KKSFRIKNI--PSPEG----------LEPTVSAFDLT-N-RNNS--PRRS--- 	
Pontibacter_korlensis							ETPRQKMIGMMYLVLTALLALN-VSSAILLKFQFLDESLQSVNRKTVSDN-AGVVSNIQAAI----QRVLKNAQEVRQRTSEMVTYIQGLRNMLIE---------PEGNDIVAMNMIAAY-ELKDKLNEFAKFLNQ----------------------------DFAQLNF-EETPMVAALAVLSQKEAEVLKYEADVLQKLAQQVGADIIKFEKIFAMARSKTVAAGTKYTADMFIAASS----------GKVEFVASA-YDADGNKQTWKGQVTINQ--GRDTTFTV-------------------------QVQSASVQALYFQ--CANELNI-QVPA--VTIIP----ISEKFKVRPI--PKPEL-----LLPN-ARYRVTKWRAYL---AKA--NKGD--- 	
Hymenobacter_swuensis_DY53						------MIGMMYLVLTALLALQ-VNSAILLKFKFLDDSLSAINGKVSKAN-DDKVKGIKGQV----LAVLKQSEEVRQKTQEIVAYLSSVRTKLLE---------MSAEDKVAELMLEGY-TMKGQLNNYSTYIKQ----------------------------NFAQLSF-ENTPVVAALAVLSQKEAEVLKYESDALSALAQRVGGSVIVFDKIGAFASSNTVAAGTKYKAELFLTASA----------GKIEFTARP-FDQAGNKGSWTGTIRFKQ--GRDTVFTV-------------------------QIQSASVQALYFK--CGNKLSV-QVPA--VTLVP----ISQTFQVRPI--PKPEI-----FLPD-ARFRVSRYEITL---NTA--REGD--- 		
Hymenobacter_sp._DG25A							ETPRQKMIGMMYLVLTALLALQ-VNSAILLKFKFLDDSLLGVNGKTAVAN-EGAVKGIEATV----LAILKQSQEVRERTSKMVSYLRDIREKLLV---------MSMEDKVAITMILAY-PLKDELNNYATYIKQ----------------------------NFAELNF-ENTPIVAALATLSQKETEVLKYESDALNKLASQVGASTIVFDKVSAFASSNTVAAGTKYKAELFLTASA----------GKVEFTARP-FDASGNKASWTGTIRFNQ--GRDTTFKV-------------------------QIQSASVQALYFK--CGNKLSV-QVPA--VTLVP----ISQTFQVRPI--PKPEI-----FLPE-ARYRVTRYEVTL---NTA--REGD--- 	
Chryseobacterium_sp._IHB_B_10212				QTPRQKMINLMYLVFIAMMALN-IDAEIIRSFYDSTKALNETRFLTEKKNEKIFEKTLEAKA----ATPWEQYKVLKSKVDVLVKSAEEIKDNLKK---------LNNNEATMSYFFGST-DLKAKMDDVRNYIVA----------------------------TWFQNKF-YHQSLIAAISNLGIIQNDARNVQSDALALLLQEKVDASIKFNNYEAIVS-TDIQSGKKAEAVIMLGTY-----------GYIPLNTSG-------EHKINGTITLTDA-GKSQPYPY------------------QEVK--LLLSADKMNVMYRG--LENPVSG-SILG--WIVSP-----VFEYRIKNV--PPPQG----------VSFTVNQFMVK-S-SKNL--RSGD--- 				
Echinicola_vietnamensis_DSM_17526				ETPRQKMIGMMYLVLTALLALQ-VSNQILQKFILLNDGLERTSKNYIEKN-ASIVSNIEGTV----LPKVEAAKQIREKTSEIFSYLEGLKQELIT-------------SALKNTDIKGY-EMQERLNRYPEEIGA----------------------------DFVNLNF-VKSPIGAVLAIISQYQNEVLNIESESLGALTRSLGSFYYKADIFEPMVSSNIVAAGTKFEGNLFIASAS----------GKISFPVGPDYDDRGLKRTLEGEVVVNI--GKDSLLNV-------------------------EVTAEAIQQLYAQ--CANELSI-KVPA--VTIIP----ITVTYDIRPV--PAPTI-----TMPK-ARFQVSGGVVKL---AAA--RSGD--- 				
Hymenobacter_sp._PAMC_26554						ETPRQKMIGMMYLVLTALLALQ-VNSAILLKFKFIDDSLTDVNGKTETAA-DNTVKGIEAAV----VAVLKKSQEIRDETKKVIDYLNGVRDNLYK---------MSAEDKVAITMLLAY-PLQKQLNGYSDYIKQ----------------------------NFAELNF-ENTPVVAALAVLSQKETEVLKYQADALQKQAEKVGAKTIVFDKLGAFASSNTVAAGTKYKADLFLTASA----------GKVEFTARP-FDQAGNKSSWTGTIRLNQ--GRDTTFKV-------------------------QIQSASVQALYFE--CGNKLSV-QVPA--VTLVP----ISQVFKVRPI--PNPTI-----FLPE-ARYRVSRFQAVL---NAY--KEGD--- 		
Spirosoma_radiotolerans							------MIGMMYLVLTALLALQ-VTSAILEKFVLINNSLEQSIGAVSKVN-QSTFDNIRATV----LAIVKQADEVRKLTAEMSGELDKLKDQIVT---------LSEEESVAQLMIAAF-KLKDQLNNYTENLSR----------------------------DFAELNF-AQTPVPAALAVISQKQADVRRLEGEVLDVLASKVGAQDVKFDKIIAMLSSKVVVAGTKFKGQMFLAASS----------GLIEFTAQG-YDKNGLRRTLTGSIAYQTA-GLKTV-PL-------------------------QIETGTMPPLYLG--CANKLSI-QSPQ--ITVVP----LTERFRVNKV--PRPTL-----YSPD-AKFRTSSSTVSL---AEA--QPGD--- 	
Algoriphagus_sp._M8-2							ETPRQRMIGMMYLVLTALLALQ-VSNQILQKFILINDGMERTSRNFITKN-EFVVTNIKSTV----VPKVSAAQEVRTATKEIYAYIEDLKQELIT-------------SALKNTEIKGD-EMKEKLNAYPVQVSQ----------------------------SFTNLNF-VKSPVGAVIALLSQFQNEVLNIESEALTAITNSIGSFYFKADILKGQIASNVVAAGTKFEADMFIASAS----------GKVEFTVPPSYDDKGLRQVLKGQIVTNV--GEDQVIPV-------------------------KVSSEVVQQLYAD--CANELLI-EVPA--VTVIP----ISVDFDIKPV--PAPTI-----TMSK-ANFEVTGGELIL---ESA--RPGD--- 	
Chryseobacterium_sp._StRB126					QTPRQKMINLMYLVFIAMMALN-IDAEIIRSYYDSTRALNETRTLTEKKNEKIFEKTLEAKA----SKPWQDYKTLKGKIDALVEHAQKIKDLLKK---------LNNNEATTEYFFNAL-DLKAKIDDVRNYINA----------------------------TWFQNKF-YHQPLIAAISNLEIIQNDARNVQSDALALMLQEKVDASIKFTSYEPIVS-TDIQAGKQAEVKVMLGTY-----------GIIPISGAG-------EHKLAGTITLTDA-GKPQSFPW------------------REVK--LLLSADKMNVMYRG--LENPVSG-SILG--WIVKP-----VFEYRIKNV--PPPQG----------VSFNVTQFMVR-N-TKNL--RTGD--- 			
Hymenobacter_sp._APR13							------MIGMMYLVLTALLALQ-VNSAILLKFKFLDDSLFGINEKVSKSN-DGTVKGIAAQV----VAVLKQSEEIRERTKQMIDYLRGVRDKLVT---------MSAEDKVAITMLAAY-EMKNKLNEYSSYIKT----------------------------NFAELNF-ENTPLVAALATLSQKETEVLKYESDALAAQSAKVGGNIIVFDKVGAFASSNTVAAGTKYKAELFLTASA----------GKVEFTARP-FDAAGNKAQWTGTIRFKQ--GRDTTFKV-------------------------QIQSASVQALYFR--CGNKLSV-QVPA--VTLVP----ISQTFQVRPI--PKPEI-----FLPD-ARFRVTRYEVTL---DQA--REGD--- 	
Nonlabens_dokdonensis_DSW-6						----------MYLVFIAMLALN-MSKEVLTAFGLLNVNIEESNAAATAKN-NAAMAGLTQLA----GDAKLKGEKVDQISKEYFNYLEGLKNEMEG---------MDKGDFLDVKFLEGQ-EFLDRMTGYRDAIKE----------------------------PYLDYNY-KGYPLIASIAKVTLLQSEVKNIETQVLAGLISSEQASALSVTKLTTLLEKSAYYNGETFDGSIVLGKKDE---------IDLKVGAGS-------DHKITGALIFEE--GKEESITV------------------------ATIAADKMNVVYRG--VPNPMTI-SFAG--YVMNP-----SKEFRIKNL--PRPTG----------LTPRVTGFLFK-T-KNKA--RKGD--- 		
Dyadobacter_fermentans_DSM_18053				------MIGMMYLVLTAMLALQ-VSSAIIEKFILLNNSLELSSGAANKIN-QETVLKIKAAV----VAVIKEAEQVRKVTSDINNQLNALKQEIIT---------PEEETKVGEMMIKAY-ELQKTLNGYVAELNK----------------------------DFAELNF-ESTPVAAALAVLSQKQTDVRRMEGEVLNYLASKVGAADIKFDRVLAMVSAKTVVAGTKFKGQMFIAASA----------GVIEFTAQG-YNAEGLKRELRGQITIPTP-GKDTTYTM-------------------------QIETGTLPPLYLG--CANKLSI-QSPA--FTIVP----LSEPFKVNRV--PKPSL-----FSPE-AKFRVSQVEISL---QQA--QPGD--- 				
Chryseobacterium_sp._IHB_B_17019				QTPRQKMINLMYLVFIAMMALN-IDAEIIRSYYDSTKALNETRSLTEKKNEKIFEKTLEAKA----AQPWEQYKTLRDKINLLVSDAEKIKVLLKK---------LNNNEATTEYFFGAT-DLKARIDDVRNYINT----------------------------TWFQNKF-YHQPLIAAISNLEIIQNDARNVQSDALALMLQEKVDASIKFSSYEAIVS-VDVVAGKPAEAVIMLGNY-----------GYASLNTGA-------AHTLSGNITLTDA-GKAQSFPF------------------QEVK--LLLSADKMNVMYRG--LDNPVTG-SILG--WDVKP-----VFEYRIKNV--PPPQG----------VSFNVTSFMVR-N-SKNL--RPGD--- 				
Marivirga_tractuosa_DSM_4126					ETPRQKMIGMMYLVLTALLALN-VSVTVLDKFIDINNSLEVSVDAAKEQN-GNTLRRIENAV----VKILDKAKEIREKTSAMIAELKTYKDTFIE---------KTDYDKVGNYMMI---KLQKSLNEYAKYVDE----------------------------DWATLEF-MGAPTPAALATISDYQNKVMAYESRALDVLARRVGAGDLKFDLIQLVALSKVVAAGAKYKADLIVAASS----------GKIEFTATP-YGEDGTRKTFEATAKLK-----DSVYRD-------------------------QVQSASLSTLYLN--CGNKLNV-GVPA--VTIIP----INVEFDVQRI--PKPEI-----QLPD-ARYRVNRWTITL---SNA--RPGD--- 			
Candidatus_Amoebophilus_asiaticus_5a2			LSARQKMIGMMYLVLTALLALQ-VSSSVLDKFVLINRSLEKSIHKQESEN-TTRIRHIKTAV----VEVLDKALAIRKETDKVITYINKLKDDLID---------VKDDSGVAQLMCKAE-ELKNLLNGYMRYLTK----------------------------CFATLNF-EKTPLGAVLATLSQFGTDVIYAESDALEILAGKLGADDVKFDKIFPLIKSNIVAAGSKYDAELLLAASS----------GKISFVTTP-YDQNGLRKTFKAAIKLKVP-G-DSTFVK-------------------------QVQSAAVSALYLN--AGNELNI-QVPA--VTLIP----LTITFKVRTI--PKPDI-----FLPK-ARYRVAEWEVTL---SLA--QPGD--- 					
Leadbetterella_byssophila_DSM_17132				ESPRQKMINMMYLVLTAMLALQ-ISNAILEKFMLLDSSLDQANKAADLSN-KRTLDSMNDAV----RALYNNAVDVRKKTSELISYMDGLKDILRN---------LAEEEKVANIFVKGY-ELKQKLDEYVAYLQK------------A---------------DFAELLF-AQTPVPAALAGISQKQSVIRRYEAEVLDYLAQQVGAKEIKFDKLFAVVISRTVVAGQTYKAEIAIGAYS----------GVYEVRAGG-FDNNGQKRSYTATISYPKP-GTRETVTK-------------------------QIATSSMPALYFK--CANRLQT-MSPG--VTVVP----LTFPFSVKLV--PKPTI-----TNPE-AAFRVAGLKVVL---SEA--SPGD--- 				
Flammeovirgaceae_bacterium_311					ETPRQKMIGMMYLVLTALLALQ-VSNTVLEKFIFINRSLENTVAESNAGN-SAVVARIQKQV----VAVLDKARQVRERTQKVISDLNALKAEIVQ---------INDEEYLANQMIRGE-ELKEMLNGYAQFLQQ----------------------------SFAELNF-GSTPLVAGLATITQFETEVLMREQVALDELARSVGAQDVKFDKIVPMVRAKVVAAGTKYVADMFIAASS----------GKVEFPATA-YDAEGLKQTYKAEIKVTLP-GKDTTYTN-------------------------QVQSASVQALYLQ--CGNELNV-QVPA--VVLVP----ISENFSVRLV--PKPEI-----FLPN-ANFRVTGYTVYL---AKA--KGGD--- 			
Runella_slithyformis_DSM_19594					ETPRQKMIGMMYLVLTAMLALQ-VSSALLEKFQLLNNSMEVSSNAANKIN-ARTVENIRDKV----VAIVKQAEDVRKIASGMIGEIDAMKSQIAA---------PNEEDKVAIYMIKAY-DLKSKLNSFVEQMNK----------------------------DFAELNF-EQTPVPAALAVLSQKQSEIRRLEAEVLDALAAKVGAKDIKFDKILAMISSNVVVAGTKFKGEMFIAASS----------GIIEFTAQG-YDKDGLAKTLSGVISFPTP-GRDTTITM-------------------------NIESASMPPLFLG--CKNVLSI-QSPG--VIIIP----ITEGFRVNRV--PRPRL-----YSPE-ANFRVSQITVRL---AQA--AAGD--- 			
Rufibacter_tibetensis							ETPRQKMIGMMYLVLTALLALN-VSSAILLKFQFIDASLMEVNRKTVSDN-QGAVKGIQAAV----QQVVAQAQQVSAKTAEVVAFIRSLRDELEK---------PEANEIVNEVMIKGY-ELEAKLNEYAAFLRP----------------------------NFAQLNF-EETPMVAALATLAQKESEVLKYEAETLSQLAQKVGADIIKFENIFAMASSKTVAAGTKYKAEMFLAASS----------GQIEFTATA-YDAEGNKKRWTGKVRFRQA-GRDTTFTV-------------------------QIQSASINSLYFN--CGNELSV-QVPA--LTIIP----ISQDFTVKLV--PRPRV-----QLPK-ARYRVTQYTVYL---GQA--RPGD--- 	
Rufibacter_sp._DG15C							------MIGMMYLVLTAMLALN-VSSAILLKFQFIDDSLTTVNTKTKSDN-GGIVNGIKTTV----VRVVENATAVRTKTSEIIAYMDGLREQLVK---------PENNERVNMLMIKAY-ELEKKLNEYAAFLRQ----------------------------DFAEINF-EETPIVAALATIAHMESEVLKYESETLAKLAQKVGADIIKFEKIFAMASSKTVAAGTKYKAEMFLAASS----------GQIEFTASA-YDAEGNKKQWTGQVRFRQP-GRDTVFTV-------------------------QIQSAAINSLYFN--CGNELNI-QVPA--VTIIP----ISQEFTVKTV--PRPQI-----LLPK-ARYRVTNYTVYL---SKA--RPGD--- 	
Spirosoma_linguale_DSM_74						ETPRQKMIGMMYLVLTALLALQ-VTSAILEKFVLINNSLEQSIGAVSKVN-QSTFDNIRGTV----LAIVKQADEVRKLSAEVSGELDKLKEQIVE---------LSEEESVAQLMIAAF-KLKDQLNKYVEELSR----------------------------DFAELNF-AQTPVPAALAVLSQKQADVRRLEGEVLDVLASKVGAQDVKFDKIIAMLSSKVVVAGTKFKGQMFLAASS----------GIIEFTAQG-YDKNGLRRTLTGSIAYQTA-GLKTV-PL-------------------------QIETGTMPPLYLG--CANKLSI-QSPQ--ITVVP----LTERFRVNKV--PRPTI-----YSPD-AKFRTTGATVSL---AEA--QPGD--- 		
Rufibacter_sp._DG31D							------MIGMMYLVLTALLALN-VSSAILLKFQFIDASLMGVNQKTISDN-QGSVKGIQAAV----KLVVEQAQEVRNTTAELVSYIRSLRAELEK---------PEANEIVNEVMLKGY-ELEAKLNQYAAYLRK----------------------------NFAQLNF-EETPMVAALATLAQKESEVLKYEAETLSQLAQKVGADIIKFENIFAMASSKTVAAGTKYKAEMFLAASS----------GQIEFTATA-YDAEGNKKQWKGQVRFRQA-GRDTTFTV-------------------------QIQSASINSLYFN--CGNELSV-QVPA--LTIIP----ISQDFTVKLV--PRPQV-----QLPK-ARYRVTQYTVYL---AQA--RAGD--- 	
    ;
end;

begin mrbayes;
   set autoclose=yes nowarnings=no autoreplace=no;
   lset rates=invgamma;
   prset statefreqpr=fixed(empirical);
   prset aamodelpr=fixed(lg);
   mcmc ngen=50000000 samplefreq=5000 printfreq=5000 Mcmcdiagn=yes Diagnfreq=5000 append=yes;
   sump;
   sumt;
end;
