# Supplementary material for: Phylogenetic comparison between Type IX Secretion System (T9SS) protein components suggests evidence of horizontal gene transfer
Source: PeerJ. 2020 Jun 26;8:e9019. doi: 10.7717/peerj.9019 (PMC7323717; doi:10.7717/peerj.9019)
Supplement: Supplemental Information 1 — T9SS components sequences, alignment of each T9SS protein family, NEX files used as input for MrBayes tool, genome annotation (GFF) file for Porphyromonas gingivalis and detailed Bayesian Inference trees with support values. [file peerj-08-9019-s001.zip › supplemental/Supplemental files/Supplemental Data S3/porn.nex]

#NEXUS

[ Data from: personal data ]

begin data;
    dimensions ntax=62 nchar=267;
    format datatype=protein interleave=no gap=-;
    matrix
Porphyromonas_gingivalis_W83					-----------------DNAPWRRVVYRRVDLMEESNAVLYYPP------DRKNLFSTIFGLINS-----------------------Y-----------------------------------PSAEVKAYYVKEEWYFTPTNSDVDIKIQAICPIPL---F------WIPYENIRPYIARERVMLSSLNNTRNSTIDDFFRLNLYKGDIVKTE-RALAEYC-----KRIDKELQGFRDGLF---------ATRSVRRRK------ 							
Porphyromonas_gingivalis						-----------------DNAPWRRVVYRRVDLMEESNAVLYYPP------DRKNLFSTIFGLINS-----------------------Y-----------------------------------PSAEVKAYYVKEEWYFTPTNSDVDIKIQAICPIPL---F------WIPYENIRPYIARERVMLSSLNNTRNSTIDDFFRLNLYKGDIVKTE-RALAEYC-----KRIDKELQGFRDGLF---------ATRSVRRRK------ 						
Porphyromonas_gingivalis_AJW4					-----------------DNAPWRRVVYRRVDLMEESNAVLYYPP------DRKNFFSTIFGLINS-----------------------Y-----------------------------------PSAEVKAYYVKEEWYFTPTNSDVDIKIQAICPIPL---F------WIPYENIRPYIARERVMLSSLNNTRNSTIDDFFRLNLYKGDIVKTE-RALAEYC-----KRIDKELQGFRDGLF---------ATRSVRRRK------ 							
Porphyromonas_gingivalis_TDC60					-----------------DNAPWRRVVYRRVDLMEESNAVLYYPP------DRKNLFSMIFGLINS-----------------------Y-----------------------------------PSAEVKAYYVKEEWYFTPTNSDVDIKIQAICPIPL---F------WIPYENIRPYIARERVMLSSLNNTRNSTIDDFFRLNLYKGDIVKTE-RALAEYC-----KRIDKELQGFRDGLF---------ATRSVRRRK------ 							
Porphyromonas_gingivalis_381					-----------------DNAPWRRVVYRRVDLMEESNAVLYYPP------DRKNLFSTIFGLINS-----------------------Y-----------------------------------PSAEVKAYYVKEEWYFTPTNSDVDIKIQAICPIPL---F------WIPYENIRPYIARERVMLSSLNNTRNSTIDDFFRLNLYKGDIVKTE-RALAEYC-----KRIDKELQGFRDGLF---------ATRSVRRRK------ 							
Porphyromonas_gingivalis_ATCC_33277				-----------------DNAPWRRVVYRRVDLMEESNAVLYYPP------DRKNLFSTIFGLINS-----------------------Y-----------------------------------PSAEVKAYYVKEEWYFTPTNSDVDIKIQAICPIPL---F------WIPYENIRPYIARERVMLSSLNNTRNSTIDDFFRLNLYKGDIVKTE-RALAEYC-----KRIDKELQGFRDGLF---------ATRSVRRRK------ 								
Porphyromonas_gingivalis_A7A1-28				-----------------DNAPWRRVVYRRVDLMEESNAVLYYPP------DRKNLFSTIFGLINS-----------------------Y-----------------------------------PSAEVKAYYVKEEWYFTPTNSDVDIKIQAICPIPL---F------WIPYENIRPYIARERVMLSSLNNTRNSTIDDFFRLNLYKGDIVKTE-RALAEYC-----KRIDKELQGFRDGLF---------ATRSVRRRK------ 								
Tannerella_forsythia_KS16						-----------------GNARWMRVIYRELNMLEEKNAPLYYPV------GSMNLFSSIFQLVSE-----------------------Y-----------------------------------PSGEVKAFYVKEAWYFDQNNSLYDVKTLAISPIPM---F------WVVYEDVRPYVSNTYIMTSNTNNAKTFTIDDYFRRRMFDGKIIKTE-IPLQAYC-----KKIEGELVAFNKALW---------ATRSVRRRR------ 						
Tannerella_forsythia_3313						-----------------GNARWMRVIYRELNMLEEKNAPLYYPV------GSMNLFSSIFQLVSE-----------------------Y-----------------------------------PSGEVKAFYVKEAWYFDQNNSLYDVKTLAISPIPM---F------WVVYEDVRPYVSNTYIMTSNTNNAKTFTIDDYFRRRMFDGKIIKTE-IPLQAYC-----KKIEGELVAFNKALW---------ATRSVRRRR------ 						
Tannerella_forsythia_92A2						-----------------GNARWMRVIYRELNMLEEKNAPLYYPV------GSMNLFSSIFQLVSE-----------------------Y-----------------------------------PSGEVKAFYVKEAWYFDQNNSLYDVKTLAISPIPM---F------WVVYEDVRPYVSNTYIMTSNTNNAKTFTIDDYFRRRMFDGKIIKTE-IPLQAYC-----KKIEGELVAFNKALW---------ATRSVRRRR------ 						
Prevotella_intermedia							-----------------EDVVWRRDIYRELNLVEDANAGLYYPT------SQMNLFCYIFKLMMM-----------------------Y-----------------------------------PSAEVKGYYLKESAYYDQGTSTFHRKVIALCPIPL---F------WVKYDDLAPFLSKQTIMTSNLNNAATMSVEDYFTMNRYQGKIYKTN-RTLSQYC-----RKIENELLAFEKNIF---------ARVSVRRQRH----- 					
Prevotella_intermedia_17						-----------------EDVVWRRDIYRELNLVEDANAGLYYPT------SQMNLFCYIFKLMMM-----------------------Y-----------------------------------PSAEVKGYYLKESAYYDQGTSTFHRKVIALCPIPL---F------WVKYDDLAPFLSKQTIMTSNLNNAATMSVEDYFTMNRYQGKIYKTN-RTLSQYC-----RKIENELLAFEKNIF---------ARVSVRRQRH----- 						
Prevotella_intermedia_ATCC_25611___DSM_20706	-----------------EDVVWRRDIYRELNLVEDANAGLYYPT------SQMNLFCYIFKLMMM-----------------------Y-----------------------------------PSAEVKGYYLKESAYYDQGTSTFHRKVIALCPIPL---F------WVKYDDLAPFLSKQTIMTSNLNNAATMSVEDYFTMNRYQGKIYKTN-RTLSQYC-----RKIENELLAFEKNIF---------ARVSVRRQRH----- 									
Prevotella_enoeca								-----------------EDVVWRRDIYREIRLDDEPNAGLYYPV------GQMNLFCYLFKLVLS-----------------------Y-----------------------------------PSREVKGYYIKESTFYDQASATFHTQVLALCPIPL---F------WIRYADLAPFLVNRTLMASSLNNAVVMTLDDFFTAHHYRGKIYKTN-KTLAQSY-----KRIEDELQTFEQRMW---------ARVSVRRERH----- 				
Tannerella_sp._oral_taxon_HOT-286				-----------------GNARWMRIIYRELNMLEDKNAPLYYPV------GTQNLFTTIFRLVAD-----------------------Y-----------------------------------PSGEVRAFYVKEAWYFDQNNSVFDVKTLAISPIPM---F------WVLYEEVRPYVSNTYIMTSNMNNAKTFTIDDYFRRRMFDGKIIKTE-IPLQAYC-----QKIEDQLQAFNKNLW---------ATRSVRRRR------ 								
Parabacteroides_sp._YL27						-----------------ADAQWMKIVYRQVDLDKVKNAPLYYPE------GQENLFRIIMRLVAD-----------------------Y-----------------------------------PTNEVLSYYLLERWELDKRTNRMRTTVDAICPVPM---F------WLKMDKLRPYLAQQSIFIDDDNNLASYTYDDFFTLGLYEGDIYKTR-LSMMQMY-----DSIQNYLTNYEKKMW------V--AKRSVRRRK------ 						
Porphyromonas_asaccharolytica_DSM_20707			----------VA-----ETAPWRRVVYRQLSIDSLANAPIFRPV------KLQSLFSLLFNRFNE-----------------------Y-----------------------------------PTQSIRSYYVKEEYYYDVKTSDVSSQIVAICPVPL---F------WVKYSDLQPYLSQQPVMLSTKNNATTATMDDFFSLNLYRGQISMTL-AELNSEM--AFHNQIEGELKQFEESLYGEDDSQ-EQSTRSVRNRF------ 									
Barnesiella_viscericola_DSM_18177				MTYH-------------ADIPWMRVIYRQIDLTKEKNLPLYYPE------SQENLFRIIMKLLAN-----------------------Y-----------------------------------PANEILSYYILEKWIFDRRTSQMKPSIEALCPVPM---F------WVKYNDIRPYIARQYILASNENNIAQYNYDDYFKMRMYDGEIYKTQ-QSLMQMY-----DSIERQLKNFNENLW---------PVRSVRRTR------ 								
Prevotella_dentalis_DSM_3688					-----------------EDVVWRRDVYRELSLNDDANAGLYYPV------TQMNLFTYMFKLIMA-----------------------Y-----------------------------------PSAQVKGYFIKESTYYDQATATFHTKVQALCPVPL---F------WVRYADLAPFLSKQTIMTSNLNNAATMSIDDYFTMNAYKGKIYKTT-QTLAQVA-----QRIEREIAAFEKGIW---------ARVTVRRQRH----- 							
Prevotella_fusca_JCM_17724						-----------------EDVVWRRDIYRELKLVEDANAGLYYPT------SQMNLFTYIFKLMMS-----------------------Y-----------------------------------PSGEVKGYYLKESAYYDQGTATFHRKVVALCPIPL---F------WVRYDDLAPFLAKQTIMTSNLNNAATMSVDDYFTMNLYKGKIYKTT-KTLAQYC-----KKIEWELMAFEKTIY---------ARVTVRRERH----- 						
Prevotella_melaninogenica_ATCC_25845			-----------------EDVVWRRDIYRELKLTEDANAGLYYPT------SQMNLFTYIFKLMMN-----------------------Y-----------------------------------PSGEVKGYYLKESAYYDQGTATFHRKVVALCPIPL---F------WVRYDDLAPFLAKQTIMTSNLNNAATMSVDDYFTMNLYKGKIYKTT-KTLAQYC-----KKIERELVAFEKTIY---------ARVTVRRERH----- 									
Prevotella_denticola_F0289						-----------------EDVVWRRDIYRELKLTEDANAGLYYPV------SQMNLFTYIFKLMMN-----------------------Y-----------------------------------PSGEVKGYYLKESAYYDQGTSTFHRKVVALCPIPL---F------WVRYDDLAPFLSKQIIMTSNLNNAATMSVDDYFTMNLYQGKIYKTT-KTLAQYC-----KKIECELTDFEKTIY---------ARVTVRRERN----- 						
Owenweeksia_hongkongensis_DSM_17368				-------------PYLRSDMLWSTRHWERIDLREKINHHLYYPI------DRKSLYDVLVDGILN-----------------------------------------------------------TAKDVLAYQIKSDWFFDKQRGEMKNRIIGISPVTL---F------WVWFPDARYALSTHTAF-NNQNNAARLTYDQIFHIRYFNSVIYKED-RQIKDYK-----QQIKEELRNFEHDLW------------------------ 								
Haliscomenobacter_hydrossis_DSM_1100			-------------DQPRADIFWKKRIWRIIDVREKMNLPFAYPK----------FVSILLEAINN-----------------------------------------------------------N-ADVQRIRVKEIWFFDKESSTMQVRILGIAPVVL---F------WIYYPDARELLAKEKIF-NDQNDGAPMTWEDVFEMRYFSSYIYKTS-LRLQDQF-----DKIKQEIFNLEHDLW------------------------ 									
Fermentimonas_caenicola							----------------IENSRWSRIIYRYLDLSKPENSPLL-------------LFTKIFTLLQN-----------------------Y-----------------------------------PLDEVQGYYLKEVYYFDTPTSSLRVTPLAICPIPL---F------WIPYSEIAPHAKQMPVMLSPLNNSIRGTIDDFFRARRYNGEIYKTG-RTLSQQT-----ERIEQELIDFEKRLR---------SQQTMRTRRY----- 					
Paludibacter_propionicigenes_WB4				----------------RDDVRWSRVVYRVIDMREKQNYQLYFPM------EYRSLFRVMLDAITDITVYRRNARDLKPQFHEEDKLVGY------------------------------------------FLVQEIVFFDKHTSRMYSQIMAIAPLKY---FQESVLCWFLFDELRPYLAKQYVI-PNGNETQRLTYDEFFAQKLYSSYLLGDS-RMLLDYV-----DRLETELMNFEQDLW------------------------ 								
Pedobacter_heparinus_DSM_2366					-------------ADVREDVYYAKRIWREIDLRDTINSVL----------EDAKLIDILLEAVGN-----------------------Y-----------------------------------RSDEFLKFRIKEDWILDTKRSIFEPRIVGLAPMPV---F------WIYYDDARELLSKKRLV-NPLNDASQLTFDDFFVRRLFSSYVVKET-KNIVDILKD---ERIKKSISDYEQSLW------------------------ 							
Flavobacterium_sp._EM1308						-------------GYVDRDILMGKTVWEIVDLNERFNFPLYFPI------DRRSLFDVLIKGIKS------------------------------------NDLYFPKAKPSVTYKT----AK-TAQDITGYKLKGYWYFDKRQSELKYRLLGICPIDL---F------WIFYPSVRNYLHGYLAF-NEKNSAMPISFDRILDSRQFSGVIYKEE-RLITEYI-----DRIKDKIRDFEHDMW------------------------ 						
Winogradskyella_sp._J14-2						-------------GYVGRDILFSKMIWEKVVLDERVNFPLYFPV------DRKSLYKVLMENIES-----------------------------------------------------------EPADISSYLIKGLWYFDKRQGELKYRILGIAPAPM---F------WVFFPEVRDILHEAKAF-NNDNSASPISFDHLLNSRRFHGIIYKEE-REVKEYV-----ERIKDKIRDFEQDMW------------------------ 						
Nonlabens_sp._MIC269							-------------GYVERDVLWQRTVWETIDLDERINFPLYYPV------DRRSLFHVLTDAAIK----------------------------------------------------ITYN---GADNVKEYRIRGVWYFDARQSELRYRLIGICPVEL---F------WVYYPDARQLLHEAKAF-NTLNSARPISFDHILNSRRFNALIYKMD-REIERYI-----RRLNEIIRNFELDMW------------------------ 					
Lacinutrix_venerupis							-------------GYVDRDIMFAKMTWEKIVLDERVNFPLYYPV------NRRSLYDVLTKAIAE-----------------------------------L-----------------------SSYHISAYLIKGLWYFDKRQGELKYRLLGIAPAPL---F------WVFYPDAREVLHEAKSF-NAKNSAVPFSFDHILNARRFNGVITREE-RKVEEYV-----ERIKEKIRNFELDMW------------------------ 					
Parabacteroides_distasonis_ATCC_8503			-----------------GNARWMRIIYRQVDLMKEQNAPLYYPT------GQMNLFSVIFQLLGE-----------------------Y-----------------------------------PAADVRSYYVKEAWYFDQNNSAFDVKILAICPIPM---F------WLPYENIRPYISNSYIMTSNMNNAMTFTMDDYFRRRMFEGDIIKTQ-LPLQAYC-----ARIEDQLTGFEKSLW---------PVRSVRRRR------ 									
Petrimonas_mucosa								-----------------DHIKWRREVYRYLDLTKERNAALYHPT------GGRNLFTLIFKLLAE-----------------------Y-----------------------------------PSHEIQGYYLKELYSFDTGTSNYRVRPIAISPIPL---F------WVPYDQLRPYLLRTPVMSSSLNNALSGTIDDFFIMREYDGEIYKSS-LAISQYT-----ERIEKELNDFERMLW---------GTTTMRNRRY----- 				
Cellulophaga_lytica_DSM_7489					-------------GYVDRDVLWSTTVWEVIDLDERVNFPLYYPI------NRRSLYHVLMKAIKS-----------------------------------------------------------VAADLEEYLIKGMWYFDKRQGELKYRLLGIAPVPL---F------WVWYPDAREILHKAKVF-NQRNSASPISFDMLLNSRRFHATIYKEE-RKIKDYI-----KRIKEVIRDREQDMW------------------------ 							
Cellulophaga_lytica								-------------GYVDRDVLWSTTVWEVIDLDERVNFPLYYPI------NRRSLYHVLMKAIKS-----------------------------------------------------------VAADLEEYLIKGMWYFDKRQGELKYRLLGIAPVPL---F------WVWYPDAREILHKAKVF-NQRNSASPISFDMLLNSRRFHATIYKEE-RKIKDYI-----KRIKEVIRDREQDMW------------------------ 				
Salegentibacter_sp._T436						-------------GYIERDVLWSKNVWEKIDLDERVNFPLYYPI------NRRALYDVLVSAIKS-----------------------------------------------------------SAADIAEYHIRGMWYFDKRQAELKYRILGIAPVEL---F------WVWFPDARQVLHDNKAF-TGSSSAQTVTFDHLLNSRRFDGMIYKED-REIDEYI-----QRIKEQIRNFELDMW------------------------ 						
Lutibacter_sp._LPB0138							-------------GYVDRDILWSKVVWEYIDLNERLNLPYYYPI------QRKSLFNTLLEGIKN-----------------------------------------------------------ESRHIEGYKIKGVWYFDKRQGEMKYRLLAIAPVPL---F------WVWYPGARQLLHEMKVF-NQKNSAYPISYDHMLNARRFSAIIYREE-RDVAEYV-----DRIRESIRDKELDMW------------------------ 					
Sediminicola_sp._YIK13							-------------GYVDRDILWSKTVWEVIDLDERVNFPLYYPL------DRRSLYDVLMKNIKS-----------------------------------------------------------TAADLEEYLIKGIWYFDKRQGELKYRLLGIAPVPL---F------WVWYPSAREILHEAKVF-NQRNTAQPISFDMLLNARRFNATIYKED-REIKDYI-----QRIKEVIRDREQDMW------------------------ 					
Maribacter_sp._HTCC2170							-------------GYVDRDILWSKTIWETIDLDERVNFPLYYPI------DRRSLYDVLLKNIKS-----------------------------------------------------------TAADIEEYRIKGMWYFDKRQGELKYRLLGIAPVEL---F------WVWYPGARQLLHDAKVF-NQRNSAQPISFDMLLNARRFNGVIYRED-RKVNDYI-----KRIKEVIRDREQDMW------------------------ 					
Cellulophaga_baltica_18							-------------GYVDRDILWSKTVWEVIDLDERVNFPLYYPI------DRRSLYDVLIKNIKN-----------------------------------------------------------AAADLEEYLVKGIWYFDKRQGELKYRLLGIAPRAL---F------WVWYPSARQILHEAKVF-NQRNSAQPISFDMLLNARRFNATIYKED-RAIKDYI-----NRIKETIRDKEQDMW------------------------ 					
Cellulophaga_baltica_NN016038					-------------GYVDRDILWSKTVWEVIDLDERVNFPLYYPI------DRRSLYDVLIKNIKN-----------------------------------------------------------AAADLEEYLVKGIWYFDKRQGELKYRLLGIAPRAL---F------WVWYPSARQILHEAKVF-NQRNSAQPISFDMLLNARRFNATIYKED-RAIQDYI-----NRIKETIRDKEQDMW------------------------ 							
Cellulophaga_algicola_DSM_14237					-------------GYVDRDILWSKTVWEVIDLDERVNFPLYYPV------DRRSLYDVLIKNIKN-----------------------------------------------------------AAADLEEYLIKGIWYFDKRQGELKYRLLGIAPRAL---F------WVWYPSARQILHEAKVF-NQRNSAQPISFDMLLNARRFNATIYKED-RAIKDYI-----NRIKETIRDKEQDMW------------------------ 							
Zobellia_galactanivorans						-------------GYVDRDILWSKTVWEVIDLDERVNFPLYYPT------DRRSLYDVLIKNIKN-----------------------------------------------------------TAADIEEYRIKGMWYFDKRQGELKYRLLGIAPVEL---F------WVWYPDARQILHEAKVF-NQRNSAQPISFDMLLNARRFNGVIYRED-RKVNDYI-----TRIQEVIRDREQDMW------------------------ 						
Proteiniphilum_saccharofermentans				-----------------ENAKWSRIIYRYLDLTKEANAPLYYPP------GKMSLFTMLFNLLQE-----------------------Y-----------------------------------PGNEVESYFVKEAYYFDTGSSSFKVRPLAICPVPL---F------WIPYDEIAPYARRIPVMSSSLNNNMSGSVDDFFRMRKYDGEIYKAQ-LAISQYT-----ERIEQELVDFEKSLW---------ASVSMRDRRY----- 								
Prevotella_ruminicola_23						-----------------EEVVWRRDIYREISLEDDANGGLYYPV------KQLNLFTYIFKLALN-----------------------Y-----------------------------------PSAMVKKYYLKESAYYDQANSSFHIKVQALCPIPL---F------WVKYSDLEPYLNRQTVMASSMNNAATVSMDDFFTLNMYRGKIYKTN-KTLLQLC-----KRIEAELEGFKKTIF---------ARVSVRRQRH----- 						
Niastella_koreensis_GR20-10						----TANFAD--KEHIRDDAVYMQRVWREIDVHEKMNLPFVYKA------GNERFIYILLNAIKN-----------------------F-----------------------------------NPDKIERFWIKEDWVFDKESSRMQVRILGIAPLPI---F------WVYYPDLRPIFAKHEVY-NGKNFGARMSWEELFESRMFASRIIKSTVEFIKSYI-----EDMKERIFNYEQDLW------------------------ 						
Bacteroides_cellulosilyticus					-----------------EDVVWMREIYRTLDLTKDTNGALYYPV------NKMNLFATVFRLLAQ-----------------------Y----------------------------------KPSADVLSYFVKEVWYFDQRTSTYGSVITAICPVPM---F------WVNYKDLVPYLTQTKVSVSNYNNAANSTWDDFFTARLYKGDIYKTT-RTLSQYC-----KRIEKELVDFEKTLY---------PKASVRRQRR----- 							
Prevotella_sp._oral_taxon_299_str._F0039		-----------------EDVVWRRDIYRELNLMDDANAGLYYPT------TQMNLFTYIFKLMMT-----------------------Y-----------------------------------PSKEVKGYYIKESSYYDQATATFHTKVLALCPIPL---F------WVKYADLAPFLSKQTIMTSNLNNAAVMSVDDYFTKNMYKGKIYKTN-LTIAQYC-----KRIEREIAAFEKNMW---------ARVSVRRERHIVEQS 									
Draconibacterium_orientale						-------------VPVRADVFWQKTLWRVIDLREKMNIPLYYPT------DRSNLISLLLKGIES-----------------------------------------------------------RPTEIKQYMLKEQWYFDKQTSTLNVRILGICPIKV---F------WIYYPEARPLLATNVVQ-NPYNEARQQSFDDLFIKRMFNSYIVQES-REISSYL-----KRIEDEIFNYEQDLW------------------------ 						
bacterium_L21-Spi-D4							-------------SQLRADVMWKKRVWRCIDLRQKMNFHFYYPI------ERMNLTNLLVYGQTH-----------------------------------------------------------NYAEVKQIWLKEEWFFDRQRSKMEVRILGIMPIRL---F------WAYYPAVRPILANHEVF-NRFNDAKRRTYDDIFFKRFFDSYIVKES-RRIAEYR-----QKIKKEMFNYEQDLW------------------------ 					
Gramella_sp._LPB0144							-------------GYVGRDILWSKGTWEIIDLDERVNFPLYYPI------NRRSLYDVLVGAIKK-----------------------------------------------------------GSADIVEYHIRGLWYFDKRLAELKYRLLGIAPVEL---F------WVWYPDAREVLHEAKVF-TGGNTSQTVSFDHLLNARRFSGVIYKED-RSIDEYI-----QRIKEQIRNFEQDMW------------------------ 					
Flavobacterium_psychrophilum					-------------GYVGRDVLLARKVWEVIDLDQRINFPMYFPI------DRRSLFSVLISAIKD------------------------------------N----------------------TGADVTKYKIVGTWYFDKRQGEMKYRILGICPMEL---F------WVFYPGARDVLHKAKAF-NEKNSALPITFDHLLNSRRFSSNIVKEE-RLIEDYM-----ERIKDKIRNFEQDMW------------------------ 							
Mucilaginibacter_sp._PAMC_26640					-------------ANLRSDVAFARRIWREIDLREKMNQFM----------PKQRLIDILITAIDA-----------------------Y-----------------------------------LADSVIKFRLKEDWVFDKQRSIFEPRIIGIAPLPA---F------WIYFPDARPVLATKEAV-SRNSDNTGLSFDDVFMKRIFTSYIVKQS-ERIKDYA-----ERIKKNLMDWELGLW------------------------ 							
Croceibacter_atlanticus_HTCC2559				-------------GYVDRDVLWSKTTWEIVDLDERVNFPLYYPI------DRRSLYDVLLSNIKN-----------------------------------------------------------NAGDISEYHVKGLWYFDKRQGELKYRLLGIAPCEL---F------WVWFPGVREVLHNAKAF-NRQNSSQPITFDHLLNSRRFNGVIYKED-RTVEDYI-----DRIKEQIRNFEQDMW------------------------ 								
Solitalea_canadensis_DSM_3403					-------------PYVRADVMWSKRIWREIDVREKINRPL----------PNSRLINVIMKAITA-----------------------YR----------------------------------NPDQIVKYRVKEDWIFDKQRSIFEPRIIGIAPCPI---F------WVYYPEARQVFANSEMF-NRFNDASNLSFDDFFIKRLFTSYITKES-LRIEDYA-----DRIKKKLMDYEQDLW------------------------ 							
Wenyingzhuangia_fucanilytica					-------------EYVDRDILWSKVVWETIDLYQKQNFRLYYPV------SSKSLFVNLLENIRN-----------------------------------------------------------KAQDIQAYQIKGIWYFNKRTSQMNYRLLAIAPLPL---F------WVFYPDARNVLHHAQPV-KGGFAAYTESFDYLLNIRDFASVIIREE-RSINEYI-----QNIKNEIRDLESDMW------------------------ 							
Flavobacterium_sp._PK15							-------------GYVHRDVLMGRMVWEIIDLSEKINFPLYFPI------NRRSLYDVLTRAIKS-----------------------------------------------------------TAQDVTQYKIKGFWYFDKRQSELKYRLLAICPVEL---F------WIFFPDAREVLHEAKSF-NNKNSAMPVSFDQILNSRRFNSTIYKEE-REIKEYM-----ERVKEKIRDFESDMW------------------------ 					
Fluviicola_taffensis_DSM_16823					-------------EFVRADVVWSHRVWRMIDMREKMNLPIYLPLDYVRNTSRWSLWTILRHHIIN-----------------------F-AFGKLGAQSL------------------------DSEHIVQYRLKEDWFFDKERSVLDVRILGIAPVGMEEKF------WLYFPHCRYILANYFVY-NEKNDAQWQSFDDLFWQRRFTSTIYRES-RKIDSYK-----EKVTEEIRNFEHDVW------------------------ 							
Gramella_forsetii_KT0803						-------------GYVGRDILWSKGTWEIIDLDERVNFPLYYPI------SRRSLYDVLVRAIKQ-----------------------------------------------------------GAADIAEYHIRGMWYFDKRLAELKYRLLGIAPVEL---F------WVWYPDARKVLHDAKVF-TGGNTSQVISFDHLLNSRRFDGIIYKED-REIDEYI-----QRIKEQIRNFEQDMW------------------------ 						
Muricauda_ruestringensis_DSM_13258				-------------GYVDRDILWSKTVWEIIDLDERVNFPLYYPT------DRRSLYHVLMKNIRN-----------------------------------------------------------TAADIEEFRVKGIWYFDKRQGELKYRLLGIAPVEL---F------WVWYPAARQILHDAKVY-NQRNSSRPISFDMLLNARRFNGVIYKEE-REISDYI-----QRIKEGIRDREQDMW------------------------ 								
Nonlabens_dokdonensis_DSW-6						-------------GFVGRDILWQRTVWETIDLDERVNFPLYYPV------ERRSLYHVLTAAAMS----------------------------------------------------ITYN---GADDVKEYRIRGLWYFDTRQSELRYRLLGICPVEL---F------WIYYPDARELLHNNKAF-NTLNSARPISFDHILNSRRFNALIYKMD-RSIDSYI-----DRLKEIVRNFELDMW------------------------ 						
Capnocytophaga_haemolytica						-------------GYVDRDILWSVEVWEVIDLNERANFPLLFPT------YRRSLYDVLLKNIKN-----------------------------------------------------------ESADIAQYHIRGIWYFDKRQGELKYRLLALAPVPL---F------WVFYPQVRDILHEAKTF-NRKNDARPMSFDHLLNARMFSSVIYKEA-RKIKEYL-----DKIKQKIRDREQDMW------------------------ 						
    ;
end;

begin mrbayes;
   set autoclose=yes nowarnings=no autoreplace=no;
   lset rates=invgamma;
   prset aamodelpr=fixed(lg);
   mcmc ngen=50000000 samplefreq=5000 printfreq=5000 Mcmcdiagn=yes Diagnfreq=5000 append=no;
   sump;
   sumt;
end;
