# Supplementary material for: Phylogenetic comparison between Type IX Secretion System (T9SS) protein components suggests evidence of horizontal gene transfer
Source: PeerJ. 2020 Jun 26;8:e9019. doi: 10.7717/peerj.9019 (PMC7323717; doi:10.7717/peerj.9019)
Supplement: Supplemental Information 1 — T9SS components sequences, alignment of each T9SS protein family, NEX files used as input for MrBayes tool, genome annotation (GFF) file for Porphyromonas gingivalis and detailed Bayesian Inference trees with support values. [file peerj-08-9019-s001.zip › supplemental/Supplemental files/Supplemental Data S3/porp.nex]

#NEXUS

[ Data from: personal data ]

begin data;
    dimensions ntax=138 nchar=281;
    format datatype=protein interleave=no gap=-;
    matrix
Porphyromonas_gingivalis_W83					-----------------------AQGD-LLLAQYTRAYGYY------NPAYAGMRKIFITALHNRQW-EGM--SP-KSFVVLADA--------GVGVRVVTETR---G-----INELMGQYAFKQKL---LSVALQAVNTAFD----------DIGAGIYY-KE-LYVGFSSTHLTAHYYLLAGYNIRSLWHPSIFAA--RLDVTMGMSY-NNRFFASLMYR------------------------KFYAGYAFEWPTSVL----SHELLVSYSF------ 							
Porphyromonas_gingivalis_TDC60					-----------------------AQGD-LLLAQYTRAYGYY------NPAYAGMRKVFITALHNRQW-EGM--SP-KSFVVLADA--------GVGVRVVTETR---G-----INELMGQYAFKQKL---LSVALQAVNTAFD----------DIGAGIYY-KE-LYVGFSSTHLTAHYYLLAGYNIRSLWHPSIFAA--RLDVTMGMSY-NNRFFASLMYR------------------------KFYAGYAFEWPTSVL----SHELLVSYSF------ 							
Porphyromonas_gingivalis_A7A1-28				-----------------------AQGD-LLLAQYTRAYGYY------NPAYAGMRKIFITALHNRQW-EGM--SP-KSFVVLADA--------GVGVRVVTETR---G-----INELMGQYAFKQKL---LSVALQAVNTAFD----------DIGAGIYY-KE-LYVGFSSTHLTAHYYLLAGYNIRSLWHPSIFAA--RLDVTMGMSY-NNRFFASLMYR------------------------KFYAGYAFEWPTSVL----SHELLVSYSF------ 								
Porphyromonas_gingivalis						-----------------------AQGD-LLLAQYTRAYGYY------NPAYAGMRKIFITALHNRQW-EGM--SP-KSFVVLADA--------GVGVRVVTETR---G-----INELMGQYAFKQKL---LSVALQAVNTAFD----------DIGAGIYY-KE-LYVGFSSTHLTAHYYLLAGYNIRSLWHPSIFAA--RLDVTMGMSY-NNRFFASLMYR------------------------KFYAGYAFEWPTSVL----SHELLVSYSF------ 						
Porphyromonas_gingivalis_381					-----------------------AQGD-LLLAQYTRAYGYY------NPAYAGMRKIFITALHNRQW-EGM--SP-KSFVVLADA--------GMGVRVVTETR---G-----INELMGQYAFKQKL---LSVALQAVNTAFD----------DIGAGIYY-KE-LYVGFSSTHLTAHYYLLAGYNIRSLWHPSIFAA--RLDVTMGMSY-NNRFFASLMYR------------------------KFYAGYAFEWPTSVL----SHELLVSYSF------ 							
Porphyromonas_gingivalis_ATCC_33277				-----------------------AQGD-LLLAQYTRAYGYY------NPAYAGMRKIFITALHNRQW-EGM--SP-KSFVVLADA--------GMGVRVVTETR---G-----INELMGQYAFKQKL---LSVALQAVNTAFD----------DIGAGIYY-KE-LYVGFSSTHLTAHYYLLAGYNIRSLWHPSIFAA--RLDVTMGMSY-NNRFFASLMYR------------------------KFYAGYAFEWPTSVL----SHELLVSYSF------ 								
Porphyromonas_gingivalis_AJW4					-----------------------AQGD-LLLAQYTRAYGYY------NPAYAGMRKIFITALHNRQW-EGM--SP-KSFVVLADA--------GVGVRVVTETR---G-----INELMGQYAFKQKL---LSVALQAVNTAFD----------DIGAGIYY-KE-LYVGFSSTHLTAHYYLLAGYNIRSLWHPSIFAA--RLDVTMGMSY-NNRFFASLMYR------------------------KFYAGYAFEWPTSVL----SHELLVSYSF------ 							
Gramella_flava_JLT2011							-----------------------SQQL-PQFTQYMYNTISI------NPAYAGSRDFSIIGLHRSQW-ADF--AP-TTQTLSINS--------GLGLSIINDNA---G-----YTYAYGDFAYRIDL---LRMGLKASYYNLE----------NFGLGFYL-QN-WYIGASAPKLINHYYLTGGYVFDL-LRPTTLVK--SVDLTATAIF-NEKFYLGGSYR------------------------GFRAGYAYEYPISDI----SHEILLIYE------- 					
Tenacibaculum_sp._LPB0136						-----------------------AQQD-PQFTQYMYNTLSV------NSAYAGTRGVAITAIHRSQW-AGL--AP-ETQTLSFDS--------GLGISIVQDKL---G-----ETYFDANLSYSIKT---LSLGLKGRLLNID----------TLGAGLYY-EK-SYLGFSIPNFFAHMFFIGGLVRNI-FKPAFLLK--ILDLSANFMF-NEKFRLGASYR------------------------KLLLGYSYDYTTTEL----THEFMLRFEL------ 						
Porphyromonas_asaccharolytica_DSM_20707			-----------------------AQVD-PLFSDYRRLQNYY------NPAAIGLQKLLLTAAYHQQW-IGI--AP-ANLFVSAHT--------GVGLVVVAQRA---G-----RTEAQAEYAFQLRW---LSIGTGLINLLYD----------DLSAGILW-PR-YFIGVSGRHLTVHINAVCGYNITPLWHPSLFAS--RVDVNLDVRL-AQRWEAGLMYR------------------------KCHVGYLFEMPTSQL----SHELVITYAL------ 									
Prevotella_intermedia							-----------------------AQYD-VSFSHYWEMEPYY------NPASVGKENLNVVGAYALDF-AGY--NP-RVMYVGASM--------GVGVSILNDQI---G-----HQRIAGQYAFRKNL---LAAGVQLLLEKFN----------DLGVGLYY-KN-WYVGASVQHLNATYYLTGGYNIKLFIPTSVMAR--RADITARLVY-KKVLYGGVSYS------------------------NINVGYSYEMYTGTA----SHELMVSYQT------ 					
Prevotella_intermedia_17						HRGELFLFIFAI-----------AQYD-VSFSHYWEMEPYY------NPASVGKENLNVVGAYALDF-AGY--NP-RVMYVGASM--------GVGVSILNDQI---G-----HQRIAGQYAFRKNL---LAAGVQLLLEKFN----------DLGVGLYY-KN-WYVGASVQHLNATYYLTGGYNIKLFIPTSVMAR--RADITARLVY-KKVLYGGVSYS------------------------NINVGYSYEMYTGTA----SHELMVSYQT------ 						
Parabacteroides_sp._YL27						-----------------------AQVD-AGFTQYMEVPSYY------NPAAIGLTDLRIRGGSRLQW-MGI--AP-KTFLANADM--------GVAIVMQQESM---G-----NLTLGAMGAYKLKI---LSIGARIFDESFR----------DISFGIHY-RL-FWAGISATHINQNFYFMGGGNIPILLQPSVLVK--TAEITAKLQY-NRFFYGGLAYR------------------------NFFVGYSYDYPISDI----SHEIWLGYSM------ 						
Prevotella_intermedia_ATCC_25611___DSM_20706	-----------------------AQYD-VSFSHYWEMEPYY------NPASVGKENLNVVGAYALDF-AGY--NP-RVMYVGASM--------GAGVSILNDQI---G-----HQRIAGQYAFRKNL---LAAGVQLLLEKFN----------DLGVGLYY-NN-WYVGASVQHLNATYYLTGGYNIKLFIPTSVMAR--RADMTARLVY-KKVLYGGVSYS------------------------NINVGYSYEMYTGTA----SHELMVSYQT------ 											
Tannerella_forsythia_KS16						-----------------------AQVD-ASLNHYFMAMGAY------NPASVGMKNLGITALYRLQW-LGLD-MP-QSAFVAADM--------GVGVMFFSDDK---S-----DVYTSLQYAYKHKL---LSIGLQGISKSYL----------DIALGLLY-DK-YYVGIASTHLLAGYNLTAGYNIKLLLQPSVFLQ--MGDVTLRAVY-KTMFNGGLGMR------------------MNGI--KFRVSYAYEYPFSAL----SHEAMATYRM------ 						
Tannerella_forsythia_3313						-----------------------AQVD-ASLNHYFMAMGAY------NPASVGMKNLGITALYRLQW-LGLD-MP-QSAFVAADM--------GVGVMFFSDDK---S-----DVYTSLQYAYKHKL---LSIGLQGISKSYL----------DIALGLLY-DK-YYVGIASTHLLAGYNLTAGYNIKLLLQPSVFMQ--MGDVTVRAVY-KTMFNGGLGVR------------------MNGI--KFRVSYAYEYPFSAL----SHEAMATYRL------ 						
Tannerella_forsythia_92A2						-----------------------AQVD-ASLNHYFMAMGAY------NPASVGMKNLGITALYRLQW-LGLD-MP-QSAFVAADM--------GVGVMFFSDDK---S-----DVYTSLQYAYKHKL---LSIGLQGISKSYL----------DIALGLLY-DK-YYVGIASTHLLAGYNLTAGYNIKLLLQPSVFMQ--MGDVTVRAVY-KTMFNGGLGVR------------------MNGI--KFRVSYAYEYPFSAL----SHEAMATYRL------ 						
Prevotella_fusca_JCM_17724						-----------------------AQYD-PSYSHYWAMESSF------NPAAVGKDNLNVVGAYALDF-AGY--NP-NTFYVGADM--------GVGVSILNDKL---G-----HQRVAGQYAFRQNL---VSAGVQVLFEKLD----------DLGAGLYY-RN-WYVGASVQHLNSTYYLTGGYNIKLFIPTSVLAR--RADITARLVY-KKVLYGGVSYS------------------------GINVGYSYEMYTGTA----SHGLFVSYQT------ 						
Prevotella_denticola_F0289						-----------------------AQYD-PSYSHYWAMEPSF------NPASVGKDNLNVVGAYGLDF-SGY--NP-NTFYVGADM--------GVGISILNDKL---G-----HQRISVQYAFRHHL---LSAGVQSLFEKFD----------DFGAGLYY-RN-WYVGASVQHLNSTYYLTGGYNIKLFIPVSALVR--RTDLTARVVY-KRMLYGGVSYS------------------------GINVGYSYEMYTGTT----SHGLFVSYQT------ 						
Prevotella_dentalis_DSM_3688					-----------------------AQYD-PSFSHYFDMETSY------NPAAAGKQPLNATFAYALDL-AGF--NP-QTAYASADM--------GVGLQFMNDKL---G-----HQKLALQYALKFKL---MSVGLQVLNESFD----------DLSAGLYY-KA-WYAGVSVLHANATYYLTGGYNIKLFIKPSFLVQ--RANVNARLIY-DRVMYGGVGYS------------------------GIMLGYSYEAYTSGI----SHELFVGYQH------ 							
Draconibacterium_orientale						-----------------------GQQD-PQYTNNMFYKLGV------NPGYAGAENISGILLNRYQW-AGF--AP-KTLVFSVDA--------GIGINVISDEQ---G-----NTWVNFNYSYKVTT---LGLGISPYNFNINEWEVP-----DVGFGAYL-NK-YYAGFSVTHINQHYYLTGGYNIKLLVRPSFLLK--QMDLNANVVY-NDKFWGGISYR------------------------GMRIGYSFDLVTSAL----SNEFFVSYSL------ 						
Flavobacterium_johnsoniae						-----------------------AQQD-PEYTQYMYNTMAV------NPAYAGSTGIEAALLYRSQW-VGM--AP-ETQSFSVHS--------GVGLSVVNDKI---G-----ELYLDGNFSYSIPL---LAFGVKARMLNID----------AVGAGVYY-EK-WYVGFSIPSFIQHYYLMGGYVFDL-FKPAFLVK--TADISANFMI-QEKFVIGGAYR------------------------SFFLGYSFDYTVSEL----SHEFILRYQF------ 						
Salegentibacter_sp._T436						-----------------------AQQL-PQFTQYMYNTISI------NPAYAGSRDFSITALNRNQW-AGV--AP-NTQTLSVHS--------GLGLSVINDKT---G-----YTYAYGDFAYRLDF---LAMGLKASYYNLD----------NFGIGFYL-QN-WYIGASAPKLINHYYLTGGYVFDL-FRPTSLLK--SVDFSGTMIF-NEKFYLGANWR------------------------GFRAGYAYEYSISDI----SHEILLIYE------- 						
Tannerella_sp._oral_taxon_HOT-286				-----------------------AQTD-APLNHYFTAMTAY------NPAAVGMQSIKATALYRLQW-VGLD-AP-KSIFVAADM--------GVGIILFNDDK---S-----DMYAAAQLAHKRRL---LSIGLQVINSTYQ----------DLAAGVMY-DR-YYIGLASTHLTAEYNLMAGYNIALLLRPSLLVR--VGDVTLRAIY-KKMFNGGLGVR------------------TNGI--GFRVSYAYEYPFSAL----SHEAVVTYRL------ 								
Bacteroides_cellulosilyticus					-----------------------AQFD-ARFSQYWEVKGYY------HPGWVGQDNMNIYGSYGMQL-MGF--AP-RVMYFGADM--------GVGVGFFNEGI---G-----NQRFWGQYAYQMKI---LGIGLQVLTVSFD----------DLGLGGYY-PK-FYAGFSAHHLTAIFYLTGGYNIQTLIQPSMQLQ--RLDVTGRLFY-SRVLSGGLTYS------------------------GVTLGYAYECFTSKI----SHDLVVRYAL------ 							
bacterium_L21-Spi-D4							------------------------------MAQTIPHATLFQYNHMMNPGYSGMNDITVNTVVRNQW-MGW--AP-NTQNFNVHM--------GAGLTLMNDEA---G-----NIAIGLNYAYRRDI---MGIGVGFYN--------------DLNIGGFY-DK-LYFGFSVNHLTAA-FLTAGYRYQLLLEPNIMVY--QAAFNAIMHY-KSRFWGGVGYR------------------------GLNIGLAYDIPTSQV----SFEFTVQYIF------ 					
Petrimonas_mucosa								-----------------------AQWD-IPFSQFWTASGYF------NPSFAGESGIQVTALYLHHL-AKI--PP-RHLMLSADM--------GIGL----QTVIIGG-----RRLFAAQYALNRRA---LGVGLQMLEM-------------DLNAGFSW-GK-IRFGGAVMHLNRSYNFMAEYNISLLIRPAVLLL--RLHSAVRMVF-DQKISAGVSRN------------------------HLQLGYAYRLYRYGP----SHEVSCRYLL------ 				
Gramella_forsetii_KT0803						-----------------------SQQL-PQFTQYMYNTISI------NPAYAGSRDFSITALNRNQW-AGV--AP-VTQTLSINS--------GLGLSVINDKI---G-----TTFVYGDFSYRVDL---LRLGLKAYYYGLD----------NFGAGAYL-QK-WYLGFSAPKLINHYYLTSGYVFDL-LRPSALVK--SVDMTATGIF-NEKFYLGANYR------------------------GFRAGYAYEYSISDI----SHEFLLIYE------- 						
Gramella_sp._LPB0144							-----------------------SQQL-PQFTQYMYNTISI------NPAYAGSRDLSIVGLHRSQW-ADL--AP-VTQTLSVHS--------GLGLSIINDNA---G-----YTYAYGDFSYRLDM---LRLGLKASYYNLE----------NFGVGFYL-QN-WYIGGSAPKLINHYYLTGGYVFDL-LRPTTLFK--SVDISATTIF-NEKFYLGANYR------------------------GFRAGYAYEYPISDI----SHEILLIYE------- 					
Myroides_odoratimimus							-----------------------AQQD-PQYTQYMYNANMI------NPAYVGSKELSIFGMYRTQW-VGM--AP-KTAVVSAST--------GLGVNFANDRI---G-----ENNISIDLSYTIDL---LAFGLKTNILSVD----------NIGAGAYL-DK-AYVGVSVPNFLTHFYLMGGYVFEL-FKPATLIK--QVDLTANFLI-IDKFTIGAAYR------------------------GLFVGYSYDADTSKL----SHEIFLRFEL------ 					
Niastella_koreensis_GR20-10						-----------------------AQTD-PHYSQYYIYPLWL------NPGLTGVDGYRVTAIYRRQW------SPYVTPGISADI--------NVGLNIMNQQA---G-----YLTAYASMAYTGVR---ISMGMSFINRRFD-----GEVS-DAGAGVVYPMN-LFAGLSGYHLTQRITAHGGAQFNI-ITPNLLYM--QSNIN------DADFLLGANYR------------------------TFVLGLSYDVGTSDL----SFEISLSVMG------ 						
Prevotella_sp._oral_taxon_299_str._F0039		-----------------------AQYD-ANFSHYFGMPTSF------NPAAVGSQSLNITAAYAHNF-AGF--NP-RTMYLSGDL--------GVGGYFMNDQI---G-----HQSINAQYALQSKL---LAIGLQVLTEQFD----------DMGIGVFF-KDKWYVGASAKHLNAMYYLTAGYRIKFFLQPSILAR--RVDLTNRVVY-NRLLYGGVGYS------------------------GFVLGYSYELYTSAI----SHELFIGYQT------ 										
Paludibacter_propionicigenes_WB4				-----------------------SQFD-VQLSQYMFHNSSF------NPAAVGESGIQIVGQHRIQW-VGM--AP-RTTVFSVNS--------GVGIRFIDDKA---G-----NQSAHLQYAYKRKL---VSVGADFVSLGFR----------DLNLGAFY-PS-FYAGVSYLHLNNSLFVTGGYNWILKFKPSTLIK--QCDLTGRMEY-DNKYWGGLSYR------------------------GLSIGYSYDLPTSQI----SHEILLMYSF------ 								
Flammeovirgaceae_bacterium_311					-----------------------AQQE-TQFTQYTFNTLFY------NPAYAGVEGTKITAAHRTQW-AGY--NP-ISQIVSFTT--------GFGVHFVQDRA---G-----VMQLQGSYAYHLHL---LSFGARFVAKSID----------DFGAGVYI-SK-VFGGVSFSHLMKHMYVLFGYDYEY-LTPSLLVQ--NFTLSTIANL-DDKYWAGLSFR----------------------KDSLRFGYSFDYVVKGR----SHEALITYTM------ 							
Fluviicola_taffensis_DSM_16823					-----------------------AQQD-PHYTQYFDNMLFI------NPAYAGSRGLNLTGIHREQW-VGF--RP-RSSTFSMHS--------GLGLTAVNDNV---G-----QTMIYADASYTIKF---LAFGVKGNLINIG----------NFGVGIYY-PK-FFIGISTPKILEHYFGTIGGVIGL-LRPSSLVK--SLDLTLAAIY-NEKVWFGANYR------------------------QFKVGIASDFGTQKL----SFELMVSYDF------ 							
Spirosoma_linguale_DSM_74						-----------------------AQGD-PQLSLYMYNPLYY------NPAAAGSEGSRMQITHRTQY-FGY--AQ-STQVLSFNM--------GIGIYAMNDKY---G-----NQSVQVSYAYRMTL---LALGVQAFNRGFD----------DIGAGIYY-TD-YWLGVSMTHLNGKAYLTAGYRLGI-VQPSVLVQ--NATVNLVATY-DNRIWGGVGYR----------------------RNALRLGYALDITAGGT----SHEILLSYAL------ 						
Belliella_baltica_DSM_15883						-----------------------AQQD-AQFTQYMNNGLFY------NPAFAGKEKYNFSALHRTQW-ANY--AP-ITQLLTASG--------GYGLSFVNDNI---G-----NQEINLSLGYHLRL---LSLGASGFSSTLK----------NVGFGAIY-RN-FYVGISSRHLNEHSYLNAGYRIRT-FEPSFLLK--SYDLSVIATH-NQKVSAGLAYR----------------------RDSLRIGYAFDLVVGGL----SHEFMLTYNL------ 						
Muricauda_ruestringensis_DSM_13258				-----------------------AQQD-PQFTQYMYNTMSV------NPAYAGANGITALLMHRSQW-VGV--AP-NTQVLAVDS--------GIGGIIARDAL---G-----EISLDGNVSYTIQL---LSFGMKVRIFDVD----------TIGAGIYY-GK-GYLGFAIPNFFSHYYFIGGKVFDL-LKPAFFVK--IADVSVNALL-KETFTFGLAYR------------------------NFSAGYAYDLTTSNL----SHELFVRYEF------ 								
Flavobacterium_indicum_GPTSA100-9___DSM_17447	-----------------------AQQD-PHYTQYMYNMSVM------NPAYAGSKELSMGLLYRKQW-VEI--AP-TTATLFGHA--------GMGLSVINDKI---G---VEENNIYGDFSYTLNL---LALGLKATLHNVD----------NFGTGLFY-NK-YYLALSVPNMVKHYFLTGGYVFDL-FKPFFMLK--SLDVSTNFLF-KEKFEIGATYR------------------------SLKLGYAYDHIVSDL----SHEVILLFDV------ 											
Haliscomenobacter_hydrossis_DSM_1100			-----------------------AQQS-AQYTLHMLSPYYW------NSGAAAIDQLSLTASVRQQW-GGL--AP-MSQFALLQV--------AFGVKFENDEL---G-----NSNLMATYNYQLEL---LGLGASATQYGLD----------TFDLGAYY-EK-WSFGVAMRNLTSTVFFNGQTSFPL-IQPSVLVR--QTDVGLLIRY-NDNIFGGASFR------------------------KLSIAYAYDLVLSPL----SHELMVHYRI------ 									
Algibacter_alginolytica							-----------------------AQQL-PQFTQYMYNTISI------NPAYAGSRELSIVGLHRSQW-VGF--GP-ITQTLSIHT--------GLGLSFIEDDL---G-----FSYLYADFSYTIPI---LAFGLKGTGFTFD----------NMGAGIYW-SK-WYLGLSAPRIFNSYYFTGGYVFNF-FKPAFLIK--SYDLTANFLF-NEKFWLGGSYR------------------------QLRVGYAYEKPISDI----THEVLLMYE------- 					
Cellulophaga_lytica_DSM_7489					-----------------------AQQD-AQYTQYMYNTISI------NPAYAGSRGMSVGLLHRSQW-VGL--AP-KTQTFNFHT--------GVGFSVVNDVI---G-----ETYFDGDFSYTIYT---LSFGLKAHLLDVR----------NVGAGVYY-EK-FYAGLSVPRILEHIYLMTGYVFDL-FKPTILTK--QVDLSANFMF-NDKFILGGAYR------------------------DFMIGLAYDKETTEL----SFEVMLRYDF------ 							
Polaribacter_sp._MED152							-----------------------GQQD-PLYTQYNYNMNVI------NPAYAGSKGFSLGVLGRSQW-VGI--SP-RTLTLAAHS--------GLGLSVIADRV---G---VRETNIFGDFSYTIVT---LALGLKATSLQVN----------NFGTGAYF-DK-FYAGFSIPNLLKHYFITTGYVFDI-LKPSTMIR--SVDISANLLW-QEKFEFGASYR------------------------DMRIGYSYDQSIGNF----SHEIMLLID------- 					
Flavobacterium_branchiophilum_FL-15				-----------------------AQQD-PHYTQYMYNMNII------NPAYAGSKELSFGLLYRKQW-VEI--AP-TTFSLSGSM--------GVGLSLLNDKI---G---VEETNAYADFSYTLNL---LAFGVKGTMHKID----------NIGSGLFY-NK-YYVAFSVPNMLKHYFLTGGYVFDL-FKPFTMIK--SVDFSTNFLI-HDKLELGATYR------------------------SLRVGYAYDHIVSDL----SHEVILLFDL------ 								
Formosa_sp._Hel3_A1_48							-----------------------AQQD-PQYTQYMYNMNII------NPAYAGISELSIGALYRSQW-VGL--GP-ETYTFNIHS--------AMGLSVISDQI---G---VQETNAYVDVSYTIPT---LAFGVKGTFHDIG----------NIGAGVYF-NK-YYVSVSVPNILNHMFAAAGYVFDL-LKPHALLK--SYDINANLFM-YDLIEVGVGYR------------------------NLRVGYAYDAIRSDL----SHEIFINFDF------ 					
Formosa_sp._Hel1_33_131							-----------------------AQQD-PQYTQYMYNMNII------NPAYTGSTELAVGALYRSQW-VGL--GP-ETFTFNIHS--------GLGLSIIADQI---G---VKETNAYVDFSYTIPV---LAFGVKGTFHDIG----------NIGAGAYF-SK-YYISVSIPNILNHFFAAAGYVFDL-LKPHTLIK--SYDINANVFM-FDVVEVGVGYR------------------------NLRIGYAYDAIQSDL----SHEIFINFDL------ 					
Marivirga_tractuosa_DSM_4126					-----------------------AQLD-PLYNQYFFNQAMI------NPAYTGVNDFNATAISRTQW-LGI--AP-TTNTLNVTS--------GIGGTIIYDTY---G-----NTEFNLAYSYKITT---FSMGLQAVNYNYN----------NFGVGFWY-KD-YYIGLSVPRIFDHYYLSAGYVFDQ-FKPSMMLM--ALDLNASVLL-NEIIWLGASLR------------------------TLKLGYAFELPLNNT----THSLMVSLDF------ 							
Seonamhaeicola_sp._S2-3							-----------------------AQQL-PQFTQYMYNTISV------NPAYAGSRELSIVGLHRSQW-VGF--GP-ITQTFSIHT--------GLGLSFIEDDL---G-----FSYLYGDFSYSIPT---LSFGLKATQFSFD----------NLGAGVYW-NR-IYAGLSAPRILNSYYFTVGGVIDL-FKPAGLIK--SFDLTANFLF-NEKLWLGGSYR------------------------QLRIGYAYEKPISDI----THEILLMYE------- 					
Flavobacterium_psychrophilum_JIP02_86			-----------------------AQQD-PHYTQYMYNMNII------NPAYAGSKELSIGLLFRKQW-VEI--AP-TTFTATGHS--------GAGLSVISDRI---G---VDETNVYGDFSYTLNL---LAMGMKASMLKVD----------NIGAGLFY-NK-YYVAFSVPNMLKHYFFTGGYVFDL-FKPFFMIK--SIDVSTNFMF-FNKFEIGATYR------------------------GIRAGFAYDHIVSDL----SYEAILLFDL------ 									
Flavobacterium_psychrophilum_FPG3				-----------------------AQQD-PHYTQYMYNMNII------NPAYAGSKELSIGLLFRKQW-VEI--AP-TTFTATGHS--------GAGLSVISDRI---G---VDETNVYGDFSYTLNL---LAMGMKASMLKVD----------NIGAGLFY-NK-YYVAFSVPNMLKHYFFTGGYVFDL-FKPFFMIK--SIDVSTNFMF-FNKFEIGATYR------------------------GIRAGFAYDHIVSDL----SYEAILLFDL------ 								
Flavobacterium_psychrophilum_FPG101				-----------------------AQQD-PHYTQYMYNMNII------NPAYAGSKELSIGLLFRKQW-VEI--AP-TTFTATGHS--------GAGLSVISDRI---G---VDETNVYGDFSYTLNL---LAMGMKASMLKVD----------NIGAGLFY-NK-YYVAFSVPNMLKHYFFTGGYVFDL-FKPFFMIK--SIDVSTNFMF-FNKFEIGATYR------------------------GIRAGFAYDHIVSDL----SYEAILLFDL------ 								
Chitinophaga_pinensis_DSM_2588					-----------------------AQQD-AMYSQYMFNMMGV------NPAYAGSRGLSATALYRRQW-VGI--AP-ETSTFSFDM--------GLGIQAFNDKI---G-----TTGFYATYAYRIRF---LAIGLQGSNFRAD----------CFGAGIYY-DR-FYAGFSIPNLVKHFFFIAGYVFDL-LKPSTLVK--QWDINANLWI-RDVISVGASYR------------------------QFRLGYAYDHTISKL----THEIMLRYEF------ 							
Pontibacter_korlensis							-----------------------AQQR-PQYTQYTLNNYLA------NPAITGIEDADLKLGTRHQW-SGL--AP-QSYYLTLHMSG-SNIYRGFGLTAMSTET---G-----RGSFSASYAYHQPL---VSAGVQPIQYSLD----------DLSMGLWL-RN-FYAGVAGAQLVPHYYITGGYRLDV-LVPSVMVK--SVDATVKALY-SDRLWAGITYR------------------------LLDLAYSYDAGTSPL----SHEVVLGFKL------ 					
Flavobacterium_sp._PK15							-----------------------AQQD-AQFTQYMYNTINV------NPAYAGSRGMSIFALHRTQW-VGL--AP-TTNAVSINT--------GLGVSIINDRI---G-----ENTLSTDLSYTIPT---LSFGIKANLFDLD----------NIGAGVYL-DK-AYVGLSIPNFIETYYLIAGYVMDL-FKPALLTK--QVDVSGNFMF-FDKLTAGIAYR------------------------AMYIGYGYDLETTKL----SHEIFLRYEI------ 					
Sphingobacterium_sp._21							-----------------------AQQN-IQFTQYIFNSLSV------NPAYAGYKEWFAQMALRSQW-TGI--AP-KTGQASIDG--------GVGLQVTADKL---G-----ATSVYANYAYRLRL---LSFGIGATQYGLD----------DIRFGVYY-PR-WYLGVSMMDLLSHMYLIGGALFDL-LRPSVMVM--NVDLNAMFIF-GERVWLGAGYR------------------------RLRIGYSYDHILSRL----THEVTIGLTF------ 					
Pedobacter_cryoconitis							-----------------------AQQN-IQFSQYIFNTLSV------NPAYAGYKEWFAQMALRNQW-VGI--AP-KTGQISIDG--------GVGVQITSDKL---G-----SNSITLNYAFRIQL---LSFGLGVAQYGLD----------DFRAGIYY-PY-WYAGISALNLLSHMYFVAGALINA-FRPSVMIR--NADFNIMAIF-NDKVWLGGGYR------------------------RFRIGYSYDYALSKL----THEITVGIAF------ 					
Siansivirga_zeaxanthinifaciens_CC-SAMT-1		-----------------------AQQD-PQYTQYMYNTMSV------NPGYAGQRELSITGLFRTQW-VGI--AP-RTQTLGVHS--------GLGLSIVNDAL---G-----ETYIDGNFSYSI-----LSFGIKAHLLNTD----------TIGAGFYL-DK-WYVGLSVPDFLTHYYLIAGYVFDL-FKPAALVK--IADVSGNFLI-NDKLTLGLAYR------------------------GMYIGYAYDATTTSL----SHEIMMRFE------- 										
Maribacter_sp._HTCC2170							-----------------------AQQD-AQYTQYMFNTMSV------NPAYAGSRGLSIAALYRSQW-VGL--AP-KSQTLNLHS--------GYGISIVNDEI---G---VQETYFDAIVSYTIDV---LSFGLKANLLNLD----------NVGVGVYY-NS-FYAGLSAPNLLQNFYMITGYVLDL-FKPAVLTK--QVDLSASFMF-NDKFTFGAAYR------------------------QLMLGLAYDRETTDL----SFEVFLRYEL------ 					
Pedobacter_heparinus_DSM_2366					-----------------------AQQD-SQYTQYIFNGIHI------NPAYAGYKGIYVQSFYRSQW-AGI--AP-KTFSVAADG--------GLGLIVSNDQL---G-----YLTAYANYAYHIKT---LSFGIAAVQMGLD----------DARFGIYY-ES-FFLGLSMTNMLAHLYFSAGALFPF-FKPVILFK--AMDITTFLLL-KDRLWIGAFAR------------------------NIRIGYSYDYSLNKL----SHELSAGFYI------ 							
Cellulophaga_lytica								-----------------------AQKE-PQYTQYMYNIGSF------NPAYVGSVEPEIISLYRTQW-VGV--AP-TTIRLGANI--------GLGFNAYSDKL---G-----QSLINVSYSYQVKL---WSFGINASILDID----------IIGAGTFV-DN-WYLGLSVPNLLTQVNFIGGVVFDL-FKPAFLVN--NVNLSTNFLI-SDLVTVGASYR------------------------SIYVGYSYDYSTNAF----SHEVILKFYLT----- 				
Flavobacteriaceae_bacterium_UJ101				-----------------------SQSGLEQFEHYLVTDYYL------NPAYAGFEEWKINGTYKQQY-SGL--SP-KTQTLSAHG--------GIGAYFFSDEN---G-----KQGLNLSFAYHIPIDY-FSFGVSFYIYKVD----------NLGGFAQW----FFIGASIEDIPLNFYGVLGYHIPV-VEPSLLFK--RLDLNVKGKYTENSFWGGVSYS------------------------VFTASYGYSIGTNDF-----HLISVGLKF------ 								
Parabacteroides_distasonis_ATCC_8503			-----------------------AQYD-ARLSQYFMAKPYY------NPAVAGATELNILALARLEM-IGV--AP-KSFFITADM--------GVGLVVFTEAI---G-----NTHVGAQYAYKYKL---LSGGLQIVNQSFD----------DMNFGIYY-KR-FYAGFGMTHITQSLNLMGGYNIQLLLQPSVFLL--HADITARLEY-NKMFNGGFSYR------------------------RFHAGYAFDFPTTAL----SHELCVKYAL------ 									
Barnesiella_viscericola_DSM_18177				-----------------------AQID-TQFSQYWALPGYY------NPAAAGSTDLNILTSTRQQW-IGM--AP-QTYFVTGDM--------GVGLVVTSETE---G-----HLIVGAQYAFKLKL---LSLGVQLLDERFD----------DMSFGVWY-PW-FYVGLSASHLTESYYFIAGSNIPILVQPSMMVK--QYELSCRVKY-NKLFWGGLSYR------------------------NFIAGYAYDYPVSAI----SHEVFLGYRL------ 								
Prevotella_ruminicola_23						-----------------------AQYD-VSFAHYWAMEPSF------NPAAVGKEALNVTGAYALQL-AGF--NP-KTMYAAADM--------GVGVQLLNDDI---G-----HKRLAVQYAYQRRV---LSVGVQLLGETFD----------DVSAGIYY-LN-WYMGASVLHLNNTYYFTAGYNIQLFIQTSVLGR--RADVTGRVRY-KKMLYAGLSYS------------------------GIHLGYSYECYTSAI----SHELFVGYET------ 						
Proteiniphilum_saccharofermentans				------------GNSSFFRR---AQWD-DPPGQYWAVKSYL------NSSFAGDAEISTTAFYRYAW-RGI--AP-QQLILTADM--------GVGLVINNETV---G-----NSLLAVQYSFKKEF---LNMGLQAYDLNFD----------DLGAGISW-KS-VFIGLSAIHLNQSYNLMAGYNITLLIQPMLWVQ--QVQATLRLEY-NKKLSGGASWR------------------------EVELGYAYGLHTMGI----SHELYLRYNF------ 								
Owenweeksia_hongkongensis_DSM_17368				-----------------------GQQD-LQFTQFMFNKIYY------NPAVAGSGGICVNALHRSQW-VGF--AP-TSQNLNINA--------GLALKVSNDQI---G-----NFNIGLGYAYQMEL---LGFGLNLFTSSVN----------DGSLGIYY-DT-WWAGISSARLAQHYYIMGGYNWAI-LRPSLLLK--VVDVNVMGVY-NNKFWGGVTYR------------------------SLKAGYSYDIGINGI----SHEIFLSYCF------ 								
Algoriphagus_sp._M8-2							-----------------------GQQD-PQFTQYMYNGMFY------NPALVGKEDFRFSALHRSQW-SGY--AP-VTQLFTGQG--------GYGFVLINDNI---G-----NLQFNLQGSYDKKI---LSVGAYGASSSLD----------DFGIGVLI-GD-YFLGLSSKHLNQHTYLLFGYRIRP-IEPSLLVK--SYDLSVMATH-QNRINAGLAYR----------------------KDSLRLGYAFDLVTSGL----SHELLLRYTL------ 					
Echinicola_vietnamensis_DSM_17526				-----------------------AQQD-AQFSQYMYNGLFY------NPAFSGNHTYRFSALHRSQW-LGY--AP-TTQLVTASG--------GWGVSFTNDDI---G-----SQEANISLAYHKKI---LSFGVSGFSNTIK----------NVGAGILY-PK-YYLALSSRHINEHSYLMVGYKIRT-FDPSILLK--SYDVSVIATY-DDRLSGGVAYR----------------------RDSLRIGYAFDLVMGGN----SHEFMLTYNL------ 								
Flavobacterium_johnsoniae_UW101					-----------------------AQQD-AQYTQYMHNTINI------NPAYAGSRGMSIFGLYRTQW-VGL--AP-ETSTLSLNT--------GLGFSLVNDKI---G-----ENNFSVDFSYSIQT---LSFGIKGNIFNLD----------NVGAGVYW-DK-GYIGLSVPNFIQNYYLIAGYVFNL-FKPAILGK--QLDASANFMF-NDKFVVGVSYR------------------------SMYIGYAYDRETTKL----SHEIFLRFEF------ 							
Spirosoma_radiotolerans							-----------------------AQQD-PQFSLYMYNPLYY------NPAAAGSEGSRIQITQRTQY-LGY--AQ-STQMLSFNM--------GIGIYALNDKY---G-----NQAVQLSYAYRLAL---LSIGVQAFNRGYD----------DIGAGVYY-TD-YWLGVSMTHLNKKAYLTAGYRLGM-LQPSILVQ--TVALNLLGTY-DNRIWAGLGYR----------------------RNALRVGYALDIVTSGS----SHEILLSYAL------ 					
Flavobacterium_psychrophilum					-----------------------AQQD-PQYTQYMYNPINI------NPAYAGTRGTTIFGLHRAQW-VGL--AP-VTNSASLNA--------GLGVSFVNDKI---G-----TNVIAADFSYTIPV---LSLGIKGQLFNVD----------NVGAGAFM-EN-SYFGLSVPHILEHVYAMAGHVFDL-FKPAALAK--QVDLTANVLY-NDKFTLGLAYR------------------------GLFIGYTYDTETTKL----SHEIFLRFEL------ 							
Psychroflexus_torquis_ATCC_700755				-----------------------AQTD-VKLSNFIYAPLVY------NPAYAGSSNYSANAFYTSQW-VGF--AP-ETLIITGHD--------GVGFDIMSDNI---G-----ENRVVGNVAYHIRL---LSTGIKFNNYAID----------IFGTGFFL-EN-FFAGVSVPNFLINYFITTGYKIEL-IQPTVMVR--SALVSFNLNW-KDKFYASANYE------------------------QIMAGYAYDTSINSF----IHSFMISYRA-CGCFT 								
Sediminicola_sp._YIK13							-----------------------AQQD-AQYTQYMYNTVTV------NPGYAGSRGMSIAALYRSQW-VGL--AP-TTQSLNIHS--------GLGFSIVNDEI---G-----ETNFDLDFSYTIYT---LSFGLKANLLDIR----------NVGAGVYY-ER-YYLGLSVPRFLENFYLITGYVFEL-FKPALLTK--QVDVSANVMY-NDKFILGAAYR------------------------NMLIGLAYDRETTAL----SFEVIIRYDF------ 					
Maribacter_sp._1_2014MBL_MicDiv					-----------------------AQQD-AQYTQYMFNTMSV------NPAYAGSRGLSITGLYRSQW-VGL--AP-KTQTLNIQS--------GYGVSIVNDEI---G---VQETYFDAVISYTIDV---LSFGLKANLLNLD----------NVGVGLYY-NE-FYAGLSAPNLFQNFYLITGYVFDL-FKPALLTK--QVDVSANFMF-NEKFTFGAAYR------------------------QFMIGLAYDRETTDL----SFEVLLRYEL------ 							
Cyclobacterium_amurskyense						-----------------------AQQL-PQFSQYMFNGLHV------NPAYAGYKGHYVQSTYRSQW-GGL--AP-TTFTVTADL--------GFGVSIMSDEV---G-----TNTGLLTYAYRIQT---LGIGVSGSEYAID----------NLNTGIFF-PN-FYAGFSAYNLVGHYYLTAGALFPL-FKPSFLMR--NLDLNGMFLF-MDRIWAGASYR------------------------KLRLGYAYDVQTNAL----SHEMSLGYYI------ 						
Aequorivita_sublithincola_DSM_14238				-----------------------AQQD-PQYTQYMYNMNVV------NPAYAGSKELSLTALYRNQW-SSL--NP-VTYTFSAHS--------GLGLSAINDEL---G---VKETNVYADFSYTLQV---LALGLKATFHEVG----------NIGAGVFL-EQ-FYLGISVPNLLKHYFATGGYIFEV-LKPSTMVK--SVDANLNALF-YDKFELGASYR------------------------NIRVGYAYDYVTSDL----SHEIVLNFNL------ 								
Zobellia_galactanivorans						-----------------------AQQD-AHYTQYMYNTMAI------NPAYAGSRGFSIAGLHRSQW-VGI--AP-KTQTLNFHT--------GVGLSIVNDDI---G---SQETYFDGVFSYTVPI---LAFGLKAHVLNLD----------NFGAGVYY-EK-FYIGFSVPNFLANFYLITGYIYEL-FKPTLLLK--QIDLSANFMF-NDKFILGAAYR------------------------QILLGLAYDREISEL----SFEIVLRYEF------ 						
Hymenobacter_sp._DG25B							-----------------------GQQQ-PQFTQYGFNGMYL------NPGYAGVKGGEITTIGRYQY-VGY--SP-QTYLLSASV--------GLGINLYKDKI---A-----VTTANLSYAYHLKI---LGLGVQG--TNIH----------DAGAGAWY-ES-YYAGLSVNNLLRHVYLTGGYNIQA-VTPTVLVKDSSFELGARATF-NDKYWGGVGYR----------------------KDAFKVGYAFDFIAFNQ----SHEIMLSYRL------ 					
Hymenobacter_sp._DG25A							-----------------------GQQQ-PQFTQYGFNGMYL------NPGYAGVKGGEITTIGRYQY-VGY--SP-QTYLLSASV--------GLGINLYKDKI---A-----VTSANLSYSYHLKI---LGLGVQG--TNIH----------DAGVGAWY-EK-LYAGLSVNNLLRHVYLTGGYNIQA-VTPTVLVKDSSFELGARATF-NDKYWGGVGYR----------------------KDAFKVGYGFDFIAFNQ----SHEIMLSYRL------ 					
Dokdonia_sp._4H-3-7-5							-----------------------AQQE-PQYTQYMYNQGVV------NPAYMINEPIRVGSLYRSQW-VGL--AP-KTANVFANI--------EIGVNYVNDQI---G---LTTNNFNVNFAYRINV---LSFGLKLDNQSLD----------DVGVGAFL-DN-YYIGLSSPSVIPTAYLMAGYVYDV-IKPSAVAK--TYDLSLNALY-DEKFELGVSYR------------------------DLKIGYSYDFNVSDL----SHEVVLLYTF------ 					
Lacinutrix_venerupis							-----------------------AQQD-AQYTQYMYNTMSI------NPAYAGSRDISIAGLYRTQW-VGL--AP-DTQTFNIHS--------GLGLSIINDNI---G-----ETYFDIDFSYTVNT---LSFGVKAHLLDVA----------NVGAGIYY-DR-WYVGLSAPNLLENLYLIGGYVFDI-LKPAILFK--QADLTVNALL-KEKLTLGLAYR------------------------GLMLGVGYDRETTDL----SYEVFLRYEI------ 					
Rufibacter_tibetensis							-----------------------AQQR-PQYSQYMINSYLL------NPAITGIEDTEVKIGTRQQW-VGL--AP-RTYHVSAHTQV---RFTGVGIQAISDKT---G-----RTNVNLTYAYHLPI---ISMGASALRNSIN----------DMGLGTWI-NN-FFVGLSGAQLIKHYIGTVGYKFNL-IIPSVLAK--TIDYNVRAIY-ADRIWAGVSYR------------------------IMDVSYSYDYNTSGL----THEVVLGLKL------ 					
Rufibacter_sp._DG31D							-----------------------AQQK-AQYSQYLFNNFLL------NPALSGIESTDVRMGTRRQW-VGV--AP-VTYYISGHSNDRSAKYHGFGAMAQVDKT---G-----ATNVNLTYAYHHPI---MSVGLAGVQTRLN----------DLGLGTWV-DF-FYVGASAAQLV-HYFLTGGYRIRL-LEPSVMMK--SVDVNFKATY-ANRFWAGVSYR------------------------VLDFGYSYDLTTSGL----SHELIVGVKL------ 					
Solitalea_canadensis_DSM_3403					-----------------------AQQD-AQFSQYMFNGIYI------NPAYAGYRELNLHMFYRSQWTGGL--NP-ETFTFAVDA--------GLAMNVISDKL---G-----TLAGYLNYAYRLRV---LAFGLGVAQYAID----------DIRAGIYY-ER-VYAGFSVDNLIGHFYLTAGGLVPL-LKPSFMFK--TLDINAFVLF-YERLWLGASYR------------------------RIRIGYAYDFSLSEF----THEISLGYSI------ 							
Wenyingzhuangia_fucanilytica					-----------------------AQDE-PQYTQYVNNTMTY------NPAYISTQEITFTALGRSQW-SGV--AP-KTLTFSALF--------GSGINVIHDEI---G-----QTFLTANFSYELKL---TSFGLSGSLLNIN----------VLGVGIMT-DK-WYVGLSVPNLLKQFLLMGGYVFDI-FKPAVLTR--VVDYSANFLI-NDIVRLGLSYR------------------------SFYIGYSYDYTLSEL----SHEIMLRFTI------ 							
Myroides_profundi								-----------------------AQQD-PQYTQYMYNTNMI------NPAYAGSRGLNVFGMYRTQW-VGL--AP-KTANVSVST--------GLGVNFTNDRI---G-----ENNISVDLAYAIDL---LAFGLKGNLLSVD----------NIGAGLYM-DK-AYVGLSVPNFLTHFYLMGGYVFDV-IKPAALVK--QVDLTANFLF-YDKFTLGGAYR------------------------NLFVGYSYDFETTAL----SHEIFLRFEL------ 				
Nonlabens_sp._MIC269							-----------------------AQQD-PQYTQYMYNQNII------NPAYAGTKELSVTSLYRQQW-SGV--AP-ETITFSGSA--------GLGLSFINDVI---G---VNEKNIYADFSYKLQV---LALGLKATFHNVD----------NIGAGAFL-EN-WYTGFSVPNMLSHFFLTAGYVFDL-FKPHTLIK--SFDVNTNFLF-NNRFELGVGYR------------------------TLKVGYAYDRVVSDI----SHEVFVTFDL------ 					
Cellulophaga_algicola_DSM_14237					-----------------------GQQD-PQFTLYNYNTMTV------NPGYAGSRGLAILSLYRDQW-VGV--AP-RTISLGIDT--------GLGISIIQDDI---G-----ETFFDGNYAHQLIL---LGLGVKARMYSLD----------TIGAGLFY-DR-SYFGISVPNILTHYYIIAGYVFDV-FKPSIFAK--TVDTSANFLL-YEKFNFGVNYR------------------------QLSLGYAYDFTTNNL----THEIFLRYQF------ 							
Capnocytophaga_ochracea_DSM_7271				-----------------------GQQE-SQYTQYMYNTMMF------NPAYTGSREGSFFGMFRTQW-VGI--AP-TNGSISYHQ--------GLGGSIFRESI---G-----QTDLTIDFSYTLNF---LAFGINGSLFQIN----------NIGAGIYW-DK-YYLGFSVPNMLEHMYLIGGYVFNL-FKPAVLSK--QLDLSANFMF-NEKFVLGAAYR------------------------RWFAGYAYDFETTEL----SHEIFLRYEL------ 								
Capnocytophaga_sp._oral_taxon_323				-----------------------GQQE-SQYTQYMYNTMMF------NPAYTGSREGSFFGMFRTQW-VGI--AP-TNGSISYHQ--------GLGGSIFRESI---G-----QTDLAIDFSYTLNF---LAFGINGSLFQIN----------NIGAGIYW-DK-YYLGFSVPNMLEHMYLIGGYVFNL-FKPAVLSK--QLDLSANFMF-NEKFVLGAAYR------------------------RWFAGYAYDFETTEL----SHEIFLRYEL------ 								
Nonlabens_dokdonensis_DSW-6						-----------------------AQQD-PQYTQYMYNQNII------NPAYAGTQDFNITALYRQQW-SGI--AP-ETITLSGST--------GVGLSVIADNI---G---VGETNTYGDFSYRLQV---LALGLKATFFDVN----------NLGAGAFL-TN-WYAGFSVPNMLNHYFLAGGYVFDV-LKPHVLVK--SFDLNTNVLF-NNKFEVGVSYR------------------------NIKVGYAYDRVVSDI----SHEVFLSFGL------ 						
Capnocytophaga_haemolytica						-----------------------AQQE-SQYTQYMYNTMMF------NPAYTGSRGGSFFGMFRTQW-VGI--AP-TNGSISYHQ--------GLGGTVFRESI---G-----KTDLVLDVSYTLNF---LAFGLNGNVFEID----------NVGAGVYW-DK-YYLGFSVPNMLEHLYLIGGYVFDL-FKPAVLSK--QLDLSANFLF-NEKFVLGAAYR------------------------RWFAGYGYDFETTEL----SHEIFLRYEL------ 						
Robiginitalea_biformata_HTCC2501				-----------------------GQQD-AQYTQYMYNTVSI------NPGYAGSRGLSIAALYRSQW-VGL--AP-KTQTFNLHT--------GMGLSIVNDQI---G-----ETAFDGDFSYTLQV---LSFGLKAHMLDIR----------NIGAGIYY-EH-FYAGLSVPRFLENFYMITGYVWDF-FKPSILTK--QVDVSANFMY-NEKFIFGAAYR------------------------SFLIGVAYDREITEL----SFEVILRYDF------ 								
Maribacter_sp._T28								-----------------------AQQL-PQFTQYMYNTISV------NPAYAGSRELNATILHRNQW-AGL--NP-RTSTFSVHS--------GLGVSYINDRL---G-----TNYFYGDFSYTVPV---MRFGLKGTSYSLE----------NFGAGFYI-NR-WYAGISSPRILNSYYAIGGLVLDL-FKPTIITK--TYDFTINFLF-NEKFWIGTSYR------------------------DIRIGYAYDLPTSTV----THEIILIYEL------ 				
Muricauda_lutaonensis							-----------------------AQQD-AQYTQYMYNTLSV------NPAYAGSRGLTFAGLYRSQW-VGL--AP-ETFTINLHS--------GYGISIVNDNI---G---VQETYVDAVLSYTIDV---LSFGFKANLLSLD----------NFGLGIYY-DK-FYAGVSAPNILENFYVITGYVFDL-FKPALLTK--QVDVSASFLF-NDRFSFGAAYR------------------------QLMLGLAYDRETTEL----SFEVFLRFEL------ 					
Flavobacterium_columnare_ATCC_49512				-----------------------AQQE-AQYTQYMYNTANV------NPGYTGTRGFSALVMHRSQW-VGL--AP-KTNTVAMST--------GLGVSVINDKI---G-----ENAISVDLSYNINT---LSFGIKGNFFSVD----------NIGAGVFW-DK-TYVGLSIPFILEHPHLIAGHVFRL-FKPTTMIK--QVDLSGNFWF-NEKFSLGAAYR------------------------SWLIGYAYDRDVTRL----SHEVFLRYEL------ 								
Zunongwangia_profunda_SM-A87					-----------------------AQQD-PHYTQYMFNTMSI------NPAYAGSTGLQALLLYRSQW-VGV--AP-ETQNFSMHS--------GLGLNIVNDKL---G-----EVFADANFSYTIQT---LAFGVKGRVLNVD----------SLGAGAYW-DR-WYIGASIPNFIRHYFIMGGYVFDI-LKPAFLVK--SVDVSANFLL-QEFLNLGAAYR------------------------SLFVGYSYDYTTTDF----THEILLRFDL------ 							
Bacteroidetes_bacterium_UKL13-3					-----------------------AQQD-AQYSQFFLNKLSY------NPGFAGSEDICVTGLARTQW-LGF--SP-STQVINIHA--------GVGANIVRDQL---G-----SLNPTLALSYRQRF---LALGVGVMQKSLA----------DINIGLYY-NN-VYAGLSATHLNQHYYLMTGASYEL-IEPNILIK--SADINAMLMY-NNKIRGGLSYR------------------------TLQVGYSYDLTTSNI----SHEIALRYCF------ 							
Winogradskyella_sp._PG-2						-----------------------AQQL-PQFTQYMFNTISI------NPAYAGSREFSAVGLHRSQW-VGL--GP-ETQTLSIHT--------GLGLSFINDKL---G-----FSYIYGDFSYTIQT---LAFGLKATHYNLD----------NVGAGLYW-QR-WYLGLSAPRILNSYYVTGGYVFDL-LKPSVLLK--SFDISANFLF-NETFWVGAGYR------------------------QMRIGYAYEYPISDL----THEVLLMFEV------ 						
Winogradskyella_sp._J14-2						-----------------------AQQL-PQFTQYMFNTISI------NPAYAGSREFSAVGLHRSQW-VGL--GP-ETQTLSVHT--------GLGLSFINDKL---G-----FSYIYADFSYTIQT---LAFGIKGTHYNLD----------NVGAGLYW-QR-WYVGLSAPRILNSYYITGGYVFDL-LKPSVLLK--SFDISANFLF-NDTFWIGGGYR------------------------QLRIGYAYEYPISDL----THEVLLMFEV------ 						
Emticicia_oligotrophica_DSM_17448				-----------------------AQQD-AQFTHYIYNQLFL------NPATAGSENTRFQAIYRTQY-LGY--AP-VSQVISANV--------GVGLTFVNDKI---G-----QRDFKLSYAYQMPI---LGIGVSGFNRGID----------DLGAGLYL-PS-YTLGLSMNHINESAYLTGSVLIGV-VSPMFIIK--SAEAGAIATY-DGRYWLGASYR-----------------------DSLRVGYAIDVIVGGK----SHELLLSYSL------ 								
Hymenobacter_sp._APR13							-----------------------GQQQ-PQFTHYGFNGMYL------NPAYAGIKGGEITTIGRYQY-LGY--SP-QTGLFTASL--------GLGLSVSYDKF---A-----MVNAQLSYSKHIKV---LGLGIQG--NNLS----------DVGAGLWY-PT-LYAGLSANNLLRHSYLTAGYNIEA-VTPSVLVKDSSYEANVRATF-NDKFWGGLGYR----------------------KDALRIGYAFDFVAFNQ----SHEIMLSYRL------ 					
Lacinutrix_sp._5H-3-7-4							-----------------------AQQL-PQFSQYMFNTISI------NPAYAGSRELSVVGLHRSQW-VGL--GP-STQTLSIHS--------GLGLSIINDQL---G-----FIFVYGDFSYTIQT---LAFGLKATHYSLD----------NVGVGLFW-NK-WYVGLSAPRILNGYYLTGGYVFNL-LKPAVLAK--SFDINANLLF-YEKLWLGAGYR------------------------QLRIGYTYEYFLSDL----THEIILMYEL------ 					
Polaribacter_reichenbachii						-----------------------AQQD-PQYTQYMYNMNVI------NPAYAGSSDLSIRALYRTQW-VGL--GP-ETATLSIHS--------GLGLSVIKDEI---G---VRETNASADFSYTISV---LAFGIKATFLDIG----------NVGAGAYF-SK-YYVSVSMPNILNHLFAAAGYVFKL-LKPHGLLK--SFDINANLFM-YNKVEFGIGYR------------------------NLRIGYAYDKVTSNL----SHEVFLNFDI------ 						
Polaribacter_sp._LPB0003						-----------------------AQQV-PNYTQYLYNMQII------NPAFVGYRALSMSVLSRNQW-VGL--AP-TTRTFSING--------GIGATVVNDKI---G-----TTNVNLDASYTLVI---LSLGLKGTFFNNN----------NVGFGALY-RD-FYVGLSVPYLLENVFLSTGALFEL-FKPSTMVR--SIDVNANFLY-NEVIEAGLSYR------------------------KYRIGYAYDYKTISI----THEFILHIDL------ 						
Prevotella_enoeca								-----------------------AQYD-AAFSHYFDMEPSF------NPAVVGKQGLNVTGVYALGF-AGV--NP-RSVYLAGDA--------GAGLQFVDEKI---G-----HRRMALQYGYKRPW---VSFGVQVLNEDLD----------DLGAGVYY-GT-WYVGVSGQHLNRTYYLIAGYNIRLFIKTSLLVR--RADVTGRLVY-KKMFYGGVGCS------------------------GVVVGYSYELYTSAI----SHELFVGYQC------ 				
Myroides_sp._ZB35								-----------------------AQQD-PQYTQYMYNTNMI------NPAYAGSRGLNVFGMYRTQW-VGL--AP-KTANVSVST--------GLGVNFTNDRL---G-----ENNISVDLAYAIDL---LAFGLKANLLSVD----------NIGAGVYL-DK-AYVGLSVPNFLTHFYLMGGYVFDV-IKPAALVK--QVDLTANFLF-YDKFTLGGAYR------------------------NLFVGYSYDFETTAL----SHEIFLRFEL------ 				
Myroides_sp._A21								-----------------------AQQD-PQYTQYMYNTNMI------NPAYAGSRGLNVFGMYRTQW-VGL--AP-KTANVSVST--------GLGVNFTNDRL---G-----ENNISVDLAYAIDL---LAFGLKANLLSVD----------NIGAGVYL-DK-AYVGLSVPNFLTHFYLMGGYVFDV-IKPAALVK--QVDLTANFLF-YDKFTLGGAYR------------------------NLFVGYSYDFETTAL----SHEIFLRFEL------ 				
Dokdonia_donghaensis_DSW-1						-----------------------AQQD-PQYTQYMYNMNVV------NPAYAGLKELAINLLYRNQW-SSL--SP-ETFTLAAHS--------GLGISLIRDEL---G---VRETNAYADFSYTIDV---LALGVKATFHEVG----------NVGTGAFL-DK-FYVGLSVPNLLNHYFITSGYVFQV-LKPSVMVK--SFDANVNALF-LEKFELGVSYR------------------------EFRIGYAYDAVTSEI----SHEIIITYNI------ 						
Dokdonia_sp._MED134								-----------------------AQQD-PQYTQYMYNMNVV------NPAYAGLKELAINLLYRNQW-SSL--SP-ETFTFAAHS--------GLGISLIRDEL---G---VRETNAYADFSYTIDV---LALGVKATFHEVG----------NVGTGAFL-DK-FYVGLSVPNLLNHYFITSGYVFQV-LKPSVMVK--SFDANVNALF-LEKFELGVSYR------------------------EFRIGYAYDAVTSEI----SHEIIITYNI------ 				
Pseudopedobacter_saltans_DSM_12145				-----------------------AQQD-AMYSQYMFNTLAI------NPAYAGSRNVSATALYRNQW-VGI--AP-ETATFSIDA--------GLGFQAYSDKA---G-----NNGASASYAYRLRM---LSFGMQGRQYKAD----------DISAGLYY-DR-FYLGFSAMDLLKHMFLASGVVIPL-LKPSFLIK--EGDINATLWI-KDIIAIGAQYR------------------------QIRLGYAYDYSTTEL----SHEIMLRYEF------ 								
Capnocytophaga_canimorsus_Cc5					-----------------------SQQE-SQYTQYMYNTMQF------NPGYTGSRGGSLFGLYRTQW-VGL--AP-KTSNLSFHT--------GLGLSIHHETI---G-----DTNLMVDFSYTLNL---LAFGIKGGFFHID----------NVGAGLYW-DN-WYLGLSVPTLLEHYYLIGGYVFDL-FKPAALSK--QLDLSANFMF-NERFVLGAAWR------------------------RWFIGYGYDFETTEL----SHEIFLRYEF------ 							
Runella_slithyformis_DSM_19594					-----------------------AQQD-KMFSQYMFNMMAL------NPAYAGSRDLSATALYRNQW-GGM--AP-QTATFSLDM--------GLGLQLFNDQV---G-----WTGAMLSYAFRIKL---LALGLQGMSFRWD----------NFGTGIYL-DR-SYLGISVPYLIEHFYAIGGFVIGR-LKPSMMAR--SLDGNLNLWF-NDRVAVGMSYR------------YN----------QFRLGYSYDWTRNRL--RPTHEIMLRYEF------ 							
Cytophaga_hutchinsonii_ATCC_33406				-----------------------AQQD-AQFSHYMFNSMYY------NPGYAGLEGTRFTGIFRKQW-LGY--SP-TSAVMTAST--------GAGLNFLYDSK---G-----TTELQLSLAYHFKI---LGVGLRSRYENLN---------SDLAAGVYW-PK-YYIGLSASHFTGHMYATAGYTFTLILTPNAFFQ--TYLFGAMVTY-NDKFYGGISARQSIANKEVTQGL----------KNAMRVGYAFDYVTSGA----SHEIMLSYVI------ 								
Lutibacter_sp._LPB0138							----------------------SAQQD-AQFTQYMYNMSVI------NPAYTTGDLVNLGLLHRSQW-VGV--SP-KTSTFFAHT--------EVGISFVNDNI---G---VKENNFYADFAYKLDL---LSFGIKATLFDVD----------NIGTGVYY-DN-YYVGLSIPNILKHVYLTGGYVFDI-LKPAFMAK--SFDITANVLY-QERFELGVGYR------------------------ELRIGYAYDSTISNL----SHEIIFLYDL------ 					
Flavobacterium_columnare						-----------------------AQQD-PQYTHYMYNMSVV------NPAYATAKQLDLGVLYRSQW-VGA--SP-KTMTAFAHI--------EVGASLITDDV---G---KKENNFYADFAYILQF---LSFGMKATNLTTN----------NVGVGAYY-DK-YYMGISMPNVLPHLFATAGYVFNI-VKPSAMAK--SLDISANVLY-NNRFELGASYR------------------------NFKLGYSYDHTLSNL----THEVFLIFNL------ 						
Croceibacter_atlanticus_HTCC2559				-----------------------AQQD-AQYTQYMYNTISV------NPAYAGSRGMSIVGLHRSQW-VGL--AP-RTQTISAHT--------GLGLNVTNDEI---G-----ETYFDGIVSYTINT---LSFGLKAHLLNID----------QVGAGVYY-DK-FYLGLSVPNFLKNYYLITGLVLDL-FKPAVLGK--QVDITANFMF-YEKLTLGAAYR------------------------SMFIGFGYDGETTRL----SYEIMARFEL------ 								
Flammeovirga_sp._MY04							----------------------------------MFNGLTI------NPAYAGSQGVNTSLIYRQHW-TGV--SP-NTTTLAIDS--------SIGGLFSQDKI---G-----TQNMNVVASYRINL---LSFGLQGNSVAVN----------NFGAGLFY-DH-LYLGFSAPRLISHYFLNAGYAIEL-LKPNILFR--QADINLNALI-MEWIWFGVSYR------------------------VFRIGYSYDMITNSA----SHEFVINVFF------ 					
Cyclobacterium_marinum_DSM_745					--------------------IL-AQQD-AQFTHYMNNGMFY------NAAFAGREEYIITALHRSQW-LNY--AP-TTQLISFSG--------GFGLVAVNDQI---G-----NQEVNLSLAYNLRL---LRVGASGFSSTIR----------QASIGLLY-GN-FYLGLSSRHLNEHNYLMAGYKINT-VEPSMLVK--SYDFSVIGTY-NKKVSLGMAYR----------------------KDSLRLGYAFDLVVGGV----SHEFMLTYNI------ 							
Pedobacter_sp._PACM_27299						-----------------------AQQN-IQFTQYIFNSLSV------NPAYAGYKEWFVQLGLRAQW-LGM--AP-QTATASIDG--------GVGFQITTDKI---G-----STSATLNYAFRLQL---LSFGLGIAQYSLK----------DLRLGIFY-DY-WYLGLSALDIFSHAYMMGGALINV-IRPSLLIK--SADFNTMLII-NDKVWIGGSIR------------------------RFRIGYSYDQVTSAL----SHEITMGLAF------ 						
Flavisolibacter_sp._LCS9						-----------------------AQQR-PHYTQYILNNYIL------NPALSGIENTDLKISGRDQW-VGL--AP-KTAYISLHAKD---NYTGVGFTLINDKT---G-----RTSLAATYAYHVGL---LSAGFSGTNISFN----------DIGAGLWL-AD-YFVGVSAQQILPHFFATAGYRFLL-ALPSVMFK--QFDINCKLQY-HDLLWIGGSYR------------------------TFNISYAYDIANTPL----THELVLGFLL------ 						
Flavobacterium_sp._EM1308						-----------------------AQQD-AQYTQYMYNTIVV------NPAYAGSRELSLFALHRNQW-VGL--AP-VTNNFSVHS--------GLGLSIVNDKI---G-----ENNISADFSYSINT---ISFGVKANLLNVD----------NIGAGVYF-DN-TYIGLSAPYLLEHYYLISGHVFDL-FKPSLLTK--QVDLSGNFMI-NEKFVAGLAYR------------------------SWFIGYGYDLENTTL----SHEIFLRYEL------ 						
Bernardetia_litoralis_DSM_6794					-----------------------AQNS-LYSGNYLWNYASI------NPAALGSENLDIKMNYRRQW-SGI--AP-NSFSFLAQSNQ------ATGIEAYYNEA---G-----ETAVYARYAYHLTL---MSFGASFKTIGFD----------DANIGVWL-DR-FFGGFGVYQLFEYYNLTAGGNIHL-LSPSVLMN--SWDMNTKIAY-NDLIWTAINYR------------------------WLDIAYSYEFSTFIN----TNEVLLGIRL------ 							
Cellulophaga_baltica_18							-----------------------AQQD-AQYTQYMFNTMSV------NPAYAGSRGLSVTALYRSQW-VGL--SP-TSQTLNLHS--------GYGVSIVNDEI---G---VQETYFDGVISYTIDV---LSFGLKANLLNLD----------NFGIGAYY-DK-FYLGLSAPNLLENFYAITGYVFDL-FKPALLTK--QVDLSANFMY-NEKFTFGAAYR------------------------QFMIGLAYDKETTEL----SFEIFLRYEL------ 					
Cellulophaga_baltica_NN016038					-----------------------AQQD-AQYTQYMFNTMSV------NPAYAGSRGLSVTALYRSQW-VGL--SP-TSQTLNLHS--------GYGVSIVNDEI---G---VQETYFDGVISYTIDV---LSFGLKANLLNLD----------NFGIGAYY-DK-FYLGLSAPNLLENFYAITGYVFDL-FKPALLTK--QVDLSANFMY-NEKFTFGAAYR------------------------QFMIGLAYDKETTEL----SFEIFLRYEL------ 							
Lutibacter_sp._LP1								-----------------------AQQL-PQFTQYMYNTIAI------NPAYAGSRNLSIVGLNRNQW-AGF--GP-QTQTLSIHS--------GLGFSLINDKA---G-----FTYAFADFSYTIKA---VSFGLKATYYKLA----------NFGAGILV-DK-WYLGLSIPKMINHYYAIGGYVVDL-FKPSFMFK--STDLTANFLF-NEKFWLGGSYR------------------------QFRVGYTYEIPTGEI----SHEILLMYE------- 				
Hymenobacter_sp._DG5B							-----------------------AQQQ-PQFTHYGLNGMYL------NPAYAGIKGGEVSLIGRYQY-LNY--SP-RTGLVTVSL--------GVGLAVYYDQV---G-----MTNAALSYSQHIKL---LGVGIQG--TYLS----------DAGAGVWY-PK-LYAGLSLNNLARHAYFTAGYNIDA-VTPMVLVKSTSFEGGVRATI-DDKYWAGVNYR----------------------KDAMRVGYAFDFIAFNQ----SHEIMLSYRL------ 					
Mucilaginibacter_sp._PAMC_26640					-----------------------AQQR-PQYSQYVFNNFLL------NPAVSGIENTDAKLGYRSQW-TGL--AP-VTSYFSINANF---YYRGIGFMVVSDKA---G-----QTNLNATYAYHLGI---LSVGVSANNLSIN----------DVGVGIWA-ST-YYFGISAQQILSHFFATGGFKIFL-LLPSALLK--SFDINMKMSF-RDRFWFGGSYR------------------------VINVGYSYDITTSAL----SHELVLGILL------ 							
Tenacibaculum_dicentrarchi						-----------------------GQQS-PQFTQYMYNTISV------NPAYAGSRGLSAVGLHRSQW-AGF--GA-ETQTLSVNA--------GVGLSFINDKL---G-----FTYLYGDFSYTVQL---LAFGLKATQYNLD----------NIGSGLFL-EK-WYVGLSVPKLLNSYYLTGGYVFEL-FKPATLIK--SYDVTANFLF-NDKFWLGGSYR------------------------KFRIGYAYEYPLSDI----THEALLMYEL------ 						
Saprospira_grandis_str._Lewin					-----------------------GQQA-VQYSLQPWNPYYY------NTAYAGLDELSMTGQFRKQW-TGF--SP-LSFNFSAHL--------GVGFMVEQDYR---GLDG--NTNFRFSYNYFIDL---LSIGAAFLQKRVD----------TADFGIYY-ER-LQLGLSSNYLTENYFLSGSYTFDL-LQPTVLLK--QPELGVLAHY-QDQFYGGINLR------------------------QLKMAYAYDLSISGL----SHEIMLNYNL------ 							
Hymenobacter_sp._PAMC_26554						-----------------------AQQQ-PQFTHYGLNSMYL------NPAYAGITGTEVNVIGRYQY-LNL-GSP-RTGMVSASI--------GVGLAVYYDQA---G-----MTNAALSYSQHIKL---LGIGIQG--TYIG----------DAGAGIWY-PK-FYAGLSLNNLLRHAYLTTGYNIEA-VTPMLLVKTKSFEVGARATY-NDQFSAGLNYR----------------------ADRYRIGYAFDFIAFNQ----SHEILFSLRL------ 						
Hymenobacter_sp._PAMC_26628						-----------------------AQQQ-PQFTHYGFNGMYL------NPAYAGIKGGEVNLIGRYQY-YNL-GAP-RTGLITASL--------GVGLAVSYDQA---G-----VTNTALSYSQHIKL---LGFGVQG--TYIS----------DAGAGIWY-PK-FYAGLSANNLLRHAYLTAGYNIEA-VTPTILAKSGSFEGGLRATL-DDKYWIGANYR----------------------KNAFRIGYAFDFIAFNQ----SHEILLSYRL------ 						
Hymenobacter_swuensis_DY53						-----------------------AQQQ-PQFSHYGFNGMFL------NPAYAGIKGGEITALGRSQY-FGY--SP-QTYMLTASL--------GLGIGIYRDKI---A-----TTNVQLSYSKHIKI---LGIGVQG--NNIY----------DAGVGVWY-DK-LYAGLSVNNLLRHAYLTAGYNIEA-VTPTVLMKDDSYEAGVRATF-NDRFWGGLGYR----------------------KDAMRVGLAYDLIAFNQ----SFEIMLSYRL------ 						
Ornithobacterium_rhinotracheale_DSM_15997		-----------------------AQESLPFYEHYILSDDFL------NPSFAGANPIKVRATHYSQW-SGM--VP-STQTLSAHA--------SAGIYGFHDSN---G-----MTGVNLAAAYHIPIDYLFSFGISYFSQSFD----------NIGTSFYY----FHGAVSVLDIPLWYYLGGGYRFLV-LDPSFNLA--QIDLILKSKFMENALGVGVSYR------------------------RLRIGYSYKWGLSEI-----HLFSLGFDF------ 										
Ornithobacterium_rhinotracheale_ORT-UMN_88		-----------------------AQESLPFYEHYILSDDFL------NPSFAGANPIKVRATHYSQW-SGM--VP-STQTLSAHA--------SAGIYGFHDSN---G-----MTGVNLAAAYHIPIDYLFSFGISYFSQSFD----------NIGTSFYY----FHGAVSVLDIPLWYYLGGGYRFLV-LDPSFNLA--QIDLILKSKFMENALGVGVSYR------------------------RLRIGYSYKWGLSEI-----HLFSLGFDF------ 										
Rufibacter_sp._DG15C							-----------------------AQQK-PQYSQYLFNNYLL------NPALSGIESTDIRMGTRRQW-VGL--AP-VTYYISGHTSDRTTKYHGFGALAQTDKT---G-----TSNLTGTYAYHHPL---MSVGIAGQQTRLD----------DLGLGTWI-DF-FYVGASAAQLV-HFFLTGGYRLKI-LEPSIMVK--AVDVNFKTTY-MNRVWAGVSYR------------------------LMDIGYSYDLTTSEL----SHELIVGIKL------ 					
Leadbetterella_byssophila_DSM_17132				-----------------------AQQE-VLYSQYMFNMLAL------NPAYAGSRDLSITALGRYQW-IGV--AP-NTHSLTLDM--------GVGITAYNDNI---G-----TTGLNLAYAYKFKL---MSLGLQPMNV-------------NAGLGTFI-DK-AYFGISVPQLIEHYFAMMGLVLGK-VKPSTVIR--GLDGNLNVWY-RDKISLGVSAR------------------------QLRLGFAYDTALGRLFYKPTYEGYLRFEF------ 								
Dyadobacter_fermentans_DSM_18053				-----------------------AQRE-VLYEQYVQNPMSI------NPGFTGVREFNMTAIFRRKW-FNI--SP-TSQTFAADG--------GIGFQALNDQT---S-----TTGFVGSFAFHLGI---LGLGAQGNVLPVS----------SFGLGAWL-EQ-WYVGISKPELLSPLYIMAGGSHDL-MLPHILLV--RFDIGSRFWF-REKVGLGASYR--------------KVDY------NVRLGYFYSTRQAEQ----IHELMLKF-------- 								
    ;
end;

begin mrbayes;
   set autoclose=yes nowarnings=no autoreplace=no;
   lset rates=invgamma;
   prset statefreqpr=fixed(empirical);
   prset aamodelpr=fixed(lg);
   mcmc ngen=50000000 samplefreq=5000 printfreq=5000 Mcmcdiagn=yes Diagnfreq=5000 append=yes;
   sump;
   sumt;
end;
