# Supplementary material for: Phylogenetic comparison between Type IX Secretion System (T9SS) protein components suggests evidence of horizontal gene transfer
Source: PeerJ. 2020 Jun 26;8:e9019. doi: 10.7717/peerj.9019 (PMC7323717; doi:10.7717/peerj.9019)
Supplement: Supplemental Information 1 — T9SS components sequences, alignment of each T9SS protein family, NEX files used as input for MrBayes tool, genome annotation (GFF) file for Porphyromonas gingivalis and detailed Bayesian Inference trees with support values. [file peerj-08-9019-s001.zip › supplemental/Supplemental files/Supplemental Data S3/porq.nex]

#NEXUS

[ Data from: personal data ]

begin data;
    dimensions ntax=108 nchar=358;
    format datatype=protein interleave=no gap=-;
    matrix
Porphyromonas_gingivalis						M-----------------------------------------------------KQVFHFLNLPATAQALAAGGKAITIVD--NPGLAFENPALLGYESGGRAFLSYLYYMSGSHMGNA-CYASS----VGMRFLNYGSMQGYDQNAIATGS-FSASDIAVQGFYSHEHFRGGVSLKALYSSIETYSSFGLGVDVGISYY-DDDKGYSASALFKNVGAQLKGY--PLDWDFQLGFSRSFINAPFRLHITLFNLNPH-YFK------QKFLRHFSIGAEFT--PSERFWVGLGYTPQIAQDFEV---------GLSAGVGFTSGV-VRVGVSAATYHPAALSFMCSVGIRL-------- 												
Porphyromonas_gingivalis_W83					M-----------------------------------------------------KQVFHFLNLPATAQALAAGGKAITIVD--NPGLAFENPALLGYESGGRAFLSYLYYMSGSHMGNA-CYASS----VGMRFLNYGSMQGYDQNAIATGS-FSASDIAVQGFYSHEHFRGGVSLKALYSSIETYSSFGLGVDVGISYY-DDDKGYSASALFKNVGAQLKGY--PLDWDFQLGFSRSFINAPFRLHITLFNLNPH-YFK------QKFLRHFSIGAEFT--PSERFWVGLGYTPQIAQDFEV---------GLSAGVGFTSGV-VRVGVSAATYHPAALSFMCSVGIRL-------- 													
Porphyromonas_gingivalis_ATCC_33277				M-----------------------------------------------------KQVFHFLNLPATAQALAAGGKAITIVD--NPGLAFENPALLGYESGGRAFLSYLYYMSGSHMGNA-CYASS----VGMRFLNYGSMQGYDQNAIATGS-FSASDIAVQGFYSHEHFRGGVSLKALYSSIETYSSFGLGVDVGISYY-DDDKGYSASALFKNVGAQLKGY--PFDWDFQLGFSRSFINAPFRLHITLFNLNPH-YFK------QKFLRHFSIGAEFT--PSEKFWVGLGYTPQIAQDFEV---------GLSAGVGFTSGV-VRVGVSAATYHPAALSFMCSVGIRL-------- 														
Porphyromonas_gingivalis_TDC60					M-----------------------------------------------------KQVFHFLNLPATAQALAAGGKAITIVD--NPGLAFENPALLGYESGGRAFLSYLYYMSGSHMGNA-CYASS----VGMRFLNYGSMQGYDQNAIATGS-FSASDIAVQGFYSHEHFRGGVSLKALYSSIETYSSFGLGVDVGISYY-DDDKGYSASALFKNVGAQLKGY--PLDWDFQLGFSRSFINAPFRLHITLFNLNPH-YFK------QKFLRHFSIGAEFT--PSEKFWVGLGYTPQIAQDFEV---------GLSAGVGFTSGV-VRVGVSAATYHPAALSFMCSVGIRL-------- 													
Porphyromonas_gingivalis_381					M-----------------------------------------------------KQVFHFLNLPATAQALAAGGKAITIVD--NPGLAFENPALLGYESGGRAFLSYLYYMSGSHMGNA-CYASS----VGMRFLNYGSMQGYDQNAIATGS-FSASDIAVQGFYSHEHFRGGVSLKALYSSIETYSSFGLGVDVGISYY-DDDKGYSASALFKNVGAQLKGY--PFDWDFQLGFSRSFINAPFRLHITLFNLNPH-YFK------QKFLRHFSIGAEFT--PSEKFWVGLGYTPQIAQDFEV---------GLSAGVGFTSGV-VRVGVSAATYHPAALSFMCSVGIRL-------- 													
Porphyromonas_gingivalis_AJW4					M-----------------------------------------------------KQVFHFLNLPATAQALAAGGKAITIVD--NPGLAFENPALLGYESGGRAFLSYLYYMSGSHMGNA-CYASS----VGMRFLNYGSMQGYDQNAIATGS-FSASDIAVQGFYSHEHFRGGVSLKALYSSIETYSSFGLGVDVGISYY-DDDKGYSASALFKNVGAQLKGY--PLDWDFQLGFSRSFINAPFRLHITLFNLNPH-YFK------QKFLRHFSIGAEFT--PSERFWVGLGYTPQIAQDFEV---------GLSAGVGFTSGV-VRVGVSAATYHPAALSFMCSVGIRL-------- 													
Porphyromonas_gingivalis_A7A1-28				M-----------------------------------------------------KQVFHFLNLPATAQALAAGGKAITIVD--NPGLAFENPALLGYESGGRAFLSYLYYMSGSHMGNA-CYASS----VGMRFLNYGSMQGYDQNAIATGS-FSASDIAVQGFYSHEHFRGGVSLKALYSSIETYSSFGLGVDVGISYY-DDDKGYSASALFKNVGAQLKGY--PLDWDFQLGFSRSFINAPFRLHITLFNLNPH-YFK------QKFLRHFSIGAEFT--PSERFWVGLGYTPQIAQDFEV---------GLSAGVGFTSGV-VRVGVSAATYHPAALSFMCSVGIRL-------- 														
Tannerella_forsythia_92A2						M-----------------------------------------------------GEVFTFLRFPTSARANALGGHTVSLIE--DPSLAFHSPALLGGEMDGMVNLNYMSYIGDIHVGSA-IYTKA----IGGSFISYGNFKEVDASRMIKGE-FSAKDMSVQAFYSYDKWRGGLSMKMLYSHLAEYSSFGIGVDAGLSYY-DEEKGLSFGVALKNIGAQLKAY--QLPWDIQMGISKRMAHAPIRVSVTAMHLKQW-KFK------QTLAKHLVFGVDFL--PSDNFWVGLGYNPKANMDMKL---------GFSIGAGLHVSR-FDIGASVARYHPSALSLMVSLSMSL-------- 												
Saprospira_grandis_str._Lewin					-----------------------------------------------------ERYVYEFLELSPSARATALGGRLPSVRD--DLSLSFLNPAALNAENHNNVSLQQNAHISGITHGTV-AYAYH----GSIEHVSYGQFEGYDEVGQATGS-FSASELALGLGASYQKWSFGLQLKGVFSRYEAYSSRGWASNLGMIYQ-DTAKRFSMGLVLKNIGQQLKSY--ALPFDMQLGLSQQLKYLPLRISVVAHHLDRW-DIRDD----DNFFRHLNFNLEFLLGP--SLRLRLGYDHLRQREMSI---------GFSAGVGFKLYK-FRFDYGLANYHLAGTVHHFGISTRL-------- 													
Draconibacterium_orientale						------------------------------------------------------EYTYQFLELTNSARIAALGGTQVAIMD--DLNLPYTNPALLHKEMDHRVLVNYVNYLADVNYGYA-SYAKT----VGMHYINYGQFDEATEAGELTIT-FKAAEYALNLIYSNRRLNYGINLKPILSSFESYQSLGIAADLGASFA-SKDGYTNVALVVRNIGTQISTY--RIPLNIQAGISKRLQHAPLIFSATLQHLNHW-DLASD----KQTMRHLVLGAELL--PSENFTLRVGYNYQRRQELKF---------GLSAGFGLKIKR-FHFDYAISRFHLAGSSNLFSVAVNL-------- 												
Tannerella_forsythia_3313						------------------------------------------------------GEVFTFLRFPTSARANALGGHTVSLIE--DPSLAFHSPALLGGEMDGMVNLNYMSYIGDIHVGSA-IYTKA----IGGSFISYGNFKEVDASRMIKGE-FSAKDMSVQAFYSYDKWRGGLSMKMLYSHLAEYSSFGIGVDAGLSYY-DEEKGLSFGVALKNIGAQLKAY--QLPWDIQMGISKRMAHAPIRVSVTAMHLKQW-KFK------QTLAKHLVFGVDFL--PSDNFWVGLGYNPKANMDMKL---------GFSIGAGLHVSR-FDIGASVARYHPSALSLMVSLSMSL-------- 												
Tannerella_forsythia_KS16						------------------------------------------------------GEVFTFLRFPTSARANALGGHTVSLIE--DPSLAFHSPALLGGEMDGMVNLNYMSYIGDIHVGSA-IYTKA----IGGSFISYGNFKEVDASRMIKGE-FSAKDMSVQAFYSYDKWRGGLSMKMLYSHLAEYSSFGIGVDAGLSYY-DEEKGLSFGVALKNIGAQLKAY--QLPWDIQMGISKRMAHAPIRVSVTAMHLKQW-KFK------QTLAKHLVFGVDFL--PSDNFWVGLGYNPKANMDMKL---------GFSIGAGLHVSR-FDIGASVARYHPSALSLMVSLSMSL-------- 												
Parabacteroides_distasonis_ATCC_8503			------------------------------------------------------SEAYTFLRFPTSTRANALGGHTVALVE--DPSLIFHNPALLGAEMDGMINLNYMNYISDINVGSA-LFTKA----VGATFISYGDIKEVLPDNVVTGS-LSAKDISVNGFYSRDRWRGGLSLKFLYSGLADYTSIGLCVDAGLSYY-NSDKGFSFGFALKNIGAQLKAY--KMPWDIQMGITQKMAHAPIRFSLTAQYLNRW-KFD------KTLAKHFIIGVDFI--PSENFWVGVGFNPKVNMDMKL---------GFSAGAGVRIKM-FDVGFSLAKYHPSAMSMMISVSTTL-------- 															
Bacteroides_cellulosilyticus					------------------------------------------------------TSAFQFLKLPFSAHASALGGENISIIE--DLTMAVQNPALLSCVADKTLNLNYILYMDGVNVGGA-AFART----ITAQYVDYGELKETTEENIETGT-FSAKDISISGIYTYDYWSGGVRTNFIYSHYDKYSSFAIGVDLGLNYY-HQESDFSASLVARNLGGQLKAF--KLPVDVQLGFSKRLSHAPFRLSLTLHDLTHW-SAS------KKLLNHIALGIDFL--PTNNFYLAAGYNFRRGEEMKI---------GFTCGTGIQLKR-LKLGMAYAKYHVSSSSLIFNLSYTL-------- 													
Paludibacter_propionicigenes_WB4				------------------------------------------------------YGVYRFLDLPVSSRLAALGSSNVSLRD--DINFSFQNPALLSVETNNVISLNMANYLADIKFGSA-VYGKN----VGIQYVDYGTFQEATDLNVLTGT-FTAKDFALNIMYARPQIIVGATLKPIYSAYETYTSYGLAMDAGVSYN-DSANLFSAGFVLRNIGTQLKGYDTPLPFNIELGMSKKLAHAPLRFSMTLHNLQHW-NLN----A-DMAFRHAIFAAEFV--PSKNFYLSVGYNHRRQQELNM---------GFSFGGGVKLYK-FHVGFGMTPFQVGNYSYQFSISTSL-------- 														
Weeksella_virosa_DSM_16922						------------------------------------------------------TRVYEFLNISTSARQAALGGNAQTAWD--DPNMSLWNPALMNHKMHGQLAMNYVSYIADVNFATF-SGVYQ----LHGQYVDYGKLIGADEIGNLTGD-FKANDAAIVLGYGREFFSVGVNLKYINSRIESYTSSAVAADIGISYH-NFDDNFNATLVARNIGSQIKSY--KMPVQINLGLTHRLEHVPIELNLTLHDLQKF-DNS------RKFIDHVSIGAEIF--PEQDFNLRIGYNFKRGNELAI---------GLTYGFGFRANA-FRIEYAHANYHKSGGANHFGIIVNL-------- 												
Siansivirga_zeaxanthinifaciens_CC-SAMT-1		------------------------------------------------------ESTYQFLNLVSSPRQAALGGKVLTNVD--DVTQGLFNPATINPEMDNQLALNYVSYLGGIGYGTA-AYAYT----AGITYVNYGSFDGYDEAGNATGT-FSGNESAISFGYATQDFYAGANLKLITSKLEQYNSFGAAIDFGIIYI-NEYLDFNAALVIRNLGTQITTY--KLPFEVDFGMSQRLENVPIRWHITLENLQEW-PISPN----GQVMRHSIFGAEIF--PDGGFNIRLGYNFRRAEDLRI---------GLSAGISIKMNK-MRFSYTHAKYTSAANSNFFGLQIDL-------- 																
Seonamhaeicola_sp._S2-3							------------------------------------------------------EHTYQFLNLISSPRQAALGGKVLTNVD--DVTQGMFNPATINVEMDNQLALNYTSYLGGISYGTA-SYAYT----AGITYINYGSFDGYDEDGNSTGT-FSGGETALSFGYARQDFYLGGNLKFISSKLEQYTSFGAAVDVGLLYI-NDYLDFNAALVIRNLGTQITTY--SLPFEVSFGMSQRLENVPIRWHVTFENLQEW-PIAPN----GQVIRHTILGAEIF--PEGGFNIRLGYNFRRGEELRI---------GLSAGISIKMNK-MRFSYTHAKYTSAANSNFFGLQIDL-------- 											
Flavobacterium_indicum_GPTSA100-9___DSM_17447	------------------------------------------------------QSVYQFLNLVQSPRQAAMGGKTVTIVD--DVNQAMYNPATINPKMDNHLSTNYSNYYGEVSYGTA-AYAYT----VGANFINYGNFDGYDELGNKTGS-FTGTEGALSLGYSYNNLYVGANVKFITSALESYNSFGVASDIGFLYI-DEKNDINFGLSLRNMGYQIKPY--KLPFEIDAGISQLMENVPIRWHVTLENLQQW-NIASN----NNALRHVIMGAELF--PEKAFNIRLGYNFRRGQELNI---------GISAGFSLRFNT-VRIDYSYARYTVAANSSIFGVTINL-------- 																	
Dokdonia_sp._MED134								------------------------------------------------------RATYQFLNLMSSPRQAALGGKIITNYD--DPDSALYNPANINYRMDNQLSVNYVNYLADINYGTA-SYAYL----AGITYVNYGSFDGRDENGNATGE-FGGSEAALSLGYATNDFYVGANVKLITSTLAEYTSAGGAIDLGLTYN-YEDWDLNAAVVVRNIGTQFTPY--KLPLEIDAGISQIVPNVPIRWHLTLENLQLW-NIAEN----DNVIRHAIVGVELF--PRGGFNLRLGYNFRRSEELRI---------GISAGFGIKINK-MRFNYAYARYNSAAASSFFGIGIDL-------- 										
Dokdonia_donghaensis_DSW-1						------------------------------------------------------RATYQFLNLMSSPRQAALGGKIITNYD--DPDSALYNPANINYRMDNQLSVNYVNYLADINYGTA-SYAYL----AGITYVNYGSFDGRDENGNATGE-FGGSEAALSLGYAINDFYVGANVKLITSTLAEYTSAGGAIDLGLTYN-YEDWDLNAAVVVRNIGTQFTPY--KLPLEIDAGISQIVPNVPIRWHLTLENLQLW-NIAEN----DNVIRHTIVGVELF--PRGGFNLRLGYNFRRSEELRI---------GISAGFGIKINK-MRFNYAYARYNSAAASSFFGIGIDL-------- 												
Flavobacterium_psychrophilum_JIP02_86			------------------------------------------------------QGVYQFLNLISSPRQAALGGKIITNYD--DVNQPLFNPASINTEMDGRLALNYGNYFGDVTYGTA-AFAYT----GAITYINYGKFDGYDEFKAATGQ-FTGNEIALSLGYAYNKIYLGANAKLISSTLESYNSFGVAADLAAMYK-DDKNDINYALVVRNFGTQIKSY--KLPFEVIAGISQELENVPIRWHLTLENLQHW-NVSAN----GNTMRHVIVGAEIF--PKKTFTLRLSYNFRRAAELKI---------GISAGFGIRFRK-FRFDYSYSRYTLAANTSLFGLTINL-------- 															
Flavobacterium_psychrophilum_FPG3				------------------------------------------------------QGVYQFLNLISSPRQAALGGKIITNYD--DVNQPLFNPASINTEMDGRLALNYGNYFGDVTYGTA-AFAYT----GAITYINYGKFDGYDEFKAATGQ-FTGNEIALSLGYAYNKIYLGANAKLISSTLESYNSFGVAADLAAMYK-DDKNDINYALVVRNFGTQIKSY--KLPFEVIAGISQELENVPIRWHLTLENLQHW-NVSAN----GNTMRHVIVGAEIF--PKKTFTLRLSYNFRRAAELKI---------GISAGFGIRFRK-FRFDYSYSRYTLAANTSLFGLTINL-------- 														
Flavobacterium_psychrophilum_FPG101				------------------------------------------------------QGVYQFLNLISSPRQAALGGKIITNYD--DVNQPLFNPASINTEMDGRLALNYGNYFGDVTYGTA-AFAYT----GAITYINYGKFDGYDEFKAATGQ-FTGNEIALSLGYAYNKIYLGANAKLISSTLESYNSFGVAADLAAMYK-DDKNDINYALVVRNFGTQIKSY--KLPFEVIAGISQELENVPIRWHLTLENLQHW-NVSAN----GNTMRHVIVGAEIF--PKKTFTLRLSYNFRRAAELKI---------GISAGFGIRFRK-FRFDYSYSRYTLAANTSLFGLTINL-------- 														
Cytophaga_hutchinsonii_ATCC_33406				------------------------------------------------------RTGYSFLEVPVAARQAAVGGYNVSIRD--DVAMGYSNPALLNDTISKTVSFTYQPFYADIKKSTL-AYGLK----GGVNYFNYGSINQTDANGNETGAVFHPVEYALVLGYARGPFSMGANAKYVHSSIETYNAAAVMVDFGVLYK-HPKQQLTVGLVFKNVGFNVNNY--NLPFDIQLGASYKPDHMPVRLSLTTHHLYKF-DVVND----DKLMRHFVIGGEFL--FTKNFHARFGYNFLMRRELRL---------GMTWGFMLRVKK-FDIGYTRAYYSIKGGTSYFTLGINI-------- 														
Barnesiella_viscericola_DSM_18177				------------------------------------------------------TSSFDFLNIPTSTHAYALGGTNISVID--DVNLINQNPALLGPESDLQLGLNYMKYVGGINLAGA-TFAKA----AGIQYYGYGKMKSADETGVITGE-FSPKDIVFNGIYSHDFLRGGINAKVIYSSYEQYTSWALAVDLGLNYY-NADNDLSLSLVARNLGGQIKRY--RMPFDLQIGYTQSLQHAPIRVSVTARHLTRW-KLPPT----DNLFRHLIFGVEYL--PTDRLYFGLGYNYKTRTDMKT---------GFSIGGGIKVRM-FGLGVALAQQHTGATTLMVNLAINL-------- 														
bacterium_L21-Spi-D4							------------------------------------------------------SSVYRFLTVPTSAYSASLGGAPIVSAD--SINFIADNPALLKPELDQQVGLNFTNLHPGVNMGMV-AWGYD----VGLQYMNYGEMDRIDQFGNDMGT-FNGGDYALIIGWSQPNLRLGASVKGIYSKIDRYDALAAAFDAALTYH-NPDLQLTVSLMAKNIGNQIETY--PLPQDYQFGIAKGLEHAPFRFSVVAHRLHDF-DLLTN---REKIMRHLIFAVEFI--PSKRISARVGYNYYRRSTMKM---------GFSLGASVLIKG-FHIEYARASYHLAGATNHISVRTNL-------- 											
Flavisolibacter_sp._LCS9						-----------------------------------------------------LKAAYSFLNLPASPSLSALGGVNISYNN--DVGLATNNPSQLTSNLHSQLGASFNAFFAGIKAYQL-AGAAY----SSLFFIDYGNITQADDGGNVTGS-LRPRDMVFQLSVGKSKWHYGVTGKFIHSDYGIYQSSAIAFDVGVHYS-DSSKLFSAAFLAKNMGTQLSTY--ELPFDLQLGITKRLEKAPLGFSATLQQVHRW-FVGED----NKFFNHFVLATHVY--IGKNLEVMAGYNRLRRTELNI---------GFSTGFKASFKK-LQVQYARAYFQRAGAYNQFGLNLKL-------- 												
Tannerella_sp._oral_taxon_HOT-286				------------------------------------------------------NEVFRFLRFPMSARAGALGGHTVSLVE--DPALVFHNPALLGGEMNGMVGLSYMNYIGGIHVGSA-IYTRT----VGLSYINYGSMKEADAQRNLSGH-FSASDAGLSATYSYDRWRGGLSMKVLYSAIAEYSAFGLAADAGLSYF-DEEADLSVGIALKNIGAQLKAY--RLPWDIQLGFTKRMAHAPIRLSVTGMYLNQW-KFK------ATLAKHLVFGVDFV--PSNNFWVGVGYNPKEAMDMRL---------GFSMGAGLHVSR-FDVSISAARYHPSAMSLMLGLGISL-------- 														
Prevotella_melaninogenica_ATCC_25845			------------------------------------------------------QTEYNFLRLPVSAHAAALGGENITIIE--DPSLMFSNPALASSVSDKTVGLSYMNYMRGAHYMGA-SYTKA----GGVQYMNYGKMKEVDANNVQTGT-FNASEIAVEGIFSYENLVGGITAKFITSYIGSYNSMAVGVDLGLNWY-EPERQWSVSLVAKNLGGQIKAY--KMPIDVQVGVSKTFAALPVRVSATLVDLTHY-D--------YRFINHLNLGAEVL--LSESIWVGGGYNFRKADEMTI-KAD-----GFSVGAGINLEQ-FKLNLAYGKYHAASNSILVNLAYSF-------- 															
Prevotella_fusca_JCM_17724						------------------------------------------------------QTEYNFLRLPVSAHAAALGGENITIIE--DPSLMFSNPALASSVSDKTVGLSYMNYMRGAHYMGA-SYTKA----GGVQYMNYGKMKEVDANNVQTGT-FNASDIAIEGIFAYENLMGGITAKFITSYIGNYNSMAVGVDLGLNWY-EPERQWSVSLVAKNLGGQIKAY--KMPIDVQVGVSKTFAALPVRVSATLVDLTHY-D--------YRFINHLNLGADIL--LSESIWIGGGYNFRKADEMTI-KSD-----GFSVGAGINLEQ-FKLNLAYGKYHAASSSILVNLAYSF-------- 												
Prevotella_intermedia_ATCC_25611___DSM_20706	------------------------------------------------------QTEYNFLRLPVSARAAALGGNNISIIE--DPSLMFSNPALAASVSDRTLGLSYMNYMKGANYMGA-SFTRA----GGIQYMNYGKMKEVDENNVQTGE-FSASEIAVEAVFAYENLVGGITGKFITSYIGSYNSIAVGVDLGLNWY-DPEREWSVSAVAKNLGGQVKAY--KMPFDLQIGVSKTFAALPVRVSATLVDLTHY-D--------YRFINHLNLGAEIL--LSESLWVGGGYNFRRGNDMKV-VGD-----GFSVGGGINLER-FKLNVSYGKYHASSNSIMVNFAYTL-------- 																	
Prevotella_ruminicola_23						------------------------------------------------------KTVYNFLRLPVSAHAAALGGENITLTD--DATQLFHNPALISGVTDKTLNLNYMTYMEGAKTVSA-SFVRL----VSAQLMDYGRIKQTSFANEDLGD-FSARDIAIGGTFAYERISGGITAKFITSTIAGYNSLGVGVDLGLNYL-DVERGWSVSTVARNLGGQIKAY--RIPFDLQVGASKRLLNSPLRFHATMSRLTDW-S--------EGIGRHLAIGADVL--LGENIYVATGYNFRKASEMKI-DSE-----GLTLGAGLSLQR-FKLHLGWGKYHVSTSSLIINISYTL-------- 												
Flavobacteriaceae_bacterium_3519-10				------------------------------------------------------TLVYPFLNIPVSARQAAMGGDAVSVRD--DVSFAGVNPALMNIEQDEMIAVNYSSYLADSKYGTI-SYVRD----FNARYMDYGRMPRTDESANIDGE-FGAMDATVGLGYAYQDWTIGGSANFVTSKIDTYTSMAVVGSAGITYH-NRQSNETVALVFRNFGYQFKTY--NVAFRVDLGYTKILDEFPLAFTITAHDLQKL-NIS------RKIADHFSLGAELF--PQQAFNIRFGYNIKRGNELAV---------GLTAGFGIKISS-FRFDYAHVRYHNSSNVNMFGLTLDL-------- 														
Flavobacterium_branchiophilum_FL-15				------------------------------------------------------RSVYQFLSLVNSPRQAALGGKVVTFFD--DVNQAQFNPATINEAMDNKLAVNYGSYFGQVNYGTA-AYAYT----VGANFVNYGNFDGYNEIGQKTNN-FSGSEGALSFGYAYNNIYIGANAKLITSGLENYSSFGGAVDLGFLFI-DEKNDVNWALSIRNLGTQFTTY--KLPTEIMIGISQEVENVPLRWHLTLENLQQW-NIASN----NNALRHVIIGAELF--PQKGINLRLGYNFRRAEELRI---------GVSLGFGLKINN-LKFNYSYSRYTLAANTSLFGITINF-------- 														
Hymenobacter_sp._DG5B							------------------------------------------------------RTVFPFLDLPAGAQQAALGGTNVSARN--DPTMLFANPALLNPEMDGRLALSYVAYVADIKQSTA-AYVFN----IGLTYLNYGQLESYDAAGNSLGT-FGVNEYTVGVSDSYTKFTFGATTKLAVSSIAGSRSLAGVADAGVVFK-HPTQDFTVGLAAKNAGYQFSPY--PLPLDVELGATIKPEHMPLRLSLTAHHLQQW-DIQLD----DNLARHFTASATLV--LGQNFNLRVGYNHLQRRELRL---------GLSFGFMLKIST-FQLDYTHATLQAAGSSEYFTLARNL-------- 											
Niastella_koreensis_GR20-10						---------------IPAKADCALGLFRYFSAQSTYAQASADETFMPGRLHI-LNTVYNFLKLSNTPQLTALGGINISNQT--DIGLAFNNPSLLRPVMHTQANMVFNSFYAGIKNYHL-MWGYH----AGINYFSYGSIAETDMMGNVLGN-MRPADYVAQLSAARQRWHYGVTAKFIHSSYGIYSSSGVAMDIGIAYY-DSIHLWQVSLVAKNMGAQLKQY--DLPFDLQLGISKRLAHAPLQFSLTLNQLHQF-DTRND----DKFFRHVTLAVQLF--AGDKIEVTAGYNYLRRKELNI---------GFSLGVGVLFKK-IQIRYARSYYQNNSSYNQFGLNLRL-------- 												
Prevotella_intermedia							------------------------------------------------------QTEYNFLRLPVSARAAALGGNNISIIE--DPSLMFSNPALAASVSDRTLGLSYMNYMKGANYMGA-SFTRA----GGIQYMNYGKMKEVDENNVQTGE-FSASEIAVEAVFAYENLVGGITGKFITSYIGSYNSIAVGVDLGLNWY-DPEREWSVSAVAKNLGGQVKAY--KMPFDLQIGVSKTFAALPVRVSATLVDLTHY-D--------YRFINHLNLGAEIL--LSESLWVGGGYNFRRGNDMKV-VGD-----GFSVGGGINLER-FKLNVSYGKYHASSNSIMVNFAYTL-------- 											
Prevotella_intermedia_17						------------------------------------------------------QTEYNFLRLPVSARAAALGGNNISIIE--DPSLMFSNPALAASVSDRTLGLSYMNYMKGANYMGA-SFTRA----GGIQYMNYGKMKEVDENNVQTGE-FSASEIAVEAVFAYENLVGGITGKFITSYIGSYNSIAVGVDLGLNWY-DPEREWSVSAVAKNLGGQVKAY--KMPFDLQIGVSKTFAALPVRVSATLVDLTHY-D--------YRFINHLNLGAEIL--LSESLWVGGGYNFRRGNDMKV-VGD-----GFSVGGGINLER-FKLNVSYGKYHASSNSIMVNFAYTL-------- 												
Prevotella_denticola_F0289						------------------------------------------------------QTEYNFLRLPLSAHAAALGGENITVIE--DPSLMFSNPALAASVSDRTVGISYMNYMHGANYMGA-SYTKA----GGVQYMNYGRMKETDENNVQTGT-FNASDIAVEGIFAYENIVGGITAKFITSYIGHYNSMAVGVDLGLNWY-EPEEQWSVSLVAKNLGGQIKAY--KMPTDVQVGVSKTFAALPVRLSATFVDLTHY-N--------YRMADHLDLGIDLL--LSESIWIGAGYNFRRADEMTV-KAE-----GFSIGGGINLER-FKLNLAYGKYHAASSSVLVNLGYSF-------- 												
Chryseobacterium_sp._IHB_B_17019				------------------------------------------------------TNVFPFLNLPVSARQAALGGDAISIRD--DVSFAIANPSLLNKDSDNQLSVNATAYLADSKYGTI-AYAKD----VNARYMSYGDIPRTDDSGFENGT-FKASDVAIGAGYAYQDWTIGGGINFITSKIDNYTSSAIAGNLGVTYH-NKKNKETASVILRNFGYQFKTF--NLPFRIDLGYTRILKAIPLAITITAHDLQEF-NIS------RKIADHFSIGAELF--PEKSFNIRLGYNVKRGNELAV---------GLSGGFGIKLSR-FRIDYAHVRYHNSSNVNQIGISVDL-------- 														
Lutibacter_sp._LPB0138							------------------------------------------------------ESVYNFLNVPTSARQAALGGKVITLLD--DVNQPLWNPATINIDLENQLAVNYLNYLTDIGYASV-SYAYL----GGLTYANYGEFIEADETGIETGT-FKAYDLALSIGYAYQNFSIGVNAKLINSVIQDYSSFGIATDLGIVYE-NDHQPYVFSLAIRNIGYQITTF--KVPLEILFGASYRLKNVPVRWYVTLDNLQKW-NVAPN----DNTMRHFVVGAEFF--PESLFNLRLGYNFRRAKELKL---------GFSAGFGLQMRR-VKLNYAFTKYHPAENTSTFSLQIDL-------- 											
Nonlabens_dokdonensis_DSW-6						------------------------------------------------------RSTYQFLNLVSGTKQAALGGRVLTGVD--DPTSGIFNPATINPKMDNQLQVNYVNYLGDVNYGTA-SYAYT----AGVTYLNYGTFDGFDEQGNSTGE-FGGNEVAVSMGYAYNDFYVGANLKLISSKLDIYTSFGGAVDLGVLYY-NEDKAIRAALVVRNLGTQFTPY--DLPLEISAGFSNTMKNLPLRLHVTLENLQQW-DLATN----NNALRHTVFGLEIF--PEQVFEVRLGYSFRRAEELRI---------GVSAGFSLKMNK-LRFSYTHARYTLASHTSLFGVNINL-------- 												
Chryseobacterium_sp._StRB126					------------------------------------------------------TNVYPFLNVPVSARQAALGGDAISIRD--DVSFAIANPALLNKDSDKQLSVNATAYLADSKYGTI-AYAKD----INARYMSYGSIPRTDESGFQDGE-YKASDVAIGAGYAYQDWTIGGGLNFVTSKIDNYTSSAISGTAGITYH-NKKNKEVLSLVLRNFGFQLKSF--NLPFRVDVGYTRILKNFPLAITITAHDLQQF-NIS------RKIADHFSLGAELF--PEKNFNIRLGYNVKRGNELAV---------GLSGGFGIKVSR-FRIDYAHIRYHNSSNVNQIGISMDL-------- 													
Chryseobacterium_sp._IHB_B_10212				------------------------------------------------------TNVYPFLNIPVSARQAALGGDAITIRD--DVSFAIANPALLNKDSDKQLSVNGAAYLADSKYGTI-AFAKD----INARYMSYGDIPRTDESGFENGN-FTASDVAVGAGYAYQDWTIGGGINFITSKIDTYTSSAIGGNFGVTYH-NKKRKEVVSVVARNFGYQFKSF--NLPFRVDLGYTKILTAIPLAITITAHDLQQL-DIS------RKIADHFSIGAELF--PEKSFNIRLGYNVKRGNELAV---------GLSGGFGIKIAK-FRIDYAHVRYHNSSNVNQIGVSMDL-------- 														
Chryseobacterium_gallinarum						------------------------------------------------------TNVYPFLNVPVSARQAALGGDAISVRD--DVSFAIANPALLNKDSDKQLSVNATAYLADSKYGTI-AYAKD----INARYMSYGSIPRTDESGFENGE-FKASDVAIGAGYAYQDWTIGGGINFITSKIDNYTSSAISGTAGVTYH-NKKNKEVLSLVLRNFGFQLKSF--NLPFRVDLGYTKTIKNFPLAITITAHDLQKF-DIS------RKIADHFSLGAELF--PEKNFNIRLGYNVKRGNELAV---------GLSAGFGVKVSR-FRIDYAHVRYHNSTNVNQIGISVDL-------- 												
Riemerella_anatipestifer						------------------------------------------------------TTVYNFLNMPFSARQAVL-GEAVSVRD--DQNLAAVNPALLNVEMDSRLSVNYASYLAGAHYGTV-SYAKD----ANVRYLDYGNMPRTDEFGNINGD-FSAIDASLGLGYAYQNWTIGSNLNLVTSKIDNYNSMAVVGSLGVAYH-NDKSKETVGLVIRNFGYQFKTY--KLPLRIDLGYTKQLDEFPLAFTITAQNLQKW-NIS------RKLFDHFSFGAELF--PEQSFNLRLGYNVKRGNELSI---------GLSFGFGLKVSY-FRFDYTHSRYHNASNFNLLGVSLDL-------- 												
Riemerella_anatipestifer_ATCC_11845___DSM_15868	------------------------------------------------------TTVYNFLNMPFSARQAVL-GEAVSVRD--DQNLAAVNPALLNVEMDSRLSVNYASYLAGAHYGTV-SYAKD----ANVRYLDYGNMPRTDEFGNINGD-FSAIDASLGLGYAYQNWTIGSNLNLVTSKIDNYNSMAVVGSLGVAYH-NDKSKETVGLVIRNFGYQFKTY--KLPLRIDLGYTKQLDEFPLAFTITAQNLQKW-NIS------RKLFDHFSFGAELF--PEQSFNLRLGYNVKRGNELSI---------GLSFGFGLKVSY-FRFDYTHSRYHNASNFNLLGVSLDL-------- 																	
Riemerella_anatipestifer_RA-GD					------------------------------------------------------TTVYNFLNMPFSARQAVL-GEAVSVRD--DQNLAAVNPALLNVEMDSRLSVNYASYLAGAHYGTV-SYAKD----ANVRYLDYGNMPRTDEFGNINGD-FSAIDASLGLGYAYQNWTIGSNLNLVTSKIDNYNSMAVVGSLGVAYH-NDKSKETVGLVIRNFGYQFKTY--KLPLRIDLGYTKQLDEFPLAFTITAQNLQKW-NIS------RKLFDHFSFGAELF--PEQSFNLRLGYNVKRGNELSI---------GLSFGFGLKVSY-FRFDYTHSRYHNASNFNLLGVSLDL-------- 													
Riemerella_anatipestifer_RA-CH-2				------------------------------------------------------TTVYNFLNMPFSARQAVL-GEAVSVRD--DQNLAAVNPALLNVEMDSRLSVNYASYLAGAHYGTV-SYAKD----ANVRYLDYGNMPRTDEFGNINGD-FSAIDASLGLGYAYQNWTIGSNLNLVTSKIDNYNSMAVVGSLGVAYH-NDKSKETVGLVIRNFGYQFKTY--KLPLRIDLGYTKQLDEFPLAFTITAQNLQKW-NIS------RKLFDHFSFGAELF--PEQSFNLRLGYNVKRGNELSI---------GLSFGFGLKVSY-FRFDYTHSRYHNASNFNLLGVSLDL-------- 														
Riemerella_anatipestifer_Yb2					------------------------------------------------------TTVYNFLNMPFSARQAVL-GEAVSVRD--DQNLAAVNPALLNVEMDSRLSVNYASYLAGAHYGTV-SYAKD----ANVRYLDYGNMPRTDEFGNINGD-FSAIDASLGLGYAYQNWTIGSNLNLVTSKIDNYNSMAVVGSLGVAYH-NDKSKETVGLVIRNFGYQFKTY--KLPLRIDLGYTKQLDEFPLAFTITAQNLQKW-NIS------RKLFDHFSFGAELF--PEQSFNLRLGYNVKRGNELSI---------GLSFGFGLKVSY-FRFDYTHSRYHNASNFNLLGVSLDL-------- 													
Formosa_sp._Hel3_A1_48							------------------------------------------------------EATYQFLNLMSSPRQAALGGKVITNVD--DVTQGLYNPASINVEMDNQLALNYANHLGDIRYGTA-AYAYT----IGATYVDYGTFDGYDEFGNSTGS-FTGNETAISFGYALQDFYAGANVKLISSKLEQYNSFGGALDFGLVYL-NEYLEFNAALVVRNIGTQFTTY--PLPFEVDLGFSQTLQFVPIRWHLTFENLQKW-PIAAN----SNLIRHTLVGVELF--PDKGFNLRLGYSFRRAEELRI---------GLSFGVGLKFNK-LRFSYTHARYSSAANTSFLGVQISL-------- 											
Polaribacter_reichenbachii						------------------------------------------------------ESVYQFLNLSTSARQIALGGEVLTLID--DVNQPIWNPSTINPEIDNKVSINYSSYLASINIGSF-SYAKL----TSIKYLDYGTLIGADNQGNETGD-FGASDLAFSFGYARNNLFFGANIKLINSSISSYTSFGIVADFGVLYY-SPYKNYSFTIVARNAGRQITSY--KLPFKVSLGGSYRLEYVPLKWYFTLDNLQHW-DVSPN----GNTFRHFVIGAELF--PESAINIRMGYNFRRAAELKL---------GISFGFGIKMNK-LKFNYAYSKFHSATNASTFSLQIDL-------- 												
Polaribacter_sp._LPB0003						------------------------------------------------------ENIYQFLNLSSSARQIALGGEVLTLTD--DVNQPIWNPAVISNEIDHKISANYASFLAGINIGSI-SYARE----ASINYLDYGTLIGADEQGNETGN-FGANDLAISVGYALNNFFFGANVKLINSNIQNFTSFGVAADFGILYN-SPYKPYSFTLVARNAGAQIKSF--ELPFKIAFGASYQLEYVPLKWYLTLDNLQQW-DVSPN----GNALRHFVVGAELF--PESAINLRVGYNVRRAAELKL---------GISFGFGIKMNR-FKFNYAYSKFHTATNASTFSLEMDL-------- 												
Pontibacter_korlensis							------------------------------------------------------QRGFPFLELPTSAKQAALGGINVTAAG--DVNMVAANPALLNEEMDGQISLSYVGYLADIKQSHA-VYAFN----ASINYLSYGDFVERDATGMELGT-FNVNDYTLALTHSREAFTIGATAKMAVSSIAGNQAVGLLADAGAVFK-HPEKDLTVGLAFKNVGYLVKPF--EMPWDAQLGISYKPVHMPVRLSLTAHRLYQF-DIVLD----DKIARHFVVGTEFV--FSKNFQLRAGYNHLRRKELRL---------GFSLGAMVRVRS-FELNYGSAFFHPSGATHYITIATNT-------- 											
Hymenobacter_sp._DG25B							------------------------------------------------------QHAFEFLTLPASAKLAGLGGVNVSARD--DGTMLLGNPALLNEEMDGRASLTYIDYLADIRQSTA-TYVFN----VGLTYLNYGRFEQFDAAGNSLGE-FSVNEYALGITKAVTNFTLGGTAKLAVSGIAGNHSVGTVLDAGGLFK-HPTTDFTVALAVKNLGYQLRPY--PLPLDVQMGATIKPEHMPLRFSLTAHHLQQF-DIVLD----DKIARHFVVGGELV--LSKNFQVRVGYNHLRRRELRL---------GLSFGVTFKLSQ-FQIDYTRAYYHVSGASNYFTLARSL-------- 											
Chitinophaga_pinensis_DSM_2588					----------------------------------------------------CLKNVFSFLDLPVAPQVAALGSTNVSLQN--DIALSSLNPALLRPSMDQHLQVNYTNYFGGVQYAHA-LFGYH----GGIQYINYGRITETDATGMAQGT-FWPRDMAIQVTASRRRWFYGLTMQYVHSAYQQYKASGLAFHVGLNYQ-DTAHHWQAGLVFRNMGVQLKTY--PLPFDLQVGVSKKLEGAPLQFSATIHHVHQF-DVRAD----DKIFRHFILAAQWE--IGRYIELTTAYNHLRRQELGM---------GFSGGLGIITRR-LQLRYARSWYQRSEALNQLGINLPL-------- 													
Prevotella_enoeca								------------------------------------------------------REIYHFLRLPISAHAAALGGDNITLIE--NAPLMFNNPALLGSVSDKTLNLNYMNYMSGVNYGSA-SFTRI----AGVQFINYGRMRQTDENGVQIGE-FSANEIAFSGVFSYERLIGGITAKVITSYFGNYNSLAMGVDLGVNYY-DPDHQWSVSAVAKNLGGQLKAY--RMPIDVQFGVSKRFEDMPLRFSATLVDLNHW-H--------YAFVNHVTAGVDVL--LSERIYVAAGYNFRRAREMKI-DGD-----GLSLGTGLQLER-FKLHIAYGKYHVSSSSLIMNVSYSL-------- 										
Formosa_sp._Hel1_33_131							------------------------------------------------------ESTYQFLNLISSPRQAALGGKSITNVD--DVTQALYNPATINVEMDNQLAVNYSSYLGDISYGTA-AYAYT----VGMTYVNYGSFDGYDENGISTGE-FSGSEAAFSVGYATQDFYAGANLKLISSKLEQYNSLGIATDVGFIYI-NEYLDFNAALVIRNFGMQLTTY--SLPFEIDLGFSQKLENVPLRWHLTLENLQQW-PIAEN----SNIIRHTILGLELF--PDKGFNIRVGYSFRRAAELKI---------GLSFGIGLKFNK-LRFSYTHARYSSAANTSFLGLQINL-------- 											
Psychroflexus_torquis_ATCC_700755				------------------------------------------------------QNTYQFLNLPVSPKVSALGGKNITSYS--DPSDAMANPALINFDMHNQMSVNYMNYFADVNYGTA-SYAYD----AGVTFIDYGRFEGFDEAGNSTSK-FGGSEAALSVGYSRRDYYVGVNLKLISSSLEQYSSFAGAADVGVSYI-YPEWDLIISGVVRNFGTQFKAF--SMPFEVVLGISQKLKKAPIRWHVTLENLQQW-NLSRN----NNALRHTILGAELF--PDGGFSIQLGYNFRRGEELRI---------GLTGGVSIKLNK-LRFSYSYARFNRAASSSFFGLNINL-------- 														
Nonlabens_sp._MIC269							------------------------------------------------------TSTYQFLNLVSGTKQAALGGRVLTSVD--DPTTAFYNPATINPKMDNQLQVNYANWLGDINYGTA-SYAYT----VGVTYVNYGTFAGYNEQGISTGD-FSGNETAISAGYSYNDFYVGANVKFISSKLDIYTSLGGALDLGLLYY-NEDKAIRAALVVRNLGIQFTPY--DLPLEIAVGFSNTMKQLPVRLHVTLENLQKW-NLASN----NNMLRHTVLGVELF--PEQTFEIRLGYSFRRSEELRI---------GLSAGFSLKMNK-MRFSYSHARYSLAAHTSFIGVNIDL-------- 											
Algibacter_alginolytica							------------------------------------------------------ESTYQFLNLVSSPRQAALGGKVLTNVD--DVTQGLFNPATINVEMDNQLALNYTSYLGGISYGTA-AYAYT----GGITYINYGSFDGYDESGNSTGT-FTGSETALSLGYALQDFYFGGNLKLITSKLEQYSSFGAAVDLGLLYI-DENIDFNAALVVRNFGTQITTY--PLPFELDFGMSQTLENVPIRWHVTFENLQKW-PIASN----GQVIRHTILGAELF--PEGGFNIRLAYNFRRGEELRI---------GLSAGFSIKLNK-MRFSYAHAKYSSAANANFFGLQIDL-------- 											
Riemerella_anatipestifer_RA-CH-1				------------------------------------------------------TTVYNFLNMPFSARQAVL-GEAVSVRD--DQNLAAVNPALLNVEMDSRLSVNYASYLAGAHYGTV-SYAKD----ANVRYLDYGNMPRTDEFGNINGD-FSAIDASLGLGYAYQNWTIGSNLNLVTSKIDNYNSMAVVGSLGVAYH-NDKSKETVGLAIRNFGYQFKTY--KLPLRIDLGYTKQLDEFPLAFTITAQNLQKW-NVS------RKLFDHFSFGAELF--PEQSFNLRLGYNVKRGNELSI---------GLSFGFGLKVSY-FRFDYTHSRYHNAANFNLLGVSLDL-------- 														
Riemerella_anatipestifer_CH3					------------------------------------------------------TTVYNFLNMPFSARQAVL-GEAVSVRD--DQNLAAVNPALLNVEMDSRLSVNYASYLAGAHYGTV-SYAKD----ANVRYLDYGNMPRTDEFGNINGD-FSAIDASLGLGYAYQNWTIGSNLNLVTSKIDNYNSMAVVGSLGVAYH-NDKSKETVGLAIRNFGYQFKTY--KLPLRIDLGYTKQLDEFPLAFTITAQNLQKW-NVS------RKLFDHFSFGAELF--PEQSFNLRLGYNVKRGNELSI---------GLSFGFGLKVSY-FRFDYTHSRYHNAANFNLLGVSLDL-------- 													
Flavobacterium_columnare						------------------------------------------------------NGVYRFLNLTTSPRQVALGGKAITIYD--DVNQPILNPASINQEMDGKLAVNYGSYLGDISYGTA-SYALI----GGISYINYGKFDGRDELGTQTGN-FTANELAMSLGYAYNDWYLGVNAKLIASSLENYQSFGIATDIGVTYL-DEQKSVNYALLIKNFGTQITTY--NLPFEVMLGVSQKLEHLPIRWHLTLDNLQKW-QLASN----GNAIRHVILGAEIL--PDKGINFRISYNFRRAAELKI---------GFSAGIGIRFSK-FRFDYSYARYTLASNTSMFGLTINL-------- 												
Flavobacterium_columnare_ATCC_49512				------------------------------------------------------NGVYRFLNLTTSPRQVALGGKAITIYD--DVNQPILNPASINQEMDGKLAVNYGSYLGDISYGTA-SYALI----GGISYINYGKFDGRDELGTQTGN-FTANELAMSLGYAYNDWYLGVNAKLIASSLENYQSFGIATDIGVTYL-DEQKSVNYALLIKNFGTQITTY--NLPFEVMLGVSQKLEHLPIRWHLTLDNLQKW-QLASN----GNAIRHVILGAEIL--PDKGINFRISYNFRRAAELKI---------GFSAGIGIRFSK-FRFDYSYARYTLASNTSMFGLTINL-------- 														
Croceibacter_atlanticus_HTCC2559				------------------------------------------------------QSTYQFLNLINSPRQAALGGKNITIYD--DPTSGLYNPANINFRMDNQLSVNYVNYIADVNYGTA-SYAYL----AGITYINYGSFDGYDENGNATNT-FSGGEAALSLGYAYNDFYIGANAKFISSKLEQYSSLGGALDLGITYF-YEDWDLVIAAVARNIGTQFTAY--SIPFEVNFGISQQLRKVPLQWHLTFENLQQW-QIARN----NNVLRHTILGVELF--PKGGFNIRLGYSFRRGEELRI---------GLSAGFGVKFNR-VRFNYAYSRYNSAASSSFFGLNIDL-------- 														
Flavobacterium_johnsoniae_UW101					------------------------------------------------------RYTYQFLNLTTNPRQAALGGKTITIYD--DVNQAMSNPAALNADMDNHLALNYGNYYGEASYGTG-SYAYT----AGVNYINYGSFEGYDENGQRTSD-FTGSEGALSVGYAYNDLHIGVNGKLITSTLESYNSIGGALDLGFLYI-DERNDINYALVFRNIGTQFKTY--NLPFEITAGISQELEHIPLRWHLTLENLQQW-DIASN----NNALRHVVFGVELF--PQRAFNVRLGYNFRRGEELRV---------GVSLGFGLRMNK-LKFNYSYSRYTLAANTSLFGLVLNL-------- 													
Flavobacterium_johnsoniae						------------------------------------------------------RYTYQFLNLTTSPRQAALGGDVITIYD--DVNQAMSNPALINADMDNHLALNYGSYYGEASYGTA-SYAYT----AGVTYVNYGTFEGYDENGQATSN-FTGSEGALSLGYAYNDFYIGASAKLITSSLESYNSIGGAVDLGFLYV-NQMNDLNFALVFRNMGTQFTTY--NLPFEIVAGVSQELEHVPIRWHLSLENLQQW-NISSN----NNALRHVAFGVELF--PKKAFNFRVGYNFRRGEELRV---------GVSLGFGLRMNK-LKFNYSYSRYTLAANTSLFGLTLNF-------- 												
Porphyromonas_asaccharolytica_DSM_20707			------------------------------------------------------HT-FGFLLQPPSAQSLAMGGKVISYID--NPGLALDNPALYGHEVAGRMFLSYFNYMRGTHSANA-LYGLP----VALRSTYYGKMQGYDTQGVATAP-FQAMEMALSGLYSYDRLRGGLALKMLYGQIEHYSAFALVADAGLSYY-RSDWGTSLGMTISNVGGMLKSY--MPQWDVRLGMSQRLAHAPIRFHLTIQGLTPY-NIQ------IRIASHFAGGVEFV--PSEQFWVGIGYNAKQAVDLSE---------GLSAGVGFNQRH-YRLALGATYYNPQMLGLMFSFSTTF-------- 															
Prevotella_sp._oral_taxon_299_str._F0039		------------------------------------------------------KTAYNFLRLPVSAHAAALGGENISLIE--DEALIFHNPALLSSVSNKTINVNYMNYMKGINSLSA-AFNKT----FSAQYLNYGTLQQTDPSGNITGS-FTAKDISVAGYFSYIDVAGGIAVKFITTNIGNYNSIAMGVDLGLNYY-EPDYDWSVSIALKNLGGQLKAF--TMPLDIQLGVTKRFTNTPFRASLTLFDLNHG-N--------YKFIQHVNAGLDVI--LSDNIWVGAGYNFKRSNQMKL-TND-----GLSLGAGLILER-FKLNLAYGKYHVSGSSLLINVGYSL-------- 																
Prevotella_dentalis_DSM_3688					------------------------------------------------------QTAYNFLRLPVSAHAAALGGDNVTLVE--DGALMFHNPALLSSVTDKAIGLNYMNYMSGASTASA-SFSRV----VSGQYVDYGKMKEVDENNIQTGE-FSARDMAVAGYFSYMRFAGGISARLVNSYIGNYNSIGFGVDLGLNYF-DPDHEWSVSLVAKNLGGQLKAY--HMPLDVQLGVSKRFVGTPFRVSATVVDLNHL-D--------YKMINHVVVGGEIL--LTETFWIGGGYNCRRANEMKIGTEG-----GLSLGAGLNLER-FKLNLAYGKYHVSSSSVVLNLGYRL-------- 													
Parabacteroides_sp._YL27						------------------------------------------------------STAYNFLNITSSSRIYGLGGVNISIVD--DINSIDQNPGLLGPEVGKQLGLNYMHYVGDANFAGV-RYGMA----AGIQYFGYGDMKAADVTGNITGT-FSAKDMAFSATYSHDSLRGGITVKGIYSAYESYSAFALATDLGINYY-DPDRGVSLSAVVANLGGQIKRF--RMPVDVRLGLSKQLADVPLRLSVTAWNLTKW-HLP------SNLFRHLVFGVEWL--PSDRLYIGVGYNYKTRTDMGT---------GFSACAGINVSR-FSVGIALDQPHTGATTFMLNLSTRL-------- 												
Winogradskyella_sp._PG-2						------------------------------------------------------ESTYQFLNLVSSPRQAALGGKIITNFD--DVTEGLYNPASINWEMGNQLAVNYSNYLGGISYGTA-AYAYT----IGVSYINYGTFDGYDVNGNSTGT-FNGNEAALSAAYNYNDFYVGAAVKLITSSLEQYNSFGGALDFGAMYI-NEDLDFHAAITVRNLGTQFTTY--PLPFEVNFGMSQTLENVPLRWHLTLENLQKW-PIGSN----NKGLRHLILGAELF--PEGGFNIRLGYNFRRAEELRI---------GLSVGVGIKLNK-MRFSYTHARYTSASNTSFFGLQIDL-------- 												
Winogradskyella_sp._J14-2						------------------------------------------------------ESTYQFLNLVSSPRQAALGGKIITNFD--DVSEALYNPASLNWQMHNQLAVNVSSFLGGITYGTA-AYAYT----FGVTYINYGTFDGYDVNGNSTGT-FSGNEAAISAGYNYNDFYIGANVKVITSLLEQYNSVGGAVDLGIMYI-NEKLDFHAALTVRNLGTQFTTY--PLPFEVNFGMSQTLENVPIRWHLTMENLQEW-PIGSN----NNALRHLILGAELW--PERGFNLRFGYNFRRAEELRI---------GLSVGVGIRLNS-MRFSYTHARYTSASNTSFFGLQIDL-------- 												
Hymenobacter_sp._DG25A							------------------------------------------------------QHAFEFLSLPASAKLAGLGGVNVSARD--DGTMLLGNPALLNEEMDGRASLTYIDYLADIRQSTA-TYVFN----VGLTYLNYGRFEQFDAAGNSLGE-FSVNEYALGITKAVTNFTLGGTAKLAVSGIAGNHSVGTVLDAGGLFK-HPTTDFTVALAVKNLGYQLRPY--PLPLDVQVGATIKPEHMPMRFSLTAHHLQQF-DIVLD----DKIARHFVVGGELL--LSKNFQVRVGYNHLRRRELRL---------GLSFGVTFRLSQ-FQLDYTRAYYHVSGASNYFTLARSL-------- 											
Lacinutrix_sp._5H-3-7-4							------------------------------------------------------QSTYQFLNLVNSPRQAALGGKVLTNVD--DVTQALYNPSTINIEMDNQFALNYTSYLGGISYGTA-AYAYT----AGMTYVNYGDFDGYDENGISTGT-FTGSEAALSVGYAKQDFYAGANVKLITSTLEQYNSFGIAADLGLLYI-DERLEFQGTLVVRNLGTQITTY--RLPLEIDLGLSQTLENVPLRWHLTFENLQQW-PIGEN----AQVIRHTIVGAELF--PDKGFNIRLGYSFRRGEELRI---------GISAGFSVKLNK-LRFSYTHAKYTSAANSNFFGLQIDL-------- 											
Flavobacterium_sp._EM1308						------------------------------------------------------KHTYEFLNLVTSPRQAALGGKVITIYD--DVNQALFNPAAINQEMDNHLSLNYGNYYQEVTYGTA-SYAYT----AGINYINYGKFDGYDENGLPTSS-FTGSEIALSLGYAYNDIHLGANAKLIESTLETYNSFGAAIDLGMVYI-DEKNDVNWALTLKNIGTQFTTY--SLPFEIIAGVSQELEHVPIRWHFTLENLQQW-NLASN----NNALRHMIFGAEFF--PKKAFNLRLGYNFRRAEELRI---------GLAVGFGLKLNK-LKFNYSYSKYTLAGNTSLFGLIVNF-------- 												
Lacinutrix_venerupis							------------------------------------------------------QSTYQFLNLVSSPRQAALGGKVLTNID--DVTQGIYNPSAINVEMDNQFALNYTSYLGGVKYGTA-AYAYT----AGITYINYGDFDGYDEDGNATGT-FSGAETALSFGYALQDFYAGANIKLINSSLEQYNSFGAATDLALMYI-DERLEFQGTLVVRNLGTQITTY--SLPFEVAIGLSQTLENIPLRWHLTFDNLQQW-PIGPN----AQVVRHTILGAELF--PSKGFNIRLGYNFRRAEELRI---------GLSAGFSVKLNK-MRFSYTHAKYTAASNSNFFGLQIDL-------- 											
Lutibacter_sp._LP1								------------------------------------------------------ESIYNFLNLTGSARQASLGGNTLTLLD--DVNQPLWNPSIINSELDNQISINYLNYLADVNLTSA-TFAHL----GGITYLSYGKFIEADENGVETGI-FKAYDLSVSVGYSYPDFFIGANIKIINSVIGNFTSFGVGTDIGLLYY-NEFKPYVFTLVARNIGYQVTVF--KLPLDISFGASYKLENVPITWHITFDNLQQW-DIAAN----DNTIRHFTLGAELF--SEGAFNLRVGYDFRRAKELQL---------GFTAGFGLKMNK-FKFNYAFSKYHPASNANTFSLQINL-------- 										
Aequorivita_sublithincola_DSM_14238				------------------------------------------------------RTTYQFLNLVNSPRMAALGGKVVTNYD--DPTQGLFNPASINPEMDNQLSLNYTNYIGDVNYGTA-AYAYL----MGATYVNYGKFDGYDELGNPTSS-FSGGEVAISFGHARNNFHVGVNVKLISSTLENYSSFGGALDIGLMYV-YEDWDLQITGVARNIGTQFTPY--PLPFEMIFGISQTLENIPIRWHFTLENMQQW-NIAAN----DQTFRHMIAGIELF--PESGFNIRLGYNFRRGEELRI---------GISAGFAIKLNK-LRLSYSYSKYSSAATSSFFGLNIDL-------- 														
Dokdonia_sp._4H-3-7-5							------------------------------------------------------RATYQFLNLMSSPRQAALGGKIITNYD--DPDSALYNPANINYRMDNQLSVNYVNYLADINYGTA-SYAYL----AGITYVNYGTFDGRDENGNSTGD-FGGSEASLSLGYALNDFHVGANVKLITSTLAEYSSAGGAIDLGLTYN-YEDWDLNAALVVRNIGTQFTPY--KLPLEVDAGISQILPNVPIRWHVTLENLQLW-NIAEN----DNVIRHAIVGVELF--PKGGFNVRLGYNFRRSEELRI---------GISAGFGIKINK-MRFNYAYARYNSAAASSFFGLGIDL-------- 											
Bacteroidetes_bacterium_UKL13-3					------------------------------------------------------TSTYQFLSLQPNARIAAMGGTAITLDD--DMNLALQNPSMLKAEMNNQITYNHVFLFQNIGAGYV-GFTKH----MGIQYIGYGDFKRTLANGEEIGT-FSAGEYAANIGYGKKYLSIGGQVKLIYSSLAEFASVGIATDVAATYH-NNDKLFTAAAVISNVGRQIRAY--NSPFNAQLAFSKKFKHNPFRFTIVANHLEKAGKLLANN---EKTLAHLTFGSEIL--LGKTFYIALAYNHFKRREMRL---------GFSWGFGFKVSK-MQVAYGNTGYYIGQCTNHFSFIFNL-------- 													
Dyadobacter_fermentans_DSM_18053				------------------------------------------------------RSCLDFLQLPAQARSTALGSNHITAQG--DPALFLQNPALLDTAKVNNVSLNLMPYLADTRFVNL-GYANR----VGLQYLNYGTMQETDDIGNVVGE-FRAADYGLSAGYGHTAFTLGATAKFVGASIESYQAWGMAFDWGATFR-HPREDLTIGFVAKNFGFLRQNY--VLPLDLRVGVTFKPKYMPIRVSLTAHHLNRF-DMVND----EKLGRHLSIGAEFI--AHSNFRILLGYDHLKRQELRL---------GFSFGAWLRIKR-FEVGYGRAQYVPGFGSSSISIVMNLNGFARNKW 														
Spirosoma_radiotolerans							------------------------------------------------------QRIFSFLDLPTHARVAALGGQVASAIG--DGAYHLNNPALADSVSPNLASISLMPYLAAAKYYTL-QYGLPDP--IGMQYLSYGQFTYTDPAGNTLGT-FSANDYALSLTHSRTNFTLGATIKAVGSSIETYSAFGILADLGGIWR-HPNHNLTFGLVAKNVGYLIKNY--SLPFDLQAGVTLKPQHAPIRLTITAHHLQRF-DISND----EKLARHMSVGAELL--VSKNVHLLVGYNHQKRAEGSL---------GISFGASVQAKA-FQLTYGRFTSVPTAGTSQLSIRIDL-------- 											
Rufibacter_sp._DG31D							------------------------------------------------------RSVFQFLNVPTHARVAALGGVNISSGL--DVNAVTANPALLHGKTNNQLGLTYLNYLADVRQNNL-QYAFE----LGIQYLDYGSFTQTDATGQEEGS-FRVRDYGVALSHAATTFTLGATAKVAVSSIAGDQAVAALVDLGGTFK-HPEQDFVVGLAIKNLGYMLKTY--DMPLDIQLGASYKPEHAPFRLSVTAHQLQRF-DIVLD----DKLARHFVVGGELL--LSDNFQLRGGYNHLRRKELVV---------GFSFGASVKVHA-FRFEYSYSKFHVAGAGHYLTLNTDV-------- 											
Rufibacter_tibetensis							------------------------------------------------------RYVFRFLDVPTHARVAGLGGVNVSSGL--DVNAVTANPGLMHGKTDNHLGLTYLNYLADVSQNNL-NYTFE----IGIQYLDYGTFTQTNDAGVEEGS-FKVRDYALNLSHAATHFTLGATAKLVVSSIAGDQAIGALVDIGGTFK-HPERDFVVGLAIKNLGVMLKPY--DMPLDIQVGASYKPEHAPFRLSLTAHQLQRF-DIVLD----DKLARHFVVGGEFI--LGPGFQLRAGYNHLRRKELVV---------GISFGASVKMHA-FRFEYTYAKYHVAGASNYLTLNTDL-------- 											
Marivirga_tractuosa_DSM_4126					------------------------------------------------------LRAFEFLEIPNHARVAGLGTVNVSSNA--DVNMVWQNPALLDSGMDGNISFSLNPYYADIYNSKI-TYAQD----FGLSYFHYGQFEGFDNTGSTTED-FSASDYAIQISHSREVFRYGASLKFVGNQISGFNQTAVLTDLGGVFV-HPDKTLSLGLVIKNLGFFTSKF--DLPFDVQLGGTYKPEFMPFRFSLTLNRLYQY-DLSFD-F--DKIFHHFTIGTEVI--LGKNVNLRAGYNHLLRQSLRA---------GFTFGVYFQTKK-FNLAYSNAIYQAGGFAHFITLGSNL-------- 													
Flammeovirga_sp._MY04							------------------------------------------------------SQAFNFLNVANNARQVGLGGFLVSSGL--DPNAMFYNSALLTEASTNQAFLNYYDYHMTAGMTSL-GYA------IGMSYMGYGQFDGFDQNGNYNGT-YTANDYWFQGSYTHKVFSMGANLKFASSRIESFNANALMVDLNGAFI-HPTKDLVVGLAIKNAGFVTKQY--ELPFDTQLGVSFKPERMPIRFSVTYHHIHQF-DITTD----DKLSRHFAFGGEFV--LGKVLNIRAGYNVMRRREMVA---------GMSLGAALKVKKHINFGYSVAWYHIAGPTNSLSLSVAT-------- 											
Hymenobacter_sp._PAMC_26628						------------------------------------------------------RSVLPFLDLPPGAQLAAWGGMNPSARS--DPTMLFGNPALLNADMDHRLALSYVGYVADIKQSTA-AYVFN----LALTYVNYADLPSYDAAGNSLGS-FVVSEYTAGVSDSYTKFTFGLTAKLAVSSIAGNRSLAGVADAGVLYK-HPTQDFTLGLVAKNLGYQFVPY--PLPLDVQLGATAKPAHMPVRFSLTAHHLQQW-DIQLD----DNLARHFTVGAALV--LSQNLQLRVGYNHLQRRELRL---------GLAFGAMVAISG-FQLDYTYATLQASGASNYFTLAR---------- 												
Flavobacterium_psychrophilum					------------------------------------------------------KYTYQFLNLVTSPRQAALGGKVITLHD--DVNQGIFNPATINPEMDNHLSANYGNYYGEVAYGTA-AYAYT----VGVNYVDYGNFEGRDETGLLTGD-FTGSELALSLGYAYNDLYLGVNAKIISSTLETYNSLGAAVDIGALYK-DEDNDINYALVIRNAGTQITTY--KLPLEIIAGISQEMENVPLRWHLTLENLQQW-NIASN----NNALRHVIVGAEFL--PGKSFNLRVGYNFRRAEELRI---------GISAGIGIRFGK-LRFDYSYSRYTLAANTSLFGLMLNL-------- 													
Tenacibaculum_sp._LPB0136						------------------------------------------------------EEVYQFLNVATSARQVALGGEVLTLVD--DVSQPIWNPATITNEIDRELAVNYTSYLSGVSIGSA-SFAYT----ASVKYLNYGSLIAADEEGNETGS-FNASDIALSIGYAYNDIFIGTNIKFINSSIDNFSSNGIALDFGVLYY-NPYNPWRFSIVARNLGAQLSTF--KLPFEVVAGASYKLDKVPLRWYLTLDNLQKW-QVGPN----DNAFRHVVVGAELF--PESAINLRIGYNFRRSKELQL---------GISFGFGLKMDK-FKLNYAYSRFHTATNVSTFSLQMDL-------- 												
Wenyingzhuangia_fucanilytica					------------------------------------------------------ETLYSFLNVPTSAKQVALGGVTLTSRD--DVSQTLWNPSSVNTLMENDISLNYIKYVSGINVGSL-SYAKS----LGIQYFDFGDMERTDASGPTVGV-FSARDISFNLGYGYTSVSFGASLKYISSKIDTYTSSALLYDIGITYL-HPTKPFVMSLVLRNSGKQLTAF--NIRSNAIFAVEYRLEHVPIKVYGAIDELNNW-NISSN----NNALRHLSIGAELW--PEKMINVRVGYNHRKSQEYQL---------GLSYGFGINTKY-LRFDYAYAKFQEGAKYSTFGLTVHL-------- 													
Spirosoma_linguale_DSM_74						------------------------------------------------------QRIFSFLDLPTHARVAALGGQVATAVS--DGAYHLNNPALADSVKPNLGSISLMPYLAAAKYYTI-QYGLPSP--VGLQYLSYGQFDMTDPMGNSLGT-FSANDYALSLTHSRTNFTLGATIKAVGSSIEMYSAFGVLADLGGVWR-HPKQDLTFGLVAKNVGYLIKNY--DLPFDLQAGVTLKPRHAPVRLTVTAHHLQRF-DISND----EKIARHLSVGAELL--LSRNVHLLVGYNHQKRAEGKV----IFTGTGISFGASVQARA-FQLTYARFTSIPTAGTSQLSLRIDL-------- 												
Owenweeksia_hongkongensis_DSM_17368				------------------------------------------------------QNAYQFLNIVPSARVAGQGGVAIANTE--DVNFALWNPSLLNKEMSGQVSISMVDYLSDILLGDV-TYARH----IGLRYLDYGDFDRANTLGIRAGE-FGGADVALTIGYGYQNWSFGANLKVINSTLEAYSSTGMALDLAATYQ-IPRKRLSIALVAKNIGFQFNAY--KLPFELQLGISNRFEHLPLRWSLTWEQLETW-DLRDD----NNVLRHLVIGAEFA--PTKSFNIQFGYNFRKRQELNL---------GFSFGLGLKISK-FRINYARNMYHVAGGANNFSLVTNL-------- 														
Fluviicola_taffensis_DSM_16823					------------------------------------------------------KYAFQNLNTQYNARTMGLGGDAITIYD--DLNLALNNPAILNDQMNGKFGFNQTIMSSGVNTGAL-TYARK----LNFRYTAYGKMKRTDELGIESGT-FSPGDFILGASAQHARMSVGATFNILYSQLDSYTAFGTSLDIAGLYR-DSARNLTLVGVIKNLGAQWKGY--PLPLEVQLGISHKLKHAPFRFSLVAQHLQKW-NLAND----ENLARHAKIQLEIL--IGKKFHLSTAFDYQRRKELAI---------GFSFGAGFAFKR-FSIDYGWYIYSAAGGQHGLTLNFLL-------- 													
Hymenobacter_swuensis_DY53						------------------------------------------------------QQAFSFLNLPTSAKLAGLGGANVSARD--DATMLYGNPALLNSEMDGRLALGYVDYLADIKQSTA-AYVFN----VGLTYLSYGNFEQFDVAGNSLGQ-FSVNEYALSVADSYTVFTIGGTLKLAGSGIAGNHSFAALADVGGLFK-HPDQDFTVGLVVRNAGIQLKPY--PMPLDVQLGTSFKPEHLPLRFSFTAHHLQQL-DIVLD----DKIARHFVVGGELL--LSKNLNVRVGYNHLQRRELRL---------GFSFGVMLRVSQ-FQLDYTHAGYHASGGANYFTIARNI-------- 												
Haliscomenobacter_hydrossis_DSM_1100			-----------------------------------------------------TQSTYAFLGLPTSARVAGLAGNLITVVD--DVSLAWSNPAALNPLMHQQLAFNHGFLGKQMQHGSF-NFGHQ----AGIQYARYGEIEQTDEFFQTLGT-FNAAEYAIVAGVAHPRLNLGANLRLISSQFGQYNSLGLAGDLAATYR-DTAKRLTVSMVFRNMGQQLSTY--PLPFDLQIGLSKQLKYLPFRFSIIYTSLNRW-NLLDD----DNFFRHLVFNGELLIGARENFRLRFGYNYRMHREMTV---------GFTFGVGLKVSR-FRIDFGRGIYHLAGGQTQLGISTNF-------- 															
Rufibacter_sp._DG15C							------------------------------------------------------RSAFSFLQVPTHARVAALGGINISSGL--EVNAVTENPALLQAKTNNHLSFTHLNYLSDISQNNV-QYTFD----VGVQYLDYGDFTQRDAAGLEEGS-FNVRNYVVTLSHASTHFTVGGTLKGAVSNIAGNQAFATAIDLGGAFK-HPQKELIVGVAIKNLGLMLKPY--PLPLDVQLGVSYKPEHAPFRLSVTGHQLHRW-DIVLD----DQLARHFVVGGEFL--LSQNFQLRAGYNHLRHQELVQ---------GFSFGSSIRIKA-FRLDYSYAKFHVAGAGHYLTLTTDL-------- 											
Rhodothermus_marinus_SG0.5JP17-172				------------------------------------------------------LGGFAFLRLSPAARVTALGETPATVAD--DVALFLLNPALLHPAQHRQLQVSYLNHLSDLRAGTI-AYGWH----LALRFLDWGAIDEADLEGNRNGT-FRPIDLALTVGLGRASLHYGVSLHLIHTTLADRRATALALDAGVRYE-IPERLLTIGASLHHLGVTLQTL--RLPFDVRLGLRKRLRYLPLQMTLTAYDLPHF----------GRLFYHLNFGAELG--AGRSFQLRFGYSYRRHEMLKI---------GFNAGFGLRLAG-LHFDYAFSSWSSLGTLHHLTVQTRL-------- 														
Bernardetia_litoralis_DSM_6794					------------------------------------------------------KTSLEFINLPTHARVIGLGGANITSQDGEDINMHIENPALLTEQTHDRLSLAYYGYSAGISNVNL-AYGHD----FSFQYLDYGNIESYDALGNSLGQ-INASEYSFGVSHSQKAFRVGGTLKIAGSQLAGYNATGVYLDLGGTLK-HPDKDLRFGLVMNNLGFLISNY--EMPMNILLGASLKPEQMPIRFSLTLQQLFRK-NIAND----DKTLRRVVLGAEII--FSKNFNLRAGYNFLRRKELTL---------GFSFGGVLRIRS-FEFAYSRSLAHIAGGTNNFTMTLDT-------- 													
Hymenobacter_sp._APR13							------------------------------------------------------QQAFSFLNLPPGAKTAALGGVNVSVRD--DPTMLLSNPALLNAEMDGRLALSFVDYVADIKQSTL-AYAFK----ATLSYLNYGELVMRDPANNVLGT-FSVNEYAAGLTYAYVPFTLAGTGKLAVSGIGGNHSVGLLADVGAVFK-HPEKDFTVGLAVKNAGYQLRPY--PMPLDVQLGASIKPEHMPLRFSITAHNLQRL-DIVLD----DQIARHFAVGGELL--LGKNLNVRLGYNHLQRRELRL---------GISFGVMLRISQ-FQLDYTRAGLHASGAANYFTVARNL-------- 											
Emticicia_oligotrophica_DSM_17448				-DELQKIKLIIPTLC---------------------------------------QNSFSFLNIPTHARVNGLGGINVSLAS--DINFINSNPALLDSSLKGQIGLTYSPYLA---QSHLVNYSPK----FSIQNLSYGTFQGTDAIGNLTNE-FSANDFALTTTYARQNITFGTTAKMVGSILESYSSLAFLTDWGGIFK-HPIHDFTIGLVAKNVGYVLKSY--DLPFDLQIGTSFKPKYMPVRFSFTGHHLYTF-NIINN----DKISRHFITGAELL--FHKNFNLLIGYNFLIRKELVV---------GFSFGANLRLKK-IDFCFSHAFLSAKGHTSF--------------- 														
Rhodothermus_marinus_DSM_4252					------------------------------------------------------LGGFAFLRLSPSARVTALGETPATVAD--DVTLFLLNPALLQPAQHRQLQVSYLNHVGDIRAGTI-AYGWH----LALRFLDWGAIDEADLEGNRNGT-FRPIDLALTAGLGRASLHYGASLHLIHTTLADRRATALALDAGVRYE-LPEHLLTIGASLHHLGVTLQTL--RLPFDVRLGLRKRLRYLPLQLTLTAYDLPHF----------GRLFYHLNFGAELG--AGRSFQLRFGYSYRRHEMLKI---------GFNAGFGLRLAG-LYFDYAFSSWSSLGTLHHLTVQTRL-------- 													
Polaribacter_sp._MED152							--------------------------------------------------------------------------------------------------MDGKLALNYSSYLSDINIGSI-SYARL----GSINYLDYGSFIGADEEGNETGE-FGANDISVSLGYALNNLFFGANLKFINSNIDSFSSVGIAGDVGVFYY-SPYKNYTFTLVARNFGTQIKTF--KLPFKVALGASYKLNYVPLKWYLAIDNLQKW-DISPN----NNALRHFVIGAELF--PESAINIRAGYNFRRAAELKL---------GVSFGFGIKMNK-FKFNYAYSKYHSASNSSTFSLQIDL-------- 											
Belliella_baltica_DSM_15883						------------------------------------------------------TAAFNFIDNPSHAKLAALGGVNLTA-G--DPLMFLSNPALLDSSRIQTPAFHYLNFPGGINVATL-GY--N--RNIGLQYFNYGEFEGYDQIGMATGS-FSANEFALTVGYSKRVFQYGTNFKILGSVLEGYQAYAFAFDFGINYH-HPEKDLILAINARNIGFNLSNY--QIPSDIRIGASYKPEFAPFRFHIALRNLQGK-EQDFI----DKLFRRAVLGVEIL--PSEQFHLRLGYNHLIRKEFET---------GFTGGFAFKVKQ-FELSYARMFYNIPGGSNIFGISTAI-------- 												
Hymenobacter_sp._PAMC_26554						------------------------------------------------------RAAFPFLSLPPSAQLAALGGMTASARS--DPTQFFANPALLYAANDHAVAANYVAYITDIRQSTL-AYSFN----LGMTYLNYGSLESYDAAGNSLGT-FSVNEYALAAADSYTKFTVGVTGKLAVSGIAGNRAVGLAGDAGVLYKPHDDQEFTVGLVVKNAGYMLKPY--PLPLDVQLGTTIKPEHMPLRFTFTAHHLQQW-DIQLD----DNLARHFTVGAELL--LGKGLSLRLGYNHLQARELRL---------GFSFGAMVRISQ-FQLDYTYATLQAAGSSNYFTLSRSL-------- 												
Flammeovirgaceae_bacterium_311					------------------------------------------------------RHSFAFLKLSPTATVSALGGAATAA----GAGFWQYNPALADSASAQTLHLSYLPYFADIRQLQL-SYAQP----GGVQYLNYGKMQGYDPTGVAEGD-FYASDWAVSAGYSRSHYAAGAVLKWASSGIAGYRASALAIDAGGRFR-HPAKDLTLGFLIRNMGLPISRY--ELPLDVQLGASFKPEFMPFRFYVQAHHLQ------------GKVMRHVTLGTELV--ASRNVHLRFGYNYLRRQELKL---------GFSAGFMLQSRR-FRIDYSRAWYHAAGGRHQLSLMFNM-------- 													
    ;
end;

begin mrbayes;
   set autoclose=yes nowarnings=no autoreplace=no;
   lset rates=gamma;
   prset statefreqpr=fixed(empirical);
   prset aamodelpr=fixed(lg);
   mcmc ngen=50000000 samplefreq=5000 printfreq=5000 Mcmcdiagn=yes Diagnfreq=5000 append=yes;
   sump;
   sumt;
end;
