# Supplementary material for: Phylogenetic comparison between Type IX Secretion System (T9SS) protein components suggests evidence of horizontal gene transfer
Source: PeerJ. 2020 Jun 26;8:e9019. doi: 10.7717/peerj.9019 (PMC7323717; doi:10.7717/peerj.9019)
Supplement: Supplemental Information 1 — T9SS components sequences, alignment of each T9SS protein family, NEX files used as input for MrBayes tool, genome annotation (GFF) file for Porphyromonas gingivalis and detailed Bayesian Inference trees with support values. [file peerj-08-9019-s001.zip › supplemental/Supplemental files/Supplemental Data S3/port.nex]

#NEXUS

[ Data from: personal data ]

begin data;
    dimensions ntax=151 nchar=202;
    format datatype=protein interleave=no gap=-;
    matrix
Porphyromonas_gingivalis_A7A1-28				-----------DYKRYHLGFHVGMHAQDLVIS---------------KYSPG-FSVGVIGDMFLLPNLNLRL-LP-TLHF-GDKQFVF-----VRSNYLEFPLLLKYGSRRLNNMRPYLIGGPYWTMELG---T-----KANDYGVQIGLGCDFYLPFFKLCPELRFSFGFPDVI-------SISRARTRMIMLTFNFE--- 											
Porphyromonas_gingivalis_381					-----------DYKRYHLGFHVGMHAQDLVIS---------------KYSPG-FSVGVIGDMFLLPNLNLRL-LP-TLHF-GDKQFVF-----VRSNYLEFPLLLKYGSRRLNNMRPYLIGGPYWTMELG---T-----KANDYGVQIGLGCDFYLPFFKLCPELRFSFGFPDVI-------SISRARTRMIMLTFNFE--- 										
Porphyromonas_gingivalis						-----------DYKRYHLGFHVGMHAQDLVIS---------------KYSPG-FSVGVIGDMFLLPNLNLRL-LP-TLHF-GDKQFVF-----VRSNYLEFPLLLKYGSRRLNNMRPYLIGGPYWTMELG---T-----KANDYGVQIGLGCDFYLPFFKLCPELRFSFGFPDVI-------SISRARTRMIMLTFNFE--- 									
Porphyromonas_gingivalis_TDC60					-----------DYKRYHLGFHVGMHAQDLVIS---------------KYSPG-FSVGVIGDMFLLPNLNLRL-LP-TLHF-GDKQFVF-----VRSNYLEFPLLLKYGSRRLNNMRPYLIGGPYWTMELG---T-----KANDYGVQIGLGCDFYLPFFKLCPELRFSFGFPDVI-------SISRARTRMIMLTFNFE--- 										
Porphyromonas_gingivalis_ATCC_33277				-----------DYKRYHLGFHVGMHAQDLVIS---------------KYSPG-FSVGVIGDMFLLPNLNLRL-LP-TLHF-GDKQFVF-----VRSNYLEFPLLLKYGSRRLNNMRPYLIGGPYWTMELG---T-----KANDYGVQIGLGCDFYLPFFKLCPELRFSFGFPDVI-------SISRARTRMIMLTFNFE--- 											
Porphyromonas_gingivalis_W83					-----------DYKRYHLGFHVGMHAQDLVIS---------------KYSPG-FSVGVIGDMFLLPNLNLRL-LP-TLHF-GDKQFVF-----VRSNYLEFPLLLKYGSRRLNNMRPYLIGGPYWTMELG---T-----KANDYGVQIGLGCDFYLPFFKLCPELRFSFGFPDVI-------SISRARTRMIMLTFNFE--- 										
Porphyromonas_gingivalis_AJW4					-----------DYKRYHLGFHVGMHAQDLVIS---------------KYSPG-FSVGVIGDMFLLPNLNLRL-LP-TLHF-GDKQFVF-----VRSNYLEFPLLLKYASRRLNNMRPYLIGGPYWTMELG---T-----KANDYGVQIGLGCDFYLPFFKLCPELRFSFGFPDVI-------SISRARTRMIMLTFNFE--- 										
Odoribacter_splanchnicus_DSM_20712				-----------DRTVLHFGFSLGINYMDYKAV---------------KLDVG-FLVGIVSELRLGDDWGLRF-LP-GLEF-ATCSLVY-----NESVYVSLPLMLKYKAKRINNFRPFITAGSSYKFDFQI--T-----RRGDVFLEMGAGSDFYLPYFKFGIELRFSLGLTDVL-------SLSKLRARIFTICFNFE--- 											
Prevotella_enoeca								-----------DLRPLHFSILVGTHLQDIELR---------------HWDAG-FTVGVAGEMRLSTHFQLRI-AP-ALYF-GSRHITF-----LKTVYLSTAAELIFAAPRFNNHRPYLLAGVNPMLNLS---L-----KRHDLYFETGVGCDLYLPFFKLRPELKFLFSPINTI-------SVKEAHTKMIVLTFYFE--- 							
Seonamhaeicola_sp._S2-3							-------Q---DNNLLRWGYFLGFSQYDFNFD---------------KRNPG-FNVGLIGNLRINSFLDLRL-EP-GLFI-TSRELYY-----IKSTYIHIPLLLKVSTKRINNFKPFIVGGFSTALNLSN-RT-----TKNSFFYELGFGIDLYLYNFKFTPSIRGVFGINDEL-------NINSMKTRGVFVNFTFQ--- 								
Proteiniphilum_saccharofermentans				-----------DQRLFHLGFTLGLHTQDLILT---------------AYSPG-FAVGIIGDMYLNRFINLRA-IP-SLYL-GDKKFVF-----IRNNYIALPLHLKISADRINNFRPYVLVGGYGSLELA---L-----KPYDAGIEFGVGCDFYLPLFKLAPELKFSFGLADIL-------SLSKAVQRMITLSFHFE--- 											
Prevotella_ruminicola_23						-----------DLRPMHFGIAVGMNLQDIEFE---------------RWNTG-FSVGVLADMRLSNNLNLRI-VP-TMHF-GAKHLTL-----LKNTYLSVPVDLKFSAQRWNNIRPYMLAGVNGMVNLT---L-----QRTDLMLEVGLGCDLYLPFFKLAPELKFCYGLGNRI-------SIKSGHTKMIVLTFYFE--- 									
Prevotella_sp._oral_taxon_299_str._F0039		-----------DLRTFHFGVTLGTHVQDIELK---------------RWDAG-FHVGVLGELRLSTHFQLRV-AP-TMYF-GTRHLIL-----LKTAYISTPTELIFAAKRVNNHRPYILLGFNPMINLS---L-----KRYDAFAEIGIGCDFYLPFFKLRPELKFMYSLINSI-------SVRDARTKMIALSFYFE--- 													
Prevotella_melaninogenica_ATCC_25845			-----------DLREFHFGVLVGTHLQDLELN---------------RWDAG-FTVGVLGELRLNSTFQLRM-AP-AMYF-GTRHLTF-----LKTAYVSCAFDLIAAAPRFNNHRPYVMLGLNPMLNLS---L-----KRSDVFVEVGLGCDFYLPYFKLRPELKFMYSLMNSL-------SVNETRAKMIALTFYFE--- 												
Prevotella_fusca_JCM_17724						-----------DLREFHFGVLVGTHLQDMELN---------------RWDAG-FTVGVLGELRLNSTFQLRM-AP-AMYF-GTRHLTF-----LKTAYVSCAFDLIAAAPRFNNHRPYVMLGINPMLNLS---L-----KRSDVFLEVGLGCDFYLPYFKLRPELKFMYSLTNSL-------SVNETRAKMIALTFYFE--- 									
Paludibacter_propionicigenes_WB4				-----------DDKLLHFGFSLGVNTMDFGVK---------------TLSPG-FSVGIISNLRLSRYFNFRF-TP-TLHF-GQRQLNY-----ITSIPISLPVYIKYSAERKGNFRPYLIAGGGMSIDLA---L-----RPVNLFAEFGVGCDIYFLFFKLAPELKYSIGFNDIF-GQVPT-SLSKLTSKMFTLTFNFE--- 											
Draconibacterium_orientale						-----------DDKLFHFGFTIGMNTLDFNVV-------------I-TLVPG-FTVGIVSSLRLSKDFNLRF-LP-GLSF-GERQLTF-----IRSTFLDFPLLLKYKARRINNDRPYVIFGGAYRHDIS--KL-----KNGGFYAEVGGGWDHYFAFFRFSVEAKFSLGLNDQL-------SIKNLRSKIFTLSFHFE--- 									
Nonlabens_sp._MIC269							-----------DKQRYTWGYYLGFNSYDYKFD---------------ETSVG-FNVGLVGDVRLNDYFNLRL-EP-GIVF-VNRTLTF-----VVSTYINVPLLLKFSTKRKNNWKPFVVGGFSWSSNLSN-RQ-----MTNVFNYEIGIGVDLYLFYFKFSPSIRGVFAMTDEL-------NISSMQSRGIFINFTFQ--- 								
Aequorivita_sublithincola_DSM_14238				-----------DKKRLSWGYFLGFNNYDFKFD---------------DRSSG-FNVGLVGDVRINEYLNLRL-EP-GLYF-MQRNLIF-----VKSTYVHVPLLLKVSTKRLNNIKPFIVGGLSTSLNLSN-RM-----TKNTNYYELGFGIDFYLYYFKFTPSIRGIFALNNEL-------NIEKMSSRGIFVNFTFQ--- 											
Cellulophaga_lytica								-----------DLRPLNWGYFLGFNQYDFKFD---------------DKSLG-FNVGLIGELRLNEFLDLRF-EP-GLHY-TKRTLGF-----IKSTYINFPLLLKVSTRRIGNWKPYIIGGASTSMNLSS-RM-----KKNTYYYEMGFGIDFYLEYFKFSPSIRGVFAINNEL-------NINSMKTRGIFINFTFE--- 							
Cellulophaga_lytica_DSM_7489					-----------DLRPLNWGYFLGFNQYDFKFD---------------DKSLG-FNVGLIGELRLNEFLDLRF-EP-GLHY-TKRTLGF-----IKSTYINFPLLLKVSTRRIGNWKPYIIGGASTSMNLSS-RM-----KKNTYYYEMGFGIDFYLEYFKFSPSIRGVFAINNEL-------NINSMKTRGIFINFTFE--- 										
Capnocytophaga_haemolytica						-----------DEKPFQWGYYFGANGFDFKID---------------DRNLG-FNVGLTGSARLIDFIDLRI-EP-GLVY-NKRVLVF-----VQSTYIYIPLLFKFSAKRWYNVKPYITAGGSMVFNLSL-RA-----TRNVFFYEFGLGLDLYTPYFRMSPSLRMLFSLNNEL-------NVNKIQTRGFLINLNFE--- 									
Flavobacterium_indicum_GPTSA100-9___DSM_17447	-----------DKQRVHWGYFLGFNSYDFKFD---------------KSNTG-FSVGLVGNLRINDYFDVRF-EP-GFYA-TQRNLTY-----VKASNLHFPLLLKYSALRTGNIKPYIVGGFSRTLNLGA-RV-----KKWTTNYEVGFGIDLYLEYFKFSPSIRGVFGMGDEL-------NIQSMKTRAVFINFTFH--- 														
Gramella_sp._LPB0144							-----------DQQKWSWGYFLGLNSYDFNFD---------------EKRVG-FNVGLVGNLKLNNNLDLRL-EP-GVNF-NTRGYQ------VSSTYVHIPLLLKFNANRLNNFRPFVVGGVSTSINLSN-RM-----TTNSYYYEIGFGIDLYLYYFKLSPSIRGVFAINDEL-------NVDKMSSRAVFLNFTFQ--- 								
Echinicola_vietnamensis_DSM_17526				-----------DDQFLSYGFFLAAHTSSLRLK---------------VFSPG-FSLGFLLKMRLHDQLTLTG-TP-KVGF-YEFQTDI-----TEMTMVEMPLLIKYKSMRFDNTRMFFVAGANPMFRTK--VL-----KSKDVALELGMGFDFYFKFFKFSPEIRFSHGLSNIY-------AIDELRRKSITVYLNFQ--- 											
Parabacteroides_distasonis_ATCC_8503			-----------DLKWLHLGFHVGIHSQDLLLT---------------SYSPG-FSVGVIGDMYMNPYFNLRF-TP-SIHF-GDKKFKF-----VRSSYLNFPLDVKYTALRLNNYRPYLIGGIYGSVDIG---L-----KSTDFGFEFGLGCDIYLPYFKLCPELKFCFGLVNLL-------ALSKATSRMVILTFNFE--- 												
Petrimonas_mucosa								-----------DQKLFHLGFTVGINMQDLILR---------------GYTPG-FSAGIIADLYLNSFMNLRI-IP-TLHL-GSKEPVF-----VRNNYITLPLQLKLRAVRINNYRPYLLTGPYGSIELA---L-----TPYDYGVEIGVGCDLYLPYFTLSPELKFCFGLNQMV-------SLAGATHRMIILSFNFE--- 							
Cytophaga_hutchinsonii_ATCC_33406				-----------DDKALHYGFTLGINGSGFQNK---------------VYTPG-FSLGFIVNMRLHDHFDLRL-LP-TVGF-YSRSIQY-----IESTFVEFPLLLKYKSQRRNNSRLYVTGGFKASIEAG--RT-----NGFDLCLDMGVGMDIYCPLFKFSPEIRYSHGLLNLL-------SLSRLSSNTISLFFNFE--- 											
Polaribacter_reichenbachii						-----------DKRKIHYGFYLGMNQNDFKLN---------------EPTYG-FNVGLIAELRLHKNLSIRL-EP-GLVS-NSKNIIF-----IGSTYLHFPVVFKFSTDRYKNIRPYLLAGVSYDHNFSN-RM-----TTSNFMYEAGIGIDIYLSYFKFSPSIRGVFAINNEI-------PINFMGTRGIFLNFAFE--- 									
Rufibacter_tibetensis							-----------EHKRLRWGFSLGVNASWYQLE---------------KTGIG-FNVNFISSYRL---FVLRA-QP-GVGY-HSRAIEY-----MNTFAGELPLLVKYESKRRKNSQMYFIAGVKPSLVVG--QV-----KSLDFAVEYGVGLDMFYPFFKFAPEIRYSRGISNIH-------SIQQLNTNTITLYLNFE--- 								
Lutibacter_sp._LPB0138							-----------DKKTIHWGYYLGFNKKDFKIS---------------EPTLG-FNVGLIGGWKLHNNVTLRI-EP-GLSS-NTKTLAF-----VGGTYMHVPLLLKLSTNRLGNMRPYIVAGVSYDYNFSN-RM-----KSHNFGYEVGFGVDLYLPYFILSPSIRGTFAINNEL-------PIDYFGTRGVFINLAFH--- 								
Flavobacterium_johnsoniae						-----------QKQRIYFGYYLGFNSFDFKFD---------------KKTTG-FNVGVVADLRLQEYINLRF-EP-GLYY-TKRDLYF-----VNSTYIHFPLLLKFSAKRTGNIRPYLVGGMSTTLNLSS-RV-----KQWTAAYELGLGIDIFTEYFIFSPSVRGMFGITDEL-------NIDSMKSRALLINFTFH--- 									
Marivirga_tractuosa_DSM_4126					-----------DEQLIHYGFYLGGHTANMKVR---------------QSTPG-FTVGFIFNLRIAQYLDFRT-MP-GVGL-YQYTLNY-----KEAFYAELPLLLKYKSQRRKNFRAYMVGGVKPSFEVS--LI-----NTFNLALEVGFGIDIYYELFKFSPEIRFSRGVTNAL-------PINELVTNSVSIYFQFQ--- 										
Flavobacterium_psychrophilum					-----------DKQRVHWGYFLGFNSYDFKFD---------------TRTTG-FNVGLVGNLRLFEYLDLRF-EP-GLYY-TQRDLAF-----VKSTYIHFPLLLKFSAKRTGNIKPYLLGGVSRSLNLSS-RM-----NKWTNFYEVGAGIDIYFEFFKFSPSIRGVFSFDDEI-------NVASMKTRGIFVNFTFH--- 										
Capnocytophaga_canimorsus_Cc5					-----------DEKNVQWGYYFGINRFDFKFD---------------EKNWG-FNVGLSGDLRLIKYVNLRF-EP-GLVY-NQKDLTF-----VKSTYIYIPLLLKFSSERWYNFKPYATIGASATINLSL-RV-----KKHILFYELGLGLDIYTPYFRMSPSIRGLFSLQNEL-------NLNSIKSRGFLINLTFE--- 										
Formosa_sp._Hel1_33_131							-----------DKARLSYGYYLGFNVYDYNFD---------------LKSTG-FNVGLVGNVRINDYIDIRL-EP-GLVI-SRRELNY-----IQSTFIHVPLLVKFSSKRINNVKPFVVAGVSTALNLSN-RV-----TKNNMYYELGIGIDLYLTWFKFTPSIRGVFSMQDEL-------NIAQMQTRGLFINFTFQ--- 								
Cyclobacterium_marinum_DSM_745					-----------DNEPLSYGFFLAAHNSSLRIK---------------SFSPG-FALGFLVTARLHDQFNLMF-TP-KVGF-YEYRTEL-----TEETLVEIPLLLKYKSQRFNNTRMFFIGGLNGQFRTK--AL-----KGSDVALEMGMGFDLYFKFFKFSPEIRFSHGLMNLY-------AISSIKRKSITIYLNFQ--- 										
Flavobacterium_sp._EM1308						-----------QKKRLYFGFFLGFNSYDFKID---------------DKSVG-FNVGLVTNLRLMEYLDLRF-EP-GLYY-GSRTLHY-----INSTYINFPLLLKFSSLRTGNVRPYLLGGVSANLNLSS-RV-----KSWTANYELGFGIDIFSEYFIFSPSIRGQFGINDEL-------NIESFKSRGFLINFTFH--- 									
Lacinutrix_venerupis							-----------DKQILSWGYYFGTNNLDYKFD---------------VKTFG-FNVGLVGDVRVNDYINFRL-EP-GLVI-SARNLNY-----VKSTYIYVPLLMRLSTKRLNNFKPFITVGIATSLNLSN-RT-----TKSTQFLDLGFGIDFYLYWFKFTPSIRGVFALNDEL-------NINSMKTRGVFINLTFR--- 								
Flammeovirgaceae_bacterium_311					-----------ETRFISFGFLLGGHTSSLRPK---------------ASPFG-FSIGFLTNFKVAQYLDVRL-MP-KVAF-YDYKLSF-----ADFTTVDVPLSFKYKSMRRGNHRMFITGGVTQIIDVT--RL-----NGNNTTADIGFGADFFFPLFKFSPEIRYSYGLVDVL-------SFDRMGTQMIGIYLVFN--- 										
Dokdonia_sp._4H-3-7-5							-----------DKKPISWGYYFGVNSMDYNFD---------------ERSLG-FNVGIVGDLRLSEFISIRT-EP-GLVY-TQRNLMY-----VPSTYIYLPLALKFNTRRLNNVRPYVQVGVAAVTNLSN-RT-----TSNPLFYEMAIGVELYLYYFKFIPSLKGVFAMSDEL-------NINKMQTRGIFLNFTFQ--- 								
Dokdonia_donghaensis_DSW-1						-----------DKKPISWGYYFGVNSMDYNFD---------------EKSVG-FNVGLIGDLRLSEFVSLRT-EP-GLIY-TQRNLMY-----VPSTYIYLPLALKFNTRRLNNVRPYVQFGVATVTNLSN-RT-----TSSPFFYEMAIGVELYLYYFKFIPSIKGVFAASDEL-------NITKMQTRGVFLNFTFQ--- 									
Dokdonia_sp._MED134								-----------DKKPISWGYYFGVNSMDYNFD---------------EKSVG-FNVGLIGDLRLSEFVSLRT-EP-GLIY-TQRNLMY-----VPSTYIYLPLALKFNTRRLNNVRPYVQFGVATVTNLSN-RT-----TSSPFFYEMAIGVELYLYYFKFIPSIKGVFAASDEL-------NITKMQTRGVFLNFTFQ--- 							
Flavobacteriaceae_bacterium_3519-10				-----------DVRKYSYGFFLTANNFDYKLVLD-------------KSSYS-FGAGLIGKVRLNENFDLRF-EP-GLQF-VEREIYF-----VKSTYVDLPLLIEIHGDRWYNSRPYAAAGVNWMLNLQS-RS-----TSSNFAWSAEIGIQFYFSRFKLTPGFRGTFMVNDEM-------AIVSAKSRALMFVLKFE--- 											
Prevotella_dentalis_DSM_3688					-----------DLRPFHFGILVGGHLQDLEFN---------------RWDDG-FQVGVLGELRLSSTFQFRM-AP-ALYF-GSRHIYF-----LKTAYVSCSLDLIVGAQRFNNHRPYAMIGLSPAINLS---L-----KRYDLFFEAGLGCDFYLPFFKIRPELKFMFGLTNAL-------SVNQAKSKMIALTFYFE--- 										
Psychroflexus_torquis_ATCC_700755				-----------DKKRWSWGYFLGFNMYDFQIK---------------EKNPS-FSVGLIGNFRLNDYVDLRL-EP-GVVF-ASRNLNF-----VQSSYIHIPLLLKFSTKRINNFKPFVIGGASISHNLSN-RL-----KTQNYYYEVGFGIDFYFDYFKFTPSIRGVFGMNDEL-------NIESLKTRGIFINFTFQ--- 											
Sediminicola_sp._YIK13							-----------DKHPLNWGYYLGFNQYDFKFD---------------QKSMG-FNVGLIGELRFNEFLDLRF-EP-GLTY-TSRTLGF-----VKSTYVNFPLLLKVSTRRLGNWKPFLIGGVSTSLNLGS-RM-----KKNTYAYEMGFGIDFYTEYFKFTPSIRGVFGLTDEL-------NIESMKTRGLFVNFTFE--- 								
Flavobacteriaceae_bacterium_UJ101				-----------SEKRFNWGYYIGLSNWDFKLD---------------KGSTG-LSVGLMGIMNINKFLDVRV-EP-GLHF-VSRTLTF-----VKSTYLDIPFLAHFRGARWNNVRPFVAAGIGYMRNLQT-RM-----KESNFNWQAEAGVELYFKRFKMTPAIKGIFMINDEM-------SISNLRSRAIMFSLKFE--- 											
Croceibacter_atlanticus_HTCC2559				-----------DKSRLSWGYTLGFNSYDFDFD---------------EKSVG-FNVGLLGNLRLNDYLDLRL-EP-MVAF-SSRNLIF-----VKSTYVHIPLLLKVSTKRLNNWKPFIVGGLSTAINLSN-RM-----TNNSYYYEVGFGIDLYLYYFKFTPSIRGVFALNDEL-------NIEKMSSRGVFINFTFQ--- 											
Robiginitalea_biformata_HTCC2501				-----------DKALLNWGYYLGFNQYDFKFE---------------DKSFG-FNVGLIGELRLNEFLDLRF-EP-GLFY-SRRLLGF-----VKSTYISFPLLLKAGTRRFGNIKPFIIGGAGVALNLGS-RM-----KKTVVNYELGFGIDFYLEYFKFSPSIRGVFALTDEL-------NIEALKTRGIFINFTFE--- 											
Weeksella_virosa_DSM_16922						-----------DLKKYSFGFYIGTNLMSYKVV----T----------ENSPG-ISVGLIGRMRVNDFIDLKT-EP-GLHI-SERTLYF-----VKATYVEVPILVNFHGDRWFNTRPYLQAGFGYAMNLQK-RT-----TKNNFNWQAEIGAELYFKKFKMTPAIKGVFFFNNEL-------TLYELKSRGVFFSLKFE--- 									
Leadbetterella_byssophila_DSM_17132				-----------DAKPLRFGYYIGFGSTHYITK---------------PNTTA-IRAGAMINYYINDYFDLRF-SPLNITI-QKREINY-----VDKAWLEVPVHLKYKSERRLNTRMYVFGGTRWAFETN-NSL-----RTNDLMLEYGAGLEIFRPYFKVTPELHFSHGLFNMI-------DVKSLRTHTVSLIILFQ--- 											
Formosa_sp._Hel3_A1_48							-----------DKAPLSYGYYLGFNSYDFNID---------------LKAVG-FNVGLIGNVRINDYFDIRL-EP-GLVM-SNRTLSY-----IRSTYIHIPLLIKISTKRINNIKPFIVGGISTALNLSN-RM-----IKNNVFYELGVGIDIYLTWFKFTPSLRGVFSLNDEH-------NIDQMQTRGLFINFTFQ--- 								
Algoriphagus_sp._M8-2							-----------DDKLISYGFFLAVHRSAYQIK---------------KYTPG-FSLGFTGILRVHDQVNFLF-TP-KIGF-YEYRMDI-LG--NEATMVELPLLFKYRSQRFNNTRMYFLGGASYQFRTK--VT-----TGKDFTLEAGMGFEIYFRYFKFAPEIRFSHGLNNLY-------YISSIKRKGITIYLNFQ--- 								
Belliella_baltica_DSM_15883						-----------DDKLVSYGFFLATHTSSWRLK---------------VFTPG-FSLGFLATLRIHDQLNLVF-TP-KVAF-YEFRTDI-----NEATMVEFPLFFKYKAQRFNNSRMFFTAGGSAMFRTK--AT-----LGRDFTIDLGLGFDMYFKYFKFSPEVRFSHGLLDMY-------SIQSLRRKSITLYLNFQ--- 									
Wenyingzhuangia_fucanilytica					-----------DNKPIRYGFYLGLHTKGYALE---------------SNGAG-FHLGVLADLKVSDFLSFLT-EP-GIIS-SSNSLTF-----VPATYFHFPLNIKLSTRRLNNVRGFIIGGASYNYNFTN-EL-----KQHTLMGELGIGASFYFPYFKFSPSIRGVYGFQNEF-------SLSELRTRGIFLTLTFQ--- 										
Lacinutrix_sp._5H-3-7-4							-----------DKQTLSWGYYFGTNNLDYKFD---------------QKTYG-FNVGLVGDIRANDYINFRL-EP-GLVI-ASRNITY-----VKSTYIYVPLIMRLSTQRFNNFKPFVTLGIATSINLSN-RT-----TKNTFFYDIGFGIDFYLYWFKFTPSIRGVFAINDEL-------NINSMKTRGVFINFTFR--- 								
Barnesiella_viscericola_DSM_18177				-----------DYKLLHLGFSIGTHVQDMTFV---------------DFSPG-FNVNLMADLYLCQYLNLRV-SP-GIFF-GNKVVKY-----LKSNYIVLPVELKFSAERCNNYRPYLIGGVMATADVS---L-----NTFDGYLTIGFGCDLYLPYFKLIPELKFCFGLTNVI-------SLKKATSNMVVLSFYFE--- 											
Prevotella_denticola_F0289						-----------DLREFHFGVLVGTHLQDLELN---------------RWDAG-FTVGVLGELRLNSTLQLRM-AP-AMYF-GTRHITF-----LKTAYVSCAFDLIAAAPRFNNHRPYVMLGINPMLNLS---L-----KRSDVFLEVGLGCDFYLPYFKLRPELKFMYSLTNSL-------SVDETRAKMIALTFYFE--- 									
bacterium_L21-Spi-D4							-----------DQYPFHFGFAVGYNQMNFRII---------------RPRPG-FNIHMVGNLRLGENFDLRF-IP-GLAF-GQRDLNY-----IESTFLSFPLYLKYRAKRLNNWRPYLLFGGNYAFDLEI--L-----MQQDFYLEAGVGIDYYFPFFKLATELRFSFGMMNVI-------FYDRLNSRMFTLLIFVE--- 								
Zunongwangia_profunda_SM-A87					-----------DNKRWSWGYFLGFNTYDFNFK---------------QRNIG-FNVGLLGNLKLHKNLDLRL-QP-GVNF-ASRGFYF-----INSTYIHVPLLLKINTNRLNNFRPFIIGGVSYSANLSK-RM-----TTNNYNWEIGFGIDFYLYYFKFTPSIRGVFGFNDEL-------NIDKMTTRAIFLNFTFQ--- 										
Polaribacter_sp._MED152							-----------DKRKLHYGFYLGVNQNDFKLN---------------EPSLG-FNVGLIADLRLHKNLNLRF-EP-GLVT-NSKNIYF-----IGSTYLHVPVILKFSTDRYKNIRPYVLAGVSYDYNFSN-RM-----QSHNFMYEVGMGIDIYLNFFKFSPSIRGVFAFNNEI-------PVNFMGTRGIFLNFAFE--- 								
Maribacter_sp._T28								-----------DKKLLNWGYFLGLNQYDFKFE---------------SKSFG-FNVGLIGEVRLNEFLDVRF-EP-GLHY-GSRLMGF-----VKSTYINFPILLKASTRRFGNFKPFILGGGSRSLNLGS-RM-----KKWVYNYELGFGIDFYLEYFKFTPSIRGVFAITDEL-------NIESLKTRGIFINFTFE--- 							
Lutibacter_sp._LP1								-----------DKQKIFWGYFLGLNKKDFKIT---------------SPSIG-FEVGLIGDLRLHKNISLRL-EP-GLSS-NTKTLAF-----VNGTYLRIPLLLKFNTNRLNNMRSYVVGGISYDYNFSN-RA-----KKNNFTYEIGVGVDLYLPYFIFSPSIRGVFAINNEL-------SIDYFGTRGVFIKFAFH--- 							
Niastella_koreensis_GR20-10						-----------DSKTYYLGIGLIYNNARFQVS---------------ENTGG-FGLAGMHTLRLSPRFELRI-FP-QLLF-AYKNLTY-----VESILIGLPLHLKFRSDRINNFRVYMFGGGKIEYDLA--KL-----KKFDYGVEAGVGFNFYFPVFILSPEIKISNGLGNIH-------AIDKLNSRMVVFSLIFEG-- 									
Hymenobacter_swuensis_DY53						-----------DDRWLHLGMYVAPNFSRYKLE---------------VVSPG-GSVGFLADLRIGEY--LNF-AP-GVSF-LTRRIEF-----IGTTQVDFPLLFKLKSERRRNSRVYIIGGVKPSFTIG--EA-----GRSDFAIEYGVGMDLFYPFFKFSPELRFSHGLTNLY-------SLQSMKSNTVTLYLNIWSGR 									
Cyclobacterium_amurskyense						-----------DNQPLSYGFFLAAHNSSLRIK---------------SFSPG-FALGFLVTARLHDQVNLMF-TP-KVGF-YEYRTEL-----TEETLVEMPLLFKYKSQRFNNTRMFFIGGVNGQFRTK--AL-----KGTDLALEMGLGFDLYFRYFKFSPEIRFSHGMMNLH-------AISDIRRKSITVYLNFQ--- 									
Salegentibacter_sp._T436						-----------DKQRWSWGYYLGFNTYDFKFK---------------EKTMG-FNVGLVGNLKLNNNLDLRL-EP-GVTF-NTRNFRP-----VNSTYVHIPLLLKFSADRHNNFKPFVVGGLSTSINLSN-RL-----KTNNYHYEVGLGIDLYLYYFKFSPSIRGVFTINNEM-------VVDAMRSQAVFLNFTFQ--- 									
Tannerella_forsythia_3313						-----------DMKRYHFGFHVGMHTQDLILT---------------SYSPG-FSVGVIGNLYVNPYLNLRF-TP-TVHF-GDKKFTF---H-IRSNYLTLPLDLKYTAMRLNNYRPYLLGGVYTSFDMG---L-----KPLDYGVEIGFGCDIYLPYFKLCPELKFCFGLADVL-------ALSRATSRLIVLTFNFE--- 									
Tannerella_forsythia_KS16						-----------DMKRYHFGFHVGMHTQDLILT---------------SYSPG-FSVGVIGNLYVNPYLNLRF-TP-TVHF-GDKKFTF---H-IRSNYLTLPLDLKYTAMRLNNYRPYLLGGVYTSFDMG---L-----KPLDYGVEIGFGCDIYLPYFKLCPELKFCFGLADVL-------ALSRATSRLIVLTFNFE--- 									
Tannerella_forsythia_92A2						-----------DMKRYHFGFHVGMHTQDLILT---------------SYSPG-FSVGVIGNLYVNPYLNLRF-TP-TVHF-GDKKFTF---H-IRSNYLTLPLDLKYTAMRLNNYRPYLLGGVYTSFDMG---L-----KPLDYGVEIGFGCDIYLPYFKLCPELKFCFGLADVL-------ALSRATSRLIVLTFNFE--- 									
Hymenobacter_sp._APR13							-----------DDKWFHPGFYIAPNFSSYKVE---------------KISPG-FAVGFVGDARLNDY--LRF-AP-GVSF-ITRQIEF-----VGATQVDLPLLVKFHSERRRNTRVYVVGGLKPSVNVG--SV-----ASSDLAIEYGVGLDLFYPFFKFAPELRFSHGLSNQH-------SIQSLRSNTVTLYLTFE--- 								
Gramella_forsetii_KT0803						-----------DQQRWSWGYFLGFNSYDFDFD---------------EKRTG-FNVGLVGNLKLSNNIDLRL-EP-GVNF-NTRGFQ------ISSTYVHIPLLVKFNANRLNNFRPFVVGGLSTSINLSN-RM-----TTNSYYYEIGFGIDLYLYYFKLSPSIRGVFAINDEL-------NVEKMSSRAIFINFTFQ--- 									
Hymenobacter_sp._DG5B							-----------DDRWFHPGMYIAFTASRFDIE---------------IISPS-FGVGFIGDARLGNAFILRF-AP-GVSF-LTRKVEF-----VTTTVIQFPVLLKYQSERRRNTRVYMIAGLSPSLTAS--QI-----VKSDLTLEYGFGLDLFYPLFKLAPEVRFSHGLRNLL-------SLQSLSTNSVTLYLNIQN-- 								
Saprospira_grandis_str._Lewin					-----------SKKTYYFGITLGYNSSRYQIQ---------------SNGPG-FNLGIVTNIKFGENMDLRFNLP-TLSF-AERRLEY-----IESVFLDFPIQFRYKSKPYQDVRAFFIVGAKYSLDLA--RI-----QSSDILVEYGVGLQFFFPYFILSPEIKFSHGINNIH-------TIDKLFAQGITFSVHFEG-- 										
Porphyromonas_asaccharolytica_DSM_20707			-----------DHRRFNWGFHVGVHVEDLIID---------------SYSPG-FSVGVIANYNPHIDWSIRV-LP-TLHF-GEQRLLF-----MRTSQIELPLLVKYSSVRFNDTRPYLVGGVYGLLNMG---F-----APLSAGWTFGVGCDIYLRYFKLSPELRFDFGFTDLI-------ALRRGTGRMIMLTFCFE--- 												
Parabacteroides_sp._YL27						-----------DLRHWHMGFSVGLFAPTLGFT---------------SYSPG-FCVNGLFDLRLNEYFSLRF-TP-GMYF-GNRTIKM-----IKSTYIVMPLDLKYNAIRLHNVRPYMLAGVMPVFDVA--QL-----KSSDILLSIGFGCDLYLPYFKFAPEIKFCIGLTDLL-------SLSKVRQQMVVLTFYFE--- 									
Polaribacter_sp._LPB0003						-----------DDRKIHYGFYLGINQNDFKLN---------------EPTYG-FNVGLIAELRLHKNLSVRL-EP-GLVS-NSKNIIF-----IGSTYLHFPVVFKFSTDRYKNIRPYLLGGVSLDYNFSN-RM-----KTTNFMYEVGVGIDIYLAFFKFSPSIRGVFAINNEI-------PINFMGTRGIFLNFAFE--- 									
Nonlabens_dokdonensis_DSW-6						-----------DQKRLTWGYYLGFNSYDYKFD---------------ETTAG-FNVGLVGDVRLNDYFNLRL-EP-GIVF-ATRNLTF-----VTSTYIHVPLLVKFSTKRNNNWKPFVVAGASWSSNLSN-RQ-----TANVFNYELGIGIDLYLFYFKFSPSIRGVFAMGDEL-------NITSMQSRGVFINFTFQ--- 									
Tannerella_sp._oral_taxon_HOT-286				-----------DYKRYHFGFHVGLHTQDLILT---------------AYTPG-FSVGVIGDLFLNPVLSVRL-TP-TVHF-GDKRLTF-----LRSNYLAIPIDFKYTAMRLNNYRPYMLAGVFTQFDMG---L-----RGVDYGVEFGLGCDIYLPYFKLCPELKFCFGLADVL-------ALSRATSRLIVLTFNFE--- 											
Fermentimonas_caenicola							-----------DRRIFHLGFTIGLNAQDLILT---------------KYSPG-FAVGLIGDIYISNYLNFRI-LP-TLHL-GDKLFIF-----IRNNYISIPAQIKISARRTDNFRPYLLIGGYSNIELS---L-----KQNDFGIEIGTGCDLYLPMFKLAPELKFSFGLIDIL-------AISMAKSRMITLCLNFE--- 								
Bacteroides_cellulosilyticus					MG---------DQRRWHYGFLAGIHVQDYKLV---------------EYSPG-FTVGVLGELYLNQFLSLRL-VP-TLHF-GDKKVVF-----MKSAYLSVPVDLKFSAERFNNYRPYLVAGIAPTYDFS---V-----KPFDCYVEVGLGCDFYLPYFKLIPELKFCFGLANLI-------SVDKITSRMIVLTFYFE--- 										
Prevotella_intermedia_17						-----------DLRPFHFGVMVGTHLQDLEIV---------------RWDAG-FTVGVLGELRLNTTFQLRI-AP-TMYF-GTRHLTF-----LKSVYISCAFNLIAAAPRFNNHRPYLMLGINPMANLS---L-----KGGDAYLEVGLGCDFYLPFFKLRPELKFMYGLSNSL-------FAKEARSKMIALTFYFE--- 									
Prevotella_intermedia							-----------DLRPFHFGVMVGTHLQDLEIV---------------RWDAG-FTVGVLGELRLNTTFQLRI-AP-TMYF-GTRHLTF-----LKSVYISCAFNLIAAAPRFNNHRPYLMLGINPMANLS---L-----KGGDAYLEVGLGCDFYLPFFKLRPELKFMYGLSNSL-------FAKEARSKMIALTFYFE--- 								
Prevotella_intermedia_ATCC_25611___DSM_20706	-----------DLRPFHFGVMVGTHLQDLEIV---------------RWDAG-FTVGVLGELRLNTTFQLRI-AP-TMYF-GTRHLTF-----LKSVYISCAFNLIAAAPRFNNHRPYLMLGINPMANLS---L-----KGGDAYLEVGLGCDFYLPFFKLRPELKFMYGLSNSL-------FAKEARSKMIALTFYFE--- 														
Tenacibaculum_sp._LPB0136						-----------DKPRFHYGFYLGLNRNDFKLD---------------EPSIG-FNVGLIADYRLHKNINLRF-EP-GLMT-NTKTITF-----VGSTFLHMPVILKFSTDRLDNVRPYILGGLSFDHNFSQ-RM-----KSSNFMYEVGIGIDIYLQYFKFSPSIRGVFAITDEL-------PINYMGTRGVFLHFAFE--- 									
Tenacibaculum_dicentrarchi						-----------DEHIFHYGFYLGLNNNGYKVS---------------SSSVG-FNVGLIADLKLHNNLNLRF-EP-GLMS-NTKTLFF-----VSATYLHLPLLLKMSTNRLNNIRPYVLGGISYDYNFSN-RT-----TTSNVLYEIGIGIDLYLSYFKLSPSIRGVFAINNEL-------PLDYLGTRGVFLHLSFE--- 									
Maribacter_sp._1_2014MBL_MicDiv					-----------DKKLLNWGYFLGLNQYDFKFD---------------AKSFG-FNVGLIGELRINEFLDVRF-EP-GLHY-GSRLLGF-----VKSTYINFPLLLKVSTRRYGNFKPFLLGGVSTGLNLGS-RM-----KKWVYNYELGFGIDFYLEYFKFTPSIRGVFALTDEL-------NIESLKTRGIFINFTFE--- 										
Rufibacter_sp._DG15C							-----------ESRTFRWGFSLAMNTSWYQLE---------------KMGIG-FNVNFIGSYRL---FLIRL-QP-GVGY-YSRSVEY-----INTFTGEFPVLLKYESLRRKNTQMYFIAGVKPSIVVG--QV-----GTSDFSVDFGVGLDMFYPFFKFAPELRFSRGITNLH-------SIQRMSSNTITLYLNFE--- 								
Bernardetia_litoralis_DSM_6794					-----------DSKPLHYGFILGMHYGTFRID---------------QRTFSNFAVGMIIDLPMGEEFNFRF-TP-TVGL-YEYSVTH-----IESVFFDFPILIKYKSLRRNNNRLYMVGGLVPSIKVG--GM-----EDYNLEITYGLGWDHYFSFFKFAPEIRFSHGIANMN-------NIERLTTHKISLLFHFE--- 										
Gramella_flava_JLT2011							-----------DQQRWSWGYFLGLNTYDFNFD---------------EKRIG-FNVGLVGNLKLSHNFDLRL-EP-GVSF-NTRGYQ------INSTYVHIPLLVKFNANRLNNFRPFLVGGVSTSINLSN-RM-----TTNSYYYEIGFGIDLYLYYFKLSPSLRGVFAINDEL-------NVDKMMSRGVFLNFVFQ--- 								
Muricauda_lutaonensis							-----------DKKFLNWGYYLGFNQYDFQFE---------------DKSFG-FNVGLIGEMRINDFVDVRF-EP-GLLY-TQRILGF-----VRSTYIRFPLLAKLSTKRFGNWKPFIIGGGYAAINLGS-RM-----KKNVFGYELGFGIDFYTEYFKFTPSIRGVFALTDEL-------NIAAMRTRGIFINFTFE--- 								
Capnocytophaga_ochracea_DSM_7271				-----------DDKRFQWGYYFGTNVFDFKID---------------DRKLG-FNVGLTGSVRLVKHLDLRI-EP-GLVY-NKRILIF-----VPSTYIYIPLLLKYSAKRWYNVKPYVTAGASMVFNLSL-RA-----TRNVFFYELGLGIDFYTPYFRVSPSLRALFSVNNEL-------NLNGLKSRGFLLNLNFE--- 											
Capnocytophaga_sp._oral_taxon_323				-----------DDKRFQWGYYFGTNVFDFKID---------------DRKLG-FNVGLTGSVRLVKHLDLRI-EP-GLVY-NKRILIF-----VPSTYIYIPLLLKYSAKRWYNVKPYVTAGASMVFNLSL-RA-----TRNVFFYELGLGIDFYTPYFRVSPSLRALFSVNNEL-------NLNGLKSRGFLLNLNFE--- 											
Owenweeksia_hongkongensis_DSM_17368				-----------DKKPVHFGFLLGVNYYDFHIQ---------------ETAPG-YTIGIIANLRLTDYLDLRF-IP-AFAA-TERTLIF-----IQSSFIDFPFELKWKSQRINNYRLYVLGGAKYSYDVSV-KI-----PHNDFSYEFGFGVDIYFEFFKFSPQIKGSWGFADLI-------GINRLETRGIFLNFTFE--- 											
Rufibacter_sp._DG31D							-----------EYKKLRWGFSLGVNSSWYTLE---------------KFGIG-FNVNFITTYRL---VVLRA-QP-GVGY-HSRAVEY-----VNTFSGELPLLVKYESKRRKNTQMYFIGGIKPTYVVG--QI-----KPFDFSIEYGVGLDMFYPFFKFSPELRYSRGISNIH-------SIQKLGTNTITLYLNFE--- 								
Algibacter_alginolytica							-------Q---DNKFLRWGYFLGLSSYDFNFD---------------KRSPG-FNVGLIGNLRINKYLDLRL-EP-GLFI-TTRELNY-----VKSTYIHLPLLLKISTKRINNFKPFIVGGFSTALNLSN-RT-----TKNSLFYELGFGIDFYLFNFKFTPSIRGLFGINDEL-------NIANMKTRGVFVNFTFQ--- 								
Myroides_odoratimimus							-----------DKQRVHWGYYLGVNSYNYKFD---------------KSSMG-FNVGLVGNLRIMEHLDLRF-EP-GLTY-AKRELSF-----TSATYLHFPLLLKFSALRTGNIRPYVLGGFSLDLNLGV-RV-----EKLTANYEIGVGIDFYFEYFKFSPSIRGVFGINDEL-------NIESMKSRGIFVNFTFH--- 								
Myroides_sp._ZB35								-----------DKQRVHWGYYLGVNSYNYKFD---------------KSSMG-FNVGLVGNLRIMEHLDLRF-EP-GLTY-AKRELSF-----TSATYLHFPLLLKFSALRTGNIRPYVLGGFSLDLNLGV-RV-----EKLTANYEIGVGIDFYFEYFKFSPSIRGVFGINDEL-------NIESMKSRGIFVNFTFH--- 							
Myroides_sp._A21								-----------DKQRVHWGYYLGVNSYNYKFD---------------KSSMG-FNVGLVGNLRIMEHLDLRF-EP-GLTY-AKRELSF-----TSATYLHFPLLLKFSALRTGNIRPYVLGGFSLDLNLGV-RV-----EKLTANYEIGVGIDFYFEYFKFSPSIRGVFGINDEL-------NIESMKSRGIFVNFTFH--- 							
Bacteroidetes_bacterium_UKL13-3					-----------DNKWIHFGFSLTTNSASLRVD---------------SSFPG-IGLGALTNFRLGKSFDIRM-LP-QISF-TQRNLTY-----IESAYCDGSLLLKYKSARRRNIRAYVIGGFRASYDLA--SL-----IPFTYGYEGGFGLDIYFPYFKFSPELKFCNTINNGM-------AIQKITPQMVMFSLHFE--- 										
Myroides_profundi								-----------DKQRVHWGYYLGVNSYNYKFD---------------KSSMG-FNVGLVGNLRIMEHLDLRF-EP-GLTY-AKRELSF-----TSATYLHFPLLLKFSALRTGNIRPYVLGGFSLDLNLGV-RV-----EKLTANYEVGVGVDLYFEYFKFSPSIRGVFGINDEL-------NIESMKSRGIFVNFTFH--- 							
Runella_slithyformis_DSM_19594					-----------DDKPIHYGFLFALPVTRFHLV---------------PVTIG-FRFGFVMNGYLNDHWDIRT-TP-SVSL-YNRAVEY-----REATWIEIPLLFKYKSQRRGNSRMYMLAGATFGFETN--NA-----KSADLTVDYGFGFEQFLAYTKFSPELRFSHGIVNLY-------SIRRLTSHTVTLYLMFE--- 										
Flavobacterium_columnare						-----------DKQRIHFGFFLGFNNYDFKIS---------------DSQTG-FNVGLIANLRLHEHIDLRF-EP-GLHY-GQRNLHF-----AKSTYIHFPLLLKFSSKRTGNIKPYIVGGISRSINLSS-RM-----IKQSNNYELGAGIDIYLEYFKFSPSIRGIFGFNNEI-------NIDSMNTRGIFINFAFH--- 									
Flavobacterium_branchiophilum_FL-15				-----------DKQRIYYGFYLGTNVYDYKID---------------KSTAG-FSVGIVGDLRLNEYFNLRF-EP-GLHY-TQRDIYF-----AKATNLNFPLLIKYSALRTGNIRPYLEAGFSQTLNLSV-RV-----KKMTTNYELGFGIDIYLEYFKFSPSVRGVFGLNDEL-------NIQSMKTRAVFVTFTFH--- 											
Flavobacterium_columnare_ATCC_49512				-----------DKQRVHFGFFLGFNNYDFKIN---------------DSQTG-FNVGLISNLRLHEHIDLRF-EP-GLHY-GQRNLHF-----VKSTYIHFPLLLKFSSKRTGNIKPYVLGGVSRSINLSS-RM-----IKQSNNYELGAGIDIYLEYFKFSPSIRGVFGFNNEM-------NIESMNTRGIFINFSFH--- 											
Flavobacterium_psychrophilum_JIP02_86			-----------DKQRVYFGFYLGFNNYDFKID---------------DSQTG-FNVGLIADLRLMEYLNLRF-EP-GLST-AQRNLHF-----VKTTNIHFPLLLKFSSKRIGNVRPYVLGGISTDMNLSS-RM-----TKNTSNYELGLGIDLYMEYFKFSPSIRGVFGMKNEL-------NIDQMRTRGIFINFAFH--- 												
Flavobacterium_psychrophilum_FPG3				-----------DKQRVYFGFYLGFNNYDFKID---------------DSQTG-FNVGLIADLRLMEYLNLRF-EP-GLST-AQRNLHF-----VKTTNIHFPLLLKFSSKRIGNVRPYVLGGISTDMNLSS-RM-----TKNTSNYELGLGIDLYMEYFKFSPSIRGVFGMKNEL-------NIDQMRTRGIFINFAFH--- 											
Flavobacterium_psychrophilum_FPG101				-----------DKQRVYFGFYLGFNNYDFKID---------------DSQTG-FNVGLIADLRLMEYLNLRF-EP-GLST-AQRNLHF-----VKTTNIHFPLLLKFSSKRIGNVRPYVLGGISTDMNLSS-RM-----TKNTSNYELGLGIDLYMEYFKFSPSIRGVFGMKNEL-------NIDQMRTRGIFINFAFH--- 											
Haliscomenobacter_hydrossis_DSM_1100			-----------NQKPYYFGITLGINSSNFKPY---------------VTGPG-FNLGIVTNLKMGDYFDFRF-LP-TLSF-AERNINY-----VESVFVEMPFQVRYKSAPFHDKRVFVIAGVKYSFDVA--RI-----SPSDFQLEYGAGLQFFFPFFIFSPELKISQGIGNTL-------VLEKLLSRTFTISIHFEG-- 												
Flammeovirga_sp._MY04							-----------DNRTFHYGFQIGYISSPVGMD---------------QTTAS-FLLGFIMNIKLSQDWHFRT-SP-NVSF-FSRRFSI-----QSNTNLEIPLLLKYQSDRRKNHRMYLLGGITPSYMVAS-TL-----NEFNMSLTWGFGFHIYNSMFCLSPEIRISHGLMNVA-------TVDAIRTHKISFVINFEG-- 								
Chryseobacterium_sp._IHB_B_17019				-----------DEQKFSWGFYLNGNRLDYRIVLN-------------KESYS-FGAGLIAKWRLNDYLDLRL-EP-GLQF-GQRQLTF-----IKTTLVDVPVLLELHGQRWYNSRPYIAAGVNYIVNLQS-RS-----TTHNFAWSAEMGVQFYFNKFKLTPAIRGTFIMNNEI-------AMSTLQTRAVFFVLKFE--- 											
Flavobacterium_johnsoniae_UW101					-----------QKQRLYFGYYLGFNSFDFKFD---------------KKTTG-FNVGVVADLRLQEYINLRF-EP-GLYY-TKRDLYY-----VNSTYIHFPLLLKFSALRTGNIRPYLVGGLSTTLNLSS-RV-----KQWTSAYELGFGVDFFTEYFIFSPSIRGMFGITDELI------NIDSMKSRAILINFTFH--- 										
Flavobacterium_sp._PK15							-----------QKQRLYFGYYLGFNSFDFKID---------------EKSTG-FNVGVVADLKLQEYINLRF-EP-GLYY-TKRTLHY-----VNSTYIHFPLLLKFSALRTGNIRPYLVGGVSTTLNLSS-RV-----KPWSTNYELGFGIDFFSEYFIFSPSIRGCFSLKDEL-------NIESLKSRAIFINFTFH--- 								
Solitalea_canadensis_DSM_3403					-----------DHERLNFGFLLGIDRGSFVVA---------------LGSMG-FSLGLLANLNLSKNFDLRF-TP-KFSF-IDRQLEF-----VESTFLELPLLLKFKSDRQRDVRMYIIGGIKFVTDIRK-KI-----NNSFFAVEAGIGADIYLEYFKFSPEFKLSRSMTNVM-------PLAGLFAEAFHFTMYFE--- 										
Spirosoma_linguale_DSM_74						-----------DDKTIHYGFFFAAPITRFSVT---------------PNKPA-FRVGFVVNAYLNDRFDLRL-TP-SVSL-FSREVQY-----RESTWIDFPLLLKYKSERRNNSRMYLLAGGTFSVESN--ST-----GTMDFAVEYGLGFEQFFEYFKFAPEIRFSHGLVNLY-------GINKLTTHSVTLYLNFE--- 									
Emticicia_oligotrophica_DSM_17448				-----------DAKDMRFGYFLGLTSTNFNIK---------------PGVLG-LKMGGLVNFRLNDYFDFRV-LP-TVAI-YGRKLEY-----RETAWFELPIMFKYKSERRGNVRMYVFGGLRYGVETN--VT-----KTSDLSIEYGTGIEFFREYFKFAPELHFSHGLVNLV------LGVERMTTHTVTLYILFE--- 											
Arachidicoccus_sp._BS20							------------MQPFYFGISVGYNSSTLLTT---------------HSSNG-IELGFSGTARLSNRFDLRF-AP-KLVLGGSKYLSY-----LPANLLSFPLDLKLKSDRMRNFRVYMFGGLRYDRNLS--QNPPPLFRSYNWAYEGGIGFNIYMPFSVISPEIKIGRSIGNNQ-------VLDKIRTQSIVFTINIEQ-- 								
Dyadobacter_fermentans_DSM_18053				-----------DDKPIHYGILFAVPFTRFNIK---------------PRNAA-FRMGFTINAYLNEHFDLRT-TP-SVSL-YERHVKF-----RESTWIEIPLLLKYKSVRRVNSRMYMVAGVTLGLETN--DT-----KSSDFSIDYGIGYEQFFEFFKFAPELRFSHGLTNML-------GISRMRTHTVTLYLNFE--- 											
Pontibacter_korlensis							-----------DDRPVHYGFYLAVPLTKYNVV---------------KNEIG-FYTGLVLNVRLAEYLDARF-VP-GVGF-YGRTLEF-----VSNTMVELPVLLKYKSKRRSNYRPYIVAGVKPGIDLG--EV-----EQFDLALEYGIGIDIFYPYFKFAPELRFSHGLLNQH-------YIEKLTHHNVSLIFFFE--- 								
Pedobacter_sp._PACM_27299						-----------DDTDLHFGFTFQYLSSEYKVL---------------KPSPG-FGIGFVVNQKVLENVDLRL-TP-VLVF-NDRVLTY-----VQSTLVEFPLGLKIKSNRRNNFRAYMIGGIKYSADIS--NN-----KRSFLSYEAGLGMDLYFEYFKMSPELKLSYSLDNVM-------PIDKLMLRHVTFSLFFE--- 									
Fluviicola_taffensis_DSM_16823					--FRIMN----DRRWIHFGFMLGANMANFKAI---------------KRQPG-GQVGIVGTLKLGHPIRLRF-VP-TLSF-QERAVRY-----VNSTNLDFPLMLQFRTLRINNFAAYVLVGGQYSYDLQA-KI-----RAHDFQGQVGGGLEWFAQFFKFGFEVKFSQSFSSSF-------PIDRLYNKVLWFSLIFEG-- 										
Spirosoma_radiotolerans							-----------DDKTIHYGFFFAMPVTRFSVT---------------PNKPA-FRVGFVVNTYLSKHFDLRL-TP-SVSL-FSREVQY-----RESTWIDLPLLVKYKSERRNNSRMYLLAGGAFSIESN--ST-----GTMDFSIEYGIGFEQFFEYFKFAPELRFSHGLVNLY-------GINRLTSHSVTLYLNFE--- 								
Hymenobacter_sp._PAMC_26628						-----------------------------------------------IISPD-FGVGIIGDVRLGKSFILRF-AP-GVNF-RTRRVEF-----VSSTVVDFPLLLKYQSKRRGNTRMYMIAGVKPSVSVT--QV-----SDNDLTLEYGVGLDLFYPLFKFAPELRFSYGLRNLL-------SLQSLRTSTVTLYLNIQN-- 									
Mucilaginibacter_sp._PAMC_26640					-----------DETDLSFGFSFSYVGSDFKIV---------------NTTPG-FGVGFITRYRLTDHLEIRT-TP-SLIF-ADRKLRY-----VQTTTVDLPLQMKLKSDRVGNLRAYLLGGIKYSGTIG--KN-----VKGYSSYEAGFGFDIYFEYFKLSPEIKVTNTFGNLL-------PISKLSLHTIMFSLYFE--- 										
Riemerella_anatipestifer						-----------DDKKLSYGFFLNGSQNDYKMVLD-------------KPTYS-FGAGLIGRMRLNKNLDLRL-EP-GMQF-IERDLYF-----IKATTIDIPLLLEIHADRWFNSRPYAAAGINWLVNLQS-RS-----TTHNFGYSAEIGIQFYFSKFKLTPAFRGTFTMGNEL-------ALTSTQGRSFMFVLKFE--- 									
Riemerella_anatipestifer_RA-CH-1				-----------DDKKLSYGFFLNGSQNDYKMVLD-------------KPTYS-FGAGLIGRMRLNKNLDLRL-EP-GMQF-IERDLYF-----IKATTIDIPLLLEIHADRWFNSRPYAAAGINWLVNLQS-RS-----TTHNFGYSAEIGIQFYFSKFKLTPAFRGTFTMGNEL-------ALTSTQGRSFMFVLKFE--- 											
Riemerella_anatipestifer_Yb2					-----------DDKKLSYGFFLNGSQNDYKMVLD-------------KPTYS-FGAGLIGRMRLNKNLDLRL-EP-GMQF-IERDLYF-----IKATTIDIPLLLEIHADRWFNSRPYAAAGINWLVNLQS-RS-----TTHNFGYSAEIGIQFYFSKFKLTPAFRGTFTMGNEL-------ALTSTQGRSFMFVLKFE--- 										
Riemerella_anatipestifer_RA-CH-2				-----------DDKKLSYGFFLNGSQNDYKMVLD-------------KPTYS-FGAGLIGRMRLNKNLDLRL-EP-GMQF-IERDLYF-----IKATTIDIPLLLEIHADRWFNSRPYAAAGINWLVNLQS-RS-----TTHNFGYSAEIGIQFYFSKFKLTPAFRGTFTMGNEL-------ALTSTQGRSFMFVLKFE--- 											
Riemerella_anatipestifer_ATCC_11845___DSM_15868	-----------DDKKLSYGFFLNGSQNDYKMVLD-------------KPTYS-FGAGLIGRMRLNKNLDLRL-EP-GMQF-IERDLYF-----IKATTIDIPLLLEIHADRWFNSRPYAAAGINWLVNLQS-RS-----TTHNFGYSAEIGIQFYFSKFKLTPAFRGTFTMGNEL-------ALTSTQGRSFMFVLKFE--- 														
Riemerella_anatipestifer_RA-GD					-----------DDKKLSYGFFLNGSQNDYKMVLD-------------KPTYS-FGAGLIGRMRLNKNLDLRL-EP-GMQF-IERDLYF-----IKATTIDIPLLLEIHADRWFNSRPYAAAGINWLVNLQS-RS-----TTHNFGYSAEIGIQFYFSKFKLTPAFRGTFTMGNEL-------ALTSTQGRSFMFVLKFE--- 										
Riemerella_anatipestifer_CH3					-----------DDKKLSYGFFLNGSQNDYKMVLD-------------KPTYS-FGAGLIGRMRLNKNLDLRL-EP-GMQF-IERDLYF-----IKATTIDIPLLLEIHADRWFNSRPYAAAGINWLVNLQS-RS-----TTHNFGYSAEIGIQFYFSKFKLTPAFRGTFTMGNEL-------ALTSTQGRSFMFVLKFE--- 										
Chryseobacterium_gallinarum						-----------DEQKFSWGFYLNGNRLDYRIVLH-------------KESYS-FGAGLIAKWRLNDYLDVRI-EP-GLQF-AQRQLTF-----IKSTLIDIPVLLELHGRRWYNSRPYIAGGVNYVVNLQS-RS-----TTHNFAWSAEMGIQFYFNKFKLTPAIRGTFFMNNEK-------AISTLQTRAVMFVLKFE--- 									
Chryseobacterium_sp._StRB126					-----------DEQKFSWGFYLNGNKLDYRIVLH------------TKESYS-FGAGLIAKWRLNDYLDVRV-EP-GLQF-AQRQLTF-----IKSTLVDIPVLLELHGRRWYNSRPYVAAGVNYVVNLQS-RT-----TTHNFAWSAEMGIQFYFNKFKLTPAIRGTFFMNNEK-------AVSTLQTRAVMFVLKFE--- 										
Chryseobacterium_sp._IHB_B_10212				-----------DQQIFSWGFYLNGNIVDYRIVLN-------------KNSKS-FGAGLIAKWRLNDYLDLKV-EP-GLQF-AQRELTF-----IKSTLVDIPVMLELHGQRWYNSRPYVAAGVNYIVNLQS-RS-----TTHNFAWSAEMGIQFYFNKFKLTPAIRGTFIMNNEL-------AMSTLQTRAVFFVLKFE--- 											
Siansivirga_zeaxanthinifaciens_CC-SAMT-1		-------Q---DNNLLRWGYFLGINNYDFNFD---------------KTSPG-FSVGLIGNLRVNNYVDLRL-EP-GLFI-TTRELYY-----VKSTYIHVPLLVKISTKRINNFKPFIVGGFSTALNLSN-RT-----KKNMLFYELGFGIDLYLYNFKFTPSIRGLFAINDEL-------NINSMKTRGVFINFTFQ--- 													
Zobellia_galactanivorans						-----------DKKFLNYGYFLGFNQYGFKFE---------------LESTG-FNVGLIGELRLNEFLDVRL-EP-GLYY-NARTLGF-----VKSTYINFPVLLKIGTRRFGNFKPFLVAGPSASLNLGS-RM-----KKWTYNYELGFGIDFYLEYFKFTPSIRGVFGLTDEL-------NIESMKTRGLFINFTFE--- 									
Muricauda_ruestringensis_DSM_13258				-----------DKKFLNWGYYLGFNQYDFQFE---------------DKSFG-FNVGLIGELRINEFLDARF-EP-GLLY-TSRTLGF-----VRSTYIRFPLLIKASTRRIGNWKPFIVGGVYASINLGS-RM-----KQNVYGYELGFGIDFYTEYFKFTPSIRGVFALTDEL-------NINTMRTRGIFINFTFE--- 											
Maribacter_sp._HTCC2170							-----------DKAFLNWGYFLGFNQYDFKFD---------------NKSLG-FNVGLIGEMRINEFLDARL-EP-GLLY-NSRELGF-----VKSTYINFPVLLKVSTRRFANWKPFLIGGASTSLNLGS-RM-----KKWVYNYELGFGIDFYLQYFKFTPSIRGVFAISDEL-------NIAAMRTRGLFVNFTFE--- 								
Winogradskyella_sp._J14-2						-----------DQKFLSWGYFLGFNQYDFKFE---------------DNTFG-FHLGLIGDMRINDYMNLRL-EP-GVFF-TTRNLMY-----VKSTYIHIPLLLKVSTKRINNFKPFIVGGFSTALNLSN-RM-----KKNTYFYEIGFGIDLYLLYFKFTPSIRGVFAINDEI-------NVAKMQTRGIFINFTFQ--- 									
Winogradskyella_sp._PG-2						-----------DQKFLSWGYFLGFNQYDFKFN---------------DKTFG-FHLGLVGDMRLNDYLNLRL-EP-GVFF-TTRNLRY-----VKSTYVHVPLLLKASTKRINNIKPFIIGGLSVALNLSN-RM-----SKTTTFYELGFGIDLYLLYFKFTPSIRGIFAFNDEI-------NIAKMQTRGIFINFTFQ--- 									
Cellulophaga_algicola_DSM_14237					-----------DEAPLNWGYFLGFNSFDFKFD---------------STSTG-FNVGLISELRLNQFFDLRF-EP-GLFY-TQRTIGF-----VKSTYINFPLLLKASTKRIGNWKPYIVGGLSYSLNLGS-RM-----TKNNYNWEVGFGIDFYTEYFKFSPSIRGVFAINNEL-------NLSGIRTRGVFVNFTFE--- 										
Cellulophaga_baltica_NN016038					-----------DKALLNWGYFLGFNSLDFKFD---------------STSTG-FNVGLISELRLNQFFDLRF-EP-GLFY-TQRTIGF-----VKSTYISFPILLKASTKRIGNWKPFVIGGVSYSLNLGS-RM-----TKNNYNWEVGFGIDFYTEYFKFSPSIRGVFAMNNEL-------NLSGLRTRGIFVNFTFE--- 										
Cellulophaga_baltica_18							-----------DKALLNWGYFLGFNSLDFKFD---------------STSTG-FNVGLISELRLNQFFDLRF-EP-GLFY-TQRTIGF-----VKSTYISFPILLKASTKRIGNWKPFVIGGVSYSLNLGS-RM-----TKNNYNWEVGFGIDFYTEYFKFSPSIRGVFAMNNEL-------NLSGLRTRGIFVNFTFE--- 								
Pseudopedobacter_saltans_DSM_12145				-----------DDETLHFGFTFQYIGSEYKIE---------------FVNPG-FGLGFVSDLYLTKHLNLRF-TP-TLTF-TDRMADY-----VAATMVDFPLSLKLKSDRRNNFRAYLIGGVKYGIDIA--KN-----QKKIPSYEIGIGFDLYFEFFKLSPEIKLSNSFKSVL-------SIDKLFLRNFVFSLYFE--- 											
Hymenobacter_sp._PAMC_26554						-----------NDRFFRPGIYIAPNFSRFFIE---------------IISPG-FGVGFIGDIRLGNPFHLRF-AP-GLNF-LTRRVEF-----VGTTQLELPLLLKYQSNRRRNTRFYMIGGLKPSFAVT--SV-----IRDDLMLEYGVGLDLFYPYFKFGPELRFSHGLRNVL-------SLQSLRTNTVTLYLNIE--- 									
Pedobacter_heparinus_DSM_2366					-----------DDAGLHFGFTFQYIASEYKIL---------------KSSPG-FGIGFVVNQRINENADFRF-TP-SLVF-NDRLAYY-----VQATMVELPLSLKIKSDRRNNFRAYVIGGAKYAIDIA--KN-----RKNFLSYEAGFGFDLYFEYFKMSPEIKLSYSFNDVL-------PIDKLQLRHVTFSLFFE--- 										
Flavisolibacter_sp._LCS9						-----------DVKPYYFGITLSGSSSRFHTE---------------LNSGG-FALGLLATARLNDRFEARF-NP-QLMF-TDRSIYY-----VESVIVTFPVHVKFRSDRIGNFRVYMLGGGKLDYDLA--KV-----EKIDYGVEAGVGFNFYFKSFIFSPEIKISHGLRDLH-------VLDRMQSRMIMFSIHLEG-- 									
Pedobacter_steynii								-----------DDNNLHFGFTFQYVSSEYKIL---------------KPSSG-FGIGFVVNQKVHDNVDIRL-TP-ILVF-NDRLLNY-----LETTVVEFPVSLKIKSNRRNNFRAYMMGGVKFTADIS--NN-----RRNFLSYEAGLGMDLYFEYFKMSPEIKLSYSFESLK-------PIDKLMLRHVTFSLFFE--- 							
Ornithobacterium_rhinotracheale_ORT-UMN_88		--------FVEDEQRLSWGYFVGINKFDFKIA--YG-RAQNEDKD--DSKMG-FSAGLMGRLKVNDYIDLWV-QP-GIHF-TERTLHFY---AIKSSYVGIPFMIEFHGDRWFNTRPYVQAGLGYAINLQN-RM-----KTHNFNWQAEMGINIYFRRFKLTPSVKGIFFLNNEL-------TMSSLKTRALVFSLKFE--- 													
Ornithobacterium_rhinotracheale_DSM_15997		--------FVEDEQRLSWGYFVGINKFDFKIA--YG-RAQNEDKD--DSKMG-FSAGLMGRLKVNDYIDLWV-QP-GIHF-TERTLHFY---AIKSSYVGIPFMIEFHGDRWFNTRPYVQAGLGYAINLQN-RM-----KTHNFNWQAEMGINIYFRRFKLTPSVKGIFFLNNEL-------TMSSLKTRALVFSLKFE--- 													
    ;
end;

begin mrbayes;
   set autoclose=yes nowarnings=no autoreplace=no;
   lset rates=gamma;
   prset statefreqpr=fixed(empirical);
   prset aamodelpr=fixed(lg);
   mcmc ngen=50000000 samplefreq=5000 printfreq=5000 Mcmcdiagn=yes Diagnfreq=5000 append=yes;
   sump;
   sumt;
end;
