# Supplementary material for: Phylogenetic comparison between Type IX Secretion System (T9SS) protein components suggests evidence of horizontal gene transfer
Source: PeerJ. 2020 Jun 26;8:e9019. doi: 10.7717/peerj.9019 (PMC7323717; doi:10.7717/peerj.9019)
Supplement: Supplemental Information 1 — T9SS components sequences, alignment of each T9SS protein family, NEX files used as input for MrBayes tool, genome annotation (GFF) file for Porphyromonas gingivalis and detailed Bayesian Inference trees with support values. [file peerj-08-9019-s001.zip › supplemental/Supplemental files/Supplemental Data S3/porv.nex]

#NEXUS

[ Data from: personal data ]

begin data;
    dimensions ntax=162 nchar=360;
    format datatype=protein interleave=no gap=-;
    matrix
Porphyromonas_gingivalis						-----------------V-HTSVPSLNI-SPDARAAGMGDIGVATTP-D-AYSQYWNPSKYAFMD-TKA-GISFSYTPWLSKLVNDIALMQMTGFYKL--QAISASLRYFTLGKLEEAHPNEFAVDLGYSRQLSENFSMAVALRYIRSDQ------AGNAFAADIAGYL-L-WSLGFNVKNIGTKISYDFFIPTSLNLGTGLLYPI-DDYNSINFNLELSKLLVPT--------ETSSI--SGIFSSFGDAPG-----------------GLKEEF--------REITWGLGAEYSYDDKFFVRAGYSYLHPTKGNLQYFTAGAGFKMNI-FRIDASYLLS----PLDQTLRFTLAFDM- 														
Porphyromonas_gingivalis_W83					-----------------V-HTSVPSLNI-SPDARAAGMGDIGVATTP-D-AYSQYWNPSKYAFMD-TKA-GISFSYTPWLSKLVNDIALMQMTGFYKL--QAISASLRYFTLGKLEEAHPNEFAVDLGYSRQLSENFSMAVALRYIRSDQ------AGNAFAADIAGYL-L-WSLGFNVKNIGTKISYDFFIPTSLNLGTGLLYPI-DDYNSINFNLELSKLLVPT--------ETSSI--SGIFSSFGDAPG-----------------GLKEEF--------REITWGLGAEYSYDDKFFVRAGYSYLHPTKGNLQYFTAGAGFKMNI-FRIDASYLLS----PLDQTLRFTLAFDM- 															
Porphyromonas_gingivalis_ATCC_33277				-----------------V-HTSVPSLNI-SPDARAAGMGDIGVATTP-D-AYSQYWNPSKYAFMD-TKA-GISFSYTPWLSKLVNDIALMQMTGFYKL--QAISASLRYFTLGKLEEAHPNEFAVDLGYSRQLSENFSMAVALRYIRSDQ------AGNAFAADIAGYL-L-WSLGFNVKNIGTKISYDFFIPTSLNLGTGLLYPI-DDYNSINFNLELSKLLVPT--------ETSSI--SGIFSSFGDAPG-----------------GLKEEF--------REITWGLGAEYSYDDKFFVRAGYSYLHPTKGNLQYFTAGAGFKMNI-FRIDASYLLS----PLDQTLRFTLAFDM- 																
Porphyromonas_gingivalis_TDC60					-----------------V-HTSVPSLNI-SPDARAAGMGDIGVATTP-D-AYSQYWNPSKYAFMD-TKA-GISFSYTPWLSKLVNDIALMQMTGFYKL--QAISASLRYFTLGKLEEAHPNEFAVDLGYSRQLSENFSMAVALRYIRSDQ------AGNAFAADIAGYL-L-WSLGFNVKNIGTKISYDFFIPTSLNLGTGLLYPI-DDYNSINFNLELSKLLVPT--------ETSSI--SGIFSSFGDAPG-----------------GLKEEF--------REITWGLGAEYSYDDKFFVRAGYSYLHPTKGNLQYFTAGAGFKMNI-FRIDASYLLS----PLDQTLRFTLAFDM- 															
Porphyromonas_gingivalis_381					-----------------V-HTSVPSLNI-SPDARAAGMGDIGVATTP-D-AYSQYWNPSKYAFMD-TKA-GISFSYTPWLSKLVNDIALMQMTGFYKL--QAISASLRYFTLGKLEEAHPNEFAVDLGYSRQLSENFSMAVALRYIRSDQ------AGNAFAADIAGYL-L-WSLGFNVKNIGTKISYDFFIPTSLNLGTGLLYPI-DDYNSINFNLELSKLLVPT--------ETSSI--SGIFSSFGDAPG-----------------GLKEEF--------REITWGLGAEYSYDDKFFVRAGYSYLHPTKGNLQYFTAGAGFKMNI-FRIDASYLLS----PLDQTLRFTLAFDM- 															
Porphyromonas_gingivalis_AJW4					-----------------V-HTSVPSLNI-SPDARAAGMGDIGVATTP-D-AYSQYWNPSKYAFMD-TKA-GISFSYTPWLSKLVNDIALMQMTGFYKL--QAISASLRYFTLGKLEEAHPNEFAVDLGYSRQLSENFSMAVALRYIRSDQ------AGNAFAADIAGYL-L-WSLGFNVKNIGTKISYDFFIPTSLNLGTGLLYPI-DDYNSINFNLELSKLLVPT--------ETSSI--SGIFSSFGDAPG-----------------GLKEEF--------REITWGLGAEYSYDDKFFVRAGYSYLHPTKGNLQYFTAGAGFKMNI-FRIDASYLLS----PLDQTLRFTLAFDM- 															
Porphyromonas_gingivalis_A7A1-28				-----------------V-HTSVPSLNI-SPDARAAGMGDIGVATTP-D-AYSQYWNPSKYAFMD-TKA-GISFSYTPWLSKLVNDIALMQMTGFYKL--QAISASLRYFTLGKLEEAHPNEFAVDLGYSRQLSENFSMAVALRYIRSDQ------AGNAFAADIAGYL-L-WSLGFNVKNIGTKISYDFFIPTSLNLGTGLLYPI-DDYNSINFNLELSKLLVPT--------ETSSI--SGIFSSFGDAPG-----------------GLKEEF--------REITWGLGAEYSYDDKFFVRAGYSYLHPTKGNLQYFTAGAGFKMNI-FRIDASYLLS----PLDQTLRFTLAFDM- 																
Parabacteroides_sp._YL27						-----------------I-ETGVVSLGI-APDARAAGMGDLGAATDP-D-AYSQFWNPSKYAFAY-SDA-AVSLSYTPWLRKIVNDIFLANVSGYWKF--QAVSASLRYFSLGEVS---PYEMAFDIGYSRKLSESYSMGIVFRYIYSSL------GASAFSADISGYL-Q-WSLGWNISNIGSKLNFDAFLPTNLRIGTNFAFPL-ADYHTLSIGLDLNKLLVPT--------NTSSI--SGIFKSFSDAPG-----------------GMKEEL--------QEITWSLGAEYNYNQQFFLRAGYYYENEYKGGRKYYGLGAGFALNV-LRLDASYMIA----PLDQTLRFSLTFDM- 														
Prevotella_dentalis_DSM_3688					-----------------V-NASVTSQTF-APDARSAGMGDVGVATDP-D-ATSQYWNPAKYPFTV-SRA-GVALNYTPWLRQLVNDMGLAYLSGYYRI--SAVSSSLRYFSLGEVQTINPYEMSFDVAYSLMLSEKFSIAAAVRWIYSDL------PGSAFAADLAAYY-Q-LGLGLNISNVGSKINFGEFIPTNLRLGASLMVPI-DEYNRFTFAADANKLLVPT--------DLSSI--SGIFKSFSDAPG-----------------GFKEEL--------QEVQWSLGAEYTYHDQFTLRAGYHDQNANKGNLKYFTVGAGFKMSV-FSLDAAYVIA----PLDQTLRITMSFDM- 															
Prevotella_fusca_JCM_17724						-----------------V-NTSVTSQSI-APDARSAGMGDVGAATDP-D-VNSQYWNPAKYPFNI-SRA-GVSLNYTPWLRQLVSDIDLAYLAGYYRI--SAVSASMRYFSLGEVQTINPYEMSLDVAYSLMLSEHFSLGAAVRWIYSDL------PGSAFAADLSCYY-Q-LGLGMNISNIGSKITFGEFIPTNLRLGASLMIPI-DEFNRFTIAADANKLLVPT--------DVSSI--SGIFKSFGDAPN-----------------GASEEL--------QEIQWSLGAEYTYNDKFSLRAGYHHESENKGNRKYFTVGAGFKMNV-FALDAGYVIA----PLDQTLRFSLSFDM- 														
Pedobacter_heparinus_DSM_2366					-----------------I-ITAVPFLLI-TPDARAGSMGDAGVAVQP-D-ANASGINPSKLAFLD-KKY-GFSVSYSPWLKSLVPDISLTYLAGFYKP--TTIGSSLRYFNLGEIQVYTPNELAFDVTYARRMGESFSLGTSLRYIYSNL------AASGIAVDVSAYF-I-LSAGLNLSNIGTKVSYSSFLPANMKIGGASTFLI-DDYNQFTFALDFNKLMVPT----------SVP--AGIFGSFADAPG-----------------GFSEEL--------KEINIAAGMEYWYNQQFALRAGYFYENPKKGNRRYATLGAGLKYNV-FNMDIAYLLA----PLANTLRFTLLFNF- 															
Bacteroidetes_bacterium_UKL13-3					-----------------I-TTAVPFLMI-TPDARAGAMGDVGAATPN-D-INAIHWNASKLAFME-KNG-GISVSYTPWLRQLVPDVSLSYLTAYGKI--SAIGGSLRYFSLGEIQNFNPNELAADLAYSQKLSDNFAVGIAFRYIYSNL------AGQSFAGDITAYY-N-YGFGGAITNIGNKVTYTNFIPINLRLGTYGQVEI-DKYNTIAFTVDFNKLLVPT--------ANNVPIVQGMLQSFSDAPG-----------------GFKEEL--------NEINISTGLEYWYDKQFALRAGYFHENQYKGNRKYLTMGAGLRYNV-FALDIAYLIS----PLDNTLRFTLSFDF- 															
Winogradskyella_sp._J14-2						-----------------I-TTGVPFMLI-APDARSASMGDMGVATSV-D-GFSQQWNPAKYVFSE-AKS-GVSLSYTPYLSRLVNDISISYVTYFNRL--SAVSASFKYFSLGEIL-VKPNELTADVAYTLRLADQFSMAVAVRYMRSDL------AASTFGADITGYYQR-WRAGFAIQNLGPKFKYDNFQPTNLRLGAGFDFIF-DEYSKLGITAEVSKLLVPT------I-DVSFL--NGIFQSFGDAPG-----------------GFSEEL--------REFTWALGAEYTYQENFAFRAGYFNEAEDKGARKFFAIGAGFKYTT-INLDLSYLFS-A--PLENTLRFSLTFNF- 														
Paludibacter_propionicigenes_WB4				-----------------I-VTAVPSLSI-APDARAGGMGDIGAATTP-D-VNSQFWNPAKYVFME-SDA-GVSISYTPWLRKLVSDIDLAYLSGYWKL--QAFSASLRYFSLGSIDSAHPNELAVDLGYSRLLSDKFSVAVALRYIRSDL------PGSAVAGDVAAFF-T-LNLGLNISNIGSKISYDNFIPTNMRLGGSFEYPV-DNFNKISVSADLNKLLVPT--------DLSPL--TGIFKSFGDAPG-----------------GFKEEL--------REVMWSLGAEYAYNNQFFVRGGYFNESQYKGNRKYFTAGAGFKLNI-FQLDAAYVMS----PLDQTLRFSLSFDW- 																
Bacteroides_cellulosilyticus					-----------------V-NTGVNSLGI-APDSRGGGMGDVGAATDP-D-VNSQYWNPAKYPFTI-SRA-GVAVSYTPWLRKLVNDIDLAYLAGYYRI--QAVSGSLRYFSLGEVPTIKPYEMAVDVAYSRMLSEHFSAAVALRYIYSDL------AGSAFAADIAFYY-M-LSFGLNASNIGTKISYDQFLPTNLRLGASLLFPI-DDYNTIGVSFDANKYMVPT--------DISPI--KGIFKSFSDAPG-----------------GFKEEL--------QEIQWSLGLEYTYHEQFSIRGGYHWEHENKGNRKYFSFGAGFKMSV-FSLDAAYLVS----PLDQTLRFTLGFDL- 															
Prevotella_melaninogenica_ATCC_25845			-----------------V-NTSVTSQTI-APDARAAGMGDVGAATDP-D-VNSQYWNPAKYPFNI-SRA-GVSLNYTPWLRQLVSDIDLAYLSGYYRI--SAVSASMRYFSLGEVQTINPYEMSMDVAYSLMLSEHFSLGAAVRWIYSDL------PGSAFAADLSCYY-Q-LGLGMNISNIGSKITFGEFIPTNLRLGASLMIPI-DEFNRFTIAADANKLLVPT--------DVSSI--SGIFKSFGDAPN-----------------GASEEL--------QEIQWSLGAEYTYNDKFSLRAGYHHESENKGNRKYFTVGAGFKMNV-FSLDAGYVIA----PLDQTLRFSLSFDM- 																	
Prevotella_denticola_F0289						-----------------V-NTAVTSQTI-APDARSAGMGDVGAATDP-D-VNSQYWNPAKYPFTI-SRA-GVSLNYTPWLRQLVNDIDLAYLAGYYRI--SAVSASMRYFSLGEVTTINPYEMSLDVAYSLMLSEHFSLGAAVRWIYSDL------PGSAFAADLSCYY-Q-LGLGMNISNIGSKITFGEFIPTNLRLGASLMVPI-DEFNRFTIAADANKLLVPT--------DVSSI--SGIFKSFGDAPN-----------------GFSEEM--------QEIQWSVGAEYTYNDKFSLRAGYHNESENKGNRKYFTVGAGFKMNV-FSLDAGYVIA----PLDQTLRFSLSFDM- 														
Prevotella_enoeca								-----------------V-YYSVTSQMI-APDARAAGMGDVGAATDP-D-VNSQYWNPAKYPFNI-SRA-GVSLNYTPWLRQLVTDIYLAYLAGYYRI--SAVSSSLRYFSLGEVETIRPYEMSFDVAYSIMLSEKLSIAAGVRWIYSDL------LGSAFAADLGLYY-Q-LGLGLNISNIGSKINMGDFIPTNLRLGGALIIPI-DNYNRLTLAADANKLLVPT--------DVSSI--SGIFKSFSDAPG-----------------GFKEEM--------QEVQWSIGAEYIYNDKFSLRAGYHNESANKGDLKYFTVGAGFKMNV-FSLDAGYVIA----PLDQTLRFSLTFDM- 												
Prevotella_intermedia_ATCC_25611___DSM_20706	-----------------V-NHAVTSQMI-APDARAAGMGDVGVATDP-D-VNSQFWNPAKYPFTI-SRA-GVSLNYTPWLRQLVSDMDLAYLSGYYRI--SAVSGSLRYFSLGEVQTIKPYELSADIAYSLMLSETFSLGAAVRWIYSDL------PGSAFGADISAYY-Q-LGLGLNISNIGSKITFGEFIPTNLRLGASLMIPV-DEFNRFTISADANKLLVPT--------DISSI--SGIFKSLSDAPG-----------------GAKEEL--------QEVNWSLGAEYVYNDKFALRAGYHHESENKGNRKYFTVGAGFKMSV-FSLDAGYVIA----PLDQTLRFSLTFDM- 																			
Prevotella_intermedia							-----------------V-NHAVTSQMI-APDARAAGMGDVGAATDP-D-VNSQFWNPAKYPFTI-SRA-GVSLNYTPWLRQLVSDMDLAYLSGYYRI--SAVSGSLRYFSLGEVQTIKPYELSADIAYSLMLSETFSLGAAVRWIYSDL------PGSAFGADISAYY-Q-LGLGLNISNIGSKITFGEFIPTNLRLGASLMIPV-DEFNRFTISADANKLLVPT--------DISSI--SGIFKSLSDAPG-----------------GAKEEL--------QEVNWSLGAEYVYNDKFALRAGYHHESENKGNRKYFTVGAGFKMSV-FSLDAGYVIA----PLDQTLRFSLTFDM- 													
Prevotella_intermedia_17						-----------------V-NHAVTSQMI-APDARAAGMGDVGAATDP-D-VNSQFWNPAKYPFTI-SRA-GVSLNYTPWLRQLVSDMDLAYLSGYYRI--SAVSGSLRYFSLGEVQTIKPYELSADIAYSLMLSETFSLGAAVRWIYSDL------PGSAFGADISAYY-Q-LGLGLNISNIGSKITFGEFIPTNLRLGASLMIPV-DEFNRFTISADANKLLVPT--------DISSI--SGIFKSLSDAPG-----------------GAKEEL--------QEVNWSLGAEYVYNDKFALRAGYHHESENKGNRKYFTVGAGFKMSV-FSLDAGYVIA----PLDQTLRFSLTFDM- 														
Chitinophaga_pinensis_DSM_2588					-----------------I-NTAVPFLRI-SPDARAGAMGDAGIATSP-D-ANSMYWNLSKVAFAK-SRS-NISVTYTPWLKELVNDVFLANLSGYYQL--QTVSASLRYFSLGTINDYRPREFAFDAGYARKLSDNFSVALAGRYIYSNL------PGTAFATDLSFFY-NTWNVGLALTNIGTKISYTDFLPTNFGLGTSYAFGL-DETNKLTLALDLNKLMVPT--------QKSTI--SGIFSSFGDAPG-----------------GFGEEL--------KEFTVSLGGEYAFRDQFFVRAGYFYENKDKGNRKYATAGLGVKYNM-FGLNFSYLVP----PLSNTLRFSLVFDL- 															
Niastella_koreensis_GR20-10						-----------------V-TTAVPFLRI-SPDARAGGMGDLGVATSP-D-ANAPFYNLAKVPFAQ-KNF-SVGLTYTPWLKDLLNDVYLLALAGYYKL--QALAGSVRYFSLGNIQSGRPREFGVDFGYTRKLSDKIGLGVALRYIHSNL------PGSTVAGDITFFY---WNFGATLTNLGGKIGYTDYIPANLSLGTTYTKAF-DEQNKITFGVDVHKLLVPT--------SKSTV--SSWFSSFNDAPG-----------------GFKEEL--------KEFQVSLGAEYNYMDQFFFRAGYFYEDKTKGNRKYFTVGLGVKYNV-FGLNFSYLVP----PLSNTLRFGLIFDL- 														
Pedobacter_cryoconitis							-----------------L-KTAVPFLLI-TPDARVGGMGEAGVAISP-D-ANSGSINPSKLAFLE-EKY-GFSASYSPWLRSIVSDINLGYLSGFYKL--TTLAASMRYFSLGKIQTSSPSELAIDATFARRFGDSFSLGTSVRYIYSNL------AGKSLAVDVSAYF-I-VSAGANISNIGTKMSYVAFLPTNLKIGGAATLIL-DDYNEITLALDFNKLLVPT----------SVP--SGIFGSFNDAPG-----------------GFNEEV--------KEINIASGLEYWYNKKFALRTGYFYESPQKGDRRYFTLGTGFKYES-FNFDVSYLVA----PLANTLRFTLLFNL- 													
Myroides_profundi								-----------------I-TTGVPFLLI-SGDARSSGMGDIGVATSS-D-VFSQQHNAAKYAFAT-QAQ-GFSVNYSPYMSKVSSDMALGQLTYFNKF--SAIGASLRYFGMGEME-KKPNEFAVDISYSLKLSDRFGMAVVGRFINSNL------MASQVAVDIAGFYER-WRAGFNIQNLGPKIKYESFLPANLKLGGSFDFII-DQQNTLTISGELNKLLVPT--------DTGWL--KGVIKSFGDAPN-----------------GFSEEM--------KEVAWSLGAEYWYDNKFAFRTGYFHESPEKGARQYATLGAGFKYNM-MAIDLSYLFS-T--PMENTLRFSLTFDL- 												
Formosa_sp._Hel3_A1_48							MLEL-------------I-TTGVPFLLI-ASDARAAALGDMGVATSV-D-AFSQQWNPSKYAFSE-TKS-GMAISYTPYLSKLVNDIFLGNVSYYNRI--SAFAASFKYFSLGEIE-EKPNELTLDASYSLRLSDQFSMAVALRYLRSDL------SANSFGVDIAGYYQR-WRAGFALQNLGPKLKYDNFIPTNLRLGGGFDFIF-DSYNKLSVTAEVTKLLVPT-----D--NVSFV--KGIFQSFGDAPG-----------------GFSEEL--------DEFTWALSAEYVYQDSFALRAGYFNENELKGARKFFSLGAGFKYST-IDIDLSYLFS-A--PLENTLRFSLSFNF- 													
Psychroflexus_torquis_ATCC_700755				----SSFK---------I-TTGVPVLLI-AADARSSGMGDQGVATRV-D-AFSQQWNAAKFAFSE-TKT-GIALSYTPYLRELVNDINLANLSYFNRI--SAFAASIRYFALGEVE-ESPNEFAIDLSYSLRLSEQFSMAVTGRFINSNL------AASSFGADVSMFYRR-WRGGLAISNIGPKIKYDNFLPTNFKAGAGFDFIL-DASNTIGIHLEINKLLVPT--------RQSEF--GAIFSSWGDAPD-----------------GISEEL--------REITWALGAEYWFDNSFALRLGYFNESRDKGFRKFVTMGAGFKYST-INIDASYLFS-T--PLEGTLRFGLTFNI- 																
Emticicia_oligotrophica_DSM_17448				---------------------SVPFLTI-SPDSRGAALGDAGVASTP-D-ANSIYWNTAKLAFID-KNI-GSTVSYTPWLRDLVDDMGLLNVGLFKKL--SAFGASMTYFNQGEIQTFQSRDLNFTAGYTRKIGRDFSMGINGKFIHSNL------PASTVAGDVSFFY-T-YSAGAVISNIGGKINYGFYIPTNLKVGGAVGFKL-DAHNRFNFLLDANKLLIPT--------TTSAI--AGIFGSFSDAPD-----------------GLKEEL--------REVTLSTGVEYWYNNFFALRGGYFMESSMKGGSKYVTTGLGLKISN-YQLDLAYLVP----PLANTWRITLIFDM- 																
Bernardetia_litoralis_DSM_6794					----------FNT----I-TTGVPILLV-GPDSRAAGMGDLGAATSP-D-ANSIHWNPSKIAFIE-NDW-SFGVSYSPWLQKLVNDMWLGYVSGVKRI--QTVGVSFRYFDMGDLQSFNPREAMIDATFAQQLSDKLSIAGTFRFIHSNL------PANTGAVDVSMFY-D-WALGLNISNIGAPVTYNDYLPANLRLGTAFNAEF-DEFNKLTLAFDVSKLLVPT--------NDPVL--SSIFKSFGDAPG-----------------GFSEEV--------KEMIFAVGAEYWYADLIALRGGYFHENEEKGNRRYFTLGLGLRYQV-FGFDFAYLIP----PLADTIRFSLLFNI- 															
Croceibacter_atlanticus_HTCC2559				-----------------I-TTGVPFLLI-SGDARASGIGDMGAASSP-D-TYSQQWNPAKYAFAL-DQQ-GIAVSYTPYLRELVNDINIGTLTYYNRF--SAVAGSLKYSSYGDIE-VKPNELALDLGYSLKLSERFSMGVTGRYIRSDL------AANTFGVDVSAYYQR-WRAGVNISNIGPKIKYDSFIPTNFRLGVGHDFIL-DFDNKISAIVEVNKLLVPT--------NTSSF--GAIFSSWGDAPD-----------------GFSEEL--------KEFTWAIGAEYWYQDSFAFRAGYFNESDEKGFRKFATIGAGFRYSL-ATIDVSYLFS-T--PLEGTLRFSLAFNF- 																
Gramella_forsetii_KT0803						-----------------I-TTAVPFLKI-ASDARSAGMGELGVATSS-D-VYSQQWNPAKYAFYE-HGN-GVGVTYTPYLSRIVNDIFLGGVSYVQKL--SAIAGGLRYFSLGSIE-VNPNSFTLDLSYSLKLSEDFSMAVAGRYLRSDL------PGSTFGVDVAGYYQV-WRLGANISNIGPKIKYDNFIPTNLGVGVGFDFIF-DADNKLATYLEFNKLLVPT--------STGSI--EGIFKSFGDAPD-----------------GLSEEV--------KEVTVALGAEYWYQEKFALRAGYFNESEEKGFRKFFSLGAGFAYEN-IVIDASYLFS-T--PLEGTLRFGLSFNF- 														
Myroides_odoratimimus							-----------------I-TTGVPFLLI-SGDARSSGMGDIGVATSS-D-VFSQQHNAAKYAFAT-QAQ-GFSVNYSPYMSKISSDMALGQLTYFNKF--SAIGASLRYFGMGEME-KKPNEFAVDISYSLKLSDRFGMAVVGRFINSNL------MASQVAVDIAGFYER-WRAGFNIQNLGPKIKYESFLPANLKLGGSFDFII-DQQNTLTISGELNKLLVPT--------DTGWL--KGVFKSFGDAPN-----------------GFSEEL--------KEVAWSLGAEYWYDNKFAFRTGYFHESPEKGARQYATLGAGFKYNM-MAIDLSYLFS-T--PMENTLRFSLTFDL- 													
Myroides_sp._ZB35								-----------------I-TTGVPFLLI-SGDARSSGMGDIGVATSS-D-VFSQQHNAAKYAFAT-QAQ-GFSVNYSPYMSKISSDMALGQLTYFNKF--SAIGASLRYFGMGEME-KKPNEFAVDISYSLKLSDRFGMAVVGRFINSNL------MASQVAVDIAGFYER-WRAGFNIQNLGPKIKYESFLPANLKLGGSFDFII-DQQNTLTISGELNKLLVPT--------DTGWL--KGVFKSFGDAPN-----------------GFSEEL--------KEVAWSLGAEYWYDNKFAFRTGYFHESPEKGARQYATLGAGFKYNM-MAIDLSYLFS-T--PMENTLRFSLTFDL- 												
Myroides_sp._A21								-----------------I-TTGVPFLLI-SGDARSSGMGDIGVATSS-D-VFSQQHNAAKYAFAT-QAQ-GFSVNYSPYMSKISSDMALGQLTYFNKF--SAIGASLRYFGMGEME-KKPNEFAVDISYSLKLSDRFGMAVVGRFINSNL------MASQVAVDIAGFYER-WRAGFNIQNLGPKIKYESFLPANLKLGGSFDFII-DQQNTLTISGELNKLLVPT--------DTGWL--KGVFKSFGDAPN-----------------GFSEEL--------KEVAWSLGAEYWYDNKFAFRTGYFHESPEKGARQYATLGAGFKYNM-MAIDLSYLFS-T--PMENTLRFSLTFDL- 												
Formosa_sp._Hel1_33_131							-----------------I-TTGVPFILI-ASDARAASMGDMGVATSV-D-AYSQQWNPSKYAFSE-AKA-GIGFSYTPYLRKLVNDIFLGSLTYFNRL--SAFAVSLKYFSLGEIE-ESPNELTFDASYSLRLSDQFSMAVALRYLRSDL------AASSFGVDITGYYQR-WRGGFAIQNLGPKIKYDNFLPTNLRLGGGFDFIF-DQYNRVNVTAEVTKLLVPT--------DVGFM--SGVFQSFNDAPG-----------------GFSEEL--------DEFTWALGAEYVYQDSFAFRLGYFNENEFKGARKFFAMGAGFKYTA-INIDLSYLIS-A--PLENTLRFSLSVNF- 													
Lacinutrix_venerupis							-----------------I-TTGVPFLLI-APDARAAAMGDMGVATSP-D-AFSQQWNPAKYVFST-AKS-GVGVSYTPYLSKLVNDIFLGNVTYFNRI--SAFAASFKYFSLGDIE-QSPNELTLDLSYTLRLSDQFGMAVAMRYLRSDL------AASTFGVDITGYYQR-WRGGFAIQNLGPKFKYDNFQPTTLRLGGGFDFIF-DQYNKLGVTAEFAKLLVPT--------NVDFV--SGIFQSFGDAPG-----------------GFKEEL--------QEFTYAVGLEYLYQESFAFRTGYFNEHETKGARKFFALGAGFKYNV-LNIDLSYLFS-A--PLESTLRFSLTFNL- 													
Algoriphagus_sp._M8-2							-----------------I-TTAVPFLNF-APDSRHSAMGDVGAATTP-D-AYSAHWNAGKLAFIK-EDL-GFSLSYSPWLGKLVNDMSLSYLTGFKKI--SAWGFDLRYFNMGDIQEFNPRDFALGTTYSRKLSQNLGLGVSARFIYSNL------PGVSVGADIGLYY-V-WSWGLVLSNIGPKITYNDYIPTNFRIGTAYKINF-NELSSISFSLDLNKLMVPT--------DRPLI--SGIFGSFSDAPG-----------------GFEEEI--------KEFTVSFGAEYLFAEKFAFRSGYFYENQSKGGRKYFTVGAGMKIKN-LGIDFSYLVP----PLAETLRFSVHYTI- 													
Belliella_baltica_DSM_15883						-----------------I-TTAVPFLNF-APDSRHSAMGDVGVATSP-D-ANSAHWNAGKLAFIK-DDM-GFSLSYSPWLRRLVNDMSVSYLTGYKKI--SAFGFDLRYFNMGDIQEFTPRDIAIGGTYSRRLSENLGLGISARFIHSNL------PGVTVGTDVGLFY-V-WSWGVSITNIGPKLTYNDYIPTNFRIGTAYQIKM-DEYNSITFALDFNKLMVPT--------NRPLI--AGMFGSFTDAPG-----------------GFSEEM--------QEMMISFGVEYLYNEKLALRTGYFYENVNKGGRRYFTMGVGFNYKT-LGFDFSYLVP----PLAETLRLSLAYNI- 														
Owenweeksia_hongkongensis_DSM_17368				---------------EDI-STAVPIIAV-SPDSRAGGMGDVGAASSP-D-AASLYWNPAKLAFLE-DGTKSLSLSYTPWLNKLVSDINLAYLSYVFKI--QGMGFAMRYFSLGDINTGSPYEFTLNGAYALKLSETMSLAVGLRYIFSDL------PGQSFAADLGYYYQS-ASFGIDISNVGAKISYGDFLPTNLRLGGGYHLRL-DEYNRLSFLVDVNKLLVPS--------DVGAF--EGIFSSFSDAAG-----------------GGKEEL--------EEVVLNVGVEFWYDDKFAIRGGYQYEDEQKGGRQYFTMGLGIKYNV-FGLDFAYLIP-A--PLENTLRFSLLFNF- 																
Cyclobacterium_marinum_DSM_745					-----------------I-ITAVPFLNF-APDSRHSAMGDVGVATSP-D-ANSAHWNAGKLAFIE-DDM-GFSLSYSPWLGRLVPDMSLNYLTGYKKI--SAFGIDLRYFNMGDIADFSPRDIAIGGTYSRKLSDNLSLGISARFIHSNL------PGVSVGTDVGLYH-V-LSWGINLSNIGPKITYNDYLPTNFRIGSALTIPM-DELNKITFALDLNKLMVPS--------TRPLI--SGMFGSFVDAPD-----------------GFSEEL--------QELMISFGTEYSYDDKFALRLGYFYENASKGGRRYFTMGVGFKYNR-LGFDFSYLVP----PLAETLRFSLQYNV- 															
Cyclobacterium_amurskyense						-----------------I-ITAVPFLNF-APDSRHSAMGDAGVATSA-D-ANSAHWNAGKLAFIE-DDM-GFSLSYSPWLGRLVPDMSLNYLTGYKKI--SAFGIDLRYFNMGDIVDFSPRDIAIGGTYSRKLSDNLSLGISARFIHSNL------PGVSVGTDVGIYH-V-LSWGISLSNIGPKITYNDYLPTNFRIGTALTIPM-DERNKITFALDLNKLMVPS--------SRALI--SGMFGSFTDAPD-----------------GFSEEL--------QEVMISFGTEYSYDDKFALRAGYFHENADKGGRRYFTMGVGFKYNR-LGFDFSYLVP----PLAETLRFSLQYNV- 														
Arachidicoccus_sp._BS20							-----------------V-TTATPFLRI-SPDARSGAMGDAGIAISP-D-ANATFWNNAKTPFAK-SNG-QIGFTYTPWLQDIASDVYLITLGGFYKP--QAITGGVRYFNLGQIQSSTPKEFSIELGYSRKVSDKFGVGITGRFINSNL------VGHAFAADLSGYY---FTAGLTLSNLGTKISYTQFIPANLGLGGAYHFVL-DDENKLTFALDLNHLLVPK--------STGVV--SSWGKSFSNS----------------------------------AYQESLGGEYSYNDLFFVRAGYHAESKGAGDRNYFTAGVGIKYQV-MNFNFAYLAP----PLSNTLRFSLVFDL- 													
Parabacteroides_distasonis_ATCC_8503			-----------------I-NTAIPSLSI-APDARGGAMGDNGVATTP-D-VNSQYWNPAKYAFSY-SKA-GVALSYTPWLRKLVNDVALAYLAGYYKL--QAIGASLRYFSLGEVQ-LNPYEMAFDVSYSRKLSDVFSMAVALRYIRSDM------PDNAFAADIAGYL-L-WSFGFNVSNIGTKVSYDQFLPTMLKVGTGLLYPI-DDYNQIGIYVDLSKYLVPT--------NMSPI--TGIFKSFGDSPN-----------------GFKGEL--------EEIMASIGLEYNYNQQFFVRGGYYYENKYQGNRQYFSVGAGFRMSV-FQLDAAYLIS----PLDQTLRFSLSFDM- 																	
Fermentimonas_caenicola							-----------------I-LTAMPSLQI-APDARGGGMGDIGAATMP-D-VYSQHWNAAKYPFVT-TEA-GLAFSYTPWLNRLVNDINLLYASGFWKF--NVISSSIRYFSLGDIDSVNPYELALDVAYSRMLSETFSGAVTLRYIRADY------PGNAIAADIAGYN-L-LGFGFNLSNIGTKISYDMFLPTNLRLGTSLGYPI-DAKNSITLSIDLNKLMVPT--------NISSI--GGIFTSLGDAPG-----------------GFKEEM--------QEVMWSLGAEYVYNNQFSLRTGYFNQSEYKGNLRYVAFGAGFRMKA-FHIDAAYLVS----PLDQTLRISLGFDI- 													
Lutibacter_sp._LPB0138							-----------------I-TTAAPFLLI-TPDARAGGMGDVGVATSS-D-ANSQHHNPAKYAFLN-SQY-ALAVNYTPWMRELVNDVFLGGVSFGNRI--SAWAASFKYFTLGEIQKEKPNELSVDGTYALKLNETFSLGVTMRYIRSDF------TVNTFAVDISGYYQK-WRGGFNISNIGPKVSYTNFIPTNLKLGGGFDFIL-DDYNTISTTLEFTKLLVPT--------DVEFF--AGMFQSFGDAPG-----------------GFSEEM--------KEFTWALGVEYMYDNSFALRTGYFNENDLKGARKYFTLGAGFKFKS-SRLDISYLFN-S--PLENTLRFSLGFDL- 													
Cellulophaga_algicola_DSM_14237					-----------------I-TTGVPFLTI-AADARSSGMGDIGVATSV-D-AYSQQWNPAKFAFAE-QKM-GIGISYTPYLESIITDIALLNASFYNKI--SAFAASIRYFTLGEIE-VKPNEFAIDGSYSLKLSETFSMGVGARFISSNL------AASAFAVDIAGFYRR-WRLGFNLSNLGNKISYDNFLPTNLKFGTGFDFIL-DADNKLAISTEFNKLLVPT--------EIGFL--SGVFKSFGDAPD-----------------GFSEEL--------KEFSWALGAEYSYQDSFMLRTGYFNESEEKGSRKFFSLGAGFKFKA-AQVDLSYLFS-S--PLENTLRFSLTFNL- 															
Flavobacterium_columnare						-----------------I-TTAVPFLQI-TADARGASMGDMGVATSP-D-AFSQQYNPAKYAFSL-KKQ-GVSVSYTPYLTELVNDMSLGQLTYFNRF--SAFGLGFRYFGLGEIE-VNPNELALDGSYSLQLSDRFSMGIAGRYIRSNL------SAQTFAVDVAGYYER-WRGGFNIQNMGPKISYDNFLPANLRLGGGFDFIF-DDYNKLSTTLEFNKLLVPT--------STGWV--SGMFKSFGDAPG-----------------GFSEEL--------KETTWAAGLEYWYQDSFAFRGGYFNESAVKGARKFATIGAGFKYSS-LKVDVSYLFS-M--PLENTLRFSLTINF- 														
Flavobacterium_columnare_ATCC_49512				-----------------I-TTAVPFLQI-TADARGASMGDMGVATSP-D-AFSQQYNPAKYAFSL-KKQ-GVSVSYTPYLTELVNDMSLGQLTYFNRF--SAFGLGFRYFGLGEIE-VNPNELALDGSYSLQLSDRFSMGIAGRYIRSNL------SAQTFAVDVAGYYER-WRGGFNIQNMGPKISYDNFLPANLRLGGGFDFIF-DDYNKLSTTLEFNKLLVPT--------STGWV--SGMFKSFGDAPG-----------------GFSEEL--------KETTWAAGLEYWYQDSFAFRGGYFNESAVKGARKFATIGAGFKYSS-LKVDVSYLFS-M--PLENTLRFSLTINF- 																
Seonamhaeicola_sp._S2-3							-----------------I-TTGVPFLLI-APDARAAAMGDMGVATSV-D-AFSQQWNSSKYAFSE-TKS-GFGVSYTPYLSKLVNDIFLGNLTYFNRL--SAFAASLRYFSLGDIE-QKPNEFTLDASYALRLSDQFAMSVAMRYLRSDL------PASTFGVDISGYYQR-WRGGFAIQNIGPKYKYDNFQPTNLRLGGGFDFIF-DNYNKVSVTAEVAKLLVPT--------DVSFL--SGMFQSFGDAPD-----------------GFSEEL--------KEFTWALGAEYLYQDSFAFRAGYFNESEDKGARKFLALGAGFKANV-VNIDLSYLFS-A--PLENTLRFSLTFNI- 													
Flavobacterium_sp._PK15							-----------------I-TVAVPFLSV-TADARAAGMADIGVATSA-D-AFSQQWNPAKYAFAI-DKQ-GVSGSYTPYLTGLANDISLGQFTYYNKI--SAFAASLRYFGFGDIETVAPNEFAIDGSYSLKLSEKFSMAVGARFIHSNL------AASSFAIDIAGFYQR-WRAGFNIQNLGPKISYDNFLPANLKLGTGFDFIL-DDYNKLGLNVELNKLLVPT--------RTGWF--SGVFKSLGDAPD-----------------GFSEEL--------KEVIYSVGAEYSYQDAFAMRMGYHHENTNKSGLRYFSLGAGFKYTS-LKIDLSYLFS-A--PLENTLRFSLTLNF- 													
Siansivirga_zeaxanthinifaciens_CC-SAMT-1		-----------------I-TTGIPFVLI-ASDARAAAMGDMGVATSV-D-AYSQQWNSSKYAFSE-TKS-GIGVSYTPYLSKLVNDIFLGNVTYFNRL--SAFGASLRYFSLGDIE-QRPNELTIDASYALRLSDQFAMSVAMRYLRSNL------PASTFGVDISGYYQR-WRMGFALQNIGPKFKYDNFQPTNLRLGAGFDFIF-DQYNKVSVTAEVAKLLVPT--------DVSFL--SGIFQSFGDAPD-----------------GFSEEL--------KEFTWALGAEYVYQDSFAFRAGYFNESEDKGARKFLSLGAGFKANI-VNIDLSYLFS-A--PLENTLRFSLTFNI- 																		
Flavisolibacter_sp._LCS9						-----------------V-TTAVPFLRI-SPDARAGGMGDLAIATSA-D-ASSSYFNLGKVPFNT-IKG-GINVTYTPWLKKLVNDVYLASMSGYYKL--QAISGSLRYFSLGDIQTGRPREFGIDIGYSRRLSDRTGVGLGLKYINSNL------PGNAVAADLGFYH---WSFGVALTNLGSKIAYTDFIPANLGFGTTYTRVL-DESNKFTIGADFNKLLVPT--------QQGIL--SSWFKSFADAPE-----------------GASEEF--------KEFQVSLGAEYWYANQFAVRAGYFFEDKTKGNRRYFTTGVGLKYNV-FGLNFSYLIP--G-PLSNTLRFSLIFDL- 														
Nonlabens_dokdonensis_DSW-6						-----------------I-TTALPFLRI-AGDARAAGMGDMGVATSS-D-AWSQQWNPAKYAFST-RAQ-KFGIAYTPYLGNLVDDIAIAQLVYSNRI--SAFAGSLRYFSLGSIT-ENPNEFVLDGTYSLKLSEQFAMAVTGRFLRSDL------AANSFAVDVSGYYQR-WRAGFNISNIGPKITYDNFIPTNLALGGGFDFILNDGFSKIAVTAEVNKLLVPT--------DVTFI--SGIFQSFGDAPG-----------------GFSEEL--------REFTWALGAEYTYNEAFALRAGYFNEADDKGARKFLSLGAGFEFSQ-INVDLSYLFS-T--PLEGTLRFGLTFNF- 														
Nonlabens_sp._MIC269							-----------------I-TTALPFLRI-AGDPRAAGLGDMGVATSP-D-AWSQQWNPAKYAFIE-REH-KLGVAYTPYLGNLVDDIAIAQLVYAQRL--SAFSGSLRYFSLGSIT-ENPNEFIIDGTYALKLSEQFSMAVTGRYLRSDL------AANSFGVDISGYYQR-WRGGFNISNIGPKVSYDNFIPTNLALGGGFDFILNDGFSKVSVMAEVNKLLVPT--------DVSFI--TGMFQSFGDAPG-----------------GFEEEL--------REFTWAIGAEYTYNDAFALRTGYFNEADDKGARKFLALGAGFKFSE-IGIDLSYLFS-T--PLEGTLRFGLTFNF- 													
Flavobacterium_sp._EM1308						-----------------I-TTAVPFLLV-AADARSAGMGDNGVASST-D-SFSQQWNPSKYAFAT-DQQ-GFSVSYTPYLTDLVNDISLAQVNYYNRY--SAFATSFRYFGLGDIE-VSPNEFALDLSYSLKLSDKFSMAVAGRFINSNL------SSSSFGVDVAGFFQR-WRAGFNFQNMGPKMSYDNFLPANMRLGGGFDFIL-DEYNKIALNLEISKLMVPT--------SIGWF--SGMFKSFTDAPG-----------------GFSEEL--------KEVTYSVGSEYVYQDSFSFRAGYFYESPEKGAREFFSLGAGFKYTS-LKIDVSYLFS-A--PLENTLRFSLTFNF- 														
Zobellia_galactanivorans						-----------------I-TTAVPFLNI-TADARAAGMGDMGVATST-D-AYSQQWNPAKFAFAE-RKM-GVGLGYTPYLSNAISGIGLLNASYFNKI--SAFAFSLRYFTLGDIE-VKPNELSFDGSYSLKLSPTFSMAVGGRYIRSNL------PGSTFAVDVAGFYRR-WRAGFNISNLGGKIAYDNFIPTNLKFGVGFDIIL-DQDNVLGFTSEFNKLLVPT--------NIGFL--SGVFKSFGDAPD-----------------GFSEEL--------KEMTWALGAEYTYQDAFMFRTGYFNESDVKGYRKYFTLGAGFKFNS-AQIDLSYLFS-T--PVENSLRFSVTFNL- 														
Lutibacter_sp._LP1								-----------------I-TTAAPFLLI-APDARAGGMGDIGVATSP-D-ANSQHWNASKFAFMS-SQY-TIGVTYTPWLRELTNDVFLGGFSFANRI--SAWATSLKYFNLGQIDTEKLNEFSIDASYSLKLNETFAMGVTMRYIRSDL------PVNTFAVDISGYFQI-WRGGFNISNIGPKVSYSNFIPTNLKIGGGFDFIL-DNYNKVSVNLEFNKLLVPT--------DVSFF--SGIFSSFGDAPG-----------------GFSEEL--------KEFTWALGAEYMYDNSFAIRAGYFNESDLKGARKYFTLGSGFNFKS-SKIDISYLFN-A--PLENTLRFSLSFDF- 												
Polaribacter_reichenbachii						-----------------I-TTATPFLLI-VPDARAGGMGDMGVATTA-D-AWSLFHNPAKITFSD-RQI-KTGITYSPWLRNLTDDIFVGSGAYINRF--AAWGADFKYFSLGQIDSINPNEFVATGSYALKLSETFSMGVSLKYIRSNL------PINSFAVDVSGYYQR-YRIGFNIANIGPKVSYTDFIPTNLKFGGGFDFIL-DDYNIISTNIEFTKLLVPT--------EKGWI--QGIFGSFGDAPG-----------------GFSEEL--------SEFTYALGAEYLYNNAFALRAGYFHESPDKGNRQYFTLGGGFKTNA-LNIDLSYLIN-S--PLENSLRFSLSFDL- 														
Muricauda_ruestringensis_DSM_13258				-----------------I-TTAVPFLTI-AADARASGMGDMGVATSF-D-VYSQQWNAAKYAFAT-QKM-GIGVSYTPYLESIVNDVSLLNANFYNKL--SAFAFSIRYFGLGEIE-VKPNEFALDGSYSLKLSQTFSMAVAGRFISSNL------AANAFAVDVSGFYRR-WRAGFNISNLGGSIQYDNFLPTNLKFGGGFDFIF-DQDNVLAINTEFNKLLVPT--------QIGFF--KGVFESFGDAPD-----------------GFGEEL--------KEVTWALGAEYRFREAFMLRSGYFNESEEKGSRKFFTLGAGFMFKS-AQIDLSYLFS-T--PLENTLRFSLTFNL- 																
Rufibacter_tibetensis							-----------------I-TTAVPFLSV-TPDARSAGMGDAGVAISP-D-ANATYWNPAKLGFLE-TDL-GVSLSYTPWLSKIVNDMSLSQLSAHKKL--SSLALSLLYFDLGELNNFNPKEYAVSLAYGQKLSENLSLGVGARFIHSNL------PGNSVAVDLGIYY-N-LALGGNVSNIGAKISYTDFLPTNLRLGTAFTMEL-DPYNKITLAIDGNKLLVPY--------DTNVF--SGIVKSFSDAPG-----------------GGSEEL--------KEITVSSGLEYWYDNMFAARAGYFYENELKGGRQYFTMGLGVRYQK-FGVDAAYLIP----PLAQTLRFSLHFRL- 													
Ornithobacterium_rhinotracheale_DSM_15997		-----------------V-LTGAPFLRI-SPDARAGGLGDMGVATSA-D-AFSQYWNPAKYVFSE-SHS-GVGVSYTPYLGKITDDVFLLNGTFHTYLGESALGVSIYYFNIGEVKTAKPNEFSLDVSYGLRLTDNYGMAVAGRYIRSDL------AANSFAVDVAGFYQK-LRAGFNISNIGPKLDY-SFLPTNLRLGTTYDFLL-DDVNKITVGAEFNKLLVPT--------NKGVV--SGIFGSLNDAPD-----------------GFSEEL--------KEITWALSAEYVYNNAFAFRTGYFHESVEKGARQYATLGAGFKFNS-FGLDLSYLIP-T--ALQNTLRFGLTWDF- 																		
Ornithobacterium_rhinotracheale_ORT-UMN_88		-----------------V-LTGAPFLRI-SPDARAGGLGDMGVATSA-D-AFSQYWNPAKYVFSE-SHS-GVGVSYTPYLGKITDDVFLLNGTFHTYLGESALGVSIYYFNIGEVKTAKPNEFSLDVSYGLRLTDNYGMAVAGRYIRSDL------AANSFAVDVAGFYQK-LRAGFNISNIGPKLDY-SFLPTNLRLGTTYDFLL-DDVNKITVGAEFNKLLVPT--------NKGVV--SGIFGSLNDAPD-----------------GFSEEL--------KEITWALSAEYVYNNAFAFRTGYFHESVEKGARQYATLGAGFKFNS-FGLDLSYLIP-T--ALQNTLRFGLTWDF- 																		
Flavobacterium_johnsoniae						-----------------I-VTGVPFLLV-AADARAAGLADQGVATSA-D-VFSQQWNPAKYAFSE-DAQ-GLSISYTPYLTDLANDISLGQVTYYNKI--SAFAGSFRYFGFGGIEEVNPNEFALDGSYSLKLSDKFSMAVAARFINSNL------SASSFAVDVAAFYQR-WRAGINLQNMGPKISYDNFLPANLRLGGGFDFIF-DDYNKLTLSAELTKLLVPT--------DIGWF--EGMFKSFGDAPG-----------------GFKEEM--------KEVTYSIAGEYMYQDAFAFRLGYYHESPEKGAKQFFSLGAGFKYNI-MKIDVSYLFS-A--PLENTLRFSLTFNF- 														
Hymenobacter_sp._DG5B							-----------------I-TTAVPILTL-SPDARASALGEAGVATSP-D-ANSAYFNAGKLGFVP-YKY-SAAASYSPWLRNITDDMSLSYLSAYGKV--SAFGGSLMYFDLGTIDSFSPKEYALTVSYGIQLTDNFGVGASARYIRSNL------PGNAAAVDLGAYY-N-LAFGASVTNIGNKITYNSFLPTTLKLGTALTREI-DQYNKITLVFDASKLLVPS--------NKSIV--SGMLGSFSDAPG-----------------GFKEEL--------REINLSTGLEYNYNDLLYARGGYFYEAPDKGDRQYVSMGLGVRYQV-FGIDGTYLVPGG--PLAQTIRVSLHFNL- 													
Dyadobacter_fermentans_DSM_18053				--------------------SPLSFLTF-APDARSAALGEAGVALSP-D-ANASYWNAAKLPYNT-KDF-GVSASYTPWLRHLVDDMWLGYLTAYKKL--QAVALSFNYFNNGELDYFNSREFAINGTYSRQLGRNFSMGLTLKYISSNL------PARVAAGDISAYY-V-WSLGAVLSNLGGKINYGNFIPTTLKVGTGLSYTG-DGRNRFNFIIDFSKLMVPT--------TKPLL--NGVFGSFSDAPD-----------------GFKEEI--------QEVAIATGLEYWYNNIFALRAGYFAENKNKGDRQFFTAGAGLRFADKYAVDFAYMFP----PLAQTLRITLSLAL- 																
Cytophaga_hutchinsonii_ATCC_33406				-----------------I-TTAVPFLSI-TPDARAGGMGDAGAATSP-D-ANATYWNPGKLAFAK-YDM-SAAISYNPWLRKLVNDMSLSYLSAYKKL--DAVGVSFKYFNLGQVTDFQPNELSFGLTYSRMLSKNFSLGLGVKYFRSDL------AINSVSADIGAYY-N-IAFGAVINDIGPKVTYTNFIPTNFRLGGTYTIEA-DAYNKFSFSLDANKLMVPS--------DMGML--QGMFSSFTDSQY-----------------GFKGEM--------REIILCMGAEYWYDNLFAIRGGYHYENPQNGNRRYANVGIGIRYKV-FGLDMAYLIP----PLAETLRFTLHFNF- 																
Capnocytophaga_ochracea_DSM_7271				-----------------I-STAFPFLIL-NSDAISAGKGEVGVASSP-D-VFSQRVNASKYIFLP-TSS-AVAINYMPFTHRAVRDVFLGGITFYKK---DAFGANFSYFSIGDVNTFKPTELSLEGSYSLQLSQSFAMGVTSRFLSSQL------VARALAFDIAGYFYR-YTWGFQLSNVGTKVKYDFYLPTQLKLGAGFLLQT-DSYNEWELSIEAQKYLVPT--------DKDII--EALITSFYDAPN-----------------GFREEF--------HEINWAIGLEYKYNQSFFLRSGFFYQHKDKGDRKFLSIGAGFAFNN-WQMDVAYPFS-F--PFH-TFKLNLIYRF- 																
Proteiniphilum_saccharofermentans				-----------------I-PVALPSLQI-APDARGGGMGDIGAATMP-D-VYSQHWNAAKYPFIS-GEA-GIAFSYTPWLSKLVSDIHLLYTSGYWKF--NAISASLRYFSLGEMETVAPHELAFDVGYSRKLTETFSGAVTLRYIHADY------PGNAFSADIAGYN-L-FGLGFNISNIGTKISYDMFLPANLRLGASLGYPL-DPKNTLSLSFDVNKLLVPT--------NISSI--GGIFKSLGDAPG-----------------GFKEEM--------QEVMWSLGAEYRYDNRFSVRTGYYHESEYKGNRRYFTFGAGFRSDF-FQIDAAYLVS----PLDQTLRVSLGFDM- 																
Prevotella_ruminicola_23						-----------------V-EHAVISQTI-APDARGAGMGDVGAATDP-D-VNSQYWNPAKYPFCI-SRA-GIALNYTPWLRQLVNDIDLAYLAGYYRI--SAVSGSLRYFSLGEVFTVKPYEMSFDVAYSMMLSEKFSLAAAIRWIYSDL------PASAFAADLAMYY-Q-LGIGLNMSNIGSKISYYQFLPANLRLGASLMVPI-DEYNRFSIAADANKLLVPT--------DISAI--SGIFKSFGDAPG-----------------GLSEEL--------KEIQWSVGAEYVYHDQFSLRAGYHHQAESKGNLKYFTVGGGFKMNV-FSLDVGYVIS----PLDQTLRFSLTFDM- 														
Draconibacterium_orientale						-----------------I-STAVPFLAI-TPDSRAGGMGDAGVGTTA-D-VNSQHWNPAKYVFME-SEM-GVGLSYSPWLRNLVDDINLAYLSGYKKL--QAISASLRYFALGDIAQQSPNEFAIDFGYSRLLSEQFSGAVAVRYIRSDL------AGTSFAADVAFYY-I-FAAGINIQNIGSKISYTDFIPTTLKLGASYTMEL-DDYNSFAFAVEANKLLVPT----G-----GVI--EGIFKSFGDAPG-----------------GLKEEM--------QEITWSVGVEYWYNKQFALRAGYFYENENKGNRQFITAGAGLKMNV-FALDFSYLLP----PLENTLRFSLAFDI- 														
Muricauda_lutaonensis							-----------------I-TTAVPFLNI-ASDARASGMGDMGVATSV-D-AFSQQWNPAKFAFAE-RKM-GIGISYTPYLESIVNDVSLLNANYFNKI--SAFAVSLRYFGLGEIE-VKPNEFAIDGSYSLKLSETFSMAVGGRFISSNL------AANAFAVDVAGFYRR-WRAGFNLSNLGGKIQYDNFLPTNLKFGAGFDFIF-DADNTLGLHTEFNKLMVPT--------QISFF--NGVFESLGDAPD-----------------GFSEEL--------KEITWALGAEYSYQDVFMLRTGYFNESEEKGSRQFFTLGAGFKFKA-AQIDLSYLFS-T--PLENTLRFSLTFNL- 													
Maribacter_sp._HTCC2170							-----------------I-TTAVPFLTI-AADARSAGMGDMGVATST-D-AFSQQWNPSKFAFAE-RKM-GIGVSYTPYLESIITDISLLNASFYNKI--SAFALSLRYFTLGEIE-AKPNELALDGSYSLKLSPTFSMAVGGRFIRSNL------AASTFAVDVSGYYRR-WRAGFNLSNLGGKITYDNFLPTNLKFGAGFDFIL-DQDNVLGITTEFNKLLVPT--------QIGFF--SGITKSFNDAPD-----------------GFSEEL--------KEFTWALGAEYTYQDAFMIRTGYFNESEEKGSRKFFTMGAGFKFKA-AQIDLSYLFS-T--PLENTLRFSLTFNL- 													
Flavobacterium_branchiophilum_FL-15				-----------------I-TTGVPFLLV-AADARAAGLGDQGVATSA-D-AYSQQWNPSKYAFIT-KQQ-GFSVSYTPYLTSLVNDISLGQVTYYNKI--SAWAGSLRYFGLGEIE-VKPNELAADVSYSLKLSERFAMGVSGRFIRSNL------PASTFAFDISGFYQR-LKLGFNLQNLGPKINYDNFLPANLKLGAGYDFAF-DDYNKFTLSAEIAKLMVPT--------SIGWT--SGLFKSFGDAPN-----------------GLKEEI--------KEVTYAVGAEYNYQDSFAMRLGYFHESPDKGARKFFSLGAGFKYTT-LKIDVSYLFN-A--PLENTLRFSLSFSF- 																
bacterium_L21-Spi-D4							-----------------I-RTAVPFLMI-APDSRSAGMGDAGVATTP-D-EASMYWNPAKLSFIE-NDF-GMSLSYTPWLRFLVDDINLAYLTGHYRL--QVIAAGLRYFSLGDIQTFNPNEFSLSGTYARRLGEEFSMALSARYIHSNL------PGNAFAFDLGLFY-K-MNYGLNFSNIGSKVAYSNFLPMNMRLGGAFMYQL-DDYNSLGIAIDFNKLLAPT----------SVA--TAIVESFYDAPG-----------------TLEEEM--------KEINTSIGIEYWYDKKLAFRAGYFHEPREKGNRKYFTMGAGLRLNV-FGIDVAYLIP----PLKNTIRFSLLFNF- 													
Cellulophaga_lytica								-----------------I-TTAVPFLNI-AADARAAGMGDMGVATSA-D-AYSLQWNASKFAFAE-QKM-GFGISYTPYLENIVTDVALLNATFHNKI--SAFAFGLRYFGLGEVE-AKPNEFVLEGAYALKLSNTFSMGVGGRFITSNL------AATAFAVDISGFYRR-WRAGFNISNLGSKISYDNFLPGNLKFGAGFDFIL-DQDNVLSINTEFNKLLVPT--------QISFL--EGAFDSFTDAPD-----------------GFSEEI--------KEVTWALGAEYTYQDAFMLRTGYFNENEQKGARKFFSLGAGFKFKA-AQVDLSYLFS-T--PLENTLRFSLTFNL- 												
Dokdonia_sp._4H-3-7-5							-----------------I-TTAVPFLII-AGDARAAGMGEQGVATSP-D-AYAVQWNPAKLAFLP-NKH-NVGINYTPYLGNLVNDIGLLQAVYANRI--SAFAASVRYFSLGTIN-VKPNEFSIDATYALKLDDQFSMAVSGRFLQSNL------PASSFGVDISGYYQR-WRAGFNISNIGPKVKYDNFIPTNLKLGGGFDFIL-DSYNKIFVGLEFNKLLVPT--------DVNFF--SGIFQSFGDAPD-----------------GFSEEL--------KEVTWSLATEYTYNEVFALRAGYFNESELKGSRKFATLGAGFEFNA-IDVDLSYLFS-T--PLESTLRFGLTFHF- 													
Dokdonia_donghaensis_DSW-1						-----------------I-TTAVPFLAI-AGDARAAGMGEQGVATSP-D-AYAVQWNPAKLAFLP-DQH-NVGINYTPYLGNLVNDIGLLQAVYANRI--SAFAASLRYFSLGTIN-IKPNEFSIDATYALKLDDQFSMAVSGRFLQSNL------PASSFGVDISGYYQR-WRAGFNISNIGPKVSYDNFIPTNLKLGGGFDFIL-DSYNKIFVGLEFNKLLVPT--------DVNFF--SGIFQSFGDAPD-----------------GFSEEL--------KEVTWSLATEYTYNDVFALRAGYFNESDIKGARKFATLGAGFEFNS-IDLDLSYLFS-T--PLENTLRFGLTFTF- 														
Dokdonia_sp._MED134								-----------------I-TTAVPFLAI-AGDARAAGMGEQGVATSP-D-AYAVQWNPAKLAFLP-DQH-NVGINYTPYLGNLVNDIGLLQAVYANRI--SAFAASLRYFSLGTIN-IKPNEFSIDATYALKLDDQFSMAVSGRFLQSNL------PASSFGVDISGYYQR-WRAGFNISNIGPKVSYDNFIPTNLKLGGGFDFIL-DSYNKIFVGLEFNKLLVPT--------DVNFF--SGIFQSFGDAPD-----------------GFSEEL--------KEVTWSLATEYTYNDVFALRAGYFNESDIKGARKFATLGAGFEFNS-IDLDLSYLFS-T--PLENTLRFGLTFTF- 												
Hymenobacter_sp._APR13							-----------------L-TTAVPILTI-SPDSRAAALGEAGVATSP-D-ANAGYHNAGKLGFVT-TKY-SFSPSYSPWLRNVTDDMGLAYLSGTAKI--SAISASLMYFDLGTISDYNPKEYAFSVAYGQKLTDNFGVGVAARYIRSNL------PGNAAAVDLGAYY-N-LGLGATITNIGNKITYTDFLPTRLKLGFALTREL-DAYNKITLTVDGAKLLTPT--------NKGIV--AAALGSFSDAPG-----------------GFSEEI--------REINLSAGAEYTYNDLLMARVGYFYEPRVKGDRQYLSFGLGVRYQV-FGVDGAYLVP----PLSQTIRISLHFNF- 													
Tenacibaculum_sp._LPB0136						-----------------T-TTATPFLLI-PADARAGGMGDIGVATSS-D-AFSLFHNASKIAFNE-NQL-SIGASYVPWLRNLTDDIFAGNVSVVNRF--QAWGVDLKYFSLGQINYLNPSELAISGYYSLKLSEGFSMGVGLKYINSNY------AINSFAVDISGYYRR-YRLGFNIANIGPKVAYTNFIPTNLKLGGGFDFIF-DDYNTLGLNLEFTKLLVP---------DKGWF--EGMFSSF--------------------------EN--------PTPTWALGAEYMYNKAFALRAGYFNESEENGNRQFFTLGAGFEARA-FTVDLSYLIN-A--PLENTLRFSLAFDF- 														
Odoribacter_splanchnicus_DSM_20712				-------------------TGAAQFPEL-TPDVRGVGMGNSGVAATA-N-AFSIYRNAAKSIFST-QKA-EIGYSFTPWLRELKGS-NLHGVAGYWNL--QGITAGFRWFNHSETNTFTPKDWSVDVGYARKLTDDLSVGATARFIRSDM------VANAVAFDLGLYY---WAVGLQASNFGTKIDYGYDQASKVAAGGMIDHVF-TDKHRLQGTLDVACQVLPN----------------------------------------------------------TNWGGSVGVEYTLLQIVAIRGGYHYGEQDNKLQRYGTLGCGVGCHH-IKADFAYLIP----LLKNTWQVALSIDL- 																
Porphyromonas_asaccharolytica_DSM_20707			-----------------V-LTSVPSLNI-NPSARAAGLADMGVSTTP-D-VQSQYFNPAKYAFLS-SKA-GISMSYTPWLAKLVKDIKLMELVGYYKI--QALSASVRYFSFGAIEEAHPNEFAVDFGYGLQLSDSYSMAVALRYIRADN------AGNAFAADIAGFY-L-WTFGFNIKNIGTKISYDMFIPTNLSLGTGLLYPF-DEYNALAFNVEASKLLVPT--------NTSSI--AGIFTSWADAPG-----------------GFKEEL--------QEVSLRLGAEYSYNNRFFLRAGYHYLHPDKGNLQYFTAGAGFKMNV-FSIDASYLVS----PLDQTLRFTIAFDF- 																	
Tannerella_sp._oral_taxon_HOT-286				-----------------I-NTAIPSLSI-APDARGGGMGDIGAATLP-D-IHSQYWNASKYAFME-SKA-GVGISYTPWLRKLVKDVYMAYASGYYKP--SAIGASLRYFSLGEVPNLNPYEMAFDLSYGMKLSENYSMAVALRYIRSDM------PANAVSVDVSGYL-L-WSFGYNVSNLGTKVSFDQFLPANLKIGTGLLYPI-DDYNQIGVYLDLNKYLVPT--------TMNSL--SAALRSFSDAND-----------------GFSEEL--------KEVNVSLGAEYSYNNQFFVRGGYYYENQLKGNRQYFSMGAGFKMNV-FRLDAAYLIS----PLDQTLRFSLSFDM- 																
Maribacter_sp._T28								-----------------I-TTAVPFLTI-AADARSAGMGDMGVATST-D-AFSQQWNPAKFAFAE-QKM-GIGVSYTPYLESIITDISLLNASFYNKL--SAFAVSLRYFTLGEIE-AKPNELALDGSYSLKLSPTFSMAVGGRYIRSNL------AAGSFAVDVAGYYRR-WRGGFNLSNIGGKIQYDNFLPSKLSFGGGFDFIL-DQDNVIGLTAEFTKLLVPT--------NESGF--SGIFNSFSDAPD-----------------GFSEEL--------KEFTWALGAEYTYQDSFMLRTGYFNESEEKGSRKFFTLGAGFKFKA-AQIDLSYLFS-T--PLENTLRFSLTFNL- 												
Maribacter_sp._1_2014MBL_MicDiv					-----------------I-TTAVPFLTI-AADARSAGMGDMGVATST-D-AFSQQWNPAKFAFAE-QKI-GIGVSYTPYLESIITDISLLNASFYNKI--SAFAVSLRYFTLGEIE-AKPNELALDGSYSLKLSPTFSMAVGGRYIRSNL------AAGSFAVDVAGYYRR-WRGGFNLSNIGGKIQYDNFLPSKLSVGGGFDFIL-DQDNVIGITTEFTKLLVPT--------NESGF--SGIFNSFTDAPD-----------------GFSEEL--------KEFTWALGAEYVYQDAFMIRTGYFNESEEKGSRKFFTLGAGFKFKA-AQVDLSYLFS-T--PLENTLRFSLTFNL- 															
Sediminicola_sp._YIK13							-----------------I-TTAVPFLTI-AADARAAGMGDMGVATST-D-AFSQQWNPAKFAFAE-RKM-GIGLSYTPYLESIITDIALLNAGYYNKL--SAFALSLRYFTLGEIE-AKPNELALDGSYSLKLSQTFSMAVAGRFISSNL------AASSFAVDVAGYYRR-WRAGFNVSNLGGKIAYDNFLPTNLKFGAGFDFIL-DQDNVLGITSEFNKLLVPT--------KIGFF--SGVFESFGDAPD-----------------GFSEEL--------KEVTWALGLEYKYQNSFMLRTGYFNESEEKGSRKFFTLGAGFQFKA-TQIDLSYLFS-S--PLENTLRFSLTFNL- 													
Solitalea_canadensis_DSM_3403					-----------------I-TTAVPFLLI-GPDSRAGGMGDAGGSTTA-D-VSSMHWNPAKYAFAE-SKA-GIGLDYSPWLRSLIQDIILAYMSGYYKI--QTIASSVRFFSLGELTQYNPSEYAIDAAYIRKLSEYFSMAIAARYIHSNL------PGNAFACDVAIYY-N-VAWGVNISNIGTKMQY-NFLPTNLRLSGASTFKF-DENNSLAVTLDINKLLVPT----------TVP--AGIFGSFSDAPG-----------------GFKEEM--------QEINFASGLEYWYSNLIALRTGYFYENPNKGNRQYFTVGAGLKYDD-ISFDFSYLIP----PMEKTLRFSLLFNF- 															
Gramella_flava_JLT2011							-----------------I-TTAVPFLLV-AADARAAGMGDQGVATSP-D-VFSQQWNPAKYAFAS-REN-GISVSYTPYLSEIVNDIFLGSLNYYHKL--SALAGSLRYFSLGSIE-VNPNELTFDLSYSLKLSEQVSMAVAGRYLRSDL------AASTFGVDVAAYYEQ-WRLGANISNIGPKMKYDNFIPTNLKIGGGFDFIF-DSENKLGTYLEVNKLLVPT--------SIGSI--EGIFKSFGDAPD-----------------GFSEEL--------KEFTLALGAEYWYREKFALRAGYFNESDQKGFRKFFSLGAGFAYQS-VVIDASYLFN-T--PLEGTLRFGLSFNF- 													
Hymenobacter_swuensis_DY53						-----------------I-TTAVPILTI-SPDARSSALGEAGVAISP-D-ANAGYYNPGKLGFVR-YQY-SAAASYTPWLASIANDMGLAYLSGTSKL--STISANLMYFDLGQIDSFNPKEYAFTVGYGQKLSDNFGVGLNARYVRSNL------PGNAIAVDLGAYY-N-LALGAAVSNIGNKITYTDFLPTNLKLGTAITREL-DAYNRLTVTVDANKLLVPT--------NYGIV--RGITSSFSDAPG-----------------GFSEEM--------KEINLSAGLEYVYNDLLMARVGYFYENPMKGDRQYLSFGAGVRYQV-FGVDGTYLVP----PLAQTLRVSLHFNF- 														
Rufibacter_sp._DG31D							-----------------I-TTAVPVLLV-APDARAAAMGDAGVATSP-D-VNSPHWNPAKLGFLE-SDF-EASLSYTPWLRNVVDDMYLAYLSAHKKL--SSIALSMLYFDLGEIVPFNPKEYAINLSYGQKLSENLSLGVGARYIRSNL------PGNSASVDLGIYY-N-LALGGNISNVGAKISYSDFLPTNLRLGTAITMEL-DPYNKLTLAIDGNKLLVPY--------QTNVF--SGIFKSFTDAPG-----------------GGSEEL--------KEVTLSTGLEYWYDNMFAARAGYFFENELKGGRQFLAMGLGIRYQK-FGVDAAYMVP----PLAQTIRFSLHFKL- 													
Capnocytophaga_sp._oral_taxon_323				-----------------I-STAFPFLIL-NSDAISAGKGEVGVASSP-D-VFSQRVNASKYIFLP-TSS-AVAINYMPFTHRAVRDVFLGGITFYKK---DAFGANFSYFSIGDVNTFKPTELSLEGSYSLQLSQSFAMGVTSRFLSSQL------VARALAFDIAGYFYR-YTWGFQLSNVGTKVKYDFYLPTQLKLGAGFLLQT-DSYNEWELSIEAQKYLVPT--------DKDII--EALITSFYDAPN-----------------GFREEF--------HEINWAVGLEYKYNQSFFLRSGFFYQHKDKGDRKFLSIGAGFAFNN-WQMDVAYPFS-F--PFN-TFKINLIYRF- 																
Salinibacter_ruber_M8							--------RW----------SSALFLRI-EPDSRAAGMGNAGVATAD-N-ANTIFWNPSGLAFQK-D-T-QVGITHANWLPEFNANLFYEYLVGSYHV--GTFGGNVQYLNLGETEVTNSYQLAISTSYGVKVSERLGVGTSLRYIHSKL------NAATLATDISALYRT-FSAGLNIANLGGTLDFNDPIPANLRFGPALTIDF-DEYNSLTFATDFNKSLVST---------------EALFDSWGSARG-----------------PNGEAS----LSLVEQFTVGTGVEYWYSDLFALRTGYYYENPDNGDRQFLTFGAGLRYNI-VGVDISYLYT----PLANTLRFSLLFNF- 													
Tannerella_forsythia_92A2						-----------------I-HTAIPSLSI-APDARGGSMGDNGAATLP-D-INSQFWNASKYAFME-SKA-GVAISYTPWLRKLVRDVYMAHAAGYYKP--SAIGASLRYFSLGAIPNINPYEMAFDLSYGMKLSDAYSMAVSLRYIRSDL------AANAVAVDVSGYM-L-WSLGYNISNIGSKVSFNFFLPANLKIGTGLLYPI-DEYNQFGVYLDLNKYLVPT--------DMNSL--SGVFKSFSDAPG-----------------GFNEEL--------QEINVSLGAEYSYNNQFFVRGGYYYENAMKGNRQYFSMGAGFKMNV-FQLDAAYLIS----PLDQTLRFSLSFDM- 														
Tannerella_forsythia_3313						-----------------I-HTAIPSLSI-APDARGGSMGDNGAATLP-D-INSQFWNASKYAFME-SKA-GVAISYTPWLRKLVRDVYMAHAAGYYKP--SAIGASLRYFSLGAIPNINPYEMAFDLSYGMKLSDAYSMAVSLRYIRSDL------AANAVAVDVSGYM-L-WSLGYNISNIGSKVSFNFFLPANLKIGTGLLYPI-DEYNQFGVYLDLNKYLVPT--------DMNSL--SGVFKSFSDAPG-----------------GFNEEL--------QEINVSLGAEYSYNNQFFVRGGYYYENAMKGNRQYFSMGAGFKMNV-FQLDAAYLIS----PLDQTLRFSLSFDM- 														
Tannerella_forsythia_KS16						-----------------I-HTAIPSLSI-APDARGGSMGDNGAATLP-D-INSQFWNASKYAFME-SKA-GVAISYTPWLRKLVRDVYMAHAAGYYKP--SAIGASLRYFSLGAIPNINPYEMAFDLSYGMKLSDAYSMAVSLRYIRSDL------AANAVAVDVSGYM-L-WSLGYNISNIGSKVSFNFFLPANLKIGTGLLYPI-DEYNQFGVYLDLNKYLVPT--------DMNSL--SGVFKSFSDAPG-----------------GFNEEL--------QEINVSLGAEYSYNNQFFVRGGYYYENAMKGNRQYFSMGAGFKMNV-FQLDAAYLIS----PLDQTLRFSLSFDM- 														
Barnesiella_viscericola_DSM_18177				-----------------I-NTGVTSLSI-TPDSRGASLGDLGAATDP-D-VNSQFWNPSKYAFAY-SQA-GVSLSYTPWLRKLVNDIYLAYLAGYWKL--QALSASLRYFSLGEIVSITPYEMAFDVGYSRKLSEKFSMGVVFRYIYSDL------GASAFAADISGYY-Q-WSLGFNISNIGTKVSYDAFLPTNLKIGTSFLFPL-ADYNTLSLNLDFNKLLVPS--------NTSPI--TGIFQSFSDAPG-----------------GFKEEL--------REINFSIGAEYSYNQQFFLRAGYFNENKYKGNRKYFSFGAGFSLNV-LKIDAAYMVA----PLDQTLRFTLSFDM- 																
Petrimonas_mucosa								-----------------I-PVAVPSLQI-APDARGGGMGDIGAATMP-D-LYSQYWNAAKYPFIS-GTS-GFSVAYTPWLSRLVNDIDLVYLSGFWKF--NAISASFRYFSLGDVEAVSPHEYAMDVAYSRRLSETFSGAVTLRYIRADY------PGNAFSADISGYN-L-LGFGFNLSNIGTKISYDMFLPANLRLGASLGLPV-DNKNTISFSADINKLLVPT--------EISPV--SGIFKSFGDAPG-----------------GFREEM--------QEVMWSVGVEYTNNNRFSLRTGYYHESEYKGNRRYVAFGAGFRMES-FQIDAAYLVS----PLDQTLRLSLGVDL- 												
Lacinutrix_sp._5H-3-7-4							-----------------I-TTGMPFLLI-APDARAAGMGDMGVATSV-D-AFSQKWNPAKYVFSE-AKS-GVSLSYTPYLSKLVNDIGVGYVSYFNRI--SAVGASLTYFSLGEIE-QKPNEFALDLSYTLRLSDQFGMAVAMRYLRSDL------PASTFGVDITGFYQR-WRMGFALQNLGPTFTYTNFQPTTLRLGAGFDFIF-DQYNTLAVTAEFTKLLVPT-------EDVSFI--SGIFQSFGDAPG-----------------GFKEEL--------QEFTYALGAEYKYQDAFAFRAGYFNEHEEKGARKFFALGAGFKYNV-VNVDLSYLFS-A--PLESTLRFSLTFNL- 													
Gramella_sp._LPB0144							-----------------I-TTAVPFLLV-AADARAAGMGDQGVATSA-D-VFSQQWNPAKYVFSK-HEN-GVAVSYTPYLSEIVNDIFLGSLNYYHRI--SAVASSLRYFSLGSIE-VNPNELTFDVSYALKLSETFSMAVAGRYLRSDL------AASTFGVDVAAFYQR-WRLGANIANVGPKMKYDNFIPTNLKLGGGFDFIF-DAQNKLGTYVEFNKLLVPT--------SIGSI--EGVFKSFGDAPD-----------------GFSEEI--------KEFTWALGAEYWYQDKFALRAGYFNESEDKGFRRFFSLGAGFAYES-VIIDASYLFS-T--PLEGTLRFGLSFNF- 													
Winogradskyella_sp._PG-2						-----------------I-TTGVPFMLI-APDARSAALGDMGVATSV-D-GFSQQWNPAKYVFSE-AKS-GVSLSYTPYLSKLVNDISISYATYFNRL--SAVSASFKYFSLGEIT-VKPNEFTADVAYTLRLADQFSMAVAMRYMRSDL------AASTFGVDITGYYQR-WRAGFAIQNLGPKFKYDNFQPTNLRLGAGFDFIF-DEYNKLGITAEVSKLLVPT--------NVSFI--NGIFQSFGDAPG-----------------GFSEEL--------REFTYSLGAEYTYQENFSFRMGYFNEAEDKGARKFFALGAGFKYTT-INIDLSYLFS-A--PLENTLRFSLTFNF- 														
Polaribacter_sp._LPB0003						-----------------I-TTAAPFMLI-VPDARAGGMGDMGVATST-D-AWSLFHNPAKIAFSD-RQI-KTGITYSPWLRNLTDDIFVGSAAYINRF--AAWGADFKYFSLGQIDTINPNEFVATGSYALKLSETFSMGVSLKYLRSNL------PINSFAVDVSGYYQR-YRIGFNIANIGPKVSYTDFIPTNLKFGGGFDFIL-DDYNIISTNVEFTKLLVPT--------AKGWI--QGIFGSFGDAPG-----------------GFSEEL--------SEITYALGAEYLYNQAFALRGGYFHESVDKGSRQYFTLGAGFRTNA-LNIDLSYLIN-S--PLENSLRFSLSFDL- 														
Pontibacter_korlensis							-----------------V-TTAVPILTV-GPDSRASALGDAGVALSP-D-ANASYWNPAKLGFVK-NDM-SVAFSYSPWLRNIVDDMSLNYLSGYKKL--SAISLSLMYFDLGEIQNYNPKEYAVAVSYGQALSENFSLGISARFIHSNL------PGNTAAVDVGVYY-N-LALGANISNIGGKIAYSSFLPTNLKVGTALKYNL-DAYNSLTFVLDANKLLVP---------DQSVV--SGIFSSFGDAEG-----------------GASEEL--------KEVNISTGVEYWYNQLFAARVGYFYEHPDKGGRKYLSAGLGIRYQK-FGLDAAYLIP----PLADTWRFTLALNL- 													
Wenyingzhuangia_fucanilytica					-----------------I-TTVAPFLNI-VTDARAAGMGDVGVASTA-D-GNAIYHNAAKMVFHK-KEV-TASVNYTPWLRNLTDDIYVGNISYQQRI--SAFGGGIKYFNYGEVQ-ASPYELAIDGAYSLKLSNNYSMAVALRYVRSDL------PTNAFAVDISGYYMV-ARAGFNISNVGPKVTVLGFLPTNLKLGGGFDFIV-DDFNQLGVTLEFTKLLVPA--------DKNFL--QGMFASFSDAPG-----------------GFKEEL--------QEVTIGIGAEYLYNNAFAFRAGYFKENENKGNRNFFTLGAGFKASS-FNVDLSYLAS-N--PLENTLRFSISFDL- 															
Hymenobacter_sp._PAMC_26554						-----------------I-TTAVPILTL-SPDARGAALGDAGVATSP-D-ANAAFYNPGKLGFVD-YKY-AFSPSYSPWLRQITDDMSLSYLSGYGKV--GAFAASLLYFNLGQIDSFNPKEYAVTVSYGQKLGENFGVGISARYVRSDL------AGNSFAADLGAYY-N-FAYGLAITNLGNKMVYQSFLPTTLRLGTAITREI-DSYNKITLAIDATKLLVPS--------QQGPI--GAIFSSFSDAPG-----------------GFHGEL--------QEINLHAGAEYWYNNTIAARVGYFYENPHVGARQYLSFGLGARLSV-FGVDGTYLVP----PLAQTIRVSLHFNL- 														
Aequorivita_sublithincola_DSM_14238				-------------N---I-TTGVPFMLI-GADPRSGGMGDIGVVTSA-D-AFSQQWNPAKYAFAL-SKQ-GVGATYTPYLNKLVNDIFLGNLTYYNRL--SAVAASFRYFSQGEIE-VKPNELLFDVSYALRLSERFSMAVAGRYIRSDL------AASSVAVDVAGYYQR-WRLGFNISNIGPKLKYDSNLPTNLALGGGFDFIL-DEYNKVGISAEVNKLLVPT--------NKSFF--SGIFSSFSDAPD-----------------GFSEEL--------KEFTWALGAEYWYQDVFALRGGYFNESDVKGGRKFATIGAGFRYTF-IGIDLSYLFS-T-SPLDGTLRFGLTFNF- 																
Hymenobacter_sp._PAMC_26628						-----------------I-TTAVPILTL-SPDSRSAALGEAGVALSP-D-ANAAFYNAGKLGFVP-YKY-SVSPSYTPWLRSITDDMGLSYLSGYAKV--SAVAASLMYFDLGQIQTFNPKEYALTVSYGQKLSENFGLGVSARYIRSNL------PGNAASVDVGAYY-N-IGFGATISNIGNKMTYTSFLPTTLKLGTALTRQI-DQYNKITLAIDVSKLLVPS--------QKSII--SAALGSFSDAPG-----------------GFKEEL--------QEINLSGGLEYSYNDLLYARAGYFYENPDKGARQYASFGLGVRYQV-FGIDGAYLVP----PLAQTIRVSLHFNF- 														
Spirosoma_linguale_DSM_74						--------------------SSVPFLNF-TPDARSGALGEAGVALGEAD-ANAIFWNPSKLVFAK-QDK-GASISYTPWLRNLIGDMYYTYLSGYSKV--SVVGGSLMYFDLGTVDSFNSREYAITATFAQRLSQNFSLAVDLKYLSSNL------PGSTAAADISAYY-G-WAFGGMISNLGGRINYGYFIPTNLRLGTRFTLFS-DQYNKFNFVLDANKLMVPT--------NKNYF--SSVFGSFADAPG-----------------GFSEEL--------KEITISTGIEYWYNDQFAARVGYFNESNQKGGRKYVTTGIGLRLQDRFGVDFSYLLP----PLAETFRISLLFNF- 														
Leadbetterella_byssophila_DSM_17132				-----------------I-YTAVPFLSI-SPDARAAALGDAGAATSF-D-ANAMHWNPGKLAFSD-SRY-GGSFSYTPWLRQIVDDMALLNASGYYKI--QTIGASVNFFNQGEIQRFISNEFSLAAGIAQKLSSDYSLGLNIKYIHSNL------PGQTAAMDLGFYY-D-VDYGIVLQNLGGKINYGYFLPANLKVGTQLSFRP-DLSNRFSFIVDFNKLLVP---------QMSAM--KAIFKSFGDAED-----------------GFREEL--------AEITTSVGFEYSYQEIVALRAGYFHESKHKAGNQYITAGAGVTLKERLKLDLAYLIP----PLANTWRVTLRIQV- 																
Prevotella_sp._oral_taxon_299_str._F0039		-----------------V-TTSVTSQSV-APDARAGGMGDVGAATDP-D-VASQYWNVAKYPFAI-SRA-GVALNFTPWLRKLVNDMNLAYLSGYYRI--SAVSASLRYFSLGEVQTINPYEMSVDAGYSLMLSEKFSIGTAVRFIYSDL------PGSAFAADLGAYY-Q-LGLGLNISNIGSKISFGYFIPTNLRLGTSLMVPI-DEYNRITFAADANKLLVPT--------DVSSI--SGIFKSFGDAPN-----------------GFKEEL--------QEIQWSLGAEYVYNDKFTLRAGYHHESENKGNRKYFTMGAGFKMNV-FSLDAGYVIS----PLDQTLRFTLTFDM- 																		
Polaribacter_sp._MED152							-----------------I-TTATPFLLI-VPDARAGGMGDMGVATSA-D-AWSLFHNPAKTAFGD-RQI-KTGLSYSPWLRNLTDDIFVGAASYINRF--AAWGAEFRYFSLGQIDTINPNEFVFSGSYALKLSETFSMGVGLKYIRSNL------PVNSFAVDVSGYYQR-YRLGFNIANIGPKVSYTDFIPTNLKVGGGFDFIL-DDYNIISTNVEFTKLLVPT--------EKGWI--QGIFGSFGDAPG-----------------GFSEEL--------SEITYALGAEYLYNNAFALRAGYFHESQDKGNRQYFTLGAGFKTNA-LNVDLSYLIN-S--PLENSLRFTLSFDL- 													
Flavobacterium_johnsoniae_UW101					-----------------I-TTGVPFLLV-AADARAAGLGDQGVATSS-D-VFSQQWNPAKYAFAE-DAQ-GLSISYTPYLTDLANDISLGQVTYYNKI--SAFAGSFRYFGFGGIEEVNPNEFALDGSYSLKLSETFSMAVAARYIRSNL------AAGSFAVDVAGFYQR-WRAGFNIQNLGPKISYDNFLPANLRVGGGFDFIF-DDYNKLGVSLELTKLLVPT--------DIGWV--SGIFKSFGDAPG-----------------GFSEEL--------KEITYSAAAEYMYQDAFAMRLGYYHESPMKGAKQFFSLGAGFKYSM-IKVDVSYLFS-A--PLENTLRFSLTFNF- 															
Salegentibacter_sp._T436						-----------------I-TTAVPFLLV-AADARAAGMGDQGVATSA-D-VFSQQWNPAKYAFAT-SEH-GIGVSYTPYLSDIVSDIFLGNISYYHRI--SAVASSLRYFSLGSIE-VNPNELTFDVSYSLRLSDNISMAVAGRYLHSDL------AANSFGVDVAAYYQV-WKAGANISNIGPKMKYENFIPTNFKVGTGFDFIF-DIENRLGAYVEFNKLLVPT--------DIGAI--EGIFTSWGDAPG-----------------GFGEEL--------REVTWALGAEYMYRETFAFRAGYFSESLTKGSRRFASFGAGFKYEQ-VNIDISYLFS-T--PLEGTLRFGLTFNF- 														
Zunongwangia_profunda_SM-A87					-----------------I-TTAVPFLLV-AADARAAGMGDQGVATSA-D-VFSQQWNPAKFAFAT-SEH-GIGISYTPYLSDIVSDIFLGDLSYYYKI--SAFAGSLRYFSLGTIE-VNPNELTFDVSYSLKLSETFSMAVAGRYLRSDL------AAGSFGVDVAAFYQV-WRFGVNISNIGPKMSYDNFIPTNLRLGGGFDFIL-NPDSRLGVYLEFNKLLVPT--------TTTAI--GGIFESFTDAPG-----------------GLSEEL--------KEVTWALGTEYSFRDAIKLRAGYFNESNEKGYRKFVSVGGGFKYENFVIIDISYLFS-T--PLDKTLRFGLTFNF- 															
Flammeovirga_sp._MY04							-----------------I-ITAVPFLNI-SPEARGAAMGDMGVATSP-D-VSSSHWNPSKYAFIE-DDW-GASLSYNPWLQKIVGDMSLSYLSAYKRL--QTVGFSMRYFDLGSIQLFNPREYSFDGHFAMQLSDRYSMAVSARYIYSNL------PAHGFAADISGYFRV-FAWGWNVSNIGTKMNYSDFLPTNLKLGTSLTLDL-DAYNKLTFGVDVNKLLVPT--------SVGIL--EGMFNGLTKAPG-----------------GFSEKM--------KEFMWSVGAEYWYNDMFAARMGYFYEHPDKGDRQYMQLGLGIKYQV-VTLDFAYLLS----PLEDTLRFSLSFNFY 													
Echinicola_vietnamensis_DSM_17526				-----------------I-ITAVPFLNF-APDSRHSAMGDAGVATTP-D-ANSIHWNAAKLAFAE-DEM-GFALSYSPWLGKLVPDMSLSYLTGYMRI--STFGIDLRYFNMGDIQQFNPRDIAIGTNYSRKLSETLSLGISARFIHSNI------PGISVGVDVGVYQ-Y-WSWGANISNIGPKLTYNDYIPTNLRIGTALETAL-DENNTLTFALDLNKLMVPT--------DRQLL--SAMFGSFADAPD-----------------GFSEEM--------QELMISFGVEYEYAEKFALRTGYFYENKHKGGRQYFTMGVGFDLKR-LGFDFSYLVP----PLAETLRFSLAYNI- 																
Weeksella_virosa_DSM_16922						-----------------I-FTGAPFLRI-SPDARAGGLGDQGVATSA-D-NHSQYWNAAKYAFSK-DYS-GVAFTYTPYMSSFTDDVFLLNATFFTFLGQSTLSASLYYFKMGDIEIAKPNEFSFDLAYGLRMSDNYSMAVTGRFIRSDL------PANSFAVDIAGFYEK-LRGGFQISNIGPKLDY-SYLPTNLRLGVGYDFKF-DEYNKLSVSTEFAKLLVPT--------NKGVL--AGMFSSFGDAPN-----------------GGKEEL--------QEITYAIGAEYSYNEALFVRAGYFHESQWKGDRQHLTLGLGLKYNS-FGFDASYLIP-T--ALENTLRFGISWNF- 														
Marivirga_tractuosa_DSM_4126					-----------------I-TTAMPFLLI-SPDSRAAGMGDVGAALSA-D-ANAMQWNAARLAFVE-NEI-GASFSYSPWLRSIVDDMSLSYLSGYYKI--QVVGVSMKYFDLGNIFNFAPKEFSISAAYARKLSDNLSASLTGKFARSNL------PATAIGVDLGLFY-E-FSSGLQIANISNKISYSQFLPINLKLGTAFTTAL-DPYNKLTVALDLNKLMVPT----------TLL--EGMFGSFGDAPG-----------------GFQEEM--------REITISTGIEYLYNNVFAVRTGYFYEHFTKGGRQYFTAGLGFRYQV-LGLDFSYLIP----PLAETLRFTAVFKF- 															
Hymenobacter_sp._DG25B							-----------------I-TTAVPILTL-SPDSRSAALGEAGVAISP-D-ANSMYYNAGKLGFVP-YNT-SVSPSYTPWLRSITDDMGLAHVSAYHRV--SAFGASLTYFDLGSIQDFNPKEYAFSVSYGQRLSENLGVGVAARFIHSNL------PGNAAAVDLGLYY-N-LAFGAAIANIGNKISYTNFLPTNLKIGTAITKEL-DPYNKLTFTIDANKLLVPS--------GKSVV--SAILGSFSDAPG-----------------GFKEEM--------QEINLSAGIEYWYKDMLAVRAGYFYENPQKGARQYLSLGAGLRYQV-FGVDAAYLVP----PLSQTLRLSLHFNF- 													
Hymenobacter_sp._DG25A							-----------------I-TTAVPILTL-SPDSRSAALGEAGVAISP-D-ANSMYYNAGKLGFVP-YNT-SVSPSYTPWLRSITDDMGLAHVSAYHRV--SAFGASLTYFDLGSIQDFNPKEYAFSVSYGQRLSENLGVGVAARFIHSNL------PGNAAAVDLGLYY-N-LAFGAAISNIGNKISYTNFLPTNLKVGTAITKEL-DPYNKLTFTFDANKLLVPS--------GKSVV--SAILGSFSDAPG-----------------GFKEEM--------QEINLSAGVEYWYKDMLAVRAGYFYENPQKGARQYLSLGAGLRYQV-FGVDAAYLVP----PLSQTLRLSLHFNF- 													
Tenacibaculum_dicentrarchi						-----------------I-TTATPFLLI-SSDARAGGMGDVGVATSA-D-AFSIFHNPAKTAFNK-NKI-NIGLNYTPWLRNLTDDIFVGNISYVNRF--SAFGVDLKYFSLGQIDYKNPNEFSITGIYSMKLSENFSMGVGLKYINSNL------AVSAFAVDISGFYQR-YRLGFNIANIGPKVAYTYFIPTNAKFGGGFDFIL-NSENTVGLNLEFAKLLVP---------SRGWI--EGMFTSLGDR-------------------DFSEEL--------QETTWALGTEYIYNNAFALRAGYFHESKEKGQRQFLSLGTGFTAKA-FTLDLSYLVN-T--PLENTLRFSLSFDL- 														
Flavobacteriaceae_bacterium_3519-10				-----------------V-LTGAPFLRI-SPDARSGGMGDQGVATTT-D-AFSQFWNAAKYPFST-TTA-AVGVNYTPYMGKLTNDVFLLYATYHQFLGESTLSASIYYFNMGEVTISKPNEFSFDVAYGLKLSDTYSMAVTGRFIRSDL------PANTFAVDVSGYFQR-ARGGFSVQNLGPRLDY-SYLPTMARLGAGYDLFI-DDLNRVGVNFEASKLLVPG--------NVGVI--EGIGKSFSNE---------------------------------KSMMFSGAVEYEYDNAFAVRGGYFHESEEQGARQFATVGVGLKYQS-FGLDMSYLIN-T--ALDNTLRFGLTWNI- 																
Salinibacter_ruber_DSM_13855					--------------------SSALFLRI-EPDSRAAGMGNAGVATAD-N-ANTIFWNPSGLAFQQ-D-T-QVGITHANWLPEFNANLFYEYLVGSYHV--GTFGGNVQYLNLGETEVTNSYQLAISTSYGVKVSERLGVGTSLRYIHSKL------NAATLATDISALYRT-FSAGLNIANLGGTLDFNDPIPANLRFGPALTIDF-DEYNSLTFATDFNKSLVST---------------EALFDSWGAARG-----------------PNGEAS----LSLVEQFTVGTGVEYWYSDLFALRTGYYYENPDNGDRQFLTFGAGLRYNI-VGVDISYLYT----PLANTLRFSLLFNF- 															
Robiginitalea_biformata_HTCC2501				-----------------I-TTAVPFLTI-ASDARASGMGDVGVATST-D-AFSQQWNPAKFAFAE-RKM-GVGISYTPYLESIITDIALLNGSFYNKI--SAFAVSIRYFTLGEIE-VKPNELAIDGSYSLKLSETFAMAVGGRFINSNL------AGSTFAVDVAGYYRR-WRAGFNISNLGGKIKYDNFLPTNLGLGGGFDFIF-DFDNELSLTAEINKLLVPT--------SIGFF--EGVFTSLGDAPD-----------------GFGEEL--------KEMTWALGAEYKYRDQFMLRGGYFNESEEKGFRKFFSLGAGFRYNN-VQIDLSYLFS-T--PLENTLRFSLSFAL- 																
Flavobacterium_indicum_GPTSA100-9___DSM_17447	-----------------I-TTGVPFLLI-AADARSAGMADMGVASSA-D-AYSQQYNPSKYAFSS-RKQ-GFSLSYTPYLTSIANDISLGQITYYNRI--SAFAGSLRYFGLGDIE-VNPNELALDGSYSLKLSETFAMGVAGRYIRSNL------AASTFAVDISGFYQK-YRFGFNLQNLGPKISYDNFLPANLRLGGSFDFIF-DEYSKVSVIGETTKLLVPT--------KIGWV--EGIFKSFGDAPD-----------------GFSEEL--------KEFTWALGAEYWYQDSFALRTGYFNESATKGARKYLTLGAGFKYNI-VKIDVSYLFS-A--PLENTLRFSLTFNF- 																			
Rufibacter_sp._DG15C							-----------------I-TTAVPILLV-APDARAAGMGDAGVATSP-D-ANSPYWNPAKLGFLE-SDF-EASLSYTPWLGEIVNDMYLAYLSGHKRL--SSIAVSLMYFDLGEIVPFNPKEYAVNVSYGQKLSENLSLGVGAKYIRSNL------PGNSAAVDLGIYY-N-LALGGNISNLGAKISYSDFLPTNLRLGTALTYEL-DPYNKITLAIDGNKLLVPY--------QTNVF--SGIFKSFNDAPG-----------------GASEEF--------KEITLSTGLEYWYDNIFAARTGYFYENDLKGGRRYLTMGLGLRYQQ-FGLDAAYLIP----PLSKTIRFSLHFKF- 													
Mucilaginibacter_sp._PAMC_26640					-----------------I-STAVPFLNI-APDSRSGAMGDAGVALSP-D-VNANYWNPAKLAFLE-NND-DISLSYSPWLRHLVPDVSLTYLSYAHKI--NTFGASLRYFNLGSILTYRPNEFSIDGSFARKFGNNLSLGLTLRYIYSNF------AGNAIAAGVSLFY-V-FAFGLHISNIGNKIAYSYFLPTNLKFGVANTWRL-DGASKFTATLDINKLLVPT--------DVSVP--AGFFQSFGDAPG-----------------GFSEEL--------KEYSLSPGIEYMYNNLIALRAGYFYENPNKGNRHYATFGVGLKYQA-YQFDFSYLAA----PLANTLRLSLSASF- 															
Haliscomenobacter_hydrossis_DSM_1100			-----------------V-TSAVPFLRI-VADARSGAMGDAGIAISA-D-PNAMHFNASKLAFAE-DKM-AMSATYTPWLRSLLNDVYMAYLTGYRKL--QTIGFGLRYFSLGSIQTGRPNEFEVSLAYSRKLTEKFSAAVTGKFIYSNL------PAIAGAADFSMTY-D-LTVGLVLSNIGNKVSYTDFLPANFGLGAAYTMNL-DQYNSLTLTTDINKFLVPT--------QESPI--GAIFSSWGDAPE-----------------GISEEL--------REFMFSFGAEYWYDKQFAVRAGYFSEHVRKGARKYLTVGLGLKYNV-FGLNFSYLVP----PLDNTLRFTLLFNF- 																	
Spirosoma_radiotolerans							--------------P-----SSVPFLNF-TPDARSGALGDAGVALGDVD-ANAIFWNPSKLVFAK-QDK-GASISYTPWLRNLIGDMYYTYLSGYSKV--SVVGGSLMYFDLGTVDTFNSREYAITATFAQRLSENFSLAVDLKYLSSNL------PGSTAAADISAYY-G-WAFGGMISNLGGRINYGYFIPTNLRLGTRLTIFA-DQYNKFNFVVDANKLMVPT--------NKNYF--SSVFGSFADAPG-----------------GFSEEL--------KEVTISTGVEYWYNDQFAARVGYFNESNAKGGRKYVTTGIGLKLQQRFGVDFSYLLP----ALSETFRISLLLSL- 													
Riemerella_anatipestifer_CH3					-----------------V-LTGAPLLRI-SPDARAGGMGDQGVATSS-D-AFSQFWNAAKYPFSK-TSS-SVGVSYTPYMSKLTNDVFLLYAGYHTFLGESTLGASIYYFNMGQVDTVTPNEFAIDLSYGLKLSDTYSMAVTGRYIRSDF------PANSFAVDVSGFYQQ-ARAGFAIQNLGPKLDY-SYLPTTFRIGGGYDVFL-DDVNKVGLSVEASKLLVPG--------NVGVM--EGIGKSFSNP---------------------------------QSLMLSGALEYSYDNAFAVRTGYFRESELQGGRQFATVGIGFNYQS-FGLDVSYLIN-T--ALDNTLRFGLTWNI- 															
Riemerella_anatipestifer						-----------------V-LTGAPFLRI-SPDARAGGMGDQGVATST-D-AFSQFWNAAKYPFSK-TSS-AVAVNYTPYMSKLTNDIFLLYAGYHTFLGDSTLGASIYYFNMGQVDSVTPNEFAIDLSYGLKLSDTYSMAVTGRYIRSDF------PANSFAVDVSGFYQQ-ARAGFAIQNLGPKLDY-SYLPTTFRIGGGYDVFL-DDVNKVGLSVEASKLLVPG--------NVGVM--EGIGKSFSNP---------------------------------QSLMLSGALEYSYDNAFAVRTGYFRESQLQGGRQFATVGIGFNYQS-FGLDVSYLIN-T--ALDNTLRFGLTWNI- 														
Riemerella_anatipestifer_RA-CH-2				-----------------V-LTGAPFLRI-SPDARAGGMGDQGVATST-D-AFSQFWNAAKYPFSK-TSS-AVAVNYTPYMSKLTNDIFLLYAGYHTFLGDSTLGASIYYFNMGQVDSVTPNEFAIDLSYGLKLSDTYSMAVTGRYIRSDF------PANSFAVDVSGFYQQ-ARAGFAIQNLGPKLDY-SYLPTTFRIGGGYDVFL-DDVNKVGLSVEASKLLVPG--------NVGVM--EGIGKSFSNP---------------------------------QSLMLSGALEYSYDNAFAVRTGYFRESQLQGGRQFATVGIGFNYQS-FGLDVSYLIN-T--ALDNTLRFGLTWNI- 																
Riemerella_anatipestifer_Yb2					-----------------V-LTGAPFLRI-SPDARAGGMGDQGVATST-D-AFSQFWNAAKYPFSK-TSS-AVAVNYTPYMSKLTNDIFLLYAGYHTFLGDSTLGASIYYFNMGQVDSVTPNEFAIDLSYGLKLSDTYSMAVTGRYIRSDF------PANSFAVDVSGFYQQ-ARAGFAIQNLGPKLDY-SYLPTTFRIGGGYDVFL-DDVNKVGLSVEASKLLVPG--------NVGVM--EGIGKSFSNP---------------------------------QSLMLSGALEYSYDNAFAVRTGYFRESQLQGGRQFATVGIGFNYQS-FGLDVSYLIN-T--ALDNTLRFGLTWNI- 															
Chryseobacterium_sp._StRB126					-----------------V-LTGAPFLRI-APDARSGGMGDQGVVTSP-D-AFSQFWNAAKYPFSR-TSS-SVGLTYTPYMGKLTNDVFLLYGAFHKFLGQSTISASIYYFNMGEVEVSKPNEFSIDVAYGLKLSDSYSMAVTGRFIRSDL------AANSFAVDISAYYTK-LNAGLAIQNLGPKLDY-SYLPTMARLGIGYDMYL-DDLNRIGLSVEGSKLLVPG--------NVGPI--AGIGKSFKNP---------------------------------NSIMYSGALEYSYDNAFSVRGGYFHESEEQGARQFATAGIGLKYRS-FGLDLSYLIN-M--ALDNTLRFGLTWNI- 															
Riemerella_anatipestifer_RA-CH-1				-----------------V-LTGAPLLRI-SPDARAGGMGDQGVATSS-D-AFSQFWNAAKYPFSK-TSS-SVGVSYTPYMSKLTNDVFLLYAGYHTFLGESTLGASIYYFNMGQVDTVTPNEFAIDLSYGLKLSDTYSMAVTGRYIRSDF------PANSFAVDVSGFYQQ-ARAGFAIQNLGPKLDY-SYLPTTFRIGGGYDVFL-DDVNKVGLSVEASKLLVPG--------NVGVM--EGIGKSFSNP---------------------------------QSLMLSGALEYSYDNAFAVRTGYFRESQLQGGRQFATVGIGFNYQS-FGLDISYLIN-T--ALDNTLRFGLTWNI- 																
Riemerella_anatipestifer_ATCC_11845___DSM_15868	-----------------V-LTGAPFLRI-SPDARAGGMGDQGVATSS-D-AFSQFWNAAKYPFSK-TSS-SVGVSYTPYMSKLTNDVFLLYAGYHTFLGESTLGASIYYFNMGQVDTVTPNEFAIDLSYGLKLSDTYSMAVTGRYIRSDF------PANSFAVDVSGFYQQ-ARAGFAIQNLGPKLDY-SYLPTTFRIGGGYDVFL-DDVNKVGLSVEASKLLVPG--------NVGVM--EGIGKSFSNP---------------------------------QSLMLSGALEYSYDNAFAVRTGYFRESQLQGGRQFATVGIGFNYQS-FGLDISYLIN-T--ALDNTLRFGLTWNI- 																			
Fluviicola_taffensis_DSM_16823					-----------------I-TTALPFLGI-NPDSRSGAMGDAGTALSP-N-SSSILWNTAMLNFSE-SKS-EIGISYTPWLRQLTSDMHLSYLSGYARI--HVVGGALRYFSLGEITEFKPNEFELTLAYAFKLAEKHSVGINGKFAYSNL------AAIAGIADISYAFRI-YSFGLTINNVGNKVAYSDFLPTSLKIGNAYTAKI-DKYNKLTVSVDVSKLLVPT--------NVGVV--VGMVQSFYDAPGKNDNGDPVLNEDGTAQVKFGEEM--------REIMIGSGLEYWYNDIFALRGGYFYENISKGGRQFFTVGVGFKYNI-FAFDFSYLAS----PLANTMRFTLRFTL- 															
Chryseobacterium_gallinarum						-----------------V-LTGAPFLRI-APDARSGGMGDQGVVTSS-D-AFSQFWNAAKYPFSS-SSS-SIGLNYTPYMGKLTNDVFLLYAAFHKFLGQSTISASIYYFNMGQVDTSKPNEFSIDVAYGMKLSDSYSMAVTGRFIRSDL------AANSFAVDISGYYTK-VNAGFAVQNLGPKLDY-SYLPTMARLGVGYDMYL-DDLNRIGISVEGSKLLVPG--------NVGVM--AGIGKSFKNK---------------------------------NSIMYSGALEYSYDNAFSVRGGYFHESEEQGARQFATAGIGLKYRS-FALDLSYLIN-M--ALDNTLRFGLTWNI- 														
Flavobacterium_psychrophilum					-----------------I-TTGVPFLLI-ASDARAAAMGDNGVATSP-D-AFSQLYNPAKYAFSI-KKQ-GFAVSYTPYLTALVNDISLGQLNYFNKI--SAIGTSLRYFSLGEIQ-VKPNELALDLSYSLKLSEKFSMAVAGRYIRSSL------AASTFAIDVAGYYQR-WRGGFNLQNIGPKLNYDNFLPSNLRIGGGFDFIL-DDYNKISTNVEFSKLLVPT--------AIGWT--SGIFKSFGDAPG-----------------GFSEEI--------KEFTYAIGAEYWYQDSFAFRLGYFHESEEKGKRKYFTLGAGFKYNV-VTLDVSYLFS-A--PLENTLRFSLTFNF- 															
Flavobacterium_psychrophilum_JIP02_86			-----------------I-TTGVPFLLI-ASDARAAAMGDNGVATSP-D-AFSQLYNPAKYAFSI-KKQ-GFAVSYTPYLTALVNDISLGQLNYFNKI--SAIGTSLRYFSLGEIQ-VKPNELALDLSYSLKLSEKFSMAVAGRYIRSSL------AASTFAIDVAGYYQR-WRGGFNLQNIGPKLNYDNFLPSNLRIGGGFDFIL-DDYNKISTNVEFSKLLVPT--------AIGWT--SGIFKSFGDAPG-----------------GFSEEI--------KEFTYAIGAEYWYQDSFAFRLGYFHESEEKGKRKYFTLGAGFKYNV-VTLDVSYLFS-A--PLENTLRFSLTFNF- 																	
Flavobacterium_psychrophilum_FPG3				-----------------I-TTGVPFLLI-ASDARAAAMGDNGVATSP-D-AFSQLYNPAKYAFSI-KKQ-GFAVSYTPYLTALVNDISLGQLNYFNKI--SAIGTSLRYFSLGEIQ-VKPNELALDLSYSLKLSEKFSMAVAGRYIRSSL------AASTFAIDVAGYYQR-WRGGFNLQNIGPKLNYDNFLPSNLRIGGGFDFIL-DDYNKISTNVEFSKLLVPT--------AIGWT--SGIFKSFGDAPG-----------------GFSEEI--------KEFTYAIGAEYWYQDSFAFRLGYFHESEEKGKRKYFTLGAGFKYNV-VTLDVSYLFS-A--PLENTLRFSLTFNF- 																
Flavobacterium_psychrophilum_FPG101				-----------------I-TTGVPFLLI-ASDARAAAMGDNGVATSP-D-AFSQLYNPAKYAFSI-KKQ-GFAVSYTPYLTALVNDISLGQLNYFNKI--SAIGTSLRYFSLGEIQ-VKPNELALDLSYSLKLSEKFSMAVAGRYIRSSL------AASTFAIDVAGYYQR-WRGGFNLQNIGPKLNYDNFLPSNLRIGGGFDFIL-DDYNKISTNVEFSKLLVPT--------AIGWT--SGIFKSFGDAPG-----------------GFSEEI--------KEFTYAIGAEYWYQDSFAFRLGYFHESEEKGKRKYFTLGAGFKYNV-VTLDVSYLFS-A--PLENTLRFSLTFNF- 																
Cellulophaga_baltica_18							-----------------I-TTAVPFLTI-SADARASGMGDIGVATSV-D-AYSQQWNPAKFAFAE-QKM-GIGISYTPYLESIITDIALLNASFYNKI--SAFAASIRYFTLGEIE-TKPNEFAIDGSYSLKLSETFAMAVGARFISSNL------AASAFAVDIAGFYRR-WRLGFNLSNLGNKISYDNFLPTNLKFGTGFDFIF-DADNKLALSTEFNKLLVPT--------EIGFL--SGVFKSFNDAPD-----------------GFSEEL--------KEFTWALGAEYSYQDAFMLRTGYFNESEEKGSRKFFSLGAGFKFKA-AQVDLSYLFS-S--PLENTLRFSLTFNL- 													
Cellulophaga_baltica_NN016038					-----------------I-TTAVPFLTI-SADARASGMGDIGVATSV-D-AYSQQWNPAKFAFAE-QKM-GIGISYTPYLESIITDIALLNASFYNKI--SAFAASIRYFTLGEIE-TKPNEFAIDGSYSLKLSETFSMAVGARFISSNL------AASAFAVDIAGFYRR-WRLGFNLSNLGNKISYDNFLPTNLKFGTGFDFIF-DADNKLALSTEFNKLLVPT--------EIGFL--SGVFKSFNDAPD-----------------GFSEEL--------KEFTWALGAEYSYQDAFMLRTGYFNESEEKGSRKFFSLGAGFKFKA-AQVDLSYLFS-S--PLENTLRFSLTFNL- 															
Pseudopedobacter_saltans_DSM_12145				-----------------I-STGVPFLLV-APDAKAGAMGEVGVATAP-D-GNSIHWNPSKLAFLK-DSY-GVSVSYSPWMQKFVPDINIAYLSGYYRL--NVLGGSLRYFSYGDIQTYNPNELSVDASLARSFGQNFSLGTAVRFIYSNL------AGVALAADVSGYY-T-YTFGVNISNIGTKISYTYFLPTNLRLGGGITYHI-DDDNDFMLTVDANKLLVPS----------SVP--AGIFSSFGDAPG-----------------GFSEEM--------KEINFGFGAEYLFNKQFALRAGYFYENPNKGNRNYLTLGAGFKYNI-VNIDMAYIAA----PLAQTLRFSLSLNF- 																
Algibacter_alginolytica							-----------------I-TTGMPFTLI-APDARSAGMGDMGVATSV-D-AFSQQWNSSKYAFSE-AKS-GVGISYTPYLSKLVNDIGLAYLTYYNRL--SAFAASFKYFGLGEIE-QKPNELQLDVSYALKLSDQFAMSVAMRYLRSDL------AAGTFGVDISGYYQR-WRAGFAIQNVGPKFKYDNFQPTNLRLGAGFDFIF-DQYNKVSVTAEVAKLLVPT--------DVNFL--SGMFQSFGDAPG-----------------GFSEEI--------KEFTYSLGAEYMYQDSFAFRLGYFNEAEEKGARKFLALGAGFKYNV-INIDMSYLFS-A--PLEGTLRFGLTFNL- 													
Saprospira_grandis_str._Lewin					-----------------I-ITAVPFLRI-TPDARFGAMGDAGIALDA-D-PNSMHFNSSNLAWAS-SDV-GVSMNYTPWLRALLNDVFLSYVSVYKHL--QTLGGSLRYFSLGEIQTVSPREFELTGAYARKMSQNFSAALNLKYIYSSL------PAHAFAADVSFTY-N-LRIGLAMTNLGSKISYTDYLPANIGLGSAFTYDI-DEHNSITFALDINKLMVPTPLVE----QQSVP--SSIFSSFNDAPA-----------------GAGEEF--------RELMYSIGMEYWYNKQFAVRAGHYNEHSTKGNRKYFTVGLGLKYNI-FNINFSYLVP----PLDNTLRFSLVFDF- 															
Capnocytophaga_haemolytica						-----------------I-TTAFPFLSI-NTDAAAAGMGEVGVCSQP-S-AFAQRNNAAKYIFTE-NTS-GVGVSYTPYLNKLVKDIFLGNITYYKR---SAWGASLTYFSIGNVSSFRPTEFTFDLSYNLKLSEHFAMGVAARYLNSNL------VARGLGFDISGYYTS-YSFGFQLSNIGAKVKYDFFLPTNLKLGVAYHLMT-DSYNRFSLLTEVNKLLVPS--------DKDFI--EGIFTSFSDAPN-----------------GFSEEL--------HELIWAVGAEYAFDEQFFLRTGYYHQHKYKGDRQYITMGAGFAFHS-FKLDVAYLFN-T--PLNSSLRAGLQYVF- 														
Runella_slithyformis_DSM_19594					---------------------SVPFAAF-TPDARSAAMGDAGAALSA-D-ANSVYWGAAKLVHAK-KEY-GVALSYTPWLRNITEDMSFAYLSGFKKI--QAVGVSLMYFDHGKFEDYYSNEFYGSVAYSRKLTDKFSMGLNVKYLVSNL------AGQTAAGDISAFY-N-YSGALMIQNIGGKVNYGGFIPTTLKLGGTATRYI-DPLNKITFALDLNKLLIPT-----------TI--SAMFKSFGDAPG-----------------GFSEEV--------REFMISTGVEYWYNDAFAVRFGYFNEARTKGNRKYFTVGFGARIQQRYGIDFAYLMP----PLANTFRISLVIDM- 															
Chryseobacterium_sp._IHB_B_17019				-----------------V-LTGAPFLRI-APDARAGGMGDQGVVTSP-D-AFSQFWNAAKYPFSR-TSS-SVGVNYTPYMGKLTNDVFLLYGAFHKFLGQSTISASIYYFNMGEVDTSKPNEFSIDVAYGLKLSDSYSMAVTGRFIRSDL------PANSFAVDVSGYYTK-LNAGFAVQNLGPKLDY-SYLPTMARLGVGYDMYL-DDVNRIGLSVEGSKILVPG--------NVGVM--AGIGKSFKNK---------------------------------NSIMYSGALEYSYDNAFAVRGGYFHESEEQGARQFATAGIGLKYRS-FGLDISYLIN-M--ALDNTLRFGLTWNI- 																
Chryseobacterium_sp._IHB_B_10212				-----------------V-LTGAPFLRI-APDARAGGMGDQGVVTSP-D-AFSQFWNAAKYPFSR-SSS-SVGINYTPYMGKLTNDVFLLYGAFHKFLGQSTISASIYYFNMGEVDTSKPNEFSIDVAYGLKLSDSYSMAVTGRYIRSDL------PANSFAVDISAYYTK-LNAGLAIQNLGPKLDY-SYLPTMARLGIGYDMFL-DDVNRIGLSVEGSKLLVPG--------NVGPI--DGISKSFKNP---------------------------------NSIMYSGALEYSYNNAFAVRGGYFHESEEQGARQFATAGIGLKYNS-FGLDISYLIN-M--ALDNTLRFGLTWNI- 																
Pedobacter_steynii								-----------------I-ATAVPFLLI-TPDARAGGMGEAGVAVQP-D-ANAMSMNPSKLAFLD-RSY-GFSVSYSPWLKSLIPDVNLTYLSGYYKL--NTIASSLRYFSLGEIQVYTPNELSFDVSFARKMGESFSLGTSVRYIRSNL------AGNSVAVDVSAYF-I-LSAGMNISNIGTKMSYVYFLPTNLKIGGASTFIL-DDFNQFTFALDFNKLLVPT----------SVP--AGIFGSFTDAPG-----------------GFKEEM--------QEINIAAGMEYWYNQQFALRAGYFYESPKKGDRRYFTLGAGLKYNV-FNIDFAYLLA----PLANTLRFSLLFNF- 												
Flammeovirgaceae_bacterium_311					-----------------I-ITAVPFLMI-APDARSGAMGDAGAAISP-D-ANSAHWNVGKLVFAE-KDF-GASFSYTPWLGKIVDDMNLLYLSGFYKL--QAIAFSLRYFDLGEIFNFRPQELALDASYSRKLSEKLGLGVTGRYIYSNL------PGNSIAADVGLFY-N-LALAAVISNIGNKISYLSFIPTNLRLGTAYTANL-DPFNKITVAVDFNKLLVPT--------NRPLV--NGIFTSVADAPD-----------------GFSEEM--------KEITISSGLEYWYNDLFAARAGYFWEHDLKGARKFFTLGIGLRYQI-MNFDFAYLIP----PLAETLRFTLGVNF- 															
Flavobacteriaceae_bacterium_UJ101				-----------------V--TGAVFQSI-VPDARAGGLADMGVATSS-D-AYSQYWNPSKYLFNE-NYS-GFAVSYTPWLNEISNDTFLLNATFFKYLGDSTLAASIYYFNMGEVETFKPNEFAIDLSYGLLLSDQFSMAVTGRYIRSDIVGFESRAANTFAADISAFYQR-IRLGANIKNIGPKLDYDTALPTNLGIGAGYDFIF-SDISTLSLGLEYNKVLVPL--------DDSVI--SGITSSLFGE---------------------------------SASTVGVSAEYKYNDALAVRAGYKYGDEDKGDQPYITTGIGLAFSD-FEFDASYLIP-T--PLANTLRFSLAWNF- 																
Bacteroides_dorei								-----------------VNTGAANYLTI-PVDARSAAMGGAGVAISR-G-NNAVFHNGAATLSEPMHKG-GVTYTYSPWMRDYSGY-SLHSLGGFYKI--NAILLGFRYFGYPEM-GIHPKEIAVEAGYAYEVIKNLSVSATFKYLYSDM------GASSVAFDLGILY---WSVGIHASNLGPKIKYLEALPAMVKVGGAADLPF-ASMHRLTLTADLGYRLSPD----------------------------------------------------------QALNVSAGAEYAWMEHLMLRGGYHYGDKNKGDASYATAGAGVEYAG-VHLDFAWMFA----LARNTFWISLGYSF- 												
Bacteroides_dorei_CL03T12C01					-----------------VNTGAANYLTI-PVDARSAAMGGAGVAISR-G-NNAVFHNGAATLSEPMHKG-GVTYTYSPWMRDYSGY-SLHSLGGFYKI--NAILLGFRYFGYPEM-GIHPKEIAVEAGYAYEVIKNLSVSATFKYLFSDM------GASSVAFDLGILY---WSVGIHASNLGPKIKYLEALPAMVKVGGAADLPF-ASMHRLTLTADLGYRLSPD----------------------------------------------------------QALNVSAGAEYAWMEHLMLRGGYHYGDKNKGDASYATAGAGVEYAG-VHLDFAWMFA----LARNTFWISLGYSF- 															
Capnocytophaga_canimorsus_Cc5					-----------------I-STAFPFLLL-GTDAIACGKGDLGVASTP-D-VFSQHWNASKYIFAK-EKS-AFAMAYAPYLNRAVQDIFIGNLVYNKK---GAWAGSFNYFNIGNVTDFRPSEFAFDISYSLQLSSRYAMGITTRYLNSNL------VARGVAFDICGFYSK-YTWGFQISNIGSKVQYEFFLPTNLKLGTGYNLQT-NSYNHFQFLLEINKLLVPS--------NVDFL--QGIFQSFGDAPN-----------------GFSEEL--------QEISWSLGFEYAYNETLFLRTGYFNQHKNKGDRKYLTLGTGFRIQS-WQIDFSYLFS-T--PMSSSLRIALQCKL- 															
Rhodothermus_marinus_SG0.5JP17-172				--------RT----------AAVLFLQI-EPDSRAAGMGNAGVAVAD-N-AYALFWNPAGLAYQP-EAV-EVSLTHSNWLPEFNAGLYYEYLVGRFSV--GNMGAHVTLLNMGEHETFRSYDVAVGVSYGYPISEQLALGVGLRYIYSNL------AGKSFGMDLGLLYRQ-FSAGFNLNNMGPQIQYSDPIPTNLRFGYAFTIDL-DPYNRITFANDFTKLLI-----------------KAIFTAWRPIKV-----------------ALNEEEARYRLSVFEQLMIGMGVEYWYNQLFALRTGFFYENPYNGNRQFLTFGAGLRYNI-LGVDFSYVYA----PLANTMRFSLLLNF- 																
Rhodothermus_marinus_DSM_4252					--------RT----------AAVLFLQI-EPDSRAAGMGNAGVAVAD-N-AYALFWNPAGLAYQP-EAV-EVSLTHSNWLPEFNAGLYYEYLVGRFSV--GNMGAHVTLLNMGEHETFRSYDVAVGVSYGYPISERLALGLGLRYIYSNL------AGKSFGMDLGLLYRQ-FSAGFNLNNMGPQIQYSDPIPTNLRFGYAFTIDL-DPYNRITFANDFTKLLI-----------------KAIFTAWRPIKV-----------------ALNEEEARYRLSVFEQLMIGMGVEYWYNQLFALRTGFFYENPYNGNRQFLTFGAGLRYNI-LGVDFSYVYA----PLANTMRFSLLLNF- 															
Bacteroides_ovatus								-------------------MASAYFLEL-TPDAQSAGMAGTGLATTD-NGSTAIFHNASTIAFSQ-EVM-GASYSYAKINQDY-----LHSASLFYRI--HGFAVGFRHFKDPKV-DYRPHVWDLEAAYFRNVAKNLSLSLTFRYLQA--------SKNSVCLDFGATY---WSIGFQAANLGKKLD--QKLPARLGLGGTIDLPF-SIENRLQVALDFNY-LLPS----------------------------------------------------------RHLQAGIGAEYNFLKYGVVRAGYHFGDKDKGVGNYGTLGCGINFWP-IRADFSYALA----FMRRTWQLGVGIVF- 												
Alistipes_finegoldii_DSM_17242					-------------------CAAAQEATLPTPDAKTLGMGGVAMTTLS-G-SHAIYNNSATAIFSQ-MPS-QISSSY------YQGQFDYYAVTGFCRF--NLAQIGWRQYLRERGN----NDMAVDLGYSRRIGGNWAVGVVARYMHLK-------SADALAVDLSAAW---LRAGAKLGNLGGYLK--YTLPMDLTAGVALDTFL-SDVHEITVGADLGYYFSPS----------------------------------------------------------RGFQMSVGAEYNLMQLIQLRAGYHYGERRDYYPSYGSVGAGVRFLH-LRLDFAYLIA----LLHNTYSISFGLDF- 															
Bacteroides_ovatus_V975							-------------------MASAYFLEL-TPDAQSAGMAGTGLATTD-NGSTAIFHNASTIAFSQ-EVM-GASYSYAKINQDY-----LHSASLFYRI--HGFAVGFRHFKDPKV-DYRPHVWDLEAAYFRNVAKNLSLSLTFRYLQA--------SKNSVCLDFGATY---WSIGFQAANLGKKLD--QKLPARLGLGGTIDLPF-SIENRLQVALDFNY-LLPS----------------------------------------------------------RHLQAGIGAEYNFLKYGVVRAGYHFGDKDKGVGNYGTLGCGINFWP-IRADFSYALA----FMRRTWQLGVGIVF- 													
Bacteroides_caecimuris							-------------------NGAALFPEL-TPDVRGVGMGNSGVASSA-N-AFSIWRNAAKNVFSD-RKA-EVAYSFTPWMRELSGS-NLHALAGYYGL--QGIQAGFRYINRPDV-VYTPKDWSIDLGYARKLTEGLSVGATARFVR---------AANGVAFDLGVYY---WSLGLQASNFGTKMDYGYKQPAKVNAGGGVDYAF-NDNHRLQGTLEVGYRVWPG----------------------------------------------------------GCWEGAVGAEYTAFKLFSVRSGYHYGEENNRMQRYGTIGCGVHYSM-LRADFAFIIP----FLKNTWQVSLGVAF- 													
    ;
end;

begin mrbayes;
   set autoclose=yes nowarnings=no autoreplace=no;
   lset rates=invgamma;
   prset statefreqpr=fixed(empirical);
   prset aamodelpr=fixed(lg);
   mcmc ngen=50000000 samplefreq=5000 printfreq=5000 Mcmcdiagn=yes Diagnfreq=5000 append=yes;
   sump;
   sumt;
end;
