# Supplementary material for: Phylogenetic comparison between Type IX Secretion System (T9SS) protein components suggests evidence of horizontal gene transfer
Source: PeerJ. 2020 Jun 26;8:e9019. doi: 10.7717/peerj.9019 (PMC7323717; doi:10.7717/peerj.9019)
Supplement: Supplemental Information 1 — T9SS components sequences, alignment of each T9SS protein family, NEX files used as input for MrBayes tool, genome annotation (GFF) file for Porphyromonas gingivalis and detailed Bayesian Inference trees with support values. [file peerj-08-9019-s001.zip › supplemental/Supplemental files/Supplemental Data S3/porw.nex]

#NEXUS

[ Data from: personal data ]

begin data;
    dimensions ntax=137 nchar=995;
    format datatype=protein interleave=no gap=-;
    matrix
Porphyromonas_gingivalis						----------------------------------------C---------------------YHNFTTRYNVFYNGQNAYNDAYDRLLESHTEGYSEEIFL-----------------------------FDQAIVKGRKAIHLH-GWQSDPKAVAFQNKREYNRFLHNAWMLVGKSQFYNADFLQAQATFSYIARLY--------------------------------------------------------------------------------DEARLWQVRCYSEMGWLHEGERLLERIP----------------------HV-DRRGLYSLAVAERSILS-GDKRAAIPYLQQAARQ-EKNKRQRARMYYLLGQLLQENNRPEE-ARKAYSKVLR------RLERMAKKGKYKDVLDQIFYAAGNI--YMDIPDTLAAIKTYTTGI----E-ARGADFALCQIRLGDIYMQR-KQYLKAQPCFSAAAGVL-PDYKRVAELSSRLDELVGHAKVVHEQDSLLALAAMPEEQRLAII----D---N-------EGF-------FYFYNPQLIAQGKAAF--ERKWGKRVLEDDWRR---------YL--AQLPMTEDAKEAAGKLIAEGLLGMGAVFNERMEKFDESADTYETLLRRY--PEKKMDVLYRLFM---------EAERCRALILQYYPEDNLAKAL-----SNP-----NELYGQAFDSYLKG-VVGSVRK-----ERFPLSELAPKFDFLNALCYVLESDSKGFTSALKQLVKDYP--TELASSM--------------------------------------------------------------------------------------------------------------------------------------------TSLP--I-------------I-LSGAKPVAADS-----------------GG--- 											
Porphyromonas_gingivalis_W83					----------------------------------------C---------------------YHNFTTRYNVFYNGQNAYNDAYDRLLESHTEGYSEEIFL-----------------------------FDQAIVKGRKAIHLH-GWQSDPKAVAFQNKREYNRFLHNAWMLVGKSQFYNADFLQAQATFSYIARLY--------------------------------------------------------------------------------DEARLWQVRCYSEMGWLHEGERLLERIP----------------------HV-DRRGLYSLAVAERSILS-GDKRAAIPYLQQAARQ-EKNKRQRARMYYLLGQLLQENNRPEE-ARKAYSKVLR------RLERMAKKGKYKDVLDQIFYAAGNI--YMDIPDTLAAIKTYTTGI----E-ARGADFALCQIRLGDIYMQR-KQYLKAQPCFSAAAGVL-PDYKRVAELSSRLDELVGHAKVVHEQDSLLALAAMPEEQRLAII----D---N-------EGF-------FYFYNPQLIAQGKAAF--ERKWGKRVLEDDWRR---------YL--AQLPMTEDAKEAAGKLIAEGLLGMGAVFNERMEKFDESADTYETLLRRY--PEKKMDVLYRLFM---------EAERCRALILQYYPEDNLAKAL-----SNP-----NELYGQAFDSYLKG-VVGSVRK-----ERFPLSELAPKFDFLNALCYVLESDSKGFTSALKQLVKDYP--TELASSM--------------------------------------------------------------------------------------------------------------------------------------------TSLP--I-------------I-LSGAKPVAADS-----------------GG--- 												
Porphyromonas_gingivalis_ATCC_33277				----------------------------------------C---------------------YHNFTTRYNVFYNGQNAYNDAYDRLLESHTEGYSEEIFL-----------------------------FDQAIVKGRKAIHLH-GWQSDPKAVAFQNKREYNRFLHNAWMLVGKSQFYNADFLQAQATFSYIARLY--------------------------------------------------------------------------------DEARLWQVRCYSEMGWLHEGERLLERIP----------------------HV-DRRGLYSLAVAERSILS-GDKRAAIPYLQQAARQ-EKNKRQRARMYYLLGQLLQENNRPEE-ARKAYSKVLR------RLERMAKKGKYKDVLDQIFYAAGNI--YMDIPDTLAAIKAYTTGI----E-ARGADFALCQIRLGDIYMQR-KQYLKAQPCFSAAAGVL-PDYKRVAELSSRLDELVGHAKVVHEQDSLLALAAMPEEQRLAII----D---N-------EGF-------FYFYNPQLIAQGKAAF--ERKWGKRVLEDDWRR---------YL--AQLPMTEDAKEAAGKLIAEGLLGMGAVFNERMEKFDESADTYETLLRRY--PEKKMDVLYRLFM---------EAERCRVLILQYYPEDNLAKAL-----SNP-----NELYEQAFDSYLKG-VVGSVRK-----ERFPLSELAPKFDFLNALCYVLESDSKGFTSALKQLVKDYP--TELASSM--------------------------------------------------------------------------------------------------------------------------------------------TSLP--I-------------I-LSGAKPVAADS-----------------GG--- 													
Porphyromonas_gingivalis_TDC60					----------------------------------------C---------------------YHNFTTRYNVFYNGQNAYNDAYDRLLESHTEGYSEEIFL-----------------------------FDQAIVKGRKAIHLH-GWQSDPKAVAFQNKREYNRFLHNAWMLVGKSQFYNADFLQAQATFSYIARLY--------------------------------------------------------------------------------DEARLWQVRCYSEMGWLHEGERLLERIP----------------------HV-DRRGLYSLAVAERSILS-GDKRAAIPYLQQAARQ-EKNKRQRARMYYLLGQLLQENNRPEE-ARKAYSKVLR------RLERMAKKGKYKEVLDQIFYAAGNI--YMDIPDTLAATKAYTTGI----E-ARGADFALCQIRLGDIYMQR-KQYLKAQPCFSAAAGVL-PDYKRVAELSSQLDELVGHAKVVHEQDSLLALAAMPEEQRLAII----D---N-------EGF-------FYFYNPQLIAQGKAAF--ERKWGKRVLEDDWRR---------YL--AQLPMTEDAKEAAGKLIAEGLLGMGAVFNERMEKFDESADTYETLLRRY--PEKKMDVLYRLFM---------EAERCRALILQYYPEDNLAKAL-----SNP-----NELYEQAFDSYLKG-VVGSVRK-----ERFPLSELAPKFDFLNALCYVLESDSKGFTSALKQLVKDYP--TELASSM--------------------------------------------------------------------------------------------------------------------------------------------TSLP--I-------------I-LSGAKPVAADS-----------------GG--- 												
Porphyromonas_gingivalis_381					----------------------------------------C---------------------YHNFTTRYNVFYNGQNAYNDAYDRLLESHTEGYSEEIFL-----------------------------FDQAIVKGRKAIHLH-GWQSDPKAVAFQNKREYNRFLHNAWMLVGKSQFYNADFLQAQATFSYIARLY--------------------------------------------------------------------------------DEARLWQVRCYSEMGWLHEGERLLERIP----------------------HV-DRRGLYSLAVAERSILS-GDKRAAIPYLQQAARQ-EKNKRQRARMYYLLGQLLQENNRPEE-ARKAYSKVLR------RLERMAKKGKYKDVLDQIFYAAGNI--YMDIPDTLAAIKAYTTGI----E-ARGADFALCQIRLGDIYMQR-KQYLKAQPCFSAAAGVL-PDYKRVAELSSRLDELVGHAKVVHEQDSLLALAAMPEEQRLAII----D---N-------EGF-------FYFYNPQLIAQGKAAF--ERKWGKRVLEDDWRR---------YL--AQLPMTEDAKEAAGKLIAEGLLGMGAVFNERMEKFDESADTYETLLRRY--PEKKMDVLYRLFM---------EAERCRVLILQYYPEDNLAKAL-----SNP-----NELYEQAFDSYLKG-VVGSVRK-----ERFPLSELAPKFDFLNALCYVLESDSKGFTSALKQLVKDYP--TELASSM--------------------------------------------------------------------------------------------------------------------------------------------TSLP--I-------------I-LSGAKPVAADS-----------------GG--- 												
Porphyromonas_gingivalis_AJW4					----------------------------------------C---------------------YHNFTTRYNVFYNGQNAYNDAYDRLLESHTEGYSEEIFL-----------------------------FDQAIVKGRKAIHLH-GWQSDPKAVAFQNKREYNRFLHNAWMLVGKSQFYNADFLQAQATFSYIARLY--------------------------------------------------------------------------------DEARLWQVRCYSEMGWLHEGERLLERIP----------------------HV-DRRGLYSLAVTERSILS-GDKRAAIPYLQQAARQ-EKNKRQRARMYYLLGQLLQENNRPEE-ARKAYSKVLR------RLERMAKKGKYKDVLDQIFYAAGNI--YMDIPDTLAAIKAYTTGI----E-ARGADFALCQIRLGDIYMQR-KQYLKAQPCFSAAAGVL-PDYKRVAELSSQLDELVGHAKVVHEQDSLLALAAMPEEQRLAII----D---N-------EGF-------FYFYNPQLIAQGKAAF--ERKWGKRVLEDDWRR---------YL--AQLPMTEDAKEAAGKLIAEGLLGMGAVFNERMEKFDESADTYETLLRRY--PEKKMDVLYRLFM---------EAERCRASILQYYPEDNLAKAL-----SNP-----NELYEQAFDSYLKG-VVGSVRK-----ERFPLSELAPKFDFLNALCYVLESDSKGFTSALKQLVKDYP--TELASSM--------------------------------------------------------------------------------------------------------------------------------------------TSLP--V-------------I-LSGAKPVAADS-----------------GG--- 												
Porphyromonas_gingivalis_A7A1-28				----------------------------------------C---------------------YHNFTTRYNVFYNGQNAYNDAYDRLLESHTEGYSEEIFL-----------------------------FDQAIVKGRKAIHLH-GWQSDPKAVAFQNKREYNRFLHNAWMLVGKSQFYNADFLQAQATFSYIARLY--------------------------------------------------------------------------------DEARLWQVRCYSEMGWLHEGERLLERIP----------------------HV-DRRGLYSLAVAERSILS-GDKRAAIPYLQQAARQ-EKNKRQRARMYYLLGQLLQENNRPEE-ARKAYSKVLR------RLERMAKKGKYKDVLDQIFYAAGNI--YMDIPDTLAATKAYTTGV----E-ARGADFALCQIRLGDIYMQR-KQYLKAQPCFSAAAGVL-PDYKRVAELSSQLDELVGHAKVVHEQDSLLALAAMPEEQRLAII----D---N-------EGF-------FYFYNPQLIAQGKAAF--ERKWGKRVLEDDWRR---------YL--AQLPMTEDAKEAAGKLIAEGLLGMGAVFNERMEKFDESADTYETLLRRY--PEKKMDVLYRLFM---------EAERCRVLILQYYPEDNLAKAL-----SNP-----NELYEQAFDSYLKG-VVGSVRK-----ERFPLSELAPKFDFLNALCYVLESDSKGFTSALKQLVKDYP--TELASSM--------------------------------------------------------------------------------------------------------------------------------------------TSLP--I-------------I-LSGAKPVAADS-----------------GG--- 													
Tannerella_forsythia_92A2						----------------------------------------C---------------------WHAFTARYNTYFNGKTSFDEQLADMYNNYKENYTERIFL-----------------------------FDRAIEKGNKAIKQH-GWRNDPKQLALQNKEEYNPFLKHCWMLIAQGQFYNADFLQASATFSYIARHY--------------------------------------------------------------------------------AAARIWQARCYAELGWLYETETALARLK----------------------PA-SNQGEYDRVYADYLVKS-GRFEEAVPELQKGIGK-EKNRRQRTRMRYLLGQLQAELGQNEA-AYQTFGKVAS------ILNRMARSDKNKDFLDQVYTAIGNA--YMSRSDTANAITNYALGI----E-QGGLDLAICQIKLGDIYFAQ-KEYVKAQPCFSGALSGI-KDYDRVALLSAALDELVVHVEAVHLQDSLQALAKLPESERLAMI----D---E-----------------FYFYNDQTVAQGKTQF--QNKWGKRVNQDDWRR---------YL--QQIPFSEEDLEASNIIIADGLFNMGMIYKDKLENKQLSVETFRELERRF--PKYRMDYYFQSYL---------LETEYKNKLIQVFPESDYAKAV-----ADP-----DSLYETTYNHYLAN-DTLFVRR-----ETYPLATLMPKFMFVEALTYVQSGDAAGFKDALQKLVEKYP--TELANEM--------------------------------------------------------------------------------------------------------------------------------------------SGFN--L------------I----------------------------------- 											
Tannerella_forsythia_KS16						----------------------------------------C---------------------WHAFTARYNTYFNGKTSFDEQLADMYNNYKENYTERIFL-----------------------------FDRAIEKGNKAIKQH-GWRNDPKQLALQNKEEYNPFLKHCWMLIAQGQFYNADFLQASATFSYIARHY--------------------------------------------------------------------------------AAARIWQARCYAELGWLYETETALARLK----------------------PA-SNQGEYDRVYADYLVKS-GRFEEAVPELQKGIGK-EKNRRQRTRMRYLLGQLQAELGQNEA-AYQTFGKVAS------ILNRMARSDKNKDFLDQVYTAIGNV--YMSRSDTANAITNYALGI----E-QGGLDLAICQIRLGDIYFAQ-KEYVKAQPCFSGALSGI-KDYDRVALLSAALDELVVHVEAVHLQDSLQALAKLPESERLAMI----D---E-----------------FYFYNDQTVAQGKTQF--QNKWGKRVNQDDWRR---------YL--QQIPFSEEDLEASNIIIADGLFNMGMIYKDKLENKQLSVETFRELERRF--PKYRMDYYFQSYL---------LETEYKNKLIQVFPESDYAKAV-----ADP-----DSLYETTYNHYLAN-DTLFVRR-----ETYPLATLMPKFMFVEALTYVQSGDAAGFKDALQKLVEKYP--TELANEM--------------------------------------------------------------------------------------------------------------------------------------------SGFN--L------------I----------------------------------- 											
Parabacteroides_distasonis_ATCC_8503			----------------------------------------C---------------------YHAFTTRYNIYFNGKQAFDEALKSQQDGYKENYSDRIYM-----------------------------FDRTIEKSNKAIKLH-GWRNNPKLRAIQEQEEYNPFLKNSWLIMGQAQFYNADFLQASATFSYIARHY--------------------------------------------------------------------------------AEARLWQARCYSEMGWFYESEDILDKMN----------------------PA-SVLKQYAAVYADYLIKN-GQFEDAIPYLKTAIKA-EKNRKQRTRMKYLLGQIYADQELDGL-AYKTFGEVAR------MLEKMAKSQKNKDYLDQVYYALGNV--YLSREDTVNAIKNYQLGI----D-LNGMDKAICQIKLGDIYFTM-RDYVKAQPCFSGALAGI-RDYERVSKLSAILDELVVHVEAVHLQDSLQALAKLPEAERLAII----D---E-----------------FYFYNPQTVAQGKTQF--QRKWGRRPLEDHWRR----Q----YL--QQLPFTQEDIDASNIIIIDGLYNMAMIYKDKLEDIPLSVEAFENLERRF--PEHRLESYYQVYL---------LATEYKNKLMNAFPESDYAVAV-----ADP-----DSIYQATYDRYLES-DTAYVRK-----EKYPLATLMPKFMFLDALSYVQAGDAEGFKNALKALVEKYP--TELAGEM--------------------------------------------------------------------------------------------------------------------------------------------KGFI--L--------------F-------------GM------------------ 														
Porphyromonas_asaccharolytica_DSM_20707			----------------------------------------C---------------------YHNLTTRYNVYHNGQLAFNEGYKSLYQDLSESYTELLVP-----------------------------LGKAIEKGQKAIREHVDLLRNPKKKAFYNKMEYNPFLHNAWMMVGEAQFYGGHFMEALATFSYMTRLY--------------------------------------------------------------------------------DEARIWQARCYLALGWVGEADEILNNLP----------------------YK-SRSKIYPLAETELALKQ-GDTLSAISYLQQTIDR-KPIKAQRARLYYLLGQLYSNEGRWSD-ASQAFGRVIR------RLERLAHKDKNKELVDQIYLTQGRL--YLAIPDTTHAVTAFTHGV----E-QRSFDYMLCQLHLGDIYLAQ-NNYLKAQEAYAGAASVI-PRYEAVTKLSADLDQLVSFAQQVYEQDSLRRIAALPETERLAYA----D---T-------DIN-------SYFYNPTLVAQGKDLF--ERKWGKRPLADDWRR---------YL--SKLPTTPEQIAASDEIIQTALVGMGKAFNEQMERFEEAVKSYEDLLRRY--PADRASIYYTLYM---------RAEPWRRKLLAELPEDPLAVTL-----QDP-----ERLYDQAFNAYLAG-RSREVQR-----ESYPLSETLPQFAFVNALSYVLQGDEAAFRKGLESLTASYP--AVLAQEM--------------------------------------------------------------------------------------------------------------------------------------------SDLP--I---------------ALPAVELQLDSL--------------------- 														
Tannerella_forsythia_3313						--------------------------------------------------------------------------------------MYNNYKENYTERIFL-----------------------------FDRAIEKGNKAIKQH-GWRNDPKQLALQNKEEYNPFLKHCWMLIAQGQFYNADFLQASATFSYIARHY--------------------------------------------------------------------------------AAARIWQARCYAELGWLYETETALARLK----------------------PA-SNQGEYDRVYADYLVKS-GRFEEAVPELQKGIGK-EKNRRQRTRMRYLLGQLQAELGQNEA-AYQTFGKVAS------ILNRMARSDKNKDFLDQVYTAIGNV--YMSRSDTANAITNYALGI----E-QGGLDLAICQIRLGDIYFAQ-KEYVKAQPCFSGALSGI-KDYDRVALLSAALDELVVHVEAVHLQDSLQALAKLPESERLAMI----D---E-----------------FYFYNDQTVAQGKTQF--QNKWGKRVNQDDWRR---------YL--QQIPFSEEDLEASNIIIADGLFNMGMIYKDKLENKQLSVETFRELERRF--PKYRMDYYFQSYL---------LETEYKNKLIQVFPESDYAKAV-----ADP-----DSLYETTYNHYLAN-DTLFVRR-----ETYPLATLMPKFMFVEALTYVQSGDAAGFKDALQKLVEKYP--TELANEM--------------------------------------------------------------------------------------------------------------------------------------------SGFN--L------------I----------------------------------- 											
Prevotella_fusca_JCM_17724						----------------------------------------C---------------------WHAFNTRYNVYYNGAQAYIDGSLEKEKGNKDNFTELIPL-----------------------------FDRAIEKAEKAIAKH-SRRKTERDIEWLSRREYNPFLWKAWMLMGRSQFHKGAFEEAAATFAYMSRIY--------------------------------------------------------------------------------GKARAWLAKCYIEQDWLYDAEDIIRNMQ----------------------DW-RAVKEWDYTYADYYLHS-GELEKAVPYLQKVIKH-EMRKKQKARELYLLGQVLVSLGRNEE-AYRAFQRVIR------KLKYMAASDNNKEYLDQVYYAMGNI--HLAARDTLAAINAYEQGN----K-RSGIEKGVLLLHLGDLYWAK-ERFGDAKRCYGEAIGLL-KDYEQLSERSKILDELAPYTDAVQLQDSLQYLAKCPEEERNAAI----D---T-----------------WYFYNPTAVQQGKTTF--QQLWGRRENIDNWQR---------YL--TQIPFTAEQLEASNKILEDGLHHSGVIFKDRLDNLRLAEKALRRVSDNY--PEQMDDVYYHLYL---------LAENYVTRLSQKFPTSKWTALL-----TDP-----DSLYAATYEAFKQG-RYNEVAG-----SRFPMGANRDKFLFIGGLGKLNNGDPTGCVNDMKKVVEKYP--SEMAGMI--------------------------------------------------------------------------------------------------------------------------------------------SGFR--Y--------------------------------LD-----------QDF 											
Prevotella_melaninogenica_ATCC_25845			----------------------------------------C---------------------WHAFNTRYNVYYNGAQAYIDGSLEKEKGNKDNFTELIPL-----------------------------FDRAIEKAEKAIAKH-SRRKTEKDIEWLSRREYNPFLWKAWMLMGRSQFHKGAFEEAAATFAYMSRIY--------------------------------------------------------------------------------GKARAWLAKCYIEQDWLYDAEDIIRNMQ----------------------DW-QAVKEWDYTYADYYLHS-GEFEKAVPYLQKVIKH-EMRKKQKARELYLLGQVLASLGRNEE-AYKAFQRVIR------KLKKMAASDNNKEYLDQVYYAMGNI--HLAARDTLAAINAYELGN----K-RSGIEKGVLLLHLGDLYWAK-ERFGDAKRCYGEAIGLL-KDYEQLSERSKILDELAPYTDAVQLQDSLQYLAKCSEQERNATI----D---T-----------------WYFYNPTAVQQGKTTF--QQLWGKRENVDNWQR---------YL--SQIPFTAEQLEASNKILEDGLHHSGVIFKDRLDNLRLAEKALRRVSDNY--PEQMDDVYYHLYL---------VAENYVTRLSQKFPKSKWTALL-----TDP-----DSLYAATYEAFKQG-RYGEVAA-----SRFPMGANRDKFLFIGGLGKLNNGDPTGCVNDMKEVVQKYP--SEMAGMI--------------------------------------------------------------------------------------------------------------------------------------------SGFR--Y------------------------------DKLD-----------QDF 														
Petrimonas_mucosa								----------------------------------------C---------------------WHELNTRYNIYFNAETDYNETLESVFENYRDNYQAWLPM-----------------------------FDQVVEKMTKAIREH-SRPNTQEYRDWLRQEEYNPFIDRAWLLMGKAHLQNRDYTEAVSVLAHTVQRF--------------------------------------------------------------------------------SEAEIWMMRAYAEMGWFAEAESLATALK----------------------PV-ELGERFTEFYAFLLLKQ-KSYREALPFLEQAIRN-EKNRKQRRRLTFLVGQIYAYLGDSEH-AYNAFEQLAG------ALLKMAEKKRNSAFLGQIHAAIGAV--HLSQNNLDKAIESFLIAE----K-GDAAEKAQIEVALGDIYFSR-NAFVQAESRYSQALGKL-ESYLRVKFRADLLGELVPHLAAVAVWDSIQ---------------------------------------------------------------------------------------QQPVTQEIREMAADKAEAALFRIGDIAAGRLGNIDYAVEAYSRLLSEF--PTRRREIYSRLLL---------MARNFKEKIVSEFPESEYALAM-----EDP-----DSLYQDTYLAYREG-RTETVQR-----RLFFNGHLMPKFTLLSALSRGQSGDLEESTALLQELAQKQP--GAYARQI--------------------------------------------------------------------------------------------------------------------------------------------KPFQ--L------------------------------------------------ 									
Prevotella_ruminicola_23						----------------------------------------F---------------------WHAFNARYNTYYNGHMAFLDGNLEKEKGHKDNFTELLPL-----------------------------YERTVEKMEKAIQRH------------VKGREQNPFLWKAWLMLGKAQFQMGQFEEAAATFSYMARLY--------------------------------------------------------------------------------GLARAWLAKSYTMLGWRYDAEDVIRNMS----------------------DF-RAVKDWDYTYANYYISV-GDYPKAVPYLRKAIKH-ERRKTQRAREWYLMGQIQNLMGNQQE-AYKAFARVIR------KLKRMAANDNNAEYLDQVYYAIGNI--YLAQGDTLQAIGAYEKGN----L-RNGVEKGVLLLTLGNLYWEQ-EKFADAQRCYGEAIGLL-KDYDQLAQRSKVLDELVPYTEAVHLQDSLLQLAKMSEKERLQAI----D---A-----------------WYFYNPTAVSQGKTTF--QREWGRRENIDNWRR---------YL--AQIPFSDEQQAACHDIIKDGLFHAGIILKDKMERLNISERYLRRLTTDY--PENNPEAWYHLWL---------EAAECLARLKADYPDNEYTLLI-----ADP-----DSLYAATYDAFKHD-EFQVVKH-----TRFAQGAHCDKFVFISGLSLLNEGDGDGCLEQLQQVVEKYP--SPLAGMI--------------------------------------------------------------------------------------------------------------------------------------------SGFL--Y------------------------------------------------ 											
Prevotella_intermedia_ATCC_25611___DSM_20706	----------------------------------------C---------------------WHSFHAKYNTYYNGAQAYIDASLEKENGNKDNFTEMIPL-----------------------------FERAIEKAEKAIARH-SRRKTEKDIEWLSRREYNPFLWKAWMLMGRSQFYKGAFEEAATTFAYMSRLY--------------------------------------------------------------------------------GKARAWLAKSYIEAGWLYDAEDVIRNMQ----------------------DW-RAVREWDYTFADYYIHT-GELEKAVPYLRRVIKQ-EMRRKQKAREWYLMGQIQAVLGNKDA-AYNAFQHVIH------RLKRMVASDKNKEYLDQVYYAMGNI--YLTNKDTTNAIAAYEQGN----K-RSGIEKGVLLLRLGDLYWAK-EKFSDARRCYNEALGLL-KDYELLSERTKVLDELTPHTEAVHLQDSLQYLAKCPEAERFAAI----D---N-----------------WYFYNPMAVQQGKATF--QQLWGKRENIDNWQR---------YL--AQIPFTAEQLAASNKILEAGLHHSGVIFKDRLDNLRLAEKALRRVSDNY--PEQMDDVYYHLYL---------IANSYIDKLKAKFPKSQWTAVL-----TDP-----DSLYASTYEAFKNN-RFGEVTA-----ERFPMGANRDKFLFIGGLSKLNQGDVNGCINEMKTVVEKFP--SEMAGMI--------------------------------------------------------------------------------------------------------------------------------------------SGFR--Y---------------------------------------------DDF 																
Prevotella_intermedia							----------------------------------------C---------------------WHSFHAKYNTYYNGAQAYIDASLEKENGNKDNFTEMIPL-----------------------------FERAIEKAEKAIARH-SRRKTEKDIEWLSRREYNPFLWKAWMLMGRSQFYKGAFEEAATTFAYMSRLY--------------------------------------------------------------------------------GKARAWLAKSYIEAGWLYDAEDVIRNMQ----------------------DW-RAVREWDYTFADYYIHT-GELEKAVPYLRRVIKQ-EMRRKQKAREWYLMGQIQAALGNKDA-AYNAFQHVIR------RLKRMVASDKNKEYLDQVYYAMGNI--YLTNKDTTNAIAAYEQGN----K-RNGIEKGVLLLRLGDLYWAK-EKFSDARRCYNETLGLL-KDYELLSERTKVLDELTPHTEAVHLQDSLQYLAKCPEAERFAAI----D---N-----------------WYFYNPMAVQQGKATF--QQLWGKRENIDNWQR---------YL--AQIPFTAEQLAASNKILEAGLHHSGVIFKDRLDNLRLAEKALRRVSDNY--PEQMDDVYYHLYL---------IANSYIDKLKAKFPKSQWTAVL-----TDP-----DSLYASTYEAFKNN-RFGEVTA-----ERFPMGANRDKFLFIGGLSKLNQGDVNGCINEMKTVVEKFP--SEMAGMI--------------------------------------------------------------------------------------------------------------------------------------------SGFR--Y---------------------------------------------DDF 										
Prevotella_intermedia_17						----------------------------------------C---------------------WHSFHAKYNTYYNGAQAYIDASLEKENGNKDNFTEMIPL-----------------------------FERAIEKAEKAIARH-SRRKTEKDIEWLSRREYNPFLWKAWMLMGRSQFYKGAFEEAATTFAYMSRLY--------------------------------------------------------------------------------GKARAWLAKSYIEAGWLYDAEDVIRNMQ----------------------DW-RAVREWDYTFADYYIHT-GELEKAVPYLRRVIKQ-EMRRKQKAREWYLMGQIQAALGNKDA-AYNAFQHVIR------RLKRMVASDKNKEYLDQVYYAMGNI--YLTNKDTTNAIAAYEQGN----K-RNGIEKGVLLLRLGDLYWAK-EKFSDARRCYNETLGLL-KDYELLSERTKVLDELTPHTEAVHLQDSLQYLAKCPEAERFAAI----D---N-----------------WYFYNPMAVQQGKATF--QQLWGKRENIDNWQR---------YL--AQIPFTAEQLAASNKILEAGLHHSGVIFKDRLDNLRLAEKALRRVSDNY--PEQMDDVYYHLYL---------IANSYIDKLKAKFPKSQWTAVL-----TDP-----DSLYASTYEAFKNN-RFGEVTA-----ERFPMGANRDKFLFIGGLSKLNQGDVNGCINEMKTVVEKFP--SEMAGMI--------------------------------------------------------------------------------------------------------------------------------------------SGFR--Y---------------------------------------------DDF 											
Saprospira_grandis_str._Lewin					----------------------------------------C---------------------YHNVTGRYNAYYNAGLLVDESFKSLNQAHRDNYNQLLAL-----------------------------LDNAIKKCAINIELH--------------------WVDDSYFLVGQSEFLKQEYEKSAETFKYIVDKY---KKKKKRRKKRRRKK------------------------------------------KKAAEEEDISELDPYFLKHPPYEAMLWLAKSYVELGRHDEAGTYLRLLL----------------------RR-KIKAEAHAVLAHSWLMR-KEYEKAIPELEQAIEL-TRGKRKKNRYVYVLAQLYEQQGQNKL-AMDTYKRVLR--DRKFALKRMLREGKNAEYKDQIYFALAQV--QFRAGSEENGILALKQAM----A-EGSFQRAEAAYMLAELYYKR-KEYIPAYNYYDTTSRSM-ERLAAVTARTQQLKDLATNMQTYELKDSLLMVSNWPYEKQREWV----Q---------------------FALYNASQLKRGERDF--KKRWGDRPWADNWRR---------FLKKSGVPADEASKKAAEKELRDALFMVATLYYERLGENQLSLNKFKELQERF--PPRELEALFSMYN---------LAAECKRRILDQYADSDIAKSL-----QDP-----NADYERIYAMIRAG-KSEAAYA-----KYGANNPLKARFALLGAICQGGMQGQKAYVQALRAVVTSFP--EKKAKEM--------------------------------------------------------------------------------------------------------------------------------------------RKFK--F------------------------------------------------ 												
Lacinutrix_sp._5H-3-7-4							----------------------------------------C---------------------YHAIGTKYNKLYNGNNALAKGQQTLNDGYQDNYWEILPV-----------------------------FERAEEKAVKAIQKN----------------ERNPQIDEAYLLLGKARYFDQRFIPALEAFNYILYKY--------------------------------------------------------------------------------NQAKVWREKTNMRLENDELAIVNLKRLL----------------------EG-QDLADVTSTLAQAYINL-KSLDSALTQIKIASQE-TKKAFEKGRYNFIKGQLYNALQEKDS-ANMAFDEVIDLN----LLTRLEEERENRPFLDKIYHQIGQY--HLITNNDSLATVYYNKSL----R-PDKILVAKNYETLGDINFDK-NNYKAAGAYFDSTMASM-KPYRVIKRKRENLDDVIYYEDVAQKNDSILRIVAMPKAERLAYF----N---A-----------------FYFYNDQTVAYGKNEF--TRIWGDRELKDNWRW---------YL--DKIPSDDTEISDIVKERDYAYYQLGLIYKEKFKEYELSKGKFQALLNNK--PRLVLPSKYNLLK---------EVNILKNEIITNYPDSRYASIL-----ANP-----ESIYETVYSKFENQ-EFSQVIK-----KAFEGDAIVPKFALLKASAIGRLYGFEQYEKEINNVAITYA--GLQAQMI--------------------------------------------------------------------------------------------------------------------------------------------HGLR--L------------------------------------------------ 										
Cyclobacterium_amurskyense						----------------------------------------C---------------------YHNTTARFNAYYYAKEKILELEKEIQNEYQEDFSQVLPV-----------------------------LKEAREMASKAVDWH--------------------WVDPSYFLIGKVDYYKGKYEEAQNTFKFLNVNS--------------------------------------------------------------------------------HIALIQLLRSFIDHQQFEDASFVIDFLS----------------------ND-ENKQYLYKTLAYYYEAR-GEMELMAPSLFKSLEY-TKDKSEASRINFILAQLYQQSGLDAF-AYEYYQKSVS------YYDDLYKDNKNVDFRDVILFEKGRF--EKKQGNLDEAIRLYSLAA----K-ENDRQKGYIYEALSEVYLNEKEDFLKTKYYLDSALSKF-KNYGLLSAKKIIFDQYALNYELLTTNDSLIQLSKLSPEDQEKFV----D---------------------FYWDNPVAIQKGALEF--AQIWGNRELSDNWRT---------LL--NQIPNSPELLEQMVDQMEEAYFNLGKLLYFDLKQPDKAIEYLEALIEKY--PLKKPEAFYTLYL---------DSDRYAQLLNQEFPNSQYTKSI-----NNP-----GENYKTAYQYFKDR-SYEEART-----NEYPLTKNTDRLLLLDIMITGQLEPLETYKERLKTYLQQTK--LDFAEKL---------------------------------------------P----------------------------------------------------------------------------------------------SPFS--I------------------------------------------------ 											
Cyclobacterium_marinum_DSM_745					----------------------------------------C---------------------YHNTTARFNAYYYAKEKILELEKEIENEYQEDFSQVLPV-----------------------------LKEAREMASKAVDWH--------------------WVDPSYFLIGKVDYYKGKHEEAQNTFKFLNVNS--------------------------------------------------------------------------------HVALIQLLRSFIDHRQYEDASFVIDFLS----------------------SD-ENKQYLYKTLAYYYEAR-GEMDLMAPSLFKSLEY-TSSRSEASRINFILAQLYQKSGLDAF-AYEYYQKALS------YYDDLYKDNKNVDFRDVILFEKGRF--EKKQGNLEEAIRLYTLAA----K-ENERQKGYIYEELSNVYLNEKEDFLKTKYYLDSAISKF-KNHGVLAARKVIFDQYATNYELLTYNDSLIQLSQLSAEEQEKYV----D---------------------FYWDNPVAIQRGALEF--TQIWGNRPLSDNWRS---------LL--SQIPNTPEEREKMVTQMEEAYFNLGKLLYFDLKQSEKSIEYLEALIEKY--PLKKPEAYYTLFL---------NADRYAQLLNQEFPNSQFTKSI-----NNP-----GENYKVAYGLYKDR-AYEEAKN-----DEYPLTKNTDRLLLLDIMITGQLESLEIYKNRLQTYLQQTK--LAFAEKL---------------------------------------------P----------------------------------------------------------------------------------------------SPFS--I------------------------------------------------ 												
Barnesiella_viscericola_DSM_18177				----------------------------------------C---------------------YHSFTTRYNVYFNGIENYKEQIKTMENEYEDNFTDLIYM-----------------------------FDRTIEKCQKAIQLH-KKMSDPKYRDYLKRDEFNPYIHNAWRLMGQAQYYKGEFLEAAATFLYISRHF--------------------------------------------------------------------------------AESKLWQARCYIALGWLYEAEDILQKIN----------------------PE-SQNNWFATVNADYLIHK-GEYQKAIPFLETAIKS-APSKRQRIRLTFLLGQLYEKTQDPTR-AYQTFGQVIS------KLTRMASRDRNKEYLDQIYYAIGNL--YLSRKDTLKAMENYRLAN----Q-RNGIEKAICQVTLGDLYFDR-REYVDAQPCYAEALPQL-PRYDLLSRRSTVLDELVVYAQNVELQDSLQNLAAMSEEERNKAI----Q---D-----------------WYFYNKTMVSAGKTEF--QRIWGSRKLEDDWRR---------YL--KQIPMTPEALETSNEVVAEGLFNMGLILKNKLEDYPAAIANFNLLEERF--LPYRLDVYYNMYL---------TAGIYRDKIRSTFPESPYAQAM-----ADP-----DSIYEATYAAYLEN-DNRTVHD-----QKYPLSPLMPKFLFLDALAHVGDKQYDQFKEGLRNLLERYP--SPLASTM--------------------------------------------------------------------------------------------------------------------------------------------KGFS--F------------------------------------------------ 													
Bacteroides_cellulosilyticus					----------------------------------------C---------------------YHALTTRYNVYFNGNEAYKAGLQAQQQGNKDNYMEMLPL-----------------------------YERAIEKAQKAIRQH-GRAYTDEYKKWLARREFNPFIHRAWLLLGKAQYQKGDFPEAASTFSYIVRLY--------------------------------------------------------------------------------SEALIWLSRCYSALGWQYDAEDALNRVN----------------------PL-SLAVPYASATGNYLLGS-QRYKEAIPHLEKTAKN-EKNKQQKARCYYLLGQTYQLLQQPEQ-AYQSYSKVIR------KLLRLSKDEKNEEYLDQIYYALGNV--YLAGKDTAQALSAYHKGI----E-RNGVEKGILQLTLGNLYWQQ-ARYAEAQKAYAEAIGLI-REYADITTRSEILDELVPHTKTIQLQDSLQHLAGMPEAERMALI----E---A----------TS-----WYFYNPQLVEQGKAEF--QRLWGRRKLEDNWRR-----ES--YL--AQIPLTEEAMQASNALLSEALYGAGMVFKDRMHDFQRAEAMFERLIRQF--PAQADEAYYQLFLTELAIE----AEKYKAELIARFPESRYAKTL-----ADP-----DSLYVRAYEHFQMG-DTATVRA-----EIYPLGQHRPKFMFLEAVTRLQGGETERFLATLKELVQQYP--TDLAAHI--------------------------------------------------------------------------------------------------------------------------------------------RPFN--F------------------------------------------------ 												
Prevotella_denticola_F0289						----------------------------------------C---------------------WQAFNTRYNVYYNGAQAYIDGSLEKEKGNKDNFTELIPL-----------------------------FDRAIEKVEKAIARH-NRRKTERDIEWLSRREYNPFLWKAWMLMGRSQFHEGAFEEAAATFAYMSRIY--------------------------------------------------------------------------------GKARAWLAKCYIEQGWLYDAEDIIRNMQ----------------------DW-RAVKEWDYTYADYYLHS-GELSKAVPYLQRVIKH-EMRRKQKARELYLLGQVLAALGRNTE-AYKAFQRVIR------KLKHMAASDNNKEYLDQVYYAMGNI--YLADRDTLAAVNAYEQGN----R-RSGIEKGVLLLHLGDLYWAK-ERFGDARRCYGEAIGLL-KDYEQLSERSKILDELAPYTDAVHLQDSLQHLAKCPEEERNAAI----D---A-----------------WYFYSPTAVQQGKITF--QQLWGKRENIDNWQR---------YL--AQIPFTPVQLEASNKILEDGLHHSGVIFKDRLDNLRLSEKALRRVSDDY--PEQMDDVYYHLYL---------MADSYVTRLSRKYPKSKWTVLL-----TDP-----DSLYAATYDAFKQG-RYGEVAA-----TRFPMGANRDKFLFIGGLGRLNSGDPAGCISDMKEVVKNYP--SEMAGMI--------------------------------------------------------------------------------------------------------------------------------------------SGFR--Y---------------------------------------------QDF 											
Prevotella_dentalis_DSM_3688					----------------------------------------C---------------------WHSFNARYNTYYNGTLAYIDGSLAKENGNQDDYTELIPL-----------------------------FDKAIEKAEKAIKLH-QRRKTERDLEWLGRKEYNPFLWKAWMLMGRSQFFKGDFDGASSTFSYMSRLY--------------------------------------------------------------------------------GRARAWLAKAYIENGFLYDAEDVIRNME----------------------HW-RAQKEWDYTYADYYIHT-GDYARAIPYLRKVIRH-EMRRRQKARECYLLGQLEAALGHDEQ-AYRAFQRVIR------KLKRMAASDNNKDYLDQVYYAIGNI--YLAQGDTAQAISNYERGN----T-RGGIEKGVLLLRLGDLYWTQ-EKYADAQRCYGEAIGLL-PDYGQLSHRSKVLDELVPYTEAVHLQDSLQSLARMDEKDRNAAI----D---E-----------------WYFYNQLAVQQGKQQF--QRLWGKRENVDNWQR---------YL--AQIPFTEEQRQASNLIIMDGLFNSAVIFKDKLDNLPLSEKAFARLTAQY--PEKMDEACYHLFL---------RANGYVDSLRARWPESQWTQIL-----TDP-----DSLYAATYAAFKAD-RLAEVAA-----TRFPLGANRDKFLFIGGLSKLNNGQNEACVADMKMLVEKYP--AEMAGMI--------------------------------------------------------------------------------------------------------------------------------------------SGFR--Y---------AQP---------------E------V----R------DF 												
Prevotella_enoeca								----------------------------------------C---------------------WHAFTANYNTYYNGSVAYIDGSLEKENGNHDNFTELIPL-----------------------------FEIAITKAKKAIHQH-GRRKTQKDIEWLSRREYNPFLWKAWLLMGKSQFHKGAFEDAASTFAYMSRLY--------------------------------------------------------------------------------GKARAWLAKCYIEQGWMYDAEEVIRNMQ----------------------DW-RAVKEWDHTYADYYIRT-GNYEKAIPYLQKVIRH-ELRRKQRAREWYLMGQLEAALGRKEL-ANRAFRRVIR------RLERMASSDNNKDFLDQIYYAEGNI--FLARRDTARAIAAYEKGN----Q-RNGTEKGVLLLKLGNLYWEK-QRFSDARRCYGEAIGLL-SDYEQLSERSAVLDELVPHIETVHLQDSLQMLARMDEKARNAAI----D---I-----------------WYFYNPLIINEGKTAF--QRLWGRRENVDNWQR---------YL--AQIPFTSEQLAASNRLLVDGLFHAGVIFKDKLDNLTLSERELTRIVAEY--REHLDEVYYHLFL---------QAGLFLQKLKAEYPKSQWTSIL-----SDP-----DSLYTATYAAFKAG-RYAEAMG-----QKFPKGANRDKFIFINGLSKLNKGDAQACLNSMTEVVTRYP--SEMAGML--------------------------------------------------------------------------------------------------------------------------------------------SGFR--Y----------------------------------------------EF 									
Paludibacter_propionicigenes_WB4				----------------------------------------C---------------------YQALNTRFNVYFNGDVSYNDGLKNIQRAHKEDYSGIIPM-----------------------------MDLAIEKCRKAIKLH-KRSNSPEYKLFYNQEEFNPAMKDVWLLQGKAEFHKADFLGSVGTFSYIIRHF--------------------------------------------------------------------------------VTCQLWIARAYGEMGWMYEAEQVLSGIQ----------------------TH-TNVGLFAAVNADILLKK-HLYKEAIPFVQLALSK-ETDKYYKQRFSYLLAQLYQKSNDKKA-AYDSYTKVIN------ELLALMKNRKNKDYLDLLYFALGNT--YLQHADTLQAIENYKLSA----D-QKGLAKAATLITLGDIYYTK-RKYVLAQPCYEEAGRII-EDYNRVSRLGEMLGELVVQNNIVVLQDSLQRLSAMSEDKRLEVV----N---T-----------------WYFYNPNAIKSGEAEF--LKKWGKRKLEDNWRR--------KYL--KQIPVSAAQIEKSNADIATALFTMGQIYKDKIEDVPMSIATFEEFCRRF--GKRVADAYFNIYQ---------QANVYRTKLITDFPDSKYQKIL-----SQS-----DSIYSLTYKAFNQS-DYKTVYK-----QNFPLSTLMPKFLFLNALSIGKSDKEENFRTALNDLLKSYP--SAMAKDI--------------------------------------------------------------------------------------------------------------------------------------------TNFE--L-----------------------------------GIMN--------- 													
bacterium_L21-Spi-D4							----------------------------------------C---------------------YHNLTAYFNALYNAQDAFKSGENRLMDEPNDNYARMLNI-----------------------------MGRVQEKASKVVKKH------RKNREFNDLPEYCKHVDDAYLLKGKAELYKHEYFQAIETFRFIIREY--------------------------------------------------------------------------------YDGQLWLTRTYLEMNKFNRAKELIELMQ----------------------PK-RLDKALYLTVAEYHKKQ-YEFKEAAKQLEKAIPL-TKDKTKKYRYHYILAQIYQELQNNDK-ANENYAIVMR------ELKKMLKDDKNKEYQDQIYFALGSI--EENKNNIPEALKYYRKSA----A-QNNYQKTESYLAVADIYFEQ-PDYKNAQMYYDSAMGFI-RNYKEIYNKSQNLNELVTHITTIEHQDSLQRVAAMGESERLALI----D---E-----------------WYFYNPTAVSMGENSF--KQKWGQRELEDNWRR---------YL--QNLPLTDSALAVSDSLIQHAYYELGNVYRIKLEDLPKATNTYEELLSRY--PEKNITVYYRMYK---------EAERYRNIIIQQYPESLYARLM-----TNP-----KFFYRTTWRLFKKG-EYQQVIN-----TAFAKHKLYSKFALLNTLAKGRMADSATFVAYLNDYITQFP--TPYAKDL--------------------------------------------S-----------------------------------------------------------------------------------------------------A------------------------------------------------ 										
Owenweeksia_hongkongensis_DSM_17368				----------------------------------------C---------------------FHRMVSKFNPLYNGQQAMVQGEAALKQAHRDDFNTILSV-----------------------------MDKAIEKAAKVIQEH-------------------TYVDDSYLLLGKARYYKREYLEALETFNYCVQQY--------------------------------------------------------------------------------EEARYWAARTETRLGNFISAKDKFEKMY----------------------PK-KLKGDVFAAFGQLEIDQ-KHYSVAIQLLTQAVDK-TKDRDSEIRWMFIIGQLHSALGNDFE-ASEMFKKVIK------DLRAMLKDDKNYDNRDQIYYVMAEV--QAKLDEDGLEEDYLKESV----R-INNNQKGMSYLKLAENNFDD-KMYTVASAYYDSSFTNI-PRFDEVKRKKESLGELVKNLNIIITQDSLQMLANMGEKQRLRKI----E---E-----------------WYFYNQSLRSVGVRDF--TNQFGNRKLEDNWRR---------YL--ANVPLTEEAMAKSHVMIIDAFINVGAIYKDNFQDYHQAEVELKELLKRY--PELKSRVWYMLYR---------DAQYYKNLIKQEFPDSEYARLV-----DG------KLYYIKTYKSFKES-EYKKALK-----VAFGNTEQGPQFLMVKALSQGKVGKTESMIATLTVVSNQYA--GKEAARI--------------------------------------------------------------------------------------------------------------------------------------------------F------------------------------------------------ 													
Fluviicola_taffensis_DSM_16823					----------------------------------------C---------------------YHGTTAHYNGYFNANDLLEGAMKTYQENQKEDYYEVLPV-----------------------------IDTAIAKCTKVIQRH----------PASKKDEHNRWIDENWITIGIANYYRRDYDVAFKNFEYTKKFF--------------------------------------------------------------------------------YIAEMWMARTYMEQGKFTEANFAITNLEGDSKSEKGSKSSKSSKTKKEKEPK-KLRYDVFITRAIFCENK-KDVEGEIKALTKALEF-AKKSKDKARINFILGQLFEKKGDRPQ-ASYYYGRVRK------NLKKMLRDTKNGEFKDQIYYTLAKM--DQQDGMEENAKGNYTRSA----L-SNARQKGMAYEKLGDITFAK-KDYLSAQKYYDSCAKVI-PNYEGVKNKASKLQSLVNALEIAQYEDSVQRVASLSPSDQLAFA----E---A-----------------FYWNNDKAKAEGFEEF--RKQWGQRNNEDDWRR---------LV--AKLPLSDSALQASRSRMMNAYFDAGGIYNEQLNEAALAEKQYRTMLSKE---DMKLMAAYQIYK----------AIEQKDFILINYPTSDYAGYL-----RDP-----QEAYLTDLDRYERG-LFYPVIQ-----AEEQDNPYRSKYILLKAMAQAKMNEDKVVLPTLDTLIALYP--ADKAKEM--------------------------------------------------------------------------------------------------------------------------------------------KQFK--L------------------------------------------------ 												
Algoriphagus_sp._M8-2							----------------------------------------C---------------------FHNLTSHFNAYYLTDYKIREVENQVRANYKEDYTQVLPI-----------------------------LDSARELASKAIDWH--------------------WVDDSYFLIGKIDYIQSQRDDAKNAFKYVNSTS--------------------------------------------------------------------------------HRALISLLRLYIDEKNYEDANFTIDYLS----------------------ND-ENRYDLFKTLAYYYESR-TDANGVIGALDRAIEY-ADDNKELSRLNFILAQYYQRAGLDAL-AYDFYRKSLD------YYDDLYKDPKNKDLKDVVVYEKALF--ELKQGDIPLTLDLLHQAA----K-SSPRLKGYIYEKLAEISLDEFKDYRATKYYLDSALTFI-PDAEELSARKEVLDQYVFHVERIELNDSLIRLASLSDSERLAWA----N---------------------FYFDNGNAVQQGTLDF--VRTWGNRPLQDNWRR---------LL--ETIPNTPEKLQVANQQLEESYFELGKLLFFDLKETSQSIESLENLIFLY--PVKKPEAYYLLYL---------NFSQYIGRLNREFPDSPYTFFV-----NNP-----SKNYELAYNAYYSG-QYSEARS-----EEYPLTRNTERLLLLDIMVTGKLEAKERFKSRLEAYIQNTE--VTLAKKM---------------------------------------------A----------------------------------------------------------------------------------------------SPFA--L------------------------------------------------ 										
Capnocytophaga_canimorsus_Cc5					---------------------------------------AC---------------------MQPIVTKYNVLFNGEEAFEIGKKALDEQYQDQFDEILPV-----------------------------FERAEEKAIKAIQKH----------------QRNYKIDDAYMLLGKARYYNERFFPALEAFNHLLTNY--------------------------------------------------------------------------------NEANIWAQKTNLRLGKDKLAITNLQKIL----------------------KR-QDKAETYATLGQAYINQ-EQYDAAANALYQAGKF-TKNKSLRGRYYFIAAQLYEKQRDKDL-ATTAYEKVVQLN----YLSKMEKRYEHKNYLDVLYYQHAEL--LQKDGNKVSAADFYRKSL----K-QNNSLKAQVHERLAEIYFDS-KDYVAAYHHFDSTLLYV-FKRLFLERKRENLAKITELEFLVKQNDSVLSLVKMSQNEQRDFF----E---T-----------------FYFYNPMTVSYGKQQF--QQFWGNRKLQDNWRWL--------FI--AQLPKNPSEIVTLEQERNQALYQLGVLYKSKFNDNQLAINRLERVLSEN--VDLKPTTLYQLYK---------KAKIYEDQLLSQYPNSDYAHLL-----KGG-----RQFLTAITTEFENG-NVIEAYN-----IRFKETTVAPQLALLSAQVQGRLKGIASYKEALETISIDFP--SKIAKAH--------------------------------------------------------------------------------------------------------------------------------------------HGMQ--K------------------------------------------------ 												
Draconibacterium_orientale						----------------------------------------C---------------------FHNVTSRYNIYFNANEAVKEGVATIEERVEDDFTRVLPI-----------------------------MDYAVVKCSKLIEIH-G-GGSRKYQEFASQEEFNNWIDDSYLLMGKAYFYQHNFFAAIDNFSYVVRKY--------------------------------------------------------------------------------DEAQVWLIRAYTEMERYIEANEVIQAIQ----------------------PK-SLERDFAIATAFYYKKQ-FEYDNAIRLLDIAIDK-TFWKKDKARLQYIVAQLYQELGQNQA-AAAAFRKVTK------QLNKMLRDKKNVDFRDQIYYALGNI--FFREGNRDVAKDNYKESV----A-KNQYQRALSSITLADIYFED-LNYRGAQSYYDSAMIII-PNYDNVSARYRSLTNLVDNILLVEREDSLQRVAQMSDVEREALI----A---Q-----------------WYFYNPQTVSYGRVTF--QQQWGRRTLEDDWRR---------YT--QDLPLTDSMMTVSHARIRDALYNSGKIFKSEFEDYERSAEAFEELIRRY--PIYLLSAYFDLYD---------RANYYRSLIISEYPKSKFAQFL-----QNP-----NRLYQETFRNYKQG-RYQNVLS-----NMEPDTVILPKIDFMEMVADGVLTDVHNFEVLLKGYLAEYP--SPLAGEI---------------------------------------------------AFVLVRSMTNKENALIYHGAIIRKAPVFKTLQGIDYMMKFFVKNYSRFIRSNEMERGTFVTVNAGPAGLYDTQNFVIAVRDEFALQAK-HGIP--V------------------------------------------------ 											
Flammeovirgaceae_bacterium_311					--------------------------------------------------------------WHNTTAHYNAYFLADQKLKEIEQQIAESHKRNFNNLLYI-----------------------------LEEAMKMASLAIERH--------------------WVDDSYLLIGKARFYGREFEPAIETFKYVNTRS--------------------------------------------------------------------------------HKALIHLMHTFMDDTALNNAKGVADFLR----------------------NK-ENKRDYNLALASLYRHR-EEWDQMAASLENAVAD-TKKSDGRAELHFILGQLYQRMEQQEE-AYKNFRQVLR------YFNKLLKDRKNKEYRDKIYYELANF--EMRQGNVKEAIENYKKSV----A-NNPRQKSYAYRKLADFYYAE-GSYKLSKAYYDSTATTT-TDFAYLQNRQRIMADLVEQITVIEQQDSLLRLASMDPTALEAYI----D---------------------WYFYNTSLVSIGQSEF--VKRWGNRPLEDNWRR---------MV--ENLPITPEQQTASLLQIETAYYNLGRIFNYDLKEFLPTVDAYTTLISRF--QEYRPEVLYNLYL---------KANQYRDELLRLYPESTYARTI-----LNP-----KQLYAQAYNLYQRQ-AYARADS-----QLYPNSNFQSHLDLLRILIMGHTADMQSYQASLEQFIQGNE--DQYASEL--------------------------------------------------------------------------------------------------------------------------------------------SQFP--V------------------------------------------------ 												
Solitalea_canadensis_DSM_3403					----------------------------------------C-------V-------------YHNTTARFNAYFNAKEIFRKDVSNFESGYTISYSNVLPL-----------------------------MDQIIEKCSKVVTRH--------------------WTDDSYMLVGKAYFYKGDYFDAAQTFQYIYNTF--------------------------------------------------------------------------------EEALAWIGLSKMQDKMAEDATAAFEMAE-------------------------KSKRFVYTAMAQYYINR-KSYDKAASSLENAIKAIKKDKLAKINYSYVLGQIYEKQGDYAK-AVESFKKVQG------KLNDLLDDEKNSEYKDQIYFVLGAI--AQRTNQPDSAISLYKLSA----A-RNLNQKALSYSQIAEIYFNR-KDYDKAHLYYDSTRVFV-PDYEKIIERDNKLDDLIANIKIIDREDSLQHVAALPEPERTKII----D---A-----------------WYFYNNNAVASGYNEF--IRRWGNRQLADNWRI---------LV--KNLPLTPAKLDSSNQIKQNAALKLAAIYSDDLEEYASAIKYYELALNTP--PHNADEIIYNLSY---------QSAAYKNRLLNQYPGSSFANAL-----RNP-----EQQYEMAYKDYLNR-DYEKVIAKDFQL--------KSKFAFLSALAVGKTQKVGSFEAELKKVQQEYP--SKQAGQF--------------------------------------------------------------------------------------------------------------------------------------------NQFA--V------------------------------------------------ 												
Prevotella_sp._oral_taxon_299_str._F0039		----------------------------------------C---------------------WQGFNTRYNVYYNGKLAYIDGALEKEKSNKDNFTELIPL-----------------------------FDRAIEKSKKAIKLH-QRRKTEKDVEWLSRKEYNPFIWKVWLLMGRSQFHKGEFDEASATFSYMSRLY--------------------------------------------------------------------------------GRARAWLAKCYIEQGWLYDAEDVIRNMQ----------------------HW-RAQKEWNYTLADYYIHT-KDYQKAVVYLRKVIQQ-EMRKKQKAREWFLMGQLQELLGNNNE-AYKAYQHVVR------KLRRMALSDKNKDYKDRIYYALGNI--YLLQKDSLKAIGSYEKGR----K-RNGVEKGVLLLKLGDIYWNK-ELYDKAKTCYGEAIGLI-EDYSELSKKSTILDKLVPFTNEIALQDSLQALALMPESDRNAAI----D---T-----------------WYFYNQQVVNQGKAAF--EKLWGRRENTDNWQR---------YL--AQIPFTPEQLKESNDKLSNALYQSAVIFKDELDNLRLSERNFMRLENQF--PSHEAEAYYHLYL---------KANHYLALLKDKYPKNELTSIL-----TDP-----DSLYAETYEAFKAN-DIYKVRN-----KRFPKGANRDKFLFIGALGKLNNGEPKECLEDLENIVTNFP--NHLAGNI--------------------------------------------------------------------------------------------------------------------------------------------GGFN--Y------------------------------------------A---EF 															
Nonlabens_sp._MIC269							----------------------------------------C---------------------LHAVGTEYNVLYNGDLALQAGLDQLEQNYKDNYWEVLPV-----------------------------FERAEEKAVKAVQKH----------------EYNPQIDEAYMLLGKARYYDQRFVPALEAFNYILQFM--------------------------------------------------------------------------------NRAKIWREKTNMRLDNNEIAIKNLRKLL----------------------EQ-EDLALANAIFAQAFLNL-EEVDSALVYMNKAAQQ-TKNRETQARYNFIAGQLFAKSGQRDS-AFAHYDQLIEWH----TITDLEENRENRPWLDAIYSRKAIY--YHDKDSLNLAKEYFNKSL----R-TDKYLRGNNYSALAKISFDQ-AEYVNAGKYYDSAVAQY-PEHRLVRKKRDNLEGVIVYEGWRSSADSIFKVLAMSPQEQEQYY----Q---D-----------------FYFYNTQTVARGKQDF--RSKWGKRKLEDNWRR---------YI--KQLPKGRFVLDSIADSRDFAYYQLGVIYKEKFKRNDLAIDRFTRLLDFE--PKLELPALYNLYL------PNAKASLYKNKIISEYPDSRYAELL-----RNP-----LAVYNRLYKMYEAE-QYDQVIA-----KIFNGDEIVPRLELLKAFASGRLYGFQAYKRGIDYVALNYP--GKSAQDL--------------------------------------------------------------------------------------------------------------------------------------------HGFN--L------------------------------------------------ 										
Flavobacterium_branchiophilum_FL-15				----------------------------------------C---------------------FQALNTKYNVLFNGNEALDKGVLEMNLKYRDHFWDILPV-----------------------------FELAEEKATKAIQKR----------------ERNYQIDEAYMLLGKARYYDQRYVPALEAFNYIIYKS--------------------------------------------------------------------------------NEVKVWREKTNIRLDNDEQAVENLIKLL----------------------EP-QVLADANAILAQAYIKL-AQHTKAIQKLKIATSY-TKNKEEKARYHFILGQLYDKVNYKDS-AFAAFQTVINMN----NYNKLLEDRENRPFLDALNHQLGLM--YEQDKNTKQAIKYYNLSL----K-EDLTLVATNYQKLADIHFYN-AQYVLAGKYFDSTLTYL-RLFRNIKKKRENLDDVIKYEEIAQKNDSILHILAMNDTDRKQYF----E---N-----------------FYFYNTSTLTLGKIEF--QKNWGNRTLKDNWRL---------YS--NQLPTKTEEIQKLVKDRNFAYFQLGIIYKEKFAEYPLAQTKLETLLDYK--PRLLLPTLYNLYK---------KALTLKNSILSQYPDSRYAQIL-----LQT-----ATMYMKWYQLYSEG-DYRAVLD-----TQWDGDELLPKIELLRANTIGKVEGVLALRKALNYVALTYP--GKSAETF--------------------------------------------------------------------------------------------------------------------------------------------HGFK--ILDPKKIA---------------------------------PT------ 													
Flavobacteriaceae_bacterium_3519-10				----------------------------------------C---------------------MKGFFSYYNTLFNSKDALQTELKNRDNAHVDNFYA--------------AGGMFGD------------LEISEAKALKAIAKY----------------EKNKKIFDANILLAQSRIYQNKPLEALDGLNYVFANM--------------------------------------------------------------------------------DLARIYQGLAYSKMGDYYRAGEVFADLK----------------------KK-DHQKLLSLYYSEMLLES-GKKEEAIAQLEEAYSL-NKNSKLRSRIAFLRGQILANLDRKEE-ARESFVSAYK------YLEKISKKGTYASRKNEFYYALGIM--ANNANKKDEAKAFFAQSL----K-SDPQIRGLSYFEIGRGFFED-SDYLAAGAYYDSALAVM-PSKILLQQRSENIKEVSKNYYLIKKNDSILALTRMPEAERIAYF----N---D-DYAANS----------FYFANQSTVAKGESTF--KQMWGSRGLSDNWRT---------YI--EKIPTNSDEILALKNARDTATLGLGRMYEAYFSDTPLASRTLYDLVYAQ--PDTKLQALYSIFA---------TAERAKQMILTEFPYTSYAEFV-----KNP-----EKIYSQAFDLYSAG-QYDESRS-----QQYPKDALVPKFALLNAFNSGKTVGKEIMILQLEQIALNYS--GAKAEEM--------------------------------------------------------------------------------------------------------------------------------------------------------------------------------------------------- 													
Flavobacterium_columnare						----------------------------------------C---------------------WHALNSKYNTVYNGEVALQSGIDGLKNAYVDDFWEILPV-----------------------------FSRAEDKAIKAIQKH----------------ERNSQMDEAHLLLGKARYYDKRFVPALEAFNYILYKY--------------------------------------------------------------------------------YEAKVWREKTNVRLENDALAVKNLTLLL----------------------PP-HIKADGNALLTQAYINL-EEKQKAVNSIKKSIEY-TSNKEEKARYRFILGQLYEQLKYKDS-ASIAFQEVINMK----KYAKLLKDRENRSYLDVLNHQVALF--YDQLKLQEKAKNYYKKSL----K-SDSYLMASNYRNLAKIYFDQ-TKYEIAGKYYDSTLTKF-REYFIIEKKRKNLDEVIKYEKIAKHNDSIINLITMSDQERIFYF----Q---KV---------------TFYFYNPSTVAYGKVEF--TKKWGKRALVDNWKWS--------YL--VKLPTSKTVIDSLTKERNNAYYNLGVIYKEKFFENKVAEERFEQLLANK--PRFILPAKYNLFR---------KAQKLKADIIANYPNTRYAQLV-----NGQ-----LQVYQNCHVMFENQ-EYKVALD-----TLFSGDPLLPKFELLKALLNGKILGLNAYREGVQKVINTYP--ATKAEEI--------------------------------------------------------------------------------------------------------------------------------------------HGIS--L------------------------------------------------ 											
Flavobacteriaceae_bacterium_UJ101				----------------------------------------C---------------------YHKSTAWFNTLFNGEEALKQELKNTEKNYEEDYGGILPV-----------------------------YEYAEKKAIKAIENH----------------ERNTFMANAYLLLGKSRYYQGKSYEALDAFNYISQNV--------------------------------------------------------------------------------DEAQFWVAKTNFQAGNRFYALEELVKLY----------------------KK-GLKEEIAALYSQILIDE-GKYQTAFDALDKAKQN-TKNKKRKGRYTFIQAQLQNQLGNNLE-SSKLFDQVRK------EFKKMLKDSKYREYKDQIYYNSGLI--AERSRKLDEAETLYKKGL----L-SSGRIKSLMFAHTGNVLFDK-EDYIAAGNYYDSAVTVS-LIKQFLGSRKEHLVELIDNYKVVNHNDSVLTIAKMSSEEQNAYF----Q---D-----------------FYFYNDNLRIKGQQEF--KQRWGDRQLNDNWRI---------YL--AQIPTDTKVLHNMKEARDSAQFNMGLIYLDKIKNNKKTVSTLESLIAND--PDLKVKAYFNLFK---------EAAKYKEILIAQYPNTSYAEYA-----QNP-----VQMYEKAFEAYESG-DWNTYNQ-----SKYGKEEIIAKFGLLNAFVKGKTEGKDAMLASLNTIVMVYP--GEKAKEL--------------------------------------------------------------------------------------------------------------------------------------------------------------------------------------------------- 													
Flavobacterium_johnsoniae_UW101					----------------------------------------C---------------------SHALSTKYNILYNGGLGLEKGLQAIKANDQDNFWKMLPI-----------------------------FEKAETKATKAIQKH----------------ERNYQIDEAYLMLGKARYYDQRFIPALEAFNYILYKY--------------------------------------------------------------------------------YTAKIWREKTNMRLGNDAIVVKNINQLL----------------------NK-QTFSDANALLAEAFLNL-EERDSAVAKLRIAEQF-SRINEDRARYKFILGQMYQEVGNKDS-ATYYYDGVIHMN----TYNKLVADRENRPYYDVLFYEMGVF--YDKKKDKENALKFYNKSL----G-KDPYLMASAYRNIGNMYFKN-TDYTMAAKYYDSTLTKL-REFAFIEKNRKNLDNVIKYEGIAKRNDSIIKVYGMPDSERKIYF----E---A--------------DG-FYFYNPTTVAYGKLQF--KKMWGNRTIGGNWRL---------YE--KQLPKTQIAIDSIGKERNFAYYQLGLIYKEKFKEYTLASDKLEQLLRNN--PKLILPSMYNLYK---------KAEKIKSDITNNYPGSRYAQIL-----NNT-----EKEYQKWYKLFQEE-KFDVVLD-----NQYSGDEIVSKFELLKANTLGKVNGLEAYKKGLENVADNYP--GKNAREI--------------------------------------------------------------------------------------------------------------------------------------------HGLK--L------------------------------------------------ 												
Flavobacterium_columnare_ATCC_49512				----------------------------------------C---------------------WHALNSKYNTVYNGEVALQLGIDGLKNAYVDDFWEILPV-----------------------------FSRAEDKAIKAIQKH----------------ERNSQMDEAHLLLGKARYYDKRFVPALEAFNYILYKY--------------------------------------------------------------------------------YEAKVWREKTNVRLENDALAVKNLTLLL----------------------PP-HIKADGNALLTQAYINL-EEKQKAVNSIKKSIEY-TSNKEEKARYRFILGQLYEQLKYKDS-ASIAFQEVINMK----KYAKLLKDRENRSYLDVLNHQVALF--YDQLKLQEKAKNYYKKSL----K-SDSYLMASNYRNLAKIYFDQ-TKYEIAGKYYDSTLTKF-REYFIIEKKRKNLDEVIKYEKIAKHNDSIINLITMSDQERIFYF----Q---KV---------------TFYFYNPSTVAYGKVEF--TKKWGKRALVDNWKWS--------YL--VKLPTSKTVIDSLTKERNNAYYNLGVIYKEKFFENKVAEERFEQLLANK--PRFILPAKYNLFR---------KAQKLKADIIANYPNTRYAQLV-----NGQ-----LQVYQNCHVMFENQ-EYKVALD-----TLFSGDPLLPKFELLKALLNGKILGLNAYREGVQKVINTYP--ATKAEEI--------------------------------------------------------------------------------------------------------------------------------------------------------------------------------------------------- 													
Nonlabens_dokdonensis_DSW-6						----------------------------------------C---------------------LHAVGTEYNVLYNGNLALQAGLDGLEQTYLDNYWDILPV-----------------------------FERAEEKAVKAVQKH----------------EYNPQIDEAYMLLGKARYYDQRFIPALEAFNYILQFM--------------------------------------------------------------------------------NQAKVWRERTNMRLDNNETAIRNLTKLL----------------------ET-EDLSIANATLSQAFLNL-EEVDSALIYMNRAENQ-TENRETQARYKFITAQLFAKTGQRDS-AFAHYDEIIEMH----TIIELEENRENRPWLDAIYSRKAIY--YEKEDSVELAKDYYNKSL----R-KDLYLRGNNYSALGKISFDQ-SKFVNAGKYYDSAIANY-KEHRLVSKKRNNLEDVIFYEGHRRSADSIFKVLAMSPKQQEQYY----Q---D-----------------FYFFNQQTVARGKIDF--RKKWGKRDLKDNWRR---------YT--STLPEGKFVLDSIAKSRNFAYYQLGVIYKEKFKRNDLAINRFDTLLTHN--PKLLLPALYNLYL------DAFKAEQLKNRIISEYPDTRYAQIL-----RNP-----LAVYNRLYKEYEKE-NYDLVIT-----NQFSGDAIVPRLELLKAFAAGRLYGFKEYKKGIDYVALNFP--GKSAQKL--------------------------------------------------------------------------------------------------------------------------------------------HGLS--L------------------------------------------------ 											
Sphingobacterium_sp._21							----------------------------------------C---------------------MQNITTKFNILYNSKKILHDAEQNRISLAKPNYQHPLPV-----------------------------MDSVIQKAVTIINDK--------------------YIDDAYFIMARANYEKGNYYNAAEFFSYVINTV--------------------------------------------------------------------------------EASLTWKCRALLQIGYVKQAAKVLDSAF-------------------------HTSALAYATRAKYDIET-GDLDHAIQSLNLAIDE-SKDAKEKLRWHYLLGQLLQKQKDYVG-ASAHFKRVIK------KLKRMLKDDKNRGFTDQIHYIIGET--YLQAEKKEEALKSFNSSL----K-TNNFQRALTYLKMADLYFEQGA-YEKSKLYYDSTSTLI-PNYELIRSKVSHLDELVLHLNTISTQDTLQMLAKLPDEARVKKI----D---E-----------------FYFNNPAAVSSGLSAF--RRRWGNRSLEDNWRF---------FI--QAIPLTEESLKESNRKIIYAYVKLGEIYRDNLQDKEAAAKVYTTLLARF--PTEKDLINYNLYR---------KSSRYKNQLLSSSPQSIYAKVI-----QDP-----NNLYGEVYTLYGEK-QFDQVIA-----DGDDRPAIAAQLAYLKALAIGRTSPLDTFEQELKQIKSDYP-ITPLIEQH--------------------------------------------------------------------------------------------------------------------------------------------GKFF--V------------------------------------------------ 										
Flavobacterium_indicum_GPTSA100-9___DSM_17447	----------------------------------------C---------------------FHAVTTEYNVLFNGNEALVKGISDVNASYTDDFWEILPT-----------------------------FERAETKATKAIQKH----------------EKNPQIDEAYLMLGKARYYEHRYLPALEAFNYILYKY--------------------------------------------------------------------------------YQAKVWREKVNIRLENEKLAIKNLKKSL----------------------KG-KDLADINAVLTEAYVKT-NAIDSAVATIKIARDE-TKVKEERARYTFILGQLYEKLNYKDS-AFAAFQEVIDMK----KFDKMIEDIENRPHLDILYHQKALF--YDAKNNDKQAIKYYNKSV----K-QDKYLVASNYRNISTIYYNQ-HNFHLSKKYLDSTLIHL-REFKPLKKKLNTLTEVVKYQDIIKNADSILSISEMSESEKNEYF----K---V-----------------FYFYNPAAVAQGRIAF--QKKWGNLVLGDNWKSLQ-------YT--DKLPTDPKELANMRIDANDARFKLGELFKESLKENQLATNSFAAILENK--PKLVLPTYYNLYL---------KAAFYKQKIIADYPNSRYASLL-----NNN-----NSEFNSLYKKVQDG-NFRDAYV-----KKYDGDELNAKFDVLKAQIEGRLYGIEAYKKGLEKVVKEYP--AKRAAAI--------------------------------------------------------------------------------------------------------------------------------------------HGFI--L------------------------------------------------ 																
Capnocytophaga_sp._oral_taxon_323				----------------------------------------C---------------------MQPIVTKYNVLFNGEEAYAKGLNELREKYQDNFSEILPV-----------------------------FQRAEEKAIKTIQKH----------------QRNYKIDDAYMLLGQARYYDERFFPALEAFNHLLTNY--------------------------------------------------------------------------------PEAAVWAQKANLRLGKDKIAIEKLTEFL----------------------RK-NDRAEAYATLGQAYINQ-EQYPEAADALYNAGKY-TRNKALRGRYYFIAAQLYEKQHQKDS-AEVAFEKVVKQN----YLTKLERRYEHKNYLDVLYYTHGEL--L-KDDDKRLATDFYRSSL----S-NNNPLKAKAHTRLSELFFDQ-KDYTGAYQHLDSTLTYI-FEHLFIRRKRDNLSKIAELEYVVKKNDSVLKVMRLPETERRAYY----Q---D-----------------FYFYNPMSVAYGKQQF--QQYWGDRKLEDNWRWS--------YL--SQLPKTEAEIAQLNIDRNKALYQLGVLYRSKFSENELAIQRLERVLANN--PELEVVTLYELQK---------KAETIKGRLLANYPNTDYAKLL-----QGS-----QVFVDTLMAQYNRG-EIIETAH-----AQYRETSVAPAIALLQAKTTARLEGLAPYQAQLQQIATNYP--SEEAKNL--------------------------------------------------------------------------------------------------------------------------------------------HNIR--K------------------------------------------------ 													
Capnocytophaga_ochracea_DSM_7271				----------------------------------------C---------------------MQPIVTKYNVLFNGEEAYAKGLNELREKYQDNFSEILPV-----------------------------FQRAEEKAIKTIQKH----------------QRNYKIDDAYMLLGQARYYDERFFPALEAFNHLLTNY--------------------------------------------------------------------------------PEAAVWAQKANLRLGKDKIAIEKLTEFL----------------------RK-NDKAEAYATLGQAYINQ-EQYPEAADALYNAGKY-TRNKALRGRYYFIAAQLYEKQHQKDS-AEVAFEKVVKQN----YLTKLERRYEHKNYLDVLYYTHGEL--L-KDDDKRLATDFYRSSL----S-NNNPLKAKAHTRLSELFFDQ-KDYTGAYQHLDSTLTYI-FEHLFIRRKRDNLSKIAELEYVVKKNDSVLKVMRLPETERRAYY----Q---D-----------------FYFYNPMSVAYGKQQF--QQYWGDRKLEDNWRWS--------YL--SQLPKTEAEIAQLNIDRNKALYQLGVLYRSKFSENELAIQRLERVLANN--PELEVVTLYELQK---------KAETIKGRLLANYPNTDYAKLL-----QGN-----QVFVDTLMARYNRG-EIIETAH-----AQYRETSVAPAIALLQAKTTARLEGLAPYQAQLQQIATNYP--SEEAKNL--------------------------------------------------------------------------------------------------------------------------------------------HNIR--K------------------------------------------------ 													
Echinicola_vietnamensis_DSM_17526				----------------------------------------C---------------------YHNVTARFNAYFLAKEKIGEAEASFKDAYQEDYTQVLPV-----------------------------LNEARELAGKAIDWH--------------------WVDDSYFLLGLIDYYEANTDDAINTYKYLNVNS--------------------------------------------------------------------------------HQALIQLLRIFVEQRKFDDASYVIDFLS----------------------SK-ENKQTLYKTLAYYYEAR-HEKDGVIAALEKCIEL-TTDNHEKSRLNFILGQLYQRAGFDAL-AYDFYNDASE------YYDDLYKDRKNTDLRDVVLYERALF--ELKQHETEDAIDLLHRAA----Q-KLEKQKGYIYQKLAEIFFDEREDYRASKYYLDSALQHF-ASYSALSSKKEILDRYTANYELLTENDSLLRLSQMSPEAQEEVA----E---------------------FYFDNPTAVQKGEIEF--FRNWGNRALEDNWRR---------LL--ANIPKDQEKLAQLNDQMEGARLELGKVLFFDLDKPDLAREYLTDLLQFH--PEKKSEAYYTLYL---------STAYYVSRLNNEFPDSPFTKSV-----NNP-----EANYKKAYHAFQSG-DYNTAKS-----DNYPLTSVSDKLMLLDIMLTGKLAAAERYQERLEEYIENSE--TKMARNM---------------------------------------------A----------------------------------------------------------------------------------------------SPFS--I------------------------------------------------ 													
Robiginitalea_biformata_HTCC2501				----------------------------------------C---------------------WHALNTRYNVLYNGELAFEDGREELNATYRDNYWELLPV-----------------------------FLRAEEKAAKAIQKH----------------ERNPLTDEAFLLLGKARYFDERYIPALEAFNYVLQKY--------------------------------------------------------------------------------AEARIWREKTNIRLGYEELAIKNLKQLF----------------------SD-QEYADARAIMGQAYINL-SHPDTALQQLKTAAAY-TRKNEERGRYLFIIGQLFNQMQHPDS-ANLAFDKIIAMN----YLTDLEENRENRPFLDKIYRQLAEF--HMGQGNDSLAVDYYNRSL----R-GDRVINAFNYTDLADYNFDR-NAYKPAGAYYDSVLLNL-REFRAIRKKRENLDDVIAHEEIVRQADSVIALYEMEPVQREIYF----Q---D-----------------FYFYNITSLGYGKTAF--TNKWGNRELEDNWRW---------YL--GRIPTDEAVIDSLRRERNFSNYQLGLIYKEKFKELLLAAGKLERVLASD--PRLVLPSKYNLYK---------EAS-MREDIIRNHPQSRYAAIL-----TNP-----EYRYGELFKAFEAQ-RYLEVIT-----SQFTGDPIVPKLELLKANAIGRLQGFEDFREALNYVALNYP--GRKAQQI--------------------------------------------------------------------------------------------------------------------------------------------HGFR--I------------------------------------------------ 													
Dokdonia_sp._4H-3-7-5							----------------------------------------C---------------------FHAVTTEFNTLYNGNVALEEGKNALVQTFNDDYWDILPI-----------------------------FLRAEEKAIKAIQNH----------------ERNPQMDEAFLLLGKARYYDQQFVPALEAFNYVLAYY--------------------------------------------------------------------------------AQAKIWKEKTNIRLENNEVAIKNLKQIF----------------------KD-QDIADAHAMLTQAYLNL-GIQDSAFQYIQSAAKL-TRKSEERGRYNYILGQLYNRVGEYSL-ANEAFQDVIDLN----RLDKMVGNRENRPFLDKIYYAKADF--FMKTGREDSAIANYNKSL----R-TDDYLLSRDYLALADYSFEQ-AAYKIAGAYYDSVIGKI-REYRTITKKRENLNDVIDYENLTQRNDSIIALVTLSGDSLAAYF----D---A-----------------FYFYNDVAVSYGKQSF--ERRWGKRRLVDGWRL---------YI--ASLPREKKQVDSLLKERDFAYFQLGLIYKEKFKEYPLAAQRLEKLLAFN--PKLVLPALYNLYQ---------KANIYKNKITAEYPNSRYATRI-----NNP-----EEVYKELYKRFQYQ-NFVNLES-----DQFYGNPYLPKFELLKATVAGRYEGYDAYKKGLSYVALTYP--GKKAQSL--------------------------------------------------------------------------------------------------------------------------------------------HFLS--L------------------------------------------------ 										
Rufibacter_sp._DG15C							----------------------------------------C---------------------FRNLNARFNGYFLAREKMLEIENKLAAANVNDYNRILDV-----------------------------LDEVIKRASFPIARH--------------------WIDDCYVLIGKARYYQGEEAEAIKTFRYVQSTS--------------------------------------------------------------------------------HAALVWLMRTYLRAKDYDNASSISELFR----------------------NE-DNGRELLLTRAQLASEQ-NNLPDMIANLENALPF-VEQRDEESRVRFILGQAYQATNQDAK-AYEQFSQILK------FLNNLAEDEKNREYLDKIYYDLARL--ELKQKQYPASLEYLGKST----K-SNRTQKAYSYLLAGQIHYEHLQQYKLAQAYYDSTLQLL-LGYEELADRRTVLTAFTQQLEIIRTEDSLQALAQLPAAERTLRI----A---------------------WYFDNPVAMAGARNDF--LRVWGERPLQDNWRR---------YL--QAIPVTVEQRQASDKKVEEALFTLANIYQQRLREPEQATKTFQQLLQRF--PVHASEAYYGLYL---------QAAQFAKALKDRFPNSKYSRLI-----DQP-----HALYDSAYQLYDEE-KYALASA-----QKYPGNDIPDQVTFLQALITGRTQSPAAFKSALEAFQQQYP--QPRAKDL--------------------------------------------------------------------------------------------------------------------------------------------QPFA--L------------------------------------------------ 										
Lacinutrix_venerupis							----------------------------------------C---------------------YHAVTTEYNILYNGNIAFEKGRKSLNEAYRDNYWEILPI-----------------------------FTLAEEKAVKAVQKH----------------EHNPQIDEAYLLLGKSRYFDQRFVPALEAFNYILYKY--------------------------------------------------------------------------------NQARIWREKTNMRLENDELAIKNLKTLI----------------------KG-QDLADATSTMAQAYINI-KSLDSALTQISIAAEA-TKNRFEEGRYYFIKGQLYNALEDKDS-ANIAFDKVIDLN----HLKKLEKDRENRPFLDHIYHQVAQY--YINQKQDSLATVYYNKSI----R-SDKILMARNYEILGDMNFDV-NNYKLAGAYYDSTMTKM-KPYRIIKRKRENLDDVIYYEGVAEVNDSILNLVKMGEFDRARFF----E---A-----------------FYFYNDQTVAYGKNEF--LRIWGDRENTDNWRW---------YL--AQIPSDEKEIDSISKERNFAYYQLGLIYKEKFKEYDLAKSRFTDLLNNN--PRLILPAKYNLLK---------EVNILKNEIITNYPDSRYAQIL-----SNP-----KSIYENTYKQFEAQ-EFESVIK-----NTFEGDEIVPKFELLKAFAVGRLHGFEAYKKAINEVAVNYA--GIQAQSI--------------------------------------------------------------------------------------------------------------------------------------------HGLR--L------------------------------------------------ 										
Sediminicola_sp._YIK13							----------------------------------------C---------------------WHALNTKYNVLYNGNIAFEEGREELNSTYQDNYWEVLPV-----------------------------FLLAEEKASKAIQKH----------------ERNPETDEAFLLLGKSRYFDQRYIPALEAFNYILNKY--------------------------------------------------------------------------------NEATIWREKVHIRLENDDLALKNLKRLL----------------------KD-QEYADARAMMAQAYINL-KAPDTAIQQLKIASAY-TKKNQEKGRYYFIVGQLYNQLGYRDS-ANYAFDKVIALN----YLTELEENRENRPFLDKIYRQIAEY--HLENQSDSLALAYFNKSI----K-NEPRLNALNYENLAEYNFDK-NAYKASGAYYDSTLTNL-KKYRSIKKKLDNLEDVIAYEDVVQYADSVITIYKMPKEKQLAYF----E---A-----------------FYFYNITSLGYGKADF--KNKWGDRELEDNWRW---------YM--GQIPTNPKVIDSLVTERNFANYQLGVIYKEKFKENLLAANKFNDVLKSN--PRLVLPSKYNLYK---------ANG-MKQDIIENHADSRYAVIL-----LNP-----DARYMALYRQYENQ-NYLQVIA-----NRYTGDEIVPKFEILKANAIGRIEGFEAFKEALNYVALNYP--GKKAQAM--------------------------------------------------------------------------------------------------------------------------------------------HGFR--L------------------------------------------------ 										
Muricauda_lutaonensis							-FVISIWQVWHPCKKTCILSISPIIFRTFFSYDWVGK---C---------------------WHALNTKYNTLYNGNIAFEQGRDELRNSYRDDFWEVLPV-----------------------------FIIAEEKATKAIQKH----------------ERNPQIDEAFLLLGKARYFDQRYIPALEAFNYILRKY--------------------------------------------------------------------------------NEATIWREKTNMRLDNPELAIKNLQRLF----------------------KD-QEYADANAVLAQCYINL-KAPDTAIQKLKIAQAY-TKKNEERGRYLFIIGQLYNQLGHKDS-ANYAFDKVIALN----YLTELEENRENRPFLGKIYREVAQF--HMATGADSLALAYYNKSL----G-GERKLSALNYQDLADYHFDQ-NVYKTAGAYYDSTLTNL-KKFRTIKKKLDNLEDVIKYEDIVQHADSVITLYEMPLAERTAYF----E---D-----------------FYFYNITSLGYGKNDF--KTRWGDRVLEDDWRW---------YL--DRVPTDVKVIDSLRDERNFANYQLGLIYKEKFKENLLAAGKLGAVLKSD--PRLILPSKYNLYK---------LADQMKQDIIRNHPGTRYAEIL-----LNP-----DARYAALYKMYEDQ-QFLEVIT-----NRFTGDPIVPKFEMLKANAIGRLRGFEPFKEALNYVALTYP--GKKAEQM--------------------------------------------------------------------------------------------------------------------------------------------HGFR--L------------------------------------------------ 										
Hymenobacter_sp._DG5B							----------------------------------------C---------------------FNNVAARDNAYFLAREKLHETEDKLYAARVNDYNQTLPL-----------------------------LNDIIKKASMPIQHR--------------------WTDDAYILVGWSRFYQMQFDDAALTFKYVNSTS--------------------------------------------------------------------------------HEALIGLMRTFVAQGEYESAKAVSDLLD----------------------LP-KDARQLFLTRADYYIRT-DEPAKAIPQLERAIPL-IELKNERSRTRYVLAQLYQDAGENKK-AYDQLNQILA------YFAALLKDSKNKDYRDKVYYEMARL--NYREKNFPEALKLLQKSI----Q-TNRLQKSYTYLLAGRIYYEDLQKYRLAAAYYDSTVQNL-KTYAAIKERSEILRDFAKQYTIIETQDSLQALARLSPEALDQKL----N---------------------WYFDNPATLGTARADF--VRKWGNRQLQDNWRI--RN-----YR--SQLPLTPAQLQASDAQVEAALYELAGIYKEQLKEREKGFETYEKEVARY--PQHAPDAYYLLYL---------KMAQYAAALQREFPTSVYAKLI-----ADP-----ASRVDSAFTFYKNQ-QFKKATA-----KLYPKSDLSDRVAYLKTLLVIRTQPPLTARASVEKFYQSYP--VPLAQEL------------------------------AQP-----------------------------------------------------------------------------------------------------------RTLP--L------------------------------------------------ 										
Leadbetterella_byssophila_DSM_17132				----------------------------------------C---------------------WHNLNSRFNALLIAREDIEVAQEFTKRKFAENYEDVLPV-----------------------------LVDAIKKASLIAEKH--------------------YLDEAYLLIGEARIYKGEFENAIETYKYLNTVA--------------------------------------------------------------------------------TAAMTGMLRAYTELGDFKNADQLSNLLK----------------------DK-ANLAAYLLNMAYYHQMK-GEDAFTIAFLEEALKR-MKKGDERARYHYLLGQLYQNLGETLV-ARQHYKAVLK------QFSKMLEDRKNQDLLHKIYYKMGET--ARRKKDSNGAINYFGQSV----A-ADKFNKGLAYSAIADVYLEDFLNYEKAAAYYDSTVITL-VNKTDILEKSMYLNEFIKYKKVYDLEDSLQRLAALKPEVLDQKL----E---------------------WRLYDGRTLSLEKNEF--VRLWGNRKLEDNWRR---------LK--KRIPTTKIQQIASRRKQEEAAFRIAKIYKQKFRDEKKADESFKQFLEQF--PSYEPEVLYFLA----------LQNQYAQRLLKEYPMTSFGRQM-----RKG-----QRIYQTAYNLYESG-KMEEALK-----NEYVGSHLEDKMALLRIYALAKLGAKDEYQIALTDFVRSYP--LNKAREM--------------------------------------------------------------------------------------------------------------------------------------------------------------------------------------------------- 													
Chryseobacterium_sp._StRB126					----------------------------------------C---------------------LKGFSTYYNTLFNAKDALNSEFTARDKGHKDNFYA--------------QSTAFAESM----------LEIAEAKALKAINKY----------------EKNKQIFDAYIILAQSRIYRNKPLEALDALNYLFTRM--------------------------------------------------------------------------------PLARIYQGVAYDKIKDYHRAHETFAKLK----------------------NK-TYSKLLSIYYAESLLDA-GKKEDAAKELDVAFEL-NSNRKLKSRIAYLRGQVLENLGQNDK-ARESYTAAYK------YLEGISKKGTYGSRKNEFYYALGLM--ANKAGKHDEAQQFFRKSL----F-SDPQIRGLTYYEIGKSYLEK-NDYIGAGTYYDSALAVM-PSKILLKDQSAYIKKISKNYYLIKKNDSILSLAKMDNAQRTDFF----S---A-DYNSNS----------FYFNNTGTISKGTSSF--KQVWGERALSDNWRF---------YI--EQIPTNQEKLSQLKKDRDTASLGLGIMYQNYFTNTPLATKTLYDLVDVK--PKVMLQALYEIFA---------AAERAKQILLADYPYTSYAEFA-----RNP-----ENEYKKAYALYESE-KFVESKE-----QKYPKDALVPKLYLLNAFNTGKATGKEVMILQLEQIALNYS--GIRAKEM------------------------------------------------------------------------------------------------------------------------------------------------M-------------------------------------------------- 												
Hymenobacter_sp._PAMC_26554						-------------------------------------RF-C---------------------INNVAARDNGFFLAREKLRATEATLYKGRNDDYNRVLPL-----------------------------LNDIIKKASLPIQHR--------------------WTDDAYLLVGWSRFYKMEFDDAILTFKYVNSTS--------------------------------------------------------------------------------QEALIGLMRTFLITKQLDNAKAVSDLLD----------------------LP-KDARELFMARTDYYLQT-EEPVKAIEQLEKAVPL-TPVKNERSRSRFILAQLYQQQGQNKE-ATAQLNAILK------YFAALLKDPKNKEYRDKIYYEMARV--AYRQQKYADALGLLRTAA----K-VSKSQKGYTYLLAGRIYYENLHKYQLAAAYYDSTTQAM-PLYAATLERAGILKEFAKQYTIIETQDSLQTLARLPAAELDKRL----S----------------RD---WYFDNPASLSTARTEF--IRVWGDRKLQDNWRT--QN-----YR--RDIPDSPPKLQASNQQIEAAMYELGGIYKEQLKEKLRGYETYAGEVARY--PEHAPDADYLLYL---------KAAQYAAALQREFPTSTYAKLI-----ADP-----AARLDSAFVLYKDQ-YFTKAKA-----QAYPKSDLTDRVAYLKLLLAIRTQPPGAVRASVTQFVKDYP--VPQAQGL--------------------------------------------------P-----------------------------------------------------------------------------------------RALQ--L------------------------------------------------ 											
Odoribacter_splanchnicus_DSM_20712				----------------------------------------C---------------------YHQLTTRYNVYFNGDQALKSGIKHMENRHKEDYTHLLPV-----------------------------MDYVIEKAAKAIDKH-N-KDSKNYQTFRKKKEFNNQLDKCYLLLGKAYFYKKKYTMANNTFRFIQRQY--------------------------------------------------------------------------------TEVSIWLFRSLTEMGRYEEAARIMDRLD----------------------KR-KQREMVAAARTDFYVRQ-GMYEQAIPEAERLVRT-CKSIKRKPRYNFLLSQLYVKENQDGA-AKLALKKATR------KLKKMLRDSRNEEFQDRIYYALANI--ENKRGNEEGAAGLYWKSV----H-DNDNQQALSFVKLGDYYFKN-KAYVQAQSCYDSCLLVM-EDYEKLKSLLTDLTELVTNLRIIQTQDSLQRIAVLPEEERNRLI----DKITE-----------------WYFYNPVTIALGKNDF--KRKWGRRKLEDNWRR---------YL--QDLPLTPEMLQASEKQIEEAYYKAGEIYLYRLNDPEKALECFDAYIQRF--KANLPMVYYLAST---------EAERYKTELTALFPESDFARGL-----QDP-----EKKYQEAYRYYQKV-YYHEAAQ-----KAYPDNKLKANVLFLKAMCVVNTGSPQEAKNALEEVIAARP--LQVTSDI----------------------------------------------FKA--EVLVVRRFGQYSEASEYLYKIATDKFLLKILGNESYRVDFFTENY--------------------------NHHFVLAV---------NKHIG--L------------------------------------------------ 													
Flavobacterium_sp._PK15							----------------------------------------C---------------------SHALSTKYNILYNGQIGLDKGIKGIEASNEDNFWERLSI-----------------------------FKLAETKATKAIQKH----------------ERNSQIDEAYLLLGKSRYYDQRFIPALDAFNYILYKY--------------------------------------------------------------------------------EEAKIWREKTNMRLGNDALVVKNISKML----------------------KK-QVLADANALLAASFLNL-EEKDSAIVTLKKAVIF-TKRNNEKARYRFILGQLHEEMGQNEI-AKEYYQAVIKMN----KFHKLLENRENRPFLDILNYQMGVF--YDKQDKDERALEYYNASL----K-SDNYLIASDYRNIGNMYFKN-ARYPLAAKYYDSTLVKL-REFIHIEKVRKNLDEVIFYEDIATRNDSILHIVSLPESGKIAYF----D---E-----------------FYFYNPSTVSFGKIAF--KKNWGKRVSTGFWRVS--------YL--KQLPVAVTAIDSIAKERNDAYYQLGVIYKEKFKEYDLAAKKLEQLLANQ--PKLVLPSLYNLYK---------KAEEIRNKIISQYPNSRYAQIL-----NNS-----EEVYKKLYQQYNNE-EFDAVSA-----NQFSGEEVVPKFELLKANTIGKQKGLVAYKTALEFVAATYP--GKKAHSI--------------------------------------------------------------------------------------------------------------------------------------------QGIS--L------------------------------------------------ 										
Lutibacter_sp._LPB0138							----------------------------------------C---------------------FHSVTTKYNVLYNGQVAFEKGLEELNSKYKDDYWKKLPI-----------------------------FERAEEKAVKAVQKH----------------ERNKQIDDSYLLLGKSRYYSQRFVPALEAFNYVIKNY--------------------------------------------------------------------------------YETKIWQAKTQLRLKNEEQAYESLQFML----------------------LDEEIAEKAHTAMAMVFTVM-DSTDQVVHHLKKATLT-DNDKEQKARNLFILGQIYRERNQLDS-SQMAFQDIIEM-----TLEKLIKDRDNRPYLDELHYQTGLV--HEKLGRVDLAIEHFEKSV----H-AKQFQQGLSYEKLGNIYFDR-AKFVEAGAYYDSVLNV--KRIRSLERKRKNLEEVITLEGTTKVTDSIFNVISMSEEEQEVFF----Q---D-----------------WYFYNTQVVGFGLQEF--QKIWGNRPLEDNWRL---------YL--DRIPTDKSEIDSLSTLRNETYYQLGLIYKEQFKENKLAADKLEKLLTFE--PKYILPAKYHLYK---------KSDKYKNDIVSNYADTKYAKLI-----LNP-----ENIYKNIYYEYQEG-NYDEVVG-----GQYEELPILPKFELLRAYAIGKRDGLEAFKTALEFVALNYS--GKKATEV--------------------------------------------------------------------------------------------------------------------------------------------------------------------------------------------------- 										
Mucilaginibacter_sp._PAMC_26640					----------------------------------------C---------------------LQNLTAHYNILFNAREILREKQESYASGFVDNYSELLSV-----------------------------LEAAKQKANSIISIK--------------------YIPDAYLVLGKGNYLENNYFDAVEYFSYAASIA--------------------------------------------------------------------------------QEALVWKARSLMYLNKYTLAKLIIDTAV-------------------------SITADVYATKLQYDINI-QEYPDAEEMAKLAIQH-SGNNLQRMRWTFILGELQELNGKASD-AVASYARVAK------RLRGLLKNPNNVEFTDQIYYQIAQL--QYSEGKIDDAIKSYHQST----N-RNQNQKGLSYLRLADIYFKNKADYTLAKNFYDSTLLVL-PSYKTIRKKADNLQLLTDRLQVIAREDTLQMLAALNEPERDNRI----D---------------------FYFYNTNAVSQGFGDF--KRVWGNRKLEDNWRR---------LV--QNLPLTPALLAQSNIRRYDAYLDIANFYRDVLDDKKEAEDAYEKILILF--PGSKAAIYYNLYR---------LSDKYRSLVLKDYPETSFAKTI-----LDP-----SALYNQVYNLYATK-KYNEVIT-----KQYPNNKYAAQLAYLQAFAGGHQQRLDPFRTELQQIVTKYP-ITPLVKQH--------------------------------------------------------------------------------------------------------------------------------------------GRFY--L------------------------------------------------ 												
Polaribacter_sp._LPB0003						----------------------------------------C---------------------YHALTTKYNVLFNGEKAFNEGIDGIKEGYKDDYFDILPI-----------------------------FEKSEEKAVKAIQLH----------------ERNSQMDEAYLLLGKNRYYSQRFIPAIEAFNYVILNY--------------------------------------------------------------------------------SETKIWRAKTNVRLDNEEFAIESLKLLL----------------------PA-EIKEKGHTALAMAYTKT-DSLQKVKKHLHLATRT-LNDEYQAARNLFILGQLYASEDKKDS-ANVVFRRLANF-----DMNKLIKDRDNRPFLDELNYQVGFL--HEKNDSLKQAIAYYNSSL----R-AGDKQKTYTYEKLGNIYFKQ-DAYQKASSYYDSVLQV--IRIRRIKRKHKNLASLIKFEDIVTENDSIIKIASLSKEEQTQFF----E---E-----------------WYFYNNQSLSFGKTEF--QKIWGARKLEDNWRW---------YL--SAIPTEQVVIDSLVTSRNQALYELGLIYKEQFKNQNLAKQRLERVASLH--PELILPINWHLYQ---------NTEKHKNVILTKYPETKFAQII-----LNP----QEKTYKEIYYLYKED-KFQEVIT-----PTIPKADLKPKFELLKAFAIGKFQDKEAYKTALEYVAVSYG--GKKAKAI--------------------------------------------------------------------------------------------------------------------------------------------------------------------------------------------------- 											
Polaribacter_reichenbachii						----------------------------------------C---------------------YQALTTKYNVLFNGKQYFQEGVNAINEEYKDDWFQQLPI-----------------------------FEKAEEKAIKAIQIH----------------ERNRQIDDAYLLLGKSRYYSQRFVPAVEAFNYVIANY--------------------------------------------------------------------------------AETKIWRAKTNIRMDNEETAIETMKLLL----------------------PD-EIKEQGHTALAMAYVRS-DSLQKAKHHLQLATRT-LNNRAQAARNLFVLGQMYSQEGKKDS-ASLVYQKLIDF-----KLQKLIKDRDNRPYLDELYYQTGVL--HQNNDSIQLALDYYNKSL----R-GGDKQRTFTYEKLGNISFKQ-DLYQQASAYYDSVLQV--LRIRRIKRKHKNLASLIKFENIVAKNDSIVRIASLSEDEQKQFF----E---E-----------------WYFYNNQSLSFGKSEF--QKIWGTRKLEDNWRW---------YL--STIPTEISEIDSLKIDRNQALYELGLIYKEQFKNQKLAKERLVRVASLQ--PELMLPINWHLYE---------SAEKYKNVILNQYPNTKFAQVI-----QNP-----ENTYKEMYYLYKEN-KFEEVIT-----PTITNSELLPKFELLKAFAIGKFKDKEAYKTALEFVAVSYG--GKRAKAI--------------------------------------------------------------------------------------------------------------------------------------------------------------------------------------------------- 											
Polaribacter_sp._MED152							----------------------------------------C---------------------YHALTTKYNVLFNGNNAFDKGIDEINNSYRDDWFLQLPI-----------------------------FERAEEKAVKAIQKH----------------ERNRQIDNAYLLLGKSRYYQQRFIPAVEAFNYVIANY--------------------------------------------------------------------------------AETKIWRAKTNIRLDNEETAIEAMKLLL----------------------PN-KIKEQAHTALAIAYVKS-DSLQNAKKHLQLATRT-LENKAQGARNLFVLGQIYSLENKKDS-ANLVFNRLANF-----TLQELIKDRENRPYLDELYYQTAVL--HEKNDSIQLAKNNYYNSL----R-AGDKQKTFTYENLGNLAFKE-AEYQNASAYYDSVLQF--LRIRRIKRKYKNLASLIKFEDVVQTNDSIVKIATLTKDEQVAYF----T---E-----------------WYFYNNQSLSFGKSEF--FKIWGNRRLEDNWRW---------YL--STIPTEQSVIDSLVVIRNEALYELGLIYKEQFKNFDLAEQRLVRVNELN--KALVLPINWHLYQ---------KAAPYKNVILTDYPETKFAQVI-----LNP-----EVKYKKLYYLYKDD-QFDEVIT-----PSIPNAELLPKFELLRVLAIGKYKTKEEYKAALEFIVVNYG--AEKAKAI--------------------------------------------------------------------------------------------------------------------------------------------------------------------------------------------------- 										
Niastella_koreensis_GR20-10						----------------------------------------LTLSYDL--ASEKTESTKFHAVTQNGTTKFNYNYNANKKLTEVIARGKSQHKDDYSRLLSF-----------------------------LDSVIYKANAGILLH----------------LRNSWVDNLYMLMGQAYYYKNVLDTAYFTFQYINYAF-------------------------------------------------------------------------KVWARPPNESFIWQIRTYLAKDETAEAAGLIETLK----------------------PE-RLKTDLHEMQALWFYKQ-QVYDSAAIYLEMALDN-AEGREERARWEYLVGQLYDKANKPEE-GAKWFEKATN------ELERMARKDRYLVYRDIIYYAAAEM--ELERNNIPGAKALLLKAT----S-NDPAMRSKVFLLLGDLCFKE-KDYPNAKRFYDSIT-NL-VDQKAFLKLKGTLGKIVAYQNTIHREDSLQQLAALPEDELNAYL----K---K-----------------WYFYNPTLKGKGYTEF--KATWGNRPNVDNWQR---------LL--KSVPLTPTQLATSNDSVEKAQFSLGKIYLEGLEDYRSTIDTLEAFLVRF--PKNRPEALFLLAY---------KVAAVQDELKKKYPGTNFEKIVSS-----P-----TRRYDNIYNLFIEG-KFDEAQA-----SMYHENYWTPQLLYIQSVYYIQQRQDDSAKKSLQNIIRVFP--AVKAKALRRK-----------------------PATS------------P-------------------------------------------------------------------------------------------------GTFT--V------------------------------------------------ 											
Spirosoma_linguale_DSM_74						----------------------------------------C---------------------YHNLTAHFNAYVIARDQINQAEQILFKTRQENYNQLLPI-----------------------------LDDAIKKASIIPERH--------------------WLDNAYILIGRARLIKQDLPNAIEVFKYVNTKG--------------------------------------------------------------------------------HTALVGLMRAYVEAGDYTNALNVAEYLR----------------------NK-NNTRDFYLTKAYLHERQ-GEYLTAAGILDATFPV-LKKGESTARLHLIAGQLYDLVGQPAK-AVEHYKKVLA------TFEQMLSDRKNADLKDKIYFTMGLL--EARSGRIDKAIVYYSRSI----Q-GNTTQVPYTYLEIGKLYFEKKADYEHAKVYYDSALALI-AEYAALQNRKKNLDEFVQYQTTIRTDDSLLTLARMDPAALDNVL----E---------------------WILYNPVALSQGRQEF--SVRWGNRPLEDNWRR---------MM--ATIPFTKEAQTVANQRIENALYRLGKLYKFDFNQPANAIPTFEKLLTRY--PLQKPEVYYLLY----------KASPWKEKLLAEYPNTSYAR-------LAG-----QKTYTTIYDLYKAN-NNAEALA-----PGFAGSQLEDKLALLRVILVGKVKPLDIYKQALTEFIRDYP--VPYVKDM--------------------------------------------------------------------------------------------------------------------------------------------------------------------------------------------------- 											
Riemerella_anatipestifer_ATCC_11845___DSM_15868	----------------------------------------C---------------------YQNFYAYYNTLFNSKDALESELNTRKNSHQDNFYQ---------------------------------LEISEAKALKTIEQH----------------EKNKRIFEAQIMLAKARMYQEKYLEALDALNYIFSHM--------------------------------------------------------------------------------PLAKIYEAKIFSLMKDHYKANEIFMALK----------------------SK-NNKKLLSLFYAESLLQS-GQKEAAVEELAQAYAL-NKNKNLRSRIAFLRGQILSKLDRNEE-ARESFVTAYQ------YLEKISKKGTYASRKNEFYYALGLM--AMKAGKEEEANKFFQKSL----K-SDGQIRGLTYYEIGKKYLEK-EDYLSAGVYYDSAVTQM-PQREELKTFSTDIKKISKNYYLIKKNDSILALTKMNDQQRLAYF----N---E-DFVLDN----------FYFDNLTTVSKGQANF--KQIWGERALADNWRY---------YI--EKIPTNAQDIAQLKQDRDTASLGLGMMYENIFSNTKLATKTLFDLVNAQ--PDVKLQALYQIFS---------EAQKAKNIIISEFPYTHYAEFV-----KNP-----ENIYKQAYQLYIEE-KYEDSKA-----EAYPKDALLPKLSLLNAFNTGKTVGKEIMILQLQQISLNYE--GEKAKQM--------------------------------------------------------------------------------------------------------------------------------------------------------------------------------------------------- 																
Riemerella_anatipestifer_RA-CH-2				----------------------------------------C---------------------YQNFYAYYNTLFNSKDALESELNTRKNSHQDNFYQ---------------------------------LEISEAKALKTIEQH----------------EKNKRIFEAQIMLAKARMYQEKYLEALDALNYIFSHM--------------------------------------------------------------------------------PLAKIYEAKIFSLMKDHYKANEIFMALK----------------------SK-NNKKLLSLFYAESLLQS-GQKEAAVEELAQAYAL-NKNKNLRSRIAFLRGQILSKLDRNEE-ARESFVTAYQ------YLEKISKKGTYASRKNEFYYALGLM--AMKAGKEEEANKFFQKSL----K-SDGQIRGLTYYEIGKKYLEK-EDYLSAGVYYDSAVTQM-PQREELKTFSTDIKKISKNYYLIKKNDSILALTKMNDQQRLAYF----N---E-DFVLDN----------FYFDNLTTVSKGQANF--KQIWGERALADNWRY---------YI--EKIPTNAQDIAQLKQDRDTASLGLGMMYENIFSNTKLATKTLFDLVNAQ--PDVKLQALYQIFS---------EAQKAKNIIISEFPYTHYAEFV-----KNP-----ENIYKQAYQLYIEE-KYEDSKA-----EAYPKDALLPKLSLLNAFNTGKTVGKEIMILQLQQISLNYE--GEKAKQM--------------------------------------------------------------------------------------------------------------------------------------------------------------------------------------------------- 													
Riemerella_anatipestifer_Yb2					----------------------------------------C---------------------YQNFYAYYNTLFNSKDALESELNTRKNSHQDNFYQ---------------------------------LEISEAKALKTIEQH----------------EKNKRIFEAQIMLAKARMYQEKYLEALDALNYIFSHM--------------------------------------------------------------------------------PLAKIYEAKIFSLMKDHYKANEIFMALK----------------------SK-NNKKLLSLFYAESLLQS-GQKEAAVEELAQAYAL-NKNKNLRSRIAFLRGQILSKLDRNEE-ARESFVTAYQ------YLEKISKKGTYASRKNEFYYALGLM--AMKAGKEEEANKFFQKSL----K-SDGQIRGLTYYEIGKKYLEK-EDYLSAGVYYDSAVTQM-PQREELKTFSTDIKKISKNYYLIKKNDSILALTKMNDQQRLAYF----N---E-DFVLDN----------FYFDNLTTVSKGQANF--KQIWGERALADNWRY---------YI--EKIPTNAQDIAQLKQDRDTASLGLGMMYENIFSNTKLATKTLFDLVNAQ--PDVKLQALYQIFS---------EAQKAKNIIISEFPYTHYAEFV-----KNP-----ENIYKQAYQLYIEE-KYEDSKA-----EAYPKDALLPKLSLLNAFNTGKTVGKEIMILQLQQISLNYE--GEKAKQM--------------------------------------------------------------------------------------------------------------------------------------------------------------------------------------------------- 												
Aequorivita_sublithincola_DSM_14238				----------------------------------------C---------------------INAVTTEFNTLYNGDMAFTDGKNQLAYGFNDNFWEILPV-----------------------------FNRAEEKASKAIQKH----------------EYNPQIDEAYMLLGKARYYDGRFIPALDAFNFILDRY--------------------------------------------------------------------------------NVAKVWKAKTNIRLKNEEYAIESLKKMF----------------------TE-VETADGAAMMAQAFINL-DSLVPALKYIKLASEN-VKDKELKGRYTFIKGQLYNRLNLKDS-ANIAFDEVIEMN----LLQDLEKNRENRPFLDKIYNQFGDY--YRNSDSTNTAVAYYNKSI----K-QDKTLQSVNYQTLAEINFEN-AEYKNVGAYYDSTLTYL-RQWRRVTKKRENLDDVIKYEEIAATNDSILKLTKMSESEQLAFF----T---T-----------------FYFYNTSTVAYGKGEF--RKIWGDRKLEDNWRL---------YI--VRIPTDEKSIDSLAKDRNFAYYQLGLIYKEKFKENDLAINRLEKLLTYN--PRLVVPAKYNLVK---------VADKYRNDILTNHGDTRYAEIL-----RNP-----EFKYNQLYKEFEAG-KYADVIQ-----VVYNGNDIIPKFELLKATAIGRQQGFEAYKKALNFVSLNYP--GKQAQQI--------------------------------------------------------------------------------------------------------------------------------------------HGWN--L------------------------------------------------ 													
Gramella_forsetii_KT0803						----------------------------------------C---------------------YHAVTAEYNILYNGQIALEQGREEINQNYADNYWDILPV-----------------------------FGRAEEKAVKAIQKH----------------QRNPQMDEAYLLLGKSRYFDQRFIPALDAFNYILYRY--------------------------------------------------------------------------------NHARIWREKTNIRIGNEKLAIKNLKKIL----------------------KD-EDLADANASIAQAYINL-RQVDSAVAPLYTAADF-TDINAEKGRYFYILGQLHNRLGETAT-ANAAFDKVIDLN----LLTELEQDRENRPYLDKIYFQLGEY--YSRIDSTDTALEYYNKSL----R-SDIYLKSINYEILANINFDR-AEYQASGKYYDSTLTFM-LEYRTIKKRRTNLDDVIKYEQIAEETDSILRLAGLSEDARIAYF----T---D-----------------FYFYNPLRVSKGAQSF--LRVWGSRELADNWRW---------YV--SQIPGERSVLDSLATQQNLAYYQLGVIYNENYGEYDLAAQRLEFLLGNQ--PRLVLPAKYNLYK---------DQEEIRNDILQNYSDSRYAAFI-----KNP-----EVLYNNLFREYENQ-KYQDVIQ-----SRFTGDPIVPKFELLKARATARIQGIDAYEQALNYVAVTYP--GQKAQDI--------------------------------------------------------------------------------------------------------------------------------------------HGLE--L------------------------------------------------ 											
Formosa_sp._Hel3_A1_48							----------------------------------------C---------------------WHSLNTKYNILYNGNLALDAGLKDIEDSYQDNYWAILPV-----------------------------FERAEQKAIKAVQKH----------------EKNPQIDEAYLLLGKSRYYSGRFIPALEAFNYILFKY--------------------------------------------------------------------------------NSAKIWRAKTNLRLENEATALENLKALI----------------------SK-EDQVDAQATLAQLYLNT-KRVDSALLHLRNAYTL-TKSKPLRGRLHFIEGQIFNELGKKDS-ADLAFQKVIELK----LLSDMEDNREYRPYLDRIHHTIAKH--HLKRENDSLAIAYFNKSL----R-KDTFLTALNYHNIADLYFDD-SRYTRAGTYYDSTHVNY-KPYRAVKKRLDNLQDVIYYEAIAQANDSVLNLVAMSKSEQEDYF----E---K-----------------FYFYETATVAYGKNAF--ANVWGKRPLADNWRW---------YL--NLIPADSAQIDSIAKERNFAYYQLGLIYKNKFKDYQRSVDKLEALLDQT--PRLVLPAKYNLYK---------LATQIKDEIIRDYPTSRYAQIL-----KNP-----EAVYKALFEKFEAS-AYQEVID-----IRFEGDEIVPKFELLKTSAKGRLYGFGEYKEGLNYIALNYP--GKQAQEL--------------------------------------------------------------------------------------------------------------------------------------------HGLR--L------------------------------------------------ 										
Ornithobacterium_rhinotracheale_DSM_15997		----------------------------------------C---------------------YHKTTAWFNTLFNGQQAIDNRLNEAKQSHQDNYFEILKV-----------------------------YAKAEEKALKAIANH----------------ERNKLIARAYLMLGEARYFQGKTFQALEALEQVK-QM--------------------------------------------------------------------------------PWAEYYSALAQIQGGNDYVAAKILNKLY----------------------KK-PIKALVAQQSAELFYKN-DNYKNAIEALDKAIKY-TKNKKQKARLYFIQGQILTK-DKNYALANEKFSQVYK------SLKKYARIGNYEKYFNEFWYAMGNIEQKIDSLNLAKKD-YLQ-AL----K-SSPEYRAETYAALAGLYLQK-SDYVYANAYYDSAVSVI-KRKEELSELSKNLNEVMNLHYLVMRNDSILNVASLPKKDQEEFF----A---E-----------------FYFYSESAKSNGENEF--KRLWGNISLRDNWRN---------YL--EQIPNKDS-LSTLKLSRDTAQLKLGVAYADLLNNPKLGTETLEMLLSTP--PSVKTEAYFQLYR---------ISQKYKDIILNQYPNTLYAQYI-----KNP-----KSAYLEAYNLFEQK-EYAKVVS-----QDFAREPLAPKFSLLKALAQYHLGEKDLYLAELNNIISKYK--AKRAQSL--------------------------------------------------------------------------------------------------------------------------------------------------------------------------------------------------- 															
Ornithobacterium_rhinotracheale_ORT-UMN_88		----------------------------------------C---------------------YHKTTAWFNTLFNGQQAIDNRLNEAKQSHQDNYFEILKV-----------------------------YAKAEEKALKAIANH----------------ERNKLIARAYLMLGEARYFQGKTFQALEALEQVK-QM--------------------------------------------------------------------------------PWAEYYSALAQIQGGNDYVAAKILNKLY----------------------KK-PIKALVAQQSAELFYKN-DNYKNAIEALDKAIKY-TKNKKQKARLYFIQGQILTK-DKNYALANEKFSQVYK------SLKKYARIGNYEKYFNEFWYAMGNIEQKIDSLNLAKKD-YLQ-AL----K-SSPEYRAETYAALAGLYLQK-SDYVYANAYYDSAVSVI-KRKEELSELSKNLNEVMNLHYLVMRNDSILNVASLPKKDQEEFF----A---E-----------------FYFYSESAKSNGENEF--KRLWGNISLRDNWRN---------YL--EQIPNKDS-LSTLKLSRDTAQLKLGVAYADLLNNPKLGTETLEMLLSTP--PSVKTEAYFQLYR---------ISQKYKDIILNQYPNTLYAQYI-----KNP-----KSAYLEAYNLFEQK-EYAKVVS-----QDFAREPLAPKFSLLKALAQYHLGEKDLYLAELNNIISKYK--AKRAQSL--------------------------------------------------------------------------------------------------------------------------------------------------------------------------------------------------- 															
Hymenobacter_swuensis_DY53						----------------------------------------C---------------------YDNVVARDNAYFLAREKMRAVETTLYAARLNDYNRTLPL-----------------------------LEDIIKKASLPVQHR--------------------WTDDSYILIGKARFYKKEYEDAAKTFKYVNSTS--------------------------------------------------------------------------------HEALIWLMRTFLALNELENATAVSNLLD----------------------AE-QNARELFLTRADYFLRV-GEPARAIENLEKAIPY-VEPKNEQSRTRYVLAQLYQNVGEDKK-AYAQLNQILK------YFAKLLKDTKNKEYRDKIYYEMARL--EYRQQRYPEALALLQKSA----R-PNRAQKSYTYLLDGRIYYENLQKYRLAAAYYDSTVQNM-PDYAAISERAGILKDFAQQLTIIETQDSLQALARLDSATLRTRL----T---------------------WYFDNPTALSTAKNDF--IRRWGDRPLQDNWRI--RG-----YR--QSLPLTPAQVQQSDAQTEEALYALGGIYAQQLREQSRAVETYEKLLTRY--PKHTPETLYILYL---------KAESYASRLRQAYPTSSYARLV-----ADP-----TVLVDSAFTFYKNQ-EFKKATA-----KQYPENDLNDRVAFLGTLLMVRTQPPLTARATVEKFYKDYP--AGQAATL---------------------------------PER-------P------------------------------------------------------------------------------------------------ESLP--I------------------------------------------------ 											
Psychroflexus_torquis_ATCC_700755				----------------------------------------C---------------------FHAVTTYYNIVYNGNLALTQGQMEVEAAYIEDYWMVLPV-----------------------------FENAEEKATKSIQKH----------------EYNPQTDEAFLLLGKARYYDQRFVPAKDAFSFILNHY--------------------------------------------------------------------------------NEAKIWVEKVNLRLEYFEMAIDNLTELI----------------------TP-LESYEATSTLAQAYIAD-NKQRQALSPLKIAIQN-APDDEKRARLLYIRGQLFTSFGQKDS-ARVSFDEVIALN----AFQELAEVRENRPFLDFIYYDTAMF--NLAKDSISFAIERFNKSL----K-KDKYLKSQNYVNLGEIYFDK-SSYETSGKYYDSTLTNL-REHRQVKRKRENLEDVITFERIATETDSVLNLVKASEEERVKIF----K---E-----------------FYFYDITQKQRGEESF--RKIWGDIELADDWRR---------YI--AMIPTDQKLIDSISDERNFAYYQLGIIYKEKFKKYDLAISKLKSLLESN--PRLILPSKYYLFK---------QANSWKNDILNKHSDSRYASIL-----RNP-----QNIYSRLYKEYKSG-QYQQTLD-----KVFVGNSILPKLELLKARILAKLEGALVYQKALNYVALTYP--GKYAQ----------------------------------------------------------------------------------------------------------------------------------------------KGLK--L------------------------------------------------ 													
Riemerella_anatipestifer_RA-CH-1				----------------------------------------C---------------------YQNFYAYYNTLFNSKEALESELNTRKNSHQDNFYQ---------------------------------LEISEVKALKTIEQH----------------EKNKRMFEAHLMLAKARMYQEKYLEALDALNYIFSHM--------------------------------------------------------------------------------PLAKIYEAKIFSLMKDYYKANEIFMALK----------------------SK-SDKKLLSLFYAESLLQS-GQKEAAAEELAQAYTL-NKNRNLRSRIAFLRGQILSKLGRNEE-ARESFVTAYQ------YLEKISKKGTYASRKNEFYYALGLM--AMKAGKEEDANAFFQKSL----K-SDGQIRGLTYYEIGKKYLEK-EDYLSAGVYYDSAVTQM-PQREELKTLSTDIKKISKNYYLIKKNDSILALTKMNEQQRRAYF----N---E-DFALDN----------FYFDNLTTVSKGQANF--KQIWGERTLADNWRY---------YI--EKIPTNAQDIAQLKQDRDTASLGLGMMYENIFSNTKLATKTLFDLVNAQ--PDVKLQALYQIFS---------EAEKAKNIIISEFPYTHYAEFV-----KNP-----EDIYKQAYQLYTEE-KYEDSKT-----EAYPKDALVPKLSLLNAFNTGKTVGKEIMILQLQQISLNYE--GEKAKQM--------------------------------------------------------------------------------------------------------------------------------------------------------------------------------------------------- 													
Riemerella_anatipestifer_CH3					----------------------------------------C---------------------YQNFYAYYNTLFNSKEALESELNTRKNSHQDNFYQ---------------------------------LEISEVKALKTIEQH----------------EKNKRMFEAHLMLAKARMYQEKYLEALDALNYIFSHM--------------------------------------------------------------------------------PLAKIYEAKIFSLMKDYYKANEIFMALK----------------------SK-SDKKLLSLFYAESLLQS-GQKEAAAEELAQAYTL-NKNRNLRSRIAFLRGQILSKLGRNEE-ARESFVTAYQ------YLEKISKKGTYASRKNEFYYALGLM--AMKAGKEEDANAFFQKSL----K-SDGQIRGLTYYEIGKKYLEK-EDYLSAGVYYDSAVTQM-PQREELKTLSTDIKKISKNYYLIKKNDSILALTKMNEQQRRAYF----N---E-DFALDN----------FYFDNLTTVSKGQANF--KQIWGERTLADNWRY---------YI--EKIPTNAQDIAQLKQDRDTASLGLGMMYENIFSNTKLATKTLFDLVNAQ--PDVKLQALYQIFS---------EAEKAKNIIISEFPYTHYAEFV-----KNP-----EDIYKQAYQLYTEE-KYEDSKT-----EAYPKDALVPKLSLLNAFNTGKTVGKEIMILQLQQISLNYE--GEKAKQM--------------------------------------------------------------------------------------------------------------------------------------------------------------------------------------------------- 												
Gramella_sp._LPB0144							----------------------------------------C---------------------FHAVTAEYNTLYNGRLAIEQGREEIDQNYADNYWDILPV-----------------------------FGRAEEKAVKAIQKH----------------EQNPQMDEAYLLLGKSRYFDQRFIPALDAFNYILYRY--------------------------------------------------------------------------------NHARIWREKTNIRLENEKLAIKNLKKIL----------------------EK-QDIADANASLAQAYINL-NHLDSAVTRISRAAEF-TKKDSEKGRYYFILGQLHNNLGETRE-ANLAFDEVIEMN----LLTELEKDRENRPYLDKIYFQLGEY--YNKLDSTALAVEYYNKSL----R-SDVYLKSINYEILANIEFDQ-ANYETAGKYYDSTLTYM-LEFRSIKKKRENLEDVIRYERIADETDSILSLSKLSEEDQIAYF----K---D-----------------FYFYNPIRLSRGAQEF--LRVWGSRELADNWRW---------YV--SQIPNKKTVLDSLATQRNLAYYQLGIIYNENYREYELAAERLEFLLENE--PRLILPAKYNLYK---------EQDRIKQDILTNYPDSRYAQFI-----RNP-----EALYGELYKEFENQ-RYQYVLE-----AQFTGDPIIPKLELLKAQVNARLYGLEAYSEALNYVALTYP--GKRAQKL--------------------------------------------------------------------------------------------------------------------------------------------HGLS--L------------------------------------------------ 										
Zobellia_galactanivorans						----------------------------------------C---------------------WHALNTKYNTLYNGNIAFDEGREELNLNYKDDYWEILPI-----------------------------FIIAEEKATKAIQKH----------------ERNPQTDEAFLLLGKARYFDQRYMPALEAFNYIIKKY--------------------------------------------------------------------------------NEAHIWREKVNIRLENEELAIKNLKRLL----------------------SD-QEYADTRAMIAQAYINE-KVLDTAVQNLKIASHY-TKKNPEKGRYYYIIGQLYNRLGHKDS-ANYAFNKVIELN----YLTDLQENRENRPFLDKIYRQMAEY--YLDRENDSLAVVYFNKSL----R-NEPKLNALNYENLAVYHFDR-NEYKLAGAYYDSVVSNL-KRYRRTKKKLDNLEDVIKYEDIAHRTDSIISLYNLPLAERTAYF----E---A-----------------FYFYNLTSLGYGKNDF--VQRWGKRTLEDDWRW---------YL--DRVPTDVAVIDSLKGERNFANYQLGLIYKEKFKENLLAAEKLEKVLDAD--PRLVLPSKYNLYK---------LAS-MKQDILQNHGDSRYAEII-----LNP-----EARYAALYRLYRQQ-EYLKTIT-----EKYTGDPIVPKFEMLKANAIGRLNGFKAFEEALNYVALTYP--GKKAETM--------------------------------------------------------------------------------------------------------------------------------------------HGFK--L------------------------------------------------ 											
Emticicia_oligotrophica_DSM_17448				----------------------------------------C---------------------WHNANARFNSLIIARENMKQAEKDLFDKRVENYSSLMTI-----------------------------LKEVIEKTSLIAERH--------------------YLGEAYILLGKARLLKEDFLNAIEVFKYINSTQ--------------------------------------------------------------------------------HSALVWLMRAYTEEKDYDTALKVAEVLR----------------------NK-ENTRDFYLTKAYLHQRR-EEFAISAAIAEEAIKL-VPKGEQKARIHFAIGQMYDMIGQPAK-AIPHFQAVAQ------NFKKMLVDRKNSDLKDKIYFTMGSL--EVKKQNYPKAIEYFNASL----K-GNSTQNAYTYLELAELHYNQLGKYDLASMYYDSTLTAL-SDYERIAKRAISLADFVKYQKVLIVEDSLQRLAGMNPTALDKTL----E---------------------WILYDPLVMSKNKSDF--QQIWGNRPLDDNWRR-------E-LY--EKIPTTPEKLIVSKRKQEEALYQLGKIYKFQFNEPDNATETFLNLLSRF--PVHEVEVLYLLTL---------ASSPYRKTLIEKYPASTYARQL-----LRG-----STVYSQAFNLYSNK-SYESALK-----ITYTGTSIEDKFAMLRIFLFAKTEQKEAYKQALNEFIQGYP--LGRAKEL--------------------------------------------------------------------------------------------------------------------------------------------------------------------------------------------------- 													
Hymenobacter_sp._APR13							----------------------------------------C---------------------YDNVVARDNGYFLAREKMRETEAKLYTARLNDYNRVLPL-----------------------------MDEVVKKASLPIQYR--------------------WTDDAYILIGKSRFYKMEYEDAAKTFKYVNSIS--------------------------------------------------------------------------------HEALIWLMRTFVATKELENAKAVSDLLD----------------------RE-ANAKELFLTRADYYLKV-GEPAKAIENLEKAIPL-IEPKNERSRTRYILAQLYQEQGDDKK-AYAELNQILK------YFAKLLKDSKNKEYRDKIYYEMARL--DYRQKRYPEALGLLQKSA----R-SNQAQKSYTYLLAGRIYYENLQKYRLAAAYYDSTVQNL-IGYAATAERAAILKDFATQYTIIETQDSLQALARLDTSALRTRL----V---------------------WYFDNPTSLSTARADF--IRKWGDRPLQDNWRF--RN-----YR--QNIPLTSEQLKSSNSQVEEALFALGGIYNQQLREPVPAAQTYEKLLERY--AKHLPETYYSLYL---------KAEVYAQRLRQEFPTSAYARLA-----ADP-----VVKVDSAFALYKEQ-EFKKSSA-----KQFPESDLNDRIAYLRALIALRTQPPLVARAALEKFATDYA--ATEARTL-----------------------------------R--------------------------------------------------------------------------------------------------------QGLV--V------------------------------------------------ 										
Zunongwangia_profunda_SM-A87					----------------------------------------C---------------------WHSVTAEYNTLYNGNLALETGREELNQNYRDNYWDVLPI-----------------------------FGVAEQKAVKAIQRH----------------EKNPQIDEAYMLLGKARYFDQRFIPALEAFNYILQRY--------------------------------------------------------------------------------RNAQIWREKTNIRLENNRVAIKNLKRII----------------------ED-QEYADAKAAIAQAYINL-KYPDSALAPLTTAANF-TKKNEEKGRYFFILGQLYNQLNQPKN-ANLAFDEVIDLN----MLTDLEEDRENRPFLDKIYFQIGEY--YYQRDSIDTAIVYYNKSL----R-SDPYLRSINYEILANINFDQ-SEYQTAAKYFDSTLFEM-REYRTIEKKRKNLDDVIFYQAIADKNDSILDLVKLPREEQIAFY----T---D-----------------FYFYSENRINRGEREF--LRIWGNRELADNWRW---------YV--EKLPTDNKVIDSLYEDRNYAYYQLGLIYNEKFGEYQLAVDRLEQVLASN--PRLILPSKYNLYK---------QQDRMKNDIISNYPNSQYAVFI-----QNP-----KMSYEKTFELYENQ-QFVEVIS-----TRYTGEEIVPKFELLKAMAIGRLRGLAEYRKALGYVSLTYP--GQKAKEM--------------------------------------------------------------------------------------------------------------------------------------------HGLE--L------------------------------------------------ 												
Maribacter_sp._1_2014MBL_MicDiv					----------------------------------------C---------------------WHALNTKYNTLYNGNIAFDLGRETLNDTYQDDYFEVLPI-----------------------------FLIAEEKATKAIQRH----------------ERNPQIDEAFLLLGKARYFDERYIPALESFNYILNKY--------------------------------------------------------------------------------NEASIWREKVNIRLENDDLAIKNLKRLM----------------------KD-QEYADARAMLAQAYINL-NAPDTAVQNLKVASHY-TKKNPEKGRYYYIIGQLYNQMGFKDS-ANYAFDKVIELN----YLTKMELNRENRPFLDGIYRQLAEF--HLEEEADSLAIVYFNKSL----R-NKPKLNALNYENLAEYNFDE-SVYKPAGAYYDSVLTNL-KKFRAIKKKRDNLEDVIKYEDIVQYSDSVITVFEMPKEEQLAYF----G---E-----------------FYFYNITSLGYGQNDF--KNRWGNRELTDDWRW---------YM--DRLPTDVAIIDSLKTERNFANYQLGLIYKEKFNENLLAAEKLENVLASN--ARLILPSKYNLYK---------KES-MKADIIANHADSRYAEIL-----LNP-----EKRYESLFKQYQDQ-HYLQVIT-----NRFTGDPIVPKFEMLKANAIGRLQGFELFKEALNYVALTYP--GKKAEQM--------------------------------------------------------------------------------------------------------------------------------------------HGFK--I------------------------------------------------ 												
Chryseobacterium_gallinarum						----------------------------------------C---------------------LKGFSTYYNTLFNAKDALNSEFTSRDKSHKDNFYA--------------QSTAFAESM----------LEIAEAKALKAINKY----------------EKNKQIFDAYMILAQSRIYQNKPLEALDALNYVFTHM--------------------------------------------------------------------------------PLARIYQGLAYDKIKDYHKAHETFAKLK----------------------NN-NYAKLLSIYYSESLLDA-GKKEEAAKELDQAFEL-NSNRKLKSRIAYLRGQVLENLGQNDK-ARESFTSAYK------YLESISKKGTYGSRKNEFYYALGLM--ANKAGKKEEAQDFFRKSL----F-SDPQVRGLAYYEIGKGYLDK-NDYIGAGAYYDSALAVM-PSKILLKDQSEYIKKISRNYYLIKKNDSILSLAKMNDAQRTDFF----S---A-DYNANS----------FYFSNTGTVNKGTSSF--KQIWGDRALADNWRF---------YI--EQIPTDQGKLSQLKKDRDTASLGLGIMYQNYFTNTPLATKTLYDLIDVK--PKVMLQALYEIFA---------ASDRAKQILLTDYPYTSYAEFV-----RNP-----ENEYKKAYALFESE-KFGESRD-----QKYPKDALVPKLYLLNAFNAGKSSGKEVMILQLEQIALNYS--GVRAKEM------------------------------------------------------------------------------------------------------------------------------------------------T-------------------------------------------------- 											
Muricauda_ruestringensis_DSM_13258				----------------------------------------C---------------------WHALNTEYNTLYNGNLAFQKGLEEINANYRDDYWEILPV-----------------------------FIIAEEKATKAIQKH----------------ERNPQIDEGFLLLGKSRYFDQRYIPALESFNYILRKY--------------------------------------------------------------------------------NEATIWREKTNMRLDNPEVAIKNLKRLF----------------------KD-QEYADANAVLAQCYINL-NAPDTAIQKLKISQAY-TKKNPEKGRYLFIIGQLYDQLGHKDS-ANYAYNKVIELN----YLTDLEENRENRPFLDKIYRQVAQY--HMAYESDSLALAYYNKSI----Q-GERKLNTLNYQSLADYHFDE-DEYRRAGSYYDSTLTNL-RKYRDIKKRLDNLEDVIKYEDIVQHADSVITLYQMPEAERKAYF----E---A-----------------FYFYNITSLGHGRNDF--RTRWGSRNLEDDWRW---------YL--EQVPTDVTVIDSLKGERNFANYQLGLIYKEKFKDNMLAAAKLERVLSSN--PRLILPSKYNLYK---------AMD-MKQNIITNHPDTRYAEIL-----LNP-----DARYMVLFKQYQKQ-EFLKVIT-----NKFTGDPIVPKFEMLKANAIGRLQGFEPFKEALNYVALTYP--GKKAQQM--------------------------------------------------------------------------------------------------------------------------------------------HGFP--L------------------------------------------------ 													
Maribacter_sp._T28								----------------------------------------C---------------------WHALNTKYNTLYNGDIAFEEGRTTLNDTYQDDYFDVLPV-----------------------------FLIAEEKATKAIQRH----------------ERNPEIDEAFLLLGKARYFDERYIPALESFNYILNKY--------------------------------------------------------------------------------NEANIWREKVNIRLENEDLAIKNLKRLM----------------------KD-QEYADARAMMAQAYINL-KAPDTAVQNLKIASHY-TKKNPEKGRYYYIIGQLYNQLGHKDS-ANYAFDKVVELN----YLTKMELNRENRPFLDNIYRQVAEF--HLEQESDSLALVYFNKSL----R-DKPKLNALNYENLAEYNFDE-SIYKPAGAYYDSVLTNL-KKFRDIKKKRDNLEDVIKYEDIVQYADSVVTLYQMPKEEQLAYF----G---E-----------------FYFYNITSLGYGQNDF--KNRWGNRELTDDWRW---------YM--DRLPTDVAIIDSLKTERNFANYQLGLIYKEKFNENLLAAGKLEDVLASN--ARLILPSKYNLYK---------KEG-MKADIIANHGDSRYAEIL-----LNP-----EKKYESLFKKFNDQ-EFLQVIT-----NRFTGDPIVPKFEMLKANAIGRLQGFELFKEALNYVALTYP--GKKAEQM--------------------------------------------------------------------------------------------------------------------------------------------HGFK--I------------------------------------------------ 									
Maribacter_sp._HTCC2170							----------------------------------------C---------------------WHAMNTKFNTLYNGDIAFEQGREELNSSYQDDYWEVLPI-----------------------------FIIAEEKATKAIQKH----------------ERNPMTDEAFLLLGKARYFDQRYMPALEAFNYILKKY--------------------------------------------------------------------------------NEANIWREKVNIRLENEELAIKNLKRLM----------------------KD-QEYADARAMMAQAYINL-NVPDTAIQHLKVASYY-TKKNPEKGRYYYIIGQLYNQLQHKDS-ASYAFDRVIELN----YLTELEENRENRPFLDKIYRQLAEY--HLESNSDSLALVYFNKSL----R-NEPKLNALNYENLAVYNFDL-NEYKAAGSYYDSVLTNL-KKYRSIKKKLDNLEDVIKYEDIVHYTDSVITLFDLPKDKQIAYF----E---E-----------------FYFYNITSLGYGKNDF--TNKWGKRTLEDDWRW---------YM--DKIPNDVAIIDSLKTERNFANYQLGLIYKEKFKENLLATGKLEDVLASK--PRLILPSKYNLYK---------AAN-MKENIIQNHSDSRYAEIL-----LNP-----DAQYVKLYKLFQGQ-EFLKVIT-----NKYTGDPIVPKFEMLKANAIGRLQGFEDFKEALNYVALTYP--GKKAEQM--------------------------------------------------------------------------------------------------------------------------------------------HGFK--L------------------------------------------------ 										
Chryseobacterium_sp._IHB_B_17019				----------------------------------------C---------------------MKGFSTYYNTLFNAKDALNSEFETRDKGHKDNFYA--------------QSQAFAESMQNNPSGTNGVLEIAEAKALKAINKY----------------EQNKQIFEAYMILAQARIYRGKSLEALDALNYVFTHM--------------------------------------------------------------------------------PLAKVYQGLAYAQVKDYHKAQDVFNKLK----------------------SK-DYDKLLSIYQAEAYLDA-DKKEEAVKELDRAFEL-NSNRKLKSRIAYLRGQVLENIGQNER-ARESFMAAYK------YLEDISKKGTYGSRKNEFYYALGLM--ANKAGKKDEAQEYFRKSL----K-SDPQVRGLAYYEIGKGYLDK-NDYIGAGAYYDSALAVM-PSKVLLADQSTYIKKISRNYYLIKKNDSILNLAKMSTEQKTDFF----T---A-VYNANS----------FYFSNTGTVSKGTSTF--KQTWGERALVDNWRF---------YI--EQIPTDATKLGQLKKDRDTASLGLGVMYQNYFTNTPLATKTLYDLVDVK--PKVMLQALYEIFA---------IAERAKQILLTDYPYTSYAEFA-----RNP-----ESQYKQAFALYESE-KFGESRE-----QKYPKDALVPKLYLLNAFNAGKSSGKEVMILQLEQIALNYT--GEKAKEM--------------------------------------------------------------------------------------------------------------------------------------------------------------------------------------------------- 													
Salegentibacter_sp._T436						----------------------------------------C---------------------WHAITTEYNTLYNGNLGLEQGKEELNQNYADNYWDILPI-----------------------------FGYAEEKAVKAIQRH----------------ERNPQIDEAYLLLGKARYFDQRFIPALEAFNYILRRY--------------------------------------------------------------------------------IHARVWREKTHMRLDNNRLAVNNLKKVL----------------------EE-QDIADASATMAQAYINL-RHLDSAVVPLRNAAEF-TENNEEKGRYFYILGQLHNRLGEISE-ANAAFDEVIDLN----MLRELEEDRENRPFLDKIYFQIGEY--YNRLDSVDTAVEYYKKSL----R-SDIYLRSINYEILANINFDR-SNYLAASKYFDSTLAEM-REFRTIKKKRDNLEDVIRYEDIAYKNDSILQLSQMMPAEQLDYF----K---T-----------------FYFYSEVRVQQGRQEF--LNQWGDRPLADNWRW---------YI--DQIPTDLAVLDTITRDRDFAYYQLGIIYKENFREYKMAQDRLEAVLEIS--SRLILPSMYNLYQ---------RAEEMKQEILENYPDSRYAAYI-----LNP-----EAIYAELYRNFEAQ-NFEKAIA-----SEFAGDPIVAKLELLKAQASGRLLGLEAYKNALNHVALTYP--GKKAQGI--------------------------------------------------------------------------------------------------------------------------------------------HGLE--L------------------------------------------------ 											
Belliella_baltica_DSM_15883						----------------------------------------C---------------------YHNTTSRHNAYYLSNEKILELENTIKSNHKEDFSQVLPI-----------------------------LKEARELSSKAIDWH--------------------WVDDNYFLIGMIDYYQADTDDAINTFKYLNVNS--------------------------------------------------------------------------------HRSLIQLMRIFIDQKKYDDVVFVIDYLS----------------------NA-ENRYHLFKTLAYYYHSK-EDIEGKIGALDKTLEY-TKDSKEKSRINFILAQLYQREGLDAL-AYNYYIEAQK------YYDELYADSKNKELKDVVLYEKALF--ELLQNEKEVAVNLLHRAA----K-NNPIQKGYIYQKLAEISFETEKDYRAAKYYYDSALTHF-PSYQQIESSKGILDEYVLHFETIAKNDSLISLSKLSSEEQELIA----D---------------------FYFDNSVAMQQGSIDF--FRDWGNRPLQDNWRR---------LL--SQIPKSETDIAILDSKLETSYFELGKLLFFDFKEPEFSIENLESLITTY--PIKKPEAYYILYL---------NAELYSQRLNREFPESPFTFSV-----NNP-----SNGYKEAYNLYNSR-NYPEARK-----EEFPLTRNTEKLLLLDVMISGKIDDKNRYKTRLESYIQNTE--LKMARNM---------------------------------------------A----------------------------------------------------------------------------------------------SPFN--I------------------------------------------------ 											
Bacteroidetes_bacterium_UKL13-3					----------------------------------------C---------------------WHTMTGKFNVYFNGQLKYDEVIESLEKGHTNDFTRILDV-----------------------------LDIVLKKASLSVQNH--------------------YTDNSYFLMGKSHFLKRDYYAAMEAFQYINAKY--------------------------------------------------------------------------------PISTAWIAKCYTGLNKVEEAEAVMGLLL----------------------PK-EYTREIYATAADIAIKQ-EKYSTAAEKLKIALEY-TSAKKDKIRYTYILGQLYAQMDSIKP-ANYYFSKVLK------SLKRMLRDDKNDGFYNQIWYELGLL--EYKEKNLSAAINAFKMAA----N-KNTNQKALAYLALGNIYLDI-PEYKLAQAYYDSTATSI-KDYKKIIDKKTVLSDLISNLVVIETEDSLQGIAKLSQADIEKKI----D---A-----------------WYFYNPTMMIAGAAEFFSAKKWGQRTNEDYWRI---------WI--SNVPFSRADIDKSNNKITMAYFNIGVIYDERLSDSKEAIKDFELLIKRF--PEFEPEVLYKLFK---------KADLAKNKLIKEYPESPYALIL-----QNK-----VLFYEQLYQQFVDG-KYEEVKQ-----RKYTGSALQPKFDLLYAMAVGKSQSVAEFKTELTEVVARYP--GDRAVAI--------------------------------------------------------------------------------------------------------------------------------------------REFK--V------------------------------------------------ 												
Pedobacter_cryoconitis							----------------------------------------C---------------------MQNLTARYNYIYNANVILNNYEEESYNSYIDNYSDVLPI-----------------------------LDAIVKKSRAIIADK--------------------YIDDAYLLLGKAYYLKTNYFVAEEYFDYTAKTY--------------------------------------------------------------------------------ITAQNWKARSLMQLNNMEDAAIILDTVY-------------------------KKRSEPYATIAQSYIYQ-NRYNDAIPILEKAVKE-SQLHRNSIRWTFILAQLYERQKKYKE-ALALYTKVQK------ELQALLKDDKNLDYHDQIYYQIAED--YAEEDNITEAEKFYKLSI----R-KNNYQKGLSYLKMADLNFNKHKDFLKAKAYYDSTVTVL-PGYAQIVKKSQNLEYITDRYAVIAYQDTLQMLAELPETDRIAKI----K---------------------FYFSNPAALSRGYTDF--LTKWGNRKQEDNWRQ---------YM--AAVPLTAEAVKASNVKIIDAYYEIASFYQQELDDQPEAIRIYQLILSRF--PNHLGSVYYSLYL---------NAARYKALVLDKFSASVYAKTI-----LDP-----IKRYNQVFELYEGK-AFPSVIT-----QQYPAGSINPQLSYLRAIAIGRTQQIDSLTAAFKAITNIYP-IVPLVKEH---------------ETQPDLQSIQ------------VPPVG--------------------------------------------------------------------------------------------------GNFL--V------------------------------------------------ 										
Cytophaga_hutchinsonii_ATCC_33406				M---------------------------------------C---------------------YHNLLARDNSFFLARERMKLVEVKVYDFKEDNYNGILHP-----------------------------LDDIIKKASMPIRRH--------------------YVDDSYILVGRCRIYRGEFKMGIETYKYVNAHG--------------------------------------------------------------------------------IESLVYLVRAYMAANQLDNAKTVLDHLD----------------------TK-KNKAIYNTTKAEYLRIF-ERYDEMIPLLEEAAPL-QRKRDQRSRMYFILGQLYQQNGNDTL-AYKNYHKVVK------YYAKLLKDPKNEEYRDKIYYEMAMF--EYKQKNLPKAIEYLKLSS----S-PGGYQKGFTYLKLAEIYYDDLEDYENAAAYYDSTAATF-KRYPVISKRERILDEFVKHINTIKRQDSLLKVSYMDSTALNTLI----D---------------------WYFSNATAVQNGIGEF--TQKWGKRKLEDHWR----------YL--IDIPFTDSQRVVANGKIEEAMFQVASIYNHKLDEPQRAIRTYENILKRY--PKYVPEVLYNLYL---------KQEVYKARLLNEHPNSIFAKLI-----RNP-----TVEYKDVYALYKAN-RFAEADS-----NKYPDSDILDKVAYIQILCRIKIEGTGDVQQAISNFPEKFP--LPAVKEL--------------------------------------------------------------------------------------------------------------------------------------------------------------------------------------------------- 													
Chitinophaga_pinensis_DSM_2588					-------------------------------------------------PAEMLAERKWTIKVQNMLARYNYLFNARKKLALITHNVSRQGQDNYNYLLPF-----------------------------LDTVIEKASINIQIH----------------PRSKWIDDSYLVIGQAYFFQGEWDKANRTFQFINTTY-------------------------------------------------------------------------GYFKHTYNDAFVWRAKTLLEMKEFDEARSMMNILE----------------------PK-RLAGDMAEVRAYALYKQ-ERFAEVINPLQVAVKS-KGNRDERARMYFILGQLYTNYSKQDS-AAMMFHKVIK------RLKRMVRKEKYFEFRDAIYYTMANL--VLPK-DQDLAMDYLRQSL----K-NNTMQKALSFKGVADIYYGQ-RRYRLARDYYDSTASVM-TDSAIVNKRKRVLSDVATRVEAIQREDSLQRIAAMPESDRMIFL----E---G-----------------WYFYNNATKAAGFSEF--KKRWGNRPLTDNWRR---------LA--ADLPLTPDDLLKSNIIVEDAYYDLGKLYNDQLDNTELAIETYDTLLNRY--PPHKQEVIYSLYI---------LAAKYKQNVVTQFGDSKFASIIKYGALQDI-----STSYDSVYVNYLRG-NLEEAYN-----SSYGLTFMQPKFDLLEAMIIMKMDTCEFGRQAVVNVINKYKQ-QEKAKSLNRG-----------------------------------------------------------------------------------------------------------------------------------------RLFP--V------------------------------------------------ 												
Pseudopedobacter_saltans_DSM_12145				----------------------------------------C---------------------IKNLTAHYNIYYNASEMLKTTEINIKNSNKDDYNRLLKI-----------------------------LNEVILRANRIALEK--------------------WIDDAFLLLAKAEYYKGNFFNAAEYFSYVSQNF--------------------------------------------------------------------------------IEALIWHGKSLFALNKYKEADSVLQSAY-------------------------YYRAELNAALANSHLHQ-NKLNDAEHHLGKAVSF-AKDRYSKIRWTYILAQLQEEVNKPET-AYKNYGKVVK------TLHRLLKEDKNKEFKDQIYYQIGQS--YEDLANLKDAIKYYDISA----H-GSAKQKALSYLKLAEINFDSLKNYSKAQLYYDSTLQSL-PTFNAISLKAKNLQYLADRLMLIEEEKELLMLSKLPEDERAHYI----E---------------------FYFNNSTAISQGINEF--KKKWGNRKLSDNWRI---------ML--NRVPITADQKANTLNKIKNARYEIAMFYKEQLLDQEAAIGELEQSLEDY--TPKVAEIYYQLYR---------KSEQYKNLVIKSFPGSIYAKAI-----LNP-----RKEYETAYQSYINK-NYTETIE-----KSQEFPSEAAQFEYLKALAIGHTQKAPVFVAQLESILKKYP-VSSRIKNQ--------------------------------------------------------------------------------------------------------------------------------------------GPFS--L------------------------------------------------ 													
Tenacibaculum_sp._LPB0136						----------------------------------------C---------------------FHALTTKYNVLFNGEQAFIKGLEEISSKHKDNYWKRLLI-----------------------------FELAEEKAIKAVQKH----------------ERNRQIDDAYLLLGKSRYYTQRFIPALEALNYVIAEY--------------------------------------------------------------------------------NETKIWRAKTNIRLENEKLAIESLKLLL----------------------TD-EIKEQAHTAMAMAYAKT-DTIQKVIEHLTLATRT-HENKEQTARNLFILGQVYSELDRKDS-AIVVFQKLADF-----RFEKLIKNRDNRPYLDKLYYHVAVL--HENQDSIADAISYYQKSL----K-ADDYQKTYTFEKLGDIHFKN-AEFIKASVFYDSVLQVAEKRIRKVKRRHKSLASLGKYENVLKINDSILHIANLPEGEQKIYF----E---A-----------------WYFYNTQAKAFGEAEF--QRVWGTRSLEDNWRW---------YL--ETIPTDKVAIDSLTFQRNDALYQLGLIYKEQFKNPQLAIKNLERLQTVN--TRLNLPINYHLYQ---------KANEYKNVILTKYPDTKYAQII-----KYP-----ADAYKDIYYLYKEN-KFDEVIT-----PTILESNLLPKFDLLKAYAIGKIKDKETYKTAMEFVALTYA--GKKAKEI--------------------------------------------------------------------------------------------------------------------------------------------------------------------------------------------------- 											
Hymenobacter_sp._DG25A							----------------------------------------C---------------------YQNIAARDNGYFLGREKIRATEASLYKTRNNDYNRILPL-----------------------------MEDIIKKASIPIQHH--------------------WTDDSYILIGKARYYKREFEDAAKTFKYVNTTS--------------------------------------------------------------------------------HEALIWLMRTFLATKEYESAAAVSDILD----------------------TE-VNARELFLTRAQYYLLT-DNQPLAIENLEKAIPY-IEPKDERSRTRYILAQLYQATGNDKQ-AYAQLNQILK------YFAKLLKDGKNAEYRDKIYYEMARL--QYRQQHYPEAIALLEKSA----R-PNRAQKGYTYLLAGRIYYDNLQRYSLAAAYYDSTMQML-QDYAALAERASILKEFANQLNIVTTQDSLQMLARLDNATLQTRL----T---------------------WYFDNPTAMSTARSEF--VRRWGNRQLQDNWRI--Q------YQ--KNIPVGPEQLAASNKQIEEALFALGAIYSQQLKEPDRAITTYETLLSRF--PGHVPEVYYGLYL---------KAETYAQRLRQEYPTTSYARLV-----ADP-----SVQLDSAFTFYKKQ-EFKKAGT-----KKYPESDYSDRLAYMDLLLALRTQAPATTKPQVERFLKTYP--APDAKEL-------------------------P------------------------------------------------------------------------------------------------------------------QPLA--V------------------------------------------------ 										
Hymenobacter_sp._DG25B							----------------------------------------C---------------------YQNIAARDNAYFLGREKLRATEASLYKSRNNDYNRILPL-----------------------------MEDIIKKASIPIQHH--------------------WTDDSYILIGKARYYKREFEDAAKTFKYVNTTS--------------------------------------------------------------------------------HEALIWLMRTFLATKEYESAAAVSDILD----------------------TE-VNARELFLTRAQYYLLT-DNQPLAIENLEKAIPY-IKPKDERSRTRYILAQLYQATGNDKQ-AYAQLNQILK------YFARLLKDGKNTEYRDKIYYEMARL--QYRQQHYPEAIALLEQSA----R-PNRAQKGYTYLLAGRIYYDNLQRYSLAAAYYDSTMQML-QDYAALAERASILKEFANQLNIVTTQDSLQMLARLDTAALRTRL----T---------------------WYFDNPTAMSTARSEF--VRRWGNRQLQDNWRI--QG-----YQ--KNVPTTADQLAASNKQIEEALFALGAIYNQQLKEPDRAITTYETLLSRF--PGHVPEVYYGLYL---------KAETYAQRLRQEYPTTSYARLV-----ADP-----SVQLDSAFTFYKKQ-EFKKAGA-----KKYPESDYTDRLAYMDLLLALRTQAPATTKPQVERFLKTYP--APDAQEL-------------------------P------------------------------------------------------------------------------------------------------------------QPLA--V------------------------------------------------ 										
Marivirga_tractuosa_DSM_4126					----------------------------------------C---------------------YHNMTAKYNAYFIANEKLQEVLLEIDEAHQNNFNRVLKV-----------------------------IEDVIKKASIAIQRH--------------------WVDDSYVLVGIARMLNQEYEESIETLKYVNVNS--------------------------------------------------------------------------------YEALTYLVRTFTEYNELNNALAVIDYLN----------------------SK-SNKRKFYQQAAHYFQIA-NDPNNLIKYLTAATEL-MSRGPTKAKYHFILGQLFQKSSLDAF-AYENYKEVLN------YFEQLLKDGKNIEFRDKIYYEMAEF--ELKQGNIEEAIPYYKSSI----A-NNERQKSFSYHKLGLLYFDELKEYPLAQAYYDSAYQIM-KVYPQVETRQSVLSDFIKQMNTINENDSLLSLAKMDSASLNEMFLTLQD---------------------FYFYDASTVGQGKNTF--KRTWGDRSLQDNW-R---------FF--SAIPFDEEKQSQLKDEMEVAYYKLGNIYNFDLQEKQEAVNTYETLLSRY--PEYKAELLYLLYI---------KSKTYSSELLAKFPETIFAKLV-----ENP-----KVIYERAYRLYEAE-DYKAATE-----NDYPENDYEDNLKLLEALITGITDGKNPYKFKLQSFLKEYP--YDFAKGL-------------------------------------------------P------------------------------------------------------------------------------------------SEFE--V------------------------------------------------ 												
Tenacibaculum_dicentrarchi						----------------------------------------C---------------------FHALTTKYNVLFNGEQAYLKGLEEVSAKHKDNFWKPLQI-----------------------------FDKAEEKAVKAIQKH----------------EKNRQIDDAYLLLGKSRYYTQRFVPAIEAFNYIIANY--------------------------------------------------------------------------------NETKVWRAKTNIRLDNEKLAIESLKFLL----------------------PD-VIKEQAHTAMAMAYQKT-DTIQKVIEHLTAASKI-FKNKEQAGRNMFVLGQIYSELNYKDS-ARAVFKKLSET-----KLKKLIRNSDNRKFLNALYYQAGVL--ELGRNKTDNAIDYFKKSI----K-NNDYQKTYAYERLGAIAFDK-QKYVLAGAYYDSVLTVTEKRIRRIRRKNKGLTRLREYENLVTTNDSILKLVAMPIAERTSFF----E---E-----------------WYFYNTQVLAFGKANF--QKVWGTRPLEDNWRL---------YL--NEIPSDKKIITSLIESRNDALYQLGLIYKEQFKNNNLAIKNLTRAQKEQKKQSLELPISYHLYQ---------KAGYYKNIILTKYAPTTFAEII-----RNP-----LNRYKEIYYLYKEN-KFEQVIK-----LTVKESILIPKFLFLKALAIGKQKNKEAYIKALEFIAIRYA--GVKAIEI--------------------------------------------------------------------------------------------------------------------------------------------------------------------------------------------------- 											
Lutibacter_sp._LP1								----------------------------------------C---------------------FQAMATKYNVLYNGNEALKKGLLELNSNYSDNYWQRLPI-----------------------------FEKAEEKAVKAIQKH----------------ERNSQIDDAYLLLGKSRYYSKRFVPALEAFNFVILNY--------------------------------------------------------------------------------DETKIWQAKTLIRLQNEEQAIENLNNLL----------------------KD-KIKEQAHTAIAMAYVKK-DSLQQVINHLKKAILA-DNNNEQTARNLFILGQVYREKKLIDS-SNISFQELINF-----ILKKLLKDRDNRPYLEEIYYQLGAI--ENKIG-LEGAIEYYKKSL----Q-TTNLQKEITYQSIGDLYFDK-AKFVTAGLYYDSILNI--KRIRRLTRKRNNLNEVIFYEKIAKTNDSILKVASMSKEEQIAFF----T---E-----------------WYFYNIQAVGFGEQEF--QRVWGNRPLEDNWRL---------YL--NKVVTSKHKIDSITKERNDAYFKLGIIYKEQFKEFSLATDKLEKLLTFN--PTLLLPTKYHLYK---------KAILLKNDIINTYPNSKYAKII-----LNP-----KDEYAAVFYEYKDK-LYEEVIK-----SKYEGEKIVSKFELLKAYAIGKKEGLEAFKKALNFVAMNYP--GKKALEV--------------------------------------------------------------------------------------------------------------------------------------------------------------------------------------------------- 									
Capnocytophaga_haemolytica						----------------------------------------C---------------------MQPIVTKYNVLFNGEEAFDKGYTELQQKYHDDFSDVLPV-----------------------------FERAEEKAIKTIQRH----------------QRNYKIDDAYMLLGKARYYNERFFPALEAFNHLLTNY--------------------------------------------------------------------------------PAAAVWAQKTNLRLGRDKVAIEKLNTFL----------------------RR-NDKAEAYATLGQAYINQ-EQYPQAADALYTAGKY-TRNRALRGRYYFIAAQLYEKQKQRDS-AVVAYEKVIKQN----YLTKLENRYEHKDFLDVLYYQHAEL--L-KDKDKASAIAFYRNSL----S-DNNPLKAKAHERLADIYFEK-KDYTSAYHHLDSTLTYI-FEHLYIRRKKDNLAKITELEYAVKHNDSILKVVRLPKDAQVAYY----Q---D-----------------FYFYNPMAVAYGKQQF--QQYWGDRKLEDNWRWS--------YI--AKLPTSQDEIRQLEEERNQALYQLGVLYRAKFSDHELAIQRLKRVLEQH--PEVEVATLYELYK---------QAEAIKTRLLASYGNTDYAKLL-----QGA-----QQFLDTLMVAYEKG-DFVTTAT-----LQYRETAVAPKIALLQAKTTGRLQGVTPYREQLDRIVTAYP--SEEAKDL--------------------------------------------------------------------------------------------------------------------------------------------HHLR--K------------------------------------------------ 											
Weeksella_virosa_DSM_16922						----------------------------------------C---------------------YHKTTAWFNALYNAEQELDKVKEEQLNEYQYNWGEILPV-----------------------------LDAVETKAQRVIEKH----------------EENQLIGRAYLLMGKARYYKKEYFDALDALNFIKSQL--------------------------------------------------------------------------------EEAQIFITLSELKGGNFYDGREKLAEMY----------------------KR-NLQLEVAKNFGQYLIDT-QKYELATEVLTHAESL-SKNKTERARLNFILGQLYAKLDDRQEQSEAHFTKAYE------HLESISSKGVYKKRKNELDYAIGKL--AILAGNLTDAETYLKSSL----KESDPYIRGKAYEAYADLEFDR-GNYLYATVYYDSAVTAI-KEINRINLRNDALKKLMEKHYLVQKNDSILRIAQMSKTEQEKYF----Q---D-----------------FYFYNQGLKSDGVLEF--QRVWGNQSLRDNWRF---------YL--EKIPTQPKVIQNLKIERDTTELSLGIGYYDQFSNERLAISTLEHLISTP--PDIKANAIYQMYR---------SMEKYKNQILTEFPNTLYAGYI-----NNP-----LADYEAAYSLYKEG-KYEDTKT-----EQYPTQTLIAKFALLNAFAVGKTESLEQFRGALEVITIAYD--AKKAKEL-----------------------------------------------------------------------------------------------------------------------------------------------T--------------------------------------------------- 											
Cellulophaga_lytica_DSM_7489					----------------------------------------C---------------------WHALNTKFNVLYNGNIAFEKGREELNANYKDNYWDLLPI-----------------------------FIIAEEKATKAIQKH----------------ERNPQTDEAFLLLGKARYFDQRFIPAQEAFNYVLKNY--------------------------------------------------------------------------------NEARIWREKTNVRLENEELAIKNLKKLF----------------------SD-QEYADARAVMAQAYINL-NAPDTAIQQLKRASVY-TKKQEEKGRYYFIIGQLYNQLNKKDS-ANYAFDKIIDLN----YLTDLEENRENRPFLDKIYRQKAQF--FLNQEQDSLALVYFDKSL----R-NDNKLNALNYENLGEYYFDK-NKYKQAGAYFDSTLTNL-KKHRLIKKKLDNLEDVVKYEDIVQYTDSVVTLYNLPKEKQVAYF----E---E-----------------FYFYNITSLGYGKTDF--KTAWGTRKLEDNWRW---------YM--DKLPTNIAVIDSLKKERNFANYQLGLIYKEKFKENLLAAGKLESVLKSN--PRLILPSKYNLYK---------AAA-MKQDIIANHQGSRYAEVL-----LNP-----NARYTKLYKMFQNQ-QYLEVIT-----NRYTGDEIAPKFEMLKAMATGRIEGFEAFKEALNYVALNYP--GKRAQEM--------------------------------------------------------------------------------------------------------------------------------------------HGFA--L------------------------------------------------ 												
Arachidicoccus_sp._BS20							----------------------------------------CGTTISLN-PAERTPYGKIGKAIQNTFVHYNFLFNANRIFNDIMQQAVASNVDDYARLLRF-----------------------------FDSVIQHATAGLLLH----------------LRNDYVDELYFITGKSYFFEKKYDSSQYTFQYLNYAF-------------------------------------------------------------------------NNLKNINNDALVWLARNFIEQKNYVQAQILLNNLS----------------------PE-RLQPLLNETKAYYFYQQ-NIYDSAAYYLSRSHFN-DDSKTLKARRHYLTAQLYQLSGADSA-ALHFYEAAKK------DLNTLLRKNKYFLYKDLIYYQQAEI--ARANHDDKKAIDLLQQSVIANRS-QNGQQRSKTFFLLANTEYDN-NLFASASAHYDSVSANF-IDKHTLQHRSHPLHLFAVNADSMHVQDSLLTLANMPEKDRTAIL----K---R-----------------WYFNNQPLKSSGYQRF--KQKFGNRPNVDNWQR---------LL--AGLPMTSAQKANANNIISQAILDNGKILQNSLENFRGAIFVYDSLLQTF--PRQVPEALYNIFV---------NALQVKNNLLNNYPSDSWSKKLFAK--QNR-----TKTYNDIYNLFLSG-KFEEAVQ-----KKYGSFYWTPQLLYIEAIYHVSKNEDSTAIGKLNYLIKTFA--LPQAKTMHRKMNQPERRVALYR-----------------------------------------------------------------------------------------------------------------------------GPFK--V-------KA--------------------------------------- 										
Dyadobacter_fermentans_DSM_18053				----------------------------------------C---------------------FHNVAARYNAYFMAEQDMLEAEFEMQKAYKENYNQLLPI-----------------------------LQDAIKKASIVAEKH--------------------WIDNSYILLGKARLYLGEWADGLEALRYVYANG--------------------------------------------------------------------------------NNALILLMRAYIEHKDYSNALGVAEYLS----------------------NK-TSQRDFYLTKAYLHQQN-GEYLTSVAILEETFPL-LKKSTETARIHFAAAQMYDRLGQYAL-ANKHYKGVSK-------FDKMLRDRKNDDLRDRVYFTMGLL--AEHKKQIPEAISYLQQAA----A-GNMQQKAYTYLQLARIQYEALENFEMSKAYYDSALAIL-PEYRLVADRKRALDNFVTQYTIVSTEDSLQKLSKMNPAALDNKI----D---------------------WELYDPALVNKGKIDF--KRTWGNRPLEDDWRR---------LK--RNVPLTDTAFAVSQKNKEEALYNLGKIYRFDLKESNRAIAAFERVLSEY--PEYKDEIYYLLF----------QKDSWKSKLLSEYPNSTYAR-------LVN-----TKEYEAMYKLYADG-NHTRALE-----PSYKGSSLEDKFALLRVFLIGKVRGKEAYTQAITEFIRLYP--LPRLKEM--------------------------------------------------------------------------------------------------------------------------------------------------------------------------------------------------- 													
Pedobacter_sp._PACM_27299						----------------------------------------C---------------------MQNLTSRYNYIYNANVILSQHQEELAESYADNYDEVLPV-----------------------------MEEIIKKARVLLLEK--------------------YQDDAYLLLGKANFYKGNYFNAEEYFDYTAKTY--------------------------------------------------------------------------------VQALDWKARSLMQLGKYSEAAKVLDTLS-------------------------SHKAEPLATIAQIYIHQ-RMAADAIEVLQQAIQA-GPSKPQRIRWNYILAQLYEKQENYNE-ALRYYRKVEK------QLMAMLKDDKNEDYHDQIYYQVAES--YARDQHYTEADKYYKLSV----R-KNMYQKGLSYLKIADLNFKHFHDYLNAKLYYDSTANTL-PDYEQIVKKNQNLQYLTDRYELISLQDTLQSLAKLPETERLAKL----R---------------------FYFANPTAISTGFNDF--KKKWGNRKLELNWRQ---------LL--ADIPSSPELLAKSNQKIIEAYYEIANFYLQELNSPKEAAEVYEILLKRF--PDRLASINYGLFL---------KAEVYKQIVLRDFASSSYAKTI-----LDP-----NKQYNDLFDTYEKK-DFASVIL-----QNNPDNYLAPQFAYLKAIAIGRTAHVDQLITAFEKIKASYP-IVPLVKEH--------------------------------------------------------------------------------------------------------------------------------------------GNFG--L------------------------------------------------ 											
Pedobacter_steynii								----------------------------------------C---------------------MQNLTSRYNYIYNSNVILIEHQQELTEGYADNYDEILPV-----------------------------MDEIIKKARVILLEK--------------------YVDESYLLLGKANFYKQNYFNATEYFDYTAKTF--------------------------------------------------------------------------------VQALDWKARSLMQLGKYSEAALVLDTLS-------------------------NNKADPLATIAQIYIHQ-RMATEAIGALKEALNA-NPTGAERIRWTYILAQLSEQQENYPE-ALFYYRKVEK------QLLALLKDDKNEDYHDQVYYQVAET--YARDGDYDQAKKYYKLSV----R-KNAYQKGLSYLKIADLNFKHFRDYRGAKAYYDSTANTL-PGYELILKKNQNLQYLTDRYEVISWEDTLQSIAKLPEQERPAKI----N---------------------FYFANSNALSTGFNDF--KKKWGNRKLESNWRQ---------IT--AAVPLTPELLAISDQKIIDAYHEMANFYLQELNDPKEADEIYQILLDRF--PNRLASIYYGMYL---------KSEMFKNKVLKEYASSTYAKTI-----LDP-----NKQYNDLFDLYEKK-DFNAVIQ-----KANPENYLAPQFAYLKAIAIGRTSHVDNLTTEFEKINTSFP-IVPLVKEH------------------------------------K-------------------------------------------------------------------------------------------------------GNFG--L------------------------------------------------ 									
Cellulophaga_algicola_DSM_14237					----------------------------------------C---------------------WHALNTKYNVLYNGNIAFEEGREELNASYQDNYWEVLPI-----------------------------FELAEEKATKAIQKH----------------ERNPQTDEAFLLLGKTRYFEQRFLPALEAFNYILRKY--------------------------------------------------------------------------------NEASIWREKVNIRLENDELALKNLKRLF----------------------ED-QEYADAKAMMAQAYINL-SKIDTAIQNLKVASAY-TKKNPEKGRYYYIIGQLYNQLGYKDS-ANYAFDKIIHLN----YLTDLEEDRENRPYLDKIFRQIAEF--HLENVSDSLALAYFNKSL----R-NKPQLNALNYENLGEYNFDK-NDYKIAGAYYDSTLVNL-KKYRFIKKKLDNLEDVILYEDVVHYTDSIITIYNMPKEKQLAYF----G---K-----------------FYFYNIASLGYGKTDF--RTRWGNRELEDNWRW---------YM--DQIPTEVTVIDSLKTERNLANYQLGLIYKEKFKENFLAAGKLETVLKSD--PRLILPSKYNLYK---------TAQ-MKENIITNHPDSRYAEIL-----LNP-----DAKYADLYKKYTNQ-EYLQVIT-----TKFTGDPIVPKLEMLKANAIGRIQGYDAFEEALNYVALNYP--GKKAKEI--------------------------------------------------------------------------------------------------------------------------------------------HGFK--L------------------------------------------------ 												
Spirosoma_radiotolerans							----------------------------------------C---------------------YHNLTAHFNAYVIARDQINQAEQIIFKARQENYNQLMPI-----------------------------IDDAIKKASIIPERH--------------------WLDDAYVLIGRARLIKQDLPNAIEVFKYVNTKG--------------------------------------------------------------------------------HTALVGLMRAYVEGNDYTNALNVAEYLR----------------------NK-LNTRDFYLTKAYLHERQ-GEYAVAAGILDATFPM-LKKGESTARLHLIAGQLYDLIGQPTK-AVDHYRQVLK------TFENLLNDRKNVDLKDKVYFTMGLL--EARSGRVDKAIKYYSQSI----Q-TNTTQVPYTYLEIGKLYFEKKSDYNHAKVYYDSALALM-PDYAALLNRKKILDDFVLYKTTIQTEDSLLALSKLDAAALDRVF----D---------------------WVLYNPVALSQGKQEF--AVRWGNRPLEDNWRR---------MR--AKVPFSKEAQAMANQRIENALYKLGKLYKFELNQPADAIPTFEQLLTRY--PLQKPEVYYLLH----------KTSPWKDKLLAEYPNTSYAR-------LTG-----LKTYTTIYELYKAN-NNVEALT-----GSFAGSQLEDKLALLRLMLVGKVKSVDDYRQAMNEFIRDYP--LPRVKEM--------------------------------------------------------------------------------------------------------------------------------------------------K------------------------------------------------ 										
Cellulophaga_baltica_NN016038					----------------------------------------C---------------------WHALNTKYNVLYNGNIAFEEGREELNASYQDNYWEVLPI-----------------------------FEIAEEKATKAIQKH----------------ERNPQTDEAFLLLGKTRYFEQRFLPALEAFNYILRKY--------------------------------------------------------------------------------NEAAIWREKVNIRLENDELALKNLKRLF----------------------ED-QEYADAKAMMAQAYINL-SKIDTAIQNLKVASSY-TKKNPEKGRYYYIIGQLYNQLGYKDS-ANYAFDKIIHLN----YLTDLEEDRENRPFLDKIFRQVAEF--HLENKSDSLAIAYFNKSL----R-NKPQLNALNYENLGEYNFDR-NDYKIAGAYYDSTLVNL-KKFRAIKKKLDNLEDVIYYEDVVQHADSVITIYQMPKEKQLVYF----G---K-----------------FYFYNITSLGYGKTDF--RTRWGDRTLEDNWRW---------YM--DQIPTEVAVIDSLKTERNLSNYQLGLIYKEKFKENLLASGKLETVLKSN--PRLILPSKYNLYK---------MAQ-MKENIINNHPDSRYAEIL-----LNP-----DAKYAELYKRFTNQ-EYLQVIT-----TKFTGDPIVPKLEMLKANAIGRIQGYDAFEEALNYVALNYP--GKKAKEI--------------------------------------------------------------------------------------------------------------------------------------------HGFK--L------------------------------------------------ 												
Cellulophaga_baltica_18							----------------------------------------C---------------------WHALNTKYNVLYNGNIAFEEGREELNASYQDNYWEVLPI-----------------------------FEIAEEKATKAIQKH----------------ERNPQTDEAFLLLGKTRYFEQRFLPALEAFNYILRKY--------------------------------------------------------------------------------NEAAIWREKVNIRLENDELALKNLKRLF----------------------ED-QEYADAKAMMAQAYINL-SKIDTAIQNLKVASSY-TKKNPEKGRYYYIIGQLYNQLGYKDS-ANYAFDKIIHLN----YLTDLEEDRENRPFLDKIFRQVAEF--HLENKSDSLAIAYFNKSL----R-NKPQLNALNYENLGEYNFDR-NDYKIAGAYYDSTLVNL-KKFRAIKKKLDNLEDVIYYEDVVQYADSVITIYQMPKEKQLVYF----G---K-----------------FYFYNITSLGYGKTDF--RTRWGDRTLEDNWRW---------YM--DQIPTEVAVIDSLKTERNLSNYQLGLIYKEKFKENLLASGKLETVLKSN--PRLILPSKYNLYK---------MAQ-MKENIINNHPDSRYAEIL-----LNP-----DAKYAELYKRFTNQ-EYLQVIT-----TKFTGDPIVPKLEMLKANAIGRIQGYDAFEEALNYVALNYP--GKKAKEI--------------------------------------------------------------------------------------------------------------------------------------------HGFK--L------------------------------------------------ 										
Cellulophaga_lytica								----------------------------------------C---------------------WHALNTKFNVLYNGNIAFEKGREELNANYKDNYWDLLPI-----------------------------FIIAEEKATKAIQKH----------------ERNPQTDEAFLLLGKARYFDQRFIPAQEAFNYVLKNY--------------------------------------------------------------------------------NEARIWREKTNVRLENEELAIKNLKKLF----------------------SD-QEYADARAVMAQAYINL-NAPDTAIQQLKRASVY-TKKQEEKGRYYFIIGQLYNQLNKKDS-ANYAFDKIIDLN----YLTGLEENRENRPFLDKIYRQKAQF--FLNQEQDSLALVYFDKSL----R-NDNKLNALNYENLGEYYFDK-NKYKQAGAYFDSTLTNL-KKHRLIKKKLDNLEDVVKYEDIVQYTDSVVTLYNLPKEKQVAYF----E---E-----------------FYFYNITSLGYGKTDF--KTAWGTRKLEDNWRW---------YM--DKLPTNIAVIDSLKKERNFANYQLGLIYKEKFKENLLAAGKLESVLKSN--PRLILPSKYNLYK---------AAA-MKQDIIANHQGSRYAEVL-----LNP-----NARYTKLYKMFQNQ-QYLEVIT-----NRYTGDEIAPKFEMLKAMATGRIEGFEAFKEALNYVALNYP--GKRAQEM--------------------------------------------------------------------------------------------------------------------------------------------HGFA--L------------------------------------------------ 									
Siansivirga_zeaxanthinifaciens_CC-SAMT-1		----------------------------------------C---------------------FHAITAEYNTLFNGYNALDAGRKSLNDGYSDNYWDVLPI-----------------------------FTKAEEKAVKAIQKH----------------ERNPQIDEAYLLLGKARYFDQRFVPALEAFNYILYKY--------------------------------------------------------------------------------NQAKIWREKTNIRLDNNELAIKNLKRLL----------------------ED-QDLADATSMLAQAYLNT-KSVDSAITQLQIAANA-TKSNDERGRYQFILGQLYNQLGYKDS-ANIAFDKVIELN----LLTELEEDRENRPFLDKIYHQKANF--YLDNNLDSLAITYFNKSL----R-KDSQLIARNYETLGNMNFDV-SEYKLAGFYYDSTLINL-KPYRVIKRKRNNLEDVIYYEEVAKVNDSIIKLVKASPEERLDFF----N---E-----------------FYFYNPTTVAYGKNEF--LKNWGDRPLEDNWRW---------YI--SKIPSEAKEIDSISKERNYAYYQLGLIYKEKFKEYELAKTKFVNLLNSN--PRLILPSKYNLLK---------EAAIANNEIISKYPDSRYATIL-----SNP-----EALYEALYHQYENQ-EFAEVIS-----NRFDGEPIVPKMELLKATASGRLFGLEAYSKQINNIAVTYA--GIEAQAI--------------------------------------------------------------------------------------------------------------------------------------------HGLK--L------------------------------------------------ 															
Pedobacter_heparinus_DSM_2366					----------------------------------------C---------------------MQNLTARYNYIYNAKVILNTHQQELAEAYPENYDQVLPV-----------------------------MDDIIKKAQIIILEK--------------------YLDDAYILLGKANFFKGNYFNAAEYFDYVIKNY--------------------------------------------------------------------------------VEALNWKARSLMQVRRLNEAKLTLDTLA-------------------------KNTAEPLATLAQLSIYH-HKNAVAISYLKDAVKA-SHDSQHKIRWTYILAQLSEQQKNYSE-ALLSYRKVQK------ELLALLKDDKNTDYIDQIYYQIAES--LIADEAYAEAKKYDLLSI----Q-KNQYQKGLSYLKIADLNFKHFHDYLNAKLYYDSAVNTL-PGFELIVKKNQNLEYLTKRYETIAKEDTLQNIARLPEKEREAKI----Q---------------------FYFSNAAALSKGYSDF--KKKWGNRKLENNWRQ---------YT--TALPLTAGQLAQSNQKIIDAYYDIASFYLQELNDPEEAEEVYQILLNRF--PNHLAASYYGLFL---------AATNYKNKILKEFPGTVYAKTI-----LDP-----NKEYNSIFEQYQKK-DFTGVMQ-----KNKEENYLSPQYAYLKAIAIGRTNHVDTLLTTFNGITNSFP-ITPLVKDH--------------------------------------------------------------------------------------------------------------------------------------------GNFS--L------------------------------------------------ 												
Flavobacterium_sp._EM1308						----------------------------------------C---------------------SHALSTKLNILYNGQIALDKGVKEVNDNTVEDFWKRLPV-----------------------------FEIAEGKATKAIQKH----------------EKNYQIDEAYLLLGKSRYYDQRFIPALDAFNYILYKY--------------------------------------------------------------------------------YSAKIWREKTNVRLGNDALAIKNTSKLI----------------------KK-QEFANANAILASAFLNL-EQKDSAIVKLKLANDF-TKINEEKERYSFLLGQLYEEAGQKDS-AIYFYQKVIDMN----KSKKIMEDRENRPYLDVIYHSIGIF--YDNNNDKEKALEFYNASL----D-KDSYLNASNYRNIGNLYFKH-TDYPLAAKSYDKCLELL-REYLQISKIRKNLDEAIVNETIAKRNDSIIYVASLNNSDRVIYY----E---Q-----------------FYFYNPNTVAYGKLEF--QKIWGNRSQNGYWRV---------YL--KQLPKSQTAIDSIVKERNEIYYQLGVIYKEKFKEYDLAVDRLEKLLTFH--PKLIPPTKYNLYK---------KAAAIKSEIVSQYPDSRYAQII-----TNS-----EAEYERLYRYYEQE-NFGLVSE-----SHFAGEAIVPKFELLKAYNIGKTQGLDAYKKAIEYVADNYA--GKDAMEI--------------------------------------------------------------------------------------------------------------------------------------------QGIH--F------------------------------------------------ 											
Gramella_flava_JLT2011							----------------------------------------C---------------------YHAVTSEYNALYNGQVALDMGQREIAQNYADNYWDLLPV-----------------------------FGRAEEKAVKAIQKH----------------ERNPQMDEAYLLLGKARYFDQRFVPALDAFNYILYRY--------------------------------------------------------------------------------THARIWREKTNIRLGNEKLAIKNLKKIL----------------------ED-QDIADANASLSQAYMNL-NHLDSALVPLQAAASY-TRENEEKGRYLFITGQLYNRLGQKEL-ANQAFDEVIDLN----MLRELEENRENRPYLDKIYFQLGEY--YNRIDSTRLAEEFYNKSL----R-SDVYLKSVNYEVLANINFDR-ANYQMAGKYYDSTLTSM-LEYRTIKKKRENLDDVIKYELIAEETDSILNLAALSEEERLAYF----T---D-----------------FYFYNPLRVSRGAQEF--LRTWGSRELTDNWRW---------YI--AQFPSDRLILDSLATQRNLANYQLGIIYNEKFGEQGLAAQRLEFLLKNE--PNLAIPAKYNLYR---------RAQELKTDILTNYPDSRYAAFI-----NDP-----EALYNRLFIQFEEG-NFEEVIE-----RQFTGNRMLPKFELLKAQATGRLYGLQAYKESLNYVAMNYS--GQRAQQI--------------------------------------------------------------------------------------------------------------------------------------------HGLD--L------------------------------------------------ 										
Winogradskyella_sp._J14-2						----------------------------------------C---------------------FHALGTEYNILYNGNIALERGKLAVNDAFTENFWELLPV-----------------------------FERAEEKAIKAIQKH----------------EKNPQIDEAYLLLGKARYYDQRFVPALAAFNNILNKY--------------------------------------------------------------------------------NQVKIWREKSNMRLDNNEGAIKKLKRLL----------------------EG-QDLADATATLAQAYINI-KAKDSAIPLLGIAAEN-TKVKSEKARFHFIRGQLYNEFKEKDS-ANMEFDAIIDMH----YLTELEENRENRPFLDKIYHRIAEF--HRNKASDSLAEAYYNKSL----R-SDKFLRALNFETIGNMYFDK-NVYKTAGAYYDSTLTAM-KPYRILKRKRENLDDVIYYEGVAQVNDSILRMVSLPKEEQLAIY----T---E-----------------FYFYNSTTVAYGKNEF--LKIWGDRKLQDNWRL---------YI--ASLPTEQKAIDSIAKERNFAYYQLGIIYREKFKELSLSKSRFEDLLKNS--PRLILPSKYNLYK---------KAEAMKSDIVANYPDSRYAEIL-----LNP-----EVIYTNLYKQFENQ-EYAEVIT-----KRLEGDDFLPKFEILKASAKGRLYGFEEYKKGIDYIALTYP--GKKAQEL--------------------------------------------------------------------------------------------------------------------------------------------HGLT-VL------------------------------------------------ 											
Winogradskyella_sp._PG-2						----------------------------------------C---------------------FHALGTKYNILYNGELALERGKLAINDEFTENFWALLPV-----------------------------FDRAQEKAIKAIQKH----------------EKNYQIDEAYLLLGKARYFDQRFVPALAALNNILNKY--------------------------------------------------------------------------------NQVKIWREKTNMRLDNNEVAIKKLKRLL----------------------ED-QDLADATAALAQAYVNL-KHKDSALTQLAIAVEY-TKNKNERARYHYIRGQLYNEFKEKDS-ANMEFDAIIDMH----YLTDLEENRENRPFLDKIYYRIAEF--HRSNANDSMSEAYYNKSL----R-SDKYLKSLNYETLGNMYFDR-NIYKTAGAYYDSTMTTM-KPYRVIKKKRENLDDVIYYEGIAQTNDSILNIISLPKEEQLAIY----T---E-----------------FYFYNPTTVAYGKNEF--LKIWGDRELQDNWRL---------YL--ATLPTNQVEIDSIFKERNFAYYQLGIIYKEKFKEYALAKSKLETLLDNN--PRLILPSKYNLYR---------KAEAIKADIVANYPDSRYAEIL-----LNP-----EVIYTNLYKQFEKQ-EYAEVIA-----KRLEGDDFVPKFEILKASAKGRLYGFEAYKEGINYIALTYP--GKKAQDL--------------------------------------------------------------------------------------------------------------------------------------------HGLK-VL------------------------------------------------ 											
Croceibacter_atlanticus_HTCC2559				-----------------------------------------------------------------MTAYYNTMFNGKQAIIQGEAELEASFRDNYWAILPV-----------------------------FERAEEKATKAIQKH----------------ENNPQMDEAFIMLGKARYFDGRFIPAQEAFNYVLRRY--------------------------------------------------------------------------------TEARVWKEKVNIRLDNNELAIENLKEIL----------------------NK-QAVAEAAAMLSQAYINL-QQLDSAIMPIKLASET-IDDKEKQARYTFIKGQLYNNIGKVDS-ANIAFDEVIKLN----LLTRLETYYENRPYLDRIYLVMADY--YQKLDSTDLAVTYYNKSL----R-ADNYLVSRNYLRLAEINFDN-AEYKEAGNYFDSTLTNL-REFRTITKRRVNLDDVILYEGIARANDSILNVANLSAEDQYSYY----Q---D-----------------FYFYNPTTVAYGKQEF--EKVWGSRKLEDNWRT---------YV--DLIPKNQKVLDSLSTERNFAYYQLGLIYKEKFKEYSLASEKLEGLLNNN--PRLILPSKYNLYK---------NADRVKNDILNNHPESRYASIL-----RNP-----EAIYATLYKQFQEQ-NYALVLE-----QQFTGDDIVPKFELLKAYAEGRYLGFEAYKEGLNFVALNYP--GKQAAKI--------------------------------------------------------------------------------------------------------------------------------------------HGLN--I------------------------------------------------ 													
Wenyingzhuangia_fucanilytica					-----------------------------------------------------------------MVTKYNVLYNGKVAYEKGLEKVESTYNDDFTNVLPI-----------------------------FERAEEKAVKAIQKH----------------ERNSQIDEAYLLLGKSRYYTKRFTPALESFEYIIKNY--------------------------------------------------------------------------------YETVVWRAKSNIHTGNVNFGKKALLRLL----------------------TD-EVRQQTELGVVMAYEKTPDSIEQRIAHLEASLEA-VDKGTMASRAAFVLGQLYREVGDIES-SDESFDRVIET-----EVNHLIFIRKNRPYLNKLLFQKGLI--YENADSIQLAKSYYTQSI----E-KDIHQKMIAYEQLGDISYGE-KEYKSAKSYYDSLIDVS-NRVIRIKRKSNSLEKIVTTIEAANTNDSLLKIASFNDAQANAFF----Q---D-----------------WYFYNNKVRAEGKAEF--QKKWKASRRDGNWFAS--------YT--SQINKDPKFLDSITQIRNLNYYELGNAYYSQLKEKDLAIEKLKQLIAFN--PDLKIGAYYRLYK---------NANVYQQKLQKEYPKSSFTKLA-----TNT-----IKCYETIYDLYTLN-SFDAALE-----VKYADTDLAPKYALLHAYIMAKLEGKEVFKELLAEIKLRYP--AKKALEF--------------------------------------------------------------------------------------------------------------------------------------------------------------------------------------------------- 												
Pontibacter_korlensis							----------------------------------------C---------------------YHNTTARYNGYFLAKEKMRLLEEQLQEQTAYDYSQLLPI-----------------------------LEDIKKKASFPIQYH--------------------WVDDSYVLIGKANYYELNFEEAVRTFKYVNANG--------------------------------------------------------------------------------HEALVWLMRSFIKLNEMENAQQVSEFLR----------------------NK-ENARELYLTRAHYYRLQ-GDTAQVIENLTLSLPN-FDVKDNESRVRYTLGQLFQLTGKNKE-AIKQYSKVLR------YYQKLLKDDKNKEYRDRIYYEMAQF--ELRQQHYEKALDYLEQSL----R-ALPNQKAYSYVAAGEIYFDNLNKYNLAAAYYDSAVQVF-AMYEAVAERRDILADFAQQYTTIQTQDSLQRIAKMPEAERLEFL----Q---------------------WYFDNPSAMATARAEF--TRRWGDRPNQDFWRI---------YL--QELPLSTAALQRSERMVEEALFRLAVIYAQNLREPEEAIATYEQLLQRF--PEHAAETYYSLYL---------QKQVYYNKIKQQFPRTTYARLL-----DDE-----HALYDSAYAHYDEQ-EYTKTVE-----SQYPLNDIQDKVMFLDAMVTARTEKPEVLRDKLNRFKKEHK--MKQADKL--------------------------------------------------------------------------------------------------------------------------------------------RSFQ--P------------------------------------------------ 										
Myroides_profundi								----------------------------------------C---------------------YHAMTTRYNILYNGELAYDEALISLKKDYYDDFWEILPVTREFDRGRSL-------------------FRRAEDKAAKAIQKH----------------ERNFQIDDAYLMLGQARYYDGRFVPALEAFNYILYKY--------------------------------------------------------------------------------NDAIIWREKSNVRLTYDDIAIKNLNEFL----------------------RK-QQVADANATLTQAYINI-EEYASAIPPLKIAIEH-TKDKEEYARYTFILGQLYAKLGKEME-ANEAFGIVIDMN----KYKRLIRDRENRDYLDVLHRQVGLF--YEGSGNTKEALKSLKRAV----K-GDKQLKSKNYLSIAEIYFNE-AGYALAGQYYDSVLSIM-KERFRITKRRDALRDVVKYERVAHVNDSVLRLVAMSENQRIAYF----Q---D-----------------FYFYSTQAAAFGKTEF--RRKWGNRPSVDNWRW---------YI--SKIPSDEKEIASIKKDRDFAYFQLGSMYADRFKKYDLASKRLESLLTFD--PRLILPSMYKLYK---------KAIAMKDRIINLYPNSRYAKLL-----QNM-----EQIYGQAYKVYADGTDYNNALR-----ERFDDEGYVSKLELLKAHVIGRLKGLEAYKEALNFVALTYS--GREAEEL--------------------------------------------------------------------------------------------------------------------------------------------HGFK--W------------------------------------------------ 									
Myroides_odoratimimus							----------------------------------------C---------------------YHAMTTRYNILYNGELAYDEALISLKKDYYDDFWEILPVTREFERGRSL-------------------FRRAEDKAAKAIQKH----------------ERNFQIDDAYLMLGQARYYDGRFVPALEAFNYILYKY--------------------------------------------------------------------------------NDAIIWREKSNVRLTYDDIAIKNLNEFL----------------------RK-QQVADANATLTQAYINI-EEYASAIPPLKIAIEH-TKDKEEYARYTFILGQLYAKLGKETE-ANEAFGIVIDMN----KYKRLIRDRENRDYLDVLHRQVGLF--YEGSGNTKEALKSLKRAV----K-GDKQLKSKNYLSIAEIYFNE-AGYALAGQYYDSVLSIM-KERFRITKRRDALRDVVKYERVAHVNDSVLRLVAMSEDQRIAYF----Q---D-----------------FYFYSTQAAAFGKTEF--RRKWGNRPSVDNWRW---------YI--SKIPSDEKEIASIKKDRDFAYFQLGSMYADRFKKYDLASQRLESLLTFD--PRLVLPSMYKLYK---------KAIAMKDRIINLYPNSRYAKLL-----QNM-----EQIYAQAYKVYADGTDYNNALR-----ERFDDEGYVSKLELLKAHVIGRLKGLEAYKEALNFVALTYS--GREAEEL--------------------------------------------------------------------------------------------------------------------------------------------HGFK--W------------------------------------------------ 										
Myroides_sp._A21								----------------------------------------C---------------------YHAMTTRYNILYNGELAYDEALISLKKDYYDDFWEILPVTREFERGRSL-------------------FRRAEDKAAKAIQKH----------------ERNFQIDDAYLMLGQARYYDGRFVPALEAFNYILYKY--------------------------------------------------------------------------------NDAIIWREKSNVRLTYDDIAIKNLNEFL----------------------RK-QQVADANATLTQAYINI-EEYASAIPPLKIAIEH-TKDKEEYARYTFILGQLYAKLGKETE-ANEAFGIVIDMN----KYKRLIRDRENRDYLDVLHRQVGLF--YEGSGNTKEALKSLKRAV----K-GDKQLKSKNYLSIAEIYFNE-AGYALAGQYYDSVLSIM-KERFRITKRRDALRDVVKYERVAHVNDSVLRLVAMSEDQRIAYF----Q---D-----------------FYFYSTQAAAFGKTEF--RRKWGNRPSVDNWRW---------YI--SKIPSDEKEIASIKKDRDFAYFQLGSMYADRFKKYDLASQRLESLLTFD--PRLVLPSMYKLYK---------KAIAMKDRIINLYPNSRYAKLL-----QNM-----EQIYAQAYKVYADGTDYNNALR-----ERFDDEGYVSKLELLKAHVIGRLKGLEAYKEALNFVALTYS--GREAEEL--------------------------------------------------------------------------------------------------------------------------------------------HGFK--W------------------------------------------------ 									
Myroides_sp._ZB35								----------------------------------------C---------------------YHAMTTRYNILYNGELAYDEALISLKKDYYDDFWEILPVTREFERGRSL-------------------FRRAEDKAAKAIQKH----------------ERNFQIDDAYLMLGQARYYDGRFVPALEAFNYILYKY--------------------------------------------------------------------------------NDAIIWREKSNVRLTYDDIAIKNLNEFL----------------------RK-QQVADANATLTQAYINI-EEYASAIPPLKIAIEH-TKDKEEYARYTFILGQLYAKLGKETE-ANEAFGIVIDMN----KYKRLIRDRENRDYLDVLHRQVGLF--YEGSGNTKEALKSLKRAV----K-GDKQLKSKNYLSIAEIYFNE-AGYALAGQYYDSVLSIM-KERFRIAKRRDALRDVVKYERVAHVNDSVLRLVAMSDDQRIAYF----Q---D-----------------FYFYSTQAAAFGKTEF--RRKWGNRPSVDNWRW---------YI--SKIPTDEKEIASIKKDRDFAYFQLGSMYADRFKKYDLASQRLETLLTFD--PRLILPSMYKLYK---------KAIAMKDRIISQYPNSRYAKLL-----QNM-----EQIYAQAYKVYADGTDYNNALR-----ERFDDEGYVSKLELLKAHVIGRLKGIESYKEALNFVALTYS--GREAEEL--------------------------------------------------------------------------------------------------------------------------------------------HGFK--W------------------------------------------------ 									
Flavisolibacter_sp._LCS9						----------------------------------------AGFDLDI--KSEKTTTTKLKAPFQNTYTHYNYFYNSKTKLNNILERAKEAHRDNYATLLPF-----------------------------LDSVIYKAKTGIVLH----------------LRNDWIDDLYLLWGVSYYMRQQFDSAYQMFQFINYAF-------------------------------------------------------------------------RMVADPPNIALIWLARTQIQRKNYAQSGSLLALLK----------------------PE-RLKGALEETQAFWFYRQ-NMWDSAGSHLVAALGE-AKNKQERARWEFLAGQLFERSSQSEN-AANYYTKAIG------ALLKMAKKDKYQDYRDVIYTMAAQM--EIERQNFEAAQLYLAQAA----K-DNIEAKNSANMQLANLAYDR-HDYIHAAAYYDSIN-IQ-EDIDRLIERKTNLSRLIAHLNIIQRQDSLQHIAALPEEERDAIV----K---R-----------------WYFYNASLKTAGASTF--KQVWGNRPNVDNWRR---------LI--SQLPLTPEGLQRSNDSISRALFSSGSMYVNQLEDYPSAITTLEQLRSRF--KYDEAQALFHLYY---------KAASIKNLLIEKYPNSRYASILTTG--KDP-----TKTYEGIYDLYLEG-KFSEAQE-----SIYHTNYWSPQLLYIEAVYHIKQREDSVAQEKLAMLIELHG--GAKAKNLRRK-----------------------------------------------------------------------------------------------------------------------------------------GNFS--F------------------------------------------------ 											
Flavobacterium_psychrophilum_FPG3				----------------------------------------C---------------------WHAINSEYNVLYNGGVALQLGINDLKTGYKDNFWEILPV-----------------------------FERAETKATIAIQKH----------------EKNMQMDEAHLLLGKSRYYDQRFIPALEAFNYILYKY--------------------------------------------------------------------------------YEAKIWREKTNIRLENDALAVKNLKRLL----------------------KP-QIFADANAILSQAYLNL-EQKDSAIAPLKKALVS-TKLKEEKARYHFILGQLYQSLEYKDS-AYAAFEEVIKMK----KYAKLFKDRENRPHHDILNYQMASF--YDKLNKKEQAIKYYNKSL----R-DDSYLQATTHKNLATIYFDK-AKYIMAGQYYDSTLTRL-REYFSIVKKRENLVDVINYEGIVQHNDSILNIVALSKYDQKSYF----E---L-----------------FYFYNPITVNYGKVAF--LKKWKKRPLTDNWRWI--------YL--KQLPTSQKTLDSLARERNFANYQLGVIYKEKFKEYKLSASKFEFLLKSN--PRLVLPAMYNLYK---------KSEIIKNKIITNYPNTRYAQIL-----NGT-----AAVYKTIYNQFNNQ-EYVAVLE-----AQFAGDDLIPKFELLKSSVIGKLKGVDEYKKSLNFVSLNFP--GKQAEEI--------------------------------------------------------------------------------------------------------------------------------------------HGIK--Y------------------------------------------------ 													
Flavobacterium_psychrophilum					----------------------------------------C---------------------WHAINSEYNVLYNGGVALQLGINDLKTGYKDNFWEILPV-----------------------------FERAETKATIAIQKH----------------EKNMQMDEAHLLLGKSRYYDQRFIPALEAFNYILYKY--------------------------------------------------------------------------------YEAKIWREKTNIRLENDALAVKNLKRLL----------------------KP-QIFADANAILSQAYLNL-EQKDSAIAPLKKALVS-TKLKEEKARYHFILGQLYQSLEYKDS-AYAAFEEVIKMK----KYAKLFKDRENRPHHDILNYQMASF--YDKLNKKEQAIKYYNKSL----R-DDSYLQATTHKNLATIYFDK-AKYIMAGQYYDSTLTRL-REYFSIVKKRENLVDVIKYEGIVQHNDSILNIVALSKYDQKSYF----E---L-----------------FYFYNPITVNYGKVAF--LKKWKKRPLTDNWRWI--------YL--KQLPTSQKTLDSLARERNFANYQLGVIYKEKFKEYKLSASKFEFLLKSN--PRLVLPAMYNLYK---------KSEIIKNKIITNYPNTRYAQIL-----NGT-----AAVYKTIYNQFNNQ-EYVAVLE-----AQFAGDDLIPKFELLKSSVIGKLKGVDEYKKSLNFVSLNFP--GKQAEEI--------------------------------------------------------------------------------------------------------------------------------------------HGIK--Y------------------------------------------------ 												
Flavobacterium_psychrophilum_JIP02_86			----------------------------------------C---------------------WHAINSEYNVLYNGGVALQLGINDLKTGYKDNFWEILPV-----------------------------FERAETKATIAIQKH----------------EKNMQMDEAHLLLGKSRYYDQRFIPALEAFNYILYKY--------------------------------------------------------------------------------YEAKIWREKTNIRLENDALAVKNLKRLL----------------------KP-QIFADANAILSQAYLNL-EQKDSAIAPLKKALVS-TKLKEEKARYHFILGQLYQSLEYKDS-AYAAFEEVIKMK----KYAKLFKDRENRPHHDILNYQMASF--YDKLNKKEQAIKYYNKSL----R-DDSYLQATTHKNLATIYFDK-AKYIMAGQYYDSTLTRL-REYFSIVKKRENLVDVIKYEGIVQHNDSILNIVALSKYDQKSYF----E---L-----------------FYFYNPITVNYGKVAF--LKKWKKRPLTDNWRWI--------YL--KQLPTSQKTLDSLARERNFANYQLGVIYKEKFKEYKLSASKFEFLLKSN--PRLVLPAMYNLYK---------KSEIIKNKIITNYPNTRYAQIL-----NGT-----AAVYKTIYNQFNNQ-EYVAVLE-----AQFAGDDLIPKFELLKSSVIGKLKGVDEYKKSLNFVSLNFP--GKQAEEI--------------------------------------------------------------------------------------------------------------------------------------------HGIK--Y------------------------------------------------ 														
Flavobacterium_psychrophilum_FPG101				----------------------------------------C---------------------WHAINSEYNVLYNGGVALQLGINDLKTGYKDNFWEILPV-----------------------------FERAETKATIAIQKH----------------EKNMQMDEAHLLLGKSRYYDQRFIPALEAFNYILYKY--------------------------------------------------------------------------------YEAKIWREKTNIRLENDALAVKNLKRLL----------------------KP-QIFADANAILSQAYLNL-EQKDSAIAPLKKALVS-TKLKEEKARYHFILGQLYQSLEYKDS-AYAAFEEVIKMK----KYAKLFKDRENRPHHDILNYQMASF--YDKLNKKEQAIKYYNKSL----R-DDSYLQATTHKNLATIYFDK-AKYIMAGQYYDSTLTRL-REYFSIVKKRENLVDVIKYEGIVQHNDSILNIVALSKYDQKSYF----E---L-----------------FYFYNPITVNYGKVAF--LKKWKKRPLTDNWRWI--------YL--KQLPTSQKTLDSLARERNFANYQLGVIYKEKFKEYKLSASKFEFLLKSN--PRLVLPAMYNLYK---------KSEIIKNKIITNYPNTRYAQIL-----NGT-----AAVYKTIYNQFNNQ-EYVAVLE-----AQFAGDDLIPKFELLKSSVIGKLKGVDEYKKSLNFVSLNFP--GKQAEEI--------------------------------------------------------------------------------------------------------------------------------------------HGIK--Y------------------------------------------------ 													
Haliscomenobacter_hydrossis_DSM_1100			----------------------------------------C---------------------YHNTTAQYNGYFNANEILEATMLTMDQQYKDNYTQILAV-----------------------------LDEAVKKVTKVAALH--------------------WVDDCYLLAGKAHFLKQDFETAEQTLRYLTAEYRTSRKKLKKDKEKQTKKYNADVARARKQGRPLPPKPEILNKTKTATPSTTSTTKTPAQIRKEAEESKREE---EFLKKKPYEGVLWLGRTLIERDNEDLAFRSLTQLE----------------------PD-KVRAELAPLLAHFYIQK-KQYEEAIKPLEEAVEL-ADNPKSKARYNFILAQLHQRASRWNE-AYAGFEKVAS------QLERMLKDQKNQEYRDRIYYALANV--ALKNNDRPTAIKYLTLSV----R-SNPAQVTESYYTLAQLYFDE-EKFIPTKNYLDSTLTVM-DRLKTATVLRDNLVDIAKNLSIIQVQDSLLLLSALSDADLKKRA----A---------------------FWAYEDKELKQGKRDF--QRSWGERTLEDNWRR---------YL--GPVPRSDAERRSAEIKLIDAMYKLGVLYYDKLENFPKTVSILEGLNNRF--GNFELNSWYYLYL---------KAKVYYDKIVVGYPTSTFARVL-----QDPYAAE-NVYYDEAYAAFKSG-KYQEAFQ-----RFGAENKLASRFALLAALCTGNIQGKEAYVSALNEVIARYP--QKRAKEI--------------------------------------------------------------------------------------------------------------------------------------------RRFE--V------------------------------------------------ 														
    ;
end;

begin mrbayes;
   set autoclose=yes nowarnings=no autoreplace=no;
   set usebeagle=yes beagleprecision=double beaglescaling=dynamic beagledevice=gpu beagleresource=1 beaglesse=yes;
   lset rates=invgamma;
   prset statefreqpr=fixed(empirical);
   prset aamodelpr=fixed(lg);
   mcmc ngen=50000000 samplefreq=5000 printfreq=5000 Mcmcdiagn=yes Diagnfreq=5000 append=yes;
   sump;
   sumt;
end;
