# Supplementary material for: Phylogenetic comparison between Type IX Secretion System (T9SS) protein components suggests evidence of horizontal gene transfer
Source: PeerJ. 2020 Jun 26;8:e9019. doi: 10.7717/peerj.9019 (PMC7323717; doi:10.7717/peerj.9019)
Supplement: Supplemental Information 1 — T9SS components sequences, alignment of each T9SS protein family, NEX files used as input for MrBayes tool, genome annotation (GFF) file for Porphyromonas gingivalis and detailed Bayesian Inference trees with support values. [file peerj-08-9019-s001.zip › supplemental/Supplemental files/Supplemental Data S3/porx.nex]

#NEXUS

[ Data from: personal data ]

begin data;
    dimensions ntax=162 nchar=624;
    format datatype=protein interleave=no gap=-;
    matrix
Porphyromonas_gingivalis_W83					--------------------------------------------------------------------------------------------------MRPYTVLWADDEIDLLKPHILFLEQKGYQVTPVLSGNDAIEAVQNND-FDIVFLDENMPGIGGLDALQKIKELKPYTPVVMITKSEEEHIMTQAIGGKIADYLIKPVNPNQLLLSLKKNLQQHSIISETTNTNYRQEFVQLGTQMSGKLSFEEWKELYRRIVFWEIELE-QA-DRQMGELLEMQKQEANRLFARFVTQNYREWI--------PTMSPDLFKQKVFPLL---KVFFILIDNFRQDQWESVKSMLSEFYTF-EDMYLSILPTATQYARNAIFSGLMPLQIEKMFPDLWVDEE--SEEGKNLNEEPMIRTLIERYYSFSYNKVYETKFGERLLGQIRSLSQ-N-QLNVIVLNFVDMMSHARTDSKMIRELASNEAAYRSLTKSWFKHSTTYNLFRSIAEMGYKVVLTTDHGTIQVKNPVKVIGD-RSTNTNLRYKIGKNLDY--KEVFEIKDPASVGLPHNNLSDKFIFTKEDDFFAYPNNYNYYVQYYRNTFQHGGISLEEMLVPVITMQPK------ 											
Porphyromonas_gingivalis_ATCC_33277				--------------------------------------------------------------------------------------------------MRPYTVLWADDEIDLLKPHILFLEQKGYQVTPVLSGNDAIEALQNND-FDIVFLDENMPGIGGLDALQKIKELKPYTPVVMITKSEEEHIMTQAIGGKIADYLIKPVNPNQLLLSLKKNLQQHSIISETTNTNYRQEFVQLGAQMSGKLSFEEWKELYRRIVFWEIELE-QA-DRQMGELLEMQKQEANRLFARFVTQNYREWI--------PTMSPDLFKQKVFPLL---KVFFILIDNFRQDQWESVKSMLSEFYTF-EDMYLSILPTATQYARNAIFSGLMPLQIEKMFPDLWVDEE--SEEGKNLNEEPMIRTLIERYYSFSYNKVYETKFGERLLGQIRSLSQ-N-QLNVIVLNFVDMMSHARTDSKMIRELASNEAAYRSLTKSWFKHSTTYNLFRSIAEMGYKVVLTTDHGTIQVKNPVKVIGD-RSTNTNLRYKIGKNLDY--KEVFEIKDPASVGLPHNNLSDKFIFTKEDDFFAYPNNYNYYVQYYRNTFQHGGISLEEMLVPVITMQPK------ 												
Porphyromonas_gingivalis_TDC60					--------------------------------------------------------------------------------------------------MRPYTVLWADDEIDLLKPHILFLEQKGYQVTPVLSGNDAIEALQNND-FDIVFLDENMPGIGGLDALQKIKELKPYTPVVMITKSEEEHIMTQAIGGKIADYLIKPVNPNQLLLSLKKNLQQHSIISETTNTNYRQEFVQLGAQMSGKLSFEEWKELYRRIVFWEIELE-QA-DRQMGELLEMQKQEANRLFARFVTQNYREWI--------PTMSPDLFKQKVFPLL---KVFFILIDNFRQDQWESVKSMLSEFYTF-EDMYLSILPTATQYARNAIFSGLMPLQIEKMFPDLWVDEE--SEEGKNLNEEPMIRTLIERYYSFSYNKVYETKFGERLLGQIRSLSQ-N-QLNVIVLNFVDMMSHARTDSKMIRELASNEAAYRSLTKSWFKHSTTYNLFRSIAEMGYKVVLTTDHGTIQVKNPVKVIGD-RSTNTNLRYKIGKNLDY--KEVFEIKDPASVGLPHNNLSDKFIFTREDDFFAYPNNYNYYVQYYRNTFQHGGISLEEMLVPVITMQPK------ 											
Porphyromonas_gingivalis_A7A1-28				--------------------------------------------------------------------------------------------------MRPYTVLWADDEIDLLKPHILFLEQKGYQVTPVLSGNDAIEAVQNND-FDIVFLDENMPGIGGLDALQKIKELKPYTPVVMITKSEEEHIMTQAIGGKIADYLIKPVNPNQLLLSLKKNLQQHSIISETTNTNYRQEFVQLGTQMSGKLSFEEWKELYRRIVFWEIELE-QA-DRQMGELLEMQKQEANRLFARFVTQNYREWI--------PTMSPDLFKQKVFPLL---KVFFILIDNFRQDQWESVKSMLSEFYTF-EDMYLSILPTATQYARNAIFSGLMPLQIEKMFPDLWVDEE--SEEGKNLNEEPMIRTLIERYYSFSYNKVYETKFGERLLGQIRSLSQ-N-QLNVIVLNFVDMMSHARTDSKMIRELASNEAAYRSLTKSWFKHSTTYNLFRSIAEMGYKVVLTTDHGTIQVKNPVKVIGD-RSTNTNLRYKIGKNLDY--KEVFEIKDPASVGLPHNNLSDKFIFTKEDDFFAYPNNYNYYVQYYRNTFQHGGISLEEMLVPVITMQPK------ 												
Porphyromonas_gingivalis						--------------------------------------------------------------------------------------------------MRPYTVLWADDEIDLLKPHILFLEQKGYQVTPVLSGNDAIEAVQNND-FDIVFLDENMPGIGGLDALQKIKELKPYTPVVMITKSEEEHIMTQAIGGKIADYLIKPVNPNQLLLSLKKNLQQHSIISETTNTNYRQEFVQLGTQMSGKLSFEEWKELYRRIVFWEIELE-QA-DRQMGELLEMQKQEANRLFARFVTQNYREWI--------PTMSPDLFKQKVFPLL---KVFFILIDNFRQDQWESVKSMLSEFYTF-EDMYLSILPTATQYARNAIFSGLMPLQIEKMFPDLWVDEE--SEEGKNLNEEPMIRTLIERYYSFSYNKVYETKFGERLLGQIRSLSQ-N-QLNVIVLNFVDMMSHARTDSKMIRELASNEAAYRSLTKSWFKHSTTYNLFRSIAEMGYKVVLTTDHGTIQVKNPVKVIGD-RSTNTNLRYKIGKNLDY--KEVFEIKDPASVGLPHNNLSDKFIFTKEDDFFAYPNNYNYYVQYYRNTFQHGGISLEEMLVPVITMQPK------ 										
Cellulophaga_lytica								--------------------------------------------------------------------------------------------------MNKITILWVDDEIDLLKPHIIFLEKKNYQVITCQSGREALEELEDTK-VDIVFLDENMPGISGLETLSEIKKTHTSLPVVMITKSEEELIMEEAIGSKIADYLIKPVNPNQILLSLKKSLDHSRLISEKTTSNYQQEFRKIAMDLSMVNSYEEWVDLYKKLIHWELQLE-EIEDSGMFEILESQKIEANNQFGKFIDKNYPNWF--------PVLSHTLFKNLIKPEL---STLLVVVDNLRYDQWLAFESTVNSFYKKKKTPYFSILPTATQYARNAIFSGLTPLEMEKQHPNWWKNDT--DEGGKNLHEEDFLGAQLKRLLKWEYHKISSLKQGKQLSQNYKTQKD-N-NLTVIVYNFVDMLSHAKTEMEVIKELASNDKAYRSLTVSWFKNSPLLEIIQQAQAMGQKLIITTDHGTINVKQPSKVVGD-KDTSLNLRYKTGRSLSY--KDVLSAKNPKDLQLPTINMSSSFIFAKNDLFFAYPNNYNHYVSYYRNTYQHGGVSLEEMIIPFVVLEPR------ 								
Flavobacterium_johnsoniae						--------------------------------------------------------------------------------------------------MDKIKILWVDDEIDLLKPHILFLEKKNYEVTTCNNGLDAIALFEEDN-FDIVFLDENMPGMSGLETLSEMKEKKSAIPMIMITKSEEEYIMEEAIGSKIADYLIKPVNPNQILLSLKKNLDDSRLITEKTTLDYQKEFRKISMELAMVNSYEDWIELYKKLLFWELKLE-DINDTAMIEILESQKVEANSQFGKFIERNYEDWF--------PIQSNTLFKELVVPEI---PILFVVIDNLRYDQWKAFEGVIANYYKLEKVPYYSILPTATQYARNSIFSGLMPLEMEKQFPEYWKNDV--EDGGKNLYEAEFLSAQLKRLIKEDYFKITNYAGGKKLAENFKALKG-N-DLVTVVYNFVDMLSHAKTEMEVVKELASDDKAYRSLTLSWFKNSPLLEIIQQAQLLGFKLILTTDHGTINVKNPSKVVGD-KNTSLNLRYKTGRSLTY--KDVYVVKEPKTIGLPAINMSSSFIFAKNDFFLAYVNNYNHYVSYYKNTYQHGGISLEEMIIPFLVFNPK------ 										
Zobellia_galactanivorans						--------------------------------------------------------------------------------------------------MNKITILWVDDEIDLLKPHIIFLQGKNYDVITCQSGQEALEELQQSQ-VDIVFLDENMPGISGLETLAEIKKIDLSLPVVMITKSEEEFIMEEAIGSKIADYLIKPVNPNQILLSLKKNLDHSRLVSEKTTSNYQQEFRKIAMDLSMVNSVEEWVDLYKRLIYWELRLE-DIEDSSMFEILESQKAEANTHFGKFVERNYESWF--------PVLSHSLFKELVQPEL---PTLLLVIDNLRYDQWYAFEDTVSSFYKKNKESYFSILPTATQYARNAIFSGLTPLAMEKKHPDWWKNDT--EEGGKNLYEADFLGAQIKRLIKWEYHKISTLKQGKNLSQNFKSQKD-N-DLTVLVYNFVDMISHSKTEMEVIKELASNDKAYRSLTQSWFKNSPLLEIIQQAQQMGMKLIITTDHGTINVKQPSKVIGD-KETSLNLRYKTGRSLTY--KDVLAAKDPTEIHLPRINMSSSFIFAKNDLFFAYPNNYNHYVSYYRNTYQHGGISLEEMIIPFVVLSPK------ 										
Myroides_odoratimimus							--------------------------------------------------------------------------------------------------MNKIHILWVDDEVDLLKPHILFLEKKDYIVTTCTNGQDAIDLFKENQ-YDIVFLDENMPGLSGLETLNEIKTIKSNTPIIMITKSEEEYIMEEAIGAKISDYLIKPVNPNQILLSLKKNLDDSRLISEKSSLSYQKEFRNISMDLMQARDYEDWISIYRKLLYWEQKLE-NIEDQNLFNILDSQKTEANSLFGKFVEKNYESWI--------PVFSHQIFRKWVAPEL---KLLFIVIDNLRYDQWRAFEAIVTNHYKVESNSFFSILPTATQYARNAIFSGMTPLEMSEQLPQYWKNDT--DEGGKNLFENEFLQHQLQRLIKNEYHKITNLKEGRKLADNFKALKD-N-KLITIVYNFVDMLSHAKTEMEVIKELASNDKAYRSLTVSWFRNSPLFEIIQQAQALGYKLIITTDHGTINCKNPSKVIGD-KNTSLNLRYKTGKSLTF--KDVYHVKDPKKVQLPNINVSSSFIFAKNDFFLAYQNNFNYYAAYFRNTYQHGGISLEEMIVPFIVLNPK------ 									
Flavobacterium_psychrophilum					--------------------------------------------------------------------------------------------------MNSIKILWVDDEIDLLKPHILFLEKKNYIITTCNNGRDAVDIFQEEN-FDIVFLDENMPGMSGLETLAEIKEKKSSIPVIMITKSEEEHIMEEAIGSKIADYLIKPVNPNQILLSLKKNLDHSRLISEKTTLDYQKEFRKISMEMNMVNSYEDWVEFYKKLIFWELELE-NIDDQNMFQILESQKAEANNLFGKFIEKNYEDWF--------PVQSHDLFKKLVIPEL---NVLFVVIDNLRYDQWKAFENVVNNHYKLESVPYFAILPTATQYARNAIFSGLLPSEMEKQFPQYWKNDT--EDGGKNLYEAEFLTAQLKRNIEQEYFKITNLNNGKKLAENFKSLKD-K-KLVTVVYNFIDMLSHAKTDMDVVKELASDDKAYRSLTLSWFKNSPLLEIIQQAQKLGFKLIITTDHGTINCKNPSKVIGD-KNTSLNLRYKTGRSLTY--KEVYAVKDPKKIGLPSINMTSIYIFAKNDIFLAYVNNYNHYVSYYRNTYQHGGISLEEVIVPFLVFSPK------ 											
Tannerella_forsythia_92A2						--------------------------------------------------------------------------------------------------MRKDKILWADDEIDLLKPHILFLEEKGYEVTPVISGQDAIDSCREQT-FDIIFLDENMPGLTGLETLSTIKEIAPTVPVVMVTKSEEESIMNQAIGNKIADYLIKPVNPNQLFLSIKKNLHKDDIITSATTVSYQQEFGRIGMQIGDSLTADDWMEIYKKIVYWELELE-EN-QVQMQDMLIMQKREANNAFGKFIKKNYLDWI--------PLMSPDLFKKKVFPLL---KVFFILIDNFRFDQWRVVKNLLSSFFTV-DEMYYSILPTATQYARNAIFSGLMPAQIEEMFPELWVDEE--SEEGKNINEEPLIRTQIERFYSFSYHKVYDSHFGEKLLNNLNELMH-N-QLNVIVINFVDMLSHARTESKMIRELAQSEAAYRSLTRSWFQHSTTLDLFKKLADKGYKVIVTTDHGTIQVDSPIKITGD-KNTSTNLRYKLGKNMSC--KYVFEIKDPAKAGLPSPHLSTRYVFATNEFFFAYPNNYNYYVPYYRNTFQHGGISMEEMMIPFITMQPK------ 										
Croceibacter_atlanticus_HTCC2559				--------------------------------------------------------------------------------------------------MNNINVLWVDDEIDLLKPHILFLENKNYSVTTCQSGTEALEEIDGNR-FDIVFLDENMPGLTGLETLSGIKEKQANLPVIMITKSEEEHIMEEAIGSKIADYLIKPVNPNQILLSLKKNLDHSRLVSETTTSHYQQEFRKIAMDMSSINSYEGWAEMYQKLIYWEMELE-NIEDTGMIGILESQKSEANTQFCKFVEKNYRDWF--------PIMSHTLLRERVIPEL---PTLLVVIDNLRYDQWRAFEPILNNHYKKQKEPYYSILPTATQYARNAIFSGLMPADMEKLHSDLWLNDT--DDGGKNMHEAEFLRRQLKRLLKTDYHKITNVKGGKKLVENFKSQKD-N-DLTVVVYNFVDMLSHSKTEMEVIKELASNDKSYRSLTESWFKNSPLLEIIQQAQQMGFKLIVTTDHGTINVNNPSKVIGD-KNTSLNLRYKTGKSLTY--KDVLAAKNPKEIHLPSINMSSSFIFAKGDLFFAYPNNFNHYVSYYRNTYQHGGVSLEEMVIPFAVLEPR------ 												
Bacteroides_cellulosilyticus					--------------------------------------------------------------------------------------------------MKRDRLLWVDDEISLLRPHILFLEGKGYEVDTVTNGQDALDRCRATT-YDLIFLDENMPGLSGLQTLALIKEICPTVPVIMITKSEEENIMDMAIGQKIADYLIKPVNPNQILLSLKKNLHRRDIVSEAAQTAYQQNFGKIGMQINDSLTATDWMELYRRLVYWELELE-AT-DSPMSEMLAMQKAEANSAFAKFIKKNYANWV--------PLMSPDLFKRILFPLL---KIFFIVLDNFRYDQWSVLANELSGLFNI-EQLYFSILPTATQYARNAIFSGLMPDQIAKLFPELWIDED--EEENKNLNEAPLIRTIIERYDTFSYHKINDASSAERLLAQLPALAQ-N-DLNVAVFNFIDMLSHSRTESKMIRELASTEAAYRSITLSWFRHSPLSDLLKALASRQYRVIITTDHGSIRVDNPVKVQSNSKEINANLRYKLSRNMAY--KQVFEITRPSEIHLPSPNVSTRYIFATGRDFFAYPNNYNHYVSYYTDTFQHGGISMEEMIIPLITLSGR------ 											
Cytophaga_hutchinsonii_ATCC_33406				--------------------------------------------------------------------------------------------------MQKYHILWADDEIDLLKPHIIFLNNKGYEVTTVTNGIDALELSNKTT-FDIIFLDENMPGLSGLETLVKIKEVKPFVPVVMITKNEEEHIMEEAIGSKIADYLIKPINPNQILMSIKKLLQNKVLVNDKTTSSYRQQFAEISMTLSDKLDYKEWIDIYKKLVHWEIEID-AVGDGSLKEILLSQKSEGNQQFFKTVKTNYEKWI--------PVFSHTVFRKKIIPSI---KTFVLLIDNLRFDQWKVLQPLIAESYKTVSELYYSILPTTTMYARNAFFAGMMPSEIEKKHPGFYNGDE--EDLGKNNMEEELLRDQLKKNIKFSYQKVTNLNQGKALCDGIKNILD-N-QLNVVVYNFVDMLSHARSDMEVLKELAPDESAYRSITASWFKHSPLQELIQLLSHKKIKLIITTDHGTIRVNKPHKIIGD-KTTNSNMRYKVGKNLGF--NYLMEIKKPESIFLPKTNISDAYVFAGDELFFVYPNNYQKFVQMFKDTFQHGGVSLEEVLIPYIVLEPN------ 												
Dokdonia_sp._MED134								--------------------------------------------------------------------------------------------------MSNIQILWVDDEIDLLKPHILFLEKKNYTVTTCDNGAEAVDMIDEQN-FDIIFLDENMPGLTGLETLNEIKNKRENVPVVMITKSEEEYIMEEAIGSKIVDYLIKPVNPNQILLSLKKNLDHSRLISQKTTSSYQQEFRKIAMDLSMINSFEEWSELYQKLIYWEMELE-GIEDSGMFEILESQKTEANNQFCKFIDKNYPDWF--------PTMSHTLFKDKVQPHI---PTLFVVIDNMRYDQWKAFEPHLAAHYKKVQEPYYSILPTATQYARNAIFSGLMPEDMKKKHPNLWLDDT--DEGGKNMHEAAFLEAQLKRLVKWEYHKITNLKNGKKLADNFKSQKD-N-DLTVVVYNFVDMLSHSKTEMEVIKELASNDKAYRSLTESWFKNSPLLSMIQQAQELGMKLVLTTDHGTINVKNPSKVIGD-KNTSLNLRYKTGRSLTY--KDVLAAPDPRTIHLPSINMSSSYIFAKSDLFFAYPNNFNHYVSYYRNTYQHGGVSLEEMVIPFVVMEPK------ 								
Psychroflexus_torquis_ATCC_700755				--------------------------------------------------------------------------------------------------MSKIKVLWADDEIDLLKPHILFLEKKSYEVTTCKSGSEAVDEVKQNR-FDIVFLDENMPGLTGLETLHEIKAIRTDLPVIMITKSEEEYIMEEAIGSKIADYLIKPVNPNQILLSLKKNLDHTRLVSEKTTLNYQQEFRKIAMELTDVDSFQEWVDLYLKLIYWELELE-NVEDTGMFEILTSQKNEANIEFCKFIEKNYSTWF--------PTLSHTLFKSKILPEI---PTLLVVIDNLRYDQWKSFEPIIANHYKKIKEPFYSILPTATQYARNAIFSGLMPSDMEKIYPEYWLNDT--EEGGKNLYEEEFLRAQLKRLYKTQYHKITNVTKGRKLADNFRSQKD-N-DLTVLVYNFVDMLSHSKTELEVIKELASNDKSYRSLTQSWFKNSPLLDIIQQAQSLGFKLILTTDHGTINVKNPSKVVGD-KNTSLNLRYKTGKSLTY--KDVVVAKDPKKIHLPSINMSSSFIFAKENYFLAYPNNFNYYVNYYRNSYQHGGISLEEMIIPFAVLEPR------ 												
Robiginitalea_biformata_HTCC2501				--------------------------------------------------------------------------------------------------MKNFTILWVDDEIDLLKSHLLFLEERNYRVVTCNSGQDALEAIRQES-FDIVFLDENMPGLSGLETLTEIKQQNASLPVVMITKNEEESLMEEAIGSKIADYLIKPVNPNQILLSLKKNLDHSRLVSEKTTAGYQQEFRKIAMDLSMINSWEGWADLYKKLIYWELQLE-NIEDTGMFEILESQKAEANQQFGKFIEKEYPAWF--------PVLSHTLFNQRIAPVL---PTLLVVIDNLRYDQWFAFEDALSPFYKKDSEAYCSILPTATQYARNAIFSGLMPLEMERQFPKWWKNDT--DTGGKNLHEADFLGAQLKRLLDWEYHKISSLKQGKHLAQQFKTMKD-K-DLVAVVYNFVDMLSHARTEMEVIKELASNDKAYRSLTLSWFKNSPLLALIQEAQLLGFRLIITTDHGTINVKQPSKVIGD-KETSLNLRYKTGRSLTY--KDVLACKKPSELHLPAINVSSSYIFAKNDLFFAYPNNYNHYVSYYRNTYQHGGVSLEEMVVPFVVMRPK------ 												
Polaribacter_sp._MED152							--------------------------------------------------------------------------------------------------MSNIQILWVDDEIELLKPHILFLERKNYNVTTCTNGADAIDLVEEQN-FDIVFLDENMPGLTGLDTLSQIKQKQANLPVVMITKSEEEYIMEEAIGSKIADYLIKPVNPSQILLSLKKNLDNSRLVSEKTTSSYQQEFRKIAMDLSMVNSYEDWIELYKKLVHWELELE-NISDTGMLGILESQKQEANNQFFKFMKRNYEDFL--------PTFSHTLFKDYVVPEL---GVLWVVIDNLRYDQYRILEPLINNHYKKDEYSYFSILPTATQYARNAIFSGLMPSEMEKKFPNFWKNDT--DEGGMNLYENDFLTAQIKRLITHEYYKITTLKSGKELADNYNGTKQ-N-DLTTVVYNFVDMLSHSKTEMEVIKELAGDDKAYRSLTLSWFKNSPLFEIIQKAQNLGQKLIITTDHGTINCKHPTKVIGD-KNISSNLRYKTGRSLTY--KDVYAVRNPKDIFLPTVAMNSPFIFAKEDFFFAYPNNFNHFVKYYKNTYQHGGISLEEVIIPCAVYSPK------ 									
Maribacter_sp._HTCC2170							--------------------------------------------------------------------------------------------------MNKITILWVDDEIDLLKPHIIFLEGKNYEVVTCKSGQEALEEIQESA-IDIVFLDENMPGLSGLETLNEIKVINSSIPVVMITKSEEELIMEEAIGSKIADYLIKPVNPNQILLSLKKNLDHSRLVSERTTANYQQEFRKIAMDLSMVNSYAEWIELYKKLIYWELRLE-DIEDNSMFEILESQKIEANNQFGKFVENNYEDWF--------PVMSHNLFKDWIKPEI---PTLLVVIDNLRYDQWFAFEKTVNSFYKKIKKSYLSILPTATQYARNAIFSGLMPSAMEKKYPDWWKNDT--DEGGKNLFEDKFLGEQLKRLLKWEYHKISSLKQGKHLAQNFKSQKD-N-DLTVIVYNFVDMLSHSKTEMEVIKELASNDKAYRSLTQSWFKNSPLLEIIQQAQNMGMKLIITTDHGTINVKQPSKVIGD-KETSLNLRYKTGRSLSY--KDVLESRNPTDIHLPCINMSSSFIFAKNDLFFAYPNNYNHYVSYYRNTYQHGGVSLEEMIIPFVVLEPK------ 									
Cyclobacterium_amurskyense						--------------------------------------------------------------------------------------------------MQNFKILWADDEIDLLKPHILFLQQKGYDIVTVNSGLDAVEKVEEDN-FDVIFLDEMMPGMTGLETLQQIKSLKPQIPVVMITKSEEEHIMDDAIGGKIADYLIKPINPNQILLSVKKILQNKQLISEKTNLSYQQDFRNISMAYNDAIDHEEWADIYKKLTYWELEID-ETENKSMQEVLETQKVEANANFARFIKENYLDWL--------PVLSHQVMKKHVFPKL---PLFFIVIDNLRLDQWEMIENQLRDYFLVKEGTYYSILPTTTAFSRNALFSGMMPLEMAKSHPDLWEGED--TDEGKNNHEEEFLKVNLKKNIRSSYNKILQTNQGKAVLEQFPNLMK-N-ELNVLVYNFVDMMSHARTDMKMIRELAPDESAYRSLTISWFLHSSLFELFKKISAAGAEVIVTTDHGTKRVNKPYKIIGD-RNVTTNLRYKQGKNLNF--GKVFEISNPDEARLPRLNISSSYVFAVEDYFFAYPNNYNYYVNYYRDTFQHGGVSLEEMIIPIVHLQPK------ 										
Flavobacterium_johnsoniae_UW101					--------------------------------------------------------------------------------------------------MDKIRILWVDDEIDLLKPHILFLEKKNYEVTTSNNGLDAIALFEEEN-FDIVFLDENMPGMSGLETLSEMKEKKSAIPMIMITKSEEEYIMEEAIGSKIADYLIKPVNPNQILLSLKKNLDDSRLITEKTTLDYQKEFRKISMELAMVNSYEDWVELYKKLLFWELKLE-DINDQAMIEILESQKVEANSQFGKYIERNYEDWF--------PIQSHNLFKELVVPEI---PILFVVIDNLRYDQWKSFETVISNYYKLEKVPYFSILPTATQYARNAIFSGLMPLDMEKQFPQYWKNDV--EDGGKNLYEAEFLSAQIKRLIKEDYFKITNYAGGKKLAENFKALKG-N-DLVTVVYNFVDMLSHAKTEMEVVKELASDDKAYRSLTLSWFKNSPLLEIIQQAQLLGFKLILTTDHGTINVKNPSKVVGD-KNTSLNLRYKTGRSLTY--KDVYVVKEPKTIGLPAINMSSSFIFAKNDFFLAYVNNYNHYVSYYKNTYQHGGISLEEMIIPFLVFNPK------ 											
Pontibacter_korlensis							--------------------------------------------------------------------------------------------------MQRYNILWADDEIDLLKPHILFLEDRGYDITPVNSGADAIEEFRDRS-FDVVFLDENMPGISGLETLNELKAIRPTVPVIMITKSEEEHIMEEAIGSKITDYLIKPLNPNQILLSVKKVLDNKRLVSEKTNMSYQRDFRQLGMAFGERLSQQEWADIYKKLVYWELEID-ETENKSMADVINMQKDEANSNFARFIMDNYEDWM--------PLMSHQLFKERVFPLM---PVYFVLIDNLRYDQWKVLEPLISDYFTIDSEMFYSILPTTTAYARNAIFSGMLPTEIQKRYPNMWVSDD--EEEGKNLHEADFLDIQFQQNDKYSYHKITNVQAGRDLLSKFSNLDN-N-KLNVIVYNFVDMLSHARTDSNMVRELAPDESAYRSITRSWFLHSPLFDTLKAIAEKKGRLIITTDHGTIRVKRPFKIIGD-RNTNTNLRYKHGKNLGY--KDVFTVRKPERFFLPKANVSTTFVFAIEDYFFAYPNNYNYYVNYYKDTFQHGGVSLEEVIIPYVTLTPK------ 									
Flavobacterium_psychrophilum_JIP02_86			--------------------------------------------------------------------------------------------------MNSIKILWVDDEIDLLKPHILFLEKKNYIITTCNNGRDAVDIFQEEN-FDIVFLDENMPGMSGLETLAEIKEKKSSIPVIMITKSEEEHIMEEAIGSKIADYLIKPVNPNQILLSLKKNLDHSRLISEKTTLDYQKEFRKISMEMNMVNSYEDWVEFYKKLIFWELELE-NIDDQNMFQILESQKAEANNLFGKFIEKNYEDWF--------PVQSHDLFKKLVIPEL---NVLFVVIDNLRYDQWKAFENVVNNHYKLESVPYFAILPTATQYARNAIFSGLLPSEMEKQFPQYWKNDT--EDGGKNLYEAEFLTAQLKRNIEQEYFKITNLNNGKKLAENFKSLKD-K-KLVTVVYNFIDMLSHAKTDMDVVKELASDDKAYRSLTLSWFKNSPLLEIIQQAQKLGFKLIITTDHGTINCKNPSKVIGD-KNTSLNLRYKTGRSLTY--KEVYAVKDPKKIGLPSINMTSIYIFAKNDIFLAYVNNYNHYVSYYRNTYQHGGISLEEVIVPFLVFSPK------ 													
Gramella_forsetii_KT0803						--------------------------------------------------------------------------------------------------MSNIKILWVDDEIDLLKPHIMFLESRNYEVQTCKSGTEALEEIENEN-FDIIFLDENMPGLTGLETLAEIKEKRETVPIVMITKSEEEYIMEEAIGSKIADYLIKPVNPNQILLSIKKNLDHSRLVSEKTTSNYQQEFRKIAMEMSQVNSYEEWAELYQKLVYWEIQLE-EIEDSGMFEILESQKQEANNQFFKFISKNYQSWF--------PVMSHTLFKKKVLPEL---PTLMIVVDNLRYDQWKSLEPIINPYYKKEKSAYYSILPTATQYARNSIFSGLMPSDMEKLFPKYWKNDT--EEGGKNLYEAEFLREQLKRLLKFEYHKITSLKGGKKLVDNFKTQKS-N-DLTVVVYNFVDMLSHSKTEMEVIKELASNDKSYRSLTQSWFKNSPLLEIIQKAQQSGFKLIITTDHGTINVKNPSKVIGD-KNTSLNLRYKTGKSLTY--KEVLAIEDPKSVHLPTINMSSSYIFAKEDLFFAYPNNYNHYVSYYRNTYQHGGISLEEVVIPFVVLNPK------ 										
Dyadobacter_fermentans_DSM_18053				---------------------------------------------------------------------------------------------------MQYNILWADDEIDLLKPHIMFLTNKGYNVTPVNSGADALDRIENDR-FDIVFLDEMMPGMTGLETLAQIKQQQPNLPVVMITKSEEEHIMEDAIGSKIDDYLIKPLNPNQILLSVKKILDNKRLVTEKTTLSYQQEFRSLAMQYQDRIGHEEWADIYKKLIYWELELE-SSDDQGMAEVFSMQKSEANANFCKFIEDEYEEWL--------PILSHQLMKQKVFPHL---PVFFLLIDNFRYDQWKMIQPILQEYFNIEESSYYSILPTTTGYARNAIFSGLMPSEMERKHPQWWVSDENPGEEGLNNHEQDFLQKQLEMNIKFSYNKILNTNQGKALVDTFNNLLT-N-QLNVVVYNFVDMLSHARTDVQMIKELAPDEAAYRSITRSWFQHSPLLDFIRKVAEKKGRLILTTDHGMIRVQKPVKIIGY-RETNTNLRYKHGKNLGF--NHLMVCRKPERIFLPKPHVSTSYVFTKEDYFFAYPNNYNQYVNLYRDTFQHGGVSLEEMIIPVIDMKAK------ 												
Myroides_profundi								--------------------------------------------------------------------------------------------------MNKIHILWVDDEVELLKPHILFLEKKDYIVTTCTNGQDAIDLFKENQ-YDIVFLDENMPGLSGLETLNEIKTIKNNTPIIMITKSEEEYIMEEAIGAKISDYLIKPVNPNQILLSLKKNLDDSRLISEKSSLSYQKEFRNISMDLMQARDYEDWISIYRKLLYWEQKLE-NIEDQNLFNILDSQKTEANSLFGKFVEKNYESWI--------PVFSHQIFRKWVAPEL---KLLFIVIDNLRYDQWRAFEAIVTNHYKVESNSFFSILPTATQYARNAIFSGLTPLEMSEQLPQYWKNDT--DEGGKNLFENEFLQHQLQRLIKNEYHKITNLKEGRKLADNFKALKD-N-KLITIVYNFVDMLSHAKTEMEVIKELASNDKAYRSLTVSWFRNSPLFEIIQQAQTLGYKLIITTDHGTINCKNPSKVIGD-KNTSLNLRYKTGKSLTF--KDVYHVKDPKKVQLPNINVSSSFIFAKNDFFLAYQNNFNYYAAYFRNTYQHGGISLEEMIVPFIVLNPK------ 								
Spirosoma_linguale_DSM_74						--------------------------------------------------------------------------------------------------MQNYSILWADDEIDLLKPHILFLKNKGYDVTSVNSGADALDQVEQTN-YDVVFLDEMMPGMTGLETLSQIKQIRPNLPVVMITKSEEEHIMEEAIGSKIADYLIKPLNPNQILLSVKKILDNKRLVTERTNIGYQQDFRNISMQYNDRMDFEEWVDVYKKLIYWELELD-SSQDKSMSEVMNMQKSEANSEFCKFVIDNYEDWL--------PIMSHQLMRKKVFPLV---PLFFILIDNLRYDQWKVIQPLLADYFTVEESSYYSILPTTTGFARNAIFSGMMPSDMEKKHPDLWVNDDS--DEGLNNHEEEFLRRQLDQSIKMSYHKILNVSQGKSLVDNFNNLLQ-N-QLNVVVYNFVDMLSHARTDMAMIKELAPDESAYRSITRSWFLHSPLLEFVQKIASKGGRLIITTDHGMIRVQKPAKIVGY-RETNTNLRYKQGKNLGF--NHLFVGRKPERLFLPKPHVSTAYVFTLEDYFFAYPNNYNYYVNHYRNTFQHGGVSLEEMIIPFAYLKAK------ 										
Rufibacter_tibetensis							--------------------------------------------------------------------------------------------------MQRYTILWADDEIDLLKPHILFLTDRGYDITPVNSGADAVEKVQEQT-YDLVFLDENMPGLSGLEALSEIKAVRPTLPVVMITKSEEEHIMEEAIGSKIADYLIKPINPNQILLSIKKILDNRRLVEERTNSSYQRDFRTLGMAFGERLNYQEWADVYKKLVFWELEIA-DTEGKSMAEVINMQKDEANTNFAKFIMDNYEEWV--------PLMSHRLFKDRVFPMM---PVYFVLIDNLRYDQWKVLEPIITDYFNVEQEMYYSILPTTTAYARNAIFSGMLPADIAKRYPNLWVSDD--EEEGKNLHEEDFLEIQFQQNDKFSYHKITNNNAGKELLTKFNNLEN-N-KLNVIVYNFVDMLSHARTDMQMIRELAADEAAYRSLTRSWFMHSPLFDTLKAIADRKGRLIITTDHGTVRVKKPFKIVGD-RNTNTNLRYKHGKNLGF--KDVLVCRKPERFHLPKSNVSTAYVFAMNDDFFAYPNNYNYYVNHYKDTFQHGGVSLEECIIPFITLSTK------ 									
Muricauda_lutaonensis							--------------------------------------------------------------------------------------------------MSNISILWVDDEIDLLKPHILFLEKKDYRVTTCKSGQEALEEIRDTT-FDIVFLDENMPGISGLETLNEIKQIDASLPVVMITKSEEEYIMDEAIGSQIADYLIKPVNPNQILLSLKKSLDNSRLVSERTTANYQQEFRKIAMDLSMVNSWEEWADLYKKLIYWELRLE-DIEDSSMFEILESQKIEANSQFGKFIDKNYASWF--------PVMSHTLFKKLIKSEI---PTLLVVIDNLRYDQWLAFEDVLTNFYRKKKVPYFSILPTATQYARNAIFSGLTPLDMEKRHPDWWKNDT--DEGGKNLFEDKFLGAQLERLLKWEYHKISSLKQGKQLAQNFKSQKD-N-DLTVIVYNFVDMLSHAKTEMEVIKELASNDKAYRSLTLSWFKNSPLLDIVQQAQLLGMKLIVTTDHGTINVKHPSKVIGD-RETSLNLRYKTGRSLTY--KDVLAAKNPHSIHLPNINLSSSFIFAKNDLFFAYPNNYNHYVSYYRNTYQHGGVSLEEMIVPFVVLEAK------ 									
Nonlabens_dokdonensis_DSW-6						--------------------------------------------------------------------------------------------------MAEIKILWVDDEVDLLKPHIIFLEKKGYTIDTRISGSEALEAIEETN-YDLIFLDENMPGLTGLETLHEIKEKQAQLPVIMITKSEEEYIMEEAIGSKIADYLIKPVNPNQILLAVKKNLDHSRLINDKTISDYQREFRKIAMDMSMINSYEEWVQLYQKLVYWEIELE-DVDDSGMFEILQAQKNEANQQFCKFIDRNYPDWF--------PILSHNLFKERIAPHL---PVLLVVVDNLRLDQYRVFENLINNYYKKVEETYCSILPTATQYARNALFSGLMPEDMKKRHPDLWLDDT--DEGGKNMHENAFLTAQLKRLITHQYHKITNENKGRKLADNFKSQKD-N-DLTVVVYNFVDMLSHSKTEMEVIKELASTDKSYRSLTLSWFKNSPLFDIIQKGQELGFKLILTTDHGTINVTSPSKVIGD-KNTSLNLRYKTGRSLSY--KDVLAAKDPSSIKLPKINMSSSFIFAKGDLFFAYPNNYNHYVSYYRNTYQHGGVSLEEMLIPFVIFEPR------ 										
Marivirga_tractuosa_DSM_4126					--------------------------------------------------------------------------------------------------MQNYQILWADDEIDLLKPHIIFLENKGYQITPVNNGSEAVDLCKEQK-FDVVFLDENMPGMTGLEALSLIKSNNPNTPVVMITKSEEEYIMEEAIGSKIADYLIKPLNPNQILLSVKKILDNKRLVTEKTNQSYQQDFRNISMAFGDDMDHQEWAEMYKKLVYWDLEID-ETDDQSMSEVLAMQHVEANTNFAKFIDDNYEDWL--------PLLSHKLMEEKVFPKM---PVFFIVIDNLRFDQWKLIEPEILKYFNIEEDNYYSILPTTTAYARNSIFSGLMPDEMAKKHPDLWVTED--DDEGKNNFEDKFIERQLKRKGKFTYNKIVNVNQGKQVLDHVSAMMD-H-DLNVLVYNFVDMLSHARTDMKMIRELAPDESAYRSLTKSWFLHSPLLELLKRVSAKKAKVVITTDHGTIRVKKPFKIVGD-RNVNSNLRYKQGKNLGF--NDILEAPKPERFHLPTINVSTSYVFTKGESFFAYPNNYNYYVNYFKDTFQHGGVSMEEMIIPIISLTSK------ 											
Leadbetterella_byssophila_DSM_17132				--------------------------------------------------------------------------------------------------MQRSTILWADDEIELLKPYIVFLESKGYDVTPVPSGADALDRVEKEN-FDLIFLDEMMAGMTGLDTLNEIKKIKPNIPVVMITKSEEERIMEEAIGSKIADYLIKPINPNQILLSAKKLLENKRLVAEKTNSSYMQDFRQLAMQYNEELDFQEWADIYRKLVFWELEID-GSTDKSMEEVFQMQKSEANTRFAEFIEDNYEDWM--------PVLSHTLLKNKVFPHL---PLFFVLIDNFRFDQWKILEEIISDFFVAEDDAYYSILPTATGYARNAIFSGLTPYDMAKQHPDLWVNDEG-NEEGLNKNEEEFLRRHLKKAHTFGFYKILNNTQAKNLVDGFNNLLK-D-DLVVVVFNFIDMLSHARTDMAVIKELAPDEAAYRSITRSWIQHSPLLDFLKLIAAKNGRLIITTDHGMVKVKNPKRIVGD-RNVNTNLRYKQGKNLNL-KDFVIEVRKPENYKLPSPNLSTSYYFTTNDYFFAYPNNYNYYVSHYRDTFQHGGVSLEEMIIPVVKLKTK------ 												
Zunongwangia_profunda_SM-A87					--------------------------------------------------------------------------------------------------MNTIKILWVDDEIDLLKPHILFLESKNYEVSTCQSGTEAIEKIDEER-FDIVFLDENMPGLTGLETLSEIKEKQANIPIVMITKSEEEYIMEEAIGSKIADYLIKPVNPNQILLSIKKNLDHSRLISEKTTSNYQQEFRKIAMDLMNVSTYEDWTEMYQRLIYWELQLE-NIEDSSMFEILETQKQEANSQFCKFIDKNYPEWF--------PTMSHTLFKRKILPEI---PTLLVVIDNLRYDQWKAFEPIVSNYYKKEKEPFCSILPTATQYARNAIFSGLMPSEMEKLYPQYWKNDT--DEGGKNNFEAEFLAEQLKRLIKHEYHKISNLKAGKKLVENFKTQKN-N-DLTVVVYNFVDMLSHSKTEMEVIKELASSDKSYRSLTESWFKNSPLLEIIQQAQQLGFKLIITTDHGTINVKNPSKVIGD-KNTSLNLRYKTGKSLTY--KDVLAATKPKSLHLPTINMSSSFIFAKGDLFFAYPNNYNHYVSYYRNTYQHGGVSLEEMIIPFSVLSPK------ 											
Tenacibaculum_dicentrarchi						--------------------------------------------------------------------------------------------------MKNIEILWVDDEIDLLKPHILFLEKKNYLVTTATNGADAIDLVSEHN-FDIVFLDENMPGITGLETLALIKQKNANLPVVMITKSEEETIMEEAIGSKIADYLIKPVNPNQILLSLKKNLDHSRLISEKTTANYQQEFRKISMDLAMVNSHQEWVDLYKKLVHWELELE-HINDAGMLSILESQKAEANSQFFKFIKKNYQQWL--------PTFSHTLFKDFVVPELPT-GVLLVVLDNLRYDQYRVLEPFINTYYKKEEHSYYSILPTATQYARNAIFSGLMPLEMEKKHPDLWKNDT--DQGGKNLYEPDFLEAQIKRLIKHEYYKIVSLKSGKELADNYNGTKQ-N-DLTVIVYNFVDMLSHAKTEMEVIKELAGDDKAYRSLTVSWFKNSPLYEIIKKAKKLGQKLIITTDHGTINAKNPTKVVGD-KNISANLRYKTGRSLSY--KDVFAVQNPKDIFLPSVAINSPFIFAKEDLFFAYPNNYNHFVKYFKNTYQHGGISLEEVIIPFAIYSPK------ 										
Cellulophaga_algicola_DSM_14237					--------------------------------------------------------------------------------------------------MNKITILWVDDEIDLLKSHILFLESKNYKVVTCKSGQEALEEVAKTR-FDIVFLDENMPGISGLETLTELKDIDATLPVVMITKSEEEFIMDEAIGSKIADYLIKPVNPNQILLSLKKSLDNSRLVSEKTTANYQQEFRKIAMDLSMVNSYTEWADLYKKLITWELRLE-EIEDSSMFEILESQKSEANNQFGKFIDKNYEDWF--------PVLSHTVFRELIKPEL---PTLLVVVDNLRYDQWLAFEDTVTPFYKKKKTSYFSILPTATQYARNAIFSGLTPLDMEKKYPKWWKNDT--EDGGKNLFEAEFLGEQLKRLLTWEYHKITSLKQGKQLSQNYKTQKK-N-DLTVIVYNFVDMLSHSKTEMEVIKELASNDKAYRSLTQSWFKNSPLLEIIQQAQSMGQRLIITTDHGTINVKQPSKVVGD-KDTSSNLRYKTGRSLSY--KEVYEATKPSAIFLPTINMSSSFIFAKNDLFFAYPNNYNHYVSYYRNTYQHGGVSLEEMIIPFVVLDPR------ 											
Paludibacter_propionicigenes_WB4				--------------------------------------------------------------------------------------------------MRKDRILWADDEMDLLRPYILFLEEKGYEVVTATNGKDAVELCQKET-YDIIFLDENMPGLSGLETLALIKEIDPDVPMVMITKSEEENIMNMAIGSKIADYLTKPVNPSQILLTLKKNIHQKEIVTEHTTSSYQSQFGRIGMQINDSLTYEDWVEVYKKLVYWELELA-ET-NNGMDEMLKMQKTEANSTFTKFVRRNYEYWF--------PLMSPDLFKTKVFPLL---KVFFVLVDNFRYDQWKVIRELLSEFYQFNEELYCSMLPTATQYARNAIFSGLFPLQIQQLYPQLWVEEE--DDEGKNMNENELLQTLFQRYYTFSYHKINDSNSCERLIDQLPRIDG-N-QLNVCVLNFIDMLSHARTESKMMRELANDVEAYRSLTLSWFKHSATYELFKAIAKRGYKVIFTTDHGTIQVDNAIKVIGD-KNTNVNLRYKVGKNLSY--KEVFELLQPSKVGLPSPNVSSAYIFAYNSNFFAYPNNYNHYVGYYKDTFQHGGISMEEMLIPFVFMQPK------ 												
Tannerella_sp._oral_taxon_HOT-286				--------------------------------------------------------------------------------------------------MKRNKILWADDEIDLLKPHILFLEEKGYDVTPVISGQDAIDSCSEQT-FDLIFLDENMPGLTGLETLVSIKEIDPAVPVIMVTKSEEESIMNQAIGNRIADYLIKPVNPNQLLLSIKKNLHKNDIITTATSESYQQEFGRIGMQINDSFTADDWAEVYKKLVYWEIELE-EN-QAPMQEMLIMQKREANSAFGKFIRKNYMGWM--------PLMSPDLFKTKVFPLL---KVFFILIDNFRFDQWRVVRSLLSDRFTV-DEMYYSILPTATQYARNAIFSGLMPAQIAQMFPDLWVDEE--SEEGKNTNEEPLIQTQIDRFYDFSYHKVYESQYGERILNGLNDLLR-N-QLNVVVINFIDMLSHARTESKMIRELAQSAAAYRSLTRSWFQHSVMLELLNRLADEGCRVILTTDHGTIQVDDPIKITGD-RNTNTNLRYKTGRHMTC--KYIFEINDPARAGLPSPHLSTRYVFATNAYFFAYPNNYNYYVPYYRGTFQHGGISMEEMMVPFITLQPK------ 												
Sphingobacterium_sp._21							--------------------------------------------------------------------------------------------------MQETNILWADDEIDLLKPHIMLLNEKGYGVKTVTNGHDAVEAFKNSF-YDLVFLDENMPGLTGLETLGILKGINPTVPMVMITKNEEEFLMEDAIGSQIDDYLIKPVNPKQVLLTIKKFTENKRLVSERTSMAYQQEFRTLGMTLNDNLDFNEWVDVYKKLVYWELSLE-KLEDEGMHEILTMQKAEANAQFSKFVEKNYLHWV--------PVSSPQLFKKKVFPVL---PTFFFLIDNLRYDQWKVIHEIIGNYYRMDAETYYSILPTATQYARNAIFSGMMPLDMEKNFPHIWQNDE--DEGGKNLHEEEFLAAQIKNTCKFSYHKILTLEQGRDIADNLSNLMG-N-DLNVLVYNFVDMLSHARTDMAMIRELASDEAAYRSLTLSWFKHSPLLDTLKWLAQKNVRVILTTDHGTIRVKHASKVIGD-RNTNSNLRYKQGKNLNF--KDVLHIKNPHEAKLPKLHVSSSFIFAKEDTYFVYPNNYNQFVNYFNETFQHGGISLEEMIIPYITYTPK------ 									
Aequorivita_sublithincola_DSM_14238				--------------------------------------------------------------------------------------------------MSDIKVLWVDDEIDLLKPHIIFLEKKNYKVTTAQSGTEALEEIKKEN-FDIVFLDENMPGLTGLETLAEIKELQAAIPVVMITKSEEEYIMEEAIGSKIADYLIKPVNPHQILLSLKKNLDHSRLVSEKTTSNYQQEFRKIAMDLSMVNSFEEWKDLYSKLVYWELELE-NIEDSGMFEILESQKTEANSQFCKFIDKNYADWF--------PTMSHTLFKEKIQPQI---PTLLVVVDNLRFDQWKAFEPTVANIYKKTSELFCSILPTATQYARNAIFSGLMPSDMEKLHPDLWLNDT--EDGGKNMKEEEFLQAQLKRLLNWSYHKITSLKQGKKLVENFRSHKD-E-DLTVVVYNFVDMLSHSKTEMEVIKELASNDKSYRSLTQSWFKNSPLLEIIQQAARLGFKLIITTDHGTINVKNPSKVIGD-KNTSLNLRYKTGKSLTY--KEVLAAKNPKTLGLPTINMSSSFIFAKDDYFFAYPNNYNHYVSYFRNTYQHGGVSLEEMIIPFSVFTPK------ 												
Haliscomenobacter_hydrossis_DSM_1100			--------------------------------------------------------------------------------------------------MDKIIILWADDEIDLLRPQILFLEKKGYSVITVTNGHDALEECQQNR-IDVVFLDESMPGITGLETLSRIKAENPLLPIVMITKNEAETVMEEALGSQIADYLIKPVNPNQILLTLKKIIDNKRLVREKTSSDYQQEFRQIFMEINSGLNFEEWVEVYRRIVNWELKID-QSNSSEMGDILSMQKNQANTEFSKYVTKNYLHWV--------PVLSHQLFRRKIFPLL---PTFVLLLDNLRFDQWKVIEPVLSELFRVEEDTFCSILPTATQYSRNAIFAGMMPAEIEKTFPDWWRNDN--EEGGKNLFEGEMLGEQIRRTIKYDYLKITNVAAARQLQDNILNYVK-N-DLTVIVYNFIDMLSHARTEMEVLKELAGDEKAYRSLTRSWFENSPLWSALQKLAEKDVQLIVTTDHGTIRVNTPSKVVGD-RETTTNLRYKMGRNLQY--KDVLEIRDPLQARLPRPNVSSSYIFAKEDIFFLYPNNYNHYHNYYKNTFQHGGISLEEMICPIIKLKVK------ 													
Pseudopedobacter_saltans_DSM_12145				--------------------------------------------------------------------------------------------------MQAANILWADDEIDLLKPHIIFLNEKGYHVETATNGNDALDIFNSKD-FDIVFLDENMPGMTGLETLMAIKQSNPNIPVVMITKSEEEYLMEDAIGATINDYLIKPVNPKQILSTIKKLIDNKRLISEKTSMAYQQDFRALGMTLNDNLSYEEWIEVYKKLIFWELKLG-KLEDEGMHEILTMQKAEANAQFSKFIEKNYVKWI--------PVFSHQLFKKKVFPAL---PTFFILIDNLRYDQWRIIHPIISEYFRMEEDIYCSILPTATQYARNAIFSGLMPLDMEKRFPTMWQNDE--DEGGKNLYENEFLADQIKRIIKYSYTKVLSQEQGKDLNDMLPNLMD-N-TLNVIVYNFVDMLSHARTDMQMIKELANDDAAYRSITLSWFEHSPLLDLIKKLSQKRVKIMLTTDHGTIRVKKPSKVIGD-RNTNTNLRYKQGKNLAF--KEVFHVKNPHDIMLPKLHVSSSFIFAKEDSYFVYQNNYNQFVNYYNETFQHGGISMEEMIIPFVTYKNK------ 												
Belliella_baltica_DSM_15883						--------------------------------------------------------------------------------------------------MQKFKILWADDEIDLLKPHILFLEQKGYDIKTVNSGIDAVEQVENEN-YDVIFLDEMMPGMTGLETLQQIKMIKPQIPVVMITKSEEEHIMDDAIGGKIADYLIKPINPNQILLSVKKILQNKQLISEKTNLSYRQDFMNISTACSEASTHQEWTEIYKKLTYWELEID-KTENKSMQEILESQKVEANTAFGKFIKNNYLDWI--------PILSPNLMKEKVFPHL---PLFFIVIDNLRLDQWEVLEPLVNEYFNAKENTYYSILPTTTAFARNALFSGLMPSDMARFHPDLWEGED--TDEGKNNKEEEFLAENLHKNIRYSYNKILQAYQGRSLVDQFHNLLT-N-DLNVIVFNFVDMMSHARTDMKMIRELAPDESAYRSLTKSWFEHSSLFELFKRISAAGAEVIVTTDHGTKRVNKPYKIIGD-KNVTTNLRYKQGKNLNF--GKVFEISKPEDGKLPRFNVSTSYVFAVEDYFFAYPNNYNYYVNYYKDTFQHGGVSLEEIIIPIVHLIPK------ 										
Cellulophaga_lytica_DSM_7489					--------------------------------------------------------------------------------------------------MNKITILWVDDEIDLLKPHIIFLEKKNYQVITCQSGREALEELEDTK-VDIVFLDENMPGISGLETLSEIKKTHTSLPVVMITKSEEELIMEEAIDSKIADYLIKPVNPNQILLSLKKSLDHSRLISEKTTSNYQQEFRKIAMDLSMVNSYEEWVDLYKKLIHWELQLE-EIEDSGMFEILESQKIEANNQFGKFIDKNYPNWF--------PVLSHTLFKNLIKPEL---STLLVVIDNLRYDQWLAFESTVNSFYKKKKTPYFSILPTATQYARNAIFSGLTPLEMEKQHPNWWKNDT--DEGGKNLHEEDFLGAQLKRLLKWEYHKISSLKQGKQLSQNYKTQKD-N-NLTVIVYNFVDMLSHAKTEMEVIKELASNDKAYRSLTVSWFKNSPLLEIIQQAQAMGQKLIITTDHGTINVKQPSKVVGD-KDTSLNLRYKTGRSLSY--KDVLSAKNPKDLQLPTINMSSSFIFAKNDLFFAYPNNYNHYVSYYRNTYQHGGVSLEEMIIPFVVLEPR------ 											
Porphyromonas_asaccharolytica_DSM_20707			--------------------------------------------------------------------------------------------------MSAIQILWVDDEIDLLRPHIIFLEQHGYQVTPCVSGADALDLLQEQA-YDLVFLDEQMPGLSGLETLARIAPLYPYLPVVMVTKSEEEHLMNEAISRQIADYLIKPVNPHQLLLSLKKVLHREQIVTEATQQNYIQAFRELSLRINSASTIDEWMAIYKEISKWVMQVD-NY-LPDMAETLQSQRDEANRLFAKYIIKEYEGWI--------PTMSHTLMRDKVFPML---HIFLILIDNFRWDQWLAVQEMLSGLFTF-DGMYTAILPTATQYARNAIFSGLMPLEIAKTFPELWVDEE--SEEGKNLNEEPMIASLLKRYYSFAYRKVYETSFGERLLAQLNELED-N-QLNVIVLNFVDMLSHARTESKMIRELASSEAAYRSLTQSWFRHSTTYRLFEQIAQMGAKIILTTDHGTVRVRKPVKIVGN-RNTSTNLRYKLGQSLTF--KEAYAPRKPKDIGLPVSHLTDGYVFCYEQNFFAYPNNYNYYVNYYRDTLQHGGISMEEMLVPCITLTPR------ 													
Cyclobacterium_marinum_DSM_745					--------------------------------------------------------------------------------------------------MQNFKILWADDEIDLLKPHILFLKQKGYDIVTVNSGLDAIEKVEEDN-FDVIFLDEMMPGMTGLETLQQIKTLKPQIPVVMITKSEEEHIMDDAIGGKIADYLIKPINPNQIFLSVKKILQNKQLISEKTNLSYQQDFRNISMAYNDAIDHEEWVDIYKKLTYWELEID-ETENKSMQEVLESQKVEANANFARFIKENYLDWL--------PVLSHQVMKKHVFPKL---PLFFIVIDNLRLDQWEMIENQLRDYFLVKEGTYYSILPTTTAFSRNALFSGMMPLEMAKSHPDLWEGED--TDEGKNNHEEEFLNVNLKKNIRSSYNKIIQTNQGKAVLDQFPNLMK-N-ELNVLVYNFVDMMSHARTDMKMIRELAPDESAYRSLTTSWFLHSSLFELFKKISAAGAEVIVTTDHGTKRVNKPYKIIGD-RNVTTNLRYKQGKNLNF--GKVFEVDKPDEARLPRLNISSSYVFAVEDYFFAYPNNYNYYVNYYRDTFQHGGVSLEEMIIPIVHLQPK------ 											
Bernardetia_litoralis_DSM_6794					--------------------------------------------------------------------------------------------------MQQYSILWADDEIEFLKPHILFLEKKGYTVKAVNSGADALEAAEEQN-FDIVFLDENMPGMSGLETLTAIKAIRPSLPAIMITKSEEEHIMEDAIGAKIADYLIKPVNPNQILLSIKKILDQKRLVTEKTNLSYQQDFRNLSMIFQDDLNFDEWIEAYKKLIYWELEIE-DTENQSMQEILESQKEEANISFAKFIQNNYEYWL-------YPMMSHDIMGEWVFPLL---PLFFILIDNLRYDQWKVVECLLAEYFTVKEKVYCSILPTTTAYARNAIFSGLLPSEMAEDHPDIWVSDQ--EEGGKNNFEDEFLRRQMKEFTKTTYNKILRNHQGKQLVENFNNLQQ-N-ELNVIVYNFVDMLSHARTDTAVVRELAPDEAAYRSVTKSWFLHSPLWDMLKKIAEVNGRLIITTDHGTIRTKRPYKIIGD-RNTNTNLRYKQGKNLNY--KNVLVAKDPAKFFLPRQNVSTSFVFTTEDYFFAYPNNYNHYVKYYKDTFQHGGISLEEMIIPFIELEAK------ 											
Barnesiella_viscericola_DSM_18177				--------------------------------------------------------------------------------------------------MKNGKILWADDEIDLLKPHILFLQQKGYDVTTVSNGRDALEKAAHEA-FDLIILDENMPGLSGLDTLSQIKMDNPSIPVVMITKSEEENIMNQAIGNKISDYLIKPVNPNQILLSIKKNLHHKEIILEKTSSDYRQEFQHISSQINDSYSWDDWYEVYKKLVFWELELT-QA-ESDMDELLTLQKSEANSAFAKFVKKNYEKWI--------PLMSHELFKTKVFPLI---KVFFILIDNFRLDQWRVIKPLLNEYFTA-EDLYFSILPTATQYARNAIFSGLMPNQIARMFPDLWVDED--EEEGKNLNEAPLIQTQLDRFYTFSYHKINESAFGEKLIQNFTQLEN-N-QLNVCVLNFVDMLSHARTESKMIRELASTEAAYRSITESWFKHSSALDLFRKIAEKDFKIILTTDHGTVHVNNPIKVIGD-KNTNTNLRYKVGKSLSY--KQVYEIKSPERYGLPSPNISSTYIFATNHDFFAYPNNYNYYVGYYKDTFQHGGISMEEMMIPLITLTKK------ 												
Muricauda_ruestringensis_DSM_13258				--------------------------------------------------------------------------------------------------MNKITILWVDDEIDLLKPHILFLEGKGYKVVTSQSGQDALEEIKETF-FDIVFLDENMPGLSGLETLTEIKKYDGSIPVVMITKSEEEYIMDEAIGSKIADYLIKPVNPNQILLSLKKSLDNSRLVSEKTTANYQQEFRKIAMDLSMINTQEEWVELYKKLIYWELELE-HIEDSGMFEILESQKTEANSQFGKFVDKNYKGWF--------PVMSHTLFKNKIQPEL---KTLLVVIDNLRYDQWLAFEKTLSAHYKKKQCAYFSILPTATQYARNALFSGLMPSEMEKQYPNWWKNDT--DEGGKNLHESEFLGAQLKRLLNWEYHKISNLKQGKQLAQNFKSQKD-N-DLTVVVYNFVDMLSHSKTEMEVVKELAANDKAYRSLTLSWFKNSPLLEIIQQAQDLGMKLILTTDHGTINVKQPSKVIGD-RETSLNLRYKTGRSLTY--KDVLATKNPQEIHLPNINLSSSYIFAKNDLFFAYPNNYNHYVSYYRNTYQHGGVSLEEMIVPFVVLDPK------ 												
Echinicola_vietnamensis_DSM_17526				--------------------------------------------------------------------------------------------------MQKFKILWADDEIDLLKPHIMFLEQKGYEITTVNSGVDAIDRVESTN-FDVIFLDEMMPGMTGLETLQQVKILKPQTPVVMITKSEEEHIMDDAIGGKIADYLIKPINPNQILLSVKKILQNKQLISEKTNLSYQQDFSKISMAYNDAIDHNEWADIYKRLTYWELEID-KTENKSMQEVLDTQKAEANANFARFIKDNYLDWL--------PILSHRVMKEKVFPEL---PLFFVVIDNLRLDQWEIIEPALSDYFNVKSDTYYSILPTTTAYARNALFSGMMPLDMARFHPDLWENED--TDESKNSHEADFLAINLKKNSKFSYHKILQANQGKSVLEQFPNLMN-N-DLNVLVYNFVDMMSHARTDMKMIRELAPDESAYRSITESWFLHSSLFELFKKVSEAGCEVIVTTDHGTKKVNRPYKIIGD-RKVTTNLRYKQGKNLNF--GKVFEIGKPEDIKLPRFNVSTSYVFAVEDYFFAYPNNYNYYVNYYRDTFQHGGVSLEEMIVPIMHLSPK------ 												
Solitalea_canadensis_DSM_3403					--------------------------------------------------------------------------------------------------MQEPTILWADDEIDLLKPHILFLKDKGYSVKTVTNGSDALDAFKSEH-FDLIFLDENMPGLTGLETLTEIKNINTDVPVVLITKSEEEYLMEDAIGAKIADYLIKPVNPKQILLTIKKILDNKRLVGAKTASAYQQDFRNLLMTLNDNLNFEEWADVYKKLVYWELELQ-NLEDQGMHEILTQQKREANMQFSKFVEKNYVKWL--------PTQSHQLMRTKVFPFI---PTFFVLVDNLRYDQWKIISPIIAEYFRIESETYYSILPTATQYARNAIFSGLLPSEMEKRHPNLWQNDD--DEGGKNLYEEEFLVEQLKR-LKISYNKVLTYDQGKELVENLHLLMN-N-QLNVMVYNFVDMLSHARTEMEMIRELASDEKAYRSLTLSWFENSPLLEALKKISQKNVRVIITTDHGTIRVKTPSKVIGD-RNTNTNLRYKQGKNLAY--KEVFLVKNPADAFLPRVNVSQSFIFAKEDEYFIYPNNYNQFVNYYNNTFQHGGISLEEMIIPFVVLTPK------ 											
Emticicia_oligotrophica_DSM_17448				---------------------------------------------------------------------------------------------------MRYNILWADDEIDLLKPYIIFLQAKGYDVTPVPSGADALDKVESER-FDVVFLDEMMPGMTGLETLAKIKQMKPNLPVVMITKSEEERIMEDAIGSQIADYLIKPINPNQILLSVKKILDNKRLISEKTNLGYQQDFRNLAMQYNDRIGHEEWSEIYRKLIFWELQLD-KSEDKSMEEVFGMQKAEANSNFCRFIEDNYEDWL--------PLLSHQLMKTKVFPLV---PLFFLLIDNLRYDQWKVIEEVISDYFNVEESDYYAILPTATSYARNAIFSGMMPSEMAKFHPDLWVNDEG-NEDALNNNEAEFLKRQIEKSISFSYHKVLNIAQGKSLVDNFNNLLK-N-QLIAIVYNFVDMLSHARTEMGMIKELAPDESAYRSITRSWVEHSPLLDLLKKIAEKKGRLIITTDHGMIRVKHPKRIVGD-RNVNTNLRYKQGKNLNL-KDHVLIVRKPENFMLPKPNISTAYFFTMEDYFFAYPNNYNHYVSHYRDTFQHGGISIEEMIVPFAYLTAK------ 												
Lacinutrix_sp._5H-3-7-4							--------------------------------------------------------------------------------------------------MDKINILWVDDEIDLLKPHILFLEKKNYAVTKCNSGTEALEILDEKK-FDIVFLDENMPGLTGLETLNEIKEKEAALPVVMITKSEEEYIMEEAIGNKIADYLIKPVNPNQILLSLKKNLDHSRLVSEKTTSNYQQEFRKIAMDMSMVNSYDEWAALYQKLIYWEMQLE-GIEDSGMFEILESQKNEANIQFGKFIDKEYPTWF--------PILSHVLFKDKIVPEL---PTLLVVIDNLRYDQWKAFEPIVSNHYKKETTPFYSILPTATQYARNAIFSGLMPSDMEKLHPEYWKNDT--DEGGKNLHEADFLNAQMKRLLKHEYYKITNLKDGKKLADNFKGLKE-N-DLTVVVYNFVDMLSHSKTEMDVVKELASNDKAYRSLTQSWFKNSPLLEMIQHAQQMGFKLILTTDHGTINVKNPSKVIGD-RDTSLNLRYKTGRSLSY--KDVLAAKNPKTIHLPSLSMNSSFIFAKSDLFFAYPNNYNHYVSYYRNTYQHGGVSLEEMIIPFVVLNPK------ 									
Dokdonia_sp._4H-3-7-5							--------------------------------------------------------------------------------------------------MSNIQILWVDDEIDLLKPHILFLEKKNYSVTTCDNGAEAVEMIDEQN-FDIIFLDENMPGLSGLETLSEIKNKRENVPVVMITKSEEEYIMEEAIGSKIVDYLIKPVNPNQILLSLKKNLDHSRLISQKTTSSYQQEFRKIAMDLSMVNSFEEWSELYQKLIYWEMELE-GIEDTGMFEILESQKSEANNQFCKFIDKNYPDWF--------PTMSHTLFKDKVQPHL---PTLFIVIDNMRYDQWKAFEPHLNAHYKKVQEPYYSILPTATQYARNAIFSGLMPEEMKKKHPDLWLDDT--DEGGKNMHEADFLEAQLKRLLSWEYHKITNLKNGKKLADNFKSQKN-N-DLTVVVYNFVDMLSHSKTEMEVIKELASNDKAYRSLTESWFKNSPLLTMIQQAQELGMKLILTTDHGTINVKNPSKVIGD-KNTSLNLRYKTGRSLTY--KDVLAAEDPRTIHLPTINMSSSFIFAKGDLFFAYPNNFNHYVSYYRNTYQHGGVSLEEMVIPFVVLEPK------ 									
Polaribacter_reichenbachii						--------------------------------------------------------------------------------------------------MSSIQILWVDDEIELLKPHILFLERKNYKVTKCTNGADAIDLVDEQN-FDIVFLDENMPGLTGLDTLAEIKQKQANLPVVMITKSEEEYIMEEAIGSKIADYLIKPVNPSQILLSLKKNLDHSRLISEKTTSNYQQEFRKISMDLAMVNSYEEWIDLYKKLIHWELELE-NISDPGMLGILESQKQEANNQFFKFIKKNYEDFL--------PTFSHTLFKDYVVPEL---GVLWVVIDNLRYDQYRILEPLINNHYKKDEYSYFSILPTATQYARNAIFSGLMPSEMEKRHPNFWKNDT--DEGGMNMYEDEFLSAQIKRLIKHDYYKITSLKTGKELADNYNGTKQ-N-DLTTVVYNFVDMLSHSKTEMEVIKELAGDDKAYRSLTLSWFKNSPLFEIIQKAQNLGQKLIITTDHGTINCKNPTKVIGD-KNISSNLRYKTGRSLSY--KDVYAVRNPKDIFLPTVAMNSPFIFAKEDLFFAYPNNFNHFVKYYKNTYQHGGISLEEVIIPCAVYSPK------ 										
Flavobacterium_branchiophilum_FL-15				--------------------------------------------------------------------------------------------------MENIKILWVDDEIDLLKPHILFLEKKNYAVTTCNNGRDAIDVFEDGN-FDIVFLDENMPGMSGLETLQEIKEKNSTIPIIMITKSEEEMIMEEAIGSKIADYLIKPVNPNQILLSLKKNLDHTRLISEKTSLDYQKEFRKIAMDMSMVNTYQDWIELYKKLLFWELELE-NINDNSMFEILESQKVEANFQFGKFIEKNYEQWF--------PIQSHDLFKQLVIPEI---PILFVVIDNLRYDQWKSFENIVQQYYKIEKIPYYAILPTATQYARNAIFSGLTPLEMEKQHPQYWKNDV--DDGGKNLFEEAFLSAHLKRLIKHDYYKITNLASGKKLVENFKTLKN-N-DLVTIVYNFVDMLSHAKTEMEVVKELASDDKAYRSLTKSWFQNSPLLEVIQQAQRLGFKLIITTDHGTINVKNPSKVIGD-KNTSLNLRYKTGRSLTY--KDVYAVKDPKKIGLPAINMSSSYIFAKNDLFLAYVNNYNHYASYYRNTYQHGGISLEEMIVPFLIFNPK------ 												
Flavobacterium_indicum_GPTSA100-9___DSM_17447	--------------------------------------------------------------------------------------------------MNTIKILWVDDEIDLLKPHILFLEKKNYEVTTCNNGQDAIDLYKEHN-FDIVFLDENMPGLSGLETLSEMKEFKSTTPVIMITKSEEEYIMEEAIGSKIADYLIKPVNPNQILLSLKKNLDHSRLVSEKTTLDYQKEFRKIAMDLAMVNSFEDWIELYKKLLYWEIELE-NIEDQNMISILESQKTEANLQFGKFIERNYEDWFRQGSA---PILSHKLFGELVAPEI---PILFVVIDNLRYDQWKAFENIVYNHYKPEKVSYFSILPTATQYARNAIFSGLLPVEMEKKYPQYWKNDT--DEGGKNLHEADFLTEQLKRLIKHEYYKIVNQRDGRKLVENFKSLKN-N-DLTTIVYNFVDMISHAKTEMDVVKELASNDKAYRSLTLSWFKNSPLLELIQLGQQHGFKLIITTDHGTINCKNPSKVIGD-KNTSLNLRYKTGRSLTY--KDVYVVKDPKKIGLPSINMTSSFIFAKSDYFLAYVNNFNHYVSYYRNTYQHGGISLEEMIIPCIVLNPK------ 															
Hymenobacter_swuensis_DY53						--------------------------------------------------------------------------------------------------MQQYSILWADDEIDLLKPHILFLKDKGYEVTGVNSGADAIEEIQEKT-YDIVFLDENMPGLTGLETLTEIKAVRPTVPVVMITKSEEEHIMESAIGAKIADYLIKPVNPNQILLSVKKVLDNKRLVSEATNSGYQRDFRQLGMQLSDRLSATEWADVYKKLVYWELEIN-ETEGKSMAEVFNMQKDEANTYFGRFITENYEDWV--------PLMSHQLFQERVFPLL---PVYFLLIDNLRYDQWKVLEPIIAELFTVDSETYYSILPTTTAYARNAIFSGMMPGEIQKKYPNLWVWDD--DDEGKNMHEAEFMEIMFQKAHKFSYNKVTNLQAGKDLLGKMANLHN-NYKCNVIVYNFVDMLSHARTDMAMIRELAADESAYRSITRSWFLHSPLYEMLQQISERKGKLIITTDHGTIRVKRPYKIVGD-RNTNTNLRYKHGKNLGF--RDVYTVRKPERIFLPRENVSTAYVFTVGDYFFAYPNNYNYYVNYYKDTFQHGGISLEECIIPYVTLSPK------ 										
Gramella_flava_JLT2011							--------------------------------------------------------------------------------------------------MNNIKILWVDDEIDLLKPHIMFLESKAYDVSTCRSGTEAIEQIEKEN-YDIVFLDENMPGLTGLETLAEIKEKRDTLPVVMITKSEEEYIMEEAIGSKIADYLIKPVNPKQILLSLKKNLDHSRLVSEKTTSSYQQEFRKIAMDMAQVNTWEEWAELYQKLVYWEIQLE-DIEDSGMFEILESQKLEANNQFFKFISKNYEDWF--------PVMSHTLFRKKILPEL---PTLLIVVDNLRYDQWKVLEPIINNYYKKEREPYYSILPTATQYARNAIFSGLMPSDMEKIYPEYWKNDP--EEGGKNNYEADFLKEQLKRLFKHEYHKISSLKAGRKLVDNFKTQKN-N-DLTVVVYNFVDMLSHSKTEMEVIKELASNDKSYRSLTQSWFKNSPLLEIIQKAQQLGFKLVLTTDHGTINVKNPSKVIGD-KNTSLNLRYKTGKSLTY--KEVLAFEDPKKVHLPTINMSSSFIFAKEDLFFAYPNNFNHYVSYYKNTYQHGGVSLEEVVIPFVVLNPK------ 									
Flammeovirgaceae_bacterium_311					--------------------------------------------------------------------------------------------------MQRYSILWADDEIDLLKPHILFLEQKGYDVTPVNSGADAIDKVAEHN-YDVIFLDENMPGMTGLETLAYIKSQKPALPVVMITKSEEEHIMEDAIGSKIADYLIKPLNPNQILLSVKKILDNKRLVSEKTNLNYQQEFRNISMQVGDARSWEEWADIYRKLVYWELEIG-SAEAGGMGEVFGMQKDEANLAFSKFIASNYEDWL--------PLLSHQLMKKAVFPLL---PVFFIVIDNLRYDQWKSMAPLVSEYFNIESEIYFSILPTTTGFARNAIFSGLLPSQMAKQHPDLWVGDD--DDESKNQYEDKFLERQLKKGTKFSYNKVIHNSQGKSVNDNLNNLLR-N-DLNVVVYNFVDMLSHARTEVEMLKELASDEAAYRSLSYSWFLHSPLFDMLRRLSEKDCRVVITTDHGTIRVRKPFKIIGD-RNVNTNLRYKQGKNLNW--NHLLEARQPERMGLPRINVSTAYVFAMEDYFFAYPNNYNYYVNYYRDTFQHGGISMEEMMVPLVSLRGK------ 											
Dokdonia_donghaensis_DSW-1						--------------------------------------------------------------------------------------------------MSNIQILWVDDEIDLLKPHILFLEKKNYSVTTCDNGAEAVDMIDEQN-FDIIFLDENMPGLTGLETLNEIKNKRENVPVVMITKSEEEYIMEEAIGSKIVDYLIKPVNPNQILLSLKKNLDHSRLISQKTTSSYQQEFRKIAMDLSMINSFEEWSELYQKLIYWEMELE-GIEDSGMFEILESQKTEANNQFCKFIDKNYPDWF--------PTMSHTLFKDKVQPHI---PTLFVVIDNMRYDQWKAFEPHLAAHYKKVQEPYYSILPTATQYARNAIFSGLMPEDMKKKHPNLWLDDT--DEGGKNMHEAAFLEAQLKRLVKWEYHKITNLKNGKKLADNFKSQKD-N-DLTVVVYNFVDMLSHSKTEMEVIKELASNDKAYRSLTESWFKNSPLLSMIQQAQELGMKLVLTTDHGTINVKNPSKVIGD-KNTSLNLRYKTGRSLTY--KDVLAAPDPRTIHLPSINMSSSYIFAKSDLFFAYPNNFNHYVSYYRNTYQHGGVSLEEMVIPFVVMEPK------ 										
Mucilaginibacter_sp._PAMC_26640					--------------------------------------------------------------------------------------------------MQDTSILWADDEIDLLKPHIMFLTEKGYKVTTVTNGHDALDEFKKQY-FDLVFLDENMPGLTGLETLSQIKNIRSDVPIVLITKNEEEYLMEDAIGSKIDDYLIKPVHPKQIQLTIKKLTENKRLVTEKTTMAYQMDFRTLGMTLNDNLSFQEWVDVYKKLIYWELELE-TLEDAGMHEILTLQKAEANVQFCKFVERNYLDWV--------PTSSPQLFKKKVFPKL---PVFFILIDNLRYDQFKIINPIISEYFRLEEDTYFSILPTATQYARNAIFSGLMPLDMEKRYPQMWQNDE--DEGGKNLYEADFIADQLKRTIKHSYHKILNIDEGRALNESVNNLMG-N-DLNVVVYNFVDMLSHARTDMQMIRELASDDAAYRSLTLSWFEHSPLFDLLKFLASKQVRVIITTDHGTIKVKNPSKIIGD-RNTNTNLRYKQGKNLNY--KEVFHIRNPHDAMLPKLHVSSSFVFAKGDSYFVYPNNYNHFVNFYNETFQHGGISLEEMIIPIVTYGPK------ 											
Flavobacterium_sp._PK15							--------------------------------------------------------------------------------------------------MDKIKILWVDDEIDYLKPHILFLEKKNYEVTTCNNGLDAIEIFENEN-FDIVFLDENMPGMSGLETLSEMKEKKSAIPMIMITKSEEEYIMEEAIGAKIADYLIKPVNPNQILLSLKKNLDNSKLISQKTTLDYQKEFRKIAMEMGMVNSYEDWIELYKKLLFWELQLE-DINDQSMIEILESQKVEANSQFGKFIERNYEDWF--------PIQSHTLFKELVVPEL---PVLFVVIDNLRYDQWKSFESVVSDYYKLEKVPYYSILPTATQYARNAIFSGLLPAEMEKKHPDLWKNDP--DEGGKNLFEAEFLEAQLKRLIKSDYFKITNMASGKKLLESFRALKD-N-DLVAVVYNFVDMLSHAKTEMDVVKELAPDDKAYRSLTLSWFKNSPLLEIIQQAQKLGFKLILTTDHGTINVKNPSKVVGD-KNTSLNLRYKTGRSLTY--KDVYAVKDPKKIGLPAINMSSSYIFAKNDLFLAYVNNYNHYVSYYKNTYQHGGISLEEMIIPCLIFNPK------ 									
Tannerella_forsythia_3313						--------------------------------------------------------------------------------------------------MRKDKILWADDEIDLLKPHILFLEEKGYEVTPVISGQDAIDSCREQT-FDIIFLDENMPGLTGLETLSTIKEIAPTVPVVMVTKSEEESIMNQAIGNKIADYLIKPVNPNQLFLSIKKNLHKDDIITSATTVSYQQEFGRIGMQIGDSLTADDWMEIYKKIVYWELELE-EN-QVQMQDMLIMQKREANNAFGKFIKKNYLDWI--------PLMSPDLFKKKVFPLL---KVFFILIDNFRFDQWRVVKNLLSSFFTV-DEMYYSILPTATQYARNAIFSGLMPAQIEEMFPELWVDEE--SEEGKNINEEPLIRTQIERFYSFSYHKVYDSHFGEKLLNNLNELMH-N-QLNVIVINFVDMLSHARTESKMIRELAQSEAAYRSLTRSWFQHSTTLDLFKKLADKGYKVIVTTDHGTIQVDSPIKITGD-KNTSTNLRYKLGKNMSC--KYVFEIKDPAKAGLPSPHLSTRYVFATNEFFFAYPNNYNYYVPYYRNTFQHGGISMEEMMIPFITMQPK------ 										
Tannerella_forsythia_KS16						--------------------------------------------------------------------------------------------------MRKDKILWADDEIDLLKPHILFLEEKGYEVTPVISGQDAIDSCREQT-FDIIFLDENMPGLTGLETLSTIKEIAPTVPVVMVTKSEEESIMNQAIGNKIADYLIKPVNPNQLFLSIKKNLHKDDIITSATTVSYQQEFGRIGMQIGDSLTADDWMEIYKKIVYWELELE-EN-QVQMQDMLIMQKREANNAFGKFIKKNYLDWI--------PLMSPDLFKKKVFPLL---KVFFILIDNFRFDQWRVVKNLLSSFFTV-DEMYYSILPTATQYARNAIFSGLMPAQIEEMFPELWVDEE--SEEGKNINEEPLIRTQIERFYSFSYHKVYDSHFGEKLLNNLNELMH-N-QLNVIVINFVDMLSHARTESKMIRELAQSEAAYRSLTRSWFQHSTTLDLFKKLADKGYKVIVTTDHGTIQVDSPIKITGD-KNTSTNLRYKLGKNMSC--KYVFEIKDPAKAGLPSPHLSTRYVFATNEFFFAYPNNYNYYVPYYRNTFQHGGISMEEMMIPFITMQPK------ 										
bacterium_L21-Spi-D4							--------------------------------------------------------------------------------------------------MRTIKILWVDDEIELLKPHILFLEKKGYEVTTANNGEDGIKTLQEEP-FDIVFLDENMPGISGLETLQRMKELRNEVPIVMITKSEEEQIMEEAIGSKIQDYLIKPVNPNQILLSLKKNIDHTRLVSEKTTSSYQTAFSQIGMQINDCRNFQDWSKVYEKIVYWETELQNGVE--GMEEVVQMQKSSANTEFYKFIKKNYPNWF--------PLMVHQVMKQRVLP-L---KILLIVIDNLRLDQYRMLKPLFSQIYDIEHEIISSILPTATQYARNALFAGLMPSEIEKLYPDLWLNDE--EEGGKNQHEEELLANTLRRFYKWFYEKIINQSHGQKILEKASRIPE-H-QLSVLVYNFVDMLSHARTEMDVIKELANDEAAYRSLTISWFEHSNLYEVLKIASEKGIKVVITTDHGSVRINNPVKVIGD-RKTTTNLRYKHGRNLNY--KEVFEVTKPKEVYLPTPHISSKFIFAKEQDFLAYPNNYNHYVKYYKDTFQHGGVSLEELLIPFAVLKPK------ 									
Formosa_sp._Hel3_A1_48							--------------------------------------------------------------------------------------------------MSSIHILWVDDEISHLKPHIIFLEQKNYKITPCTNGSDALEVFAENN-FDIIFLDENMPGLSGLDTLSELKKLNANIPVVMITKSEEEYIMEEAIGSKIADYLIKPVNPNQILLSLKKNLDHSRLVSEKTSSSYLQEFREISLEMMGLKTTEDWKDLYQKLTFWELKLE-DSQDPTLTEILEAQKTEANQQFGKFIENNYASWF--------PTLSHNLFKSKIVPHL---PTLLVVVDNLRYDQWKAIESNVNKHYKTTESMYYSILPTATQYARNALFSGLMPKQMETLYPNYWKNDT--DEGGKNLYEDKFLAEQLKRLLTHEYVKITNLKAGKRLADNFKSKAK-N-DLTVLVYNFVDMLSHSKTEMEVVKELASDDKGYRSLTQSWFKNSPLIDIIKQAQELNFKLIVTTDHGTINVKTPSKVIGD-RETSLNLRYKTGRSLSY--RDVLSVKDPKSIGLPSISMNSSFIFAKENSFFAYPNNYNHYVSYYRNSYQHGGISLEEILIPFAVLTPR------ 									
Cellulophaga_baltica_18							--------------------------------------------------------------------------------------------------MNKITILWVDDEIDLLKSHILFLESKNYIVITCKSGQEALEEVAKTR-FDIVFLDENMPGISGLETLTELKDIDATLPVVMITKSEEEYIMDEAIGSKIADYLIKPVNPNQILLSLKKSLDNSRLVSEKTTANYQQEFRKIAMDLSMVNSHSEWTDLYKKLITWELRLE-EIEDSSMFEILESQKSEANNHFGKFIDKNYEDWF--------PVLSHTVFRELVKPEL---PTLLVVVDNLRYDQWLAFEDTVTPFFKKKKTSYFSILPTATQYARNAIFSGLTPLDMEKKYPDWWKNDT--DDGGKNLFEAEFLGAQLKRLLTWEYHKISSLRQGKQLSQNYKSQKK-N-DLTVIVYNFVDMLSHSKTEMEVIKELASNDKAYRSLTQSWFKNSPLLEIIQQAQTMGQKLIITTDHGTINVKQPSKVVGD-KDTSLNLRYKTGRSLSY--KEVYEATKPSDIFLPTINMSSSFIFAKNDSFFAYPNNYNHYVSYYRNTYQHGGVSLEEMIIPFIVLEPR------ 									
Cellulophaga_baltica_NN016038					--------------------------------------------------------------------------------------------------MNKITILWVDDEIDLLKSHILFLESKNYIVVTCKSGQEALEEVAKTR-FDIVFLDENMPGISGLETLTELKDIDATLPVVMITKSEEEYIMDEAIGSKIADYLIKPVNPNQILLSLKKSLDNSRLVSEKTTANYQQEFRKIAMDLSMVNSHSEWTDLYKKLITWELRLE-EIEDSSMFEILESQKSEANNHFGKFIDKNYEDWF--------PVLSHTVFRELVKPEL---PTLLVVVDNLRYDQWLAFEDTVTPFFKKKKTSYFSILPTATQYARNAIFSGLTPLDMEKKYPDWWKNDT--DDGGKNLFEAEFLGAQLKRLLTWEYHKISSLRQGKQLSQNYKSQKK-N-DLTVIVYNFVDMLSHSKTEMEVIKELASNDKAYRSLTQSWFKNSPLLEIIQQAQTMGQKLIITTDHGTINVKQPSKVVGD-KDTSLNLRYKTGRSLSY--KEVYEATKPSDIFLPTINMSSSFIFAKNDSFFAYPNNYNHYVSYYRNTYQHGGVSLEEMIIPFIVLEPR------ 											
Hymenobacter_sp._APR13							--------------------------------------------------------------------------------------------------MQQYSILWADDEIDLLKPHILFLKEKGYDVTGVNSGADAIEQVQEQN-YDIVFLDENMPGLSGLETLTEIKAVKPTLPVIMITKSEEEHIMEDAIGSKIADYLIKPVNPSQILLAVKKVLDNKRLVSEKTNSGYQRDFRQLGMQLGDRLSPAEWADVYKKLVYWELEIN-ETEGKSMAEVFNMQKDEANTYFGRFIQENYEDWV--------PLMSHELFAKRVFPLL---PVYFLLIDNLRYDQWKVLEPIIAEMFTVDSETYYSILPTTTAYARNAIFSGMMPGEIQKKYPNLWVWDD--DDEGKNMHEAEFMEIMFQKAHKFSYHKVTNLQAGKDLLGKMANLHN-NYKLNAIVYNFVDMLSHARTDMAMIRELAADESAYRSITKSWFLHSPLYEMLQQIAERKGKLIITTDHGTIRVKRPYKIVGD-RNTNTNLRYKHGKNLGF--KDVYTVRKPERIFLPRENVSTAYVFTVGDYFFAYPNNYNYYVNYYKDTFQHGGISLEECIIPYITLTAK------ 									
Spirosoma_radiotolerans							--------------------------------------------------------------------------------------------------MQNYSILWADDEIDLLKPHILFLKNKGYDVTPVNSGADALDQVEQTN-YDVVFLDEMMPGMTGLETLSQIKQMRPNLPVVMITKSEEEHIMEEAIGSKIADYLIKPLNPNQILLSVKKILDNKRLVTERTNIGYQQDFRNISMQYNDRMDFDEWVDVYKKLIYWELELD-SSQDKSMSEVMNMQKSEANSEFCKFVMDNYEDWL--------PIMSHQLMRKKVFPLV--GPLFFLLIDNLRYDQWKIIEPLLAEYFTVEESSYYSILPTTTGFARNAIFSGMMPSEMERKHPDLWVNDDS--DEGLNNHEEEFLRRQLDQSIKMSYHKILNVNQGKSLVDNFNNLLQ-N-QLNVVVYNFVDMLSHARTDMAMIKELAPDESAYRSITRSWFLHSPLLEFVQKIAAKGGRLIVTTDHGMIRVQKPAKIVGY-RETNTNLRYKQGKNLGF--NHLFVGRKPERLFLPKPHVSTAYVFTLEDYFFAYPNNYNYYVNHYRNTFQHGGVSLEEMIIPFSYLKAK------ 									
Rufibacter_sp._DG15C							--------------------------------------------------------------------------------------------------MQRYTILWADDEIDLLKPHILFLEERGYDVTPVNSGADAIEKVQEQN-FDIVFLDENMPGISGLEALSEIKSLRPLLPVVMITKSEEEHIMEEAIGSKIADYLIKPINPNQILLSVKRILDNRRLVEEKTNSSYQRDFRMLGMAFGERLNYQEWADVYKKLVYWELEIA-ETEGKSMADVINMQKDEANTNFAKFIMDNYEEWV--------PLMSHKLFKDRVFPMM---PIYFVLIDNLRYDQWKVLEPIITDYFNVENEMYYSILPTTTAYARNAIFSGMLPAEIAKKYPNLWVSDD--EEEGKNMHEEDFLEIQLQQNEKFSYNKITNITAGKELVAKMSNLES-N-KLNVIVYNFVDMLSHARTDMQMIRELAADEAAYRSLTRSWFMHSPLFDTLKAIAEKKGRLIITTDHGTVRVKKPFKIIGD-RNTNTNLRYKHGKNLGF--KDVLVCRKPERFHLPKANVSTAYVFAMNDDFFAYPNNYNYYVNYYKDTFQHGGVSLEETIIPFVTLSSK------ 									
Rufibacter_sp._DG31D							--------------------------------------------------------------------------------------------------MQRYTILWADDEIDLLKPHILFLEERGYDITPVNSGADAIEKVQEQT-FDLVFLDENMPGISGLETLSEIKAIRPMIPVVMITKSEEEHIMEEAIGSKIADYLIKPINPNQILLSAKRILENRRLVEERTNISYQRDFRTLGMAFGERLSYQEWADVYKKLVYWELEIA-ETEGKSMAEVINMQKDEANTNFAKFIMDNYEEWV--------PLMSHKLFKDRVFPMM---PVYFVLIDNLRYDQWKVLEPIITDYFNVESEMYYSILPTTTAYARNAIFSGMLPADIAKRYPNLWVSDD--EEEGKNLHEEDFLEIQLQQNEKFSYHKITNNTAGKDLLAKFNNLEN-N-KLNVIVYNFVDMLSHARTDMQMIRELAADEAAYRSLTRSWFLHSPLFDTLKAIADKKGRLIITTDHGTVRVKKPFKIVGD-RNTNTNLRYKHGKNLGF--KDVLVCRKPERFHLPKSNVSTAYVFAMNDDFFAYPNNFNYYVNHYKDTFQHGGVSLEECIIPFITLSTK------ 									
Hymenobacter_sp._DG25A							--------------------------------------------------------------------------------------------------MQRYSILWADDEIDLLKPHILFLQDKGYDVTGVNSGADAIEQIQEQN-YDIVFLDENMPGLTGLETLSEIKTIKPTVPVVMITKSEEEHIMEEAIGSKIADYLIKPVNPNQILLAVKKVLDNKRLVSEKTNTGYQRDFRQLGMQLSDRLSAQEWADVYKKLVYWELEIN-ETEGKSMAEVFNMQKDEANSYFGRFITENYEDWV--------PLMSHQLFKERVFPLL---PVYFLLIDNLRYDQWKVLEPIIAEMFTVDSETYYSILPTTTAYARNAIFSGMMPGEIQKKYPNLWVWDD--DDEGKNMNEAEFMEIMFQTAHKFSYHKVTNLQAGKDLLGKMSNLHN-NYKLNAIVYNFVDMLSHARTDMAMIRELAADESAYRSITRSWFLHSPLYEMLQVIAEKKGKLIITTDHGTIRVKRPYKIVGD-RNTNTNLRYKHGKNLGF--RDVFVVRKPERVFLPRENVSTAYVFTVGDYFFAYPNNYNYYVNYYKDTFQHGGISLEECIIPYVTLSPK------ 									
Hymenobacter_sp._DG25B							--------------------------------------------------------------------------------------------------MQRYSILWADDEIDLLKPHILFLQDKGYDVTGVNSGADAIEQIQEQN-YDIVFLDENMPGLTGLETLSEIKTIKPTVPVVMITKSEEEHIMEEAIGSKIADYLIKPVNPNQILLAVKKVLDNKRLVSEKTNTGYQRDFRQLGMQLSDRLSAQEWADVYKKLVYWELEIN-ETEGKSMAEVFNMQKDEANSYFGRFITENYEDWV--------PLMSHQLFKERVFPLL---PVYFLLIDNLRYDQWKVLEPIIAEMFTVDSETYYSILPTTTAYARNAIFSGMMPGEIQKKYPNLWVWDD--DDEGKNMNEAEFMEIMFQTAHKFSYHKVTNLQAGKDLLGKMSNLHN-NYKLNAIVYNFVDMLSHARTDMAMIRELAADESAYRSITRSWFLHSPLYEMLQVIAEKKGKLIITTDHGTIRVKRPYKIVGD-RNTNTNLRYKHGKNLGF--RDVFVVRKPERVFLPRENVSTAYVFTVGDFFFAYPNNYNYYVNYYKDTFQHGGISLEECIIPYVTLSPK------ 									
Porphyromonas_gingivalis_381					--------------------------------------------------------------------------------------------------MRPYTVLWADDEIDLLKPHILFLEQKGYQVTPVLSGNDAIEALQNND-FDIVFLDENMPGIGGLDALQKIKELKPYTPVVMITKSEEEHIMTQAIGGKIADYLIKPVNPNQLLLSLKKNLQQHSIISETTNTNYRQEFVQLGAQMSGKLSFEEWKELYRRIVFWEIELE-QA-DRQMGELLEMQKQEANRLFARFVTQNYREWI--------PTMSPDLFKQKVFPLL---KVFFILIDNFRQDQWESVKSMLSEFYTF-EDMYLSILPTATQYARNAIFSGLMPLQIEKMFPDLWVDEE--SEEGKNLNEEPMIRTLIERYYSFSYNKVYETKFGERLLGQIRSLSQ-N-QLNVIVLNFVDMMSHARTDSKMIRELASNEAAYRSLTKSWFKHSTTYNLFRSIAEMGYKVVLTTDHGTIQVKNPVKVIGD-RSTNTNLRYKIGKNLDY--KEVFEIKDPASVGLPHNNLSDKFIFTKEDDFFAYPNNYNYYVQYYRNTFQHGGISLEEMLVPVITMQPK------ 											
Porphyromonas_gingivalis_AJW4					--------------------------------------------------------------------------------------------------MRPYTVLWADDEIDLLKPHILFLEQKGYQVTPVLSGNDAIEAVQNND-FDIVFLDENMPGIGGLDALQKIKELKPYTPVVMITKSEEEHIMTQAIGGKIADYLIKPVNPNQLLLSLKKNLQQHSIISETTNTNYRQEFVQLGTQMSGKLSFEEWKELYRRIVFWEIELE-QA-DRQMGELLEMQKQEANRLFARFVTQNYREWI--------PTMSPDLFKQKVFPLL---KVFFILIDNFRQDQWESVKSMLSEFYTF-EDMYLSILPTATQYARNAIFSGLMPLQIEKMFPDLWVDEE--SEEGKNLNEEPMIRTLIERYYSFSYNKVYETKFGERLLGQIRSLSQ-N-QLNVIVLNFVDMMSHARTDSKMIRELASNEAAYRSLTKSWFKHSTTYNLFRSIAEMGYKVVLTTDHGTIQVKNPVKVIGD-RSTNTNLRYKIGKNLDY--KEVFEIKDPASVGLPHNNLSDKFIFTKEDDFFAYPNNYNYYVQYYRNTFQHGGISLEEMLVPVITMQPK------ 											
Hymenobacter_sp._DG5B							--------------------------------------------------------------------------------------------------MQQTSILWADDEIDLLKPHLLFLKEKGYDVTPVNSGADAIEQIQEQS-YDLVFLDENMPGLTGLETLSEIKAIRPTVPVVMITKSEEEHIMESAIGAKIADYLIKPVNPSQILLSVKKVLDNKRLVSEATNSGYQRDFRQLGMQLSDRLTPAEWAEVYKKLVYWELEIN-ETEGKSMAEVFNMQKDEANTYFGRFITENYEDWV--------PLMSHQLFKERVFPTL---PVYFVLIDNLRYDQWKVLEPIITELFTVDSEMYYAILPTTTAYARNAIFSGMMPGEIQKKYPNLWVTDD--DDEGKNLHESEFMEINFQKNVKHSYNKVTNLQAGKDLLGKMSNLHN-NYKCNVIVYNFVDMLSHARTDMAMIRELAADESAYRSITRSWFLHSPLYEMMQQIAEKKGKLIITTDHGTIRCKRPYKIVGD-RNTNTNLRYKHGKNLGF--RDVYVVRKPENIFLPRENVSTAYVFTIGDYFFAYPNNYNYYVNYYKDTFQHGGISLEECIIPYVTLTAK------ 									
Flavobacterium_psychrophilum_FPG3				--------------------------------------------------------------------------------------------------MNSIKILWVDDEIDLLKPHILFLEKKNYIITTCNNGRDAVDIFQEEN-FDIVFLDENMPGMSGLETLAEIKEKKSSIPVIMITKSEEEHIMEEAIGSKIADYLIKPVNPNQILLSLKKNLDHSRLISEKTTLDYQKEFRKISMEMNMVNSYEDWVEFYKKLIFWELELE-NIDDQNMFQILESQKAEANNLFGKFIEKNYEDWF--------PVQSHDLFKKLVIPEL---NVLFVVIDNLRYDQWKAFENVVNNHYKLESVPYFAILPTATQYARNAIFSGLLPSEMEKQFPQYWKNDT--EDGGKNLYEAEFLTAQLKRNIEQEYFKITNLNNGKKLAENFKSLKD-K-KLVTVVYNFIDMLSHAKTDMDVVKELASDDKAYRSLTLSWFKNSPLLEIIQQAQKLGFKLIITTDHGTINCKNPSKVIGD-KNTSLNLRYKTGRSLTY--KEVYAVKDPKKIGLPSINMTSIYIFAKNDIFLAYVNNYNHYVSYYRNTYQHGGISLEEVIVPFLVFSPK------ 												
Flavobacterium_psychrophilum_FPG101				--------------------------------------------------------------------------------------------------MNSIKILWVDDEIDLLKPHILFLEKKNYIITTCNNGRDAVDIFQEEN-FDIVFLDENMPGMSGLETLAEIKEKKSSIPVIMITKSEEEHIMEEAIGSKIADYLIKPVNPNQILLSLKKNLDHSRLISEKTTLDYQKEFRKISMEMNMVNSYEDWVEFYKKLIFWELELE-NIDDQNMFQILESQKAEANNLFGKFIEKNYEDWF--------PVQSHDLFKKLVIPEL---NVLFVVIDNLRYDQWKAFENVVNNHYKLESVPYFAILPTATQYARNAIFSGLLPSEMEKQFPQYWKNDT--EDGGKNLYEAEFLTAQLKRNIEQEYFKITNLNNGKKLAENFKSLKD-K-KLVTVVYNFIDMLSHAKTDMDVVKELASDDKAYRSLTLSWFKNSPLLEIIQQAQKLGFKLIITTDHGTINCKNPSKVIGD-KNTSLNLRYKTGRSLTY--KEVYAVKDPKKIGLPSINMTSIYIFAKNDIFLAYVNNYNHYVSYYRNTYQHGGISLEEVIVPFLVFSPK------ 												
Sediminicola_sp._YIK13							--------------------------------------------------------------------------------------------------MNKITILWVDDEIDLLKPHIIFLESKNYKVITCLSGQEALEELAKSK-VDIVFLDENMPGISGLETLNEIKIINSSLPVVMITKSEEELIMEEAIGSKIADYLIKPVNPNQILLSLKKNLDHSRLVSEKTTANYQQEFRKISMDLSMVNSYEEWAELYKKLIYWELRLE-EIEDSGMFEILESQKTEANAQFCKFMEKNYEDWY--------PVMSHTLFKELVKPEL---KTLLVVVDNLRYDQWLAFEDTLNTFYKKKKTPYYSILPTATQYARNAIFSGLTPLDMEKKYPNWWKNDT--DEGGKNLFEAEFLDTQLKRLLKWDYHKISSLKQGKNLSQNFKSHKE-N-DLTVIVYNFVDMLSHSRTEMEVIKELASNDKAYRSLTLSWFKNSPLLEIIQQAQNMGLKLIITTDHGTINVKQPSKVIGD-KETSLNLRYKTGRSLTY--KDVLEIRNPKDVNLPTINVSSSFIFAKNDMFFAYPNNYNHYVSYYRNTYQHGGVSLEEVIIPFIVLEPR------ 									
Siansivirga_zeaxanthinifaciens_CC-SAMT-1		--------------------------------------------------------------------------------------------------MSTIKILWVDDEIDLLKPHIMFLEQRNYHVTKCKSGSEAIDILDTEK-FDIVFLDENMPGLTGLETLNEIKEKQASLPVVMITKSEEEYIMEEAIGNKIADYLIKPVNPNQILLSLKKNLDHSRLISEKTTSNYQQEFRKIAMELAMVNSYEDWAALYQKLIYWEIELE-DIEDAGMFEILESQKNEANIQFGKFIEKNYSYWF--------PIMSHTLFKNKIVPEL---PTLLVVVDNLRYDQWKVFEPIINNHFKKDKEAFYSILPTATQYARNAIFSGLMPSDMEKLFPEYWKNDT--DDGGKNLHEADFLETQMKRLLNYEYHKITNLKSGKKLVENFKTLKN-N-DLTVVVYNFVDMLSHAKTEMEVVKELASNDKAYRSLTLSWFKNSPLLEMIQMAQQLGFKLILTTDHGTINVKNPSKVIGD-RDTSLNLRYKTGRSLTY--KDVLVIKEPQSVHLPSISMSSSYIFAKSDLFFAYPNNYNHYVSYFRNTYQHGGVSLEEMIIPFVVFNPK------ 														
Myroides_sp._ZB35								--------------------------------------------------------------------------------------------------MNKIHILWVDDEVDLLKPHILFLEKKDYIVTTCTNGQDAIDLFKENQ-YDIVFLDENMPGLSGLETLNEIKTIKSNTPIIMITKSEEEYIMEEAIGAKISDYLIKPVNPNQILLSLKKNLDDSRLISEKSSLSYQKEFRNISMDLMQARDYEDWISIYRKLLYWEQKLE-NIEDQNLFNILDSQKTEANSLFGKFVEKNYESWI--------PVFSHQIFRKWVAPEL---KLLFIVIDNLRYDQWRAFEAIVTNHYKVESNSFFSILPTATQYARNAIFSGMTPLEMSEQLPQYWKNDT--DEGGKNLFENEFLQHQLQRLIKNEYHKITNLKEGRKLADNFKALKD-N-KLITIVYNFVDMLSHAKTEMEVIKELASNDKAYRSLTVSWFRNSPLFEIIQQAQALGYKLIITTDHGTINCKNPSKVIGD-KNTSLNLRYKTGKSLTF--KDVYHVKDPKKVQLPNINVSSSFIFAKNDFFLAYQNNFNYYAAYFRNTYQHGGISLEEMIVPFIVLNPK------ 								
Nonlabens_sp._MIC269							--------------------------------------------------------------------------------------------------MNNIKILWVDDEVDLLKPHILFLESKGYKVDTRVSGTEAIEAIDEEN-YDIVFLDENMPGLTGLETLTEIKEKQSQLPVIMITKSEEEYIMEEAIGAKIADYLIKPVNPNQILLSVKKNLDHSRLINEKTTSDYQKEFQKISMELSMINSYEEWVKLYQKLLYWEIELE-DIEDSGMREILNAQKTEANHQFCKFIDRNYPEWF--------PLLSHQLFRKKVVPSL---QVLFVVIDNLRYDQYKAFEGLVNNHYKKQQETYCSILPTATQYARNAIFSGLMPEDMKKRHPEYWKDDT--DEGGKNMHEADFLEAQLKRLVSWQYHKITNENNGRKLADNFKSQKD-N-DLTVVVYNFVDMLSHSKTEMEVIKELASNDKAYRSLTLSWFKNSPLLEIIQRAQQLGMKLILTTDHGTINVTTPSKVIGD-KNTSLNLRYKTGRSLTY--KDVLAAQDPATIKLPKINMSSSFIFAKGDLFFAYPNNYNHYVSYYRNTYQHGGVSMEEMLIPVATFEPR------ 									
Hymenobacter_sp._PAMC_26554						--------------------------------------------------------------------------------------------------MQRYSILWADDEIDLLKPHILFLKDKGYDVTPVNSGADALEEVQEHT-YDLVFLDENMPGLTGLETLTEIKIVRPTVPVVMITKSEEEHIMEGAIGAKIADYLIKPVNPNQILLSVKKVLDNKRLVTEATNSGYQRDFRQLGMQLSDRLSPSEWVDVYKKLVYWELEIN-ETEGKSMAEVFNMQKDEANTYFGRFIMENYEDWV--------PMMSHQLFKDKVFPLM---PVYFVLIDNLRYDQWKVLEPIIAELFTVDSELYYSILPTTTAYARNAIFAGMMPGEIQKKYPNLWVWDE--DEEGKNLHEAEFLEINFQRNAKHSYHKITNLQAGKDLLGKMANLHN-NYKLNVIVYNFVDMLSHARTDMAMIRELAADESAYRSLTRSWFLHSPLYEMLQTISEKKGKLIITTDHGTIRVKRPYKIVGD-RNTNTNLRYKHGRNLGF--RDIFVVRKPESIFLPRENVSTAYVFTLGDYFFAYPNNYNYYVNYYKDTFQHGGVSLEECIIPYITLTAK------ 										
Lacinutrix_venerupis							--------------------------------------------------------------------------------------------------MDKIKILWVDDEIDLLKPHIIFLEQKNYLVTKCNSGTEALEILENEK-FDIVFLDENMPGLTGLETLNEIKEKQDTLPVVMITKSEEEYIMEEAIGNKIADYLIKPVNPNQILLSLKKNLDHSRLVSEKTTSNYQQEFRKIAMDMAMVNSHEEWAALYQKLIYWEMQLE-DIEDSGMFEILESQKNEANIQFGKFIDKNYPTWF--------PTLSYNLFKDKIVPEL---PTLLVVVDNLRYDQWKAFEPFVANHYKKESTPFYSILPSATQYARNAIFSGLMPSDMEKLHPELWKNDT--DEGGKNLHENDFLEAQMKRLFKHEYYKITNLKNGKKLADNFKGTKD-N-DLTVVVYNFVDMLSHSKTEMDVVKELASNDKAYRSLTQSWFKNSPLLEMIQQAQQMGFKLIITTDHGTINVKNPSKVIGD-RDTSLNLRYKTGRSLSY--KDVLAAKNPKTIHLPSLSMNSSFIFAKSDLFFAYPNNYNHYVSYYRNTYQHGGVSLEEMIIPFVVLNPK------ 									
Flavobacterium_sp._EM1308						--------------------------------------------------------------------------------------------------MDKIKILWVDDEIDLLKPHILFLEKKNYSVTTCNNGRDAIDIFDENN-FDIVFLDENMPGMSGLDTLSEMKEKKSSVPMIMITKSEEEYIMEEAIGSKIADYLIKPVNPNQILLSLKKNLDNSRLISQKTTLDYQKEFRKITMELAMVNSYEDWVELYKKLLFWELELE-DIDDQGMIEILESQKVEANSQFGKYIERNYADWF--------PIQSHNLFKELVVPEI---PVLFIVIDNLRYDQWKAFENVVGNYYKLEKVPYFSILPTATQYARNAIFSGLTPLEMEKQFPQYWKNDP--EEGGKNLYEAEFLTAQIKRLIKEDYFKITNLAGGKKLVESFKSLKD-N-DLITVVYNFVDMLSHAKTEMDVVKELASDDKAYRSLTLSWFKNSPLLELIQQAQKLGFKLILTTDHGTINVKNPSKVVGD-KNTSLNLRYKTGRSLTY--KDVYSVKEPKNIGLPAINMSSSYIFAKNDLFLAYVNNYNHYVSYYKNTYQHGGISLEEMIIPFLVFNPK------ 										
Sphingobacterium_sp._ML3W						--------------------------------------------------------------------------------------------------MQKTHILWADDEIDFLKPHILLLEERGYKVKTVNNGNDAVDAFKEGL-FDLVFLDENMPGLTGLETLAILKSINPTVPTVLVTKNEEEHVMEDAIGSKIDDYLIKPVNPKQILLTIKKLTENRRLVNEKTSMAYQQDFRNLGMVLNDDLSYKQWTEAYKKLIYWELSLE-KLEDAGMHEILTTQKSEANVQFSKFIERNYLNWM--------PILSHQLFKKKVFTQL---PTFFFLIDNLRYDQWKVINEVITDYFRLEEDTYYSILPTATQYARNAIFSGLTPLEMEKRFPKMWQNDE--DEGGKNLYEDKFLEDQINRVIKHSYTKVLTLDQGKDVVDNLSNLMQ-N-NLNVLVYNFVDMLSHARTDMAMIRELANNEAAYRSLTLSWFEHSPLFEALKWLSQRNVKVIITTDHGTIKVKKPSKIVGD-RNTNTNLRYKQGKNLNF--KDVFLIKNPHDAQLPKLHMSSCFVFAKEDSYFVYPNNYNQFVNYFNETFQHGGISLEEMIIPFATYTSK------ 										
Myroides_sp._A21								--------------------------------------------------------------------------------------------------MNKIHILWVDDEVDLLKPHILFLEKKDYIVTTCTNGQDAIDLFKENQ-YDIVFLDENMPGLSGLETLNEIKTIKSNTPIIMITKSEEEYIMEEAIGAKISDYLIKPVNPNQILLSLKKNLDDSRLISEKSSLSYQKEFRNISMDLMQARDYEDWISIYRKLLYWEQKLE-NIEDQNLFNILDSQKTEANSLFGKFVEKNYESWI--------PVFSHQIFRKWVAPEL---KLLFIVIDNLRYDQWRAFEAIVTNHYKVESNSFFSILPTATQYARNAIFSGMTPLEMSEQLPQYWKNDT--DEGGKNLFENEFLQHQLQRLIKNEYHKITNLKEGRKLADNFKALKD-N-KLITIVYNFVDMLSHAKTEMEVIKELASNDKAYRSLTVSWFRNSPLFEIIQQAQALGYKLIITTDHGTINCKNPSKVIGD-KNTSLNLRYKTGKSLTF--KDVYHVKDPKKVQLPNINVSSSFIFAKNDFFLAYQNNFNYYAAYFRNTYQHGGISLEEMIVPFIVLNPK------ 								
Lutibacter_sp._LP1								--------------------------------------------------------------------------------------------------MSNINILWVDDEIDILKPHILFLEKKGYTVSTCNNGADAIDMCDENN-YDIIFLDENMPGLSGLETLVKIKSKRPNIPVVMITKSEEEYIMDDAIGNKIADYLIKPVNPHQILLSLKKNLDHSRLISEKTTSNYQQEFRKIAMDLAMVNSYSEWIDIYKKLVYWELELE-NISDSGMIEILESQKQEANTLFFKFIKKNYADWI--------PILSNTLFKNVILPEV---GTLLVIIDNLRYDQFYILEQTITKYYKKEEISYFSILPTATQYARNAIFSGLMPLEMEQKHPNYWKNDT--DEGGKNLHEEDFLRAQLNRLLKLAYYKITNLKSGKQLADNFNSIKE-N-DLTVIVYNFVDMLSHAKTEMEVIKELASDDKAYRSLSNSWFKNSPLLEIIQKAQNLGLKLIITTDHGTINTKTPSKVIGD-KNISSNLRYKTGRSLSY--KEVFAVKNPKEIGLPSISINSSFIFAKEDLFFAYPNNFNHFVKYYKNTYQHGGISLEEMIIPCAIFVPK------ 								
Petrimonas_mucosa								--------------------------------------------------------------------------------------------------MNKAHILWADDEIDLLKPYILFLEEKGYGVDTVNSGRDAIEKCRTSV-YDILFLDEHMPGLSGLETLTEIASSHPDLPVVMITKSEDEGIMEKAIGKKIADYLIKPVNPNQILMTIKKRLEKEEIISESNTIHYREEFGRLSREMNECRRADEWVSIYKKLTFWEIEFS-RS-QHPLQELLAAQKSEANVRFGKFVTQNYENWL--------PLLSHGLLQQRLLPEL---KIFFILIDNFRYDQWLAIKSLVSDLFTY-TDTCFSILPTATQYARNAIFSGLTPLQLSKRFPGLWVGEG--EAEGKNLSEELLLRSLLERFERYSYHKISTNAEGEKLVQNFASLER-N-ELNVVVFNFIDMLSHARTESPMIRELAPDEPAYRSITRSWFRHSPLIGLLKKIAERRGRVLLTTDHGTIRVRHPQKVESE-KSVNANLRYKVGRNLTY--KRVFSITHPEKAGLPSPNISTRYIFALGDDFFVYPNRFNHYVSYYENTFQHGGVSMEEMIVPLVTLQAR------ 								
Maribacter_sp._1_2014MBL_MicDiv					--------------------------------------------------------------------------------------------------MNKIKILWVDDEIDLLKPHIIFLESKNYSVITCQSGQEALEELAQTR-VDIVFLDENMPGISGLETLSEIKTINNSLPVVMITKSEEEFIMEEAIGSKIADYLIKPVNPNQILLSLKKNLDHSRLVSEKTTSNYQQEFRKIAMDLSMVSTYQEWADLYKKLIYWELQLE-EIEDRGMFEILESQKTEANQQFGKFVDRNYEDWF--------PVMSHTLFKKWIAPEI---KTLLIVVDNLRYDQWYAFEDTVNSFYKKKKDSYYSILPTATQYARNAIFSGLTPLDMEKKYPEWWKNDT--DEGGKNLFEDKFLDAQLKRLLKWEYHKISSLKQGKHLSQNFKGQKD-N-DLTVIVYNFVDMLSHSKTEMEVIKELASNDKSYRSLTTSWFKNSPMLEIIQQAQTLGMKLIITTDHGTINVKTPSKVVGD-RDTSLNLRYKTGRSLTY--SEVLAAKDPKTINLPSINMSSSFIFAKNDYFFAYPNNYNHYVSYYRNTYQHGGVSLEEMIIPFVVLEPK------ 											
Bacteroidetes_bacterium_UKL13-3					--------------------------------------------------------------------------------------------------MQNINILWADDEIEMLKPHILFLKTKGYEVHKVTNGLDAIDACRNND-FDIIFLDENMPGISGLEALAQIKTIKPEVPVVMITKSEEEHIMEEAIGSKIADYLIKPVNSNQILLSIKKQLDNKRLVSEKTAQGYQQEFRQIGMELSDNLDFDAWVTLYRKLIYWELELS-NSPDTGMDEILLMQKSEANRSWTKFVKQNYINFL--------PAMSHTVMKRKVIPEL---PVFLLLLDNFRFDQWKVIQSMLNEYFRTINDVYLTILPTTTHYARNSFFAGMMPSEIDKLYPNLWVDEE--EDEGKNLHEEELLQTQLQRADKFSYTKITNLDAGKRLVDDIPNMLN-N-KFNAIVYNFVDMLSHARTEMNVMKELAEDEAAYRSITQSWFEHSPLFDALKRLAQYKVKLIITTDHGSIRVSNPVKIVGD-RATSTNLRYKQGRNLNY--SDLFTIKDPSEAYLPKQNISSRFVFATEDHFMAYPNNYNYHVKMYNNSFQHGGISLEEMIVPFVILETK------ 											
Algoriphagus_sp._M8-2							--------------------------------------------------------------------------------------------------SQKFHILWADDEIDLLKPHILFLQQKGCEIATVNSGIDAIEEVEEKN-FDVIFLDEMMPGMTGLETLQHIKQLKPQIPVVMITKSEEEHIMDDAIGGKIADYLIKPLNPSQIWLSVKKILQNRQLIESKTTQSYQQEFMQISLALGDANDHQDWADLYRKLTFWELQID-ETESKNMQEVLETQKAEANSSFARWVKDNYLDWM--------PLLSHQVIREKVFPHL---PLFFIVIDNLRLDQWEEIEPLLSPYFTVEEETYFSILPTTTAFARNALFSGMMPLDMARFYPNLWEDED--TEEGKNNFEEDWIKINLEKNGKFSYHKILQSHQGKAIVDQFHTMMQ-N-SLNVLVYNFVDMVSHARTDMKMIRELAPDESAYRSLTKSWFEHSSLFDLLKKIHHVGAEVIITTDHGTKRVNKPYRIIGD-KNVTTNLRYKQGKNLNF--GKVFEIKKPEEAKLPKLNVSSSYVFAVEDYFFAYPNNYNYYVNYYKDTFQHGGISLEEMIIPIVRLSPK------ 									
Pedobacter_sp._PACM_27299						--------------------------------------------------------------------------------------------------MQETKILWADDEINLLKPHILLLNEKGYHVTTFTNGNDALEAFGKEH-FDLVFLDENMPGLTGLETLTAIKNIRNDVPVVLITKSEEENLMEDAIGSKIDDYLIKPVNPKQVLLTIKKIIDNKRLVSEKTSMAYQQDFRRLGMTLNDRLSYEEWVDVYKKLVFWELELE-KLDDPQMHEILTMQKSEANAQFSKFIEDHYLGWV--------PLLSNELLKRKAFPLI---PVFFILIDNLRYDQWKIINPLITEHFRLEEDTYSSILPTATQYARNSIFSGLMPLEMEKRFPKLWQNDD--DEGGKNLHESTFLTENIKRTYKHSYHKILTYDDGKALNEQVNNLLQ-N-DFNAIVYNFVDMLSHARTDMQMIRELANDDAAYRSLTLSWFEHSPLMELLKKIAQKKVKLVITTDHGTIRVKHASKVIGD-RNTNTNLRYKQGRNLNY--KEVFLIKNPHEAQLPKINISSNYIFAKEDRYFVYQNNYNQFVNYYNETFQHGGISLEEMIIPVATYSSK------ 										
Salegentibacter_sp._T436						--------------------------------------------------------------------------------------------------MNKIKILWVDDEIDLLKPHILFLESKDYEVVTSQSGTEALEQIEEES-FDIVFLDENMPGLTGLETLAEIKEKRENLPIVMITKSEEEYIMEEAIGSKIADYLIKPVNPNQILLSIKKNLDHSRLISEKTTSNYQQEFRKIAMDLSQVNTFEEWAELYQKLIYWELQLE-GLEDSGMFEILESQKNEANTQFCKFIDKNYPSWF--------PIMSHTIFKEKVVPEI---PTLLVVVDNLRYDQWKALEPVISNYYKKEKEPYYSILPTATQYARNAMFSGLMPSEMEKLFPQYWKNDT--EEGGKNNHEAEFLNEQLKRLFKSEYHKITSLKAGKKLAENFKTQKD-N-DLTVVVYNFVDMLSHSKTEMEVIKELASNDKSYRSLTYSWFKNSPLLDIIQQARQLGFKLILTTDHGTINAKNPSKVIGD-KNTSLNLRYKTGKSLTY--KDVLAATNPKSIHLPSINMSSSFIFAKGDLFFAYPNNYNHYVSYYRNTYQHGGVSLEEMIIPFVVMEPK------ 										
Algibacter_alginolytica							--------------------------------------------------------------------------------------------------MNTIKILWVDDEIDLLKPHILFLEKKNYEVTKCNSGTEAIDMLDDHK-FDIVFLDENMPGLTGLETLNEIKEKQANLPVVMITKSEEEYIMEEAIGNKIADYLIKPVNPNQILLSIKKNLDHSRLVSEKTTSNYQQEFRKIAMDLAMVNSYEEWVNLYQKLIYWEIQLE-DIEDVGMFEILESQKVEANSQFGKYIEKNYFNWF--------PIMSHTLFKEKIAPEL---PILLVVIDNLRYDQWKVFEPIINNYYKKDSTGFFSILPTATQYARNAIFSGLMPSEMEKLFPKYWKNDT--DEGGKNLYEAEFLESQMKRLLTYEYHKITNLKSGKKLADNFNSLKD-N-DLTVVVYNFVDMLSHSKTEMEVVKELASNDKAYRSLALSWFKNSPLLEMIHQAQALGFKLLLTTDHGTINVKNPSKVVGD-RDTSLNLRYKTGRSLTY--KDVLVAKDPKEIHLPSITMSSSFIFAKSDLFFAYPNNYNHYVSYFRNTYQHGGVSLEEMIIPFVVFNPK------ 									
Polaribacter_sp._LPB0003						--------------------------------------------------------------------------------------------------MSSIQILWVDDEIELLKPHILFLERKNYKVTTCTNGADAIDLVDGQN-FDIVFLDENMPGLTGLETLSEIKQKQANLPVVMITKSEEEYIMEEAIGSKISDYLIKPVNPSQILLSLKKNLDNSRLVSEKTTSSYQQEFRKISMDLSMVNSYSEWIDLYKKLVHWELELE-NISDPGMLGILESQKQEANNQFFKFIKKNYEDFL--------PTFSHTLFKDYVVPEL---SVLWVVIDNLRYDQYRILEPLINNFYKKDKYSYFSILPTATQYARNAIFSGLMPSEMEKRHPNYWKNDV--DEGGMNLYENEFLTAQIKRLIKHEYYKITSLKSGKELADNFNGTKQ-N-DLTTVVYNFVDMLSHSKTEMEVIKELAGDDKAYRSLTLSWFKNSPLFEIIQKAQNLGQKLIITTDHGTINCKNPTKVIGD-KNISANLRYKTGRSLSY--KDVYAVRNPKDIFLPTVAMNSPFIFAKEDLFFAYPNNFNHFVKYYKNTYQHGGVSLEEMIIPCAVYSPK------ 										
Parabacteroides_sp._YL27						---------------------------------------------------------------------------------------------------MPNSILWADDEIDLLKPHILFLKSKGYDVTTVNNGRDALELVGQHP-FDLIILDENMPGLTGLETLMLIKQSAPHVPVIMITKSEEENIMNQAIGSKISDYLIKPVNPTQILLSIKKNLHSGQLVTETTATGYRQQFAELSQLIGACRTIEDWHNLYGKLVYWEMELA-AAPDSGMEEMLMMQKREANAAFNKFVRKNYESWL--------PLMSPEIFKECIFPLL---KVFFILIDNFRLDQWRTIKPLLADIFNF-DRLYTSILPTATQYARNAIFSGLMPLQIAKMFPGLWVDED--SEEGKNLNESPLIATQFERYVKFSYNKVNDSTGNERLLREFSNLAL-N-NLNVVVLNFIDMLSHARTESKMIRELATNNAAYRSLTETWFRHSSALDLFRRIAEAGYRIVLTTDHGTIRVDNPIKVIGD-KNTNTNLRYKVGKNLNY--RQVYEIKRPDRFGLPSPNVSSTYIFAGEDDFFAYPNNYNYYVQYYTGTFQHGGISLEEMVVPLITLTPK------ 										
Maribacter_sp._T28								--------------------------------------------------------------------------------------------------MNKIKILWVDDEIDLLKPHIIFLETKNYEVITCISGQEALEELAKTR-VDIVFLDENMPGISGLETLSEIKVIDSSLPVVMITKSEEEFIMEEAIGSKIADYLIKPVNPNQILLSLKKNLDHSRLVSEKTTSNYQQEFRKIAMDLSMVNSYQEWVDLYKKLIYWELQLE-EIEDSGMFEILESQKTEANQQFGKFVDRNYADWF--------PVMSHTLFKEWIAPEI---KTLLIVVDNLRYDQWYAFEDSVNSFYKKKKNSYYSILPTATQYARNAIFSGLTPLDMEKKYPDWWKNDT--EEGGKNLFEDKFLEEQLKRLLKWEYHKISSLKQGKHLSQNFKAQKD-N-DLTVIVYNFVDMLSHSKTEMEVIKELASNDKSYRSLTTSWFKNSPMLEIIQQAQSLGMKLIITTDHGTINVKSPSKVVGD-RDTSLNLRYKTGRSLTY--NDVLAAKDPKSIYLPSINMSSSYIFAKNDLFFAYPNNYNHYVSYYRNTYQHGGISLEEMIIPFIVLEPK------ 								
Tenacibaculum_sp._LPB0136						--------------------------------------------------------------------------------------------------MKQIDILWVDDEIDLLKPHQLFLEKKGYKVTTSTNGTDAIDLIDEKR-FDIVFLDENMPGLTGLETLAEIKQKQPNLPIVMITKSEEEYIMEDAIGSKIADYLIKPVNPNQILLSLKKSLDHSRLISEKTTSNYQQEFRKISMDLAMVNSYEEWFTLYKKLIHWELELE-TISDAGMLGILESQKQEANTQFFKFVKKNYQDWL--------PTFSHTLFKDFVVPHL---GTLLIVIDNLRFDQYRTLEPLLNNFYKKEEHSYLSILPTATQYARNAIFSGLMPSEMEKKHPNYWKNDL--DEGGKNLYENEFLEAQIKRLIKHEYYKITNLRSGKELADNYNGTKQ-N-DLTVVVYNFVDMLSHAKTEMEVIKELAGDDKAYRSLTVSWFKNSPLFEIIQKAKLLGQKLIITTDHGTINCKHPTKVIGN-KNISSNLRYKTGRSLSY--KDVFAVKNPKDIFLPSIAINSPFIFAKEDMFFAYPNNYNHFVKYYKNTYQHGGISLEEMIIPCAIYEPK------ 										
Gramella_sp._LPB0144							--------------------------------------------------------------------------------------------------MNNIKILWVDDEIDLLKPHIIFLESRNYKVETCKSGTEALERIEDEN-FDIVFLDENMPGLTGLETLTEIKEKRETLPIVMITKSEEEYIMEEAIGSKIADYLIKPVNPNQILLSIKKNLDHSRLISEKTTSNYQQEFRKIAMEMSQVNSWEEWAELYQKLVYWEIQLE-DIEDSGMFEILESQKLEANNQFFKFISKNYESWF--------PVMSHTLFKKKVIPEL---PTLMIVVDNLRYDQWKSLEPIINTYYKKEKTPYYSILPTATQYARNAIFSGLMPSEMEKLFPKYWKNDT--EEGGKNLFEAEFLREQLKRLLKFEYHKISSLKAGKKLVDNFKTQKS-N-DLTVVVYNFVDMLSHSKTEMEVIKELASNDKSYRSLTQSWFKNSPLLEIIQKAQQSGFKLIITTDHGTINVKNPSKVIGD-KNTSLNLRYKTGKSLTY--KEVFAIEEPKSIYLPTLNMSSSYIFAKEDFFFAYPNNYNHYVSYYRNTYQHGGISLEEVVIPFVVLNPK------ 									
Sphingobacterium_sp._B29						--------------------------------------------------------------------------------------------------MQKTHILWADDEIDFLKPHILFLESKGYKVDTVNNGNDAVEAFKNGF-FHLVFLDENMPGLTGLETLAILKSINPTVPVVLVTKNEEEHVMEDAIGSKIDDYLIKPVNPKQILMTIKKLTENKRLVNEKTSMAYQQDFRNLGMILNDNLDFNQWSEVYKKLVYWELSLE-KLEDNNMHEILTMQKSEANMQFSKFIENNYIQWI--------PILSHQLFKKKVFPTI---PTFFFLIDNLRFDQWKIINEVITDYFRLEEINYYSILPTATQYARNAIFSGLTPLEMEKRFPKLWQNDE--DEGGKNLYEDKFLEDQIKRLIKHSYTKILTLEQGKDVLDNLGNLMH-N-QLNVLVYNFVDMLSHARTDSSMIRELANDEAAYRSLTLSWFEHSPLLEALKWLSQKKVRVIITTDHGTIRVKKPSKIVGD-RNTNTNLRYKQGKNLNY--KDVFAIKNPHEAQLPKLHVSSTYVFAKEDSYFVYPNNYNQFVNYFNGTFQHGGISLEEMIIPFATYLPK------ 										
Winogradskyella_sp._J14-2						--------------------------------------------------------------------------------------------------MNNINILWVDDEIDLLKPHILFLEQRHYSVTKCKSGTEALDIINDTN-FDIVFLDENMPGLTGLETLNEIKERRPNLPVVMITKSEEEYIMEEAIGSKIADYLIKPVNPNQILLSLKKNLDHSRLVSEKTTSNYQQEFRKIAMDLSMVNTYEEWAELYQKLIYWELQLE-DIEDIGMTAILESQKTEANLQFGKFIEKNYEQWF--------PVMSHTLFKEKVVSEL---PTLMIVIDNLRYDQWKAFEPIVNNYYKKTSLSFYSILPTATQYARNAIFSGLMPADMEKLYPNYWKNDT--DEGGKNLHEDDFLREQLKRLINYEYHKITNLKSGKKLVENFRNLKN-N-DLSVIVYNFVDMLSHSKTEMEVVKELASNNKAYRSLTQSWFKNSPLLEMIQLSQQLGFKLILTTDHGTINVKAPSKVIGD-RDTSLNLRYKTGRSLTY--KDVLAVKDPKSIHLPSLTMSSSFIFAKGDLFLAYPNNYNHYVSYYRNTYQHGGVSLEEMIIPFVVLDPK------ 										
Seonamhaeicola_sp._S2-3							--------------------------------------------------------------------------------------------------MNTIQILWVDDEIDLLKPHILFLEQRNYKVTTCRSGTEAIDVLDEAS-FDIVFLDENMPGLTGLETLNEIKEKQDTLPVVMITKSEEEYIMEEAIGNKIADYLIKPVNPNQILLSLKKNLDHSRLVSEKTTSNYQQEFRKIAMDMAMVNTYEEWVDLYQKLIYWEIQLE-DIEDTGMFEILESQKTEANIQFGKFIEKNYPDWF--------PIMSHTLFKERIVPEI---PTLLVVIDNLRYDQWKAFEPILKNYYKKEKEAFFSILPSATQYARNAIFSGLMPSDMEKLYPQYWKNDT--DEGGKNLHEADFLEAQMKRLIEYEYYKITNLKNGKKLTENFNSLKD-N-DLTVVVYNFVDMLSHSKTEMEVVKELASNDKAYRSLTLSWFKNSPLLEMIQRAQQLGFKLILTTDHGTINVKNPSKVIGD-RDTSLNLRYKTGRSLTY--KDVLEIKNPKDIHLPSITMSSSFIFAKSDLFFAYPNNYNHYVSYYKNTYQHGGVSLEEMVIPFIVFSPK------ 									
Wenyingzhuangia_fucanilytica					--------------------------------------------------------------------------------------------------MNNIEILWVDDEINLLKPHILFLENKNYKVTPCTNGADAIDLVKSKN-FDIIFLDENMPGLSGLETLTDIKNIQNNIPVVMITKSEEEYLMEEAIGSKIADYLIKPVNPNQILLSLKKNLDHTRLISERTTINYQQEFRKISMELASVNSHSEWVEVYKKLIYWELELE-NISDAGLLSILESQKQEANQIFFKYIKNNYSDWF--------PILSHQLFKNIILPEI---KTMVIVVDNLRYDQYLVLEKTILKHYKKQQIPFYSILPTATHYARNAIFSGLTPLEMSTKHKDIWLSEN--DEGGKNMNEEEFLKRQLKTLLPFSYHKISSQKSGKELIQNYNQYKE-N-KFNVVVFNFVDMLSHAKTETQVIKELASDDKSYRALTDTWFQNSPMLELIQKAQKDNIKLIITTDHGTVNCSKPTQVIGT-KAIASNLRYKTGRSITY--KDVYAEHDPKQIFLPQEHMNSSFVFAKDNLFFVYPNNQNHYTKYYKDTYQHGGISLEEMIIPCVILTPK------ 											
Formosa_sp._Hel1_33_131							--------------------------------------------------------------------------------------------------MGNINILWVDDEIEFLKSHIIFLEQRNYTVTPCQSGTEALTLIKEND-FDIVFLDENMPGLSGLETLSELKEIKATLPVVMITKSEEEYIMEDAIGNKIADYLIKPVNPNQILLSLKKNLDHNRLVSEKTSSNYLQEFRKISMNLNEINSFEEWEQLYKKLVFWELELE-SSNDATMSEILDAQKMEANQQFGRFIEKFYPDWF--------PVMSHTLFKNKIANEL---PTLLIVIDNLRYDQWKILEPTVNNHYKTQESLYYSILPTATQYARNAIFSGLMPSEMEKLYPQYWKNDT--DEGGKNLFEAEFLEAQLKRLLKHEYIKITNLRAGKKLSETFKTKAQ-N-DLTVLVYNFVDMLSHAKTEMEVLKELASNDKGYRSLTKSWFQNSPLLEIIKQAKELNFKLIITTDHGTINVKNPSKVVGN-KDTSLNLRYKTGRSISY--KDVLAVKDPKSIHLPSAAMNSTFIFAKDNLFFAYPNNYNYYVNYFRNTYQHGGISLEEVIIPFVVLNPR------ 									
Chitinophaga_pinensis_DSM_2588					--------------------------------------------------------------------------------------------------MSQINILWVDDEIESLKSQIMFLETKGYKVSALTNGYDALEFLKEQV-VDVVLLDESMPGITGLETLGKIKEIDQQIPVVMITKNEAENVMDEAIGSQITDYLIKPVNPNQVLLSLKKIIDNKRLVAEKTTIAYQQEFRSLFMALNSNPDYNEWMDIYKKLVYWEMEMG-KTNSPELLEVLNTQKAEANTEFAKFISRNYASWV--------PVMSHTLFRDKIVPSL---ANFVIIIDNLRLDQWKAILPIFLESFRLVQDTFYSILPTSTQYSRNAIFAGMLPVDIESRFPQEWKNDD--EEGGKNLHEEHFFADQLRRLTRFSYTKVTTHNDGQHLVNNIHNLMA-Y-PLNVIVYNFVDMLSHARTEMEVLKELAADEMSYRSITASWFEHSPLHQALKKISEKKINLIIATDHGNVRVKTPIKVIGD-KQTTTNLRYKHGRNLNY--KEVLAFRDPKEAGLPRPNVNSSYIFAKEDGYLCYPNNYNYFVNFYRNTFQHGGISLEEVIVPVARLVSK------ 											
Saprospira_grandis_str._Lewin					--------------------------------------------------------------------------------------------------MSTIKILWADDEQKLLKPQIMFLEKKGYEVVPVTNGHDAIEEVSEKMGYDIVFLDESMPGITGLETLDRIKELAPHLPVVMITKNEAEDVMEQAIGSKISDYLLKPVNPLQLLSTLRKLVDGDRLVQEETRMKYQQEFRNILMAINNSMDAHEWAEVYKKIIYWELKLD-ASKTASMADILATQKDSANAEFAKFIDRNYVDWL--------PVMSHDLLRSMVFPDV---PTVFLLLDNLRFDQWKMIEPIISRYFKVEEDYFYSILPTTTQYSRNAIFSGMMPGEIAKRYPELWLNDN--EKGGKNLHEAELLGRQIKRVIQYGYFKVTNMDGGKQLVDNIHNYIQNN-DLFCIVYNFIDMLSHARTEMDILKELAADEKAYRSLTVSWFEHSPLWEALKSIAQQDVQLFIATDHGSIRVHQPSKVVGD-RETTTNLRYKVGRNLQY--KDVFDIRRPEDGKLPRPNVSSTFIFAKNDRFFLYPNNYNHYNNYYSNTFQHGGISLEEIICPIIKLRSK------ 											
Flavobacterium_columnare						-----------------------------------------------------------------------------------------------------MKILWVDDEIDLLKPHILFLEKKNYQVTTCNNGRDALDLFQEEN-FDIIFLDENMPGMTGLEVLSEMKEKKQAIPIIMITKSEEEYLMEEAIGAKIADYLIKPVNPNQILLSLKKNLDHSRLISEKTTLDYQKEFRKIALDMAMVDTYEEWVDLYKKLMFWEMELE-NIDDQNMFQILESQKAEANSQFGKFIEKNYEDWF--------PILSHEVFRKLVVPEL---NILFVVIDNLRYDQWKSFETVLGNHYKLEDTPYFALLPTATQYARNALFSGLLPIEMEKMYPQYWKNDV--DEGGKNLYEAEFLTEQLKRLISHEYFKVTNFANGKKLAENFKGLKD-K-KLVAVVYNFVDMLSHAKTDMDVVKELASDDKAYRSLTLSWFKNSPLLEIIQQAQRLGFKLILTTDHGTINVKNPSQVIGD-KNTSLNLRYKTGRSLTY--KDVLAIKDPKKIGLPAINMTSSFIFAKSDHFLAYINNYNHYASYYRNTYQHGGISLEEMIIPFLVFSPK------ 										
Prevotella_intermedia							--------------------------------------------------------------------------------------------------MSNGLLLWVDDEIELLKAHIIFLEKKGYEVVTVSNGADAIEQCRTQT-FDLVLLDEQMPGLSGLETLQKMKEIQPATPIVMVTKSEEEDIMNQAIGAKIADYLIKPVNPSQILLTLKKNIHRREIVTEVTQTGYQQEYQQLAMQISDCRDFNDWVEVYKRLVKWELELS-SA-DSNMTEMLTMQKEDANNGFAKYIAKNYLDWV--------PLMSPDIFKSRVFPMI---KVFLIVIDNLRVDQWRFLSEELAELFDI-DDFYMTILPTATQYARNAIFSGLMPLQIAQMFPDLWVDED--EEEGKNLSEKPLIQTQIDRYDKFSYHKIFDSNGAEKFMQQLNNLQQ-N-DLNVLVVNFIDMLSHARTEMKMIRELASDESAYRSLTLSWFRHNVLSDVFRELAKSDYKIILTTDHGSIRTTKPVKIIGD-RNTNTNLRYKLGKNLNY--KEVFTIKVPQQAQLPAPNLSTSYVFATGNSFFAYPNNYNYYVSYYKDTFQHGGISIEEMIVPIITLTPKSIKL-- 									
Prevotella_enoeca								--------------------------------------------------------------------------------------------------MNNGLLLWTDDEIELLRGHILFLRSKGYEVVTASNGTDAIDLCRQQT-FDLILLDEMMPGLTGLETLQCIKEIQPSTPVVMITKSEEEDIMNQAIGAKIADYLIKPVNPKQILLTLKKNIHSKDIVKEAAQSGYQQAFQQISVQMSECRSWADWMEVYKRLVHWELELA-GS-DSAMTELLAMQKEDADTQFAKYIKTHYLSWV--------PLMSTDIFKKKVFPLF---KVFLIVIDNFRFDQWRMVSRELGERFDI-SEMYISILPTATQYARNAIFSGLMPAAIAEMYPELWVDED--EEEGKNINESPLIQTQLDRYSTFTYTKVNDSAGAERFVERLNDIRN-N-DLNVLVVNFIDMLSHARTESKMVRELANNESAYRSITQSWFRHSALSELFKRLAEMDYKVIVTTDHGSIRVSKPVKIIGD-RNTNTNLRYKLGKNLNY--REVFVIKTPAEAQLPAPNLSTSYVFASGAAFFAYPNNYNYYVPYYKDTFQHGGISMEEMLIPLVTLTPR----GG 								
Pedobacter_cryoconitis							--------------------------------------------------------------------------------------------------MQETKILWADDEINLLKPHILLLNEKGYHVTTFTNGNDALEAFGKEH-FDLVFLDENMPGMSGLETLSAIKNIKSDIPVVLITKSEEENLMEDAIGSKIDDYLIKPVNPKQVLLTIKKIIDNKRLISAKTSMAYQQDFRRLGMTLNDKLSYEEWTEVYKKLIFWELELE-KLDDPQMHEILTMQKSEANTQFSKFIEDNYIDWV--------PLLSNELLKKKAFPHI---PVFFILIDNLRYDQWKIINPLITEHFRLDEDIYTSILPTATQYARNSIFSGLMPLEMEKRFPSLWQNDD--EEGGKNMHEEAFLADQIKRSCKFSYHKILTYDDGKALNEQMNNLMQ-N-EFNAIVYNFVDMLSHARTDMAMIRELANDDAAYRSLTLSWFEHSPLLELLKKLAQKQVKVIITTDHGTIRVKHPSKVIGD-RNTNTNLRYKQGRNLNF--KEVFLIKNPHEAQLPKINISSNYIFAKEDRYFVYQNNYNQFVNYYNETFQHGGISLEEMMIPVATYSSR------ 									
Prevotella_intermedia_17						--------------------------------------------------------------------------------------------------MSNGLLLWVDDEIELLKAHIIFLEKKGYEVVTVSNGADAIEQCRTQT-FDLVLLDEQMPGLSGLETLQKMKEIQPATPIVMVTKSEEEDIMNQAIGAKIADYLIKPVNPSQILLTLKKNIHRREIVTEVTQTGYQQEYQQLAMQISDCRDFNDWVEVYKRLVKWELELS-SA-DSNMTEMLTMQKEDANNGFAKYIAKNYLDWV--------PLMSPDIFKSRVFPMI---KVFLIVIDNLRVDQWRFLSEELAELFDI-DDFYMTILPTATQYARNAIFSGLMPLQIAQMFPDLWVDED--EEEGKNLSEKPLIQTQIDRYDKFSYHKIFDSNGAEKFMQQLNNLQQ-N-DLNVLVVNFIDMLSHARTEMKMIRELASDESAYRSLTLSWFRHNVLSDVFRELAKSDYKIILTTDHGSIRTTKPVKIIGD-RNTNTNLRYKLGKNLNY--KEVFTIKVPQQAQLPAPNLSTSYVFATGNSFFAYPNNYNYYVSYYKDTFQHGGISIEEMIVPIITLTPKSIKL-- 										
Prevotella_ruminicola_23						--------------------------------------------------------------------------------------------------MTNGLLLWVDDEIEQLKGHIMFLEKKGYEIVTVSNGTDALDLCRQRN-FDLVLLDEQMPGISGLETLRQLKEINPSIPVVMVTKSEEENIMEQAIGQKIADYLIKPVNPNQILLTLKKNIHRRAIETEITQTQYQQNFQQIAMQIMDCKTWNDWVQVYKRLVHWELELS-AA-ESTMTEMLQMQKEEANNGFAKFIKKNYLDWI--------PVLSPEIFKTKVFPML---KVFLVVLDNFRYDQWRVLSGELSAYFDI-DDMYYSILPTATQYARNAIFSGLMPNKIQEMFPDLWVNED--EEEGKNLNEEPLIRTQLERYETFSYHKINTQADADKLMQQMQQIEK-H-PLNVVVFNFIDMLSHARTESKMVRELANNESAYRSITLSWFRHSVISDFFRQLAQMDCKVIVTTDHGSIRCTQPVKIVGD-RNTNTNLRYKLGKNLSYD-KSLLVIKDPRKAMLPQPNLSTSYVFATGDSFFAYPNNYNYYVSYYRDTFQHGGISMEEMIVPLITLKGKKV---- 										
Pedobacter_steynii								--------------------------------------------------------------------------------------------------MQETKILWADDEINLLKPHILLLNEKGYHVTTFTNGNDALEAFGKEH-FDLVFLDENMPGLTGLETLTAIKNIRNDVPVVLITKSEEENLMEDAIGSKIDDYLIKPVNPKQVLLTIKKIIDNKRLVSEKTSMAYQQDFRRLGMTLNDKLSYEEWVEVYKKLVFWELELE-KLDDSQMHEILTMQKSEANAQFSKFIEDHYLGWV--------PLLSNELLKKKAFPLI---PVFFILIDNLRYDQWRIINPLITEHFRLDEDTYSSILPTATQYARNAIFSGLMPLEMEKRFPGLWQNDD--DEGGKNMHESAFLADQIKRSCKFSYNKILTYDDGKALNDQINNLLQ-N-DFNAIVYNFVDMLSHARTDMQMIRELANDDAAYRSLTLSWFEHSPLMELLKKISQKKVKLVITTDHGTIRVKHPSKVIGD-RNTNTNLRYKQGRNLNY--KEVFLIKNPHEAQLPKINISSNYIFAKEDRYFVYQNNYNQFVNYYNETFQHGGISLEEMIIPVATYSSR------ 								
Parabacteroides_distasonis_ATCC_8503			--------------------------------------------------------------------------------------------------AKKDRVLWADDEIDLLKPHILFLQDKGYEVVPVVSGQDAIDCCKEQS-FDIIFLDENMPGLTGLETLSHIKEIAPNVPVVMVTKSEEESIMNQAIGNKIADYLIKPVNPNQLLLSIKKNVHKNVIISETTTVGYQQEFGRIGMQINDSLTTDDWMEVYKKLVYWELELE-SS-QVAMTDMLRMQKEEANNAFAKFVKKNYVDWI--------PLMSPDLFKKKVFPML---KVFFILIDNFRLDQWRVVKELLTEYFTF-DSLYYSILPTATQYARNSIFSGLMPSQIEQMFPDLWVDEE--SEEGKNLNEAPLIQTQIDRFYTFSYNKVHDSQYGEKLLATIPSLTR-N-QLNVIVLNFVDMLSHARTESKMIRELAQSEAAYRSLTKSWFQHSSTLELFKRIAERGGKVIVTTDHGTIRVTNPIKVIGD-KNTNTNLRYKVGKNLNY--KEVFEIRDPEKVGLPSPNLSSKYIFAYGENFFAYPNNYNYYVSYYKNTFQHGGISMEEMLVPFITMEPK------ 													
Pedobacter_heparinus_DSM_2366					--------------------------------------------------------------------------------------------------MQETKILWADDEINLLKPHILLLNEKGYHVTTFTNGNDALEAFGKEH-FDLVFLDENMPGLSGLETLTAIKNIRNDVPVVLITKSEEENLMEDAIGSKIDDYLIKPVNPKQVLLTIKKIIDNKRLVSEKTSMAYQQDFRRLGMTLNDKLSYEEWVEVYKKLVFWELELE-KLDDPQMHEILTMQKSEANMQFSKFIEDHYLGWV--------PLLSNDLLKKKVFPLI---PVFFILIDNLRYDQWRIINPLITEHFRMDDDIYSSILPTATQYARNAIFSGLMPLEMERRFPGLWQNDD--DEGGKNMHEGAFLADQIKRQCKFSYNKILTYDDGRALNEQVNNLMQ-N-EFNAIVYNFVDMLSHARTDMQMIRELANDDAAYRSLTLSWFEHSPLMDLLKKISQKKVKVVITTDHGTIRVKHPSKVIGD-RNTNTNLRYKQGRNLNF--KEVFLIKNPHEAQLPKINISSNYIFAKEDRYFVYQNNYNQFVNYYNETFQHGGISLEEMIIPIATYSSR------ 											
Prevotella_melaninogenica_ATCC_25845			--------------------------------------------------------------------------------------------------MSNGLLLWVDDEIELLKAHIIFLEKKGYEVVTVSNGTDAIDQCQTQT-FDLVLLDEQMPGLSGLETLQRIKEIQPATPIVMVTKSEEEDIMNQAIGAKIADYLIKPVNPNQILLTLKKNIHQKEIVTEVTQSGYQQNYQQIAMQIADCRTFNDWKDVYRKLVHWELELS-SA-DSNMTEMLKMQKEEANNGFAKYIAKNYLDWV-----KL-PLLSTDIFKSKVFPLI---KVFLIVIDNFRLDQWRILSKEIGDMFDI-EDLYMSILPTATQYARNAIFSGLMPKQIATMFPELWVDED--EEEGKNLNEEPLIQTQIDRYDKFSYHKINNSTGADKFMQQYKNLAQ-N-DLNVLVVNFVDMLSHARTEMRMIRELASNESAYRSITLSWFQHSVLADVFKELAQSDYKVIITTDHGSIRTTNPVKIIGD-RNTNTNLRYKLGKSLNY--RQVFAIKNPHLAQLPAPNLSTSYVFATGDSFFAYPNNYNYYVSYYKDTFQHGGISMEEMIVPLATLSPR------ 													
Prevotella_sp._oral_taxon_299_str._F0039		--------------------------------------------------------------------------------------------------MNNGLLLWIDDEIELLKAHVLFLKQKGYEVITVSNGFDGIEQCKQHS-FDLILLDEMMPGITGLETLQQIKEITPSTPVVMLTKSEEEDIMNQAIGSKIADYLIKPVHPNQIILSLKKNIHRKEIETEVTQMNYQQSFLDISTQISNCSNYNDWIDVYKRLVRWELDLS-NT-NSAMSEMLSMQKEEANNGFTKYVKANYIGWV--------PLMSPEIFKTKLFPLI---KVFLLILDNLRFDQWKALYNDIALLYDI-DDLYMSILPTATQYARNAIFSGLMPMNIAKMFPHLWVEED--EDEGKNQHEEELIATQIERYDTFSYFKANDSMVLEKYLENIRSLEK-N-NFNVLVINFIDILSHARTESKMVRELASDEQAYRSLTLSWFKHSAVSELLKQLAEKDYKIIITTDHGSIRANKPIKIIGK-KNINSNLRYKFGNTLAY--KEVFCIKDPQKALLPSPNISTEYVFATGDGFFAYPNNFNHYVSYYKNTFQHGGISMEEMLIPLITLTPK------ 														
Alistipes_finegoldii_DSM_17242					----------------------------------------------------------------------------------------------------MVKILWVDDEVELLKPHVLFLKQKGYEVDTCNNGYDAIDMASEGA-YDLIILDEMMPGMTGLETLPKIKEVRPTTPVIMVTKSEEENIMDKAVGSKIADYLIKPVNPNQVLLSIKKNVHQQQLVTEQTTADYRSEFGRISSSLQMAETFGDWCSLYRKLANWEVDLS-ESTDQSIKEVLTYQKTEANQEFCKFVRRNYYNWI--------PVMSHTLMRTNIFPVA---KTTLLLIDNFRYDQWRSISSLLRGYYDVAQDFYCAILPTATQYARNAIFAGLMPLAIDKLMPNKWLNDN--EEGGKNQYEEEFLKRLMAQNWKFSFDKLVRPEQGRKLVDNIQKVYD-A-DFSVIVYNFLDILSHARTETDIIRELTEDDAAFRSLTRSWFEHSDLYTILKLLSERGHTVVITSDHGTIRVDNPVKVTGD-RETSANLRYKTGRNLAY--RDVYEVLKPEDVQLPSSNLTSSYIFAYNSDFLVYNNDANRHIRYYRNTFQHGGISMEEMIVPYIVLKPK------ 											
Winogradskyella_sp._PG-2						----------------------------------------------------------------------------------------------------MINILWVDDEIDLLKPHIIFLEQKQYTVTTCQSGTEALEIINDTN-FDIVFLDENMPGLTGLETLNEIKERRANLPIVMITKSEEEYIMEEAIGNKIADYLIKPVNPNQILLSLKKNLDHSRLVSEKTTSNYQQEFRKISMDLSMVNSYGEWVELYQKLVYWELQLE-GIEDAGMTDILESQKTEANMQFGKFIEKNYEDWF--------PVMSHTLFKDKVVPEL---STLLIVIDNLRYDQWKAFEPIVNNHYKKASLSFYSILPTATQYARNAIFSGLMPADMEKLFPQYWKNDT--DEGGKNMHEGDFLKAQLKRLVKHEYHKITNLKAGKKLVENFRSLKD-N-DLNVVVYNFVDMLSHSKTEMEVVKELASNDKAYRSLTLSWFKNSPLLEMIQLSQQLGFKLILTTDHGTINVNAPSKVIGD-RDTSLNLRYKTGRSLTY--KDVFAVKNPKSVHLPSLSMSSSFIFAKGDMFLAYPNNFNHYVSYYRNTYQHGGVSLEEMIIPFVVLDPK------ 										
Fluviicola_taffensis_DSM_16823					---------------------------------------------------------------------------------------------------MQAKILWADDEMEFLKPHVLFLEAKGYSVELINNGSEAVEKCQENN-YDIVFLDENMPGISGLEALARIKEITPQTPVVMITKSEEESIMEEAIGSKIADYLIKPVNPNQLLLCLKKNLDHRKLVSQKTNSNYQQEFRQLGMQLNSRLDAEEWKDVFKKLTYWDLEFK-GIEDQGMLEILNAQRKEANDLFCRFVENNYEDWF--------PDMVHHLLKEQVFPLL---RVFLMVIDNLRYDQWQVLKPIISNFFTIEKEIVYSILPTATHYARNALFAGLMPSEIEKRFPKQWLNED--DEGGKNMHEATFLEGNLKRNVKWSYHKITNLEAGKRLVDQFHTLWD-N-QLNAIVYNFVDMLSHARTEMDMIKELAADESAYRSLTLSWFEHSPLQEMFKKIAEKGGKVVITTDHGTVRVTNPVKIVGD-RSTNSNLRYKTGRNLSY--KEVFTVKHPDKVGLPKSSLSAEFVFTREQDYFVYPNNYNHFVNYYNDTFQHGGISMEEMLIPFIILQSK------ 											
Runella_slithyformis_DSM_19594					----------------------------------------------------------------------------------------------------MANILWADDEIDLLKPHILFLTAKGYTITPVNSGSDALDKVESER-FDVVFLDENMPGLSGLETLAQIKQLRPNLPVVMITKSEEERIMEEAIGSRIADYLIKPLNPNQILLSVKKILDNKRLVSEKTNISYMQEFRQLAMQYQDRIGHAEWVELYKKLIYWELELE-NTQDKSMEEILSNQKEEANNNFCKFVLDNYEDWL--------PILSHQLLKRKVFPLM---PLFFILIDNLRYDQWKVVEPLLSEFFTVEESSYYSILPTTTGFARNSIFAGIMPSEIEKQYPNWWVNDENPGEEGLNKHEEDLLRKQFERNVRFSYTKIINQNQGKTLIDNLPNLWK-N-HLNVVVFNFVDMLSHARTDMMMIKELAPDEAAYRSITRSWFQHSPIMDFLQRIAEKKGRIIITTDHGMTRVKKPVKIVGY-RETNTNLRYKQGKNLGF--NHIYVCRRPERLFLPKLNVSTAYVFTLGDYFFAYPNNFNQYVNMYRDTFQHGGVSIEEMIVPFVFLKPK------ 											
Prevotella_denticola_F0289						--------------------------------------------------------------------------------------------------MNNGLLLWVDDEIELLKAHIIFLEKKGYEVITVSNGADAIEQCQTQT-FDLVLLDEQMPGLSGLETLQRIKDIQPATPVVMVTKSEEENIMNQAIGAKIADYLIKPVNPNQILLTLKKNIHQKEIVTEVTQSSYQQSYQQIAMQITDCRTFGDWKEVYRRLVHWELELS-SA-DSNMTEMLKMQKEEANNGFAKYIAKNYLDWV-----KL-PLLSPDIFKRKVFPLI---NVFLIVIDNFRFDQWRILSQEIGDMFDI-EDLYMSILPTATQYARNAIFSGLMPRQIATMFPDLWVDED--EEEGKNLNEAPLIETQIERYDRFSYHKINDSAGADKFMQQYRNLEQ-N-DLNVLVVNFIDMLSHARTEMRMIRELANNESAYRSITLSWFRHSLLADVFKELAQSDYKVIITTDHGSIRTTNPVKIIGD-RNTNTNLRYKLGKNLNY--RQVFTIKNPYLAQLPAPNLSTSYVFATGDSFFAYPNNYNYYVSYYKDTFQHGGISMEEMIVPLVTLTPR------ 										
Weeksella_virosa_DSM_16922						---------------------------------------------------------------------------------------------------MAIKILWIDDEIDLLKPHALFLEKKGYEPTMINNATDALEVIEKEN-FDAVLIDENMPGLSGLEALPKIKDIRPLLPVIMVTKSEEEHIMEDAIGSHIADYLIKPVNPNQILLSLKKILESNKIISEKTIINYQQEFRDISMSIINARNFADWEDIYKKIVYWELELE-NISDQALIQIIENQKEEANAAFFKFIERNYEDWL--------PILSHQAFKEVVLPHL---KVLLIMIDNLRYDQWKVIEPLFNRYYNSTQDLYSSILPSATQYARNAFFAGLTPLDIQKKYPEYWLNDH--EEGNKNSNEKEFLSDQLKRLLSMNYFKILNSDFERKISDDFNNFKN-N-NLNVIVYNFIDILSHAKTDNKIVSEMIRNDKTYRSITKHWFENSYLLEIVKKASTEGIKIIVTTDHGTIYVKEPTKVVGD-KESSTNLRYKLGRQLQY--KDVFVIDQPEKFFLPKVNISSKYIFAKENLFLTFPKNYNHFVNYYKDTYQHGGISLEEMIIPIAVLTPK------ 										
Prevotella_dentalis_DSM_3688					--------------------------------------------------------------------------------------------------MNNGFVLWVDDEIELLKAHIIFLEKKGYEVVTVNNGADAIEECLQHT-FDLVMLDEMMPGLSGLETLQRIKEIQPQTPVVMVTKSEEENIMDQAIGSKIADYLIKPVNPSQILLTLKKNIHSKEIVTEVMQSSYQQEYQQLAMRIAGCKDYKDWMEVYRRLVHWEVELC-AA-DSQMTEMLQMQKEEANLGFAKYVRNNYMAWV--------PLMSPDIFKERIFPAL---KVFLIVIDNFRWDQWRVLAQEIGDQFDI-EEMYMSILPTATQYARNAIFSGLMPSKIARMFPDLWVDED--EEEGKNLNEEPLIRTQIERYERFSYHKINDSVGGDRLLQQYNGLRG-N-DLNVVVINFIDMLSHARTESKMVRELANNESAYRSITLSWFRHSVLAELFRRLSQSDYRVILTTDHGSIRVSKPIKIIGD-RNTNTNLRYKLGKNLSY--KEVFVVKDPAKAQLPSPNVSTSYVFATGDAFFAYPNNYNYYVSYYKDTFQHGGISMEEMMVPLVTLKPR------ 											
Owenweeksia_hongkongensis_DSM_17368				--------------------------------------------------------------------------------------------------MDNIQILWVDDEIDLLKPHIMFLEDKGYSVDKINNGAEALEMVDEKR-YDLIFLDENMPGMDGLETLKRLKSKNNSIPVIMITKSEEEAIMEDAIGSQISDYLIKPVNPKQILLSIKKNLDTRRLVSEKTTSNYQQEFRQIAMDMSMVNDFEGWEDLYKRLIFWELELD-QLEDEGLNEILLTQKKEANSQFFKFISKNYEDWL--------PVMSHTLFKKWVNPSI---KTCLIVIDNLRYDQWKVIKPIIEQYYVTDEKSFYSILPTATQYARNAIFSGLMPLEIKKRFGDKWVDDN--DEEGKNNYEEDFLLDQMKRLMKVGYKKITNHNAGKKLVDNISNMLV-N-PFNVVVYNFVDMLSHAKTDMKVIKELADNDKAYRSLTKSWFQNSPLLDMIKILADKKVKLIITTDHGTINVDDPTKLVGD-KSVNTNLRYKVGRGMSY--KDVYEVKNPEDIYLPKPNINSTFVFAKESLFFAYPNNFNHYVKYYSNTYQHGGLSLEEMIVPFVTLTPR------ 												
Flavobacterium_columnare_ATCC_49512				-----------------------------------------------------------------------------------------------------MKILWVDDEIDLLKPHILFLEKKNYQVTTCNNGRDALDLFQEEN-FDIIFLDENMPGMSGLEVLAEMKEKKQAIPIIMITKSEEEYLMEEAIGSKIADYLIKPVNPNQILLSLKKNLDHSRLISEKTTLDYQKEFRKIAMDMAMVNTYEEWVDLYKKLMFWEMELE-NIDDQNMFQILESQKAEANSQFGKFIEKNYEDWF--------PILSHEVFRKLVVPEL---NVLFVVIDNLRYDQWKAFETVLGNHYKLEATPYFALLPTATQYARNALFSGLLPTEMEKMYPQYWKNDV--DEGGKNLYEAEFLTEQLKRFISHEYFKVINFFNGKKLAENFKGLKN-K-KLVAVVYNFVDMLSHAKTDMDVVKELASDDKAYRSLTLSWFKNSPLLEIIQQAQRLGFKLILTTDHGTINVKNPSQVIGD-KNTSLNLRYKTGRSLTY--KDVFAVKDPKKIGLPTINMTSSFIFAKSDHFLAYINNYNHYASYYRNTYQHGGISLEEMVVPFLVFSPK------ 												
Prevotella_intermedia_ATCC_25611___DSM_20706	--------------------------------------------------------------------------------------------------MSNGLLLWVDDEIELLKAHIIFLEKKGYEVVTVSNGADAIEQCRTQT-FDLVLLDEQMPGLSGLETLQKMKEIQPATPIVMVTKSEEEDIMNQAIGAKIADYLIKPVNPSQILLTLKKNIHRREIVTEVTQTGYQQEYQQLAMQISDCRDFNDWVEVYKRLVKWELELS-SA-DSNMTEMLTMQKEDANNGFAKYIAKNYLDWV--------PLMSPDIFKSRVFPMI---KVFLIVIDNLRVDQWRILSEELAELFDI-DDFYMTILPTATQYARNAIFSGLMPLQIAQMFPDLWVDED--EEEGKNLNEKPLIQTQIDRYDKFSYHKIFDSNGAEKFMQQLNNLQQ-N-DLNVLVVNFIDMLSHARTEMKMIRELASDESAYRSLTLSWFRHNVLSDVFRELAKSDYKIILTTDHGSIRTTKPVKIIGD-RNTNTNLRYKLGKNLNY--KEVFTIKAPQQAQLPAPNLSTSYVFATGNNFFAYPNNYNYYVSYYKDTFQHGGISIEEMIVPIITLTPKSVKL-- 															
Draconibacterium_orientale						--------------------------------------------------------------------------------------------------MNKPRILWTDDEIDLLRAHIIFLQEKGYEVETANNGLDAIEKVEAGY-FDIIFLDENMPGLTGLETLTKIKDLAPNVPVVMITKSEEENIMDEAIGAKIADYLIKPVNPKQILLTLKKNIDQKRLVTEQTTSKYQMQFAQIGMKLNDRLTFDEWKDIYRQLVYWELELS-ESEDSAMDQILTMQKEEANKAFFRFIKENYQDWF--------PMLSPDIFKHRVFPHL---KTFVLVVDNLRYDQWRILSPEINTYFRTVSDMYCGILPTATMYARNAMFAGLMPSEIERLYPQLWLDDD--NEGHKNWNEEELLRKQLQRYESLYFEKGSGAKKERWVQDNLNNILK-S-DLSVMVVNFVDMISHARTEMDMIRELANNEKAYRSLTLSWFKNSSLLELLRALADEDIRVVITTDHGAIRVDNPVKIIGD-RETNTNLRYKLGKNLNF--KNVFEIRDPRSIYLPSRNVSTSYVFAQGSDFFAYPNNYNYYANYYKDTFQHGGISMEELIIPVVTLDPK------ 										
Flammeovirga_sp._MY04							--------------------------------------------------------------------------------------------------MSQQRILWADDEIDLLKPHILFLTKKGYEVTPVLSGLDAIEKCEEEE-FDIIFLDENMPGMTGLEALEQIKRIRPSIPVVMITKSEEEYIMEDAIGAKIADYLIKPINPKQILLSVKKLLDKKKLVDEKTNSAYQQDFQSIMMSFMNDMDWEDWVETYKKIVYWDLEIN-QTENKSMSEVFEMQKNEANHNFCRFIKDNYEDWM--------PVLSHELLAEKVFPYV---PVFFILIDNLRYDQWKVIEPLISELYSVK-DVYCPILPTTTAYARNAIFSGLMPSEIEATYPEWWVNDN--DEESKNNYEEELLGEQLLRHGKYSYHKIIRTSQGKQVNDQINSLMH-R-KFNAIVYNFVDMLSHARTDTNMVRELAPDEAAYRSITKSWFEHSSLYEMLKILAEKDCKVYITTDHGTVRTRKPYKIVGD-RETNTNLRYKQGKNLSY--KNVLAVKHPEDFGLPKTEVSTSFVFAMEDYFFAYPNNYNYYVSYYKDTFQHGGISIDEMIIPFIELGQK------ 									
Prevotella_fusca_JCM_17724						--------------------------------------------------------------------------------------------------MSNGLLLWVDDEIELLKAHIIFLEKKGYEVVTVSNGSDAIDQCQTQT-FDLVLLDEQMPGLSGLETLQRIKEIQPATPIVMVTKSEEENIMNQAIGAKIADYLIKPVNPNQILLTLKKNIHQKEIVTEVTQSSYQQNYQQIAMQIADCRSFNDWTEVYRKLVHWELELS-SA-DSNMTEMLKMQKEEANNGFAKYIAKNYLDWV-----KL-PLLSPDIFKRKVFPLI---KVFLIVIDNLRLDQWRILSKEIGDMFDI-EDLYMSILPTATQYARNAIFSGLMPKQIATMFPELWVDED--EEEGKNLNEEPLIRTQIERYDKFSYHKINDSVGADKFMQQYNNLAQ-N-DLNVLVVNFVDMLSHARTEMRMIRELASNESAYRSITLSWFQHSVLAEVFKELAQSDYKVVITTDHGSIRTTNPIKIIGD-RNTNTNLRYKLGKNLNY--RQVFAIKNPHLAQLPAPNLSTSYVFATGDSFFAYPNNYNYYVSYYRDTFQHGGISMEEMIVPLVTLSPR------ 										
Mucinivorans_hirudinis							---------------------------------------------------------------------------------------------------MNAKILWVDDEIELLKPHILFLESKGYKVDTSNNGYDAIEQAQGEN-YDLIILDEMMPGITGLETLPRIKDVAPMTPVIMVTKSEEENIMDKAVGSKIADYLIKPVNPSQVLLSIKKNVHQQQLVTEQSTADYRSEFAAISSSLGEARTAEDWVKVYKKLVGWDIELS-GSSDKGVSEILSYQRTEANTEFAKFIKKNYLGWY--------PTLSHHLMRGKVFPIV---KTTFLLIDNFRYDQWLMIRSMVSNFYDIERDFYYAILPTATQYARNAIFAGLTPLAIDKLMPNAWLNDS--EEGGKNQYEEEFLKRLIQTSYKYYFEKLIRPEAGKRLLDNMNKVYD-A-DFSVIVYNFLDILSHARTETDIIRELAEDEVAFRSLTRSWFEHSDLYELMQRVAAKGHTLIITSDHGTMHVDNPIKVIGD-RETSTNLRYKSGRNLSY--RDVFEITKPEQAELPKSNLTSSYIFAMGSDFLVYPNNYNHYVRYYKNTFQHGGISMEEMIVPFIVLDPK------ 									
Hymenobacter_sp._PAMC_26628						---------------------------------------------------------------------------------------------------MQTTILWADDEIDLLKPHILFLKEKGYDVTPVNSGADAIEEIQEKT-YDLVFLDENMPGLTGLQTLTEIKAIRPTVPVVMITKSEEEHIMEEAIGSKIADYLIKPVNPSQILLSVKKVLDNKRLVSEKTNSGYQRDFRQLGMQLSDRLSPAEWAEVYKKLVYWELEIN-ETEGKSMAEVFNMQKDEANTYFGRFITESYEDWV--------PLMSHQLFKERVFPTL---PVYFVLIDNLRYDQWKVLEPIINELFTVDSEMYYAILPTTTAYARNAIFSGMMPSEIQKKYPNLWVDDQ--DDEGKNLHEAEFMEINFQKNYRHSYHKVTNLQAGKDLLGKMSNLHN-NYKCNIIVYNFVDMLSHARTDMAMIRELAADESAYRSLTRSWFLHSPLYEMLQVIAEKKGKLIITTDHGTIRCKRPYKIVGD-RNTNTNLRYKHGRNLGF--RDVYVVRKPERIFLPRENVSTAYVFTVGDYFFAYPNNYNYYVNYYKDTFQHGGISLEECIIPYITLTAK------ 										
Fermentimonas_caenicola							--------------------------------------------------------------------------------------------------MNKAQFLWVDDEIDLLKPHILFLEEKGYTTECVTNGHDAINKCKSKS-YDLIFLDEHMPGLTGLETLAEIKERSPNVPVVMITKSEDEGIMDKAIGKKIADYLIKPVNPTQVLTSIKKILDKKKLVSETVSETYRKEYNLLDEAIKSSRTDSDWIELYRKLVFWEIELE-RY-DYPVKELPEMQKSEANIAFAKFVRENYKRWI--------PVISPDLFEKYVFPIL---KLFFILIDNFRFDQWEVIKDIVYENFDC-ENLYFSILPTATPYARNSIFSGLLPKQISERYPDFWIDES--DDNTKNGYEDLLIESQLHRGSSFSYHKVNTIREGSKLSDKFRELEK-Y-DLNVIVYNFIDLLSHARSELKMIKELTFDEASYRSLTRSWFMHSPIVSLLKKISSAGYKAVLTTDHGSIRVKNGLKVVGD-RETNTNLRYKFGKNLAY--KRVFDIIHPSNYGLPEPNISTRYIFALNRDFFVYPNNYNQIETHFENSFQHGGVSLEEMMVPFILLKPK------ 									
Proteiniphilum_saccharofermentans				--------------------------------------------------------------------------------------------------MVKARLLWVDDEIDLLKPYILFLEEKGYGMQCVNNGRDAIELCRSQR-FDIIFLDEQMPGLSGLETLSELHSSYPEMPVVMVTKSEDEGIMNRAIGKKITDYLIKPVKPSQVLMSIKKILEQDERMTEAVTQEYRDLFNPLIAEIGDCRIADDWISVYKKLVFWELRLD-QT-QNPMSGTLVAQKAEANRLFAKFIRRSYESWI--------PVMSPDLFQRFVFPSV---KLFFILIDNFRFDQWKMVKDVVSDFFIC-SDLYFSILPTATPYARNAIFSGLMPKQLSGMFPDFWVYDS--EDEGKNLYEELFIREHLTRLCNFSYHKINRNQEGEKLVTRFMELEK-Y-DLNIMVFNFIDLLSHARTESRMIKELAPDESAYRSLTKSWFLHSPLPALLEKIAKRGYKVVLTTDHGSIRVKKGIKVVGD-RETAVNLRYKLGKNLGY--RRLFDMIRPENAGLPSPNMSTRYIFAVNDDFFVYPNNYNHYQSYYENSFQHGGISMEEMVIPVITLDSK------ 												
Lutibacter_sp._LPB0138							--------------------------------------------------------------------------------------------------MSNIHILWVDDEIDLLKPHVIFLEKKNYKVTTCTNGTDALDLIDEEN-FDVVFLDENMPGLTGLETLTEIKSKNANLPIIMITKSEEEYIMEDAIGNKIADYLIKPVNPNQILLSLKKNLSHSRLISEKTTSNYQREFRKIAMDLSMVNSYEEWAELYKKLVYWEIELE-NINDQGMIEILDSQKQEANAQFFKFIQKNYQNWL--------PILSHTLFKDYIVPNL---GTLLVVIDNLRYDQWRLIEPFISDYYKKSEISFYSILPTATQYARNAIFSGLMPSEMEKMYPQYWKNDT--DEDGKNLFEKEFLTEQIKRLLKHEYYKITNLRSGKQLADAYKGTKE-N-DLTVIVYNFVDMISHAKTEMEVIKELADDDKAYRSLTMSWFKNSPLISIIQKAQEMGQRLIITTDHGTINSKVPSKVIGD-KNISSNLRYKTGKSLSF--KEVFFVKNPHDIYLPKIHMNSSFIFAKEDLFFAYPNNYNHFVKYYKNTYQHGGISLEEMIIPCAVLDPK------ 									
Chryseobacterium_gallinarum						---------------------------------------------------------------------------------------------------MSEKILWIDDEIDLLKPHIVFLEKKGYQVTPVNNVNEALELMDSEK-FALTLIDENMPGISGLEAIPMIKEKDNSLKIVMVTKSEEEHIMEEAIGSQIADYILKPVNPNQILLSLKKNLQQENLVEQKTILQYQQEFRNLSMELSYLRTYQDWAEYYKKILSWEIKFD-KVADNEFADLLQSQKEEANIQFAKFIEKNYENWL--------PIMSHTLFKEKVKPEV---KVLLLMVDNLRYDQWKVIEPLFTKYYNKISDYYYSILPTATQYARNSFFAGLMPSEIEKRFPEKWFNDN--EEGNKNEFERDFLEDQMKRIKSMKYLKVLNADFERKIYDDFNQHKN-N-DLLVIVYNFIDILSHAKTDNHIVDQLIRDDKTFRSLTFNWFENSSLMKIIKTAAENGYKLVITTDHGTVYVKKPSKVVGD-RETSTNIRYKTGKSLTY--SDVWAITNPEKLFLPKGNLSSKYIFAKNNIFLAYPKNYNHFVNYYKETYQHGGISLEECIIPISILEPK------ 										
Chryseobacterium_sp._StRB126					---------------------------------------------------------------------------------------------------MSEKILWIDDEIDLLKPHIVFLEKKGYQVTPVNNVNEALELMDSEK-FALTLIDENMPGISGLEAIPMIKEKDNSLKIVMVTKSEEEHIMEEAIGSQIADYILKPVNPNQILLSLKKNLQQDNLVEQKTILQYQQEFRNLSMELSYLRTYQDWAEYYKKILSWEIKFD-KVADNEFADLLQSQKEEANIQFAKFIEKNYADWL--------PLMSHTLFKEKVKPEV---KVLLLMVDNLRYDQWKVIEPLFTKYYNKVSDYYYSILPTATQYARNSFFAGLMPSEIEKRFPDKWFNDN--EEGNKNEFERDFLEDQMKRIKSMKYLKVLNADFERKIYDDFNQHKN-N-DLLVIVYNFIDILSHAKTDNHIVDQLIRDDKTFRSLTLNWFENSSLIKIIKTAAENGYKLVITTDHGTVYVKKPSKVVGD-RETSTNIRYKTGKSLTY--SDVWAITNPEKLFLPKGNLSSKYIFAKNNIFLAYPKNYNHFVNYYKETYQHGGISLEECIIPISILEPK------ 											
Niastella_koreensis_GR20-10						--------------------------------------------------------------------------------------------------MPLGKILWVDDEIESLQSQILFLQNKGYEVTALTNGFDAVDFVKDNP-LDVVLLDETMPGITGLETLSKIKEINSQIPVVMITKNETENLMDDAIGSQITDYLIKPVNPNQVLLSLKKILDNKRLVGEKTTMAYQQQFRNLFMALNSNPDYNEWMDIYKKLVYWELEMD-KSDSPEMQEVFQTQKSEANTEFFKFVSKNYARWV--------PVMSHNLIKFKVLPHI---PTFFVLLDNLRFDQWRAIAPIFAESFRILEDSFYSILPTATQYARNAIFSGLLPIEIEKNFPQQWKNDD--EEGGKNLFEEEFFRSFLKRHIKFSYTKILNNQAGQDLVNNMHNLMG-N-DLNVIVYNFVDMLSHARTEMEVLKELAGDETSYRSVTRSWFEHSPLHQALKKVADKKLNLILATDHGSVRVKTPAKVIGD-KQTTTNLRYKHGRNLNY--KDVLAFRDPKEAGLPVPTVNSSYIFAREDMYLCYPNNYNYYVNYYRNTFQHGGVSLEEMIVPVIKMTNK------ 										
Flavobacteriaceae_bacterium_UJ101				--------------------------------------------------------------------------------------------------NEQIKIIWIDDEIDLLKPHILFLEKKGYTVFPINNGYDALEEIQNQT-FDLVLLDENMPGLSGLETLQGIKKIKSSIPVVMVTKNETEDIMEEAIGAHITDYLIKPVNPNQILLTLKRLLHGKNIVKEKTTINYQQEFRNIAFDISQARDHQDWAELYKKLVQWEIELE-KIDNSDLLNILQSQKTEANGQFFKFIQRNYTDWF--------PILSHTAFDQLVKPTL---KTVLLMIDNLRYDQWQVIKPLITPYYNVKEHSYYSILPTATQYARNSFFAGMMPLEIEKRYPQYWKNDT--DDGKKNDFEHELFNAHLKHILNTSYHKILNVRGEKKLVDDFHSIKQ-K-DIAVIVYNFIDILSHARTDNKIIKQMIRGDKTYRSVTYNWFENSHLLEFIKMCAQEKLNLVITTDHGTIFVKDPSKVIGD-RETSTNLRYKLGRNLQY--KDVLVADYPEDFHLPKVNISSKYIFAKEDLFLAYPNNYNHFVNYYKNTYQHGGISLEEMIIPLTLLEAK------ 												
Riemerella_anatipestifer						---------------------------------------------------------------------------------------------------MAKKILWIDDEVDLLKPHIVFLENKGYQVTPINNVNEALEILDEES-FSLVLLDENMPGISGLDAIPLLKEKNSAMKIVMVTKSEEEHIMEQAIGSQIADYILKPVNPNQVLLSLKKNLQSDDLVEQQTKQEYQQEFRNISMELSYLNTYEDWSNYYKKILGWEIKFD-KVFDNEFADLLQSQKEEANIQFAKFIERNYENWL--------PLMSHTLFKEKVKPEM---KVLLLMIDNLRYDQWKVIEPLFLKFYNKTLTSYYSILPTATQYARNAFFAGLMPSEIEKRFPDQWLNDN--EEGNKNEAEQDFLKDQMKRLKTMKYIKVLNSDFEQKVLEDFHQHQN-K-DLVVVVYNFIDILSHAKTDNSIVNQLIRDDKTFRSLTLNWFENAPIMRLIKQAAESGFKLIITTDHGTIYVKKPSKVVGD-RETSTNIRYKTGKSLSY--SDVWAISQPEKLFLPKGNLSSKYVFAKNNTFLAYPKNYNHFVNYYKETYQHGGISLEECIIPFCVLEPK------ 										
Riemerella_anatipestifer_RA-GD					---------------------------------------------------------------------------------------------------MAKKILWIDDEVDLLKPHIVFLENKGYQVTPINNVNEALEILDEES-FSLVLLDENMPGISGLDAIPLLKEKNSAMKIVMVTKSEEEHIMEQAIGSQIADYILKPVNPNQVLLSLKKNLQSDDLVEQQTKQEYQQEFRNISMELSYLNTYEDWSNYYKKILGWEIKFD-KVFDNEFADLLQSQKEEANIQFAKFIERNYENWL--------PLMSHTLFKEKVKPEM---KVLLLMIDNLRYDQWKVIEPLFLKFYNKTLTSYYSILPTATQYARNAFFAGLMPSEIEKRFPDQWLNDN--EEGNKNEAEQDFLKDQMKRLKTMKYIKVLNSDFEQKVLEDFHQHQN-K-DLVVVVYNFIDILSHAKTDNSIVNQLIRDDKTFRSLTLNWFENAPIMRLIKQAAESGFKLIITTDHGTIYVKKPSKVVGD-RETSTNIRYKTGKSLSY--SDVWAISQPEKLFLPKGNLSSKYVFAKNNTFLAYPKNYNHFVNYYKETYQHGGISLEECIIPFCVLEPK------ 											
Riemerella_anatipestifer_RA-CH-2				---------------------------------------------------------------------------------------------------MAKKILWIDDEVDLLKPHIVFLENKGYQVTPINNVNEALEILDEES-FSLVLLDENMPGISGLDAIPLLKEKNSAMKIVMVTKSEEEHIMEQAIGSQIADYILKPVNPNQVLLSLKKNLQSDDLVEQQTKQEYQQEFRNISMELSYLNTYEDWSNYYKKILGWEIKFD-KVFDNEFADLLQSQKEEANIQFAKFIERNYENWL--------PLMSHTLFKEKVKPEM---KVLLLMIDNLRYDQWKVIEPLFLKFYNKTLTSYYSILPTATQYARNAFFAGLMPSEIEKRFPDQWLNDN--EEGNKNEAEQDFLKDQMKRLKTMKYIKVLNSDFEQKVLEDFHQHQN-K-DLVVVVYNFIDILSHAKTDNSIVNQLIRDDKTFRSLTLNWFENAPIMRLIKQAAESGFKLIITTDHGTIYVKKPSKVVGD-RETSTNIRYKTGKSLSY--SDVWAISQPEKLFLPKGNLSSKYVFAKNNTFLAYPKNYNHFVNYYKETYQHGGISLEECIIPFCVLEPK------ 												
Riemerella_anatipestifer_Yb2					---------------------------------------------------------------------------------------------------MAKKILWIDDEVDLLKPHIVFLENKGYQVTPINNVNEALEILDEES-FSLVLLDENMPGISGLDAIPLLKEKNSAMKIVMVTKSEEEHIMEQAIGSQIADYILKPVNPNQVLLSLKKNLQSDDLVEQQTKQEYQQEFRNISMELSYLNTYEDWSNYYKKILGWEIKFD-KVFDNEFADLLQSQKEEANIQFAKFIERNYENWL--------PLMSHTLFKEKVKPEM---KVLLLMIDNLRYDQWKVIEPLFLKFYNKTLTSYYSILPTATQYARNAFFAGLMPSEIEKRFPDQWLNDN--EEGNKNEAEQDFLKDQMKRLKTMKYIKVLNSDFEQKVLEDFHQHQN-K-DLVVVVYNFIDILSHAKTDNSIVNQLIRDDKTFRSLTLNWFENAPIMRLIKQAAESGFKLIITTDHGTIYVKKPSKVVGD-RETSTNIRYKTGKSLSY--SDVWAISQPEKLFLPKGNLSSKYVFAKNNTFLAYPKNYNHFVNYYKETYQHGGISLEECIIPFCVLEPK------ 											
Riemerella_anatipestifer_ATCC_11845___DSM_15868	---------------------------------------------------------------------------------------------------MAKKILWIDDEVDLLKPHIVFLENKGYQVTPINNVNEALEILDEES-FSLVLLDENMPGISGLDAIPLLKEKNSAMKIVMVTKSEEEHIMEQAIGSQIADYILKPVNPNQVLLSLKKNLQSDDLVEQQTKQEYQQEFRNISMELSYLNTYEDWSNYYKKILGWEIKFD-KVFDNEFADLLQSQKEEANIQFAKFIERNYENWL--------PLMSHTLFKEKVKPEM---KVLLLMIDNLRYDQWKVIEPLFLKFYNKTLTSYYSILPTATQYARNAFFAGLMPSEIEKRFPDQWLNDN--EEGNKNEVEQDFLKDQMKRLKTMKYIKVLNSDFEQKVLKDFHQHQN-K-DLVVVVYNFIDILSHAKTDNSIVNQLIRDDKTFRSLTLNWFENAPIMRLIKQAAESGFKLIITTDHGTIYVKKPSKVVGD-RETSTNIRYKTGKSLSY--SDVWAINQPEKLFLPKGNLSSKYVFAKNNTFLAYPKNYNHFVNYYKETYQHGGISLEECIIPFCVLEPK------ 															
Riemerella_anatipestifer_RA-CH-1				---------------------------------------------------------------------------------------------------MAKKILWIDDEVDLLKPHIVFLENKGYQVTPINNVNEALEILDEES-FSLVLLDENMPGISGLDAIPLLKEKNSAMKIVMVTKSEEEHIMEQAIGSQIADYILKPVNPNQVLLSLKKNLQSDDLVEQQTKQEYQQEFRNISMELSYLNTYEDWSNYYKKILGWEIKFD-KVFDNEFADLLQSQKEEANIQFAKFIERNYENWL--------PLMSHTLFKEKVKPEM---KVLLLMIDNLRYDQWKVIEPLFLKFYNKTLTPYYSILPTATQYARNAFFAGLMPSEIEKRFPDQWLNDN--EEGNKNDAEQDFLKDQMKRLKTMKYIKVLNSDFEQKVLEDFHQHQN-K-DLVVVVYNFIDILSHAKTDNSIVNQLIRDDKTFRSLTLNWFENAPIMRLVKQAAESGFKLIITTDHGTIYVKKPSKVVGD-RETSTNIRYKTGKSLSY--SDVWAISQPEKLFLPKGNLSSKYVFAKNNTFLAYPKNYNHFVNYYKETYQHGGISLEECIIPFCVLEPK------ 												
Riemerella_anatipestifer_CH3					---------------------------------------------------------------------------------------------------MAKKILWIDDEVDLLKPHIVFLENKGYQVTPINNVNEALEILDEES-FSLVLLDENMPGISGLDAIPLLKEKNSAMKIVMVTKSEEEHIMEQAIGSQIADYILKPVNPNQVLLSLKKNLQSDDLVEQQTKQEYQQEFRNISMELSYLNTYEDWSNYYKKILGWEIKFD-KVFDNEFADLLQSQKEEANIQFAKFIERNYENWL--------PLMSHTLFKEKVKPEM---KVLLLMIDNLRYDQWKVIEPLFLKFYNKTLTPYYSILPTATQYARNAFFAGLMPSEIEKRFPDQWLNDN--EEGNKNDAEQDFLKDQMKRLKTMKYIKVLNSDFEQKVLEDFYQHQN-K-DLVVVVYNFIDILSHAKTDNSIVNQLIRDDKTFRSLTLNWFENAPIMRLIKQAAESGFKLIITTDHGTIYVKKPSKVVGD-RETSTNIRYKTGKSLSY--SDVWAISQPEKLFLPKGNLSSKYVFAKNNTFLAYPKNYNHFVNYYKETYQHGGISLEECIIPFCVLEPK------ 											
Chryseobacterium_sp._IHB_B_10212				---------------------------------------------------------------------------------------------------MSEKILWIDDEIDLLRPHIVFLEKKGYHVTPVNNVNEALELIDSEK-FALTLIDENMPGISGLEAIPMIKQRDSSLKIVMVTKSEEEHIMEEAIGSQIADYILKPVNPNQILLSLKKNLQEDNLVEQKTILQYQQEFRNLSMELSYLRTYQDWAEYYKKIVSWEIKFD-KVADNEFADLLQSQKEEANIQFAKFIENNYEDWL--------PLMSHTLFKEKIKPEV---KVLLLMVDNLRYDQWKVIEPLFTKYYNKVSDYYYSILPTATQYARNSFFAGLMPSEIEKRFPEKWFNDN--EDGNKNEFERDFLEDQMKRIKSMKYLKVLNADFERKIYDDFNQHKN-N-DLLVIVYNFIDILSHAKTDNHIVDQLIRDDKTFRSLTSNWFENSSLIKIIKLAAESGYKLVITTDHGTVYVKKPSKVVGD-RETSTNIRYKTGKSLTY--RDVWAITNPEKLFLPKGNLSSKYIFAKNNIFLAYPKNYNHFVNYYKETYQHGGISLEECIIPISILEPK------ 												
Rhodothermus_marinus_SG0.5JP17-172				-----------------------------------------------------------------------------------------------------PRILWADDEIELLRPHILFLETKGYEVTSVTNGADAVEQVRRQH-FDVVLLDEQMPGMGGLETLSEIKAIAPELPVVLVTKSEEEHLMEEALGRQISDYLTKPVNPSQILLTCKRLLEQPRIRSEKVSQEYLQAFARIAAALQGPLSPDEWVDLYRRLTRFDLELE----DEGARQILEDQFREANRVFGRYIEDVYPDWL--------PVLSHEVLPRFVLPAL---PVLFFVIDCMRFDQWLEFERLLAPLFDL-EHFHFSLLPTATPYARNAIFSGLLPRDLARRYPDAWSEAE--GESSRNRNEETFL-HDFFERARIRYEKLIGAADGRAFARQVNDFLQ-H-DLSAIVVNFVDILAHSRSDSDVLKEIAPDERAYRALTRTWFEHSWLYQAFQELARQRCTIILTTDHGAIRCLHPTKVLGD-RETSTALRFKFGRNLRG--RHAILVRDPLPFGLPRSSVTTTYLLAKEDYYFVYPTNYHHYVNLYRDTFQHGGVSLQEMIVPIVTLRPRAV---- 												
Flavobacteriaceae_bacterium_3519-10				----------------------------------------------------------------------------------------------------MAKLIWIDDEVDLLKPHIVFLENKGYKVSPVNNVNEALEMIEKEN-FQLALLDENMPGISGLEAIPMIKNIDSAIKIVMVTKNEEEHIMEEAIGSQIADYILKPVNPNQVLLSLKKNLQEDTLVEQKTILQYQQEFRNLSMELSYMRSYQDWAEYYKKIVNWEIKFD-KVSDNEFSDLLQSQKEEANIQFSKFIENNYEEWL--------PMMSHTLFKDKIKTEV---KVLLLMIDNLRYDQWKVIEPLFTKFYNKTSDYYFSILPTATQYARNSFFAGLLPSEIEKRFPNYWFNDN--EEGNKNEHERDFLEDQMKRLKSMKYLKILNADFERKVLDDFNQHKS-N-DLLVIVYNFIDILSHAKTDNVIVNQLIRDDKTFRSLTYNWFENSSLLKIIKQAAENGYKLVITTDHGTIYVKKPSKVVGD-RETSTNIRYKTGRSLTY--SDVWAISNPEKLFLPKGNLSSKYIFAKNNIFLAYPKNYNHFVNYYKETYQHGGISLEEVIIPISILEPK------ 												
Ornithobacterium_rhinotracheale_DSM_15997		---------------------------------------------------------------------------------------------------MAIKILWVDDEIELLKSHFIFLEKKGYATTKINNATDAIELLKEEN-FSALLLDENMPGMSGLEAIQKIKEIRPNLPIIMVTKNEEEHIMEEAIGSHIADYLIKPVNPNQILLSLKKILEGSKLITEKAVVDYQMAFRNIAMEIMNAHDFEDWENVYKKLVHWEIMLE-NIDDTQMLEILNQQKEDANRQFCKYIEKNYHGWL--------PTLSHTLIKEYVRPYL---KTLLLVIDNLRHDQWKMIQPLFQQYYNHLEKMYYSILPSSTQYARNALFAGLLPLEIEKRFPNEWKNDN--EEGNKNDFEPKFLTDNLGRLLRTKYYKILNSAFEKKVLDEFSKFKN-N-DLTVIVYNFIDILSHAKTDNSVVSEMIRDDKTYRAITKNWFKHSYLLEIIKLAAQEDMRLIITTDHGTIFVKEPTQVVGD-KETSVNLRYKLGRHLQY--SDVFAVERPEDYYLPKVNVTSKYIFATNDTFLAFPKNYNHFVNYYKNTYQHGGISMEEMIIPFVVLENR------ 														
Chryseobacterium_sp._IHB_B_17019				---------------------------------------------------------------------------------------------------MSEKILWIDDEIDLLKPHIVFLEKKGYQVTPVNNVNEALELMDSEK-FALTLIDENMPGISGLEAIPMIKDKDNSLKIVMVTKSEEEHIMEEAIGSQIADYILKPVNPNQILLSLKKNLQEDNLVEQKTILQYQQEFRNLSMELSYLRTYQDWAEYYKKILNWEIKFD-KVADNEFADLLQSQKEEANIQFAKFIENNYEDWL--------PIMSHTLFKEKVKPEV---KVLLLMVDNLRYDQWKVIEPLFTKYYNKVSDYYYSILPTATQYARNSFFAGLMPSEIEKRFPEKWFNDN--EDGNKNEFERDFLEDQMKRIKSMKYLKVLNADFERKIYDDFNQHKN-N-DLLVIVYNFIDILSHAKTDNHIVDQLIRDDKTFRSLTLNWFENSSLLKIIKVAAENGFKLVITTDHGTVYVKRPSKVVGD-RETSTNIRYKTGKSLTY--SDVWAITNPEKLFLPKGNLSSKYIFAKNNIFLAYPKNYNHFVNYYKETYQHGGISLEECIIPISILEPK------ 												
Rhodothermus_marinus_DSM_4252					-----------------------------------------------------------------------------------------------------PRILWADDEIELLRPHILFLETKGYEVTSVTNGADAVEQVRRQH-FDVVLLDEQMPGMGGLETLSEIKAIAPELPVVLVTKSEEEQLMEEALGRQISDYLTKPVNPSQILLTCKRLLEQPRIRSEKVSQEYLQAFARIAAALQGPLSPDEWVDLYRRLTRFDLELE----DEGARQILEDQFREANRVFGRYIEDVYPNWL--------PVLSHEVLPRFVLPAL---PVLFFVIDCMRFDQWLEFERLLAPLFDL-EHFHFSLLPTATPYARNAIFSGLLPRDLARRYPDAWSEAE--GESSRNRNEETFL-HDFFERARIRYEKLIGAADGRAFARQVNDFLQ-H-DLSAIVVNFVDILAHSRSDSDVLKEIAPDERAYRALTRTWFEHSWLYQAFQELARQRCTIILTTDHGAIRCLHPTKVLGD-RETSTALRFKFGRNLRG--RHAILVRDPLPFGLPRSSVTTTYLLAKEDYYFVYPTNYHHYVNLYRDTFQHGGVSLQEMIVPIVTLRPRAV---- 											
Ornithobacterium_rhinotracheale_ORT-UMN_88		--------------------------------------------------------------------------FKFITFFQKKLFYCFKI-------KMAIKILWVDDEIELLKSHFIFLEKKGYATTKINNATDAIELLKEEN-FSALLLDENMPGMSGLEAIQKIKEIRPNLPIIMVTKNEEEHIMEEAIGSHIADYLIKPVNPNQILLSLKKILEGSKLITEKAVVDYQMAFRNIAMEIMNAHDFEDWENVYKKLVHWEIMLE-NIDDTQMLEILNQQKEDANRQFCKYIEKNYHGWL--------PTLSHTLIKEYVRPYL---KTLLLVIDNLRHDQWKMIQPLFQQYYNHLEKMYYSILPSSTQYARNALFAGLLPLEIEKRFPNEWKNDN--EEGNKNDFEPKFLTDNLGRLLRTKYYKILNSAFEKKVLDEFSKFKN-N-DLTVIVYNFIDILSHAKTDNSVVSEMIRDDKTYRAITKNWFKHSYLLEIIKLAAQEDMRLIITTDHGTIFVKEPTQVVGD-KETSVNLRYKLGRHLQY--SDVFAVERPEDYYLPKVNVTSKYIFATNDTFLAFPKNYNHFVNYYKNTYQHGGISMEEMIIPFVVLENR------ 														
Elizabethkingia_miricola						---------------------------------------------------------------------------------------------------MSGKILWVDDEIDLLKPHMVFLEAKGYALTPVNNVNEALEILEKEK-YQLVLIDENMPGISGLEAIPMIKNIDSTIKIVMVTKSEEEHLMEQAIGSQISDYILKPVNPNQILLSLKKNLQSEDLVEQKTILEYQQEFRNLSMELSYLNSFQDWAEYYKKILNWEIKFD-KVLNNEFSDLLLSQKEEANIQFAKFIENNYADWL--------PLMSHTLFKEKVKPEI---KVLLLMIDNLRYDQWKVIEPLFTRFYNKTSDYYFSILPTATQYARNSFFAGLLPSEIEKRFPEYWFNDN--EEGNKNEHERDFLEDQMKRLKHLKYLKILNADFERKIYEDFNQHKN-N-DLLVIVYNFIDILSHAKTDNVIVDQLIRDDKTFRSLTEHWFENSSLMKIIRLAAENKFKLVITTDHGTIYVKKPSKVIGD-RETSTNIRYKTGKSLTY--KDVWAIDFPEKLFLPKGNLSSKYIFAKNNTFLAYPKNYNHFVNYYRDTYQHGGISLEEVIIPIAILEPK------ 										
Flavisolibacter_sp._LCS9						--------------------------------------------------------------------------------------------------MALAKILWVDDEIESLQSQKLFLENKGYDVQTLTNGFDAIDFIKENF-IDVVLIDESMPGITGLETLAKIKEINAQIPVVLITKNETENLMDEAIGSQISDYLIKPVNPNQVWLSLKKIIDNKRLVAERTTTAYQQQFRNLFMALNSNPDYNEWMGIYKELIYWELSLQ-KSDSPEMQEVFQTQKNEANTEFFKFISRNYTDWL--------PTMSHTLIRDKVMPTL---PTFFVLIDNLRFDQWRAIQPLFAENFRIVEDTFYSILPTATHYARNAIFAGMLPIDIEKRFPQQWKNDD--EEGGKNQSEEEFFRAQLKSMLRVSYTKVLNNQAGLDLVNNMHNLLS-N-DLNVIVYNFVDMLSHARTEMEVLKELAGDEVSYRSITTSWFEHSPLNQALKRIADKNIKIVLATDHGSVRVKTPAKVIGD-KQTTTNLRYKHGRNLNY--KEVLAFRDPKEGGLPSPTVNSSYIFAGEDTFLCYPNNYNHYVNYYRNTFQHGGISLEEMIVPVVQMVSK------ 										
Elizabethkingia_anophelis						---------------------------------------------------------------------------------------------------MSGKILWVDDEIDLLKPHMVFLEAKGYALTPVNNVNEALEILEKEK-YQLVLIDENMPGISGLEAIPMIKNIDSTIKIVMVTKSEEEHLMEQAIGSQISDYILKPVNPNQILLSLKKNLQSEDLVEQKTILEYQQEFRNLSMELSYLNSFQDWAEYYKKILNWEIKFD-KVLNNEFSDLLLSQKEEANIQFAKFIENNYADWL--------PLMSHTLFKEKVKPEV---KVLLLMIDNLRYDQWKVIEPLFTRFYNKTSDYYFSILPTATQYARNSFFAGLLPSEIEKRFPEYWFNDN--EEGNKNEHERDFLEDQMKRLKHLKYLKILNADFERKIYEDFNQHKN-N-DLLVIVYNFIDILSHAKTDNVIVDQLIRDDKTFRSLTEHWFENSSLMKIIRLAAENKFKLVITTDHGTIYVKKPSKVIGD-RETSTNIRYKTGKSLTY--KDVWAIDFPEKLFLPKGNLSSKYIFAKNNTFLAYPKNYNHFVNYYKDTYQHGGISLEEVIIPIAILEPK------ 										
Elizabethkingia_anophelis_FMS-007				---------------------------------------------------------------------------------------------------MSGKILWVDDEIDLLKPHMVFLEAKGYALTPVNNVNEALEILEKEK-YQLVLIDENMPGISGLEAIPMIKNIDSTIKIVMVTKSEEEHLMEQAIGSQISDYILKPVNPNQILLSLKKNLQSEDLVEQKTILEYQQEFRNLSMELSYLNSFQDWAEYYKKILNWEIKFD-KVLNNEFSDLLLSQKEEANIQFAKFIENNYADWL--------PLMSHTLFKEKVKPEV---KVLLLMIDNLRYDQWKVIEPLFTRFYNKTSDYYFSILPTATQYARNSFFAGLLPSEIEKRFPEYWFNDN--EEGNKNEHERDFLEDQMKRLKHLKYLKILNADFERKIYEDFNQHKN-N-DLLVIVYNFIDILSHAKTDNVIVDQLIRDDKTFRSLTEHWFENSSLMKIIRLAAENKFKLVITTDHGTIYVKKPSKVIGD-RETSTNIRYKTGKSLTY--KDVWAIDFPEKLFLPKGNLSSKYIFAKNNTFLAYPKNYNHFVNYYKDTYQHGGISLEEVIIPIAILEPK------ 												
Elizabethkingia_anophelis_NUHP1					---------------------------------------------------------------------------------------------------MSGKILWIDDEIDLLKPHMVFLEAKGYALTPVNNVNEALEILEKEK-YQLVLIDENMPGISGLEAIPMIKNIDSTIKIVMVTKSEEEHLMEQAIGSQISDYILKPVNPNQILLSLKKNLQSEDLVEQKTILEYQQEFRNLSMELSYLNSFQDWAEYYKKILNWEIKFD-KVLNNEFSDLLLSQKEEANIQFAKFIENNYADWL--------PLMSHTLFKEKVKPEV---KVLLLMIDNLRYDQWKVIEPLFTRFYNKTSDYYFSILPTATQYARNSFFAGLLPSEIEKRFPEYWFNDN--EEGNKNEHERDFLEDQMKRLKHLKYLKILNADFERKIYEDFNQHKN-N-DLLVIVYNFIDILSHAKTDNVIVDQLIRDDKTFRSLTEHWFENSSLMKIIRLAAENKFKLVITTDHGTIYVKKPSKVIGD-RETSTNIRYKTGKSLTY--KDVWAIDFPEKLFLPKGNLSSKYIFAKNNTFLAYPKNYNHFVNYYKDTYQHGGISLEEVIIPIAILEPK------ 											
Salinibacter_ruber_M8							--------------------------------------------------------------------------------------------------MSSPHILWVDDEIDLLRSHVMFLEEKDYDVSTVANGADAVDLVQQRP-FDVVLLDEQMPGMEGLEVLDAIKDERPTLPVVLVTKSEEEDLMEAALGNRISDYLTKPVNPSQILLTCKRLLEQSQIRKEALSQEYLQSFNRISQQLRGALSPHEWIDLYQTLVEYDLELT----DEGARQVFQDQFEEANREFGVFVEEHYPEWM--------PVLSHEVVPEFVLPET---PVVFFVIDCLRYDQWLEIAELLRPHYTV-DDFYMSILPTATPYARNAIFGGMLPVDLVDRFPKAWQTGE--SEHSRNQYEDALLRHQLDQHLSIRYDKLITSEDGQQLAQDAANLTQ-H-DLSAVVVNFIDILAHSRSESDVLKELAPDEEAYRALTRTWFEHSWLLDMLQALSNTDCTVVLTSDHGAVRSLQSTKVIGD-RETSTALRYKYGSNLKC--DDAIFVREPERFGLPSYGMNTTYLLAKQDYYFVYPTNFHHYENLYRDTLQHGGASMQEMILPVATLRPRES---- 									
Salinibacter_ruber_DSM_13855					MCSRAWTWRRTEHSWTNRRPASGLGRHEGPPRHNVGVPLRPPAGIPVSGVLANGAHPGGTAECVPRTRRDDPHC-----------------PLSVGARMSIPHILWVDDEIDLLRSHVMFLEEKDYDVSTVANGADAVDLVQQRP-FDVVLLDEQMPGMEGLEVLDAIKDERPTLPVVLVTKSEEEDLMEAALGNRISDYLTKPVNPSQILLTCKRLLEQSQIRKEALSQEYLQSFNRISQKLRGALSPHEWIDLYQTLVEYDLELT----DEGARQVFQDQFEEANREFGGFVEEHYPEWM--------PVLSHEVVPEFVLPET---PVVFFVIDCLRYDQWLEIAELLRPHYTV-DDFYISILPTATPYARNAIFGGMLPVDLVDRFPKAWQTGE--SEHSRNQYEDALLRHQLDQHLSIRYDKLITSEDGQQLAQDAANLTQ-H-DLSAVVVNFIDILAHSRSESDVLKELAPDEEAYRALTRTWFEHSWLLDMLQALSNTDCTVVLTSDHGAVRSLQSTKVIGD-RETSTALRYKYGSNLKC--DDAIFVREPERFGLPSYGMNTTYLLAKQDYYFVYPTNFHHYENLYRDTLQHGGASMQEMILPVATLRPRGS---- 											
    ;
end;

begin mrbayes;
   set autoclose=yes nowarnings=no autoreplace=no;
   set usebeagle=yes beagleprecision=double beaglescaling=dynamic beagledevice=gpu beagleresource=1 beaglesse=yes;
   lset rates=invgamma;
   prset aamodelpr=fixed(lg);
   mcmc ngen=50000000 samplefreq=5000 printfreq=5000 Mcmcdiagn=yes Diagnfreq=5000 append=yes temp=0.1 nchain=8;
   sump;
   sumt;
end;
