# Supplementary material for: Phylogenetic comparison between Type IX Secretion System (T9SS) protein components suggests evidence of horizontal gene transfer
Source: PeerJ. 2020 Jun 26;8:e9019. doi: 10.7717/peerj.9019 (PMC7323717; doi:10.7717/peerj.9019)
Supplement: Supplemental Information 1 — T9SS components sequences, alignment of each T9SS protein family, NEX files used as input for MrBayes tool, genome annotation (GFF) file for Porphyromonas gingivalis and detailed Bayesian Inference trees with support values. [file peerj-08-9019-s001.zip › supplemental/Supplemental files/Supplemental Data S3/sigp.nex]

#NEXUS

[ Data from: personal data ]

begin data;
    dimensions ntax=177 nchar=197;
    format datatype=protein interleave=no gap=-;
    matrix
Porphyromonas_gingivalis						--------------------------------------------------ELV-GCDEAFDVILSRYDAVVHTYIR-FSVSDADLAEDIFQDTFIKVIHTLRGYIPTGKFKAWLLRLAHNLVMDHYRRVR-----YLSVLPEVQQEVVRMRYWEDMSFREIADATGVSINTALGRMRYALINLRKMM---------- 														
Porphyromonas_gingivalis_W83					--------------------------------------------------ELV-GCDEAFDVILSRYDAVVHTYIR-FSVSDADLAEDIFQDTFIKVIHTLRGYIPTGKFKAWLLRLAHNLVMDHYRRVR-----YLSVLPEVQQEVVRMRYWEDMSFREIADATGVSINTALGRMRYALINLRKMM---------- 															
Porphyromonas_gingivalis_ATCC_33277				--------------------------------------------------ELV-GCDEAFDVILSRYDAVVHTYIR-FSVSDADLAEDIFQDTFIKVIHTLRGYIPTGKFKAWLLRLAHNLVMDHYRRVR-----YLSVLPEVQQEVVRMRYWEDMSFREIADATGVSINTALGRMRYALINLRKMM---------- 																
Porphyromonas_gingivalis_TDC60					--------------------------------------------------ELV-GCDEAFDVILSRYDAVVHTYIR-FSVSDADLAEDIFQDTFIKVIHTLRGYIPTGKFKAWLLRLAHNLVMDHYRRVR-----YLSVLPEVQQEVVRMRYWEDMSFREIADATGVSINTALGRMRYALINLRKMM---------- 															
Porphyromonas_gingivalis_381					--------------------------------------------------ELV-GCDEAFDVILSRYDAVVHTYIR-FSVSDADLAEDIFQDTFIKVIHTLRGYIPTGKFKAWLLRLAHNLVMDHYRRVR-----YLSVLPEVQQEVVRMRYWEDMSFREIADATGVSINTALGRMRYALINLRKMM---------- 															
Porphyromonas_gingivalis_AJW4					--------------------------------------------------ELV-GCDEAFDVILSRYDAVVHTYIR-FSVSDADLAEDIFQDTFIKVIHTLRGYIPTGKFKAWLLRLAHNLVMDHYRRVR-----YLSVLPEVQQEVVRMRYWEDMSFREIADATGVSINTALGRMRYALINLRKMM---------- 															
Porphyromonas_gingivalis_A7A1-28				--------------------------------------------------ELV-GCDEAFDVILSRYDAVVHTYIR-FSVSDADLAEDIFQDTFIKVIHTLRGYIPTGKFKAWLLRLAHNLVMDHYRRVR-----YLSVLPEVQQEVVRMRYWEDMSFREIADATGVSINTALGRMRYALINLRKMM---------- 																
Tannerella_sp._oral_taxon_HOT-286				--------------------------------------------------TLV-GNNDAFDALLERYKQTIHSYIY-FSVRDYDLTEDLFQETFMKVITTIRGYTESGRFKAWITRIAHNLIIDHFRQER-----MIRFLPANQREVLEMRYYEELSFKEIAARTSVSINTALGRMRYAILNMRRMM---------- 																
Draconibacterium_orientale						--------------------------------------------------ELV-GDHESLEVLIVRHKSRVYSYIL-LIVKNQDLAEDIFQDTFIKVIRSLKGYVENGKFVSWVLRIAHNLIIDHFRKEK-----LVKELPEDQQQVIYMRHYMGLSFKEIAEQTEVSINTALGRMRYALINLRKLV---------- 														
Prevotella_fusca_JCM_17724						--------------------------------------------------QLA-GSNDAFDLLLSRNQSKLFSYIL-FVVRDRDAADDLFQETFVKIITKLQGYSPTGKFTAWIMRIAHNVIMDWYRAQR-----LMNLLPASQREVVFMRFYQEMSFKEIAEATGVSINTSLGRMRYAIFNLRRMV---------- 														
Prevotella_melaninogenica_ATCC_25845			--------------------------------------------------QLA-GSNDAFDLLLSRNQSKLFSYIL-FVVRDRDAADDLFQETFVKIITKLQGYSPTGKFSAWIMRIAHNVIMDWYRAQR-----MMNLLPATQREVVFMRFYQEMSFKEIAETTGVSINTSLGRMRYAIFNLRRMV---------- 																	
Prevotella_denticola_F0289						--------------------------------------------------QLA-GSNEAFDLLLLRNQSKLFSYIL-FVVRDRDAADDLFQETFVKIITRLQGYSPTGKFSAWLMRIAHNVIMDWYRFQR-----LMNLLPASQREVVFMRFYQEMSFKEIAETTGVSINTSLGRMRYAILNLRRMV---------- 														
Porphyromonas_asaccharolytica_DSM_20707			--------------------------------------------------ELV-GCDRAFAELLRRYETDIHNYIY-LTIADSDVADDLFQEVFIKVMRTLKGYHAKGKFKAWLLRLTHNMMMDHFRQEK-----CVEDLPEAQREVLKMRIYEDIPFKEIAERTEVSISTALGRMRYALINLRKMV---------- 																	
Prevotella_intermedia							--------------------------------------------------DLA-GDNRAFDLLLSRNQSKLFSYIL-FVVRNRDVADDIFQETFVKIITKLQGYKPSGKFSAWAMRIAHNVIMDWYRAQK-----MMEHLPASQREVVFMRFYQEMSFKEIAKTTGVSINTSLGRMRYAILNLRKMV---------- 													
Prevotella_intermedia_ATCC_25611___DSM_20706	--------------------------------------------------DLA-GDNRAFDLLLSRNQSKLFSYIL-FVVRNRDVADDIFQETFVKIITKLQGYKPSGKFSAWAMRIAHNVIMDWYRAQK-----MMEHLPASQREVVFMRFYQEMSFKEIAKTTGVSINTSLGRMRYAILNLRKMV---------- 																			
Flavisolibacter_sp._LCS9						--------------------------------------------------ELI-GNTGAFECLVLRHKDKLYTSIH-FLVKDKYLAEDIFQDVFIRVIDTVRGYTEEGKFLPWAMRIAHNLCVDHFRKVK-----MLDLLPEDQREVIILRHYADLSFKEIAEMTHCSINTALGRMRYGLINLRKMM---------- 														
Pontibacter_korlensis							--------------------------------------------------ALV-GNEGAFEQLVNRHKNKVYTTIL-LIVKDSYTAEDLMQDAFIKAIHTMKGYNEEGKFSSWICRIAHNLAIDHFRKEK-----LIQTLPQSQREVLMMRHYAEMSFQEIADATGVSINTALGRMRYALINLRKKM---------- 													
Niabella_ginsenosidivorans						--------------------------------------------------ELI-GHTSALDSLLNRYQDKLFNTVL-FLVKDKYHAEDICQDVFIKIIETLKGYKEEGKFLPWAMRIAHNLCVDYFRKLK-----MLEQLPEEQREVIILRHFANLSFKEIAEITGCSINTALGRMRYGLLNLRKMM---------- 														
Sphingobacterium_sp._21							--------------------------------------------------QLI-GNEAAIEELVHRYKSKIYTSIY-LLVKDPYLAEDLFQDTFIKVISTLQGYNDEGKFLPWAMRIAHNLVIDYYRKEK-----MIQLLPDDQKEVLIMRHYGDMSFKEIAEVTDVSINTALGRMRYALNNLRKMI---------- 													
Algoriphagus_sp._M8-2							--------------------------------------------------ELI-GSEVAFDLLVDRYKTKVYTTIF-LIVKDQEIAEDLLQDVFVKVIQTLNDYQEEGKFQPWLMRIAHNLAIDHFRKAK-----MIEDLPEAQKEVLIMRHYMDMSFQEIADKTGVSINTALGRMRYALIHLRKKM---------- 													
Niabella_soli_DSM_19437							--------------------------------------------------ELI-GHTPALDSLLNRYQEKLFNAIL-FLVKDKYHAEDICQDVFIKIIETLKGYKDEGKFLPWAMRIAHNLCVDYFRKLK-----MLKQLPEEQREVIILRHFANLSFKEIAEITGCSINTALGRMRYGLLNLRKMM---------- 													
Prevotella_sp._oral_taxon_299_str._F0039		--------------------------------------------------ELA-GNNKAFDLLLSRNQEQLFSYIF-FIVKDHALADDLFQETFIKVITKLNGYCINGRFGAWLVTVAHNTIMDFYRSSK-----MVDMLPTLQREVVFMRFFQQLSFKEIAEITNVSINTALGRMRYAILNLRRMV---------- 																		
Sphingobacterium_sp._ML3W						--------------------------------------------------ELI-GKETALAALLERYRSKIYTSIY-MKVKDEYLAEDIFQETFIKVINTLKGYNDEGKFLPWVMRIAHNMIIDHFRKEK-----MIQKLPDDQKEVLIMRHFCDMSFKDIAEITEVSINTALGRMRYALANLRKMI---------- 														
Niastella_koreensis_GR20-10						--------------------------------------------------ELI-GDLYALETLILRHKEKMYTSIL-FLVKDKYLAEDIFQDVLIKIIDTIRGYTEEGKFLPWAMRIAHNLCVDHFRKVK-----MLDLLPDDQREVIILRHYADLSFKEIAALTNCSINTALGRMRYGLINLRKMM---------- 														
Flavobacterium_indicum_GPTSA100-9___DSM_17447	--------------------------------------------------ILL-GDETALAILIERHQAKVYGFIY-SKIGDSTISDDIFQDTFIKVIKTLKNYNEEGKFLPWVMRIAHNLSIDYFRHNK-----LIEELPEDQKEVVKMRFYDDLSYKEIADITGVSINTALGRMRYAVINLRKII---------- 																			
Pedobacter_heparinus_DSM_2366					--------------------------------------------------ELI-GDETVLEELLKRHKSKIYTSIY-LLVKDQYLAEDIFQDAFIKVINTLRGYNEEGKFLPWVMRIAHNLVIDYFRREK-----MIHLLPDDQKEVLIMRHYADLSFKEIADLTEVSINTALGRMRYALNNLRKMM---------- 															
Echinicola_vietnamensis_DSM_17526				--------------------------------------------------ELI-GSEAAFEVLVDKYKSRVFTTIY-MIVKDQGLAEDLLQDVFVKVIQTLNDYNEEGKFQPWLMRIAHNLAVDYFRKMK-----LIDELPESQKQVLIMRHYMDLSFQEIADQTGVSINTALGRMRYALINMRKKL---------- 																
Flavobacterium_johnsoniae						--------------------------------------------------LLV-GSEAALATLIKRHESKIYGFIY-SKIADRDISNDIFQDTFIKVIKTLKNYNEEGKFLPWVMRISHNLIVDHFRKTK-----LIQELPEDQKEVLVMRMYQDMSFKEISEVTGVSINTALGRMRYALMNLRKII---------- 														
Flavobacterium_sp._EM1308						--------------------------------------------------LLV-GDESALAVLIKRHESKVYGFIY-SKVADREISNDIFQDTFIKVIKTLKNYNEEGKFLPWIMRIAHNLIIDFYRKSK-----LVEELPTDQKEVLIMRMYQDMSFKEISETTGVSINTALGRMRYAILNLRKII---------- 														
Flavobacterium_johnsoniae_UW101					--------------------------------------------------LLV-GSEAALATLIKRHESKIYGFIY-SKIADRDISNDIFQDTFIKVIKTLKNYNEEGKFLPWVMRISHNLIVDHFRKTK-----LIEELPEDQKEVLVMRMYQDMSFKEISELTDVSINTALGRMRYALMNLRKII---------- 															
Arachidicoccus_sp._BS20							--------------------------------------------------QLV-GDVTALSTLIERYKDKIYSSIF-FLVKNKSLAEDIFQDTFIRVIDTLRRYNEEGKVLPWIMRIAHNLCVDHFRKIK-----MLYRLPETQRDVIILRHFADLSFKEIARITNCSINTALGRMRYGLLNLRKMM---------- 													
Fermentimonas_caenicola							--------------------------------------------------ELV-GNDIAFDTLLNRHKQLVYNYIY-HSVRDNGLAEDIFQDTFIKAIITIKGYTESGRFKSWIMRIAHNLIIDHFRQKK-----LICYLPEQQREVLEMRYYKDLSFKEIADITGVSINTALGRMRYAILNIRKMA---------- 													
Tannerella_forsythia_92A2						--------------------------------------------------ELV-GNNIAFDVLLNRYKSSVHSYIY-YIVRDRDLTEDIFQETFVKVILTIKGYTENGKFKAWITRIAHNLIIDHFRQER-----MVEYLPDNQREVLEMRYYQNMSFKEIADRTGVSINTALGRMRYAILNMRRMA---------- 														
Tannerella_forsythia_3313						--------------------------------------------------ELV-GNNIAFDVLLNRYKSSVHSYIY-YIVRDRDLTEDIFQETFVKVILTIKGYTENGKFKAWITRIAHNLIIDHFRQER-----MVEYLPDNQREVLEMRYYQNMSFKEIADRTGVSINTALGRMRYAILNMRRMA---------- 														
Tannerella_forsythia_KS16						--------------------------------------------------ELV-GNNIAFDVLLNRYKSSVHSYIY-YIVRDRDLTEDIFQETFVKVILTIKGYTENGKFKAWITRIAHNLIIDHFRQER-----MVEYLPDNQREVLEMRYYQNMSFKEIADRTGVSINTALGRMRYAILNMRRMA---------- 														
Parabacteroides_distasonis_ATCC_8503			--------------------------------------------------ELV-GNNAAFDILLNRYKSSIHSYIY-FIVRNKELTEDIFQETFVKVIMTIKGYTENGKFKAWITRIAHNLIIDNFRQER-----LVKHLPDNQREVLEMRYYQDLSFKEIADITGVSINTALGRMRYAILNMRRMA---------- 																	
Proteiniphilum_saccharofermentans				--------------------------------------------------ELV-GNDYAFDLLLNRHKQSLYAYIF-YTVRDQGLAEDIFQDTFFKAITTIRGYTETGKFKAWITRIAHNLIIDYFRQRK-----LIDFLPVEQREVLEMRYYGDLSFKEIADVTGVSINTALGRMRYAILNMRKLA---------- 																
Paludibacter_propionicigenes_WB4				--------------------------------------------------ELV-GNNQAFEILLLRYKSKVYTYIY-LIVRNRELTEDIFQDTFIKAIATIQGYIESGKFLAWVNRIAHNLIIDHFRREK-----LIDLLPHSQQKVIRMRFFEDLSFKEIAERTDVSINTALGRMRYALLNMRRIA---------- 																
Parabacteroides_sp._YL27						--------------------------------------------------QLV-GNNEAFDALLLRHQSKLFSYIM-RIVRNRDIADDIFQETFVKIIMMLKGYTENGKFSAWLHRIAHNLIIDYYRQER-----LIGALPEPQREVLTMRYYRDMSFKEIAEATGVSINTALGRMRYALLNMRRMA---------- 														
Barnesiella_viscericola_DSM_18177				--------------------------------------------------ELV-GNNEAFDVLLKRHQARTFNYIF-YIVKDKELANDIFQETFVKAIMTIKGYTENGKFPAWISRIAHNLIIDFFRQEK-----LIKALPHSQREVLVMRYYKNMSFKEIADRTQVSINTALGRMRYAILNLRKMA---------- 																
Solitalea_canadensis_DSM_3403					--------------------------------------------------SLI-GNEEALEILITRHKAKIYTTIY-LLVKDSYLAEDIFQDTFIKVINTLRGYNEEGKFLPWVLRIAHNLVIDHFRKDK-----LILMLPEEQREVLIMRHYADLSFKEIADITEVSINTALGRMRYALNNLRKMM---------- 															
Prevotella_enoeca								--------------------------------------------------ELA-GNNRAFDVLLERNQSRLFSYIL-FVVRDRELANDLFQETFVKIITKLHGYTTTGKFGAWILRIAHNVMMDWYRRKR-----IMDLLPPTQREVVFMRFYQEMSFKEIAELTHVSINTALGRMRYAVMNMRRMA---------- 												
Emticicia_oligotrophica_DSM_17448				--------------------------------------------------ELV-GNEKAFATLVQRYKSKVYTTIY-LVVKDQYVAEDLLQDTFIKAVEVLRGYNEEGKFLPWVLRIAHNLAIDYFRREK-----LIKRLPDQQREVLVMRHYDDMSFQEIADATGVSINTALGRMRYALINLRKMM---------- 																
Pseudopedobacter_saltans_DSM_12145				--------------------------------------------------ELI-GTEAALTELIKRHKSRIYTSIY-LLVKDEYLAEDIFQDTFIKIINTLKGYNEEGKFLPWALRIGHNLVIDHYRKQK-----LIHHLPSEQKEVLIMRHFGELSFKEIADLTNVSINTALGRMRYALNNLRKMI---------- 																
Hymenobacter_sp._PAMC_26628						--------------------------------------------------ALV-GQESAFAMLLERHRSRTFTTIL-LIVRDEDVAEDLLQDAFIKAIHVLKGYNDEGKFGPWLCRIAHNLAIDAFRRGK-----LIQELPPAQKEVLLMRHYGDLSFQEIADATGVSINTALGRMRYALINLRKKM-ALRVQRIAS 														
Leadbetterella_byssophila_DSM_17132				--------------------------------------------------ELI-GDENAFTILVNRYKSKVYTTIY-LVVKDSYVAEDLTQDTFIKAIRTLKGYNEEGKFLPWILRIAHNLAIDYFRRAK-----LIKKLPQQQREVLVMRHYEDLSFQEIAEATGVSINTALGRMRYALINLRKLM---------- 																
Dyadobacter_fermentans_DSM_18053				--------------------------------------------------ELV-GNEKAFEKLVQRHKSRIYTTIY-LIVKDQYVAEDLLQDTFIKAVDTIKGYNDEGKFLPWIIRIAHNLAIDYFRRDK-----MIQRLPDVQKQVLIMRHYEDMSFQEIADATGVSINTALGRMRYALINLRKQF---------- 																
Flavobacteriaceae_bacterium_UJ101				--------------------------------------------------VLV-GDEKALQELLIRHKSAVYNFIY-SKLYNKELAEDIFQDTFIKVIHNLKKYNEKGKFLPWVMRIAHNLVIDYFRKNN-----VLIYLPEDQREVIRLRFYMGLSFKEISEDTGVSINTALGRMRYALINLRKII---------- 																
Prevotella_dentalis_DSM_3688					--------------------------------------------------ELA-GNNRAFDLLLSRHQDRLFSYIL-FVVHDEDKANDLFQDAFIKIIVKLQGYAPTGKFAAWCMRITHNVIMDWYREQR-----MMNHLPASQREVVFMRFYQQMSFKEIALTTNVSINTALGRMRYAILNMRRMA---------- 															
Flavobacterium_branchiophilum_FL-15				--------------------------------------------------LLI-GNEQALAALIERHQSRIYGFIY-SKIPDRTVCDDVFQDTFVKVIKTLKKYNEEGKFLPWVMRIAHNLVIDYFRHNK-----IIQELPEDQKEVLLLRYYQDMSFQEISEHTGVSINTALGRMRYAILKIRKIM---------- 																
Polaribacter_sp._MED152							--------------------------------------------------TLV-GNEASLGILINRHQQRLFSFIY-SKVQDRDITEDVFQDTFIKVIRTLKGYNEEGKFLPWVMRIAHNLVIDHFRKSN-----LVSELPEEQKEVLVMRMYKDMSFKEISENTGVSINTALGRMRYALINMRKLI---------- 													
Zobellia_galactanivorans						--------------------------------------------------ILV-GDEKALEILINRHNQRISSFIY-SKVLDRDVTEDIFQDTFIKVIKTLKGYSEEGKFLPWVMRIAHNLIIDHFRKNK-----LIEELPDDQKEVLVMRIYKDMSFKEISENTGVSINTALGRMRYALINLRKII---------- 														
Owenweeksia_hongkongensis_DSM_17368				--------------------------------------------------ELI-GNEAPLEALISKNQQRIFSYIL-VRIQDQDLANDIFQDTFVKVINTLKGYNEEGKFLQWTMRIAHNLIIDHYRREK-----LIDQLPEDQKEVLKLRHFSGLSFKEISEQTGVSINTALGRMRYALINLRKLM---------- 																
Chitinophaga_pinensis_DSM_2588					--------------------------------------------------QLI-GHASALEELVHRHKDKLYTSIV-LLVKDAFLAEDIFQDTFIKIIDTIREYTEKGKFLPWAMRIAHNLCVDHFRKIK-----MLDLLPEEQREVIILRHYADLSFKEIADLTQVSINTALGRMRYGLINLRKMM---------- 															
Pedobacter_cryoconitis							--------------------------------------------------ELV-GNESVLEELLNRYKSKIYTSIY-LLVKDQYLAEDIFQDAFIKVINTLRGYNEEGKFLPWVMRIAHNLVIDYFRREK-----LIQLLPDEQKEVLIMRHYADLSFKEIADLTDVSINTALGRMRYALSNLRKMM---------- 													
Hymenobacter_sp._APR13							--------------------------------------------------ALI-GNEEAFAHLLERYKSRVFTTIM-LIVRDEDVAEDLLQDTFIKAIHTMKGYNEEGKFSSWICRIAHNLAIDFFRREK-----LIQELPAAQKEVLVMRHYGDMSFQEIADATGVSINTALGRMRYALINLRKKM-PVRVQRIAG 													
Siansivirga_zeaxanthinifaciens_CC-SAMT-1		--------------------------------------------------ILV-GDESALEILINKHKQKVYSFIY-SKVYDKDVAEDIFQDTFIKVIKTLKGYNEECKFLPWVMRISHNLVIDYFRKNN-----LVDELPEDQKEVLLMRIYEDLSFKEISDKTGVSINTALGRMRYALINLRKII---------- 																		
Sediminicola_sp._YIK13							--------------------------------------------------VLV-GNERALEILINRHNQRITSFIY-SKVLDRDVTEDIFQDTFIKVIKTLKGYSEEGKFLPWVMRISHNLIIDHFRKNK-----LIDELPDDQKEVLLMRIYKDMSFKEISENTGVSINTALGRMRYALINMRKII---------- 													
Mucilaginibacter_sp._PAMC_26640					--------------------------------------------------DLI-GDEAGLVELIRRYQSKIYTSIY-LLVKDEALAEDIFQDTFIKVINTLKGYNEEGKFLPWVTRIGHNLVIDHFRREK-----LIQLLPSEQKEVLIMRHFGDMSFKEIADVTDVSINTALGRMRYALNNLRKMM---------- 															
Runella_slithyformis_DSM_19594					--------------------------------------------------DLV-GNEKAFEKLVQRHKSKIYTTIY-LIVKDQYVAEDLMQDSFVKAVETIKGYNDEGKFLPWILRIAHNLAIDHFRRDK-----LIQRLPDPQREVLIMRHYEDMSFQEIADATGVSINTALGRMRYALINLRKQL---------- 															
Robiginitalea_biformata_HTCC2501				--------------------------------------------------ILI-GDERSLEILINRHNQRISSFIY-SKVYDREVTEDLFQDTFIKVIRTLKGYNEEGKFLPWVMRIAHNLVIDHYRKSN-----LIAELPEDQQVVLQLRMYRDMSFKEIAENTGVSINTALGRMRYALINLRKLI---------- 																
Pedobacter_steynii								--------------------------------------------------DLV-GDESVLEELLRRHKSKIYTSIY-LLVKDQYLAEDIFQDAFIKVINTLRGYNEEGKFLPWVMRIAHNLVIDYFRREK-----MIHLLPDDQKEVLIMRHYADLSFKEIADLTDVSINTALGRMRYALSNLRKMM---------- 												
Spirosoma_linguale_DSM_74						--------------------------------------------------ELI-GNEKAFAKLVQRHKSKIYTTIY-LIVKDQYIAEDLMQDTFIKAVDTIKGYNEEGKFLPWIIRIAHNLAIDYFRKDK-----LIQRLPEQQRQVLIMRHYEEMSFQEIADATGVSINTALGRMRYALINLRKQL---------- 														
Rufibacter_sp._DG31D							--------------------------------------------------ALV-GNESAFEELVSRHKSKVYTTVL-LIVKDTYTAEDLLQETFVKAIHTMKGYNEEGKFSSWICRIAHNLAIDYFRREK-----LIQQLPPAQKEVLIMRHYADMSFQEIAEATGVSINTALGRMRYALINLRKKM---------- 													
Spirosoma_radiotolerans							--------------------------------------------------ELI-GNEKAFAKLVQRHKSKIYTTIY-LIVKDQYIAEDLMQDTFIKAVDTIKGYNEEGKFLPWIIRIAHNLAIDYFRKDK-----LIQRLPEQQRQVLIMRHYEEMSFQEIADATGVSINTALGRMRYALINLRKQL---------- 													
Flammeovirga_sp._MY04							--------------------------------------------------ELI-GSEAAFEQLLNKYKNKLFTSIL-LIVKDEFVAEDLLQDTFIKAIKMIRGYNEEGKFMPWISRIAHNMAIDHFRKQK-----LVDRLPDSQREVLVMRHYMQMSFQEIADSTGVSINTALGRMRYALINLRKMM---------- 													
Rufibacter_tibetensis							--------------------------------------------------ALV-GNESAFEELVNRHKSKVYTTIL-LIVKDTYTAEDLLQETFVKAIHTMKGYNEEGKFSSWICRIAHNLAIDYFRREK-----LIQQLPAAQKEVLIMRHYADMSFQEIAEATGVSINTALGRMRYALINLRKKM---------- 													
Bacteroidetes_bacterium_UKL13-3					--------------------------------------------------ELI-GNEACLETLIKRHQRNVYTAIY-LLVRNRALSEDIFQEAFIKIIHTIRDYNEEGKFAPWAARIARNLTIDYIRKMK-----LVKRLPEEQRQVLIMRQWGNMSFQEIADATGVSINTALGRMRYALNNLRKMM---------- 															
Pedobacter_sp._PACM_27299						--------------------------------------------------DLV-GEESVLEELLKRHKSKIYTSIY-LLVKDQYLAEDIFQDAFIKVINTLRGYNEEGKFLPWVMRIAHNLVIDYFRREK-----MIHLLPDDQKEVLIMRHYADLSFKEIAELTDVSINTALGRMRYALSNLRKMM---------- 														
Bernardetia_litoralis_DSM_6794					--------------------NLSKEKKSKINSGTKSTNTSTNKKRKSLPEQLI-GDNNAFAVLLNRHKNRIFTILI-TIVKDTYIAEDLMQEAFIKVVDTIRGYNEEGKFLPWLSRIAHNLAIDYFRKQK-----HVRQLPDAQREVLIMRQYFNMSFQEIADATHVSINTALGRMRYALINLRKLM---------- 															
Rufibacter_sp._DG15C							--------------------------------------------------ALV-GNESAFEELVNRHKSKVFTTIL-LIVKDTYTAEDLLQETFVKAINTMKGYNEEGKFSSWICRIAHNMAIDYFRKEK-----LIQLLPPAQKEVLIMRHYADMSFQEIAEATGVSINTALGRMRYALINLRKKM---------- 													
Salinibacter_ruber_M8							--------------------------------------------------ELV-SDEQAFRQLVERHQDRIFGYLM-GMVKDRAVANDLFQETFERVIKAMHGYDRQGQWLSWVMSIARNAAIDHTRKQK-----HIEQLAPEQKEVLLLRQETDLTFREIAELQDVSINTALGRMRYALKNLRKMM---------- 													
Salinibacter_ruber_DSM_13855					--------------------------------------------------ELV-SDEQAFRQLVERHQDRIFGYLM-GMVKDRAVANDLFQETFERVIKAMHGYDRQGQWLSWVMSIARNAAIDHTRKQK-----HIEQLAPEQKEVLLLRQETDLTFREIAELQDVSINTALGRMRYALKNLRKMM---------- 															
Capnocytophaga_haemolytica						--------------------------------------------------ERI-GDQRAFSALLDEFWQDVYNFQL-KRVGNEGDAEDITIQTFARAFDKIH-FDPAYSFKTWLITISKNIHIDMLRRQD-----CIKQLKDPYRTAIQLRYLHEKSYKEIAE----EMQTSLSNVKITLLRAKKIL---------- 														
Lutibacter_sp._LPB0138							--------------------------------------------------ALV-GDEKCFEILITRHKQKVYNFIF-SKVLDRDITEDIFQDTFIKVIKTLKGYNEEGKFLPWVMRIAHNLIIDHFRKSN-----IITELPEDQKEVLLMRMYKDMSFKEISESTGVSINTALGRMRYALINMRKLI---------- 													
Gramella_forsetii_KT0803						--------------------------------------------------SLV-GNENALGALINRHQHRIYSFIY-SKVYNRDITEDIFQDTFIKVIRTLKGYNEEGKFLPWVMRIAHNLVIDHFRRNK-----LIKELPEDQLEVLTMRIYKDMSFKEISERTGVSINTALGRMRYALINLRKII---------- 														
Maribacter_sp._1_2014MBL_MicDiv					--------------------------------------------------ELV-GNEGALEILINRHNQRITSFIY-SKVLDRDITEDIFQDTFIKVIKTLKGYSEEGKFLPWVMRISHNLIIDHFRRNK-----LVEELPDDQKEVLLMRIYKDMSFKEISENTGVSINTALGRMRYALINLRKII---------- 															
Maribacter_sp._T28								--------------------------------------------------ELV-GNESALEVLINRHNQRITSFIY-SKVLDRDITEDIFQDTFIKVIKTLKGYSEEGKFLPWVMRISHNLIIDHFRRNK-----LVEELPDDQKEVLLMRIYKDMSFKEISENTGVSINTALGRMRYALINLRKII---------- 												
Dokdonia_sp._MED134								MEVLAILIYKVV--------------------------------------TLV-GDEKSLAMLIARHKQRIYSFIY-SKVYDRDISEDIFQDTFIKVIKTLKGYNEEGKFLPWVMRIAHNLVIDHFRRNN-----IIEELPEDQKEVLKMRIYQEMSFKEISERTGVSINTALGRMRYALINLRKVI---------- 												
Dokdonia_donghaensis_DSW-1						MEVLAILIYKVV--------------------------------------TLV-GDEKSLAMLIARHKQRIYSFIY-SKVYDRDISEDIFQDTFIKVIKTLKGYNEEGKFLPWVMRIAHNLVIDHFRRNN-----IIEELPEDQKEVLKMRIYQEMSFKEISERTGVSINTALGRMRYALINLRKVI---------- 														
Zunongwangia_profunda_SM-A87					--------------------------------------------------VLV-GNELALSELIRRHQHRIYSFIY-SKVFDKDIAEDIFQDTFIKVINTLKGYNEEGKFLPWVMRIAHNLVIDHFRRNK-----VIRELPEDQLEVLTMRIYKEMSFKEISERTGVSINTALGRMRYALINLRKII---------- 															
Polaribacter_sp._LPB0003						--------------------------------------------------TLV-GKEASLSILINRHQQRLFSFIY-SKVKDRDITEDVFQDTFIKVIKTLKGYNEEGKFLPWVMRIAHNLVIDHFRKTK-----LVNELPEEQKEVLVMRMYKDMSFKEISENTGVSINTALGRMRYALINMRKII---------- 														
Winogradskyella_sp._J14-2						--------------------------------------------------ELV-GDESALSVLIERHKQKIYSFIY-SKVYDRDITEDIFQDTFIKVIRTLKGYNEEGKFLPWVMRIAHNLVIDHFRKNN-----VIEELPEDQKQVLLMRMYQDMSFKEISERTGVSINTALGRMRYALINMRKVI---------- 														
Dokdonia_sp._4H-3-7-5							--------------------------------------------------TLV-GDEQSLAMLIARHKQRIYSFIY-SKVYDRDISEDIFQDTFIKVIKTLKGYNEEGKFLPWTMRIAHNLVIDHFRRNN-----IIEELPEDQKEVLKMRIYQEMSFKEISDRTGVSINTALGRMRYALINMRKII---------- 													
Myroides_odoratimimus							--------------------------------------------------TLV-GGEEALEVLIKRHQSKIYGFIF-SKVSDAELANDIFQDTFIKVINTLKGYNEEGKFLPWVIRIAHNLVMDHYRREK-----LLKELPEDQRQVITMRMYQDLSFKEIAELTDVSINTALGRMRYALLNLRKLI---------- 													
Myroides_sp._ZB35								--------------------------------------------------TLV-GGEEALEVLIKRHQSKIYGFIF-SKVSDAELANDIFQDTFIKVINTLKGYNEEGKFLPWVIRIAHNLVMDHYRREK-----LLKELPEDQRQVITMRMYQDLSFKEIAELTDVSINTALGRMRYALLNLRKLI---------- 												
Myroides_sp._A21								--------------------------------------------------TLV-GGEEALEVLIKRHQSKIYGFIF-SKVSDAELANDIFQDTFIKVINTLKGYNEEGKFLPWVIRIAHNLVMDHYRREK-----LLKELPEDQRQVITMRMYQDLSFKEIAELTDVSINTALGRMRYALLNLRKLI---------- 												
Cellulophaga_algicola_DSM_14237					--------------------------------------------------VLV-GEEKALEILINRHNQRISSFIY-SKVLDRDITEDIFQDTFIKVIKTLRGYSEEGKFLPWVMRIAHNLVIDHFRKNK-----LIEELPEDQKEVLMMRIYKDMSFKEISENTGVSINTALGRMRYALINLRKVI---------- 															
Cellulophaga_baltica_18							--------------------------------------------------VLV-GEEKALEILINRHNQRISSFIY-SKVLDRDITEDIFQDTFIKVIKTLRGYSEEGKFLPWVMRIAHNLVIDHFRKNK-----LIEELPDDQKEVLMMRIYKDMSFKEISENTGVSINTALGRMRYALINLRKVI---------- 													
Cellulophaga_baltica_NN016038					--------------------------------------------------VLV-GEEKALEILINRHNQRISSFIY-SKVLDRDITEDIFQDTFIKVIKTLRGYSEEGKFLPWVMRIAHNLVIDHFRKNK-----LIEELPDDQKEVLMMRIYKDMSFKEISENTGVSINTALGRMRYALINLRKVI---------- 															
Winogradskyella_sp._PG-2						--------------------------------------------------ELV-GDEGSLSILIKRHKQRIYSFIY-SKVYDRDITEDVFQDTFIKVIRTLKGYNEEGKFLPWVMRIAHNLVIDHFRKNS-----VIEELPEDQKQVLLMRMYQDMSFKEISERTGVSINTALGRMRYALINMRKVI---------- 														
Salegentibacter_sp._T436						--------------------------------------------------VLV-GNEIALSKLINRHQHRIYSFIF-SKVFDRDVAEDIFQDTFIKVINTLKGYNEEGKFLPWVMRIAHNLVIDHFRRNK-----LIKELPEDQLEVLTMRIYKDMSFKEISERTGVSINTALGRMRYALINLRKII---------- 														
Myroides_profundi								--------------------------------------------------ALV-GGEEALEVLIKRHQSKIYGFIF-SKVSDAELANDIFQDTFIKVINTLKGYNEEGKFLPWVIRIAHNLVMDHYRREK-----LLKELPEDQRQVITMRMYQDLSFKEIAELTDVSINTALGRMRYALLNLRKLI---------- 												
Cellulophaga_lytica								--------------------------------------------------VLV-GDEKSLEVLINRHNQRISSFIY-SKVLDRDITEDIFQDTFIKVIKTLKGYSEEGKFLPWVMRIAHNLIIDHFRKNK-----LIEELPEDQKEVLLMRIYKDMSFKEISENTGVSINTALGRMRYALINMRKII---------- 												
Cellulophaga_lytica_DSM_7489					--------------------------------------------------VLV-GDEKSLEVLINRHNQRISSFIY-SKVLDRDITEDIFQDTFIKVIKTLKGYSEEGKFLPWVMRIAHNLIIDHFRKNK-----LIEELPEDQKEVLLMRIYKDMSFKEISENTGVSINTALGRMRYALINMRKII---------- 															
Gramella_flava_JLT2011							--------------------------------------------------FLV-GDENALAALINRHQHRIYSFIF-SKVFDKDIAEDIFQDTFIKVIRTLKGYNEEGKFLPWVMRIAHNLVIDHFRKNK-----LIKELPADQLEVLTMRIYKDMSFKEIAERTDVSINTALGRMRYALINLRKII---------- 													
Lacinutrix_venerupis							--------------------------------------------------VLI-GDESSLEILIKRHKQRIYSFIY-SKVYDRDIAEDIFQDTFIKVIRTLKGYNEEGKFLPWVMRIAHNLVIDHFRKNN-----LIEELPDDQKEVLVMRMYQDMSFKEISERTGVSINTALGRMRYALINMRKVI---------- 													
Muricauda_lutaonensis							--------------------------------------------------ILV-GDEKALETLINRHNQRISSFIY-SKVLDRDITEDIFQDTFIKVIKTLKGYSEEGKFLPWVMRIAHNLIIDHFRKNK-----LIEELPEDQKEVLMMRIYRDMSFKEISENTGVSINTALGRMRYALINLRKIV---------- 													
Polaribacter_reichenbachii						--------------------------------------------------TLV-GNESALGVLIKRHQQRLFSFIY-SKVKDKDITEDIFQDTFIKVIRTLKGYNEEGKFLPWVMRIAHNLVIDYFRKSN-----LVNELPDEQKDVLVMRMYKDMSFKEISENTGVSINTALGRMRYALINMRKLI---------- 														
Gramella_sp._LPB0144							--------------------------------------------------SLV-GNENALATLINRHHHRIYSFIF-SKVFDRDIAEDIFQDTFIKVIRTLKGYNEEGKFLPWVMRISHNLVIDHFRKNK-----LIKELPEDQLEVLTMRIYKDMSFKEISERTGVSINTALGRMRYALINLRKII---------- 													
Algibacter_alginolytica							--------------------------------------------------ILV-GNESSLETLINRHKQRIYSFIY-SKVYDRDITEDIFQDTFIKVIKTLKGYNEEGKFLPWVMRIAHNLVIDYFRKNS-----LINKLPDDQKEVLLMRIYDDMSFKEISDRTGVSINTALGRMRYALINLRKII---------- 													
Maribacter_sp._HTCC2170							--------------------------------------------------VLV-GDEKALEVLINRHNQRISSFIY-SKVLDRDITEDIFQDTFIKVIKTLKGYSEEGKFLPWVMRIAHNLIIDHFRKNK-----LIDELPDDQREVLFMRIYKDMSFKEISENTGVSINTALGRMRYALINLRKII---------- 													
Formosa_sp._Hel1_33_131							--------------------------------------------------TLV-GDEPSLSVLIKRHQQRLYSFIY-SKVYDRDVTEDVFQDTFIKVIRTLKGYNEEGKFLPWVMRIAHNLVIDHFRKNN-----LVEELPEEQKTVLVMRMYNDMSFKEISENTGVSINTALGRMRYALINLRKLI---------- 													
Prevotella_intermedia_17						--------------------------------------------------DLA-GDNRAFDLLLSRNQSKLFSYIL-FVVRNRDVADDIFQETFVKIITKLQGYKPSGKFSAWAMRIAHNVIMDWYRAQK-----MMEHLPASQREVVFMRFYQEMSFKEIAKTTGVSINTSLGRMRYAILNLRKMV---------- 														
Muricauda_ruestringensis_DSM_13258				--------------------------------------------------ILV-GDEKALEILINRHNQRITSFIY-SKVLDRDVAEDIFQDTFIKVIKTLKGYSEEGKFLPWVMRIAHNLVIDHFRKNK-----LIDELPDDQREVLIMRIYKDMSFKEISENTNVSINTALGRMRYALINLRKIV---------- 																
Hymenobacter_sp._PAMC_26554						--------------------------------------------------ALI-GREAAFAQLLQRHQARVFTTIH-LVVRDEDMAEDLTQDTFIKAIHTLKGYQDEGKFGSWLCRIAHNLAIDAFRRAK-----LIQELPAAQKEVLLMRHYGDMSFQEIADATGVSINTALGRMRYALINLRKKM-SLRVQRIAS 														
Lacinutrix_sp._5H-3-7-4							--------------------------------------------------TLV-GDESSLEVLIKRHKQRIYSFIY-SKVYDRDVAEDVFQDTFIKVIRTLKGYNEEGKFLPWVMRIAHNLVIDYFRKNN-----LIEELPCDQKEVLVMRMYQDMSFKEISERTGVSINTALGRMRYAIINMRKII---------- 													
Seonamhaeicola_sp._S2-3							--------------------------------------------------TLV-GEEYALEILIQRHKQKIYSFIY-SKVYDRDIAEDIFQDTFIKVIRTLKGYNEEGKFLPWVMRIAHNLVIDFFRKNN-----LVDELPDDQKEVLLMRMYNDMSFKEISERTGVSINTALGRMRYALINLRKII---------- 													
Formosa_sp._Hel3_A1_48							--------------------------------------------------QLV-GEESALSILINRHQQRLYGFIF-SKVYDRDVTEDIFQDTFIKVIRTLKGYNEQGKFLPWVMRIAHNLIIDYFRKNN-----LLEELPQDQKDVIKMRLYQDMSFKEISDNTGVSINTALGRMRYGLINLRKMI---------- 													
Hymenobacter_sp._DG25B							--------------------------------------------------ALI-GKEEAFELLLNRHKSRVFTTIM-LIVRDEAVAEDLLQDTFIKAIHTMKGYNEEGKFSSWIGRIAHNLAIDFFRREK-----LIQDLPAAQKEVLVMRHYGDMSFQEIADATGVSINTALGRMRYALINLRKKM-PVRVQRIAG 													
Hymenobacter_sp._DG25A							--------------------------------------------------ALI-GKEEAFELLLNRHKSRVFTTIM-LIVRDEAVAEDLLQDTFIKAIHTMKGYNEEGKFSSWIGRIAHNLAIDFFRREK-----LIQDLPAAQKEVLVMRHYGDMSFQEIADATGVSINTALGRMRYALINLRKKM-PVRVQRIAG 													
Elizabethkingia_miricola						--------------------------------------------------KLI-GNEAALEILLKRHQREIFTFIF-YKLGDEDLANDVFQDTFMKIIVTLKGYKDEGKFSLWAKRIAHNLVIDHYRQKS-----MIECLPENQREVLELRFFKELSFKEIAEHTNSSINTTLGRVRYALINLRKMM---------- 														
Elizabethkingia_anophelis_FMS-007				--------------------------------------------------KLI-GNEAALEILLKRHQRDIYTFIF-YKLGDEDLANDIFQDTFMKIIITLKGYKDEGKFSLWAKRIAHNLVIDHFRIKS-----MIECLPENQREVLELRFFKELSFKEIAEHTNSSINTTLGRVRYALINLRKMV---------- 																
Wenyingzhuangia_fucanilytica					--------------------------------------------------VLV-GNEDCLSELISRHQEKIFGYIY-SKTFDKELSDDLFQDTFIKIIHTLKGYNEEGKFLPWALRIAHNLTMDYYRDKK-----LIDFLPADQQEVLRMRIFMDSSFKEIAEHTNVSINTALGRMRYALINLRKIL---------- 															
Hymenobacter_swuensis_DY53						--------------------------------------------------ALI-GQENAFAQLLERHKARVFTTIM-LIVRDEDVAEDLLQDTFIKAIHTMKGYNEEGKFSSWICRIAHNLAIDCFRREK-----LIQELPAAQKEVLIMRHYGDMSFQEIADATGVSINTALGRMRYALINLRKKM-PVRVQRIAS 														
Nonlabens_sp._MIC269							--------------------------------------------------VLV-GKEYALEVLINRHKQKIYSFIF-SKVMDKDITEDVFQDTFIKVIRTLKGYNEEGKFLPWVMRIAHNLVIDHFRKNK-----LVEELPEDQKQVLKMRIYKEMSFKEIAEQTEVSINTALGRMRYALINLRKII---------- 													
Nonlabens_dokdonensis_DSW-6						--------------------------------------------------VLV-GSEKGLEVLITRHKQRIYSFIF-SKVMDRDITEDIFQDTFIKVIRTLKGYNEEGKFLPWVMRIAHNLVIDHFRRNK-----LVEELPADQKEVLTMRIFKEMSFKEIAACTDVSINTALGRMRYALINLRKVI---------- 														
Haliscomenobacter_hydrossis_DSM_1100			--------------------------------------------------QLI-GNERAFEELLNRHQQKIYTSIY-LFVKDQSLAEDIFQEVFIKIIDTLRGYNHEGKFLQWAMRISYNMCVDYFRRTK-----LVDMLPPEQREVVILRHYADMSFKEIAKLTRVSINTALGRMRYALINIRKMV---------- 																	
Flavobacterium_psychrophilum					--------------------------------------------------VLV-GDENSLSVLITRHQSKIYGFIY-SKVTDRDIADDIFQDTFIKVIKTLKNYNEEGKFLPWVMRISHNLIVDHFRRNK-----LIEELPDDQKEVLQMRIYQDLSFKEIADMTGVSINTALGRMRYALMNLRKVI---------- 															
Flavobacterium_sp._PK15							--------------------------------------------------LLV-GNEEALATLIKRHESKIYGFIY-SKVSDRDVANDIFQDTFIKVIKTLKNYNEEGKFLPWVMRIAHNLIIDYFRKNK-----LIEELPEDQKEVLVMRMYKDMSFKEISEITGVSINTSLGRMRYALMNLRKVI---------- 													
Flammeovirgaceae_bacterium_311					--------------------------------------------------ELV-GNEEAFKTLVERHKSRIYTAVY-LIVKDAEIAEDLLQDSFVKAINTIQGYNEEGKFLPWILRIAHNLAIDYFRKQK-----LIAELPDAQRDVLIRRHFMQMSFQEIADATGVSINTALGRMRYALINLRKKM---------- 															
Flavobacterium_psychrophilum_JIP02_86			--------------------------------------------------LLV-GDENALSILVKRHESKIFGFIY-SKVLDRDVANDIFQDTFIKVIKTLKNYNEEGKFLPWVMRIAHNLVIDHFRKAK-----LLKELPDDQREVVEMRIYQDLSFKEISESTGVSINTALGRMRYALINLRRII---------- 																	
Flavobacterium_psychrophilum_FPG3				--------------------------------------------------LLV-GDENALSILVKRHESKIFGFIY-SKVLDRDVANDIFQDTFIKVIKTLKNYNEEGKFLPWVMRIAHNLVIDHFRKAK-----LLKELPDDQREVVEMRIYQDLSFKEISESTGVSINTALGRMRYALINLRRII---------- 																
Flavobacterium_psychrophilum_FPG101				--------------------------------------------------LLV-GDENALSILVKRHESKIFGFIY-SKVLDRDVANDIFQDTFIKVIKTLKNYNEEGKFLPWVMRIAHNLVIDHFRKAK-----LLKELPDDQREVVEMRIYQDLSFKEISESTGVSINTALGRMRYALINLRRII---------- 																
Tenacibaculum_dicentrarchi						--------------------------------------------------VLV-GKELAIELLIKRHQQRLYSFIY-SKVQNRDTTEDLFQDTFIKVIKTLKGYNEEGKFLPWVMRISHNLIIDFFRKNN-----LLEELPEEQKEVLKMRIYNDMSFNEIAENTGVSINTALGRMRYALINMRKII---------- 														
Marivirga_tractuosa_DSM_4126					--------------------------------------------------QLV-GNEVAFEELVNRHKSRIFTTIY-MIVKDHYVAEDLMQEVFIKAIRTLKGYNEEGKFLPWILRIAHNLAIDKFRKNK-----LISELPEAQKQVLIMRHYMDMSFKEISDQTGVSINTALGRMRYALINLRKKM---------- 															
Riemerella_anatipestifer						--------------------------------------------------LLI-GNELALERLIERNQSDLFNFIF-YKVLDESLANDIFQDTFMKIIIKLKGYKDEGKFVLWAKRIAHNLIIDHYRLLS-----MIQLLPDNQKEVVKLRFFDGLSFKEIAEHTDCSINTTLGRVRYAVMNLRKIM---------- 														
Riemerella_anatipestifer_ATCC_11845___DSM_15868	--------------------------------------------------LLI-GNELALERLIERNQSDLFNFIF-YKVLDESLANDIFQDTFMKIIIKLKGYKDEGKFVLWAKRIAHNLIIDHYRLLS-----MIQLLPDNQKEVVKLRFFDGLSFKEIAEHTDCSINTTLGRVRYAVMNLRKIM---------- 																			
Riemerella_anatipestifer_RA-GD					--------------------------------------------------LLI-GNELALERLIERNQSDLFNFIF-YKVLDESLANDIFQDTFMKIIIKLKGYKDEGKFVLWAKRIAHNLIIDHYRLLS-----MIQLLPDNQKEVVKLRFFDGLSFKEIAEHTDCSINTTLGRVRYAVMNLRKIM---------- 															
Riemerella_anatipestifer_RA-CH-1				--------------------------------------------------LLI-GNELALERLIERNQSDLFNFIF-YKVLDESLANDIFQDTFMKIIIKLKGYKDEGKFVLWAKRIAHNLIIDHYRLLS-----MIQLLPDNQKEVVKLRFFDGLSFKEIAEHTDCSINTTLGRVRYAVMNLRKIM---------- 																
Riemerella_anatipestifer_RA-CH-2				--------------------------------------------------LLI-GNELALERLIERNQSDLFNFIF-YKVLDESLANDIFQDTFMKIIIKLKGYKDEGKFVLWAKRIAHNLIIDHYRLLS-----MIQLLPDNQKEVVKLRFFDGLSFKEIAEHTDCSINTTLGRVRYAVMNLRKIM---------- 																
Riemerella_anatipestifer_CH3					--------------------------------------------------LLI-GNELALERLIERNQSDLFNFIF-YKVLDESLANDIFQDTFMKIIIKLKGYKDEGKFVLWAKRIAHNLIIDHYRLLS-----MIQLLPDNQKEVVKLRFFDGLSFKEIAEHTDCSINTTLGRVRYAVMNLRKIM---------- 															
Riemerella_anatipestifer_Yb2					--------------------------------------------------LLI-GNELALERLIERNQSDLFNFIF-YKVLDESLANDIFQDTFMKIIIKLKGYKDEGKFVLWAKRIAHNLIIDHYRLLS-----MIQLLPDNQKEVVKLRFFDGLSFKEIAEHTDCSINTTLGRVRYAVMNLRKIM---------- 															
Fluviicola_taffensis_DSM_16823					--------------------------------------------------VLI-GDEKAFEVLLLRHKDKIFRSIY-HKLRDREIAEDIFQETFVKIIQTLKGYNEEGKFLPWAMRIAQNLVIDYFRKQG-----LIQHLPESQKEIIEKRIFQDLSFKDIAEAENISINTALGRMRYALINLRKLI---------- 															
Alistipes_finegoldii_DSM_17242					--------------------------------------------------VLL-GDQSAISKLIERHSRRVRDYIN-MMVKDRDVAEDIFQETFIKAVRVIDGYTDNGKFLSWVLRIAHNQVIDYFRAQR-----LVELLPAEQREVVMMRYFAGLSFKDIAEQTDVSINTALGRMRYALINLRRMI---------- 															
Lutibacter_sp._LP1								--------------------------------------------------LLV-GNEKSLEILIVRHKQRIFSFIL-SKIQDREISEDIFQDTFIKVINTLKGYNEEGKFLPWVMRIAHNLIIDHFRRNK-----LIEELPDDQKEVLLMRMYKDMSFKEIAENTAVSINTALGRMRYALINLRKLI---------- 												
Petrimonas_mucosa								--------------------------------------------------ELV-GNDRAFEVLLSRHKHPLFSYIL-YRVRNRDLADDIFQDTFIKAIFTIKGYTESGRFRAWITRIAHNLIVDYFRQER-----LVRHLPGSQREVLDMRYYQELSFKEIADKTGVSINTALGRMRYAILNMRKMA---------- 												
Tenacibaculum_sp._LPB0136						--------------------------------------------------TLV-GNELALETLIKRHKQRLYSFIY-SKIQNRDITEDIFQDTFIKVIRTLKGYNEEGKFLPWVMRISHNLVIDHFRKSN-----LIEELPEEQKEVLKMRIYNDMSFNEISENTGVSINTALGRMRYALINLRKII---------- 														
Aequorivita_sublithincola_DSM_14238				--------------------------------------------------FLV-GNESALSELVTRHKQRIYSFIY-SKVFDRDITEDIFQDTFIKVIKTLKGYNEEGKFLPWVMRIAHNLVIDHFRKNN-----LIEELPDDQKEVLMMRIYKDMSFKEISEQTGVSINTALGRMRYALINLRKVI---------- 																
Elizabethkingia_anophelis						--------------------------------------------------KLI-GNEAALEILLKRHQRDIYTFIF-YKIGDEDLANDIFQDTFMKIIITLKGYKDEGKFSLWAKRIAHNLVIDHFRIKS-----MIECLPENQREVLELRFFKELSFKEIAEHTNSSINTTLGRVRYALINLRKMA---------- 														
Elizabethkingia_anophelis_NUHP1					--------------------------------------------------KLI-GNEAALEILLKRHQRDIYTFIF-YKLGDEDLANDIFQDTFMKIIITLKGYKDEGKFSLWAKRIAHNLVIDHFRIKS-----MIECLPENQREVLELRFFKELSFKEIAEHTNSSINTTLGRVRYALINLRKMA---------- 															
Hymenobacter_sp._DG5B							--------------------------------------------------ALI-GQESAFSILLERHRSRAFTTIL-LIVRDEDVAEDLLQDTFIKAIHTLKGYNEEGKFAPWICRIAHNLAIDSFRRGK-----LIQELPAAQKEVLLMRHYGDMSFQEIADATGVSINTALGRMRYALINLRKKM-PLRVQRVAS 													
Chryseobacterium_sp._IHB_B_17019				--------------------------------------------------LLI-GDEEALSTLIHRHQRELFTFIF-YKINDEDLANDVFQDTFMKIIVMLKGYNEEGKFILWAKRIAHNLIIDHFRSKS-----MLQFLPQNQQEVIKLRFFDGLSFKEIADHTDMSINTTLGRVRYALINLRKIM---------- 																
Chryseobacterium_gallinarum						--------------------------------------------------LLI-GREEALSTLIHRHQRELFTFIF-YKINDEDLANDIFQDTFMKIIVMLKGYNEEGKFILWAKRIAHNLIIDHFRAKS-----MLQFLPLNQQEVIKLRFFDGLSFKEIADHTDMSINTTLGRVRYALINLRKIM---------- 														
Croceibacter_atlanticus_HTCC2559				--------------------------------------------------ALV-GDETALSTLINRHQQKLYSFIY-SKVFDRTITEDVFQDTFIKVIRTLKGYNEEGKFLPWVMRISHNLVIDHFRKNS-----LIHELPEDQKEVLIMRIYKDMSFKDIAEQTDVSINTALGRMRYALINLRKVI---------- 																
Flavobacteriaceae_bacterium_3519-10				--------------------------------------------------WLI-GNEKTLAVLIERHQKDLFSFIF-YKLMDEDLANDIFQDTFMKIIVTLKGYNEEGKFILWAKRIAHNLIIDHFRLKS-----MLVYLPANQQEVIRLRFFDGLSFKEIADQTDSSINTTLGRVRYALINLRKIM---------- 																
Chryseobacterium_sp._IHB_B_10212				--------------------------------------------------LLI-GDESALSTLIHRHQRELFTFIF-YKINDEDLANDVFQDTFMKIILMLKGYNEEGKFILWAKRIAYNLIIDHFRLKS-----MLQFLPQNQQEVIKLRFFDGLSFKEIADHTDMSINTTLGRVRYALINLRKIM---------- 																
bacterium_L21-Spi-D4							--------------------------------------------------DLV-GKDSSIEVLINRHKDRVFTYIL-LLVKNEELAEDIFQDTFVKVINSLRKYKDEGRFVSWVLRIGHNLVIDHFRKEK-----LVEQLPFEQRQVVVMRHYMGMSFKEISQHTNVSINTALGRMRYALINMRKMI---------- 													
Prevotella_ruminicola_23						--------------------------------------------------ELV-GNNHAFDELLSRTQDNIFSYII-RVVKDEELANELFQETFLKIISKIQHYTETGKLQWWMIRVAHNTVIDYYRDLK-----LMNALPAPQREVVYMRYFQDMSFKEIAEELGCSINTSLGRMRYALINMRKYS---------- 														
Cytophaga_hutchinsonii_ATCC_33406				--------------------------------------------------TLV-GNEEAFAELIKRHKSKVYSTIY-LIVKDRYLAEDLLQDVFIKVIHKMKGYNDEGKFLPWVVRIAHNLAIDYFRRNK-----LIHKLPESQREVVLMRHFSDMSFQEIADSTGVSINTALGRMRYALINLRKEL---------- 																
Sphingobacterium_sp._B29						--------------------------------------------------ELI-GQESGLEALLNRYKSKIYTSIY-MKVKDEYLAEDIFQETFIKIINTLKGYNEEGKFLPWAIRIAHNMIVDFFRKAK-----MIQKLPDDQKEVLIMRHFCDMSFKDIAEITEVSINTALGRMRYALSNLRKMI---------- 														
Chryseobacterium_sp._StRB126					------------AANIILRR------------------------------LLI-GDEGALSTLIHRHQRELFTFIF-YKINDEDLANDIFQDTFMKIIVMLKGYNEEGKFILWAKRISHNLIIDHFRAKS-----MLQFLPLNQQEVIKLRFFDGLSFKEIADHTDMSINTTLGRVRYALINLRKIM---------- 															
Mucinivorans_hirudinis							--------------------------------------------------VLL-GNSEAIEMLIERHRRKVYNYIL-MMVKNRSLADDIFQDTFIKVIQSIEGYADNGKFVSWVLRIAHNQIIDHFRSLK-----LVDLLPEEQREVVMLRHFVGMSFKEIAEQTNVSINTALGRMRYALINLRKLI---------- 													
Saprospira_grandis_str._Lewin					--------------------------------------------------DLI-GDEKSFENLLNKHKARIYTSIY-MFVKDKDLANDLFQETFIKIIDTFRGYNEEGKFLQWALRISYNLCVDHFRKNK-----LVDCLPKEQREVIILRHYAELSFKEIAQLTKVSINTALGRMRYALINIRRMI---------- 															
Belliella_baltica_DSM_15883						--------------------------------------------------ELI-GSEAAFEMLVEKYQSRVYTTIY-LIVKDQGVAEDLLQDVFIKVVQTLNDYNEEGKFQPWLMRIAHNLAIDYFRKSK-----LIDELPESQKQVLIMRHYMDLSFQEIAEQTGVSINTALGRMRYALINMRKKM---------- 														
Cyclobacterium_amurskyense						--------------------------------------------------ELI-GSEIAFERLVDKYKTKVYTTIL-MIVKEQGVAEDLLQDVFVKVVQTLNDYNEEGKFQPWLMRIAHNLAIDHFRKMK-----LIEELPESQKQVLIMRHYMDLSFQEIAEQTGVSINTALGRMRYALINLRKKL---------- 														
Cyclobacterium_marinum_DSM_745					--------------------------------------------------ELI-GSEIAFERLVDKYKTKVYTTIL-MIVKEQGVAEDLLQDVFVKVVQTLNDYNEEGKFQPWLMRIAHNLAIDHFRKMK-----LIEELPESQKQVLIMRHYMDLSFQEIAEQTGVSINTALGRMRYALINLRKKL---------- 															
Flavobacterium_columnare						--------------------------------------------------LLV-GNENALAQLIDRHQTKIYGFIY-SKVQDNEIANDIFQDVFIKVIKTLKKYNEEGKFLPWVMRIAHNLIIDTFRREK-----LIEELPEDQRQVLEMRIYDDLSFKEIAEITGVSINTALGRMRYALLNMRRSI---------- 														
Flavobacterium_columnare_ATCC_49512				--------------------------------------------------LLV-GNENALAQLIDRHQTKIYGFIY-SKVQDNEIANDIFQDVFIKVIKTLKKYNEEGKFLPWVMRIAHNLIIDTFRREK-----LIEELPEDQRQVLEMRIYDDLSFKEIAEITGVSINTALGRMRYALLNMRRSI---------- 																
Weeksella_virosa_DSM_16922						--------------------------------------------------VII-GNESALETLINRYKTRIYSSIY-NKVLNRDVAEDIFQDTFVKVILTLKGYNEEGKFYPWVQRIAHNLTIDYFRANK-----LIDCLPADQKEVLILRIFRDLTFKEIAEETEVSINTALGRMRYALINLRKLI---------- 														
Rhodothermus_marinus_DSM_4252					--------------------------------------------------QLV-GDAQAFRRLVERHQERIYGYLL-GMVRDPEVASDLFQETFLRVLAALRAYTRQGRWLAWVLRIARNAALDYLRSRR-----CIERLPPEQREVLLLRQEAELTFREIAELTGVSINTALGRMRYALINLRKMM---------- 															
Rhodothermus_marinus_SG0.5JP17-172				--------------------------------------------------QLV-GDAQAFRRLVERHQERIYGYLL-GMVRDPEVANDLFQETFLRVLAALRAYTRQGRWLAWVLRIARNAALDYLRSRR-----CIERLPPEQREVLLLRQEAELTFREIAELTGVSINTALGRMRYALINLRKMM---------- 																
Bacteroides_salanitronis_DSM_18170				--------------------------------------------------QLV-GNVSAFNTLLIRYIPKIRQAVR-RFLSNSEDINDVLQDICIHVGTKLKNYNENGKFSGWLTCVVANYMCSYCRKKK-----SVEELPDELKKLVEMKFKEKMTLQAIADKLGMKKTTVAAKLNSAYRKLEKSM---------- 																
Bacteroides_ovatus								--------------------------------------------------QLL-GNKNAFEALYRGYNARIYNFVL-SMVSNAGVAKDITQDIFLHIWEK--LIDLEGNFDGYLFKISQNMVYHYVRRELDYLFLLLEELPPARREVFMLYWKSGLNYREIADQLNISEKTVATQVHRSLDFLRDKL---------- 												
Bacteroides_ovatus_V975							--------------------------------------------------QLL-GNKNAFEALYRGYNARIYNFVL-SMVSNAGVAKDITQDIFLHIWEK--LIDLEGNFDGYLFKISQNMVYHYVRRELDYLFLLLEELPPARREVFMLYWKSGLNYREIADQLNISEKTVATQVHRSLDFLRDKL---------- 													
Bacteroides_cellulosilyticus					--------------------------------------------------TLV-GNNEAFDILLNRYKDRLYAYIY-YTVRNEELAEDIFQETFTKAIVTIQGYNENGKFPAWLTRIAHNLIIDCFRQEK-----LMKHLPDEQREVVHMRFYQDLSFKEIAEMTGVSINTSLGRMRYAILNLRRMA---------- 															
Psychroflexus_torquis_ATCC_700755				--------------------------------------------------ILV-GDEKSLSTLINRHQQKIFSFIF-SKVYDKDLAEDIFQDTFIKVIRTLKGYNEEGKFLPWVMRIAHNLVIDHFRKSN-----LIKELPQDQLEVLEMRIFKEMSFKEIAFKTDVSINTALGRMRYALINLRKII---------- 																
Capnocytophaga_canimorsus_Cc5					--------------------------------------------------TLIETKAKAFEYLVERYQRKLYWHIR-HLVLSHDDTDDILQETFIKVFKSID-FREESSLFSWMYRIATNQALDFLKKKA-----AIACLPEKQQIVFKMKYFEELKYEEISAILGTSVGALKASYHHAVEKIKIYV---------- 															
Bacteroides_caecimuris							--------------------------------------------------SLV-KNTKAFDQLVGKYQSPIRRFFLNLTCGDSELSDDLAQDTFIKAYTNIA-FRNLSSFSTWLYRIAYNVFYDYIRSRK-----SLKMLKEVERTCIMLFYMEDISIDKIAGIVGIPSGTVKSHLSRGKEKLATYLR--------- 													
Bacteroides_helcogenes_P_36-108					--------------------------------------------------EVLSTQKRGFEMIVARYSEQLYWQIR-RMVLSHEDADDLLQNTFIKAWMNID-FRAEAKLSTWLYRIALNECLTFLNKQR-----ALLSLPEKQRMVFNLKYYQEMKYEEMSDIFGTSVGALKASYHHAVKKIEKFL---------- 															
Odoribacter_splanchnicus_DSM_20712				--------------------------------------------------EIIKREQEAFRLLVNKYKERLYWHIR-KIVINHDDTDDLLQNVFVKIWQGLQ-FRNDSKLYTWMYRIATNESLNFLNEKS-----AILTLSERQRLIFNMKYFDDMPYEDMADVLGVAVGTLKATYHNAVKKIEENL---------- 																
Bacteroidales_bacterium_CF						--------------------------------------------------DILGKENYAFNLIVRKYSERLYWHIK-KMVISHDDANDLLQNTFIKAWNALP-FREESRLFTWLYRIATNEVLTFLKKKQ-----AILKLPEKQRIVFNMRYFDELKYEEISEILGTSVGALKASYHHAAKKIEESI---------- 														
Capnocytophaga_sp._oral_taxon_323				--------------------------------------------------RLI-NDRLAQKQLYDQYAPALLSVCR-LYISDLQFAEDALLKAFFKIFTSLS-YEEQEHFYAWIRRITVNECIDFLKSKA-----FIDKLPSACRTVFNLYVFENESHKQIAEKLGISEGTSKSQLAYAKKLLQQYV---------- 																
Bacteroides_dorei_CL03T12C01					--------------------------------------------------EIIARQKEAFECIVNEYSEQLYWQIR-RMVLSHEDANDLLQNTFIKAWTNLE-FRAEAKMSTWLYRIALNECLTFLNKQR-----ALLTLPEKQRIVFNLKYFQEMKYEDMSEILGTSIGALKASYHHAVKKIENFL---------- 															
Bacteroides_dorei								--------------------------------------------------EIIARQKEAFECIVNEYSEQLYWQIR-RMVLSHEDANDLLQNTFIKAWTNLE-FRAEAKISTWLYRIALNECLTFLNKQR-----ALLTLPEKQRIVFNLKYFQEMKYEDMSEILGTSIGALKASYHHAVKKIENFL---------- 												
Ornithobacterium_rhinotracheale_DSM_15997		--------------------------------------------------TLI-GKQSAQTTLMNLLWDKVHYYVL-SKIQNKADAEDISIKTFTKVFQKLK-YNEDFDFTTWVRAIAHNTMIDYIRKKP-----HVAKLPAIYQEIIRLRYLEEKTYNQIAQ----ELNLSLSNVKVRLLRAKALL---------- 																		
Ornithobacterium_rhinotracheale_ORT-UMN_88		--------------------------------------------------TLI-GKQSAQTTLMNLLWDKVHYYVL-SKIQNKADAEDISIKTFTKVFQKLK-YNEDFDFTTWVRAIAHNTMIDYIRKKP-----HVAKLPAIYQEIIRLRYLEEKTYNQIAQ----ELNLSLSNVKVRLLRAKALL----------																		 
    ;
end;

begin mrbayes;
   set autoclose=yes nowarnings=no autoreplace=no;
   lset rates=invgamma;
   prset aamodelpr=fixed(lg);
   mcmc ngen=50000000 samplefreq=5000 printfreq=5000 Mcmcdiagn=yes Diagnfreq=5000 append=yes;
   sump;
   sumt;
end;
