# Supplementary material for: Phylogenetic comparison between Type IX Secretion System (T9SS) protein components suggests evidence of horizontal gene transfer
Source: PeerJ. 2020 Jun 26;8:e9019. doi: 10.7717/peerj.9019 (PMC7323717; doi:10.7717/peerj.9019)
Supplement: Supplemental Information 1 — T9SS components sequences, alignment of each T9SS protein family, NEX files used as input for MrBayes tool, genome annotation (GFF) file for Porphyromonas gingivalis and detailed Bayesian Inference trees with support values. [file peerj-08-9019-s001.zip › supplemental/Supplemental files/Supplemental Data S4/annotation_file_2.gff]

##gff-version 3
#!gff-spec-version 1.21
#!processor NCBI annotwriter
#!genome-build ASM1050v1
#!genome-build-accession NCBI_Assembly:GCA_000010505.1
##sequence-region AP009380.1 1 2354886
##species https://www.ncbi.nlm.nih.gov/Taxonomy/Browser/wwwtax.cgi?id=431947
AP009380.1	DDBJ	region	1	2354886	.	+	.	ID=id0;Dbxref=taxon:431947;Is_circular=true;gbkey=Src;mol_type=genomic DNA;strain=ATCC 33277
AP009380.1	DDBJ	gene	1	1422	.	+	.	ID=gene0;Name=dnaA;gbkey=Gene;gene=dnaA;gene_biotype=protein_coding;locus_tag=PGN_0001
AP009380.1	DDBJ	CDS	1	1422	.	+	0	ID=cds0;Parent=gene0;Dbxref=NCBI_GP:BAG32520.1;Name=BAG32520.1;gbkey=CDS;gene=dnaA;product=chromosomal replication initiator protein DnaA;protein_id=BAG32520.1;transl_table=11
AP009380.1	DDBJ	gene	1435	2007	.	+	.	ID=gene1;Name=PGN_0002;gbkey=Gene;gene_biotype=protein_coding;locus_tag=PGN_0002
AP009380.1	DDBJ	CDS	1435	2007	.	+	0	ID=cds1;Parent=gene1;Dbxref=NCBI_GP:BAG32521.1;Name=BAG32521.1;gbkey=CDS;product=conserved hypothetical protein;protein_id=BAG32521.1;transl_table=11
AP009380.1	DDBJ	gene	2009	3028	.	-	.	ID=gene2;Name=PGN_0003;gbkey=Gene;gene_biotype=protein_coding;locus_tag=PGN_0003
AP009380.1	DDBJ	CDS	2009	3028	.	-	0	ID=cds2;Parent=gene2;Dbxref=NCBI_GP:BAG32522.1;Name=BAG32522.1;gbkey=CDS;product=conserved hypothetical protein;protein_id=BAG32522.1;transl_table=11
AP009380.1	DDBJ	gene	3108	3812	.	+	.	ID=gene3;Name=PGN_0004;gbkey=Gene;gene_biotype=protein_coding;locus_tag=PGN_0004
AP009380.1	DDBJ	CDS	3108	3812	.	+	0	ID=cds3;Parent=gene3;Dbxref=NCBI_GP:BAG32523.1;Name=BAG32523.1;gbkey=CDS;product=putative nicotinate mononucleotide:5%2C6-dimethylbenzimidazole phosphoribosyltransferase;protein_id=BAG32523.1;transl_table=11
AP009380.1	DDBJ	gene	3887	5041	.	-	.	ID=gene4;Name=PGN_0005;gbkey=Gene;gene_biotype=protein_coding;locus_tag=PGN_0005
AP009380.1	DDBJ	CDS	3887	5041	.	-	0	ID=cds4;Parent=gene4;Dbxref=NCBI_GP:BAG32524.1;Name=BAG32524.1;gbkey=CDS;product=conserved hypothetical protein;protein_id=BAG32524.1;transl_table=11
AP009380.1	DDBJ	gene	5094	6473	.	-	.	ID=gene5;Name=PGN_0006;gbkey=Gene;gene_biotype=protein_coding;locus_tag=PGN_0006
AP009380.1	DDBJ	CDS	5094	6473	.	-	0	ID=cds5;Parent=gene5;Dbxref=NCBI_GP:BAG32525.1;Name=BAG32525.1;gbkey=CDS;product=putative Na+driven multidrug efflux pump;protein_id=BAG32525.1;transl_table=11
AP009380.1	DDBJ	gene	6487	6642	.	+	.	ID=gene6;Name=PGN_0007;gbkey=Gene;gene_biotype=protein_coding;locus_tag=PGN_0007
AP009380.1	DDBJ	CDS	6487	6642	.	+	0	ID=cds6;Parent=gene6;Dbxref=NCBI_GP:BAG32526.1;Name=BAG32526.1;gbkey=CDS;product=hypothetical protein;protein_id=BAG32526.1;transl_table=11
AP009380.1	DDBJ	gene	6601	6677	.	-	.	ID=gene7;Name=PGN_t0001;gbkey=Gene;gene_biotype=tRNA;locus_tag=PGN_t0001
AP009380.1	DDBJ	tRNA	6601	6677	.	-	.	ID=rna0;Parent=gene7;gbkey=tRNA;product=tRNA-Asn
AP009380.1	DDBJ	exon	6601	6677	.	-	.	ID=id1;Parent=rna0;gbkey=tRNA;product=tRNA-Asn
AP009380.1	DDBJ	gene	6700	6773	.	-	.	ID=gene8;Name=PGN_t0002;gbkey=Gene;gene_biotype=tRNA;locus_tag=PGN_t0002
AP009380.1	DDBJ	tRNA	6700	6773	.	-	.	ID=rna1;Parent=gene8;gbkey=tRNA;product=tRNA-Asn
AP009380.1	DDBJ	exon	6700	6773	.	-	.	ID=id2;Parent=rna1;gbkey=tRNA;product=tRNA-Asn
AP009380.1	DDBJ	gene	7400	9979	.	+	.	ID=gene9;Name=clpC;gbkey=Gene;gene=clpC;gene_biotype=protein_coding;locus_tag=PGN_0008
AP009380.1	DDBJ	CDS	7400	9979	.	+	0	ID=cds7;Parent=gene9;Dbxref=NCBI_GP:BAG32527.1;Name=BAG32527.1;gbkey=CDS;gene=clpC;product=ATP-dependent Clp protease ATP-binding subunit ClpC;protein_id=BAG32527.1;transl_table=11
AP009380.1	DDBJ	gene	10119	13130	.	+	.	ID=gene10;Name=PGN_0009;gbkey=Gene;gene_biotype=protein_coding;locus_tag=PGN_0009
AP009380.1	DDBJ	CDS	10119	13130	.	+	0	ID=cds8;Parent=gene10;Dbxref=NCBI_GP:BAG32528.1;Name=BAG32528.1;gbkey=CDS;product=glycosyl hydrolase family 3;protein_id=BAG32528.1;transl_table=11
AP009380.1	DDBJ	gene	13178	14206	.	+	.	ID=gene11;Name=PGN_0010;gbkey=Gene;gene_biotype=protein_coding;locus_tag=PGN_0010
AP009380.1	DDBJ	CDS	13178	14206	.	+	0	ID=cds9;Parent=gene11;Dbxref=NCBI_GP:BAG32529.1;Name=BAG32529.1;gbkey=CDS;product=probable L-threonine-O-3-phosphate decarboxylase;protein_id=BAG32529.1;transl_table=11
AP009380.1	DDBJ	gene	14216	14986	.	+	.	ID=gene12;Name=PGN_0011;gbkey=Gene;gene_biotype=protein_coding;locus_tag=PGN_0011
AP009380.1	DDBJ	CDS	14216	14986	.	+	0	ID=cds10;Parent=gene12;Dbxref=NCBI_GP:BAG32530.1;Name=BAG32530.1;gbkey=CDS;product=conserved hypothetical protein;protein_id=BAG32530.1;transl_table=11
AP009380.1	DDBJ	gene	15571	16920	.	+	.	ID=gene13;Name=PGN_0012;gbkey=Gene;gene_biotype=protein_coding;locus_tag=PGN_0012
AP009380.1	DDBJ	CDS	15571	16920	.	+	0	ID=cds11;Parent=gene13;Dbxref=NCBI_GP:BAG32531.1;Name=BAG32531.1;gbkey=CDS;product=two-component system response regulator;protein_id=BAG32531.1;transl_table=11
AP009380.1	DDBJ	gene	16930	18267	.	+	.	ID=gene14;Name=PGN_0013;gbkey=Gene;gene_biotype=protein_coding;locus_tag=PGN_0013
AP009380.1	DDBJ	CDS	16930	18267	.	+	0	ID=cds12;Parent=gene14;Dbxref=NCBI_GP:BAG32532.1;Name=BAG32532.1;gbkey=CDS;product=putative two-component system sensor histidine kinase;protein_id=BAG32532.1;transl_table=11
AP009380.1	DDBJ	gene	18271	20517	.	+	.	ID=gene15;Name=PGN_0014;gbkey=Gene;gene_biotype=protein_coding;locus_tag=PGN_0014
AP009380.1	DDBJ	CDS	18271	20517	.	+	0	ID=cds13;Parent=gene15;Dbxref=NCBI_GP:BAG32533.1;Name=BAG32533.1;gbkey=CDS;product=conserved hypothetical protein;protein_id=BAG32533.1;transl_table=11
AP009380.1	DDBJ	gene	20602	21306	.	+	.	ID=gene16;Name=PGN_0015;gbkey=Gene;gene_biotype=protein_coding;locus_tag=PGN_0015
AP009380.1	DDBJ	CDS	20602	21306	.	+	0	ID=cds14;Parent=gene16;Dbxref=NCBI_GP:BAG32534.1;Name=BAG32534.1;gbkey=CDS;product=probable transcriptional regulator;protein_id=BAG32534.1;transl_table=11
AP009380.1	DDBJ	gene	21292	22293	.	-	.	ID=gene17;Name=PGN_0016;gbkey=Gene;gene_biotype=protein_coding;locus_tag=PGN_0016
AP009380.1	DDBJ	CDS	21292	22293	.	-	0	ID=cds15;Parent=gene17;Dbxref=NCBI_GP:BAG32535.1;Name=BAG32535.1;gbkey=CDS;product=putative TIM-barrel protein;protein_id=BAG32535.1;transl_table=11
AP009380.1	DDBJ	gene	22290	23966	.	-	.	ID=gene18;Name=PGN_0017;gbkey=Gene;gene_biotype=protein_coding;locus_tag=PGN_0017
AP009380.1	DDBJ	CDS	22290	23966	.	-	0	ID=cds16;Parent=gene18;Dbxref=NCBI_GP:BAG32536.1;Name=BAG32536.1;gbkey=CDS;product=sulfate transporter permease;protein_id=BAG32536.1;transl_table=11
AP009380.1	DDBJ	gene	24234	24404	.	-	.	ID=gene19;Name=PGN_0018;gbkey=Gene;gene_biotype=protein_coding;locus_tag=PGN_0018
AP009380.1	DDBJ	CDS	24234	24404	.	-	0	ID=cds17;Parent=gene19;Dbxref=NCBI_GP:BAG32537.1;Name=BAG32537.1;gbkey=CDS;product=hypothetical protein;protein_id=BAG32537.1;transl_table=11
AP009380.1	DDBJ	gene	24770	24880	.	+	.	ID=gene20;Name=PGN_0019;gbkey=Gene;gene_biotype=protein_coding;locus_tag=PGN_0019
AP009380.1	DDBJ	CDS	24770	24880	.	+	0	ID=cds18;Parent=gene20;Dbxref=NCBI_GP:BAG32538.1;Name=BAG32538.1;gbkey=CDS;product=hypothetical protein;protein_id=BAG32538.1;transl_table=11
AP009380.1	DDBJ	gene	24952	25608	.	+	.	ID=gene21;Name=PGN_0020;gbkey=Gene;gene_biotype=protein_coding;locus_tag=PGN_0020
AP009380.1	DDBJ	CDS	24952	25608	.	+	0	ID=cds19;Parent=gene21;Dbxref=NCBI_GP:BAG32539.1;Name=BAG32539.1;gbkey=CDS;product=probable DNA-binding protein;protein_id=BAG32539.1;transl_table=11
AP009380.1	DDBJ	gene	25677	26336	.	+	.	ID=gene22;Name=PGN_0021;gbkey=Gene;gene_biotype=protein_coding;locus_tag=PGN_0021
AP009380.1	DDBJ	CDS	25677	26336	.	+	0	ID=cds20;Parent=gene22;Dbxref=NCBI_GP:BAG32540.1;Name=BAG32540.1;gbkey=CDS;product=probable hydrolase;protein_id=BAG32540.1;transl_table=11
AP009380.1	DDBJ	gene	26349	29825	.	+	.	ID=gene23;Name=porU;gbkey=Gene;gene=porU;gene_biotype=protein_coding;locus_tag=PGN_0022
AP009380.1	DDBJ	CDS	26349	29825	.	+	0	ID=cds21;Parent=gene23;Dbxref=NCBI_GP:BAG32541.1;Name=BAG32541.1;gbkey=CDS;gene=porU;product=Por secretion system protein porU;protein_id=BAG32541.1;transl_table=11
AP009380.1	DDBJ	gene	29901	31076	.	+	.	ID=gene24;Name=porV;gbkey=Gene;gene=porV;gene_biotype=protein_coding;locus_tag=PGN_0023
AP009380.1	DDBJ	CDS	29901	31076	.	+	0	ID=cds22;Parent=gene24;Dbxref=NCBI_GP:BAG32542.1;Name=BAG32542.1;gbkey=CDS;gene=porV;product=Por secretion system protein porV (pg27%2C lptO);protein_id=BAG32542.1;transl_table=11
AP009380.1	DDBJ	gene	31083	31571	.	+	.	ID=gene25;Name=PGN_0024;gbkey=Gene;gene_biotype=protein_coding;locus_tag=PGN_0024
AP009380.1	DDBJ	CDS	31083	31571	.	+	0	ID=cds23;Parent=gene25;Dbxref=NCBI_GP:BAG32543.1;Name=BAG32543.1;gbkey=CDS;product=putative 2C-methyl-D-erythritol 2%2C4-cyclodiphosphate synthase;protein_id=BAG32543.1;transl_table=11
AP009380.1	DDBJ	gene	31674	32216	.	-	.	ID=gene26;Name=PGN_0025;gbkey=Gene;gene_biotype=protein_coding;locus_tag=PGN_0025
AP009380.1	DDBJ	CDS	31674	32216	.	-	0	ID=cds24;Parent=gene26;Dbxref=NCBI_GP:BAG32544.1;Name=BAG32544.1;gbkey=CDS;product=probable SpoU rRNA methylase family protein;protein_id=BAG32544.1;transl_table=11
AP009380.1	DDBJ	gene	32732	32805	.	+	.	ID=gene27;Name=PGN_t0003;gbkey=Gene;gene_biotype=tRNA;locus_tag=PGN_t0003
AP009380.1	DDBJ	tRNA	32732	32805	.	+	.	ID=rna2;Parent=gene27;gbkey=tRNA;product=tRNA-Gln
AP009380.1	DDBJ	exon	32732	32805	.	+	.	ID=id3;Parent=rna2;gbkey=tRNA;product=tRNA-Gln
AP009380.1	DDBJ	gene	33069	33545	.	+	.	ID=gene28;Name=PGN_0026;gbkey=Gene;gene_biotype=protein_coding;locus_tag=PGN_0026
AP009380.1	DDBJ	CDS	33069	33545	.	+	0	ID=cds25;Parent=gene28;Dbxref=NCBI_GP:BAG32545.1;Name=BAG32545.1;gbkey=CDS;product=putative cytidine deaminase;protein_id=BAG32545.1;transl_table=11
AP009380.1	DDBJ	mobile_genetic_element	33660	34997	.	+	.	ID=id4;gbkey=mobile_element;mobile_element_type=insertion sequence:ISPg1_01
AP009380.1	DDBJ	inverted_repeat	33660	33671	.	+	.	ID=id5;Note=12nt inverted repeat;gbkey=repeat_region;rpt_type=inverted
AP009380.1	DDBJ	gene	33765	34850	.	+	.	ID=gene29;Name=PGN_0027;gbkey=Gene;gene_biotype=protein_coding;locus_tag=PGN_0027
AP009380.1	DDBJ	CDS	33765	34850	.	+	0	ID=cds26;Parent=gene29;Dbxref=NCBI_GP:BAG32546.1;Name=BAG32546.1;gbkey=CDS;product=transposase in ISPg1;protein_id=BAG32546.1;transl_table=11
AP009380.1	DDBJ	gene	34875	35024	.	+	.	ID=gene30;Name=PGN_0028;gbkey=Gene;gene_biotype=protein_coding;locus_tag=PGN_0028
AP009380.1	DDBJ	CDS	34875	35024	.	+	0	ID=cds27;Parent=gene30;Dbxref=NCBI_GP:BAG32547.1;Name=BAG32547.1;gbkey=CDS;product=hypothetical protein;protein_id=BAG32547.1;transl_table=11
AP009380.1	DDBJ	inverted_repeat	34986	34997	.	-	.	ID=id6;Note=12nt inverted repeat;gbkey=repeat_region;rpt_type=inverted
AP009380.1	DDBJ	mobile_genetic_element	34998	35146	.	+	.	ID=id7;gbkey=mobile_element;mobile_element_type=MITE:partial_MITE239_01
AP009380.1	DDBJ	inverted_repeat	35125	35146	.	-	.	ID=id8;Note=22nt inverted repeat;gbkey=repeat_region;rpt_type=inverted
AP009380.1	DDBJ	gene	35420	36004	.	-	.	ID=gene31;Name=PGN_0029;gbkey=Gene;gene_biotype=protein_coding;locus_tag=PGN_0029
AP009380.1	DDBJ	CDS	35420	36004	.	-	0	ID=cds28;Parent=gene31;Dbxref=NCBI_GP:BAG32548.1;Name=BAG32548.1;gbkey=CDS;product=conserved hypothetical protein;protein_id=BAG32548.1;transl_table=11
AP009380.1	DDBJ	gene	36142	38688	.	-	.	ID=gene32;Name=PGN_0030;gbkey=Gene;gene_biotype=protein_coding;locus_tag=PGN_0030
AP009380.1	DDBJ	CDS	36142	38688	.	-	0	ID=cds29;Parent=gene32;Dbxref=NCBI_GP:BAG32549.1;Name=BAG32549.1;gbkey=CDS;product=beta-mannosidase;protein_id=BAG32549.1;transl_table=11
AP009380.1	DDBJ	gene	38757	40055	.	-	.	ID=gene33;Name=PGN_0031;gbkey=Gene;gene_biotype=protein_coding;locus_tag=PGN_0031
AP009380.1	DDBJ	CDS	38757	40055	.	-	0	ID=cds30;Parent=gene33;Dbxref=NCBI_GP:BAG32550.1;Name=BAG32550.1;gbkey=CDS;product=conserved hypothetical protein with RmuC domain;protein_id=BAG32550.1;transl_table=11
AP009380.1	DDBJ	gene	40103	40276	.	+	.	ID=gene34;Name=PGN_0032;gbkey=Gene;gene_biotype=protein_coding;locus_tag=PGN_0032
AP009380.1	DDBJ	CDS	40103	40276	.	+	0	ID=cds31;Parent=gene34;Dbxref=NCBI_GP:BAG32551.1;Name=BAG32551.1;gbkey=CDS;product=conserved hypothetical protein;protein_id=BAG32551.1;transl_table=11
AP009380.1	DDBJ	gene	40685	40999	.	-	.	ID=gene35;Name=PGN_0033;gbkey=Gene;gene_biotype=protein_coding;locus_tag=PGN_0033
AP009380.1	DDBJ	CDS	40685	40999	.	-	0	ID=cds32;Parent=gene35;Dbxref=NCBI_GP:BAG32552.1;Name=BAG32552.1;gbkey=CDS;product=thioredoxin;protein_id=BAG32552.1;transl_table=11
AP009380.1	DDBJ	gene	41048	44734	.	-	.	ID=gene36;Name=PGN_0034;gbkey=Gene;gene_biotype=protein_coding;locus_tag=PGN_0034
AP009380.1	DDBJ	CDS	41048	44734	.	-	0	ID=cds33;Parent=gene36;Dbxref=NCBI_GP:BAG32553.1;Name=BAG32553.1;gbkey=CDS;product=DNA polymerase III alpha subunit;protein_id=BAG32553.1;transl_table=11
AP009380.1	DDBJ	gene	45013	45378	.	+	.	ID=gene37;Name=rplS;gbkey=Gene;gene=rplS;gene_biotype=protein_coding;locus_tag=PGN_0035
AP009380.1	DDBJ	CDS	45013	45378	.	+	0	ID=cds34;Parent=gene37;Dbxref=NCBI_GP:BAG32554.1;Name=BAG32554.1;gbkey=CDS;gene=rplS;product=50S ribosomal protein L19;protein_id=BAG32554.1;transl_table=11
AP009380.1	DDBJ	gene	45792	46055	.	+	.	ID=gene38;Name=PGN_0036;gbkey=Gene;gene_biotype=protein_coding;locus_tag=PGN_0036
AP009380.1	DDBJ	CDS	45792	46055	.	+	0	ID=cds35;Parent=gene38;Dbxref=NCBI_GP:BAG32555.1;Name=BAG32555.1;gbkey=CDS;product=hypothetical protein;protein_id=BAG32555.1;transl_table=11
AP009380.1	DDBJ	gene	46140	46259	.	+	.	ID=gene39;Name=PGN_0037;gbkey=Gene;gene_biotype=protein_coding;locus_tag=PGN_0037
AP009380.1	DDBJ	CDS	46140	46259	.	+	0	ID=cds36;Parent=gene39;Dbxref=NCBI_GP:BAG32556.1;Name=BAG32556.1;gbkey=CDS;product=conserved hypothetical protein;protein_id=BAG32556.1;transl_table=11
AP009380.1	DDBJ	gene	46617	47897	.	+	.	ID=gene40;Name=PGN_0038;gbkey=Gene;gene_biotype=protein_coding;locus_tag=PGN_0038
AP009380.1	DDBJ	CDS	46617	47897	.	+	0	ID=cds37;Parent=gene40;Dbxref=NCBI_GP:BAG32557.1;Name=BAG32557.1;gbkey=CDS;product=serine hydroxymethyltransferase;protein_id=BAG32557.1;transl_table=11
AP009380.1	DDBJ	gene	48048	50387	.	+	.	ID=gene41;Name=PGN_0039;gbkey=Gene;gene_biotype=protein_coding;locus_tag=PGN_0039
AP009380.1	DDBJ	CDS	48048	50387	.	+	0	ID=cds38;Parent=gene41;Dbxref=NCBI_GP:BAG32558.1;Name=BAG32558.1;gbkey=CDS;product=beta-hexosaminidase;protein_id=BAG32558.1;transl_table=11
AP009380.1	DDBJ	gene	50737	50850	.	-	.	ID=gene42;Name=PGN_0040;gbkey=Gene;gene_biotype=protein_coding;locus_tag=PGN_0040
AP009380.1	DDBJ	CDS	50737	50850	.	-	0	ID=cds39;Parent=gene42;Dbxref=NCBI_GP:BAG32559.1;Name=BAG32559.1;gbkey=CDS;product=hypothetical protein;protein_id=BAG32559.1;transl_table=11
AP009380.1	DDBJ	gene	51051	53105	.	+	.	ID=gene43;Name=htpG;gbkey=Gene;gene=htpG;gene_biotype=protein_coding;locus_tag=PGN_0041
AP009380.1	DDBJ	CDS	51051	53105	.	+	0	ID=cds40;Parent=gene43;Dbxref=NCBI_GP:BAG32560.1;Name=BAG32560.1;gbkey=CDS;gene=htpG;product=heat shock protein 90;protein_id=BAG32560.1;transl_table=11
AP009380.1	DDBJ	gene	53288	54142	.	-	.	ID=gene44;Name=PGN_0042;gbkey=Gene;gene_biotype=protein_coding;locus_tag=PGN_0042
AP009380.1	DDBJ	CDS	53288	54142	.	-	0	ID=cds41;Parent=gene44;Dbxref=NCBI_GP:BAG32561.1;Name=BAG32561.1;gbkey=CDS;product=probable phosphatidate cytidylyltransferase;protein_id=BAG32561.1;transl_table=11
AP009380.1	DDBJ	gene	54171	56192	.	-	.	ID=gene45;Name=PGN_0043;gbkey=Gene;gene_biotype=protein_coding;locus_tag=PGN_0043
AP009380.1	DDBJ	CDS	54171	56192	.	-	0	ID=cds42;Parent=gene45;Dbxref=NCBI_GP:BAG32562.1;Name=BAG32562.1;gbkey=CDS;product=putative transmembrane AAA-metalloprotease FtsH;protein_id=BAG32562.1;transl_table=11
AP009380.1	DDBJ	gene	56393	57496	.	-	.	ID=gene46;Name=PGN_0044;gbkey=Gene;gene_biotype=protein_coding;locus_tag=PGN_0044
AP009380.1	DDBJ	CDS	56393	57496	.	-	0	ID=cds43;Parent=gene46;Dbxref=NCBI_GP:BAG32563.1;Name=BAG32563.1;gbkey=CDS;product=GTP-binding protein;protein_id=BAG32563.1;transl_table=11
AP009380.1	DDBJ	gene	57515	57679	.	-	.	ID=gene47;Name=PGN_0045;gbkey=Gene;gene_biotype=protein_coding;locus_tag=PGN_0045
AP009380.1	DDBJ	CDS	57515	57679	.	-	0	ID=cds44;Parent=gene47;Dbxref=NCBI_GP:BAG32564.1;Name=BAG32564.1;gbkey=CDS;product=conserved hypothetical protein;protein_id=BAG32564.1;transl_table=11
AP009380.1	DDBJ	mobile_genetic_element	57961	103060	.	+	.	ID=id9;Note=conjugative transposon;gbkey=mobile_element;mobile_element_type=other:CTnPg1-a
AP009380.1	DDBJ	repeat_region	57961	57974	.	+	.	ID=id10;Note=target sequence;gbkey=repeat_region;rpt_type=flanking
AP009380.1	DDBJ	gene	58549	58815	.	+	.	ID=gene48;Name=PGN_0046;gbkey=Gene;gene_biotype=protein_coding;locus_tag=PGN_0046
AP009380.1	DDBJ	CDS	58549	58815	.	+	0	ID=cds45;Parent=gene48;Dbxref=NCBI_GP:BAG32565.1;Name=BAG32565.1;gbkey=CDS;product=hypothetical protein;protein_id=BAG32565.1;transl_table=11
AP009380.1	DDBJ	gene	58828	59046	.	+	.	ID=gene49;Name=PGN_0047;gbkey=Gene;gene_biotype=protein_coding;locus_tag=PGN_0047
AP009380.1	DDBJ	CDS	58828	59046	.	+	0	ID=cds46;Parent=gene49;Dbxref=NCBI_GP:BAG32566.1;Name=BAG32566.1;gbkey=CDS;product=conserved hypothetical protein;protein_id=BAG32566.1;transl_table=11
AP009380.1	DDBJ	gene	59059	59475	.	+	.	ID=gene50;Name=PGN_0048;gbkey=Gene;gene_biotype=protein_coding;locus_tag=PGN_0048
AP009380.1	DDBJ	CDS	59059	59475	.	+	0	ID=cds47;Parent=gene50;Dbxref=NCBI_GP:BAG32567.1;Name=BAG32567.1;gbkey=CDS;product=conserved hypothetical protein;protein_id=BAG32567.1;transl_table=11
AP009380.1	DDBJ	gene	59497	60027	.	+	.	ID=gene51;Name=PGN_0049;gbkey=Gene;gene_biotype=protein_coding;locus_tag=PGN_0049
AP009380.1	DDBJ	CDS	59497	60027	.	+	0	ID=cds48;Parent=gene51;Dbxref=NCBI_GP:BAG32568.1;Name=BAG32568.1;gbkey=CDS;product=probable anti-restriction protein;protein_id=BAG32568.1;transl_table=11
AP009380.1	DDBJ	gene	60044	61318	.	+	.	ID=gene52;Name=PGN_0050;gbkey=Gene;gene_biotype=protein_coding;locus_tag=PGN_0050
AP009380.1	DDBJ	CDS	60044	61318	.	+	0	ID=cds49;Parent=gene52;Dbxref=NCBI_GP:BAG32569.1;Name=BAG32569.1;gbkey=CDS;product=conserved hypothetical protein;protein_id=BAG32569.1;transl_table=11
AP009380.1	DDBJ	gene	61345	61599	.	+	.	ID=gene53;Name=PGN_0051;gbkey=Gene;gene_biotype=protein_coding;locus_tag=PGN_0051
AP009380.1	DDBJ	CDS	61345	61599	.	+	0	ID=cds50;Parent=gene53;Dbxref=NCBI_GP:BAG32570.1;Name=BAG32570.1;gbkey=CDS;product=conserved hypothetical protein;protein_id=BAG32570.1;transl_table=11
AP009380.1	DDBJ	gene	61604	61834	.	+	.	ID=gene54;Name=PGN_0052;gbkey=Gene;gene_biotype=protein_coding;locus_tag=PGN_0052
AP009380.1	DDBJ	CDS	61604	61834	.	+	0	ID=cds51;Parent=gene54;Dbxref=NCBI_GP:BAG32571.1;Name=BAG32571.1;gbkey=CDS;product=hypothetical protein;protein_id=BAG32571.1;transl_table=11
AP009380.1	DDBJ	gene	62092	63318	.	+	.	ID=gene55;Name=PGN_0053;gbkey=Gene;gene_biotype=protein_coding;locus_tag=PGN_0053
AP009380.1	DDBJ	CDS	62092	63318	.	+	0	ID=cds52;Parent=gene55;Dbxref=NCBI_GP:BAG32572.1;Name=BAG32572.1;gbkey=CDS;product=conserved hypothetical protein;protein_id=BAG32572.1;transl_table=11
AP009380.1	DDBJ	gene	63320	63724	.	+	.	ID=gene56;Name=PGN_0054;gbkey=Gene;gene_biotype=protein_coding;locus_tag=PGN_0054
AP009380.1	DDBJ	CDS	63320	63724	.	+	0	ID=cds53;Parent=gene56;Dbxref=NCBI_GP:BAG32573.1;Name=BAG32573.1;gbkey=CDS;product=hypothetical protein;protein_id=BAG32573.1;transl_table=11
AP009380.1	DDBJ	gene	63785	64300	.	-	.	ID=gene57;Name=PGN_0055;gbkey=Gene;gene_biotype=protein_coding;locus_tag=PGN_0055
AP009380.1	DDBJ	CDS	63785	64300	.	-	0	ID=cds54;Parent=gene57;Dbxref=NCBI_GP:BAG32574.1;Name=BAG32574.1;gbkey=CDS;product=probable lysozyme;protein_id=BAG32574.1;transl_table=11
AP009380.1	DDBJ	gene	64284	64745	.	-	.	ID=gene58;Name=PGN_0056;gbkey=Gene;gene_biotype=protein_coding;locus_tag=PGN_0056
AP009380.1	DDBJ	CDS	64284	64745	.	-	0	ID=cds55;Parent=gene58;Dbxref=NCBI_GP:BAG32575.1;Name=BAG32575.1;gbkey=CDS;product=probable conserved protein found in conjugate transposon;protein_id=BAG32575.1;transl_table=11
AP009380.1	DDBJ	gene	64770	65624	.	-	.	ID=gene59;Name=traP;gbkey=Gene;gene=traP;gene_biotype=protein_coding;locus_tag=PGN_0057
AP009380.1	DDBJ	CDS	64770	65624	.	-	0	ID=cds56;Parent=gene59;Dbxref=NCBI_GP:BAG32576.1;Name=BAG32576.1;gbkey=CDS;gene=traP;product=probable conserved protein found in conjugate transposon TraP;protein_id=BAG32576.1;transl_table=11
AP009380.1	DDBJ	gene	65624	66208	.	-	.	ID=gene60;Name=PGN_0058;gbkey=Gene;gene_biotype=protein_coding;locus_tag=PGN_0058
AP009380.1	DDBJ	CDS	65624	66208	.	-	0	ID=cds57;Parent=gene60;Dbxref=NCBI_GP:BAG32577.1;Name=BAG32577.1;gbkey=CDS;product=probable conserved protein found in conjugate transposon;protein_id=BAG32577.1;transl_table=11
AP009380.1	DDBJ	gene	66210	67130	.	-	.	ID=gene61;Name=traN;gbkey=Gene;gene=traN;gene_biotype=protein_coding;locus_tag=PGN_0059
AP009380.1	DDBJ	CDS	66210	67130	.	-	0	ID=cds58;Parent=gene61;Dbxref=NCBI_GP:BAG32578.1;Name=BAG32578.1;gbkey=CDS;gene=traN;product=conserved protein found in conjugate transposon TraN;protein_id=BAG32578.1;transl_table=11
AP009380.1	DDBJ	gene	67169	68536	.	-	.	ID=gene62;Name=traM;gbkey=Gene;gene=traM;gene_biotype=protein_coding;locus_tag=PGN_0060
AP009380.1	DDBJ	CDS	67169	68536	.	-	0	ID=cds59;Parent=gene62;Dbxref=NCBI_GP:BAG32579.1;Name=BAG32579.1;gbkey=CDS;gene=traM;product=conserved protein found in conjugate transposon TraM;protein_id=BAG32579.1;transl_table=11
AP009380.1	DDBJ	gene	68487	68819	.	-	.	ID=gene63;Name=PGN_0061;gbkey=Gene;gene_biotype=protein_coding;locus_tag=PGN_0061
AP009380.1	DDBJ	CDS	68487	68819	.	-	0	ID=cds60;Parent=gene63;Dbxref=NCBI_GP:BAG32580.1;Name=BAG32580.1;gbkey=CDS;product=hypothetical protein;protein_id=BAG32580.1;transl_table=11
AP009380.1	DDBJ	gene	68816	69439	.	-	.	ID=gene64;Name=traK;gbkey=Gene;gene=traK;gene_biotype=protein_coding;locus_tag=PGN_0062
AP009380.1	DDBJ	CDS	68816	69439	.	-	0	ID=cds61;Parent=gene64;Dbxref=NCBI_GP:BAG32581.1;Name=BAG32581.1;gbkey=CDS;gene=traK;product=putative conserved protein found in conjugate transposon TraK;protein_id=BAG32581.1;transl_table=11
AP009380.1	DDBJ	gene	69459	70535	.	-	.	ID=gene65;Name=traJ;gbkey=Gene;gene=traJ;gene_biotype=protein_coding;locus_tag=PGN_0063
AP009380.1	DDBJ	CDS	69459	70535	.	-	0	ID=cds62;Parent=gene65;Dbxref=NCBI_GP:BAG32582.1;Name=BAG32582.1;gbkey=CDS;gene=traJ;product=conserved transmembrane protein found in conjugate transposon TraJ;protein_id=BAG32582.1;transl_table=11
AP009380.1	DDBJ	gene	70538	71167	.	-	.	ID=gene66;Name=traI;gbkey=Gene;gene=traI;gene_biotype=protein_coding;locus_tag=PGN_0064
AP009380.1	DDBJ	CDS	70538	71167	.	-	0	ID=cds63;Parent=gene66;Dbxref=NCBI_GP:BAG32583.1;Name=BAG32583.1;gbkey=CDS;gene=traI;product=putative conserved protein found in conjugate transposon TraI;protein_id=BAG32583.1;transl_table=11
AP009380.1	DDBJ	gene	71302	73803	.	-	.	ID=gene67;Name=traG;gbkey=Gene;gene=traG;gene_biotype=protein_coding;locus_tag=PGN_0065
AP009380.1	DDBJ	CDS	71302	73803	.	-	0	ID=cds64;Parent=gene67;Dbxref=NCBI_GP:BAG32584.1;Name=BAG32584.1;gbkey=CDS;gene=traG;product=conserved protein found in conjugate transposon TraG;protein_id=BAG32584.1;transl_table=11
AP009380.1	DDBJ	gene	73800	74177	.	-	.	ID=gene68;Name=traF;gbkey=Gene;gene=traF;gene_biotype=protein_coding;locus_tag=PGN_0066
AP009380.1	DDBJ	CDS	73800	74177	.	-	0	ID=cds65;Parent=gene68;Dbxref=NCBI_GP:BAG32585.1;Name=BAG32585.1;gbkey=CDS;gene=traF;product=probable conserved transmembrane protein found in conjugate transposon TraF;protein_id=BAG32585.1;transl_table=11
AP009380.1	DDBJ	gene	74182	74481	.	-	.	ID=gene69;Name=traF;gbkey=Gene;gene=traF;gene_biotype=protein_coding;locus_tag=PGN_0067
AP009380.1	DDBJ	CDS	74182	74481	.	-	0	ID=cds66;Parent=gene69;Dbxref=NCBI_GP:BAG32586.1;Name=BAG32586.1;gbkey=CDS;gene=traF;product=probable conserved transmembrane protein found in conjugate transposon TraE;protein_id=BAG32586.1;transl_table=11
AP009380.1	DDBJ	gene	74657	75244	.	-	.	ID=gene70;Name=PGN_0068;gbkey=Gene;gene_biotype=protein_coding;locus_tag=PGN_0068
AP009380.1	DDBJ	CDS	74657	75244	.	-	0	ID=cds67;Parent=gene70;Dbxref=NCBI_GP:BAG32587.1;Name=BAG32587.1;gbkey=CDS;product=hypothetical protein;protein_id=BAG32587.1;transl_table=11
AP009380.1	DDBJ	gene	75232	75972	.	-	.	ID=gene71;Name=traA;gbkey=Gene;gene=traA;gene_biotype=protein_coding;locus_tag=PGN_0069
AP009380.1	DDBJ	CDS	75232	75972	.	-	0	ID=cds68;Parent=gene71;Dbxref=NCBI_GP:BAG32588.1;Name=BAG32588.1;gbkey=CDS;gene=traA;product=probable conserved protein found in conjugate transposon TraA;protein_id=BAG32588.1;transl_table=11
AP009380.1	DDBJ	gene	76002	76592	.	-	.	ID=gene72;Name=PGN_0070;gbkey=Gene;gene_biotype=protein_coding;locus_tag=PGN_0070
AP009380.1	DDBJ	CDS	76002	76592	.	-	0	ID=cds69;Parent=gene72;Dbxref=NCBI_GP:BAG32589.1;Name=BAG32589.1;gbkey=CDS;product=hypothetical protein;protein_id=BAG32589.1;transl_table=11
AP009380.1	DDBJ	gene	76589	76942	.	-	.	ID=gene73;Name=PGN_0071;gbkey=Gene;gene_biotype=protein_coding;locus_tag=PGN_0071
AP009380.1	DDBJ	CDS	76589	76942	.	-	0	ID=cds70;Parent=gene73;Dbxref=NCBI_GP:BAG32590.1;Name=BAG32590.1;gbkey=CDS;product=hypothetical protein;protein_id=BAG32590.1;transl_table=11
AP009380.1	DDBJ	gene	76968	77399	.	-	.	ID=gene74;Name=PGN_0072;gbkey=Gene;gene_biotype=protein_coding;locus_tag=PGN_0072
AP009380.1	DDBJ	CDS	76968	77399	.	-	0	ID=cds71;Parent=gene74;Dbxref=NCBI_GP:BAG32591.1;Name=BAG32591.1;gbkey=CDS;product=hypothetical protein;protein_id=BAG32591.1;transl_table=11
AP009380.1	DDBJ	gene	77383	78165	.	-	.	ID=gene75;Name=traA;gbkey=Gene;gene=traA;gene_biotype=protein_coding;locus_tag=PGN_0073
AP009380.1	DDBJ	CDS	77383	78165	.	-	0	ID=cds72;Parent=gene75;Dbxref=NCBI_GP:BAG32592.1;Name=BAG32592.1;gbkey=CDS;gene=traA;product=putative conserved protein found in conjugate transposon TraA;protein_id=BAG32592.1;transl_table=11
AP009380.1	DDBJ	gene	78954	79367	.	+	.	ID=gene76;Name=PGN_0074;gbkey=Gene;gene_biotype=protein_coding;locus_tag=PGN_0074
AP009380.1	DDBJ	CDS	78954	79367	.	+	0	ID=cds73;Parent=gene76;Dbxref=NCBI_GP:BAG32593.1;Name=BAG32593.1;gbkey=CDS;product=conserved hypothetical protein;protein_id=BAG32593.1;transl_table=11
AP009380.1	DDBJ	gene	79352	80587	.	+	.	ID=gene77;Name=PGN_0075;gbkey=Gene;gene_biotype=protein_coding;locus_tag=PGN_0075
AP009380.1	DDBJ	CDS	79352	80587	.	+	0	ID=cds74;Parent=gene77;Dbxref=NCBI_GP:BAG32594.1;Name=BAG32594.1;gbkey=CDS;product=conserved hypothetical protein;protein_id=BAG32594.1;transl_table=11
AP009380.1	DDBJ	gene	80770	82779	.	+	.	ID=gene78;Name=PGN_0076;gbkey=Gene;gene_biotype=protein_coding;locus_tag=PGN_0076
AP009380.1	DDBJ	CDS	80770	82779	.	+	0	ID=cds75;Parent=gene78;Dbxref=NCBI_GP:BAG32595.1;Name=BAG32595.1;gbkey=CDS;product=putative mobilization protein TraG family;protein_id=BAG32595.1;transl_table=11
AP009380.1	DDBJ	gene	82878	83033	.	+	.	ID=gene79;Name=PGN_0077;gbkey=Gene;gene_biotype=protein_coding;locus_tag=PGN_0077
AP009380.1	DDBJ	CDS	82878	83033	.	+	0	ID=cds76;Parent=gene79;Dbxref=NCBI_GP:BAG32596.1;Name=BAG32596.1;gbkey=CDS;product=hypothetical protein;protein_id=BAG32596.1;transl_table=11
AP009380.1	DDBJ	gene	83075	83287	.	+	.	ID=gene80;Name=PGN_0078;gbkey=Gene;gene_biotype=protein_coding;locus_tag=PGN_0078
AP009380.1	DDBJ	CDS	83075	83287	.	+	0	ID=cds77;Parent=gene80;Dbxref=NCBI_GP:BAG32597.1;Name=BAG32597.1;gbkey=CDS;product=hypothetical protein;protein_id=BAG32597.1;transl_table=11
AP009380.1	DDBJ	gene	83317	84354	.	+	.	ID=gene81;Name=PGN_0079;gbkey=Gene;gene_biotype=protein_coding;locus_tag=PGN_0079
AP009380.1	DDBJ	CDS	83317	84354	.	+	0	ID=cds78;Parent=gene81;Dbxref=NCBI_GP:BAG32598.1;Name=BAG32598.1;gbkey=CDS;product=conserved hypothetical protein with DUF1016 domain;protein_id=BAG32598.1;transl_table=11
AP009380.1	DDBJ	gene	84397	84723	.	-	.	ID=gene82;Name=PGN_0080;gbkey=Gene;gene_biotype=protein_coding;locus_tag=PGN_0080
AP009380.1	DDBJ	CDS	84397	84723	.	-	0	ID=cds79;Parent=gene82;Dbxref=NCBI_GP:BAG32599.1;Name=BAG32599.1;gbkey=CDS;product=probable tetracycline resistance element mobilization regulatory protein RteC;protein_id=BAG32599.1;transl_table=11
AP009380.1	DDBJ	gene	85010	86368	.	-	.	ID=gene83;Name=PGN_0081;gbkey=Gene;gene_biotype=protein_coding;locus_tag=PGN_0081
AP009380.1	DDBJ	CDS	85010	86368	.	-	0	ID=cds80;Parent=gene83;Dbxref=NCBI_GP:BAG32600.1;Name=BAG32600.1;gbkey=CDS;product=putative Na driven multidrug efflux pump;protein_id=BAG32600.1;transl_table=11
AP009380.1	DDBJ	gene	86465	87313	.	-	.	ID=gene84;Name=PGN_0082;gbkey=Gene;gene_biotype=protein_coding;locus_tag=PGN_0082
AP009380.1	DDBJ	CDS	86465	87313	.	-	0	ID=cds81;Parent=gene84;Dbxref=NCBI_GP:BAG32601.1;Name=BAG32601.1;gbkey=CDS;product=probable transcriptional regulator AraC family;protein_id=BAG32601.1;transl_table=11
AP009380.1	DDBJ	gene	87598	88992	.	+	.	ID=gene85;Name=PGN_0083;gbkey=Gene;gene_biotype=protein_coding;locus_tag=PGN_0083
AP009380.1	DDBJ	CDS	87598	88992	.	+	0	ID=cds82;Parent=gene85;Dbxref=NCBI_GP:BAG32602.1;Name=BAG32602.1;gbkey=CDS;product=conserved hypothetical protein;protein_id=BAG32602.1;transl_table=11
AP009380.1	DDBJ	gene	89027	91156	.	+	.	ID=gene86;Name=PGN_0084;gbkey=Gene;gene_biotype=protein_coding;locus_tag=PGN_0084
AP009380.1	DDBJ	CDS	89027	91156	.	+	0	ID=cds83;Parent=gene86;Dbxref=NCBI_GP:BAG32603.1;Name=BAG32603.1;gbkey=CDS;product=DNA topoisomerase I;protein_id=BAG32603.1;transl_table=11
AP009380.1	DDBJ	gene	91296	91727	.	+	.	ID=gene87;Name=PGN_0085;gbkey=Gene;gene_biotype=protein_coding;locus_tag=PGN_0085
AP009380.1	DDBJ	CDS	91296	91727	.	+	0	ID=cds84;Parent=gene87;Dbxref=NCBI_GP:BAG32604.1;Name=BAG32604.1;gbkey=CDS;product=hypothetical protein;protein_id=BAG32604.1;transl_table=11
AP009380.1	DDBJ	gene	91714	97200	.	+	.	ID=gene88;Name=PGN_0086;gbkey=Gene;gene_biotype=protein_coding;locus_tag=PGN_0086
AP009380.1	DDBJ	CDS	91714	97200	.	+	0	ID=cds85;Parent=gene88;Dbxref=NCBI_GP:BAG32605.1;Name=BAG32605.1;gbkey=CDS;product=putative DNA methylase;protein_id=BAG32605.1;transl_table=11
AP009380.1	DDBJ	gene	97257	99167	.	-	.	ID=gene89;Name=PGN_0087;gbkey=Gene;gene_biotype=protein_coding;locus_tag=PGN_0087
AP009380.1	DDBJ	CDS	97257	99167	.	-	0	ID=cds86;Parent=gene89;Dbxref=NCBI_GP:BAG32606.1;Name=BAG32606.1;gbkey=CDS;product=conserved hypothetical protein;protein_id=BAG32606.1;transl_table=11
AP009380.1	DDBJ	gene	99167	99376	.	-	.	ID=gene90;Name=PGN_0088;gbkey=Gene;gene_biotype=protein_coding;locus_tag=PGN_0088
AP009380.1	DDBJ	CDS	99167	99376	.	-	0	ID=cds87;Parent=gene90;Dbxref=NCBI_GP:BAG32607.1;Name=BAG32607.1;gbkey=CDS;product=putative transcriptional regulator;protein_id=BAG32607.1;transl_table=11
AP009380.1	DDBJ	gene	99529	99849	.	-	.	ID=gene91;Name=PGN_0089;gbkey=Gene;gene_biotype=protein_coding;locus_tag=PGN_0089
AP009380.1	DDBJ	CDS	99529	99849	.	-	0	ID=cds88;Parent=gene91;Dbxref=NCBI_GP:BAG32608.1;Name=BAG32608.1;gbkey=CDS;product=hypothetical protein;protein_id=BAG32608.1;transl_table=11
AP009380.1	DDBJ	gene	99833	100186	.	-	.	ID=gene92;Name=PGN_0090;gbkey=Gene;gene_biotype=protein_coding;locus_tag=PGN_0090
AP009380.1	DDBJ	CDS	99833	100186	.	-	0	ID=cds89;Parent=gene92;Dbxref=NCBI_GP:BAG32609.1;Name=BAG32609.1;gbkey=CDS;product=hypothetical protein;protein_id=BAG32609.1;transl_table=11
AP009380.1	DDBJ	gene	100407	100685	.	+	.	ID=gene93;Name=PGN_0091;gbkey=Gene;gene_biotype=protein_coding;locus_tag=PGN_0091
AP009380.1	DDBJ	CDS	100407	100685	.	+	0	ID=cds90;Parent=gene93;Dbxref=NCBI_GP:BAG32610.1;Name=BAG32610.1;gbkey=CDS;product=hypothetical protein;protein_id=BAG32610.1;transl_table=11
AP009380.1	DDBJ	gene	100714	101025	.	+	.	ID=gene94;Name=PGN_0092;gbkey=Gene;gene_biotype=protein_coding;locus_tag=PGN_0092
AP009380.1	DDBJ	CDS	100714	101025	.	+	0	ID=cds91;Parent=gene94;Dbxref=NCBI_GP:BAG32611.1;Name=BAG32611.1;gbkey=CDS;product=conserved hypothetical protein;protein_id=BAG32611.1;transl_table=11
AP009380.1	DDBJ	gene	101075	101440	.	-	.	ID=gene95;Name=PGN_0093;gbkey=Gene;gene_biotype=protein_coding;locus_tag=PGN_0093
AP009380.1	DDBJ	CDS	101075	101440	.	-	0	ID=cds92;Parent=gene95;Dbxref=NCBI_GP:BAG32612.1;Name=BAG32612.1;gbkey=CDS;product=conserved hypothetical protein;protein_id=BAG32612.1;transl_table=11
AP009380.1	DDBJ	gene	101455	102690	.	-	.	ID=gene96;Name=PGN_0094;gbkey=Gene;gene_biotype=protein_coding;locus_tag=PGN_0094
AP009380.1	DDBJ	CDS	101455	102690	.	-	0	ID=cds93;Parent=gene96;Dbxref=NCBI_GP:BAG32613.1;Name=BAG32613.1;gbkey=CDS;product=putative bacteriophage integrase;protein_id=BAG32613.1;transl_table=11
AP009380.1	DDBJ	gene	102733	102882	.	-	.	ID=gene97;Name=PGN_0095;gbkey=Gene;gene_biotype=protein_coding;locus_tag=PGN_0095
AP009380.1	DDBJ	CDS	102733	102882	.	-	0	ID=cds94;Parent=gene97;Dbxref=NCBI_GP:BAG32614.1;Name=BAG32614.1;gbkey=CDS;product=hypothetical protein;protein_id=BAG32614.1;transl_table=11
AP009380.1	DDBJ	repeat_region	103047	103060	.	+	.	ID=id11;Note=target sequence;gbkey=repeat_region;rpt_type=flanking
AP009380.1	DDBJ	gene	103084	104424	.	-	.	ID=gene98;Name=PGN_0096;gbkey=Gene;gene_biotype=protein_coding;locus_tag=PGN_0096
AP009380.1	DDBJ	CDS	103084	104424	.	-	0	ID=cds95;Parent=gene98;Dbxref=NCBI_GP:BAG32615.1;Name=BAG32615.1;gbkey=CDS;product=aspartate kinase;protein_id=BAG32615.1;transl_table=11
AP009380.1	DDBJ	gene	104442	105182	.	-	.	ID=gene99;Name=PGN_0097;gbkey=Gene;gene_biotype=protein_coding;locus_tag=PGN_0097
AP009380.1	DDBJ	CDS	104442	105182	.	-	0	ID=cds96;Parent=gene99;Dbxref=NCBI_GP:BAG32616.1;Name=BAG32616.1;gbkey=CDS;product=putative cell-division ATP-binding protein;protein_id=BAG32616.1;transl_table=11
AP009380.1	DDBJ	gene	105346	105519	.	-	.	ID=gene100;Name=PGN_0098;gbkey=Gene;gene_biotype=protein_coding;locus_tag=PGN_0098
AP009380.1	DDBJ	CDS	105346	105519	.	-	0	ID=cds97;Parent=gene100;Dbxref=NCBI_GP:BAG32617.1;Name=BAG32617.1;gbkey=CDS;product=hypothetical protein;protein_id=BAG32617.1;transl_table=11
AP009380.1	DDBJ	gene	105575	106588	.	+	.	ID=gene101;Name=PGN_0099;gbkey=Gene;gene_biotype=protein_coding;locus_tag=PGN_0099
AP009380.1	DDBJ	CDS	105575	106588	.	+	0	ID=cds98;Parent=gene101;Dbxref=NCBI_GP:BAG32618.1;Name=BAG32618.1;gbkey=CDS;product=probable peptidase;protein_id=BAG32618.1;transl_table=11
AP009380.1	DDBJ	gene	106598	107746	.	+	.	ID=gene102;Name=PGN_0100;gbkey=Gene;gene_biotype=protein_coding;locus_tag=PGN_0100
AP009380.1	DDBJ	CDS	106598	107746	.	+	0	ID=cds99;Parent=gene102;Dbxref=NCBI_GP:BAG32619.1;Name=BAG32619.1;gbkey=CDS;product=diaminopimelate decarboxylase;protein_id=BAG32619.1;transl_table=11
AP009380.1	DDBJ	gene	107736	108623	.	+	.	ID=gene103;Name=PGN_0101;gbkey=Gene;gene_biotype=protein_coding;locus_tag=PGN_0101
AP009380.1	DDBJ	CDS	107736	108623	.	+	0	ID=cds100;Parent=gene103;Dbxref=NCBI_GP:BAG32620.1;Name=BAG32620.1;gbkey=CDS;product=putative 1%2C4-dihydroxy-2-naphthoate octaprenyltransferase;protein_id=BAG32620.1;transl_table=11
AP009380.1	DDBJ	gene	108715	109095	.	+	.	ID=gene104;Name=PGN_0102;gbkey=Gene;gene_biotype=protein_coding;locus_tag=PGN_0102
AP009380.1	DDBJ	CDS	108715	109095	.	+	0	ID=cds101;Parent=gene104;Dbxref=NCBI_GP:BAG32621.1;Name=BAG32621.1;gbkey=CDS;product=conserved hypothetical protein;protein_id=BAG32621.1;transl_table=11
AP009380.1	DDBJ	gene	109130	110446	.	+	.	ID=gene105;Name=PGN_0103;gbkey=Gene;gene_biotype=protein_coding;locus_tag=PGN_0103
AP009380.1	DDBJ	CDS	109130	110446	.	+	0	ID=cds102;Parent=gene105;Dbxref=NCBI_GP:BAG32622.1;Name=BAG32622.1;gbkey=CDS;product=putative TonB;protein_id=BAG32622.1;transl_table=11
AP009380.1	DDBJ	mobile_genetic_element	111199	112537	.	-	.	ID=id12;gbkey=mobile_element;mobile_element_type=insertion sequence:ISPg1_02
AP009380.1	DDBJ	inverted_repeat	111199	111210	.	+	.	ID=id13;Note=12nt inverted repeat;gbkey=repeat_region;rpt_type=inverted
AP009380.1	DDBJ	gene	111347	112432	.	-	.	ID=gene106;Name=PGN_0104;gbkey=Gene;gene_biotype=protein_coding;locus_tag=PGN_0104
AP009380.1	DDBJ	CDS	111347	112432	.	-	0	ID=cds103;Parent=gene106;Dbxref=NCBI_GP:BAG32623.1;Name=BAG32623.1;gbkey=CDS;product=transposase in ISPg1;protein_id=BAG32623.1;transl_table=11
AP009380.1	DDBJ	inverted_repeat	112526	112537	.	-	.	ID=id14;Note=12nt inverted repeat;gbkey=repeat_region;rpt_type=inverted
AP009380.1	DDBJ	gene	112565	112798	.	+	.	ID=gene107;Name=PGN_0105;gbkey=Gene;gene_biotype=protein_coding;locus_tag=PGN_0105
AP009380.1	DDBJ	CDS	112565	112798	.	+	0	ID=cds104;Parent=gene107;Dbxref=NCBI_GP:BAG32624.1;Name=BAG32624.1;gbkey=CDS;product=conserved hypothetical protein;protein_id=BAG32624.1;transl_table=11
AP009380.1	DDBJ	mobile_genetic_element	113139	114184	.	+	.	ID=id15;gbkey=mobile_element;mobile_element_type=insertion sequence:partial_ISPg3_01
AP009380.1	DDBJ	inverted_repeat	113139	113150	.	+	.	ID=id16;Note=12nt inverted repeat;gbkey=repeat_region;rpt_type=inverted
AP009380.1	DDBJ	gene	113293	114081	.	+	.	ID=gene108;Name=PGN_0106;gbkey=Gene;gene_biotype=protein_coding;locus_tag=PGN_0106
AP009380.1	DDBJ	CDS	113293	114081	.	+	0	ID=cds105;Parent=gene108;Dbxref=NCBI_GP:BAG32625.1;Name=BAG32625.1;gbkey=CDS;product=partial transposase in ISPg3;protein_id=BAG32625.1;transl_table=11
AP009380.1	DDBJ	inverted_repeat	113946	113967	.	+	.	ID=id17;Note=22nt inverted repeat;gbkey=repeat_region;rpt_type=inverted
AP009380.1	DDBJ	mobile_genetic_element	113946	114454	.	+	.	ID=id18;gbkey=mobile_element;mobile_element_type=insertion sequence:partial_ISPg3_02
AP009380.1	DDBJ	mobile_genetic_element	113946	114184	.	-	.	ID=id19;gbkey=mobile_element;mobile_element_type=MITE:MITE239_02
AP009380.1	DDBJ	gene	114121	114441	.	+	.	ID=gene109;Name=PGN_0107;gbkey=Gene;gene_biotype=protein_coding;locus_tag=PGN_0107
AP009380.1	DDBJ	CDS	114121	114441	.	+	0	ID=cds106;Parent=gene109;Dbxref=NCBI_GP:BAG32626.1;Name=BAG32626.1;gbkey=CDS;product=partial transposase in ISPg3;protein_id=BAG32626.1;transl_table=11
AP009380.1	DDBJ	inverted_repeat	114163	114184	.	-	.	ID=id20;Note=22nt inverted repeat;gbkey=repeat_region;rpt_type=inverted
AP009380.1	DDBJ	mobile_genetic_element	114428	114964	.	-	.	ID=id21;gbkey=mobile_element;mobile_element_type=insertion sequence:partial_ISPg1_03
AP009380.1	DDBJ	gene	114428	114859	.	-	.	ID=gene110;Name=PGN_0108;gbkey=Gene;gene_biotype=protein_coding;locus_tag=PGN_0108
AP009380.1	DDBJ	CDS	114428	114859	.	-	0	ID=cds107;Parent=gene110;Dbxref=NCBI_GP:BAG32627.1;Name=BAG32627.1;gbkey=CDS;product=partial transposase in ISPg1;protein_id=BAG32627.1;transl_table=11
AP009380.1	DDBJ	inverted_repeat	114443	114454	.	-	.	ID=id22;Note=12nt inverted repeat;gbkey=repeat_region;rpt_type=inverted
AP009380.1	DDBJ	gene	114823	115275	.	-	.	ID=gene111;Name=PGN_0109;gbkey=Gene;gene_biotype=protein_coding;locus_tag=PGN_0109
AP009380.1	DDBJ	CDS	114823	115275	.	-	0	ID=cds108;Parent=gene111;Dbxref=NCBI_GP:BAG32628.1;Name=BAG32628.1;gbkey=CDS;product=conserved hypothetical protein;protein_id=BAG32628.1;transl_table=11
AP009380.1	DDBJ	inverted_repeat	114953	114964	.	-	.	ID=id23;Note=12nt inverted repeat;gbkey=repeat_region;rpt_type=inverted
AP009380.1	DDBJ	gene	115327	115455	.	-	.	ID=gene112;Name=PGN_0110;gbkey=Gene;gene_biotype=protein_coding;locus_tag=PGN_0110
AP009380.1	DDBJ	CDS	115327	115455	.	-	0	ID=cds109;Parent=gene112;Dbxref=NCBI_GP:BAG32629.1;Name=BAG32629.1;gbkey=CDS;product=hypothetical protein;protein_id=BAG32629.1;transl_table=11
AP009380.1	DDBJ	gene	115467	115544	.	-	.	ID=gene113;Name=PGN_t0004;gbkey=Gene;gene_biotype=tRNA;locus_tag=PGN_t0004
AP009380.1	DDBJ	tRNA	115467	115544	.	-	.	ID=rna3;Parent=gene113;gbkey=tRNA;product=tRNA-Val
AP009380.1	DDBJ	exon	115467	115544	.	-	.	ID=id24;Parent=rna3;gbkey=tRNA;product=tRNA-Val
AP009380.1	DDBJ	gene	115587	115661	.	-	.	ID=gene114;Name=PGN_t0005;gbkey=Gene;gene_biotype=tRNA;locus_tag=PGN_t0005
AP009380.1	DDBJ	tRNA	115587	115661	.	-	.	ID=rna4;Parent=gene114;gbkey=tRNA;product=tRNA-Val
AP009380.1	DDBJ	exon	115587	115661	.	-	.	ID=id25;Parent=rna4;gbkey=tRNA;product=tRNA-Val
AP009380.1	DDBJ	mobile_genetic_element	115763	115976	.	-	.	ID=id26;gbkey=mobile_element;mobile_element_type=insertion sequence:partial_ISPg6_01
AP009380.1	DDBJ	inverted_repeat	115763	115780	.	+	.	ID=id27;Note=18nt inverted repeat;gbkey=repeat_region;rpt_type=inverted
AP009380.1	DDBJ	gene	115776	115976	.	-	.	ID=gene115;Name=PGN_0111;gbkey=Gene;gene_biotype=protein_coding;locus_tag=PGN_0111
AP009380.1	DDBJ	CDS	115776	115976	.	-	0	ID=cds110;Parent=gene115;Dbxref=NCBI_GP:BAG32630.1;Name=BAG32630.1;gbkey=CDS;product=partial transposase in ISPg6;protein_id=BAG32630.1;transl_table=11
AP009380.1	DDBJ	mobile_genetic_element	116052	116290	.	+	.	ID=id28;gbkey=mobile_element;mobile_element_type=MITE:MITE239_03
AP009380.1	DDBJ	inverted_repeat	116052	116073	.	+	.	ID=id29;Note=22nt inverted repeat;gbkey=repeat_region;rpt_type=inverted
AP009380.1	DDBJ	inverted_repeat	116269	116290	.	-	.	ID=id30;Note=22nt inverted repeat;gbkey=repeat_region;rpt_type=inverted
AP009380.1	DDBJ	gene	116468	116686	.	-	.	ID=gene116;Name=PGN_0112;gbkey=Gene;gene_biotype=protein_coding;locus_tag=PGN_0112
AP009380.1	DDBJ	CDS	116468	116686	.	-	0	ID=cds111;Parent=gene116;Dbxref=NCBI_GP:BAG32631.1;Name=BAG32631.1;gbkey=CDS;product=partial transposase Orf1 in ISPg5;protein_id=BAG32631.1;transl_table=11
AP009380.1	DDBJ	mobile_genetic_element	116468	116686	.	-	.	ID=id31;gbkey=mobile_element;mobile_element_type=insertion sequence:partial_ISPg5_01
AP009380.1	DDBJ	gene	116703	116849	.	-	.	ID=gene117;Name=PGN_0113;gbkey=Gene;gene_biotype=protein_coding;locus_tag=PGN_0113
AP009380.1	DDBJ	CDS	116703	116849	.	-	0	ID=cds112;Parent=gene117;Dbxref=NCBI_GP:BAG32632.1;Name=BAG32632.1;gbkey=CDS;product=hypothetical protein;protein_id=BAG32632.1;transl_table=11
AP009380.1	DDBJ	gene	117168	118523	.	+	.	ID=gene118;Name=PGN_0114;gbkey=Gene;gene_biotype=protein_coding;locus_tag=PGN_0114
AP009380.1	DDBJ	CDS	117168	118523	.	+	0	ID=cds113;Parent=gene118;Dbxref=NCBI_GP:BAG32633.1;Name=BAG32633.1;gbkey=CDS;product=Na translocating NADH-quinone reductase subunit A;protein_id=BAG32633.1;transl_table=11
AP009380.1	DDBJ	gene	118554	119753	.	+	.	ID=gene119;Name=PGN_0115;gbkey=Gene;gene_biotype=protein_coding;locus_tag=PGN_0115
AP009380.1	DDBJ	CDS	118554	119753	.	+	0	ID=cds114;Parent=gene119;Dbxref=NCBI_GP:BAG32634.1;Name=BAG32634.1;gbkey=CDS;product=Na translocating NADH-quinone reductase subunit B;protein_id=BAG32634.1;transl_table=11
AP009380.1	DDBJ	gene	119777	120511	.	+	.	ID=gene120;Name=PGN_0116;gbkey=Gene;gene_biotype=protein_coding;locus_tag=PGN_0116
AP009380.1	DDBJ	CDS	119777	120511	.	+	0	ID=cds115;Parent=gene120;Dbxref=NCBI_GP:BAG32635.1;Name=BAG32635.1;gbkey=CDS;product=probable Na translocating NADH-quinone reductase subunit C;protein_id=BAG32635.1;transl_table=11
AP009380.1	DDBJ	gene	120517	121146	.	+	.	ID=gene121;Name=PGN_0117;gbkey=Gene;gene_biotype=protein_coding;locus_tag=PGN_0117
AP009380.1	DDBJ	CDS	120517	121146	.	+	0	ID=cds116;Parent=gene121;Dbxref=NCBI_GP:BAG32636.1;Name=BAG32636.1;gbkey=CDS;product=putative Na translocating NADH-quinone reductase subunit D;protein_id=BAG32636.1;transl_table=11
AP009380.1	DDBJ	gene	121186	121800	.	+	.	ID=gene122;Name=PGN_0118;gbkey=Gene;gene_biotype=protein_coding;locus_tag=PGN_0118
AP009380.1	DDBJ	CDS	121186	121800	.	+	0	ID=cds117;Parent=gene122;Dbxref=NCBI_GP:BAG32637.1;Name=BAG32637.1;gbkey=CDS;product=putative Na translocating NADH-quinone reductase subunit E;protein_id=BAG32637.1;transl_table=11
AP009380.1	DDBJ	gene	121819	123057	.	+	.	ID=gene123;Name=PGN_0119;gbkey=Gene;gene_biotype=protein_coding;locus_tag=PGN_0119
AP009380.1	DDBJ	CDS	121819	123057	.	+	0	ID=cds118;Parent=gene123;Dbxref=NCBI_GP:BAG32638.1;Name=BAG32638.1;gbkey=CDS;product=Na translocating NADH-quinone reductase subunit F;protein_id=BAG32638.1;transl_table=11
AP009380.1	DDBJ	gene	123389	123463	.	-	.	ID=gene124;Name=PGN_t0006;gbkey=Gene;gene_biotype=tRNA;locus_tag=PGN_t0006
AP009380.1	DDBJ	tRNA	123389	123463	.	-	.	ID=rna5;Parent=gene124;gbkey=tRNA;product=tRNA-Met
AP009380.1	DDBJ	exon	123389	123463	.	-	.	ID=id32;Parent=rna5;gbkey=tRNA;product=tRNA-Met
AP009380.1	DDBJ	gene	123989	124471	.	+	.	ID=gene125;Name=PGN_0120;gbkey=Gene;gene_biotype=protein_coding;locus_tag=PGN_0120
AP009380.1	DDBJ	CDS	123989	124471	.	+	0	ID=cds119;Parent=gene125;Dbxref=NCBI_GP:BAG32639.1;Name=BAG32639.1;gbkey=CDS;product=conserved hypothetical protein;protein_id=BAG32639.1;transl_table=11
AP009380.1	DDBJ	gene	124527	126272	.	+	.	ID=gene126;Name=PGN_0121;gbkey=Gene;gene_biotype=protein_coding;locus_tag=PGN_0121
AP009380.1	DDBJ	CDS	124527	126272	.	+	0	ID=cds120;Parent=gene126;Dbxref=NCBI_GP:BAG32640.1;Name=BAG32640.1;gbkey=CDS;product=conserved hypothetical protein;protein_id=BAG32640.1;transl_table=11
AP009380.1	DDBJ	gene	126292	127167	.	+	.	ID=gene127;Name=PGN_0122;gbkey=Gene;gene_biotype=protein_coding;locus_tag=PGN_0122
AP009380.1	DDBJ	CDS	126292	127167	.	+	0	ID=cds121;Parent=gene127;Dbxref=NCBI_GP:BAG32641.1;Name=BAG32641.1;gbkey=CDS;product=28 kDa outer membrane protein Omp28;protein_id=BAG32641.1;transl_table=11
AP009380.1	DDBJ	gene	127167	127907	.	+	.	ID=gene128;Name=PGN_0123;gbkey=Gene;gene_biotype=protein_coding;locus_tag=PGN_0123
AP009380.1	DDBJ	CDS	127167	127907	.	+	0	ID=cds122;Parent=gene128;Dbxref=NCBI_GP:BAG32642.1;Name=BAG32642.1;gbkey=CDS;product=conserved hypothetical protein;protein_id=BAG32642.1;transl_table=11
AP009380.1	DDBJ	gene	127938	128045	.	+	.	ID=gene129;Name=PGN_0124;gbkey=Gene;gene_biotype=protein_coding;locus_tag=PGN_0124
AP009380.1	DDBJ	CDS	127938	128045	.	+	0	ID=cds123;Parent=gene129;Dbxref=NCBI_GP:BAG32643.1;Name=BAG32643.1;gbkey=CDS;product=hypothetical protein;protein_id=BAG32643.1;transl_table=11
AP009380.1	DDBJ	gene	128126	129085	.	+	.	ID=gene130;Name=PGN_0125;gbkey=Gene;gene_biotype=protein_coding;locus_tag=PGN_0125
AP009380.1	DDBJ	CDS	128126	129085	.	+	0	ID=cds124;Parent=gene130;Dbxref=NCBI_GP:BAG32644.1;Name=BAG32644.1;gbkey=CDS;product=D-isomer specific 2-hydroxyacid dehydrogenase family protein;protein_id=BAG32644.1;transl_table=11
AP009380.1	DDBJ	gene	129124	130413	.	+	.	ID=gene131;Name=PGN_0126;gbkey=Gene;gene_biotype=protein_coding;locus_tag=PGN_0126
AP009380.1	DDBJ	CDS	129124	130413	.	+	0	ID=cds125;Parent=gene131;Dbxref=NCBI_GP:BAG32645.1;Name=BAG32645.1;gbkey=CDS;product=putative transmembrane glucose/galactose transporter;protein_id=BAG32645.1;transl_table=11
AP009380.1	DDBJ	mobile_genetic_element	130553	131271	.	+	.	ID=id33;gbkey=mobile_element;mobile_element_type=MITE:MITE700_01
AP009380.1	DDBJ	inverted_repeat	130553	130563	.	+	.	ID=id34;Note=12nt inverted repeat;gbkey=repeat_region;rpt_type=inverted
AP009380.1	DDBJ	gene	130930	131103	.	-	.	ID=gene132;Name=PGN_0127;gbkey=Gene;gene_biotype=protein_coding;locus_tag=PGN_0127
AP009380.1	DDBJ	CDS	130930	131103	.	-	0	ID=cds126;Parent=gene132;Dbxref=NCBI_GP:BAG32646.1;Name=BAG32646.1;gbkey=CDS;product=hypothetical protein;protein_id=BAG32646.1;transl_table=11
AP009380.1	DDBJ	inverted_repeat	131260	131271	.	-	.	ID=id35;Note=12nt inverted repeat;gbkey=repeat_region;rpt_type=inverted
AP009380.1	DDBJ	gene	131555	132994	.	-	.	ID=gene133;Name=PGN_0128;gbkey=Gene;gene_biotype=protein_coding;locus_tag=PGN_0128
AP009380.1	DDBJ	CDS	131555	132994	.	-	0	ID=cds127;Parent=gene133;Dbxref=NCBI_GP:BAG32647.1;Name=BAG32647.1;gbkey=CDS;product=immunoreactive 53 kDa antigen;protein_id=BAG32647.1;transl_table=11
AP009380.1	DDBJ	gene	133035	133628	.	-	.	ID=gene134;Name=PGN_0129;gbkey=Gene;gene_biotype=protein_coding;locus_tag=PGN_0129
AP009380.1	DDBJ	CDS	133035	133628	.	-	0	ID=cds128;Parent=gene134;Dbxref=NCBI_GP:BAG32648.1;Name=BAG32648.1;gbkey=CDS;product=conserved hypothetical protein;protein_id=BAG32648.1;transl_table=11
AP009380.1	DDBJ	mobile_genetic_element	133934	134726	.	-	.	ID=id36;gbkey=mobile_element;mobile_element_type=insertion sequence:partial_ISPg1_04
AP009380.1	DDBJ	inverted_repeat	133934	133945	.	+	.	ID=id37;Note=12nt inverted repeat;gbkey=repeat_region;rpt_type=inverted
AP009380.1	DDBJ	gene	134082	134726	.	-	.	ID=gene135;Name=PGN_0130;gbkey=Gene;gene_biotype=protein_coding;locus_tag=PGN_0130
AP009380.1	DDBJ	CDS	134082	134726	.	-	0	ID=cds129;Parent=gene135;Dbxref=NCBI_GP:BAG32649.1;Name=BAG32649.1;gbkey=CDS;product=partial transposase in ISPg1;protein_id=BAG32649.1;transl_table=11
AP009380.1	DDBJ	mobile_genetic_element	134772	135272	.	-	.	ID=id38;gbkey=mobile_element;mobile_element_type=insertion sequence:partial_ISPg1_05
AP009380.1	DDBJ	gene	134772	135167	.	-	.	ID=gene136;Name=PGN_0131;gbkey=Gene;gene_biotype=protein_coding;locus_tag=PGN_0131
AP009380.1	DDBJ	CDS	134772	135167	.	-	0	ID=cds130;Parent=gene136;Dbxref=NCBI_GP:BAG32650.1;Name=BAG32650.1;gbkey=CDS;product=partial transposase in ISPg1;protein_id=BAG32650.1;transl_table=11
AP009380.1	DDBJ	inverted_repeat	135261	135272	.	-	.	ID=id39;Note=12nt inverted repeat;gbkey=repeat_region;rpt_type=inverted
AP009380.1	DDBJ	gene	135438	135914	.	-	.	ID=gene137;Name=PGN_0132;gbkey=Gene;gene_biotype=protein_coding;locus_tag=PGN_0132
AP009380.1	DDBJ	CDS	135438	135914	.	-	0	ID=cds131;Parent=gene137;Dbxref=NCBI_GP:BAG32651.1;Name=BAG32651.1;gbkey=CDS;product=conserved hypothetical protein;protein_id=BAG32651.1;transl_table=11
AP009380.1	DDBJ	gene	135926	137227	.	-	.	ID=gene138;Name=PGN_0133;gbkey=Gene;gene_biotype=protein_coding;locus_tag=PGN_0133
AP009380.1	DDBJ	CDS	135926	137227	.	-	0	ID=cds132;Parent=gene138;Dbxref=NCBI_GP:BAG32652.1;Name=BAG32652.1;gbkey=CDS;product=adenosylmethionine--8-amino-7-oxononanoate aminotransferase;protein_id=BAG32652.1;transl_table=11
AP009380.1	DDBJ	gene	137217	138275	.	-	.	ID=gene139;Name=PGN_0134;gbkey=Gene;gene_biotype=protein_coding;locus_tag=PGN_0134
AP009380.1	DDBJ	CDS	137217	138275	.	-	0	ID=cds133;Parent=gene139;Dbxref=NCBI_GP:BAG32653.1;Name=BAG32653.1;gbkey=CDS;product=putative biotin synthetase;protein_id=BAG32653.1;transl_table=11
AP009380.1	DDBJ	gene	138390	139931	.	-	.	ID=gene140;Name=PGN_0135;gbkey=Gene;gene_biotype=protein_coding;locus_tag=PGN_0135
AP009380.1	DDBJ	CDS	138390	139931	.	-	0	ID=cds134;Parent=gene140;Dbxref=NCBI_GP:BAG32654.1;Name=BAG32654.1;gbkey=CDS;product=putative H+/peptide symporter;protein_id=BAG32654.1;transl_table=11
AP009380.1	DDBJ	gene	139957	141048	.	-	.	ID=gene141;Name=PGN_0136;gbkey=Gene;gene_biotype=protein_coding;locus_tag=PGN_0136
AP009380.1	DDBJ	CDS	139957	141048	.	-	0	ID=cds135;Parent=gene141;Dbxref=NCBI_GP:BAG32655.1;Name=BAG32655.1;gbkey=CDS;product=conserved hypothetical protein;protein_id=BAG32655.1;transl_table=11
AP009380.1	DDBJ	gene	142131	143114	.	+	.	ID=gene142;Name=PGN_0137;gbkey=Gene;gene_biotype=protein_coding;locus_tag=PGN_0137
AP009380.1	DDBJ	CDS	142131	143114	.	+	0	ID=cds136;Parent=gene142;Dbxref=NCBI_GP:BAG32656.1;Name=BAG32656.1;gbkey=CDS;product=putative tryptophanyl-tRNA synthetase;protein_id=BAG32656.1;transl_table=11
AP009380.1	DDBJ	gene	143169	143588	.	+	.	ID=gene143;Name=PGN_0138;gbkey=Gene;gene_biotype=protein_coding;locus_tag=PGN_0138
AP009380.1	DDBJ	CDS	143169	143588	.	+	0	ID=cds137;Parent=gene143;Dbxref=NCBI_GP:BAG32657.1;Name=BAG32657.1;gbkey=CDS;product=conserved hypothetical protein;protein_id=BAG32657.1;transl_table=11
AP009380.1	DDBJ	gene	143588	144061	.	+	.	ID=gene144;Name=PGN_0139;gbkey=Gene;gene_biotype=protein_coding;locus_tag=PGN_0139
AP009380.1	DDBJ	CDS	143588	144061	.	+	0	ID=cds138;Parent=gene144;Dbxref=NCBI_GP:BAG32658.1;Name=BAG32658.1;gbkey=CDS;product=conserved hypothetical protein;protein_id=BAG32658.1;transl_table=11
AP009380.1	DDBJ	gene	144123	145181	.	+	.	ID=gene145;Name=PGN_0140;gbkey=Gene;gene_biotype=protein_coding;locus_tag=PGN_0140
AP009380.1	DDBJ	CDS	144123	145181	.	+	0	ID=cds139;Parent=gene145;Dbxref=NCBI_GP:BAG32659.1;Name=BAG32659.1;gbkey=CDS;product=peptide methionine sulfoxide reductase;protein_id=BAG32659.1;transl_table=11
AP009380.1	DDBJ	gene	145238	146422	.	+	.	ID=gene146;Name=PGN_0141;gbkey=Gene;gene_biotype=protein_coding;locus_tag=PGN_0141
AP009380.1	DDBJ	CDS	145238	146422	.	+	0	ID=cds140;Parent=gene146;Dbxref=NCBI_GP:BAG32660.1;Name=BAG32660.1;gbkey=CDS;product=conserved hypothetical protein;protein_id=BAG32660.1;transl_table=11
AP009380.1	DDBJ	gene	146829	147737	.	+	.	ID=gene147;Name=PGN_0142;gbkey=Gene;gene_biotype=protein_coding;locus_tag=PGN_0142
AP009380.1	DDBJ	CDS	146829	147737	.	+	0	ID=cds141;Parent=gene147;Dbxref=NCBI_GP:BAG32661.1;Name=BAG32661.1;gbkey=CDS;product=putative cation efflux protein;protein_id=BAG32661.1;transl_table=11
AP009380.1	DDBJ	gene	147780	148133	.	+	.	ID=gene148;Name=PGN_0143;gbkey=Gene;gene_biotype=protein_coding;locus_tag=PGN_0143
AP009380.1	DDBJ	CDS	147780	148133	.	+	0	ID=cds142;Parent=gene148;Dbxref=NCBI_GP:BAG32662.1;Name=BAG32662.1;gbkey=CDS;product=probable dihydroneopterin aldolase;protein_id=BAG32662.1;transl_table=11
AP009380.1	DDBJ	gene	148204	149463	.	-	.	ID=gene149;Name=PGN_0144;gbkey=Gene;gene_biotype=protein_coding;locus_tag=PGN_0144
AP009380.1	DDBJ	CDS	148204	149463	.	-	0	ID=cds143;Parent=gene149;Dbxref=NCBI_GP:BAG32663.1;Name=BAG32663.1;gbkey=CDS;product=hypothetical protein;protein_id=BAG32663.1;transl_table=11
AP009380.1	DDBJ	gene	149877	154424	.	-	.	ID=gene150;Name=PGN_0145;gbkey=Gene;gene_biotype=protein_coding;locus_tag=PGN_0145
AP009380.1	DDBJ	CDS	149877	154424	.	-	0	ID=cds144;Parent=gene150;Dbxref=NCBI_GP:BAG32664.1;Name=BAG32664.1;gbkey=CDS;product=conserved hypothetical protein;protein_id=BAG32664.1;transl_table=11
AP009380.1	DDBJ	gene	154445	154588	.	-	.	ID=gene151;Name=PGN_0146;gbkey=Gene;gene_biotype=protein_coding;locus_tag=PGN_0146
AP009380.1	DDBJ	CDS	154445	154588	.	-	0	ID=cds145;Parent=gene151;Dbxref=NCBI_GP:BAG32665.1;Name=BAG32665.1;gbkey=CDS;product=hypothetical protein;protein_id=BAG32665.1;transl_table=11
AP009380.1	DDBJ	gene	154846	157173	.	-	.	ID=gene152;Name=PGN_0147;gbkey=Gene;gene_biotype=protein_coding;locus_tag=PGN_0147
AP009380.1	DDBJ	CDS	154846	157173	.	-	0	ID=cds146;Parent=gene152;Dbxref=NCBI_GP:BAG32666.1;Name=BAG32666.1;gbkey=CDS;product=conserved hypothetical protein;protein_id=BAG32666.1;transl_table=11
AP009380.1	DDBJ	gene	157181	161929	.	-	.	ID=gene153;Name=PGN_0148;gbkey=Gene;gene_biotype=protein_coding;locus_tag=PGN_0148
AP009380.1	DDBJ	CDS	157181	161929	.	-	0	ID=cds147;Parent=gene153;Dbxref=NCBI_GP:BAG32667.1;Name=BAG32667.1;gbkey=CDS;product=conserved hypothetical protein;protein_id=BAG32667.1;transl_table=11
AP009380.1	DDBJ	gene	162077	163018	.	-	.	ID=gene154;Name=PGN_0149;gbkey=Gene;gene_biotype=protein_coding;locus_tag=PGN_0149
AP009380.1	DDBJ	CDS	162077	163018	.	-	0	ID=cds148;Parent=gene154;Dbxref=NCBI_GP:BAG32668.1;Name=BAG32668.1;gbkey=CDS;product=ribose-phosphate pyrophosphokinase;protein_id=BAG32668.1;transl_table=11
AP009380.1	DDBJ	gene	163205	164488	.	-	.	ID=gene155;Name=PGN_0150;gbkey=Gene;gene_biotype=protein_coding;locus_tag=PGN_0150
AP009380.1	DDBJ	CDS	163205	164488	.	-	0	ID=cds149;Parent=gene155;Dbxref=NCBI_GP:BAG32669.1;Name=BAG32669.1;gbkey=CDS;product=putative ATP-dependent RNA helicase;protein_id=BAG32669.1;transl_table=11
AP009380.1	DDBJ	gene	165089	166063	.	-	.	ID=gene156;Name=PGN_0151;gbkey=Gene;gene_biotype=protein_coding;locus_tag=PGN_0151
AP009380.1	DDBJ	CDS	165089	166063	.	-	0	ID=cds150;Parent=gene156;Dbxref=NCBI_GP:BAG32670.1;Name=BAG32670.1;gbkey=CDS;product=conserved hypothetical protein;protein_id=BAG32670.1;transl_table=11
AP009380.1	DDBJ	gene	166236	167858	.	-	.	ID=gene157;Name=PGN_0152;gbkey=Gene;gene_biotype=protein_coding;locus_tag=PGN_0152
AP009380.1	DDBJ	CDS	166236	167858	.	-	0	ID=cds151;Parent=gene157;Dbxref=NCBI_GP:BAG32671.1;Name=BAG32671.1;gbkey=CDS;product=immunoreactive 61 kDa antigen;protein_id=BAG32671.1;transl_table=11
AP009380.1	DDBJ	gene	168040	168174	.	-	.	ID=gene158;Name=PGN_0153;gbkey=Gene;gene_biotype=protein_coding;locus_tag=PGN_0153
AP009380.1	DDBJ	CDS	168040	168174	.	-	0	ID=cds152;Parent=gene158;Dbxref=NCBI_GP:BAG32672.1;Name=BAG32672.1;gbkey=CDS;product=conserved hypothetical protein;protein_id=BAG32672.1;transl_table=11
AP009380.1	DDBJ	gene	168503	168579	.	+	.	ID=gene159;Name=PGN_t0007;gbkey=Gene;gene_biotype=tRNA;locus_tag=PGN_t0007
AP009380.1	DDBJ	tRNA	168503	168579	.	+	.	ID=rna6;Parent=gene159;gbkey=tRNA;product=tRNA-Met
AP009380.1	DDBJ	exon	168503	168579	.	+	.	ID=id40;Parent=rna6;gbkey=tRNA;product=tRNA-Met
AP009380.1	DDBJ	gene	168799	169359	.	+	.	ID=gene160;Name=PGN_0154;gbkey=Gene;gene_biotype=protein_coding;locus_tag=PGN_0154
AP009380.1	DDBJ	CDS	168799	169359	.	+	0	ID=cds153;Parent=gene160;Dbxref=NCBI_GP:BAG32673.1;Name=BAG32673.1;gbkey=CDS;product=conserved hypothetical protein;protein_id=BAG32673.1;transl_table=11
AP009380.1	DDBJ	gene	169400	169534	.	+	.	ID=gene161;Name=PGN_0155;gbkey=Gene;gene_biotype=protein_coding;locus_tag=PGN_0155
AP009380.1	DDBJ	CDS	169400	169534	.	+	0	ID=cds154;Parent=gene161;Dbxref=NCBI_GP:BAG32674.1;Name=BAG32674.1;gbkey=CDS;product=hypothetical protein;protein_id=BAG32674.1;transl_table=11
AP009380.1	DDBJ	gene	169555	170238	.	+	.	ID=gene162;Name=PGN_0156;gbkey=Gene;gene_biotype=protein_coding;locus_tag=PGN_0156
AP009380.1	DDBJ	CDS	169555	170238	.	+	0	ID=cds155;Parent=gene162;Dbxref=NCBI_GP:BAG32675.1;Name=BAG32675.1;gbkey=CDS;product=conserved hypothetical protein;protein_id=BAG32675.1;transl_table=11
AP009380.1	DDBJ	gene	170357	171469	.	-	.	ID=gene163;Name=PGN_0157;gbkey=Gene;gene_biotype=protein_coding;locus_tag=PGN_0157
AP009380.1	DDBJ	CDS	170357	171469	.	-	0	ID=cds156;Parent=gene163;Dbxref=NCBI_GP:BAG32676.1;Name=BAG32676.1;gbkey=CDS;product=putative thiamine biosynthesis protein ThiH;protein_id=BAG32676.1;transl_table=11
AP009380.1	DDBJ	gene	171482	172261	.	-	.	ID=gene164;Name=PGN_0158;gbkey=Gene;gene_biotype=protein_coding;locus_tag=PGN_0158
AP009380.1	DDBJ	CDS	171482	172261	.	-	0	ID=cds157;Parent=gene164;Dbxref=NCBI_GP:BAG32677.1;Name=BAG32677.1;gbkey=CDS;product=putative thiazole biosynthesis protein ThiG;protein_id=BAG32677.1;transl_table=11
AP009380.1	DDBJ	gene	172320	174263	.	-	.	ID=gene165;Name=PGN_0159;gbkey=Gene;gene_biotype=protein_coding;locus_tag=PGN_0159
AP009380.1	DDBJ	CDS	172320	174263	.	-	0	ID=cds158;Parent=gene165;Dbxref=NCBI_GP:BAG32678.1;Name=BAG32678.1;gbkey=CDS;product=probable thiamin-phosphate pyrophosphorylase;protein_id=BAG32678.1;transl_table=11
AP009380.1	DDBJ	gene	174260	176023	.	-	.	ID=gene166;Name=PGN_0160;gbkey=Gene;gene_biotype=protein_coding;locus_tag=PGN_0160
AP009380.1	DDBJ	CDS	174260	176023	.	-	0	ID=cds159;Parent=gene166;Dbxref=NCBI_GP:BAG32679.1;Name=BAG32679.1;gbkey=CDS;product=thiamine biosynthesis protein;protein_id=BAG32679.1;transl_table=11
AP009380.1	DDBJ	gene	176093	176347	.	-	.	ID=gene167;Name=PGN_0161;gbkey=Gene;gene_biotype=protein_coding;locus_tag=PGN_0161
AP009380.1	DDBJ	CDS	176093	176347	.	-	0	ID=cds160;Parent=gene167;Dbxref=NCBI_GP:BAG32680.1;Name=BAG32680.1;gbkey=CDS;product=putative thiamine biosynthesis protein ThiS;protein_id=BAG32680.1;transl_table=11
AP009380.1	DDBJ	gene	176666	177436	.	+	.	ID=gene168;Name=PGN_0162;gbkey=Gene;gene_biotype=protein_coding;locus_tag=PGN_0162
AP009380.1	DDBJ	CDS	176666	177436	.	+	0	ID=cds161;Parent=gene168;Dbxref=NCBI_GP:BAG32681.1;Name=BAG32681.1;gbkey=CDS;product=conserved hypothetical protein;protein_id=BAG32681.1;transl_table=11
AP009380.1	DDBJ	gene	177696	178004	.	+	.	ID=gene169;Name=PGN_0163;gbkey=Gene;gene_biotype=protein_coding;locus_tag=PGN_0163
AP009380.1	DDBJ	CDS	177696	178004	.	+	0	ID=cds162;Parent=gene169;Dbxref=NCBI_GP:BAG32682.1;Name=BAG32682.1;gbkey=CDS;product=hypothetical protein;protein_id=BAG32682.1;transl_table=11
AP009380.1	DDBJ	gene	178270	178503	.	-	.	ID=gene170;Name=PGN_0164;gbkey=Gene;gene_biotype=protein_coding;locus_tag=PGN_0164
AP009380.1	DDBJ	CDS	178270	178503	.	-	0	ID=cds163;Parent=gene170;Dbxref=NCBI_GP:BAG32683.1;Name=BAG32683.1;gbkey=CDS;product=conserved hypothetical protein;protein_id=BAG32683.1;transl_table=11
AP009380.1	DDBJ	gene	178645	178812	.	+	.	ID=gene171;Name=PGN_0165;gbkey=Gene;gene_biotype=protein_coding;locus_tag=PGN_0165
AP009380.1	DDBJ	CDS	178645	178812	.	+	0	ID=cds164;Parent=gene171;Dbxref=NCBI_GP:BAG32684.1;Name=BAG32684.1;gbkey=CDS;product=conserved hypothetical protein;protein_id=BAG32684.1;transl_table=11
AP009380.1	DDBJ	gene	178991	179143	.	+	.	ID=gene172;Name=PGN_0166;gbkey=Gene;gene_biotype=protein_coding;locus_tag=PGN_0166
AP009380.1	DDBJ	CDS	178991	179143	.	+	0	ID=cds165;Parent=gene172;Dbxref=NCBI_GP:BAG32685.1;Name=BAG32685.1;gbkey=CDS;product=conserved hypothetical protein;protein_id=BAG32685.1;transl_table=11
AP009380.1	DDBJ	gene	179295	179873	.	-	.	ID=gene173;Name=rpsP;gbkey=Gene;gene=rpsP;gene_biotype=protein_coding;locus_tag=PGN_0167
AP009380.1	DDBJ	CDS	179295	179873	.	-	0	ID=cds166;Parent=gene173;Dbxref=NCBI_GP:BAG32686.1;Name=BAG32686.1;gbkey=CDS;gene=rpsP;product=30S ribosomal protein S16;protein_id=BAG32686.1;transl_table=11
AP009380.1	DDBJ	gene	180659	181630	.	+	.	ID=gene174;Name=wbpB;gbkey=Gene;gene=wbpB;gene_biotype=protein_coding;locus_tag=PGN_0168
AP009380.1	DDBJ	CDS	180659	181630	.	+	0	ID=cds167;Parent=gene174;Dbxref=NCBI_GP:BAG32687.1;Name=BAG32687.1;gbkey=CDS;gene=wbpB;product=lipopolysaccharide biosynthesis protein WbpB;protein_id=BAG32687.1;transl_table=11
AP009380.1	DDBJ	gene	181748	182557	.	-	.	ID=gene175;Name=PGN_0169;gbkey=Gene;gene_biotype=protein_coding;locus_tag=PGN_0169
AP009380.1	DDBJ	CDS	181748	182557	.	-	0	ID=cds168;Parent=gene175;Dbxref=NCBI_GP:BAG32688.1;Name=BAG32688.1;gbkey=CDS;product=probable metallo-beta-lactamase superfamily protein;protein_id=BAG32688.1;transl_table=11
AP009380.1	DDBJ	gene	182610	183623	.	-	.	ID=gene176;Name=PGN_0170;gbkey=Gene;gene_biotype=protein_coding;locus_tag=PGN_0170
AP009380.1	DDBJ	CDS	182610	183623	.	-	0	ID=cds169;Parent=gene176;Dbxref=NCBI_GP:BAG32689.1;Name=BAG32689.1;gbkey=CDS;product=L-asparaginase;protein_id=BAG32689.1;transl_table=11
AP009380.1	DDBJ	gene	183701	184012	.	-	.	ID=gene177;Name=PGN_0171;gbkey=Gene;gene_biotype=protein_coding;locus_tag=PGN_0171
AP009380.1	DDBJ	CDS	183701	184012	.	-	0	ID=cds170;Parent=gene177;Dbxref=NCBI_GP:BAG32690.1;Name=BAG32690.1;gbkey=CDS;product=partial transposase in ISPg2;protein_id=BAG32690.1;transl_table=11
AP009380.1	DDBJ	mobile_genetic_element	183701	184012	.	-	.	ID=id41;gbkey=mobile_element;mobile_element_type=insertion sequence:partial_ISPg2_01
AP009380.1	DDBJ	gene	184006	184278	.	+	.	ID=gene178;Name=PGN_0172;gbkey=Gene;gene_biotype=protein_coding;locus_tag=PGN_0172
AP009380.1	DDBJ	CDS	184006	184278	.	+	0	ID=cds171;Parent=gene178;Dbxref=NCBI_GP:BAG32691.1;Name=BAG32691.1;gbkey=CDS;product=conserved hypothetical protein;protein_id=BAG32691.1;transl_table=11
AP009380.1	DDBJ	gene	184289	185299	.	+	.	ID=gene179;Name=PGN_0173;gbkey=Gene;gene_biotype=protein_coding;locus_tag=PGN_0173
AP009380.1	DDBJ	CDS	184289	185299	.	+	0	ID=cds172;Parent=gene179;Dbxref=NCBI_GP:BAG32692.1;Name=BAG32692.1;gbkey=CDS;product=glyceraldehyde 3-phosphate dehydrogenase type I;protein_id=BAG32692.1;transl_table=11
AP009380.1	DDBJ	gene	185439	186377	.	-	.	ID=gene180;Name=PGN_0174;gbkey=Gene;gene_biotype=protein_coding;locus_tag=PGN_0174
AP009380.1	DDBJ	CDS	185439	186377	.	-	0	ID=cds173;Parent=gene180;Dbxref=NCBI_GP:BAG32693.1;Name=BAG32693.1;gbkey=CDS;product=probable transcriptional regulator AraC family;protein_id=BAG32693.1;transl_table=11
AP009380.1	DDBJ	gene	186498	187172	.	-	.	ID=gene181;Name=PGN_0175;gbkey=Gene;gene_biotype=protein_coding;locus_tag=PGN_0175
AP009380.1	DDBJ	CDS	186498	187172	.	-	0	ID=cds174;Parent=gene181;Dbxref=NCBI_GP:BAG32694.1;Name=BAG32694.1;gbkey=CDS;product=conserved hypothetical protein;protein_id=BAG32694.1;transl_table=11
AP009380.1	DDBJ	gene	187169	187612	.	-	.	ID=gene182;Name=PGN_0176;gbkey=Gene;gene_biotype=protein_coding;locus_tag=PGN_0176
AP009380.1	DDBJ	CDS	187169	187612	.	-	0	ID=cds175;Parent=gene182;Dbxref=NCBI_GP:BAG32695.1;Name=BAG32695.1;gbkey=CDS;product=conserved hypothetical protein;protein_id=BAG32695.1;transl_table=11
AP009380.1	DDBJ	gene	187634	187957	.	+	.	ID=gene183;Name=PGN_0177;gbkey=Gene;gene_biotype=protein_coding;locus_tag=PGN_0177
AP009380.1	DDBJ	CDS	187634	187957	.	+	0	ID=cds176;Parent=gene183;Dbxref=NCBI_GP:BAG32696.1;Name=BAG32696.1;gbkey=CDS;product=hypothetical protein;protein_id=BAG32696.1;transl_table=11
AP009380.1	DDBJ	gene	188162	188743	.	+	.	ID=gene184;Name=PGN_0178;gbkey=Gene;gene_biotype=protein_coding;locus_tag=PGN_0178
AP009380.1	DDBJ	CDS	188162	188743	.	+	0	ID=cds177;Parent=gene184;Dbxref=NCBI_GP:BAG32697.1;Name=BAG32697.1;gbkey=CDS;product=conserved hypothetical protein;protein_id=BAG32697.1;transl_table=11
AP009380.1	DDBJ	gene	188769	190241	.	+	.	ID=gene185;Name=PGN_0179;gbkey=Gene;gene_biotype=protein_coding;locus_tag=PGN_0179
AP009380.1	DDBJ	CDS	188769	190241	.	+	0	ID=cds178;Parent=gene185;Dbxref=NCBI_GP:BAG32698.1;Name=BAG32698.1;gbkey=CDS;product=60 kDa protein;protein_id=BAG32698.1;transl_table=11
AP009380.1	DDBJ	gene	190297	191448	.	+	.	ID=gene186;Name=fimA;gbkey=Gene;gene=fimA;gene_biotype=protein_coding;locus_tag=PGN_0180
AP009380.1	DDBJ	CDS	190297	191448	.	+	0	ID=cds179;Parent=gene186;Dbxref=NCBI_GP:BAG32699.1;Name=BAG32699.1;gbkey=CDS;gene=fimA;product=FimA type I fimbrilin;protein_id=BAG32699.1;transl_table=11
AP009380.1	DDBJ	gene	191587	191943	.	+	.	ID=gene187;Name=PGN_0181;gbkey=Gene;gene_biotype=protein_coding;locus_tag=PGN_0181
AP009380.1	DDBJ	CDS	191587	191943	.	+	0	ID=cds180;Parent=gene187;Dbxref=NCBI_GP:BAG32700.1;Name=BAG32700.1;gbkey=CDS;product=conserved hypothetical protein;protein_id=BAG32700.1;transl_table=11
AP009380.1	DDBJ	gene	192172	192498	.	+	.	ID=gene188;Name=PGN_0182;gbkey=Gene;gene_biotype=protein_coding;locus_tag=PGN_0182
AP009380.1	DDBJ	CDS	192172	192498	.	+	0	ID=cds181;Parent=gene188;Dbxref=NCBI_GP:BAG32701.1;Name=BAG32701.1;gbkey=CDS;product=conserved hypothetical protein;protein_id=BAG32701.1;transl_table=11
AP009380.1	DDBJ	gene	192485	193873	.	+	.	ID=gene189;Name=fimC;gbkey=Gene;gene=fimC;gene_biotype=protein_coding;locus_tag=PGN_0183
AP009380.1	DDBJ	CDS	192485	193873	.	+	0	ID=cds182;Parent=gene189;Dbxref=NCBI_GP:BAG32702.1;Name=BAG32702.1;gbkey=CDS;gene=fimC;product=minor component FimC;protein_id=BAG32702.1;transl_table=11
AP009380.1	DDBJ	gene	193888	195900	.	+	.	ID=gene190;Name=fimD;gbkey=Gene;gene=fimD;gene_biotype=protein_coding;locus_tag=PGN_0184
AP009380.1	DDBJ	CDS	193888	195900	.	+	0	ID=cds183;Parent=gene190;Dbxref=NCBI_GP:BAG32703.1;Name=BAG32703.1;gbkey=CDS;gene=fimD;product=minor component FimD;protein_id=BAG32703.1;transl_table=11
AP009380.1	DDBJ	gene	195897	197549	.	+	.	ID=gene191;Name=fimE;gbkey=Gene;gene=fimE;gene_biotype=protein_coding;locus_tag=PGN_0185
AP009380.1	DDBJ	CDS	195897	197549	.	+	0	ID=cds184;Parent=gene191;Dbxref=NCBI_GP:BAG32704.1;Name=BAG32704.1;gbkey=CDS;gene=fimE;product=minor component FimE;protein_id=BAG32704.1;transl_table=11
AP009380.1	DDBJ	gene	197572	197799	.	-	.	ID=gene192;Name=PGN_0186;gbkey=Gene;gene_biotype=protein_coding;locus_tag=PGN_0186
AP009380.1	DDBJ	CDS	197572	197799	.	-	0	ID=cds185;Parent=gene192;Dbxref=NCBI_GP:BAG32705.1;Name=BAG32705.1;gbkey=CDS;product=hypothetical protein;protein_id=BAG32705.1;transl_table=11
AP009380.1	DDBJ	gene	198082	198633	.	+	.	ID=gene193;Name=PGN_0187;gbkey=Gene;gene_biotype=protein_coding;locus_tag=PGN_0187
AP009380.1	DDBJ	CDS	198082	198633	.	+	0	ID=cds186;Parent=gene193;Dbxref=NCBI_GP:BAG32706.1;Name=BAG32706.1;gbkey=CDS;product=conserved hypothetical protein;protein_id=BAG32706.1;transl_table=11
AP009380.1	DDBJ	gene	198640	198825	.	+	.	ID=gene194;Name=rpmF;gbkey=Gene;gene=rpmF;gene_biotype=protein_coding;locus_tag=PGN_0188
AP009380.1	DDBJ	CDS	198640	198825	.	+	0	ID=cds187;Parent=gene194;Dbxref=NCBI_GP:BAG32707.1;Name=BAG32707.1;gbkey=CDS;gene=rpmF;product=50S ribosomal protein L32;protein_id=BAG32707.1;transl_table=11
AP009380.1	DDBJ	gene	199005	200012	.	+	.	ID=gene195;Name=PGN_0189;gbkey=Gene;gene_biotype=protein_coding;locus_tag=PGN_0189
AP009380.1	DDBJ	CDS	199005	200012	.	+	0	ID=cds188;Parent=gene195;Dbxref=NCBI_GP:BAG32708.1;Name=BAG32708.1;gbkey=CDS;product=beta-ketoacyl-acyl-carrier-protein synthase III;protein_id=BAG32708.1;transl_table=11
AP009380.1	DDBJ	gene	200091	200990	.	+	.	ID=gene196;Name=PGN_0190;gbkey=Gene;gene_biotype=protein_coding;locus_tag=PGN_0190
AP009380.1	DDBJ	CDS	200091	200990	.	+	0	ID=cds189;Parent=gene196;Dbxref=NCBI_GP:BAG32709.1;Name=BAG32709.1;gbkey=CDS;product=putative GTP-binding protein;protein_id=BAG32709.1;transl_table=11
AP009380.1	DDBJ	gene	201053	202366	.	+	.	ID=gene197;Name=PGN_0191;gbkey=Gene;gene_biotype=protein_coding;locus_tag=PGN_0191
AP009380.1	DDBJ	CDS	201053	202366	.	+	0	ID=cds190;Parent=gene197;Dbxref=NCBI_GP:BAG32710.1;Name=BAG32710.1;gbkey=CDS;product=GTP-binding protein EngA;protein_id=BAG32710.1;transl_table=11
AP009380.1	DDBJ	gene	202417	205716	.	+	.	ID=gene198;Name=PGN_0192;gbkey=Gene;gene_biotype=protein_coding;locus_tag=PGN_0192
AP009380.1	DDBJ	CDS	202417	205716	.	+	0	ID=cds191;Parent=gene198;Dbxref=NCBI_GP:BAG32711.1;Name=BAG32711.1;gbkey=CDS;product=conserved hypothetical protein;protein_id=BAG32711.1;transl_table=11
AP009380.1	DDBJ	gene	205717	206364	.	+	.	ID=gene199;Name=PGN_0193;gbkey=Gene;gene_biotype=protein_coding;locus_tag=PGN_0193
AP009380.1	DDBJ	CDS	205717	206364	.	+	0	ID=cds192;Parent=gene199;Dbxref=NCBI_GP:BAG32712.1;Name=BAG32712.1;gbkey=CDS;product=putative polysaccharide deacetylase;protein_id=BAG32712.1;transl_table=11
AP009380.1	DDBJ	gene	206390	207076	.	+	.	ID=gene200;Name=PGN_0194;gbkey=Gene;gene_biotype=protein_coding;locus_tag=PGN_0194
AP009380.1	DDBJ	CDS	206390	207076	.	+	0	ID=cds193;Parent=gene200;Dbxref=NCBI_GP:BAG32713.1;Name=BAG32713.1;gbkey=CDS;product=conserved hypothetical protein;protein_id=BAG32713.1;transl_table=11
AP009380.1	DDBJ	gene	207275	207856	.	-	.	ID=gene201;Name=PGN_0195;gbkey=Gene;gene_biotype=protein_coding;locus_tag=PGN_0195
AP009380.1	DDBJ	CDS	207275	207856	.	-	0	ID=cds194;Parent=gene201;Dbxref=NCBI_GP:BAG32714.1;Name=BAG32714.1;gbkey=CDS;product=putative xanthine phosphoribosyltransferase;protein_id=BAG32714.1;transl_table=11
AP009380.1	DDBJ	gene	207893	209230	.	-	.	ID=gene202;Name=PGN_0196;gbkey=Gene;gene_biotype=protein_coding;locus_tag=PGN_0196
AP009380.1	DDBJ	CDS	207893	209230	.	-	0	ID=cds195;Parent=gene202;Dbxref=NCBI_GP:BAG32715.1;Name=BAG32715.1;gbkey=CDS;product=xanthine/uracil permease;protein_id=BAG32715.1;transl_table=11
AP009380.1	DDBJ	gene	209391	210062	.	-	.	ID=gene203;Name=PGN_0197;gbkey=Gene;gene_biotype=protein_coding;locus_tag=PGN_0197
AP009380.1	DDBJ	CDS	209391	210062	.	-	0	ID=cds196;Parent=gene203;Dbxref=NCBI_GP:BAG32716.1;Name=BAG32716.1;gbkey=CDS;product=conserved hypothetical protein;protein_id=BAG32716.1;transl_table=11
AP009380.1	DDBJ	gene	210122	211627	.	-	.	ID=gene204;Name=PGN_0198;gbkey=Gene;gene_biotype=protein_coding;locus_tag=PGN_0198
AP009380.1	DDBJ	CDS	210122	211627	.	-	0	ID=cds197;Parent=gene204;Dbxref=NCBI_GP:BAG32717.1;Name=BAG32717.1;gbkey=CDS;product=conserved hypothetical protein;protein_id=BAG32717.1;transl_table=11
AP009380.1	DDBJ	gene	212909	212984	.	+	.	ID=gene205;Name=PGN_t0008;gbkey=Gene;gene_biotype=tRNA;locus_tag=PGN_t0008
AP009380.1	DDBJ	tRNA	212909	212984	.	+	.	ID=rna7;Parent=gene205;gbkey=tRNA;product=tRNA-Pro
AP009380.1	DDBJ	exon	212909	212984	.	+	.	ID=id42;Parent=rna7;gbkey=tRNA;product=tRNA-Pro
AP009380.1	DDBJ	gene	213103	213288	.	-	.	ID=gene206;Name=PGN_0199;gbkey=Gene;gene_biotype=protein_coding;locus_tag=PGN_0199
AP009380.1	DDBJ	CDS	213103	213288	.	-	0	ID=cds198;Parent=gene206;Dbxref=NCBI_GP:BAG32718.1;Name=BAG32718.1;gbkey=CDS;product=hypothetical protein;protein_id=BAG32718.1;transl_table=11
AP009380.1	DDBJ	gene	213315	214205	.	-	.	ID=gene207;Name=PGN_0200;gbkey=Gene;gene_biotype=protein_coding;locus_tag=PGN_0200
AP009380.1	DDBJ	CDS	213315	214205	.	-	0	ID=cds199;Parent=gene207;Dbxref=NCBI_GP:BAG32719.1;Name=BAG32719.1;gbkey=CDS;product=conserved hypothetical protein;protein_id=BAG32719.1;transl_table=11
AP009380.1	DDBJ	gene	214251	214997	.	-	.	ID=gene208;Name=PGN_0201;gbkey=Gene;gene_biotype=protein_coding;locus_tag=PGN_0201
AP009380.1	DDBJ	CDS	214251	214997	.	-	0	ID=cds200;Parent=gene208;Dbxref=NCBI_GP:BAG32720.1;Name=BAG32720.1;gbkey=CDS;product=conserved hypothetical protein with DUF558 domain;protein_id=BAG32720.1;transl_table=11
AP009380.1	DDBJ	gene	215327	216328	.	+	.	ID=gene209;Name=PGN_0202;gbkey=Gene;gene_biotype=protein_coding;locus_tag=PGN_0202
AP009380.1	DDBJ	CDS	215327	216328	.	+	0	ID=cds201;Parent=gene209;Dbxref=NCBI_GP:BAG32721.1;Name=BAG32721.1;gbkey=CDS;product=probable leucine aminopeptidase precursor;protein_id=BAG32721.1;transl_table=11
AP009380.1	DDBJ	gene	216352	216777	.	+	.	ID=gene210;Name=PGN_0203;gbkey=Gene;gene_biotype=protein_coding;locus_tag=PGN_0203
AP009380.1	DDBJ	CDS	216352	216777	.	+	0	ID=cds202;Parent=gene210;Dbxref=NCBI_GP:BAG32722.1;Name=BAG32722.1;gbkey=CDS;product=probable SufE Fe/S-cluster-related protein;protein_id=BAG32722.1;transl_table=11
AP009380.1	DDBJ	gene	216781	218178	.	+	.	ID=gene211;Name=PGN_0204;gbkey=Gene;gene_biotype=protein_coding;locus_tag=PGN_0204
AP009380.1	DDBJ	CDS	216781	218178	.	+	0	ID=cds203;Parent=gene211;Dbxref=NCBI_GP:BAG32723.1;Name=BAG32723.1;gbkey=CDS;product=protoporphyrinogen oxidase;protein_id=BAG32723.1;transl_table=11
AP009380.1	DDBJ	gene	219032	219931	.	-	.	ID=gene212;Name=PGN_0205;gbkey=Gene;gene_biotype=protein_coding;locus_tag=PGN_0205
AP009380.1	DDBJ	CDS	219032	219931	.	-	0	ID=cds204;Parent=gene212;Dbxref=NCBI_GP:BAG32724.1;Name=BAG32724.1;gbkey=CDS;product=conserved hypothetical protein;protein_id=BAG32724.1;transl_table=11
AP009380.1	DDBJ	gene	219928	221079	.	-	.	ID=gene213;Name=PGN_0206;gbkey=Gene;gene_biotype=protein_coding;locus_tag=PGN_0206
AP009380.1	DDBJ	CDS	219928	221079	.	-	0	ID=cds205;Parent=gene213;Dbxref=NCBI_GP:BAG32725.1;Name=BAG32725.1;gbkey=CDS;product=putative lipid A disaccharide synthase;protein_id=BAG32725.1;transl_table=11
AP009380.1	DDBJ	gene	221116	221886	.	-	.	ID=gene214;Name=PGN_0207;gbkey=Gene;gene_biotype=protein_coding;locus_tag=PGN_0207
AP009380.1	DDBJ	CDS	221116	221886	.	-	0	ID=cds206;Parent=gene214;Dbxref=NCBI_GP:BAG32726.1;Name=BAG32726.1;gbkey=CDS;product=probable stationary-phase survival protein;protein_id=BAG32726.1;transl_table=11
AP009380.1	DDBJ	gene	221883	222440	.	-	.	ID=gene215;Name=PGN_0208;gbkey=Gene;gene_biotype=protein_coding;locus_tag=PGN_0208
AP009380.1	DDBJ	CDS	221883	222440	.	-	0	ID=cds207;Parent=gene215;Dbxref=NCBI_GP:BAG32727.1;Name=BAG32727.1;gbkey=CDS;product=conserved hypothetical protein;protein_id=BAG32727.1;transl_table=11
AP009380.1	DDBJ	gene	222437	223984	.	-	.	ID=gene216;Name=PGN_0209;gbkey=Gene;gene_biotype=protein_coding;locus_tag=PGN_0209
AP009380.1	DDBJ	CDS	222437	223984	.	-	0	ID=cds208;Parent=gene216;Dbxref=NCBI_GP:BAG32728.1;Name=BAG32728.1;gbkey=CDS;product=glycyl-tRNA synthetase;protein_id=BAG32728.1;transl_table=11
AP009380.1	DDBJ	mobile_genetic_element	224192	225530	.	+	.	ID=id43;gbkey=mobile_element;mobile_element_type=insertion sequence:ISPg1_06
AP009380.1	DDBJ	inverted_repeat	224192	224203	.	+	.	ID=id44;Note=12nt inverted repeat;gbkey=repeat_region;rpt_type=inverted
AP009380.1	DDBJ	gene	224297	225382	.	+	.	ID=gene217;Name=PGN_0210;gbkey=Gene;gene_biotype=protein_coding;locus_tag=PGN_0210
AP009380.1	DDBJ	CDS	224297	225382	.	+	0	ID=cds209;Parent=gene217;Dbxref=NCBI_GP:BAG32729.1;Name=BAG32729.1;gbkey=CDS;product=transposase in ISPg1;protein_id=BAG32729.1;transl_table=11
AP009380.1	DDBJ	inverted_repeat	225519	225530	.	-	.	ID=id45;Note=12nt inverted repeat;gbkey=repeat_region;rpt_type=inverted
AP009380.1	DDBJ	gene	225616	226788	.	+	.	ID=gene218;Name=PGN_0211;gbkey=Gene;gene_biotype=protein_coding;locus_tag=PGN_0211
AP009380.1	DDBJ	CDS	225616	226788	.	+	0	ID=cds210;Parent=gene218;Dbxref=NCBI_GP:BAG32730.1;Name=BAG32730.1;gbkey=CDS;product=conserved hypothetical protein;protein_id=BAG32730.1;transl_table=11
AP009380.1	DDBJ	mobile_genetic_element	226794	228132	.	-	.	ID=id46;gbkey=mobile_element;mobile_element_type=insertion sequence:ISPg1_07
AP009380.1	DDBJ	inverted_repeat	226794	226805	.	+	.	ID=id47;Note=12nt inverted repeat;gbkey=repeat_region;rpt_type=inverted
AP009380.1	DDBJ	gene	226942	228027	.	-	.	ID=gene219;Name=PGN_0212;gbkey=Gene;gene_biotype=protein_coding;locus_tag=PGN_0212
AP009380.1	DDBJ	CDS	226942	228027	.	-	0	ID=cds211;Parent=gene219;Dbxref=NCBI_GP:BAG32731.1;Name=BAG32731.1;gbkey=CDS;product=transposase in ISPg1;protein_id=BAG32731.1;transl_table=11
AP009380.1	DDBJ	inverted_repeat	228121	228132	.	-	.	ID=id48;Note=12nt inverted repeat;gbkey=repeat_region;rpt_type=inverted
AP009380.1	DDBJ	gene	228170	228556	.	+	.	ID=gene220;Name=PGN_0213;gbkey=Gene;gene_biotype=protein_coding;locus_tag=PGN_0213
AP009380.1	DDBJ	CDS	228170	228556	.	+	0	ID=cds212;Parent=gene220;Dbxref=NCBI_GP:BAG32732.1;Name=BAG32732.1;gbkey=CDS;product=conserved hypothetical protein;protein_id=BAG32732.1;transl_table=11
AP009380.1	DDBJ	gene	228667	228975	.	-	.	ID=gene221;Name=PGN_0214;gbkey=Gene;gene_biotype=protein_coding;locus_tag=PGN_0214
AP009380.1	DDBJ	CDS	228667	228975	.	-	0	ID=cds213;Parent=gene221;Dbxref=NCBI_GP:BAG32733.1;Name=BAG32733.1;gbkey=CDS;product=conserved hypothetical protein;protein_id=BAG32733.1;transl_table=11
AP009380.1	DDBJ	gene	228974	229342	.	+	.	ID=gene222;Name=PGN_0215;gbkey=Gene;gene_biotype=protein_coding;locus_tag=PGN_0215
AP009380.1	DDBJ	CDS	228974	229342	.	+	0	ID=cds214;Parent=gene222;Dbxref=NCBI_GP:BAG32734.1;Name=BAG32734.1;gbkey=CDS;product=conserved hypothetical protein;protein_id=BAG32734.1;transl_table=11
AP009380.1	DDBJ	gene	229311	230785	.	+	.	ID=gene223;Name=PGN_r0001;gbkey=Gene;gene_biotype=rRNA;locus_tag=PGN_r0001
AP009380.1	DDBJ	rRNA	229311	230785	.	+	.	ID=rna8;Parent=gene223;gbkey=rRNA;product=16S ribosomal RNA
AP009380.1	DDBJ	exon	229311	230785	.	+	.	ID=id49;Parent=rna8;gbkey=rRNA;product=16S ribosomal RNA
AP009380.1	DDBJ	gene	230898	231056	.	+	.	ID=gene224;Name=PGN_0216;gbkey=Gene;gene_biotype=protein_coding;locus_tag=PGN_0216
AP009380.1	DDBJ	CDS	230898	231056	.	+	0	ID=cds215;Parent=gene224;Dbxref=NCBI_GP:BAG32735.1;Name=BAG32735.1;gbkey=CDS;product=conserved hypothetical protein;protein_id=BAG32735.1;transl_table=11
AP009380.1	DDBJ	gene	231183	231338	.	+	.	ID=gene225;Name=PGN_0217;gbkey=Gene;gene_biotype=protein_coding;locus_tag=PGN_0217
AP009380.1	DDBJ	CDS	231183	231338	.	+	0	ID=cds216;Parent=gene225;Dbxref=NCBI_GP:BAG32736.1;Name=BAG32736.1;gbkey=CDS;product=conserved hypothetical protein;protein_id=BAG32736.1;transl_table=11
AP009380.1	DDBJ	gene	231348	231421	.	+	.	ID=gene226;Name=PGN_t0009;gbkey=Gene;gene_biotype=tRNA;locus_tag=PGN_t0009
AP009380.1	DDBJ	tRNA	231348	231421	.	+	.	ID=rna9;Parent=gene226;gbkey=tRNA;product=tRNA-Ile
AP009380.1	DDBJ	exon	231348	231421	.	+	.	ID=id50;Parent=rna9;gbkey=tRNA;product=tRNA-Ile
AP009380.1	DDBJ	gene	231423	231499	.	+	.	ID=gene227;Name=PGN_t0010;gbkey=Gene;gene_biotype=tRNA;locus_tag=PGN_t0010
AP009380.1	DDBJ	tRNA	231423	231499	.	+	.	ID=rna10;Parent=gene227;gbkey=tRNA;product=tRNA-Ala
AP009380.1	DDBJ	exon	231423	231499	.	+	.	ID=id51;Parent=rna10;gbkey=tRNA;product=tRNA-Ala
AP009380.1	DDBJ	gene	231618	234450	.	+	.	ID=gene228;Name=PGN_r0002;gbkey=Gene;gene_biotype=rRNA;locus_tag=PGN_r0002
AP009380.1	DDBJ	rRNA	231618	234450	.	+	.	ID=rna11;Parent=gene228;gbkey=rRNA;product=23S ribosomal RNA
AP009380.1	DDBJ	exon	231618	234450	.	+	.	ID=id52;Parent=rna11;gbkey=rRNA;product=23S ribosomal RNA
AP009380.1	DDBJ	gene	234597	234704	.	+	.	ID=gene229;Name=PGN_r0003;gbkey=Gene;gene_biotype=rRNA;locus_tag=PGN_r0003
AP009380.1	DDBJ	rRNA	234597	234704	.	+	.	ID=rna12;Parent=gene229;gbkey=rRNA;product=5S ribosomal RNA
AP009380.1	DDBJ	exon	234597	234704	.	+	.	ID=id53;Parent=rna12;gbkey=rRNA;product=5S ribosomal RNA
AP009380.1	DDBJ	gene	235110	236195	.	+	.	ID=gene230;Name=PGN_0218;gbkey=Gene;gene_biotype=protein_coding;locus_tag=PGN_0218
AP009380.1	DDBJ	CDS	235110	236195	.	+	0	ID=cds217;Parent=gene230;Dbxref=NCBI_GP:BAG32737.1;Name=BAG32737.1;gbkey=CDS;product=transposase in ISPg1;protein_id=BAG32737.1;transl_table=11
AP009380.1	DDBJ	mobile_genetic_element	235110	236195	.	+	.	ID=id54;gbkey=mobile_element;mobile_element_type=insertion sequence:partial_ISPg1_08
AP009380.1	DDBJ	gene	236434	237003	.	+	.	ID=gene231;Name=PGN_0219;gbkey=Gene;gene_biotype=protein_coding;locus_tag=PGN_0219
AP009380.1	DDBJ	CDS	236434	237003	.	+	0	ID=cds218;Parent=gene231;Dbxref=NCBI_GP:BAG32738.1;Name=BAG32738.1;gbkey=CDS;product=partial transposase in ISPg1;protein_id=BAG32738.1;transl_table=11
AP009380.1	DDBJ	mobile_genetic_element	236434	237003	.	+	.	ID=id55;gbkey=mobile_element;mobile_element_type=insertion sequence:partial_ISPg1_09
AP009380.1	DDBJ	gene	237092	237517	.	+	.	ID=gene232;Name=PGN_0220;gbkey=Gene;gene_biotype=protein_coding;locus_tag=PGN_0220
AP009380.1	DDBJ	CDS	237092	237517	.	+	0	ID=cds219;Parent=gene232;Dbxref=NCBI_GP:BAG32739.1;Name=BAG32739.1;gbkey=CDS;product=partial transposase in ISPg1;protein_id=BAG32739.1;transl_table=11
AP009380.1	DDBJ	mobile_genetic_element	237092	237517	.	+	.	ID=id56;gbkey=mobile_element;mobile_element_type=insertion sequence:partial_ISPg1_10
AP009380.1	DDBJ	gene	237886	240018	.	+	.	ID=gene233;Name=PGN_0221;gbkey=Gene;gene_biotype=protein_coding;locus_tag=PGN_0221
AP009380.1	DDBJ	CDS	237886	240018	.	+	0	ID=cds220;Parent=gene233;Dbxref=NCBI_GP:BAG32740.1;Name=BAG32740.1;gbkey=CDS;product=DNA topoisomerase III;protein_id=BAG32740.1;transl_table=11
AP009380.1	DDBJ	gene	240698	240988	.	-	.	ID=gene234;Name=PGN_0222;gbkey=Gene;gene_biotype=protein_coding;locus_tag=PGN_0222
AP009380.1	DDBJ	CDS	240698	240988	.	-	0	ID=cds221;Parent=gene234;Dbxref=NCBI_GP:BAG32741.1;Name=BAG32741.1;gbkey=CDS;product=conserved hypothetical protein;protein_id=BAG32741.1;transl_table=11
AP009380.1	DDBJ	gene	241404	242510	.	+	.	ID=gene235;Name=wecA;gbkey=Gene;gene=wecA;gene_biotype=protein_coding;locus_tag=PGN_0223
AP009380.1	DDBJ	CDS	241404	242510	.	+	0	ID=cds222;Parent=gene235;Dbxref=NCBI_GP:BAG32742.1;Name=BAG32742.1;gbkey=CDS;gene=wecA;product=glycosyl transferase family 4;protein_id=BAG32742.1;transl_table=11
AP009380.1	DDBJ	gene	242758	243966	.	+	.	ID=gene236;Name=PGN_0224;gbkey=Gene;gene_biotype=protein_coding;locus_tag=PGN_0224
AP009380.1	DDBJ	CDS	242758	243966	.	+	0	ID=cds223;Parent=gene236;Dbxref=NCBI_GP:BAG32743.1;Name=BAG32743.1;gbkey=CDS;product=UDP-N-acetyl-D-mannosaminuronic acid dehydrogenase;protein_id=BAG32743.1;transl_table=11
AP009380.1	DDBJ	gene	244252	245238	.	+	.	ID=gene237;Name=PGN_0225;gbkey=Gene;gene_biotype=protein_coding;locus_tag=PGN_0225
AP009380.1	DDBJ	CDS	244252	245238	.	+	0	ID=cds224;Parent=gene237;Dbxref=NCBI_GP:BAG32744.1;Name=BAG32744.1;gbkey=CDS;product=probable glycosyltransferase;protein_id=BAG32744.1;transl_table=11
AP009380.1	DDBJ	gene	245244	246413	.	+	.	ID=gene238;Name=PGN_0226;gbkey=Gene;gene_biotype=protein_coding;locus_tag=PGN_0226
AP009380.1	DDBJ	CDS	245244	246413	.	+	0	ID=cds225;Parent=gene238;Dbxref=NCBI_GP:BAG32745.1;Name=BAG32745.1;gbkey=CDS;product=conserved hypothetical protein;protein_id=BAG32745.1;transl_table=11
AP009380.1	DDBJ	gene	246423	247481	.	+	.	ID=gene239;Name=PGN_0227;gbkey=Gene;gene_biotype=protein_coding;locus_tag=PGN_0227
AP009380.1	DDBJ	CDS	246423	247481	.	+	0	ID=cds226;Parent=gene239;Dbxref=NCBI_GP:BAG32746.1;Name=BAG32746.1;gbkey=CDS;product=probable glycosyl transferase family 1;protein_id=BAG32746.1;transl_table=11
AP009380.1	DDBJ	gene	247494	248828	.	+	.	ID=gene240;Name=PGN_0228;gbkey=Gene;gene_biotype=protein_coding;locus_tag=PGN_0228
AP009380.1	DDBJ	CDS	247494	248828	.	+	0	ID=cds227;Parent=gene240;Dbxref=NCBI_GP:BAG32747.1;Name=BAG32747.1;gbkey=CDS;product=probable coenzyme F390 synthetase;protein_id=BAG32747.1;transl_table=11
AP009380.1	DDBJ	gene	249123	249608	.	+	.	ID=gene241;Name=PGN_0229;gbkey=Gene;gene_biotype=protein_coding;locus_tag=PGN_0229
AP009380.1	DDBJ	CDS	249123	249608	.	+	0	ID=cds228;Parent=gene241;Dbxref=NCBI_GP:BAG32748.1;Name=BAG32748.1;gbkey=CDS;product=putative DNA-binding protein histone-like family;protein_id=BAG32748.1;transl_table=11
AP009380.1	DDBJ	gene	249728	250162	.	+	.	ID=gene242;Name=PGN_0230;gbkey=Gene;gene_biotype=protein_coding;locus_tag=PGN_0230
AP009380.1	DDBJ	CDS	249728	250162	.	+	0	ID=cds229;Parent=gene242;Dbxref=NCBI_GP:BAG32749.1;Name=BAG32749.1;gbkey=CDS;product=probable serine acetyltransferase;protein_id=BAG32749.1;transl_table=11
AP009380.1	DDBJ	gene	250156	251340	.	+	.	ID=gene243;Name=PGN_0231;gbkey=Gene;gene_biotype=protein_coding;locus_tag=PGN_0231
AP009380.1	DDBJ	CDS	250156	251340	.	+	0	ID=cds230;Parent=gene243;Dbxref=NCBI_GP:BAG32750.1;Name=BAG32750.1;gbkey=CDS;product=probable delta-aminolevulinic acid dehydratase;protein_id=BAG32750.1;transl_table=11
AP009380.1	DDBJ	gene	251361	252401	.	+	.	ID=gene244;Name=PGN_0232;gbkey=Gene;gene_biotype=protein_coding;locus_tag=PGN_0232
AP009380.1	DDBJ	CDS	251361	252401	.	+	0	ID=cds231;Parent=gene244;Dbxref=NCBI_GP:BAG32751.1;Name=BAG32751.1;gbkey=CDS;product=probable glycosyl transferase family 2;protein_id=BAG32751.1;transl_table=11
AP009380.1	DDBJ	gene	252443	253141	.	+	.	ID=gene245;Name=PGN_0233;gbkey=Gene;gene_biotype=protein_coding;locus_tag=PGN_0233
AP009380.1	DDBJ	CDS	252443	253141	.	+	0	ID=cds232;Parent=gene245;Dbxref=NCBI_GP:BAG32752.1;Name=BAG32752.1;gbkey=CDS;product=conserved hypothetical protein with glycosyl transferase WecB/TagA/CpsF family domain;protein_id=BAG32752.1;transl_table=11
AP009380.1	DDBJ	gene	253147	254307	.	+	.	ID=gene246;Name=PGN_0234;gbkey=Gene;gene_biotype=protein_coding;locus_tag=PGN_0234
AP009380.1	DDBJ	CDS	253147	254307	.	+	0	ID=cds233;Parent=gene246;Dbxref=NCBI_GP:BAG32753.1;Name=BAG32753.1;gbkey=CDS;product=UDP-N-acetylglucosamine 2-epimerase;protein_id=BAG32753.1;transl_table=11
AP009380.1	DDBJ	gene	254613	254879	.	+	.	ID=gene247;Name=PGN_0235;gbkey=Gene;gene_biotype=protein_coding;locus_tag=PGN_0235
AP009380.1	DDBJ	CDS	254613	254879	.	+	0	ID=cds234;Parent=gene247;Dbxref=NCBI_GP:BAG32754.1;Name=BAG32754.1;gbkey=CDS;product=DNA-binding protein HU;protein_id=BAG32754.1;transl_table=11
AP009380.1	DDBJ	gene	255081	255650	.	+	.	ID=gene248;Name=PGN_0236;gbkey=Gene;gene_biotype=protein_coding;locus_tag=PGN_0236
AP009380.1	DDBJ	CDS	255081	255650	.	+	0	ID=cds235;Parent=gene248;Dbxref=NCBI_GP:BAG32755.1;Name=BAG32755.1;gbkey=CDS;product=conserved hypothetical protein;protein_id=BAG32755.1;transl_table=11
AP009380.1	DDBJ	gene	255710	256330	.	-	.	ID=gene249;Name=PGN_0237;gbkey=Gene;gene_biotype=protein_coding;locus_tag=PGN_0237
AP009380.1	DDBJ	CDS	255710	256330	.	-	0	ID=cds236;Parent=gene249;Dbxref=NCBI_GP:BAG32756.1;Name=BAG32756.1;gbkey=CDS;product=conserved hypothetical protein;protein_id=BAG32756.1;transl_table=11
AP009380.1	DDBJ	gene	256334	256882	.	-	.	ID=gene250;Name=PGN_0238;gbkey=Gene;gene_biotype=protein_coding;locus_tag=PGN_0238
AP009380.1	DDBJ	CDS	256334	256882	.	-	0	ID=cds237;Parent=gene250;Dbxref=NCBI_GP:BAG32757.1;Name=BAG32757.1;gbkey=CDS;product=conserved hypothetical protein;protein_id=BAG32757.1;transl_table=11
AP009380.1	DDBJ	gene	256879	258114	.	-	.	ID=gene251;Name=PGN_0239;gbkey=Gene;gene_biotype=protein_coding;locus_tag=PGN_0239
AP009380.1	DDBJ	CDS	256879	258114	.	-	0	ID=cds238;Parent=gene251;Dbxref=NCBI_GP:BAG32758.1;Name=BAG32758.1;gbkey=CDS;product=putative type I phosphodiesterase-nucleotide pyrophosphatase;protein_id=BAG32758.1;transl_table=11
AP009380.1	DDBJ	gene	258611	259648	.	+	.	ID=gene252;Name=PGN_0240;gbkey=Gene;gene_biotype=protein_coding;locus_tag=PGN_0240
AP009380.1	DDBJ	CDS	258611	259648	.	+	0	ID=cds239;Parent=gene252;Dbxref=NCBI_GP:BAG32759.1;Name=BAG32759.1;gbkey=CDS;product=putative ferrochelatase;protein_id=BAG32759.1;transl_table=11
AP009380.1	DDBJ	gene	259655	260629	.	+	.	ID=gene253;Name=PGN_0241;gbkey=Gene;gene_biotype=protein_coding;locus_tag=PGN_0241
AP009380.1	DDBJ	CDS	259655	260629	.	+	0	ID=cds240;Parent=gene253;Dbxref=NCBI_GP:BAG32760.1;Name=BAG32760.1;gbkey=CDS;product=conserved hypothetical protein;protein_id=BAG32760.1;transl_table=11
AP009380.1	DDBJ	gene	260646	261794	.	+	.	ID=gene254;Name=PGN_0242;gbkey=Gene;gene_biotype=protein_coding;locus_tag=PGN_0242
AP009380.1	DDBJ	CDS	260646	261794	.	+	0	ID=cds241;Parent=gene254;Dbxref=NCBI_GP:BAG32761.1;Name=BAG32761.1;gbkey=CDS;product=probable glycosyl transferase family 1;protein_id=BAG32761.1;transl_table=11
AP009380.1	DDBJ	gene	261930	262676	.	-	.	ID=gene255;Name=PGN_0243;gbkey=Gene;gene_biotype=protein_coding;locus_tag=PGN_0243
AP009380.1	DDBJ	CDS	261930	262676	.	-	0	ID=cds242;Parent=gene255;Dbxref=NCBI_GP:BAG32762.1;Name=BAG32762.1;gbkey=CDS;product=phosphoglycerate mutase;protein_id=BAG32762.1;transl_table=11
AP009380.1	DDBJ	gene	262690	262899	.	-	.	ID=gene256;Name=PGN_0244;gbkey=Gene;gene_biotype=protein_coding;locus_tag=PGN_0244
AP009380.1	DDBJ	CDS	262690	262899	.	-	0	ID=cds243;Parent=gene256;Dbxref=NCBI_GP:BAG32763.1;Name=BAG32763.1;gbkey=CDS;product=hypothetical protein;protein_id=BAG32763.1;transl_table=11
AP009380.1	DDBJ	gene	262960	264270	.	-	.	ID=gene257;Name=PGN_0245;gbkey=Gene;gene_biotype=protein_coding;locus_tag=PGN_0245
AP009380.1	DDBJ	CDS	262960	264270	.	-	0	ID=cds244;Parent=gene257;Dbxref=NCBI_GP:BAG32764.1;Name=BAG32764.1;gbkey=CDS;product=hypothetical protein;protein_id=BAG32764.1;transl_table=11
AP009380.1	DDBJ	gene	264267	265772	.	-	.	ID=gene258;Name=PGN_0246;gbkey=Gene;gene_biotype=protein_coding;locus_tag=PGN_0246
AP009380.1	DDBJ	CDS	264267	265772	.	-	0	ID=cds245;Parent=gene258;Dbxref=NCBI_GP:BAG32765.1;Name=BAG32765.1;gbkey=CDS;product=conserved hypothetical protein;protein_id=BAG32765.1;transl_table=11
AP009380.1	DDBJ	gene	265791	267143	.	-	.	ID=gene259;Name=PGN_0247;gbkey=Gene;gene_biotype=protein_coding;locus_tag=PGN_0247
AP009380.1	DDBJ	CDS	265791	267143	.	-	0	ID=cds246;Parent=gene259;Dbxref=NCBI_GP:BAG32766.1;Name=BAG32766.1;gbkey=CDS;product=putative magnesium transporter;protein_id=BAG32766.1;transl_table=11
AP009380.1	DDBJ	gene	267175	267951	.	-	.	ID=gene260;Name=PGN_0248;gbkey=Gene;gene_biotype=protein_coding;locus_tag=PGN_0248
AP009380.1	DDBJ	CDS	267175	267951	.	-	0	ID=cds247;Parent=gene260;Dbxref=NCBI_GP:BAG32767.1;Name=BAG32767.1;gbkey=CDS;product=putative dimethyladenosine transferase;protein_id=BAG32767.1;transl_table=11
AP009380.1	DDBJ	gene	268082	269131	.	+	.	ID=gene261;Name=PGN_0249;gbkey=Gene;gene_biotype=protein_coding;locus_tag=PGN_0249
AP009380.1	DDBJ	CDS	268082	269131	.	+	0	ID=cds248;Parent=gene261;Dbxref=NCBI_GP:BAG32768.1;Name=BAG32768.1;gbkey=CDS;product=conserved hypothetical protein;protein_id=BAG32768.1;transl_table=11
AP009380.1	DDBJ	gene	269162	270616	.	+	.	ID=gene262;Name=PGN_0250;gbkey=Gene;gene_biotype=protein_coding;locus_tag=PGN_0250
AP009380.1	DDBJ	CDS	269162	270616	.	+	0	ID=cds249;Parent=gene262;Dbxref=NCBI_GP:BAG32769.1;Name=BAG32769.1;gbkey=CDS;product=aminoacyl-histidine dipeptidase;protein_id=BAG32769.1;transl_table=11
AP009380.1	DDBJ	gene	270731	271612	.	+	.	ID=gene263;Name=PGN_0251;gbkey=Gene;gene_biotype=protein_coding;locus_tag=PGN_0251
AP009380.1	DDBJ	CDS	270731	271612	.	+	0	ID=cds250;Parent=gene263;Dbxref=NCBI_GP:BAG32770.1;Name=BAG32770.1;gbkey=CDS;product=malonyl CoA-acyl carrier protein transacylase;protein_id=BAG32770.1;transl_table=11
AP009380.1	DDBJ	gene	271793	273139	.	-	.	ID=gene264;Name=PGN_0252;gbkey=Gene;gene_biotype=protein_coding;locus_tag=PGN_0252
AP009380.1	DDBJ	CDS	271793	273139	.	-	0	ID=cds251;Parent=gene264;Dbxref=NCBI_GP:BAG32771.1;Name=BAG32771.1;gbkey=CDS;product=putative membrane-bound lytic murein transglycosylase D;protein_id=BAG32771.1;transl_table=11
AP009380.1	DDBJ	gene	273158	273865	.	-	.	ID=gene265;Name=PGN_0253;gbkey=Gene;gene_biotype=protein_coding;locus_tag=PGN_0253
AP009380.1	DDBJ	CDS	273158	273865	.	-	0	ID=cds252;Parent=gene265;Dbxref=NCBI_GP:BAG32772.1;Name=BAG32772.1;gbkey=CDS;product=conserved hypothetical protein;protein_id=BAG32772.1;transl_table=11
AP009380.1	DDBJ	gene	273885	274754	.	-	.	ID=gene266;Name=PGN_0254;gbkey=Gene;gene_biotype=protein_coding;locus_tag=PGN_0254
AP009380.1	DDBJ	CDS	273885	274754	.	-	0	ID=cds253;Parent=gene266;Dbxref=NCBI_GP:BAG32773.1;Name=BAG32773.1;gbkey=CDS;product=putative ParB chromosome partitioning protein;protein_id=BAG32773.1;transl_table=11
AP009380.1	DDBJ	gene	274762	275538	.	-	.	ID=gene267;Name=PGN_0255;gbkey=Gene;gene_biotype=protein_coding;locus_tag=PGN_0255
AP009380.1	DDBJ	CDS	274762	275538	.	-	0	ID=cds254;Parent=gene267;Dbxref=NCBI_GP:BAG32774.1;Name=BAG32774.1;gbkey=CDS;product=putative ParA chromosome partitioning protein;protein_id=BAG32774.1;transl_table=11
AP009380.1	DDBJ	gene	275754	276632	.	-	.	ID=gene268;Name=PGN_0256;gbkey=Gene;gene_biotype=protein_coding;locus_tag=PGN_0256
AP009380.1	DDBJ	CDS	275754	276632	.	-	0	ID=cds255;Parent=gene268;Dbxref=NCBI_GP:BAG32775.1;Name=BAG32775.1;gbkey=CDS;product=hydrolase;protein_id=BAG32775.1;transl_table=11
AP009380.1	DDBJ	gene	276650	277675	.	-	.	ID=gene269;Name=PGN_0257;gbkey=Gene;gene_biotype=protein_coding;locus_tag=PGN_0257
AP009380.1	DDBJ	CDS	276650	277675	.	-	0	ID=cds256;Parent=gene269;Dbxref=NCBI_GP:BAG32776.1;Name=BAG32776.1;gbkey=CDS;product=putative arginine deiminase;protein_id=BAG32776.1;transl_table=11
AP009380.1	DDBJ	gene	277959	278345	.	-	.	ID=gene270;Name=PGN_0258;gbkey=Gene;gene_biotype=protein_coding;locus_tag=PGN_0258
AP009380.1	DDBJ	CDS	277959	278345	.	-	0	ID=cds257;Parent=gene270;Dbxref=NCBI_GP:BAG32777.1;Name=BAG32777.1;gbkey=CDS;product=hypothetical protein;protein_id=BAG32777.1;transl_table=11
AP009380.1	DDBJ	gene	278348	279055	.	-	.	ID=gene271;Name=PGN_0259;gbkey=Gene;gene_biotype=protein_coding;locus_tag=PGN_0259
AP009380.1	DDBJ	CDS	278348	279055	.	-	0	ID=cds258;Parent=gene271;Dbxref=NCBI_GP:BAG32778.1;Name=BAG32778.1;gbkey=CDS;product=conserved hypothetical protein;protein_id=BAG32778.1;transl_table=11
AP009380.1	DDBJ	gene	279068	279607	.	-	.	ID=gene272;Name=PGN_0260;gbkey=Gene;gene_biotype=protein_coding;locus_tag=PGN_0260
AP009380.1	DDBJ	CDS	279068	279607	.	-	0	ID=cds259;Parent=gene272;Dbxref=NCBI_GP:BAG32779.1;Name=BAG32779.1;gbkey=CDS;product=conserved hypothetical protein;protein_id=BAG32779.1;transl_table=11
AP009380.1	DDBJ	gene	279594	280847	.	-	.	ID=gene273;Name=PGN_0261;gbkey=Gene;gene_biotype=protein_coding;locus_tag=PGN_0261
AP009380.1	DDBJ	CDS	279594	280847	.	-	0	ID=cds260;Parent=gene273;Dbxref=NCBI_GP:BAG32780.1;Name=BAG32780.1;gbkey=CDS;product=sigma-54-dependent transcriptional regulator;protein_id=BAG32780.1;transl_table=11
AP009380.1	DDBJ	gene	280875	282143	.	-	.	ID=gene274;Name=PGN_0262;gbkey=Gene;gene_biotype=protein_coding;locus_tag=PGN_0262
AP009380.1	DDBJ	CDS	280875	282143	.	-	0	ID=cds261;Parent=gene274;Dbxref=NCBI_GP:BAG32781.1;Name=BAG32781.1;gbkey=CDS;product=conserved hypothetical protein;protein_id=BAG32781.1;transl_table=11
AP009380.1	DDBJ	gene	282180	283484	.	-	.	ID=gene275;Name=PGN_0263;gbkey=Gene;gene_biotype=protein_coding;locus_tag=PGN_0263
AP009380.1	DDBJ	CDS	282180	283484	.	-	0	ID=cds262;Parent=gene275;Dbxref=NCBI_GP:BAG32782.1;Name=BAG32782.1;gbkey=CDS;product=putative Fe-S oxidoreductase;protein_id=BAG32782.1;transl_table=11
AP009380.1	DDBJ	gene	283481	284434	.	-	.	ID=gene276;Name=PGN_0264;gbkey=Gene;gene_biotype=protein_coding;locus_tag=PGN_0264
AP009380.1	DDBJ	CDS	283481	284434	.	-	0	ID=cds263;Parent=gene276;Dbxref=NCBI_GP:BAG32783.1;Name=BAG32783.1;gbkey=CDS;product=signal recognition particle-docking protein;protein_id=BAG32783.1;transl_table=11
AP009380.1	DDBJ	gene	284461	285597	.	-	.	ID=gene277;Name=PGN_0265;gbkey=Gene;gene_biotype=protein_coding;locus_tag=PGN_0265
AP009380.1	DDBJ	CDS	284461	285597	.	-	0	ID=cds264;Parent=gene277;Dbxref=NCBI_GP:BAG32784.1;Name=BAG32784.1;gbkey=CDS;product=carboxynorspermidine decarboxylase;protein_id=BAG32784.1;transl_table=11
AP009380.1	DDBJ	gene	285607	287370	.	-	.	ID=gene278;Name=PGN_0266;gbkey=Gene;gene_biotype=protein_coding;locus_tag=PGN_0266
AP009380.1	DDBJ	CDS	285607	287370	.	-	0	ID=cds265;Parent=gene278;Dbxref=NCBI_GP:BAG32785.1;Name=BAG32785.1;gbkey=CDS;product=aspartyl-tRNA synthetase;protein_id=BAG32785.1;transl_table=11
AP009380.1	DDBJ	gene	287800	288792	.	-	.	ID=gene279;Name=PGN_0267;gbkey=Gene;gene_biotype=protein_coding;locus_tag=PGN_0267
AP009380.1	DDBJ	CDS	287800	288792	.	-	0	ID=cds266;Parent=gene279;Dbxref=NCBI_GP:BAG32786.1;Name=BAG32786.1;gbkey=CDS;product=putative riboflavin biosynthesis protein;protein_id=BAG32786.1;transl_table=11
AP009380.1	DDBJ	gene	288817	289698	.	+	.	ID=gene280;Name=PGN_0268;gbkey=Gene;gene_biotype=protein_coding;locus_tag=PGN_0268
AP009380.1	DDBJ	CDS	288817	289698	.	+	0	ID=cds267;Parent=gene280;Dbxref=NCBI_GP:BAG32787.1;Name=BAG32787.1;gbkey=CDS;product=protoporphyrinogen oxidase;protein_id=BAG32787.1;transl_table=11
AP009380.1	DDBJ	gene	289695	290180	.	+	.	ID=gene281;Name=PGN_0269;gbkey=Gene;gene_biotype=protein_coding;locus_tag=PGN_0269
AP009380.1	DDBJ	CDS	289695	290180	.	+	0	ID=cds268;Parent=gene281;Dbxref=NCBI_GP:BAG32788.1;Name=BAG32788.1;gbkey=CDS;product=putative transcriptional regulatory protein;protein_id=BAG32788.1;transl_table=11
AP009380.1	DDBJ	gene	290164	290904	.	+	.	ID=gene282;Name=PGN_0270;gbkey=Gene;gene_biotype=protein_coding;locus_tag=PGN_0270
AP009380.1	DDBJ	CDS	290164	290904	.	+	0	ID=cds269;Parent=gene282;Dbxref=NCBI_GP:BAG32789.1;Name=BAG32789.1;gbkey=CDS;product=probable amidophosphoribosyl-transferase;protein_id=BAG32789.1;transl_table=11
AP009380.1	DDBJ	gene	291034	293103	.	-	.	ID=gene283;Name=PGN_0271;gbkey=Gene;gene_biotype=protein_coding;locus_tag=PGN_0271
AP009380.1	DDBJ	CDS	291034	293103	.	-	0	ID=cds270;Parent=gene283;Dbxref=NCBI_GP:BAG32790.1;Name=BAG32790.1;gbkey=CDS;product=endopeptidase PepO;protein_id=BAG32790.1;transl_table=11
AP009380.1	DDBJ	gene	293122	294024	.	-	.	ID=gene284;Name=PGN_0272;gbkey=Gene;gene_biotype=protein_coding;locus_tag=PGN_0272
AP009380.1	DDBJ	CDS	293122	294024	.	-	0	ID=cds271;Parent=gene284;Dbxref=NCBI_GP:BAG32791.1;Name=BAG32791.1;gbkey=CDS;product=conserved hypothetical protein;protein_id=BAG32791.1;transl_table=11
AP009380.1	DDBJ	gene	294206	294340	.	-	.	ID=gene285;Name=PGN_0273;gbkey=Gene;gene_biotype=protein_coding;locus_tag=PGN_0273
AP009380.1	DDBJ	CDS	294206	294340	.	-	0	ID=cds272;Parent=gene285;Dbxref=NCBI_GP:BAG32792.1;Name=BAG32792.1;gbkey=CDS;product=conserved hypothetical protein;protein_id=BAG32792.1;transl_table=11
AP009380.1	DDBJ	gene	294444	295025	.	-	.	ID=gene286;Name=PGN_0274;gbkey=Gene;gene_biotype=protein_coding;locus_tag=PGN_0274
AP009380.1	DDBJ	CDS	294444	295025	.	-	0	ID=cds273;Parent=gene286;Dbxref=NCBI_GP:BAG32793.1;Name=BAG32793.1;gbkey=CDS;product=putative RNA polymerase sigma-70 factor ECF subfamily;protein_id=BAG32793.1;transl_table=11
AP009380.1	DDBJ	gene	295174	296823	.	-	.	ID=gene287;Name=PGN_0275;gbkey=Gene;gene_biotype=protein_coding;locus_tag=PGN_0275
AP009380.1	DDBJ	CDS	295174	296823	.	-	0	ID=cds274;Parent=gene287;Dbxref=NCBI_GP:BAG32794.1;Name=BAG32794.1;gbkey=CDS;product=phosphofructokinase;protein_id=BAG32794.1;transl_table=11
AP009380.1	DDBJ	gene	297019	297333	.	-	.	ID=gene288;Name=PGN_0276;gbkey=Gene;gene_biotype=protein_coding;locus_tag=PGN_0276
AP009380.1	DDBJ	CDS	297019	297333	.	-	0	ID=cds275;Parent=gene288;Dbxref=NCBI_GP:BAG32795.1;Name=BAG32795.1;gbkey=CDS;product=hypothetical protein;protein_id=BAG32795.1;transl_table=11
AP009380.1	DDBJ	gene	297308	297745	.	-	.	ID=gene289;Name=hslR;gbkey=Gene;gene=hslR;gene_biotype=protein_coding;locus_tag=PGN_0277
AP009380.1	DDBJ	CDS	297308	297745	.	-	0	ID=cds276;Parent=gene289;Dbxref=NCBI_GP:BAG32796.1;Name=BAG32796.1;gbkey=CDS;gene=hslR;product=putative heat shock protein 15;protein_id=BAG32796.1;transl_table=11
AP009380.1	DDBJ	gene	297751	298308	.	-	.	ID=gene290;Name=PGN_0278;gbkey=Gene;gene_biotype=protein_coding;locus_tag=PGN_0278
AP009380.1	DDBJ	CDS	297751	298308	.	-	0	ID=cds277;Parent=gene290;Dbxref=NCBI_GP:BAG32797.1;Name=BAG32797.1;gbkey=CDS;product=putative peptidyl-tRNA hydrolase;protein_id=BAG32797.1;transl_table=11
AP009380.1	DDBJ	gene	298449	299027	.	-	.	ID=gene291;Name=rplY;gbkey=Gene;gene=rplY;gene_biotype=protein_coding;locus_tag=PGN_0279
AP009380.1	DDBJ	CDS	298449	299027	.	-	0	ID=cds278;Parent=gene291;Dbxref=NCBI_GP:BAG32798.1;Name=BAG32798.1;gbkey=CDS;gene=rplY;product=putative 50S ribosomal protein L25;protein_id=BAG32798.1;transl_table=11
AP009380.1	DDBJ	gene	299185	299475	.	-	.	ID=gene292;Name=PGN_0280;gbkey=Gene;gene_biotype=protein_coding;locus_tag=PGN_0280
AP009380.1	DDBJ	CDS	299185	299475	.	-	0	ID=cds279;Parent=gene292;Dbxref=NCBI_GP:BAG32799.1;Name=BAG32799.1;gbkey=CDS;product=hypothetical protein;protein_id=BAG32799.1;transl_table=11
AP009380.1	DDBJ	gene	299637	301679	.	+	.	ID=gene293;Name=PGN_0281;gbkey=Gene;gene_biotype=protein_coding;locus_tag=PGN_0281
AP009380.1	DDBJ	CDS	299637	301679	.	+	0	ID=cds280;Parent=gene293;Dbxref=NCBI_GP:BAG32800.1;Name=BAG32800.1;gbkey=CDS;product=methionyl-tRNA synthetase;protein_id=BAG32800.1;transl_table=11
AP009380.1	DDBJ	gene	301700	303481	.	+	.	ID=gene294;Name=PGN_0282;gbkey=Gene;gene_biotype=protein_coding;locus_tag=PGN_0282
AP009380.1	DDBJ	CDS	301700	303481	.	+	0	ID=cds281;Parent=gene294;Dbxref=NCBI_GP:BAG32801.1;Name=BAG32801.1;gbkey=CDS;product=2'%2C3'-cyclic-nucleotide 2'-phosphodiesterase precursor;protein_id=BAG32801.1;transl_table=11
AP009380.1	DDBJ	gene	303478	304260	.	+	.	ID=gene295;Name=PGN_0283;gbkey=Gene;gene_biotype=protein_coding;locus_tag=PGN_0283
AP009380.1	DDBJ	CDS	303478	304260	.	+	0	ID=cds282;Parent=gene295;Dbxref=NCBI_GP:BAG32802.1;Name=BAG32802.1;gbkey=CDS;product=probable exonuclease;protein_id=BAG32802.1;transl_table=11
AP009380.1	DDBJ	gene	304323	304676	.	-	.	ID=gene296;Name=PGN_0284;gbkey=Gene;gene_biotype=protein_coding;locus_tag=PGN_0284
AP009380.1	DDBJ	CDS	304323	304676	.	-	0	ID=cds283;Parent=gene296;Dbxref=NCBI_GP:BAG32803.1;Name=BAG32803.1;gbkey=CDS;product=probable transcriptional regulator;protein_id=BAG32803.1;transl_table=11
AP009380.1	DDBJ	gene	304747	307227	.	-	.	ID=gene297;Name=PGN_0285;gbkey=Gene;gene_biotype=protein_coding;locus_tag=PGN_0285
AP009380.1	DDBJ	CDS	304747	307227	.	-	0	ID=cds284;Parent=gene297;Dbxref=NCBI_GP:BAG32804.1;Name=BAG32804.1;gbkey=CDS;product=pyridine nucleotide-disulphide oxidoreductase;protein_id=BAG32804.1;transl_table=11
AP009380.1	DDBJ	gene	307239	307562	.	-	.	ID=gene298;Name=PGN_0286;gbkey=Gene;gene_biotype=protein_coding;locus_tag=PGN_0286
AP009380.1	DDBJ	CDS	307239	307562	.	-	0	ID=cds285;Parent=gene298;Dbxref=NCBI_GP:BAG32805.1;Name=BAG32805.1;gbkey=CDS;product=hypothetical protein frame-shifted with PGN0285;protein_id=BAG32805.1;transl_table=11
AP009380.1	DDBJ	gene	308593	310284	.	+	.	ID=gene299;Name=mfa1;gbkey=Gene;gene=mfa1;gene_biotype=protein_coding;locus_tag=PGN_0287
AP009380.1	DDBJ	CDS	308593	310284	.	+	0	ID=cds286;Parent=gene299;Dbxref=NCBI_GP:BAG32806.1;Name=BAG32806.1;gbkey=CDS;gene=mfa1;product=Mfa1fimbrilin;protein_id=BAG32806.1;transl_table=11
AP009380.1	DDBJ	gene	310364	311338	.	+	.	ID=gene300;Name=PGN_0288;gbkey=Gene;gene_biotype=protein_coding;locus_tag=PGN_0288
AP009380.1	DDBJ	CDS	310364	311338	.	+	0	ID=cds287;Parent=gene300;Dbxref=NCBI_GP:BAG32807.1;Name=BAG32807.1;gbkey=CDS;product=conserved hypothetical protein;protein_id=BAG32807.1;transl_table=11
AP009380.1	DDBJ	gene	311639	312979	.	+	.	ID=gene301;Name=PGN_0289;gbkey=Gene;gene_biotype=protein_coding;locus_tag=PGN_0289
AP009380.1	DDBJ	CDS	311639	312979	.	+	0	ID=cds288;Parent=gene301;Dbxref=NCBI_GP:BAG32808.1;Name=BAG32808.1;gbkey=CDS;product=conserved hypothetical protein;protein_id=BAG32808.1;transl_table=11
AP009380.1	DDBJ	gene	312988	313989	.	+	.	ID=gene302;Name=PGN_0290;gbkey=Gene;gene_biotype=protein_coding;locus_tag=PGN_0290
AP009380.1	DDBJ	CDS	312988	313989	.	+	0	ID=cds289;Parent=gene302;Dbxref=NCBI_GP:BAG32809.1;Name=BAG32809.1;gbkey=CDS;product=immunoreactive 32 kDa antigen;protein_id=BAG32809.1;transl_table=11
AP009380.1	DDBJ	gene	314139	317825	.	+	.	ID=gene303;Name=PGN_0291;gbkey=Gene;gene_biotype=protein_coding;locus_tag=PGN_0291
AP009380.1	DDBJ	CDS	314139	317825	.	+	0	ID=cds290;Parent=gene303;Dbxref=NCBI_GP:BAG32810.1;Name=BAG32810.1;gbkey=CDS;product=conserved hypothetical protein;protein_id=BAG32810.1;transl_table=11
AP009380.1	DDBJ	gene	318212	318334	.	+	.	ID=gene304;Name=PGN_0292;gbkey=Gene;gene_biotype=protein_coding;locus_tag=PGN_0292
AP009380.1	DDBJ	CDS	318212	318334	.	+	0	ID=cds291;Parent=gene304;Dbxref=NCBI_GP:BAG32811.1;Name=BAG32811.1;gbkey=CDS;product=hypothetical protein;protein_id=BAG32811.1;transl_table=11
AP009380.1	DDBJ	gene	318767	321877	.	+	.	ID=gene305;Name=ragA;gbkey=Gene;gene=ragA;gene_biotype=protein_coding;locus_tag=PGN_0293
AP009380.1	DDBJ	CDS	318767	321877	.	+	0	ID=cds292;Parent=gene305;Dbxref=NCBI_GP:BAG32812.1;Name=BAG32812.1;gbkey=CDS;gene=ragA;product=receptor antigen A;protein_id=BAG32812.1;transl_table=11
AP009380.1	DDBJ	gene	321911	323422	.	+	.	ID=gene306;Name=ragB;gbkey=Gene;gene=ragB;gene_biotype=protein_coding;locus_tag=PGN_0294
AP009380.1	DDBJ	CDS	321911	323422	.	+	0	ID=cds293;Parent=gene306;Dbxref=NCBI_GP:BAG32813.1;Name=BAG32813.1;gbkey=CDS;gene=ragB;product=receptor antigen B;protein_id=BAG32813.1;transl_table=11
AP009380.1	DDBJ	gene	323591	324472	.	+	.	ID=gene307;Name=PGN_0295;gbkey=Gene;gene_biotype=protein_coding;locus_tag=PGN_0295
AP009380.1	DDBJ	CDS	323591	324472	.	+	0	ID=cds294;Parent=gene307;Dbxref=NCBI_GP:BAG32814.1;Name=BAG32814.1;gbkey=CDS;product=C-terminal domain of Arg- and Lys-gingipain proteinase;protein_id=BAG32814.1;transl_table=11
AP009380.1	DDBJ	gene	324678	325841	.	+	.	ID=gene308;Name=PGN_0296;gbkey=Gene;gene_biotype=protein_coding;locus_tag=PGN_0296
AP009380.1	DDBJ	CDS	324678	325841	.	+	0	ID=cds295;Parent=gene308;Dbxref=NCBI_GP:BAG32815.1;Name=BAG32815.1;gbkey=CDS;product=conserved hypothetical protein;protein_id=BAG32815.1;transl_table=11
AP009380.1	DDBJ	gene	326030	326737	.	+	.	ID=gene309;Name=PGN_0297;gbkey=Gene;gene_biotype=protein_coding;locus_tag=PGN_0297
AP009380.1	DDBJ	CDS	326030	326737	.	+	0	ID=cds296;Parent=gene309;Dbxref=NCBI_GP:BAG32816.1;Name=BAG32816.1;gbkey=CDS;product=conserved hypothetical protein;protein_id=BAG32816.1;transl_table=11
AP009380.1	DDBJ	gene	326815	327579	.	+	.	ID=gene310;Name=PGN_0298;gbkey=Gene;gene_biotype=protein_coding;locus_tag=PGN_0298
AP009380.1	DDBJ	CDS	326815	327579	.	+	0	ID=cds297;Parent=gene310;Dbxref=NCBI_GP:BAG32817.1;Name=BAG32817.1;gbkey=CDS;product=putative undecaprenyl diphosphate synthase;protein_id=BAG32817.1;transl_table=11
AP009380.1	DDBJ	gene	327597	330272	.	+	.	ID=gene311;Name=PGN_0299;gbkey=Gene;gene_biotype=protein_coding;locus_tag=PGN_0299
AP009380.1	DDBJ	CDS	327597	330272	.	+	0	ID=cds298;Parent=gene311;Dbxref=NCBI_GP:BAG32818.1;Name=BAG32818.1;gbkey=CDS;product=putative outer membrane protein;protein_id=BAG32818.1;transl_table=11
AP009380.1	DDBJ	gene	330329	330853	.	+	.	ID=gene312;Name=PGN_0300;gbkey=Gene;gene_biotype=protein_coding;locus_tag=PGN_0300
AP009380.1	DDBJ	CDS	330329	330853	.	+	0	ID=cds299;Parent=gene312;Dbxref=NCBI_GP:BAG32819.1;Name=BAG32819.1;gbkey=CDS;product=conserved hypothetical protein;protein_id=BAG32819.1;transl_table=11
AP009380.1	DDBJ	gene	330888	331379	.	+	.	ID=gene313;Name=PGN_0301;gbkey=Gene;gene_biotype=protein_coding;locus_tag=PGN_0301
AP009380.1	DDBJ	CDS	330888	331379	.	+	0	ID=cds300;Parent=gene313;Dbxref=NCBI_GP:BAG32820.1;Name=BAG32820.1;gbkey=CDS;product=conserved hypothetical protein;protein_id=BAG32820.1;transl_table=11
AP009380.1	DDBJ	gene	331708	332286	.	+	.	ID=gene314;Name=PGN_0302;gbkey=Gene;gene_biotype=protein_coding;locus_tag=PGN_0302
AP009380.1	DDBJ	CDS	331708	332286	.	+	0	ID=cds301;Parent=gene314;Dbxref=NCBI_GP:BAG32821.1;Name=BAG32821.1;gbkey=CDS;product=rubrerythrin;protein_id=BAG32821.1;transl_table=11
AP009380.1	DDBJ	gene	332564	335389	.	+	.	ID=gene315;Name=PGN_0303;gbkey=Gene;gene_biotype=protein_coding;locus_tag=PGN_0303
AP009380.1	DDBJ	CDS	332564	335389	.	+	0	ID=cds302;Parent=gene315;Dbxref=NCBI_GP:BAG32822.1;Name=BAG32822.1;gbkey=CDS;product=putative zinc protease;protein_id=BAG32822.1;transl_table=11
AP009380.1	DDBJ	gene	335560	335721	.	+	.	ID=gene316;Name=PGN_0304;gbkey=Gene;gene_biotype=protein_coding;locus_tag=PGN_0304
AP009380.1	DDBJ	CDS	335560	335721	.	+	0	ID=cds303;Parent=gene316;Dbxref=NCBI_GP:BAG32823.1;Name=BAG32823.1;gbkey=CDS;product=conserved hypothetical protein;protein_id=BAG32823.1;transl_table=11
AP009380.1	DDBJ	gene	335938	336096	.	+	.	ID=gene317;Name=PGN_0305;gbkey=Gene;gene_biotype=protein_coding;locus_tag=PGN_0305
AP009380.1	DDBJ	CDS	335938	336096	.	+	0	ID=cds304;Parent=gene317;Dbxref=NCBI_GP:BAG32824.1;Name=BAG32824.1;gbkey=CDS;product=conserved hypothetical protein;protein_id=BAG32824.1;transl_table=11
AP009380.1	DDBJ	gene	336239	337081	.	+	.	ID=gene318;Name=PGN_0306;gbkey=Gene;gene_biotype=protein_coding;locus_tag=PGN_0306
AP009380.1	DDBJ	CDS	336239	337081	.	+	0	ID=cds305;Parent=gene318;Dbxref=NCBI_GP:BAG32825.1;Name=BAG32825.1;gbkey=CDS;product=conserved hypothetical protein;protein_id=BAG32825.1;transl_table=11
AP009380.1	DDBJ	gene	337034	337759	.	-	.	ID=gene319;Name=PGN_0307;gbkey=Gene;gene_biotype=protein_coding;locus_tag=PGN_0307
AP009380.1	DDBJ	CDS	337034	337759	.	-	0	ID=cds306;Parent=gene319;Dbxref=NCBI_GP:BAG32826.1;Name=BAG32826.1;gbkey=CDS;product=conserved hypothetical protein;protein_id=BAG32826.1;transl_table=11
AP009380.1	DDBJ	gene	337731	337961	.	-	.	ID=gene320;Name=PGN_0308;gbkey=Gene;gene_biotype=protein_coding;locus_tag=PGN_0308
AP009380.1	DDBJ	CDS	337731	337961	.	-	0	ID=cds307;Parent=gene320;Dbxref=NCBI_GP:BAG32827.1;Name=BAG32827.1;gbkey=CDS;product=conserved hypothetical protein;protein_id=BAG32827.1;transl_table=11
AP009380.1	DDBJ	gene	337967	338380	.	-	.	ID=gene321;Name=PGN_0309;gbkey=Gene;gene_biotype=protein_coding;locus_tag=PGN_0309
AP009380.1	DDBJ	CDS	337967	338380	.	-	0	ID=cds308;Parent=gene321;Dbxref=NCBI_GP:BAG32828.1;Name=BAG32828.1;gbkey=CDS;product=probable ribonuclease P protein component;protein_id=BAG32828.1;transl_table=11
AP009380.1	DDBJ	gene	338377	339123	.	-	.	ID=gene322;Name=PGN_0310;gbkey=Gene;gene_biotype=protein_coding;locus_tag=PGN_0310
AP009380.1	DDBJ	CDS	338377	339123	.	-	0	ID=cds309;Parent=gene322;Dbxref=NCBI_GP:BAG32829.1;Name=BAG32829.1;gbkey=CDS;product=putative uroporphyrinogen-III synthase;protein_id=BAG32829.1;transl_table=11
AP009380.1	DDBJ	gene	339114	339821	.	-	.	ID=gene323;Name=PGN_0311;gbkey=Gene;gene_biotype=protein_coding;locus_tag=PGN_0311
AP009380.1	DDBJ	CDS	339114	339821	.	-	0	ID=cds310;Parent=gene323;Dbxref=NCBI_GP:BAG32830.1;Name=BAG32830.1;gbkey=CDS;product=conserved hypothetical protein;protein_id=BAG32830.1;transl_table=11
AP009380.1	DDBJ	gene	339872	340117	.	-	.	ID=gene324;Name=PGN_0312;gbkey=Gene;gene_biotype=protein_coding;locus_tag=PGN_0312
AP009380.1	DDBJ	CDS	339872	340117	.	-	0	ID=cds311;Parent=gene324;Dbxref=NCBI_GP:BAG32831.1;Name=BAG32831.1;gbkey=CDS;product=hypothetical protein;protein_id=BAG32831.1;transl_table=11
AP009380.1	DDBJ	gene	340123	341703	.	-	.	ID=gene325;Name=PGN_0313;gbkey=Gene;gene_biotype=protein_coding;locus_tag=PGN_0313
AP009380.1	DDBJ	CDS	340123	341703	.	-	0	ID=cds312;Parent=gene325;Dbxref=NCBI_GP:BAG32832.1;Name=BAG32832.1;gbkey=CDS;product=peptide chain release factor 3;protein_id=BAG32832.1;transl_table=11
AP009380.1	DDBJ	gene	342110	342895	.	+	.	ID=gene326;Name=PGN_0314;gbkey=Gene;gene_biotype=protein_coding;locus_tag=PGN_0314
AP009380.1	DDBJ	CDS	342110	342895	.	+	0	ID=cds313;Parent=gene326;Dbxref=NCBI_GP:BAG32833.1;Name=BAG32833.1;gbkey=CDS;product=probable formate/nitrite transporter;protein_id=BAG32833.1;transl_table=11
AP009380.1	DDBJ	gene	342990	344798	.	-	.	ID=gene327;Name=PGN_0315;gbkey=Gene;gene_biotype=protein_coding;locus_tag=PGN_0315
AP009380.1	DDBJ	CDS	342990	344798	.	-	0	ID=cds314;Parent=gene327;Dbxref=NCBI_GP:BAG32834.1;Name=BAG32834.1;gbkey=CDS;product=precorrin-6x reductase/cobalamin biosynthetic protein CbiD;protein_id=BAG32834.1;transl_table=11
AP009380.1	DDBJ	gene	344795	346639	.	-	.	ID=gene328;Name=PGN_0316;gbkey=Gene;gene_biotype=protein_coding;locus_tag=PGN_0316
AP009380.1	DDBJ	CDS	344795	346639	.	-	0	ID=cds315;Parent=gene328;Dbxref=NCBI_GP:BAG32835.1;Name=BAG32835.1;gbkey=CDS;product=precorrin-4 C11-methyltransferase;protein_id=BAG32835.1;transl_table=11
AP009380.1	DDBJ	gene	346653	347894	.	-	.	ID=gene329;Name=PGN_0317;gbkey=Gene;gene_biotype=protein_coding;locus_tag=PGN_0317
AP009380.1	DDBJ	CDS	346653	347894	.	-	0	ID=cds316;Parent=gene329;Dbxref=NCBI_GP:BAG32836.1;Name=BAG32836.1;gbkey=CDS;product=decarboxylating precorrin-6Y C5%2C15-methyltransferase;protein_id=BAG32836.1;transl_table=11
AP009380.1	DDBJ	gene	347887	349293	.	-	.	ID=gene330;Name=PGN_0318;gbkey=Gene;gene_biotype=protein_coding;locus_tag=PGN_0318
AP009380.1	DDBJ	CDS	347887	349293	.	-	0	ID=cds317;Parent=gene330;Dbxref=NCBI_GP:BAG32837.1;Name=BAG32837.1;gbkey=CDS;product=precorrin-3B C17-methyltransferase;protein_id=BAG32837.1;transl_table=11
AP009380.1	DDBJ	gene	349809	350342	.	+	.	ID=gene331;Name=PGN_0319;gbkey=Gene;gene_biotype=protein_coding;locus_tag=PGN_0319
AP009380.1	DDBJ	CDS	349809	350342	.	+	0	ID=cds318;Parent=gene331;Dbxref=NCBI_GP:BAG32838.1;Name=BAG32838.1;gbkey=CDS;product=probable RNA polymerase sigma-70 factor ECF subfamily;protein_id=BAG32838.1;transl_table=11
AP009380.1	DDBJ	gene	350342	350827	.	+	.	ID=gene332;Name=PGN_0320;gbkey=Gene;gene_biotype=protein_coding;locus_tag=PGN_0320
AP009380.1	DDBJ	CDS	350342	350827	.	+	0	ID=cds319;Parent=gene332;Dbxref=NCBI_GP:BAG32839.1;Name=BAG32839.1;gbkey=CDS;product=conserved hypothetical protein;protein_id=BAG32839.1;transl_table=11
AP009380.1	DDBJ	gene	350835	351335	.	+	.	ID=gene333;Name=PGN_0321;gbkey=Gene;gene_biotype=protein_coding;locus_tag=PGN_0321
AP009380.1	DDBJ	CDS	350835	351335	.	+	0	ID=cds320;Parent=gene333;Dbxref=NCBI_GP:BAG32840.1;Name=BAG32840.1;gbkey=CDS;product=conserved hypothetical protein;protein_id=BAG32840.1;transl_table=11
AP009380.1	DDBJ	gene	351369	352262	.	+	.	ID=gene334;Name=PGN_0322;gbkey=Gene;gene_biotype=protein_coding;locus_tag=PGN_0322
AP009380.1	DDBJ	CDS	351369	352262	.	+	0	ID=cds321;Parent=gene334;Dbxref=NCBI_GP:BAG32841.1;Name=BAG32841.1;gbkey=CDS;product=conserved hypothetical protein;protein_id=BAG32841.1;transl_table=11
AP009380.1	DDBJ	gene	352276	353133	.	+	.	ID=gene335;Name=PGN_0323;gbkey=Gene;gene_biotype=protein_coding;locus_tag=PGN_0323
AP009380.1	DDBJ	CDS	352276	353133	.	+	0	ID=cds322;Parent=gene335;Dbxref=NCBI_GP:BAG32842.1;Name=BAG32842.1;gbkey=CDS;product=conserved hypothetical protein;protein_id=BAG32842.1;transl_table=11
AP009380.1	DDBJ	mobile_genetic_element	353279	354615	.	-	.	ID=id57;gbkey=mobile_element;mobile_element_type=insertion sequence:ISPg1_11
AP009380.1	DDBJ	inverted_repeat	353279	353290	.	+	.	ID=id58;Note=12nt inverted repeat;gbkey=repeat_region;rpt_type=inverted
AP009380.1	DDBJ	gene	353426	354511	.	-	.	ID=gene336;Name=PGN_0324;gbkey=Gene;gene_biotype=protein_coding;locus_tag=PGN_0324
AP009380.1	DDBJ	CDS	353426	354511	.	-	0	ID=cds323;Parent=gene336;Dbxref=NCBI_GP:BAG32843.1;Name=BAG32843.1;gbkey=CDS;product=transposase in ISPg1;protein_id=BAG32843.1;transl_table=11
AP009380.1	DDBJ	inverted_repeat	354604	354615	.	-	.	ID=id59;Note=12nt inverted repeat;gbkey=repeat_region;rpt_type=inverted
AP009380.1	DDBJ	gene	354680	355045	.	-	.	ID=gene337;Name=PGN_0325;gbkey=Gene;gene_biotype=protein_coding;locus_tag=PGN_0325
AP009380.1	DDBJ	CDS	354680	355045	.	-	0	ID=cds324;Parent=gene337;Dbxref=NCBI_GP:BAG32844.1;Name=BAG32844.1;gbkey=CDS;product=hypothetical protein;protein_id=BAG32844.1;transl_table=11
AP009380.1	DDBJ	gene	355912	356379	.	-	.	ID=gene338;Name=PGN_0326;gbkey=Gene;gene_biotype=protein_coding;locus_tag=PGN_0326
AP009380.1	DDBJ	CDS	355912	356379	.	-	0	ID=cds325;Parent=gene338;Dbxref=NCBI_GP:BAG32845.1;Name=BAG32845.1;gbkey=CDS;product=DNA-binding protein histone-like family;protein_id=BAG32845.1;transl_table=11
AP009380.1	DDBJ	gene	357180	357671	.	-	.	ID=gene339;Name=PGN_0327;gbkey=Gene;gene_biotype=protein_coding;locus_tag=PGN_0327
AP009380.1	DDBJ	CDS	357180	357671	.	-	0	ID=cds326;Parent=gene339;Dbxref=NCBI_GP:BAG32846.1;Name=BAG32846.1;gbkey=CDS;product=putative DNA polymerase III epsilon chain;protein_id=BAG32846.1;transl_table=11
AP009380.1	DDBJ	gene	357675	358313	.	-	.	ID=gene340;Name=PGN_0328;gbkey=Gene;gene_biotype=protein_coding;locus_tag=PGN_0328
AP009380.1	DDBJ	CDS	357675	358313	.	-	0	ID=cds327;Parent=gene340;Dbxref=NCBI_GP:BAG32847.1;Name=BAG32847.1;gbkey=CDS;product=conserved hypothetical protein;protein_id=BAG32847.1;transl_table=11
AP009380.1	DDBJ	gene	358494	361187	.	-	.	ID=gene341;Name=PGN_0329;gbkey=Gene;gene_biotype=protein_coding;locus_tag=PGN_0329
AP009380.1	DDBJ	CDS	358494	361187	.	-	0	ID=cds328;Parent=gene341;Dbxref=NCBI_GP:BAG32848.1;Name=BAG32848.1;gbkey=CDS;product=conserved hypothetical protein;protein_id=BAG32848.1;transl_table=11
AP009380.1	DDBJ	gene	361249	362634	.	-	.	ID=gene342;Name=PGN_0330;gbkey=Gene;gene_biotype=protein_coding;locus_tag=PGN_0330
AP009380.1	DDBJ	CDS	361249	362634	.	-	0	ID=cds329;Parent=gene342;Dbxref=NCBI_GP:BAG32849.1;Name=BAG32849.1;gbkey=CDS;product=DNA repair protein;protein_id=BAG32849.1;transl_table=11
AP009380.1	DDBJ	gene	362680	363564	.	-	.	ID=gene343;Name=PGN_0331;gbkey=Gene;gene_biotype=protein_coding;locus_tag=PGN_0331
AP009380.1	DDBJ	CDS	362680	363564	.	-	0	ID=cds330;Parent=gene343;Dbxref=NCBI_GP:BAG32850.1;Name=BAG32850.1;gbkey=CDS;product=conserved hypothetical protein;protein_id=BAG32850.1;transl_table=11
AP009380.1	DDBJ	gene	363578	363982	.	+	.	ID=gene344;Name=PGN_0332;gbkey=Gene;gene_biotype=protein_coding;locus_tag=PGN_0332
AP009380.1	DDBJ	CDS	363578	363982	.	+	0	ID=cds331;Parent=gene344;Dbxref=NCBI_GP:BAG32851.1;Name=BAG32851.1;gbkey=CDS;product=conserved hypothetical protein;protein_id=BAG32851.1;transl_table=11
AP009380.1	DDBJ	gene	364085	364747	.	+	.	ID=gene345;Name=PGN_0333;gbkey=Gene;gene_biotype=protein_coding;locus_tag=PGN_0333
AP009380.1	DDBJ	CDS	364085	364747	.	+	0	ID=cds332;Parent=gene345;Dbxref=NCBI_GP:BAG32852.1;Name=BAG32852.1;gbkey=CDS;product=putative transaldolase;protein_id=BAG32852.1;transl_table=11
AP009380.1	DDBJ	gene	364744	366042	.	+	.	ID=gene346;Name=PGN_0334;gbkey=Gene;gene_biotype=protein_coding;locus_tag=PGN_0334
AP009380.1	DDBJ	CDS	364744	366042	.	+	0	ID=cds333;Parent=gene346;Dbxref=NCBI_GP:BAG32853.1;Name=BAG32853.1;gbkey=CDS;product=conserved hypothetical protein with DUF1343 domain;protein_id=BAG32853.1;transl_table=11
AP009380.1	DDBJ	gene	366121	368586	.	-	.	ID=gene347;Name=PGN_0335;gbkey=Gene;gene_biotype=protein_coding;locus_tag=PGN_0335
AP009380.1	DDBJ	CDS	366121	368586	.	-	0	ID=cds334;Parent=gene347;Dbxref=NCBI_GP:BAG32854.1;Name=BAG32854.1;gbkey=CDS;product=conserved hypothetical protein with Zinc carboxypeptidase domain;protein_id=BAG32854.1;transl_table=11
AP009380.1	DDBJ	mobile_genetic_element	368806	369285	.	+	.	ID=id60;gbkey=mobile_element;mobile_element_type=MITE:MITEPgRS_01
AP009380.1	DDBJ	inverted_repeat	368806	368817	.	+	.	ID=id61;Note=12nt inverted repeat;gbkey=repeat_region;rpt_type=inverted
AP009380.1	DDBJ	inverted_repeat	369272	369285	.	-	.	ID=id62;Note=12nt inverted repeat;gbkey=repeat_region;rpt_type=inverted
AP009380.1	DDBJ	gene	369407	370030	.	-	.	ID=gene348;Name=PGN_0336;gbkey=Gene;gene_biotype=protein_coding;locus_tag=PGN_0336
AP009380.1	DDBJ	CDS	369407	370030	.	-	0	ID=cds335;Parent=gene348;Dbxref=NCBI_GP:BAG32855.1;Name=BAG32855.1;gbkey=CDS;product=immunoreactive 23 kDa antigen;protein_id=BAG32855.1;transl_table=11
AP009380.1	DDBJ	gene	370232	370390	.	-	.	ID=gene349;Name=PGN_0337;gbkey=Gene;gene_biotype=protein_coding;locus_tag=PGN_0337
AP009380.1	DDBJ	CDS	370232	370390	.	-	0	ID=cds336;Parent=gene349;Dbxref=NCBI_GP:BAG32856.1;Name=BAG32856.1;gbkey=CDS;product=conserved hypothetical protein;protein_id=BAG32856.1;transl_table=11
AP009380.1	DDBJ	gene	370525	370725	.	-	.	ID=gene350;Name=PGN_0338;gbkey=Gene;gene_biotype=protein_coding;locus_tag=PGN_0338
AP009380.1	DDBJ	CDS	370525	370725	.	-	0	ID=cds337;Parent=gene350;Dbxref=NCBI_GP:BAG32857.1;Name=BAG32857.1;gbkey=CDS;product=hypothetical protein;protein_id=BAG32857.1;transl_table=11
AP009380.1	DDBJ	gene	370817	370948	.	+	.	ID=gene351;Name=PGN_0339;gbkey=Gene;gene_biotype=protein_coding;locus_tag=PGN_0339
AP009380.1	DDBJ	CDS	370817	370948	.	+	0	ID=cds338;Parent=gene351;Dbxref=NCBI_GP:BAG32858.1;Name=BAG32858.1;gbkey=CDS;product=hypothetical protein;protein_id=BAG32858.1;transl_table=11
AP009380.1	DDBJ	gene	370966	372567	.	+	.	ID=gene352;Name=PGN_0340;gbkey=Gene;gene_biotype=protein_coding;locus_tag=PGN_0340
AP009380.1	DDBJ	CDS	370966	372567	.	+	0	ID=cds339;Parent=gene352;Dbxref=NCBI_GP:BAG32859.1;Name=BAG32859.1;gbkey=CDS;product=carboxyl-terminal processing protease;protein_id=BAG32859.1;transl_table=11
AP009380.1	DDBJ	gene	372639	374159	.	+	.	ID=gene353;Name=PGN_0341;gbkey=Gene;gene_biotype=protein_coding;locus_tag=PGN_0341
AP009380.1	DDBJ	CDS	372639	374159	.	+	0	ID=cds340;Parent=gene353;Dbxref=NCBI_GP:BAG32860.1;Name=BAG32860.1;gbkey=CDS;product=conserved hypothetical protein;protein_id=BAG32860.1;transl_table=11
AP009380.1	DDBJ	gene	374193	374861	.	+	.	ID=gene354;Name=PGN_0342;gbkey=Gene;gene_biotype=protein_coding;locus_tag=PGN_0342
AP009380.1	DDBJ	CDS	374193	374861	.	+	0	ID=cds341;Parent=gene354;Dbxref=NCBI_GP:BAG32861.1;Name=BAG32861.1;gbkey=CDS;product=putative uracil-DNA glycosylase;protein_id=BAG32861.1;transl_table=11
AP009380.1	DDBJ	mobile_genetic_element	374957	375676	.	+	.	ID=id63;gbkey=mobile_element;mobile_element_type=MITE:MITE700_02
AP009380.1	DDBJ	inverted_repeat	374957	374968	.	+	.	ID=id64;Note=12nt inverted repeat;gbkey=repeat_region;rpt_type=inverted
AP009380.1	DDBJ	gene	375660	375797	.	-	.	ID=gene355;Name=PGN_0343;gbkey=Gene;gene_biotype=protein_coding;locus_tag=PGN_0343
AP009380.1	DDBJ	CDS	375660	375797	.	-	0	ID=cds342;Parent=gene355;Dbxref=NCBI_GP:BAG32862.1;Name=BAG32862.1;gbkey=CDS;product=hypothetical protein;protein_id=BAG32862.1;transl_table=11
AP009380.1	DDBJ	inverted_repeat	375665	375676	.	-	.	ID=id65;Note=12nt inverted repeat;gbkey=repeat_region;rpt_type=inverted
AP009380.1	DDBJ	gene	375803	376618	.	-	.	ID=gene356;Name=PGN_0344;gbkey=Gene;gene_biotype=protein_coding;locus_tag=PGN_0344
AP009380.1	DDBJ	CDS	375803	376618	.	-	0	ID=cds343;Parent=gene356;Dbxref=NCBI_GP:BAG32863.1;Name=BAG32863.1;gbkey=CDS;product=probable haloacid dehalogenase-like hydrolase;protein_id=BAG32863.1;transl_table=11
AP009380.1	DDBJ	gene	376767	377621	.	-	.	ID=gene357;Name=PGN_0345;gbkey=Gene;gene_biotype=protein_coding;locus_tag=PGN_0345
AP009380.1	DDBJ	CDS	376767	377621	.	-	0	ID=cds344;Parent=gene357;Dbxref=NCBI_GP:BAG32864.1;Name=BAG32864.1;gbkey=CDS;product=conserved hypothetical protein;protein_id=BAG32864.1;transl_table=11
AP009380.1	DDBJ	gene	377666	378367	.	-	.	ID=gene358;Name=PGN_0346;gbkey=Gene;gene_biotype=protein_coding;locus_tag=PGN_0346
AP009380.1	DDBJ	CDS	377666	378367	.	-	0	ID=cds345;Parent=gene358;Dbxref=NCBI_GP:BAG32865.1;Name=BAG32865.1;gbkey=CDS;product=putative methyltransferase;protein_id=BAG32865.1;transl_table=11
AP009380.1	DDBJ	gene	378383	378859	.	-	.	ID=gene359;Name=PGN_0347;gbkey=Gene;gene_biotype=protein_coding;locus_tag=PGN_0347
AP009380.1	DDBJ	CDS	378383	378859	.	-	0	ID=cds346;Parent=gene359;Dbxref=NCBI_GP:BAG32866.1;Name=BAG32866.1;gbkey=CDS;product=conserved hypothetical protein;protein_id=BAG32866.1;transl_table=11
AP009380.1	DDBJ	gene	379179	380291	.	-	.	ID=gene360;Name=uspA;gbkey=Gene;gene=uspA;gene_biotype=protein_coding;locus_tag=PGN_0348
AP009380.1	DDBJ	CDS	379179	380291	.	-	0	ID=cds347;Parent=gene360;Dbxref=NCBI_GP:BAG32867.1;Name=BAG32867.1;gbkey=CDS;gene=uspA;product=putative universal stress protein UspA;protein_id=BAG32867.1;transl_table=11
AP009380.1	DDBJ	gene	380456	380710	.	-	.	ID=gene361;Name=ustA;gbkey=Gene;gene=ustA;gene_biotype=protein_coding;locus_tag=PGN_0349
AP009380.1	DDBJ	CDS	380456	380710	.	-	0	ID=cds348;Parent=gene361;Dbxref=NCBI_GP:BAG32868.1;Name=BAG32868.1;gbkey=CDS;gene=ustA;product=upregulated in stationary phase protein A;protein_id=BAG32868.1;transl_table=11
AP009380.1	DDBJ	gene	380917	381249	.	-	.	ID=gene362;Name=PGN_0350;gbkey=Gene;gene_biotype=protein_coding;locus_tag=PGN_0350
AP009380.1	DDBJ	CDS	380917	381249	.	-	0	ID=cds349;Parent=gene362;Dbxref=NCBI_GP:BAG32869.1;Name=BAG32869.1;gbkey=CDS;product=probable translation initation factor SUI1;protein_id=BAG32869.1;transl_table=11
AP009380.1	DDBJ	gene	381346	383205	.	-	.	ID=gene363;Name=PGN_0351;gbkey=Gene;gene_biotype=protein_coding;locus_tag=PGN_0351
AP009380.1	DDBJ	CDS	381346	383205	.	-	0	ID=cds350;Parent=gene363;Dbxref=NCBI_GP:BAG32870.1;Name=BAG32870.1;gbkey=CDS;product=pyruvate carboxylase subunit B;protein_id=BAG32870.1;transl_table=11
AP009380.1	DDBJ	gene	383312	383488	.	-	.	ID=gene364;Name=PGN_0352;gbkey=Gene;gene_biotype=protein_coding;locus_tag=PGN_0352
AP009380.1	DDBJ	CDS	383312	383488	.	-	0	ID=cds351;Parent=gene364;Dbxref=NCBI_GP:BAG32871.1;Name=BAG32871.1;gbkey=CDS;product=conserved hypothetical protein;protein_id=BAG32871.1;transl_table=11
AP009380.1	DDBJ	gene	384064	384522	.	+	.	ID=gene365;Name=PGN_0353;gbkey=Gene;gene_biotype=protein_coding;locus_tag=PGN_0353
AP009380.1	DDBJ	CDS	384064	384522	.	+	0	ID=cds352;Parent=gene365;Dbxref=NCBI_GP:BAG32872.1;Name=BAG32872.1;gbkey=CDS;product=conserved hypothetical protein;protein_id=BAG32872.1;transl_table=11
AP009380.1	DDBJ	gene	384569	385903	.	+	.	ID=gene366;Name=PGN_0354;gbkey=Gene;gene_biotype=protein_coding;locus_tag=PGN_0354
AP009380.1	DDBJ	CDS	384569	385903	.	+	0	ID=cds353;Parent=gene366;Dbxref=NCBI_GP:BAG32873.1;Name=BAG32873.1;gbkey=CDS;product=putative nitrogen utilization substance protein A;protein_id=BAG32873.1;transl_table=11
AP009380.1	DDBJ	gene	385999	388938	.	+	.	ID=gene367;Name=PGN_0355;gbkey=Gene;gene_biotype=protein_coding;locus_tag=PGN_0355
AP009380.1	DDBJ	CDS	385999	388938	.	+	0	ID=cds354;Parent=gene367;Dbxref=NCBI_GP:BAG32874.1;Name=BAG32874.1;gbkey=CDS;product=translation initiation factor IF-2;protein_id=BAG32874.1;transl_table=11
AP009380.1	DDBJ	gene	388966	389457	.	+	.	ID=gene368;Name=PGN_0356;gbkey=Gene;gene_biotype=protein_coding;locus_tag=PGN_0356
AP009380.1	DDBJ	CDS	388966	389457	.	+	0	ID=cds355;Parent=gene368;Dbxref=NCBI_GP:BAG32875.1;Name=BAG32875.1;gbkey=CDS;product=conserved hypothetical protein;protein_id=BAG32875.1;transl_table=11
AP009380.1	DDBJ	gene	389491	390936	.	+	.	ID=gene369;Name=PGN_0357;gbkey=Gene;gene_biotype=protein_coding;locus_tag=PGN_0357
AP009380.1	DDBJ	CDS	389491	390936	.	+	0	ID=cds356;Parent=gene369;Dbxref=NCBI_GP:BAG32876.1;Name=BAG32876.1;gbkey=CDS;product=ABC transporter membrane protein;protein_id=BAG32876.1;transl_table=11
AP009380.1	DDBJ	gene	390976	391728	.	+	.	ID=gene370;Name=PGN_0358;gbkey=Gene;gene_biotype=protein_coding;locus_tag=PGN_0358
AP009380.1	DDBJ	CDS	390976	391728	.	+	0	ID=cds357;Parent=gene370;Dbxref=NCBI_GP:BAG32877.1;Name=BAG32877.1;gbkey=CDS;product=putative ABC transporter ATP-binding protein;protein_id=BAG32877.1;transl_table=11
AP009380.1	DDBJ	gene	391735	393078	.	+	.	ID=gene371;Name=PGN_0359;gbkey=Gene;gene_biotype=protein_coding;locus_tag=PGN_0359
AP009380.1	DDBJ	CDS	391735	393078	.	+	0	ID=cds358;Parent=gene371;Dbxref=NCBI_GP:BAG32878.1;Name=BAG32878.1;gbkey=CDS;product=putative ABC transporter permease protein;protein_id=BAG32878.1;transl_table=11
AP009380.1	DDBJ	mobile_genetic_element	393191	393340	.	-	.	ID=id66;gbkey=mobile_element;mobile_element_type=MITE:partial_MITE700_03
AP009380.1	DDBJ	inverted_repeat	393329	393340	.	-	.	ID=id67;Note=12nt inverted repeat;gbkey=repeat_region;rpt_type=inverted
AP009380.1	DDBJ	gene	394043	395335	.	+	.	ID=gene372;Name=PGN_0360;gbkey=Gene;gene_biotype=protein_coding;locus_tag=PGN_0360
AP009380.1	DDBJ	CDS	394043	395335	.	+	0	ID=cds359;Parent=gene372;Dbxref=NCBI_GP:BAG32879.1;Name=BAG32879.1;gbkey=CDS;product=tyrosyl-tRNA synthetase;protein_id=BAG32879.1;transl_table=11
AP009380.1	DDBJ	gene	395355	396422	.	+	.	ID=gene373;Name=PGN_0361;gbkey=Gene;gene_biotype=protein_coding;locus_tag=PGN_0361
AP009380.1	DDBJ	CDS	395355	396422	.	+	0	ID=cds360;Parent=gene373;Dbxref=NCBI_GP:BAG32880.1;Name=BAG32880.1;gbkey=CDS;product=putative glycosyl transferase family 2;protein_id=BAG32880.1;transl_table=11
AP009380.1	DDBJ	gene	396600	396725	.	-	.	ID=gene374;Name=PGN_0362;gbkey=Gene;gene_biotype=protein_coding;locus_tag=PGN_0362
AP009380.1	DDBJ	CDS	396600	396725	.	-	0	ID=cds361;Parent=gene374;Dbxref=NCBI_GP:BAG32881.1;Name=BAG32881.1;gbkey=CDS;product=hypothetical protein;protein_id=BAG32881.1;transl_table=11
AP009380.1	DDBJ	gene	396722	396916	.	-	.	ID=gene375;Name=PGN_0363;gbkey=Gene;gene_biotype=protein_coding;locus_tag=PGN_0363
AP009380.1	DDBJ	CDS	396722	396916	.	-	0	ID=cds362;Parent=gene375;Dbxref=NCBI_GP:BAG32882.1;Name=BAG32882.1;gbkey=CDS;product=conserved hypothetical protein;protein_id=BAG32882.1;transl_table=11
AP009380.1	DDBJ	gene	397291	397491	.	-	.	ID=gene376;Name=PGN_0364;gbkey=Gene;gene_biotype=protein_coding;locus_tag=PGN_0364
AP009380.1	DDBJ	CDS	397291	397491	.	-	0	ID=cds363;Parent=gene376;Dbxref=NCBI_GP:BAG32883.1;Name=BAG32883.1;gbkey=CDS;product=hypothetical protein;protein_id=BAG32883.1;transl_table=11
AP009380.1	DDBJ	gene	397663	399456	.	+	.	ID=gene377;Name=PGN_0365;gbkey=Gene;gene_biotype=protein_coding;locus_tag=PGN_0365
AP009380.1	DDBJ	CDS	397663	399456	.	+	0	ID=cds364;Parent=gene377;Dbxref=NCBI_GP:BAG32884.1;Name=BAG32884.1;gbkey=CDS;product=arginyl-tRNA synthetase;protein_id=BAG32884.1;transl_table=11
AP009380.1	DDBJ	gene	399461	400546	.	+	.	ID=gene378;Name=PGN_0366;gbkey=Gene;gene_biotype=protein_coding;locus_tag=PGN_0366
AP009380.1	DDBJ	CDS	399461	400546	.	+	0	ID=cds365;Parent=gene378;Dbxref=NCBI_GP:BAG32885.1;Name=BAG32885.1;gbkey=CDS;product=putative tRNA 5-methylaminomethyl-2-thiouridylate 5-methyltransferase;protein_id=BAG32885.1;transl_table=11
AP009380.1	DDBJ	gene	400591	401355	.	+	.	ID=gene379;Name=PGN_0367;gbkey=Gene;gene_biotype=protein_coding;locus_tag=PGN_0367
AP009380.1	DDBJ	CDS	400591	401355	.	+	0	ID=cds366;Parent=gene379;Dbxref=NCBI_GP:BAG32886.1;Name=BAG32886.1;gbkey=CDS;product=exodeoxyribonuclease III;protein_id=BAG32886.1;transl_table=11
AP009380.1	DDBJ	gene	401428	402354	.	+	.	ID=gene380;Name=oxyR;gbkey=Gene;gene=oxyR;gene_biotype=protein_coding;locus_tag=PGN_0368
AP009380.1	DDBJ	CDS	401428	402354	.	+	0	ID=cds367;Parent=gene380;Dbxref=NCBI_GP:BAG32887.1;Name=BAG32887.1;gbkey=CDS;gene=oxyR;product=redox-sensitive transcriptional activator OxyR;protein_id=BAG32887.1;transl_table=11
AP009380.1	DDBJ	gene	402405	402875	.	+	.	ID=gene381;Name=PGN_0369;gbkey=Gene;gene_biotype=protein_coding;locus_tag=PGN_0369
AP009380.1	DDBJ	CDS	402405	402875	.	+	0	ID=cds368;Parent=gene381;Dbxref=NCBI_GP:BAG32888.1;Name=BAG32888.1;gbkey=CDS;product=probable single-stranded binding protein;protein_id=BAG32888.1;transl_table=11
AP009380.1	DDBJ	gene	402893	404221	.	+	.	ID=gene382;Name=PGN_0370;gbkey=Gene;gene_biotype=protein_coding;locus_tag=PGN_0370
AP009380.1	DDBJ	CDS	402893	404221	.	+	0	ID=cds369;Parent=gene382;Dbxref=NCBI_GP:BAG32889.1;Name=BAG32889.1;gbkey=CDS;product=conserved hypothetical protein;protein_id=BAG32889.1;transl_table=11
AP009380.1	DDBJ	gene	404257	404853	.	+	.	ID=gene383;Name=PGN_0371;gbkey=Gene;gene_biotype=protein_coding;locus_tag=PGN_0371
AP009380.1	DDBJ	CDS	404257	404853	.	+	0	ID=cds370;Parent=gene383;Dbxref=NCBI_GP:BAG32890.1;Name=BAG32890.1;gbkey=CDS;product=conserved hypothetical protein;protein_id=BAG32890.1;transl_table=11
AP009380.1	DDBJ	gene	404909	405001	.	+	.	ID=gene384;Name=PGN_0372;gbkey=Gene;gene_biotype=protein_coding;locus_tag=PGN_0372
AP009380.1	DDBJ	CDS	404909	405001	.	+	0	ID=cds371;Parent=gene384;Dbxref=NCBI_GP:BAG32891.1;Name=BAG32891.1;gbkey=CDS;product=hypothetical protein;protein_id=BAG32891.1;transl_table=11
AP009380.1	DDBJ	gene	405469	405978	.	-	.	ID=gene385;Name=PGN_0373;gbkey=Gene;gene_biotype=protein_coding;locus_tag=PGN_0373
AP009380.1	DDBJ	CDS	405469	405978	.	-	0	ID=cds372;Parent=gene385;Dbxref=NCBI_GP:BAG32892.1;Name=BAG32892.1;gbkey=CDS;product=putative thioredoxin;protein_id=BAG32892.1;transl_table=11
AP009380.1	DDBJ	gene	406116	407243	.	-	.	ID=gene386;Name=PGN_0374;gbkey=Gene;gene_biotype=protein_coding;locus_tag=PGN_0374
AP009380.1	DDBJ	CDS	406116	407243	.	-	0	ID=cds373;Parent=gene386;Dbxref=NCBI_GP:BAG32893.1;Name=BAG32893.1;gbkey=CDS;product=conserved hypothetical protein;protein_id=BAG32893.1;transl_table=11
AP009380.1	DDBJ	gene	407334	408998	.	+	.	ID=gene387;Name=PGN_0375;gbkey=Gene;gene_biotype=protein_coding;locus_tag=PGN_0375
AP009380.1	DDBJ	CDS	407334	408998	.	+	0	ID=cds374;Parent=gene387;Dbxref=NCBI_GP:BAG32894.1;Name=BAG32894.1;gbkey=CDS;product=phosphoribulose/uridine kinase;protein_id=BAG32894.1;transl_table=11
AP009380.1	DDBJ	gene	410086	410904	.	+	.	ID=gene388;Name=PGN_0376;gbkey=Gene;gene_biotype=protein_coding;locus_tag=PGN_0376
AP009380.1	DDBJ	CDS	410086	410904	.	+	0	ID=cds375;Parent=gene388;Dbxref=NCBI_GP:BAG32895.1;Name=BAG32895.1;gbkey=CDS;product=2-dehydro-3-deoxyphosphooctonate aldolase;protein_id=BAG32895.1;transl_table=11
AP009380.1	DDBJ	gene	411152	412579	.	+	.	ID=gene389;Name=PGN_0377;gbkey=Gene;gene_biotype=protein_coding;locus_tag=PGN_0377
AP009380.1	DDBJ	CDS	411152	412579	.	+	0	ID=cds376;Parent=gene389;Dbxref=NCBI_GP:BAG32896.1;Name=BAG32896.1;gbkey=CDS;product=aspartate ammonia-lyase;protein_id=BAG32896.1;transl_table=11
AP009380.1	DDBJ	gene	412726	413634	.	+	.	ID=gene390;Name=PGN_0378;gbkey=Gene;gene_biotype=protein_coding;locus_tag=PGN_0378
AP009380.1	DDBJ	CDS	412726	413634	.	+	0	ID=cds377;Parent=gene390;Dbxref=NCBI_GP:BAG32897.1;Name=BAG32897.1;gbkey=CDS;product=putative exopolyphosphatase;protein_id=BAG32897.1;transl_table=11
AP009380.1	DDBJ	gene	413733	414665	.	+	.	ID=gene391;Name=PGN_0379;gbkey=Gene;gene_biotype=protein_coding;locus_tag=PGN_0379
AP009380.1	DDBJ	CDS	413733	414665	.	+	0	ID=cds378;Parent=gene391;Dbxref=NCBI_GP:BAG32898.1;Name=BAG32898.1;gbkey=CDS;product=conserved hypothetical protein;protein_id=BAG32898.1;transl_table=11
AP009380.1	DDBJ	gene	414732	415511	.	+	.	ID=gene392;Name=PGN_0380;gbkey=Gene;gene_biotype=protein_coding;locus_tag=PGN_0380
AP009380.1	DDBJ	CDS	414732	415511	.	+	0	ID=cds379;Parent=gene392;Dbxref=NCBI_GP:BAG32899.1;Name=BAG32899.1;gbkey=CDS;product=partial ROK family transcriptional repressor with glucose kinase domain;protein_id=BAG32899.1;transl_table=11
AP009380.1	DDBJ	inverted_repeat	415385	415403	.	+	.	ID=id68;Note=22nt inverted repeat;gbkey=repeat_region;rpt_type=inverted
AP009380.1	DDBJ	mobile_genetic_element	415385	415623	.	+	.	ID=id69;gbkey=mobile_element;mobile_element_type=MITE:MITE239_04
AP009380.1	DDBJ	gene	415480	415938	.	+	.	ID=gene393;Name=PGN_0381;gbkey=Gene;gene_biotype=protein_coding;locus_tag=PGN_0381
AP009380.1	DDBJ	CDS	415480	415938	.	+	0	ID=cds380;Parent=gene393;Dbxref=NCBI_GP:BAG32900.1;Name=BAG32900.1;gbkey=CDS;product=partial ROK family transcriptional repressor with glucose kinase domain;protein_id=BAG32900.1;transl_table=11
AP009380.1	DDBJ	inverted_repeat	415602	415623	.	-	.	ID=id70;Note=22nt inverted repeat;gbkey=repeat_region;rpt_type=inverted
AP009380.1	DDBJ	gene	415923	416477	.	+	.	ID=gene394;Name=PGN_0382;gbkey=Gene;gene_biotype=protein_coding;locus_tag=PGN_0382
AP009380.1	DDBJ	CDS	415923	416477	.	+	0	ID=cds381;Parent=gene394;Dbxref=NCBI_GP:BAG32901.1;Name=BAG32901.1;gbkey=CDS;product=conserved hypothetical protein;protein_id=BAG32901.1;transl_table=11
AP009380.1	DDBJ	gene	416474	417385	.	+	.	ID=gene395;Name=PGN_0383;gbkey=Gene;gene_biotype=protein_coding;locus_tag=PGN_0383
AP009380.1	DDBJ	CDS	416474	417385	.	+	0	ID=cds382;Parent=gene395;Dbxref=NCBI_GP:BAG32902.1;Name=BAG32902.1;gbkey=CDS;product=probable transporter;protein_id=BAG32902.1;transl_table=11
AP009380.1	DDBJ	gene	417382	417819	.	+	.	ID=gene396;Name=PGN_0384;gbkey=Gene;gene_biotype=protein_coding;locus_tag=PGN_0384
AP009380.1	DDBJ	CDS	417382	417819	.	+	0	ID=cds383;Parent=gene396;Dbxref=NCBI_GP:BAG32903.1;Name=BAG32903.1;gbkey=CDS;product=conserved hypothetical protein;protein_id=BAG32903.1;transl_table=11
AP009380.1	DDBJ	gene	417859	418785	.	-	.	ID=gene397;Name=PGN_0385;gbkey=Gene;gene_biotype=protein_coding;locus_tag=PGN_0385
AP009380.1	DDBJ	CDS	417859	418785	.	-	0	ID=cds384;Parent=gene397;Dbxref=NCBI_GP:BAG32904.1;Name=BAG32904.1;gbkey=CDS;product=putative integrase/recombinase XerD;protein_id=BAG32904.1;transl_table=11
AP009380.1	DDBJ	gene	418903	419328	.	+	.	ID=gene398;Name=PGN_0386;gbkey=Gene;gene_biotype=protein_coding;locus_tag=PGN_0386
AP009380.1	DDBJ	CDS	418903	419328	.	+	0	ID=cds385;Parent=gene398;Dbxref=NCBI_GP:BAG32905.1;Name=BAG32905.1;gbkey=CDS;product=probable 3-dehydroquinate dehydratase type II;protein_id=BAG32905.1;transl_table=11
AP009380.1	DDBJ	gene	419429	420079	.	+	.	ID=gene399;Name=PGN_0387;gbkey=Gene;gene_biotype=protein_coding;locus_tag=PGN_0387
AP009380.1	DDBJ	CDS	419429	420079	.	+	0	ID=cds386;Parent=gene399;Dbxref=NCBI_GP:BAG32906.1;Name=BAG32906.1;gbkey=CDS;product=putative O-methyltransferase;protein_id=BAG32906.1;transl_table=11
AP009380.1	DDBJ	gene	420125	420664	.	+	.	ID=gene400;Name=PGN_0388;gbkey=Gene;gene_biotype=protein_coding;locus_tag=PGN_0388
AP009380.1	DDBJ	CDS	420125	420664	.	+	0	ID=cds387;Parent=gene400;Dbxref=NCBI_GP:BAG32907.1;Name=BAG32907.1;gbkey=CDS;product=putative thiol peroxidase;protein_id=BAG32907.1;transl_table=11
AP009380.1	DDBJ	gene	420860	421339	.	-	.	ID=gene401;Name=PGN_0389;gbkey=Gene;gene_biotype=protein_coding;locus_tag=PGN_0389
AP009380.1	DDBJ	CDS	420860	421339	.	-	0	ID=cds388;Parent=gene401;Dbxref=NCBI_GP:BAG32908.1;Name=BAG32908.1;gbkey=CDS;product=putative cytidine/deoxycytidylate deaminase;protein_id=BAG32908.1;transl_table=11
AP009380.1	DDBJ	gene	421385	422248	.	-	.	ID=gene402;Name=PGN_0390;gbkey=Gene;gene_biotype=protein_coding;locus_tag=PGN_0390
AP009380.1	DDBJ	CDS	421385	422248	.	-	0	ID=cds389;Parent=gene402;Dbxref=NCBI_GP:BAG32909.1;Name=BAG32909.1;gbkey=CDS;product=conserved hypothetical protein;protein_id=BAG32909.1;transl_table=11
AP009380.1	DDBJ	gene	422258	423676	.	-	.	ID=gene403;Name=PGN_0391;gbkey=Gene;gene_biotype=protein_coding;locus_tag=PGN_0391
AP009380.1	DDBJ	CDS	422258	423676	.	-	0	ID=cds390;Parent=gene403;Dbxref=NCBI_GP:BAG32910.1;Name=BAG32910.1;gbkey=CDS;product=conserved hypothetical protein;protein_id=BAG32910.1;transl_table=11
AP009380.1	DDBJ	gene	423709	424191	.	-	.	ID=gene404;Name=PGN_0392;gbkey=Gene;gene_biotype=protein_coding;locus_tag=PGN_0392
AP009380.1	DDBJ	CDS	423709	424191	.	-	0	ID=cds391;Parent=gene404;Dbxref=NCBI_GP:BAG32911.1;Name=BAG32911.1;gbkey=CDS;product=conserved hypothetical protein with competence-damaged protein domain;protein_id=BAG32911.1;transl_table=11
AP009380.1	DDBJ	gene	424191	425216	.	-	.	ID=gene405;Name=PGN_0393;gbkey=Gene;gene_biotype=protein_coding;locus_tag=PGN_0393
AP009380.1	DDBJ	CDS	424191	425216	.	-	0	ID=cds392;Parent=gene405;Dbxref=NCBI_GP:BAG32912.1;Name=BAG32912.1;gbkey=CDS;product=putative O-sialoglycoprotein endopeptidase;protein_id=BAG32912.1;transl_table=11
AP009380.1	DDBJ	gene	425498	425569	.	-	.	ID=gene406;Name=PGN_t0011;gbkey=Gene;gene_biotype=tRNA;locus_tag=PGN_t0011
AP009380.1	DDBJ	tRNA	425498	425569	.	-	.	ID=rna13;Parent=gene406;gbkey=tRNA;product=tRNA-Glu
AP009380.1	DDBJ	exon	425498	425569	.	-	.	ID=id71;Parent=rna13;gbkey=tRNA;product=tRNA-Glu
AP009380.1	DDBJ	gene	425634	425888	.	-	.	ID=gene407;Name=rpsT;gbkey=Gene;gene=rpsT;gene_biotype=protein_coding;locus_tag=PGN_0394
AP009380.1	DDBJ	CDS	425634	425888	.	-	0	ID=cds393;Parent=gene407;Dbxref=NCBI_GP:BAG32913.1;Name=BAG32913.1;gbkey=CDS;gene=rpsT;product=probable 30S ribosomal protein S20;protein_id=BAG32913.1;transl_table=11
AP009380.1	DDBJ	gene	425918	425989	.	-	.	ID=gene408;Name=PGN_t0012;gbkey=Gene;gene_biotype=tRNA;locus_tag=PGN_t0012
AP009380.1	DDBJ	tRNA	425918	425989	.	-	.	ID=rna14;Parent=gene408;gbkey=tRNA;product=tRNA-Glu
AP009380.1	DDBJ	exon	425918	425989	.	-	.	ID=id72;Parent=rna14;gbkey=tRNA;product=tRNA-Glu
AP009380.1	DDBJ	gene	426069	426374	.	+	.	ID=gene409;Name=PGN_0395;gbkey=Gene;gene_biotype=protein_coding;locus_tag=PGN_0395
AP009380.1	DDBJ	CDS	426069	426374	.	+	0	ID=cds394;Parent=gene409;Dbxref=NCBI_GP:BAG32914.1;Name=BAG32914.1;gbkey=CDS;product=conserved hypothetical protein;protein_id=BAG32914.1;transl_table=11
AP009380.1	DDBJ	gene	426565	428760	.	-	.	ID=gene410;Name=PGN_0396;gbkey=Gene;gene_biotype=protein_coding;locus_tag=PGN_0396
AP009380.1	DDBJ	CDS	426565	428760	.	-	0	ID=cds395;Parent=gene410;Dbxref=NCBI_GP:BAG32915.1;Name=BAG32915.1;gbkey=CDS;product=ribonuclease R;protein_id=BAG32915.1;transl_table=11
AP009380.1	DDBJ	gene	428813	430342	.	-	.	ID=gene411;Name=PGN_0397;gbkey=Gene;gene_biotype=protein_coding;locus_tag=PGN_0397
AP009380.1	DDBJ	CDS	428813	430342	.	-	0	ID=cds396;Parent=gene411;Dbxref=NCBI_GP:BAG32916.1;Name=BAG32916.1;gbkey=CDS;product=putative auxin-regulated protein;protein_id=BAG32916.1;transl_table=11
AP009380.1	DDBJ	gene	430358	432175	.	-	.	ID=gene412;Name=PGN_0398;gbkey=Gene;gene_biotype=protein_coding;locus_tag=PGN_0398
AP009380.1	DDBJ	CDS	430358	432175	.	-	0	ID=cds397;Parent=gene412;Dbxref=NCBI_GP:BAG32917.1;Name=BAG32917.1;gbkey=CDS;product=ABC transporter ATP-binding protein MsbA family;protein_id=BAG32917.1;transl_table=11
AP009380.1	DDBJ	gene	432200	432475	.	+	.	ID=gene413;Name=PGN_0399;gbkey=Gene;gene_biotype=protein_coding;locus_tag=PGN_0399
AP009380.1	DDBJ	CDS	432200	432475	.	+	0	ID=cds398;Parent=gene413;Dbxref=NCBI_GP:BAG32918.1;Name=BAG32918.1;gbkey=CDS;product=conserved hypothetical protein;protein_id=BAG32918.1;transl_table=11
AP009380.1	DDBJ	gene	432834	435614	.	+	.	ID=gene414;Name=PGN_0400;gbkey=Gene;gene_biotype=protein_coding;locus_tag=PGN_0400
AP009380.1	DDBJ	CDS	432834	435614	.	+	0	ID=cds399;Parent=gene414;Dbxref=NCBI_GP:BAG32919.1;Name=BAG32919.1;gbkey=CDS;product=conserved hypothetical protein;protein_id=BAG32919.1;transl_table=11
AP009380.1	DDBJ	gene	436189	436380	.	-	.	ID=gene415;Name=PGN_0401;gbkey=Gene;gene_biotype=protein_coding;locus_tag=PGN_0401
AP009380.1	DDBJ	CDS	436189	436380	.	-	0	ID=cds400;Parent=gene415;Dbxref=NCBI_GP:BAG32920.1;Name=BAG32920.1;gbkey=CDS;product=conserved hypothetical protein;protein_id=BAG32920.1;transl_table=11
AP009380.1	DDBJ	gene	436435	436653	.	-	.	ID=gene416;Name=PGN_0402;gbkey=Gene;gene_biotype=protein_coding;locus_tag=PGN_0402
AP009380.1	DDBJ	CDS	436435	436653	.	-	0	ID=cds401;Parent=gene416;Dbxref=NCBI_GP:BAG32921.1;Name=BAG32921.1;gbkey=CDS;product=hypothetical protein;protein_id=BAG32921.1;transl_table=11
AP009380.1	DDBJ	gene	436686	437330	.	+	.	ID=gene417;Name=PGN_0403;gbkey=Gene;gene_biotype=protein_coding;locus_tag=PGN_0403
AP009380.1	DDBJ	CDS	436686	437330	.	+	0	ID=cds402;Parent=gene417;Dbxref=NCBI_GP:BAG32922.1;Name=BAG32922.1;gbkey=CDS;product=putative pyridoxamine-phosphate oxidase;protein_id=BAG32922.1;transl_table=11
AP009380.1	DDBJ	gene	437367	437771	.	+	.	ID=gene418;Name=PGN_0404;gbkey=Gene;gene_biotype=protein_coding;locus_tag=PGN_0404
AP009380.1	DDBJ	CDS	437367	437771	.	+	0	ID=cds403;Parent=gene418;Dbxref=NCBI_GP:BAG32923.1;Name=BAG32923.1;gbkey=CDS;product=conserved hypothetical protein;protein_id=BAG32923.1;transl_table=11
AP009380.1	DDBJ	gene	437860	440205	.	+	.	ID=gene419;Name=PGN_0405;gbkey=Gene;gene_biotype=protein_coding;locus_tag=PGN_0405
AP009380.1	DDBJ	CDS	437860	440205	.	+	0	ID=cds404;Parent=gene419;Dbxref=NCBI_GP:BAG32924.1;Name=BAG32924.1;gbkey=CDS;product=alpha-1%2C2-mannosidase family protein;protein_id=BAG32924.1;transl_table=11
AP009380.1	DDBJ	gene	440230	442533	.	+	.	ID=gene420;Name=PGN_0406;gbkey=Gene;gene_biotype=protein_coding;locus_tag=PGN_0406
AP009380.1	DDBJ	CDS	440230	442533	.	+	0	ID=cds405;Parent=gene420;Dbxref=NCBI_GP:BAG32925.1;Name=BAG32925.1;gbkey=CDS;product=conserved hypothetical protein with glycosyl hydrolase family 92 domain;protein_id=BAG32925.1;transl_table=11
AP009380.1	DDBJ	gene	442691	442897	.	-	.	ID=gene421;Name=PGN_0407;gbkey=Gene;gene_biotype=protein_coding;locus_tag=PGN_0407
AP009380.1	DDBJ	CDS	442691	442897	.	-	0	ID=cds406;Parent=gene421;Dbxref=NCBI_GP:BAG32926.1;Name=BAG32926.1;gbkey=CDS;product=hypothetical protein;protein_id=BAG32926.1;transl_table=11
AP009380.1	DDBJ	gene	443080	443433	.	+	.	ID=gene422;Name=PGN_0408;gbkey=Gene;gene_biotype=protein_coding;locus_tag=PGN_0408
AP009380.1	DDBJ	CDS	443080	443433	.	+	0	ID=cds407;Parent=gene422;Dbxref=NCBI_GP:BAG32927.1;Name=BAG32927.1;gbkey=CDS;product=conserved hypothetical protein;protein_id=BAG32927.1;transl_table=11
AP009380.1	DDBJ	gene	443454	443816	.	+	.	ID=gene423;Name=PGN_0409;gbkey=Gene;gene_biotype=protein_coding;locus_tag=PGN_0409
AP009380.1	DDBJ	CDS	443454	443816	.	+	0	ID=cds408;Parent=gene423;Dbxref=NCBI_GP:BAG32928.1;Name=BAG32928.1;gbkey=CDS;product=conserved hypothetical protein;protein_id=BAG32928.1;transl_table=11
AP009380.1	DDBJ	gene	443836	444810	.	+	.	ID=gene424;Name=PGN_0410;gbkey=Gene;gene_biotype=protein_coding;locus_tag=PGN_0410
AP009380.1	DDBJ	CDS	443836	444810	.	+	0	ID=cds409;Parent=gene424;Dbxref=NCBI_GP:BAG32929.1;Name=BAG32929.1;gbkey=CDS;product=probable RNA pseudouridylate synthase;protein_id=BAG32929.1;transl_table=11
AP009380.1	DDBJ	gene	444847	446895	.	+	.	ID=gene425;Name=PGN_0411;gbkey=Gene;gene_biotype=protein_coding;locus_tag=PGN_0411
AP009380.1	DDBJ	CDS	444847	446895	.	+	0	ID=cds410;Parent=gene425;Dbxref=NCBI_GP:BAG32930.1;Name=BAG32930.1;gbkey=CDS;product=thiol-disulfide interchange protein;protein_id=BAG32930.1;transl_table=11
AP009380.1	DDBJ	gene	446913	447698	.	+	.	ID=gene426;Name=PGN_0412;gbkey=Gene;gene_biotype=protein_coding;locus_tag=PGN_0412
AP009380.1	DDBJ	CDS	446913	447698	.	+	0	ID=cds411;Parent=gene426;Dbxref=NCBI_GP:BAG32931.1;Name=BAG32931.1;gbkey=CDS;product=conserved hypothetical protein;protein_id=BAG32931.1;transl_table=11
AP009380.1	DDBJ	gene	447756	449720	.	+	.	ID=gene427;Name=gyrB;gbkey=Gene;gene=gyrB;gene_biotype=protein_coding;locus_tag=PGN_0413
AP009380.1	DDBJ	CDS	447756	449720	.	+	0	ID=cds412;Parent=gene427;Dbxref=NCBI_GP:BAG32932.1;Name=BAG32932.1;gbkey=CDS;gene=gyrB;product=DNA gyrase B subunit;protein_id=BAG32932.1;transl_table=11
AP009380.1	DDBJ	gene	449713	451521	.	+	.	ID=gene428;Name=PGN_0414;gbkey=Gene;gene_biotype=protein_coding;locus_tag=PGN_0414
AP009380.1	DDBJ	CDS	449713	451521	.	+	0	ID=cds413;Parent=gene428;Dbxref=NCBI_GP:BAG32933.1;Name=BAG32933.1;gbkey=CDS;product=probable membrane-bound dipeptidase;protein_id=BAG32933.1;transl_table=11
AP009380.1	DDBJ	mobile_genetic_element	451792	452394	.	+	.	ID=id73;gbkey=mobile_element;mobile_element_type=MITE:MITEPgRS_02
AP009380.1	DDBJ	inverted_repeat	451792	451803	.	+	.	ID=id74;Note=12nt inverted repeat;gbkey=repeat_region;rpt_type=inverted
AP009380.1	DDBJ	inverted_repeat	452383	452394	.	-	.	ID=id75;Note=12nt inverted repeat;gbkey=repeat_region;rpt_type=inverted
AP009380.1	DDBJ	gene	452503	456477	.	-	.	ID=gene429;Name=PGN_0415;gbkey=Gene;gene_biotype=protein_coding;locus_tag=PGN_0415
AP009380.1	DDBJ	CDS	452503	456477	.	-	0	ID=cds414;Parent=gene429;Dbxref=NCBI_GP:BAG32934.1;Name=BAG32934.1;gbkey=CDS;product=restriction endonuclease;protein_id=BAG32934.1;transl_table=11
AP009380.1	DDBJ	gene	456487	457500	.	-	.	ID=gene430;Name=PGN_0416;gbkey=Gene;gene_biotype=protein_coding;locus_tag=PGN_0416
AP009380.1	DDBJ	CDS	456487	457500	.	-	0	ID=cds415;Parent=gene430;Dbxref=NCBI_GP:BAG32935.1;Name=BAG32935.1;gbkey=CDS;product=putative type II DNA modification methyltransferase;protein_id=BAG32935.1;transl_table=11
AP009380.1	DDBJ	gene	457693	457986	.	-	.	ID=gene431;Name=PGN_0417;gbkey=Gene;gene_biotype=protein_coding;locus_tag=PGN_0417
AP009380.1	DDBJ	CDS	457693	457986	.	-	0	ID=cds416;Parent=gene431;Dbxref=NCBI_GP:BAG32936.1;Name=BAG32936.1;gbkey=CDS;product=conserved hypothetical protein;protein_id=BAG32936.1;transl_table=11
AP009380.1	DDBJ	gene	458560	459654	.	+	.	ID=gene432;Name=PGN_0418;gbkey=Gene;gene_biotype=protein_coding;locus_tag=PGN_0418
AP009380.1	DDBJ	CDS	458560	459654	.	+	0	ID=cds417;Parent=gene432;Dbxref=NCBI_GP:BAG32937.1;Name=BAG32937.1;gbkey=CDS;product=conserved hypothetical protein with aminodeoxychorismate lyase domain;protein_id=BAG32937.1;transl_table=11
AP009380.1	DDBJ	gene	459651	460400	.	+	.	ID=gene433;Name=PGN_0419;gbkey=Gene;gene_biotype=protein_coding;locus_tag=PGN_0419
AP009380.1	DDBJ	CDS	459651	460400	.	+	0	ID=cds418;Parent=gene433;Dbxref=NCBI_GP:BAG32938.1;Name=BAG32938.1;gbkey=CDS;product=putative dinucleotide-utilizing enzyme involved in molybdopterin and thiamine biosynthesis;protein_id=BAG32938.1;transl_table=11
AP009380.1	DDBJ	gene	460397	461056	.	+	.	ID=gene434;Name=PGN_0420;gbkey=Gene;gene_biotype=protein_coding;locus_tag=PGN_0420
AP009380.1	DDBJ	CDS	460397	461056	.	+	0	ID=cds419;Parent=gene434;Dbxref=NCBI_GP:BAG32939.1;Name=BAG32939.1;gbkey=CDS;product=putative lipoprotein releasing system ATP-binding protein;protein_id=BAG32939.1;transl_table=11
AP009380.1	DDBJ	gene	461086	461790	.	+	.	ID=gene435;Name=PGN_0421;gbkey=Gene;gene_biotype=protein_coding;locus_tag=PGN_0421
AP009380.1	DDBJ	CDS	461086	461790	.	+	0	ID=cds420;Parent=gene435;Dbxref=NCBI_GP:BAG32940.1;Name=BAG32940.1;gbkey=CDS;product=conserved hypothetical protein;protein_id=BAG32940.1;transl_table=11
AP009380.1	DDBJ	gene	461797	462399	.	+	.	ID=gene436;Name=PGN_0422;gbkey=Gene;gene_biotype=protein_coding;locus_tag=PGN_0422
AP009380.1	DDBJ	CDS	461797	462399	.	+	0	ID=cds421;Parent=gene436;Dbxref=NCBI_GP:BAG32941.1;Name=BAG32941.1;gbkey=CDS;product=conserved hypothetical protein;protein_id=BAG32941.1;transl_table=11
AP009380.1	DDBJ	gene	462882	463352	.	+	.	ID=gene437;Name=PGN_0423;gbkey=Gene;gene_biotype=protein_coding;locus_tag=PGN_0423
AP009380.1	DDBJ	CDS	462882	463352	.	+	0	ID=cds422;Parent=gene437;Dbxref=NCBI_GP:BAG32942.1;Name=BAG32942.1;gbkey=CDS;product=putative transcription elongation factor;protein_id=BAG32942.1;transl_table=11
AP009380.1	DDBJ	gene	463368	463757	.	+	.	ID=gene438;Name=PGN_0424;gbkey=Gene;gene_biotype=protein_coding;locus_tag=PGN_0424
AP009380.1	DDBJ	CDS	463368	463757	.	+	0	ID=cds423;Parent=gene438;Dbxref=NCBI_GP:BAG32943.1;Name=BAG32943.1;gbkey=CDS;product=putative HIT family protein;protein_id=BAG32943.1;transl_table=11
AP009380.1	DDBJ	mobile_genetic_element	463896	464187	.	-	.	ID=id76;gbkey=mobile_element;mobile_element_type=insertion sequence:partial_ISPg3_03
AP009380.1	DDBJ	gene	463896	464033	.	-	.	ID=gene439;Name=PGN_0425;gbkey=Gene;gene_biotype=protein_coding;locus_tag=PGN_0425
AP009380.1	DDBJ	CDS	463896	464033	.	-	0	ID=cds424;Parent=gene439;Dbxref=NCBI_GP:BAG32944.1;Name=BAG32944.1;gbkey=CDS;product=partial transposase in ISPg3;protein_id=BAG32944.1;transl_table=11
AP009380.1	DDBJ	inverted_repeat	464176	464187	.	-	.	ID=id77;Note=12nt inverted repeat;gbkey=repeat_region;rpt_type=inverted
AP009380.1	DDBJ	mobile_genetic_element	464194	464383	.	-	.	ID=id78;gbkey=mobile_element;mobile_element_type=MITE:partial_MITEPgRS_03
AP009380.1	DDBJ	inverted_repeat	464194	464205	.	+	.	ID=id79;Note=12nt inverted repeat;gbkey=repeat_region;rpt_type=inverted
AP009380.1	DDBJ	gene	464668	465144	.	-	.	ID=gene440;Name=PGN_0426;gbkey=Gene;gene_biotype=protein_coding;locus_tag=PGN_0426
AP009380.1	DDBJ	CDS	464668	465144	.	-	0	ID=cds425;Parent=gene440;Dbxref=NCBI_GP:BAG32945.1;Name=BAG32945.1;gbkey=CDS;product=conserved hypothetical protein;protein_id=BAG32945.1;transl_table=11
AP009380.1	DDBJ	gene	465141	466427	.	-	.	ID=gene441;Name=PGN_0427;gbkey=Gene;gene_biotype=protein_coding;locus_tag=PGN_0427
AP009380.1	DDBJ	CDS	465141	466427	.	-	0	ID=cds426;Parent=gene441;Dbxref=NCBI_GP:BAG32946.1;Name=BAG32946.1;gbkey=CDS;product=putative glycosyl hydrolase;protein_id=BAG32946.1;transl_table=11
AP009380.1	DDBJ	gene	466424	467686	.	-	.	ID=gene442;Name=PGN_0428;gbkey=Gene;gene_biotype=protein_coding;locus_tag=PGN_0428
AP009380.1	DDBJ	CDS	466424	467686	.	-	0	ID=cds427;Parent=gene442;Dbxref=NCBI_GP:BAG32947.1;Name=BAG32947.1;gbkey=CDS;product=putative glycosyl transferase family 1;protein_id=BAG32947.1;transl_table=11
AP009380.1	DDBJ	gene	467683	469659	.	-	.	ID=gene443;Name=PGN_0429;gbkey=Gene;gene_biotype=protein_coding;locus_tag=PGN_0429
AP009380.1	DDBJ	CDS	467683	469659	.	-	0	ID=cds428;Parent=gene443;Dbxref=NCBI_GP:BAG32948.1;Name=BAG32948.1;gbkey=CDS;product=putative 4-alpha-glucanotransferase;protein_id=BAG32948.1;transl_table=11
AP009380.1	DDBJ	gene	470146	470847	.	-	.	ID=gene444;Name=PGN_0430;gbkey=Gene;gene_biotype=protein_coding;locus_tag=PGN_0430
AP009380.1	DDBJ	CDS	470146	470847	.	-	0	ID=cds429;Parent=gene444;Dbxref=NCBI_GP:BAG32949.1;Name=BAG32949.1;gbkey=CDS;product=putative ATP-binding component of ABC transporter protein;protein_id=BAG32949.1;transl_table=11
AP009380.1	DDBJ	gene	470882	472240	.	-	.	ID=gene445;Name=PGN_0431;gbkey=Gene;gene_biotype=protein_coding;locus_tag=PGN_0431
AP009380.1	DDBJ	CDS	470882	472240	.	-	0	ID=cds430;Parent=gene445;Dbxref=NCBI_GP:BAG32950.1;Name=BAG32950.1;gbkey=CDS;product=conserved hypothetical protein;protein_id=BAG32950.1;transl_table=11
AP009380.1	DDBJ	gene	472260	472367	.	+	.	ID=gene446;Name=PGN_0432;gbkey=Gene;gene_biotype=protein_coding;locus_tag=PGN_0432
AP009380.1	DDBJ	CDS	472260	472367	.	+	0	ID=cds431;Parent=gene446;Dbxref=NCBI_GP:BAG32951.1;Name=BAG32951.1;gbkey=CDS;product=conserved hypothetical protein;protein_id=BAG32951.1;transl_table=11
AP009380.1	DDBJ	gene	472474	473730	.	-	.	ID=gene447;Name=PGN_0433;gbkey=Gene;gene_biotype=protein_coding;locus_tag=PGN_0433
AP009380.1	DDBJ	CDS	472474	473730	.	-	0	ID=cds432;Parent=gene447;Dbxref=NCBI_GP:BAG32952.1;Name=BAG32952.1;gbkey=CDS;product=phosphoglycerate kinase;protein_id=BAG32952.1;transl_table=11
AP009380.1	DDBJ	gene	474026	475633	.	+	.	ID=gene448;Name=PGN_0434;gbkey=Gene;gene_biotype=protein_coding;locus_tag=PGN_0434
AP009380.1	DDBJ	CDS	474026	475633	.	+	0	ID=cds433;Parent=gene448;Dbxref=NCBI_GP:BAG32953.1;Name=BAG32953.1;gbkey=CDS;product=phosphoenolpyruvate carboxykinase;protein_id=BAG32953.1;transl_table=11
AP009380.1	DDBJ	gene	475829	476041	.	-	.	ID=gene449;Name=PGN_0435;gbkey=Gene;gene_biotype=protein_coding;locus_tag=PGN_0435
AP009380.1	DDBJ	CDS	475829	476041	.	-	0	ID=cds434;Parent=gene449;Dbxref=NCBI_GP:BAG32954.1;Name=BAG32954.1;gbkey=CDS;product=probable partial hemagglutinin-related protein;protein_id=BAG32954.1;transl_table=11
AP009380.1	DDBJ	gene	476041	476403	.	-	.	ID=gene450;Name=PGN_0436;gbkey=Gene;gene_biotype=protein_coding;locus_tag=PGN_0436
AP009380.1	DDBJ	CDS	476041	476403	.	-	0	ID=cds435;Parent=gene450;Dbxref=NCBI_GP:BAG32955.1;Name=BAG32955.1;gbkey=CDS;product=probable partial hemagglutinin-related protein;protein_id=BAG32955.1;transl_table=11
AP009380.1	DDBJ	gene	476631	476939	.	-	.	ID=gene451;Name=PGN_0437;gbkey=Gene;gene_biotype=protein_coding;locus_tag=PGN_0437
AP009380.1	DDBJ	CDS	476631	476939	.	-	0	ID=cds436;Parent=gene451;Dbxref=NCBI_GP:BAG32956.1;Name=BAG32956.1;gbkey=CDS;product=conserved hypothetical protein;protein_id=BAG32956.1;transl_table=11
AP009380.1	DDBJ	gene	476938	477306	.	+	.	ID=gene452;Name=PGN_0438;gbkey=Gene;gene_biotype=protein_coding;locus_tag=PGN_0438
AP009380.1	DDBJ	CDS	476938	477306	.	+	0	ID=cds437;Parent=gene452;Dbxref=NCBI_GP:BAG32957.1;Name=BAG32957.1;gbkey=CDS;product=conserved hypothetical protein;protein_id=BAG32957.1;transl_table=11
AP009380.1	DDBJ	gene	477275	478749	.	+	.	ID=gene453;Name=PGN_r0004;gbkey=Gene;gene_biotype=rRNA;locus_tag=PGN_r0004
AP009380.1	DDBJ	rRNA	477275	478749	.	+	.	ID=rna15;Parent=gene453;gbkey=rRNA;product=16S ribosomal RNA
AP009380.1	DDBJ	exon	477275	478749	.	+	.	ID=id80;Parent=rna15;gbkey=rRNA;product=16S ribosomal RNA
AP009380.1	DDBJ	gene	478862	479020	.	+	.	ID=gene454;Name=PGN_0439;gbkey=Gene;gene_biotype=protein_coding;locus_tag=PGN_0439
AP009380.1	DDBJ	CDS	478862	479020	.	+	0	ID=cds438;Parent=gene454;Dbxref=NCBI_GP:BAG32958.1;Name=BAG32958.1;gbkey=CDS;product=conserved hypothetical protein;protein_id=BAG32958.1;transl_table=11
AP009380.1	DDBJ	gene	479147	479302	.	+	.	ID=gene455;Name=PGN_0440;gbkey=Gene;gene_biotype=protein_coding;locus_tag=PGN_0440
AP009380.1	DDBJ	CDS	479147	479302	.	+	0	ID=cds439;Parent=gene455;Dbxref=NCBI_GP:BAG32959.1;Name=BAG32959.1;gbkey=CDS;product=conserved hypothetical protein;protein_id=BAG32959.1;transl_table=11
AP009380.1	DDBJ	gene	479312	479385	.	+	.	ID=gene456;Name=PGN_t0013;gbkey=Gene;gene_biotype=tRNA;locus_tag=PGN_t0013
AP009380.1	DDBJ	tRNA	479312	479385	.	+	.	ID=rna16;Parent=gene456;gbkey=tRNA;product=tRNA-Ile
AP009380.1	DDBJ	exon	479312	479385	.	+	.	ID=id81;Parent=rna16;gbkey=tRNA;product=tRNA-Ile
AP009380.1	DDBJ	gene	479387	479463	.	+	.	ID=gene457;Name=PGN_t0014;gbkey=Gene;gene_biotype=tRNA;locus_tag=PGN_t0014
AP009380.1	DDBJ	tRNA	479387	479463	.	+	.	ID=rna17;Parent=gene457;gbkey=tRNA;product=tRNA-Ala
AP009380.1	DDBJ	exon	479387	479463	.	+	.	ID=id82;Parent=rna17;gbkey=tRNA;product=tRNA-Ala
AP009380.1	DDBJ	gene	479582	482414	.	+	.	ID=gene458;Name=PGN_r0005;gbkey=Gene;gene_biotype=rRNA;locus_tag=PGN_r0005
AP009380.1	DDBJ	rRNA	479582	482414	.	+	.	ID=rna18;Parent=gene458;gbkey=rRNA;product=23S ribosomal RNA
AP009380.1	DDBJ	exon	479582	482414	.	+	.	ID=id83;Parent=rna18;gbkey=rRNA;product=23S ribosomal RNA
AP009380.1	DDBJ	gene	482561	482668	.	+	.	ID=gene459;Name=PGN_r0006;gbkey=Gene;gene_biotype=rRNA;locus_tag=PGN_r0006
AP009380.1	DDBJ	rRNA	482561	482668	.	+	.	ID=rna19;Parent=gene459;gbkey=rRNA;product=5S ribosomal RNA
AP009380.1	DDBJ	exon	482561	482668	.	+	.	ID=id84;Parent=rna19;gbkey=rRNA;product=5S ribosomal RNA
AP009380.1	DDBJ	gene	482818	482919	.	-	.	ID=gene460;Name=PGN_0441;gbkey=Gene;gene_biotype=protein_coding;locus_tag=PGN_0441
AP009380.1	DDBJ	CDS	482818	482919	.	-	0	ID=cds440;Parent=gene460;Dbxref=NCBI_GP:BAG32960.1;Name=BAG32960.1;gbkey=CDS;product=hypothetical protein;protein_id=BAG32960.1;transl_table=11
AP009380.1	DDBJ	mobile_genetic_element	482956	484025	.	-	.	ID=id85;gbkey=mobile_element;mobile_element_type=insertion sequence:ISPg3_04
AP009380.1	DDBJ	inverted_repeat	482956	482967	.	+	.	ID=id86;Note=12nt inverted repeat;gbkey=repeat_region;rpt_type=inverted
AP009380.1	DDBJ	gene	482969	483871	.	-	.	ID=gene461;Name=PGN_0442;gbkey=Gene;gene_biotype=protein_coding;locus_tag=PGN_0442
AP009380.1	DDBJ	CDS	482969	483871	.	-	0	ID=cds441;Parent=gene461;Dbxref=NCBI_GP:BAG32961.1;Name=BAG32961.1;gbkey=CDS;product=transposase in ISPg3;protein_id=BAG32961.1;transl_table=11
AP009380.1	DDBJ	inverted_repeat	484014	484025	.	-	.	ID=id87;Note=12nt inverted repeat;gbkey=repeat_region;rpt_type=inverted
AP009380.1	DDBJ	mobile_genetic_element	484033	484730	.	-	.	ID=id88;gbkey=mobile_element;mobile_element_type=MITE:MITE700_04
AP009380.1	DDBJ	inverted_repeat	484033	484044	.	+	.	ID=id89;Note=12nt inverted repeat;gbkey=repeat_region;rpt_type=inverted
AP009380.1	DDBJ	gene	484199	484372	.	+	.	ID=gene462;Name=PGN_0443;gbkey=Gene;gene_biotype=protein_coding;locus_tag=PGN_0443
AP009380.1	DDBJ	CDS	484199	484372	.	+	0	ID=cds442;Parent=gene462;Dbxref=NCBI_GP:BAG32962.1;Name=BAG32962.1;gbkey=CDS;product=hypothetical protein;protein_id=BAG32962.1;transl_table=11
AP009380.1	DDBJ	inverted_repeat	484719	484730	.	-	.	ID=id90;Note=12nt inverted repeat;gbkey=repeat_region;rpt_type=inverted
AP009380.1	DDBJ	gene	484845	486212	.	-	.	ID=gene463;Name=PGN_0444;gbkey=Gene;gene_biotype=protein_coding;locus_tag=PGN_0444
AP009380.1	DDBJ	CDS	484845	486212	.	-	0	ID=cds443;Parent=gene463;Dbxref=NCBI_GP:BAG32963.1;Name=BAG32963.1;gbkey=CDS;product=probable outer membrane efflux protein;protein_id=BAG32963.1;transl_table=11
AP009380.1	DDBJ	gene	486209	487315	.	-	.	ID=gene464;Name=PGN_0445;gbkey=Gene;gene_biotype=protein_coding;locus_tag=PGN_0445
AP009380.1	DDBJ	CDS	486209	487315	.	-	0	ID=cds444;Parent=gene464;Dbxref=NCBI_GP:BAG32964.1;Name=BAG32964.1;gbkey=CDS;product=membrane fusion efflux protein;protein_id=BAG32964.1;transl_table=11
AP009380.1	DDBJ	gene	487385	488647	.	-	.	ID=gene465;Name=PGN_0446;gbkey=Gene;gene_biotype=protein_coding;locus_tag=PGN_0446
AP009380.1	DDBJ	CDS	487385	488647	.	-	0	ID=cds445;Parent=gene465;Dbxref=NCBI_GP:BAG32965.1;Name=BAG32965.1;gbkey=CDS;product=putative ABC transporter ATP-binding protein;protein_id=BAG32965.1;transl_table=11
AP009380.1	DDBJ	gene	488670	489944	.	-	.	ID=gene466;Name=PGN_0447;gbkey=Gene;gene_biotype=protein_coding;locus_tag=PGN_0447
AP009380.1	DDBJ	CDS	488670	489944	.	-	0	ID=cds446;Parent=gene466;Dbxref=NCBI_GP:BAG32966.1;Name=BAG32966.1;gbkey=CDS;product=putative ABC transporter permease protein;protein_id=BAG32966.1;transl_table=11
AP009380.1	DDBJ	gene	489969	490628	.	-	.	ID=gene467;Name=PGN_0448;gbkey=Gene;gene_biotype=protein_coding;locus_tag=PGN_0448
AP009380.1	DDBJ	CDS	489969	490628	.	-	0	ID=cds447;Parent=gene467;Dbxref=NCBI_GP:BAG32967.1;Name=BAG32967.1;gbkey=CDS;product=putative ABC transporter ATP-binding protein;protein_id=BAG32967.1;transl_table=11
AP009380.1	DDBJ	gene	490647	491054	.	-	.	ID=gene468;Name=PGN_0449;gbkey=Gene;gene_biotype=protein_coding;locus_tag=PGN_0449
AP009380.1	DDBJ	CDS	490647	491054	.	-	0	ID=cds448;Parent=gene468;Dbxref=NCBI_GP:BAG32968.1;Name=BAG32968.1;gbkey=CDS;product=conserved hypothetical protein;protein_id=BAG32968.1;transl_table=11
AP009380.1	DDBJ	gene	491540	492064	.	+	.	ID=gene469;Name=PGN_0450;gbkey=Gene;gene_biotype=protein_coding;locus_tag=PGN_0450
AP009380.1	DDBJ	CDS	491540	492064	.	+	0	ID=cds449;Parent=gene469;Dbxref=NCBI_GP:BAG32969.1;Name=BAG32969.1;gbkey=CDS;product=putative RNA polymerase sigma-70 factor ECF subfamily;protein_id=BAG32969.1;transl_table=11
AP009380.1	DDBJ	gene	492061	492453	.	+	.	ID=gene470;Name=PGN_0451;gbkey=Gene;gene_biotype=protein_coding;locus_tag=PGN_0451
AP009380.1	DDBJ	CDS	492061	492453	.	+	0	ID=cds450;Parent=gene470;Dbxref=NCBI_GP:BAG32970.1;Name=BAG32970.1;gbkey=CDS;product=conserved hypothetical protein;protein_id=BAG32970.1;transl_table=11
AP009380.1	DDBJ	gene	492540	492602	.	-	.	ID=gene471;Name=PGN_0452;gbkey=Gene;gene_biotype=protein_coding;locus_tag=PGN_0452
AP009380.1	DDBJ	CDS	492540	492602	.	-	0	ID=cds451;Parent=gene471;Dbxref=NCBI_GP:BAG32971.1;Name=BAG32971.1;gbkey=CDS;product=conserved hypothetical protein;protein_id=BAG32971.1;transl_table=11
AP009380.1	DDBJ	gene	492650	492766	.	-	.	ID=gene472;Name=PGN_0453;gbkey=Gene;gene_biotype=protein_coding;locus_tag=PGN_0453
AP009380.1	DDBJ	CDS	492650	492766	.	-	0	ID=cds452;Parent=gene472;Dbxref=NCBI_GP:BAG32972.1;Name=BAG32972.1;gbkey=CDS;product=partial transposase Orf1 in ISPg5;protein_id=BAG32972.1;transl_table=11
AP009380.1	DDBJ	mobile_genetic_element	492650	492766	.	-	.	ID=id91;gbkey=mobile_element;mobile_element_type=insertion sequence:partial_ISPg5_02
AP009380.1	DDBJ	mobile_genetic_element	492777	493846	.	-	.	ID=id92;gbkey=mobile_element;mobile_element_type=insertion sequence:ISPg3_05
AP009380.1	DDBJ	inverted_repeat	492777	492788	.	+	.	ID=id93;Note=12nt inverted repeat;gbkey=repeat_region;rpt_type=inverted
AP009380.1	DDBJ	gene	492790	493692	.	-	.	ID=gene473;Name=PGN_0454;gbkey=Gene;gene_biotype=protein_coding;locus_tag=PGN_0454
AP009380.1	DDBJ	CDS	492790	493692	.	-	0	ID=cds453;Parent=gene473;Dbxref=NCBI_GP:BAG32973.1;Name=BAG32973.1;gbkey=CDS;product=transposase in ISPg3;protein_id=BAG32973.1;transl_table=11
AP009380.1	DDBJ	gene	493799	494002	.	-	.	ID=gene474;Name=PGN_0455;gbkey=Gene;gene_biotype=protein_coding;locus_tag=PGN_0455
AP009380.1	DDBJ	CDS	493799	494002	.	-	0	ID=cds454;Parent=gene474;Dbxref=NCBI_GP:BAG32974.1;Name=BAG32974.1;gbkey=CDS;product=partial transposase Orf1 in ISPg5;protein_id=BAG32974.1;transl_table=11
AP009380.1	DDBJ	inverted_repeat	493835	493846	.	-	.	ID=id94;Note=12nt inverted repeat;gbkey=repeat_region;rpt_type=inverted
AP009380.1	DDBJ	mobile_genetic_element	493799	494002	.	-	.	ID=id95;gbkey=mobile_element;mobile_element_type=insertion sequence:partial_ISPg5_03
AP009380.1	DDBJ	gene	494428	496575	.	-	.	ID=gene475;Name=PGN_0456;gbkey=Gene;gene_biotype=protein_coding;locus_tag=PGN_0456
AP009380.1	DDBJ	CDS	494428	496575	.	-	0	ID=cds455;Parent=gene475;Dbxref=NCBI_GP:BAG32975.1;Name=BAG32975.1;gbkey=CDS;product=methylmalonyl-CoA mutase large subunit;protein_id=BAG32975.1;transl_table=11
AP009380.1	DDBJ	gene	496604	498460	.	-	.	ID=gene476;Name=PGN_0457;gbkey=Gene;gene_biotype=protein_coding;locus_tag=PGN_0457
AP009380.1	DDBJ	CDS	496604	498460	.	-	0	ID=cds456;Parent=gene476;Dbxref=NCBI_GP:BAG32976.1;Name=BAG32976.1;gbkey=CDS;product=methylmalonyl-CoA mutase small subunit;protein_id=BAG32976.1;transl_table=11
AP009380.1	DDBJ	gene	498707	500233	.	+	.	ID=gene477;Name=PGN_0458;gbkey=Gene;gene_biotype=protein_coding;locus_tag=PGN_0458
AP009380.1	DDBJ	CDS	498707	500233	.	+	0	ID=cds457;Parent=gene477;Dbxref=NCBI_GP:BAG32977.1;Name=BAG32977.1;gbkey=CDS;product=hypothetical protein;protein_id=BAG32977.1;transl_table=11
AP009380.1	DDBJ	mobile_genetic_element	500960	502029	.	+	.	ID=id96;gbkey=mobile_element;mobile_element_type=insertion sequence:ISPg3_06
AP009380.1	DDBJ	inverted_repeat	500960	500971	.	+	.	ID=id97;Note=12nt inverted repeat;gbkey=repeat_region;rpt_type=inverted
AP009380.1	DDBJ	gene	501114	502016	.	+	.	ID=gene478;Name=PGN_0459;gbkey=Gene;gene_biotype=protein_coding;locus_tag=PGN_0459
AP009380.1	DDBJ	CDS	501114	502016	.	+	0	ID=cds458;Parent=gene478;Dbxref=NCBI_GP:BAG32978.1;Name=BAG32978.1;gbkey=CDS;product=transposase in ISPg3;protein_id=BAG32978.1;transl_table=11
AP009380.1	DDBJ	inverted_repeat	502018	502029	.	-	.	ID=id98;Note=12nt inverted repeat;gbkey=repeat_region;rpt_type=inverted
AP009380.1	DDBJ	gene	502076	502513	.	+	.	ID=gene479;Name=PGN_0460;gbkey=Gene;gene_biotype=protein_coding;locus_tag=PGN_0460
AP009380.1	DDBJ	CDS	502076	502513	.	+	0	ID=cds459;Parent=gene479;Dbxref=NCBI_GP:BAG32979.1;Name=BAG32979.1;gbkey=CDS;product=DNA-binding protein histone-like family;protein_id=BAG32979.1;transl_table=11
AP009380.1	DDBJ	gene	503654	504277	.	-	.	ID=gene480;Name=PGN_0461;gbkey=Gene;gene_biotype=protein_coding;locus_tag=PGN_0461
AP009380.1	DDBJ	CDS	503654	504277	.	-	0	ID=cds460;Parent=gene480;Dbxref=NCBI_GP:BAG32980.1;Name=BAG32980.1;gbkey=CDS;product=probable D-alanyl-D-alanine dipeptidase;protein_id=BAG32980.1;transl_table=11
AP009380.1	DDBJ	gene	504357	505580	.	-	.	ID=gene481;Name=PGN_0462;gbkey=Gene;gene_biotype=protein_coding;locus_tag=PGN_0462
AP009380.1	DDBJ	CDS	504357	505580	.	-	0	ID=cds461;Parent=gene481;Dbxref=NCBI_GP:BAG32981.1;Name=BAG32981.1;gbkey=CDS;product=probable haloacid dehalogenase-like hydrolase;protein_id=BAG32981.1;transl_table=11
AP009380.1	DDBJ	gene	505605	507386	.	-	.	ID=gene482;Name=PGN_0463;gbkey=Gene;gene_biotype=protein_coding;locus_tag=PGN_0463
AP009380.1	DDBJ	CDS	505605	507386	.	-	0	ID=cds462;Parent=gene482;Dbxref=NCBI_GP:BAG32982.1;Name=BAG32982.1;gbkey=CDS;product=conserved hypothetical protein;protein_id=BAG32982.1;transl_table=11
AP009380.1	DDBJ	gene	507422	510409	.	-	.	ID=gene483;Name=PGN_0464;gbkey=Gene;gene_biotype=protein_coding;locus_tag=PGN_0464
AP009380.1	DDBJ	CDS	507422	510409	.	-	0	ID=cds463;Parent=gene483;Dbxref=NCBI_GP:BAG32983.1;Name=BAG32983.1;gbkey=CDS;product=conserved hypothetical protein;protein_id=BAG32983.1;transl_table=11
AP009380.1	DDBJ	gene	510667	512907	.	-	.	ID=gene484;Name=PGN_0465;gbkey=Gene;gene_biotype=protein_coding;locus_tag=PGN_0465
AP009380.1	DDBJ	CDS	510667	512907	.	-	0	ID=cds464;Parent=gene484;Dbxref=NCBI_GP:BAG32984.1;Name=BAG32984.1;gbkey=CDS;product=GTP pyrophosphokinase;protein_id=BAG32984.1;transl_table=11
AP009380.1	DDBJ	gene	512975	514396	.	-	.	ID=gene485;Name=PGN_0466;gbkey=Gene;gene_biotype=protein_coding;locus_tag=PGN_0466
AP009380.1	DDBJ	CDS	512975	514396	.	-	0	ID=cds465;Parent=gene485;Dbxref=NCBI_GP:BAG32985.1;Name=BAG32985.1;gbkey=CDS;product=putative cardiolipin synthetase;protein_id=BAG32985.1;transl_table=11
AP009380.1	DDBJ	gene	514628	514804	.	+	.	ID=gene486;Name=PGN_0467;gbkey=Gene;gene_biotype=protein_coding;locus_tag=PGN_0467
AP009380.1	DDBJ	CDS	514628	514804	.	+	0	ID=cds466;Parent=gene486;Dbxref=NCBI_GP:BAG32986.1;Name=BAG32986.1;gbkey=CDS;product=conserved hypothetical protein;protein_id=BAG32986.1;transl_table=11
AP009380.1	DDBJ	gene	514794	515546	.	+	.	ID=gene487;Name=PGN_0468;gbkey=Gene;gene_biotype=protein_coding;locus_tag=PGN_0468
AP009380.1	DDBJ	CDS	514794	515546	.	+	0	ID=cds467;Parent=gene487;Dbxref=NCBI_GP:BAG32987.1;Name=BAG32987.1;gbkey=CDS;product=conserved hypothetical protein with DUF452 domain;protein_id=BAG32987.1;transl_table=11
AP009380.1	DDBJ	gene	515537	516292	.	+	.	ID=gene488;Name=PGN_0469;gbkey=Gene;gene_biotype=protein_coding;locus_tag=PGN_0469
AP009380.1	DDBJ	CDS	515537	516292	.	+	0	ID=cds468;Parent=gene488;Dbxref=NCBI_GP:BAG32988.1;Name=BAG32988.1;gbkey=CDS;product=probable biotin synthesis protein;protein_id=BAG32988.1;transl_table=11
AP009380.1	DDBJ	gene	516322	517398	.	-	.	ID=gene489;Name=PGN_0470;gbkey=Gene;gene_biotype=protein_coding;locus_tag=PGN_0470
AP009380.1	DDBJ	CDS	516322	517398	.	-	0	ID=cds469;Parent=gene489;Dbxref=NCBI_GP:BAG32989.1;Name=BAG32989.1;gbkey=CDS;product=conserved hypothetical protein;protein_id=BAG32989.1;transl_table=11
AP009380.1	DDBJ	gene	517391	518338	.	-	.	ID=gene490;Name=PGN_0471;gbkey=Gene;gene_biotype=protein_coding;locus_tag=PGN_0471
AP009380.1	DDBJ	CDS	517391	518338	.	-	0	ID=cds470;Parent=gene490;Dbxref=NCBI_GP:BAG32990.1;Name=BAG32990.1;gbkey=CDS;product=conserved hypothetical protein;protein_id=BAG32990.1;transl_table=11
AP009380.1	DDBJ	gene	518325	521021	.	-	.	ID=gene491;Name=PGN_0472;gbkey=Gene;gene_biotype=protein_coding;locus_tag=PGN_0472
AP009380.1	DDBJ	CDS	518325	521021	.	-	0	ID=cds471;Parent=gene491;Dbxref=NCBI_GP:BAG32991.1;Name=BAG32991.1;gbkey=CDS;product=DNA topoisomerase IV A subunit;protein_id=BAG32991.1;transl_table=11
AP009380.1	DDBJ	gene	521082	522275	.	-	.	ID=gene492;Name=PGN_0473;gbkey=Gene;gene_biotype=protein_coding;locus_tag=PGN_0473
AP009380.1	DDBJ	CDS	521082	522275	.	-	0	ID=cds472;Parent=gene492;Dbxref=NCBI_GP:BAG32992.1;Name=BAG32992.1;gbkey=CDS;product=conserved hypothetical protein;protein_id=BAG32992.1;transl_table=11
AP009380.1	DDBJ	gene	522300	522398	.	+	.	ID=gene493;Name=PGN_0474;gbkey=Gene;gene_biotype=protein_coding;locus_tag=PGN_0474
AP009380.1	DDBJ	CDS	522300	522398	.	+	0	ID=cds473;Parent=gene493;Dbxref=NCBI_GP:BAG32993.1;Name=BAG32993.1;gbkey=CDS;product=hypothetical protein;protein_id=BAG32993.1;transl_table=11
AP009380.1	DDBJ	gene	522487	522897	.	+	.	ID=gene494;Name=PGN_0475;gbkey=Gene;gene_biotype=protein_coding;locus_tag=PGN_0475
AP009380.1	DDBJ	CDS	522487	522897	.	+	0	ID=cds474;Parent=gene494;Dbxref=NCBI_GP:BAG32994.1;Name=BAG32994.1;gbkey=CDS;product=hypothetical protein;protein_id=BAG32994.1;transl_table=11
AP009380.1	DDBJ	gene	523058	524257	.	+	.	ID=gene495;Name=PGN_0476;gbkey=Gene;gene_biotype=protein_coding;locus_tag=PGN_0476
AP009380.1	DDBJ	CDS	523058	524257	.	+	0	ID=cds475;Parent=gene495;Dbxref=NCBI_GP:BAG32995.1;Name=BAG32995.1;gbkey=CDS;product=conserved hypothetical protein;protein_id=BAG32995.1;transl_table=11
AP009380.1	DDBJ	gene	524362	526026	.	+	.	ID=gene496;Name=PGN_0477;gbkey=Gene;gene_biotype=protein_coding;locus_tag=PGN_0477
AP009380.1	DDBJ	CDS	524362	526026	.	+	0	ID=cds476;Parent=gene496;Dbxref=NCBI_GP:BAG32996.1;Name=BAG32996.1;gbkey=CDS;product=conserved hypothetical protein;protein_id=BAG32996.1;transl_table=11
AP009380.1	DDBJ	gene	526319	526489	.	-	.	ID=gene497;Name=PGN_0478;gbkey=Gene;gene_biotype=protein_coding;locus_tag=PGN_0478
AP009380.1	DDBJ	CDS	526319	526489	.	-	0	ID=cds477;Parent=gene497;Dbxref=NCBI_GP:BAG32997.1;Name=BAG32997.1;gbkey=CDS;product=partial transposase in ISPg4;protein_id=BAG32997.1;transl_table=11
AP009380.1	DDBJ	mobile_genetic_element	526319	526489	.	-	.	ID=id99;gbkey=mobile_element;mobile_element_type=insertion sequence:partial_ISPg4_01
AP009380.1	DDBJ	mobile_genetic_element	526477	527380	.	-	.	ID=id100;gbkey=mobile_element;mobile_element_type=MITE:MITEPgRS_04
AP009380.1	DDBJ	inverted_repeat	526477	526488	.	+	.	ID=id101;Note=12nt inverted repeat;gbkey=repeat_region;rpt_type=inverted
AP009380.1	DDBJ	gene	527100	527192	.	-	.	ID=gene498;Name=PGN_0479;gbkey=Gene;gene_biotype=protein_coding;locus_tag=PGN_0479
AP009380.1	DDBJ	CDS	527100	527192	.	-	0	ID=cds478;Parent=gene498;Dbxref=NCBI_GP:BAG32998.1;Name=BAG32998.1;gbkey=CDS;product=hypothetical protein;protein_id=BAG32998.1;transl_table=11
AP009380.1	DDBJ	inverted_repeat	527369	527380	.	-	.	ID=id102;Note=12nt inverted repeat;gbkey=repeat_region;rpt_type=inverted
AP009380.1	DDBJ	gene	527564	528007	.	-	.	ID=gene499;Name=PGN_0480;gbkey=Gene;gene_biotype=protein_coding;locus_tag=PGN_0480
AP009380.1	DDBJ	CDS	527564	528007	.	-	0	ID=cds479;Parent=gene499;Dbxref=NCBI_GP:BAG32999.1;Name=BAG32999.1;gbkey=CDS;product=partial transposase in ISPg4;protein_id=BAG32999.1;transl_table=11
AP009380.1	DDBJ	mobile_genetic_element	527564	528007	.	-	.	ID=id103;gbkey=mobile_element;mobile_element_type=insertion sequence:partial_ISPg4_02
AP009380.1	DDBJ	gene	528038	529306	.	+	.	ID=gene500;Name=PGN_0481;gbkey=Gene;gene_biotype=protein_coding;locus_tag=PGN_0481
AP009380.1	DDBJ	CDS	528038	529306	.	+	0	ID=cds480;Parent=gene500;Dbxref=NCBI_GP:BAG33000.1;Name=BAG33000.1;gbkey=CDS;product=hypothetical protein;protein_id=BAG33000.1;transl_table=11
AP009380.1	DDBJ	gene	529331	529960	.	+	.	ID=gene501;Name=PGN_0482;gbkey=Gene;gene_biotype=protein_coding;locus_tag=PGN_0482
AP009380.1	DDBJ	CDS	529331	529960	.	+	0	ID=cds481;Parent=gene501;Dbxref=NCBI_GP:BAG33001.1;Name=BAG33001.1;gbkey=CDS;product=probable immunoreactive 23 kDa antigen;protein_id=BAG33001.1;transl_table=11
AP009380.1	DDBJ	gene	530166	531233	.	+	.	ID=gene502;Name=PGN_0483;gbkey=Gene;gene_biotype=protein_coding;locus_tag=PGN_0483
AP009380.1	DDBJ	CDS	530166	531233	.	+	0	ID=cds482;Parent=gene502;Dbxref=NCBI_GP:BAG33002.1;Name=BAG33002.1;gbkey=CDS;product=putative aldose 1-epimerase;protein_id=BAG33002.1;transl_table=11
AP009380.1	DDBJ	gene	531283	532437	.	+	.	ID=gene503;Name=PGN_0484;gbkey=Gene;gene_biotype=protein_coding;locus_tag=PGN_0484
AP009380.1	DDBJ	CDS	531283	532437	.	+	0	ID=cds483;Parent=gene503;Dbxref=NCBI_GP:BAG33003.1;Name=BAG33003.1;gbkey=CDS;product=putative galactokinase;protein_id=BAG33003.1;transl_table=11
AP009380.1	DDBJ	gene	532570	532995	.	-	.	ID=gene504;Name=PGN_0485;gbkey=Gene;gene_biotype=protein_coding;locus_tag=PGN_0485
AP009380.1	DDBJ	CDS	532570	532995	.	-	0	ID=cds484;Parent=gene504;Dbxref=NCBI_GP:BAG33004.1;Name=BAG33004.1;gbkey=CDS;product=conserved hypothetical protein;protein_id=BAG33004.1;transl_table=11
AP009380.1	DDBJ	gene	533061	533708	.	-	.	ID=gene505;Name=PGN_0486;gbkey=Gene;gene_biotype=protein_coding;locus_tag=PGN_0486
AP009380.1	DDBJ	CDS	533061	533708	.	-	0	ID=cds485;Parent=gene505;Dbxref=NCBI_GP:BAG33005.1;Name=BAG33005.1;gbkey=CDS;product=conserved hypothetical protein;protein_id=BAG33005.1;transl_table=11
AP009380.1	DDBJ	gene	533722	536307	.	-	.	ID=gene506;Name=PGN_0487;gbkey=Gene;gene_biotype=protein_coding;locus_tag=PGN_0487
AP009380.1	DDBJ	CDS	533722	536307	.	-	0	ID=cds486;Parent=gene506;Dbxref=NCBI_GP:BAG33006.1;Name=BAG33006.1;gbkey=CDS;product=FtsK/SpoIIIE family cell division protein;protein_id=BAG33006.1;transl_table=11
AP009380.1	DDBJ	gene	536511	537626	.	-	.	ID=gene507;Name=PGN_0488;gbkey=Gene;gene_biotype=protein_coding;locus_tag=PGN_0488
AP009380.1	DDBJ	CDS	536511	537626	.	-	0	ID=cds487;Parent=gene507;Dbxref=NCBI_GP:BAG33007.1;Name=BAG33007.1;gbkey=CDS;product=conserved hypothetical protein;protein_id=BAG33007.1;transl_table=11
AP009380.1	DDBJ	gene	537623	537766	.	-	.	ID=gene508;Name=PGN_0489;gbkey=Gene;gene_biotype=protein_coding;locus_tag=PGN_0489
AP009380.1	DDBJ	CDS	537623	537766	.	-	0	ID=cds488;Parent=gene508;Dbxref=NCBI_GP:BAG33008.1;Name=BAG33008.1;gbkey=CDS;product=conserved hypothetical protein;protein_id=BAG33008.1;transl_table=11
AP009380.1	DDBJ	gene	537782	539092	.	-	.	ID=gene509;Name=PGN_0490;gbkey=Gene;gene_biotype=protein_coding;locus_tag=PGN_0490
AP009380.1	DDBJ	CDS	537782	539092	.	-	0	ID=cds489;Parent=gene509;Dbxref=NCBI_GP:BAG33009.1;Name=BAG33009.1;gbkey=CDS;product=putative DNA-damage-inducible protein F;protein_id=BAG33009.1;transl_table=11
AP009380.1	DDBJ	gene	539107	539610	.	-	.	ID=gene510;Name=PGN_0491;gbkey=Gene;gene_biotype=protein_coding;locus_tag=PGN_0491
AP009380.1	DDBJ	CDS	539107	539610	.	-	0	ID=cds490;Parent=gene510;Dbxref=NCBI_GP:BAG33010.1;Name=BAG33010.1;gbkey=CDS;product=probable phosphotyrosine protein phosphatase;protein_id=BAG33010.1;transl_table=11
AP009380.1	DDBJ	gene	539618	541825	.	-	.	ID=gene511;Name=PGN_0492;gbkey=Gene;gene_biotype=protein_coding;locus_tag=PGN_0492
AP009380.1	DDBJ	CDS	539618	541825	.	-	0	ID=cds491;Parent=gene511;Dbxref=NCBI_GP:BAG33011.1;Name=BAG33011.1;gbkey=CDS;product=cation-transporting ATPase;protein_id=BAG33011.1;transl_table=11
AP009380.1	DDBJ	gene	541861	542124	.	-	.	ID=gene512;Name=PGN_0493;gbkey=Gene;gene_biotype=protein_coding;locus_tag=PGN_0493
AP009380.1	DDBJ	CDS	541861	542124	.	-	0	ID=cds492;Parent=gene512;Dbxref=NCBI_GP:BAG33012.1;Name=BAG33012.1;gbkey=CDS;product=hypothetical protein;protein_id=BAG33012.1;transl_table=11
AP009380.1	DDBJ	gene	542233	542379	.	-	.	ID=gene513;Name=PGN_0494;gbkey=Gene;gene_biotype=protein_coding;locus_tag=PGN_0494
AP009380.1	DDBJ	CDS	542233	542379	.	-	0	ID=cds493;Parent=gene513;Dbxref=NCBI_GP:BAG33013.1;Name=BAG33013.1;gbkey=CDS;product=hypothetical protein;protein_id=BAG33013.1;transl_table=11
AP009380.1	DDBJ	gene	542412	542804	.	+	.	ID=gene514;Name=PGN_0495;gbkey=Gene;gene_biotype=protein_coding;locus_tag=PGN_0495
AP009380.1	DDBJ	CDS	542412	542804	.	+	0	ID=cds494;Parent=gene514;Dbxref=NCBI_GP:BAG33014.1;Name=BAG33014.1;gbkey=CDS;product=conserved hypothetical protein;protein_id=BAG33014.1;transl_table=11
AP009380.1	DDBJ	gene	542851	543543	.	+	.	ID=gene515;Name=PGN_0496;gbkey=Gene;gene_biotype=protein_coding;locus_tag=PGN_0496
AP009380.1	DDBJ	CDS	542851	543543	.	+	0	ID=cds495;Parent=gene515;Dbxref=NCBI_GP:BAG33015.1;Name=BAG33015.1;gbkey=CDS;product=putative cytochrome B subunit;protein_id=BAG33015.1;transl_table=11
AP009380.1	DDBJ	gene	543574	545517	.	+	.	ID=gene516;Name=PGN_0497;gbkey=Gene;gene_biotype=protein_coding;locus_tag=PGN_0497
AP009380.1	DDBJ	CDS	543574	545517	.	+	0	ID=cds496;Parent=gene516;Dbxref=NCBI_GP:BAG33016.1;Name=BAG33016.1;gbkey=CDS;product=fumarate reductase flavoprotein subunit;protein_id=BAG33016.1;transl_table=11
AP009380.1	DDBJ	gene	545546	546301	.	+	.	ID=gene517;Name=PGN_0498;gbkey=Gene;gene_biotype=protein_coding;locus_tag=PGN_0498
AP009380.1	DDBJ	CDS	545546	546301	.	+	0	ID=cds497;Parent=gene517;Dbxref=NCBI_GP:BAG33017.1;Name=BAG33017.1;gbkey=CDS;product=fumarate reductase iron-sulfur protein;protein_id=BAG33017.1;transl_table=11
AP009380.1	DDBJ	gene	546534	546938	.	+	.	ID=gene518;Name=PGN_0499;gbkey=Gene;gene_biotype=protein_coding;locus_tag=PGN_0499
AP009380.1	DDBJ	CDS	546534	546938	.	+	0	ID=cds498;Parent=gene518;Dbxref=NCBI_GP:BAG33018.1;Name=BAG33018.1;gbkey=CDS;product=conserved hypothetical protein;protein_id=BAG33018.1;transl_table=11
AP009380.1	DDBJ	gene	547037	548590	.	+	.	ID=gene519;Name=PGN_0500;gbkey=Gene;gene_biotype=protein_coding;locus_tag=PGN_0500
AP009380.1	DDBJ	CDS	547037	548590	.	+	0	ID=cds499;Parent=gene519;Dbxref=NCBI_GP:BAG33019.1;Name=BAG33019.1;gbkey=CDS;product=methylmalonyl-CoA decarboxylase alpha subunit;protein_id=BAG33019.1;transl_table=11
AP009380.1	DDBJ	gene	548615	549556	.	+	.	ID=gene520;Name=PGN_0501;gbkey=Gene;gene_biotype=protein_coding;locus_tag=PGN_0501
AP009380.1	DDBJ	CDS	548615	549556	.	+	0	ID=cds500;Parent=gene520;Dbxref=NCBI_GP:BAG33020.1;Name=BAG33020.1;gbkey=CDS;product=conserved hypothetical protein;protein_id=BAG33020.1;transl_table=11
AP009380.1	DDBJ	gene	549553	549789	.	+	.	ID=gene521;Name=PGN_0502;gbkey=Gene;gene_biotype=protein_coding;locus_tag=PGN_0502
AP009380.1	DDBJ	CDS	549553	549789	.	+	0	ID=cds501;Parent=gene521;Dbxref=NCBI_GP:BAG33021.1;Name=BAG33021.1;gbkey=CDS;product=conserved hypothetical protein;protein_id=BAG33021.1;transl_table=11
AP009380.1	DDBJ	gene	549828	550274	.	+	.	ID=gene522;Name=PGN_0503;gbkey=Gene;gene_biotype=protein_coding;locus_tag=PGN_0503
AP009380.1	DDBJ	CDS	549828	550274	.	+	0	ID=cds502;Parent=gene522;Dbxref=NCBI_GP:BAG33022.1;Name=BAG33022.1;gbkey=CDS;product=putative biotin carboxyl carrier protein;protein_id=BAG33022.1;transl_table=11
AP009380.1	DDBJ	gene	550279	551430	.	+	.	ID=gene523;Name=PGN_0504;gbkey=Gene;gene_biotype=protein_coding;locus_tag=PGN_0504
AP009380.1	DDBJ	CDS	550279	551430	.	+	0	ID=cds503;Parent=gene523;Dbxref=NCBI_GP:BAG33023.1;Name=BAG33023.1;gbkey=CDS;product=methylmalonyl-CoA decarboxylase beta subunit;protein_id=BAG33023.1;transl_table=11
AP009380.1	DDBJ	gene	551410	551571	.	-	.	ID=gene524;Name=PGN_0505;gbkey=Gene;gene_biotype=protein_coding;locus_tag=PGN_0505
AP009380.1	DDBJ	CDS	551410	551571	.	-	0	ID=cds504;Parent=gene524;Dbxref=NCBI_GP:BAG33024.1;Name=BAG33024.1;gbkey=CDS;product=hypothetical protein;protein_id=BAG33024.1;transl_table=11
AP009380.1	DDBJ	gene	551990	552127	.	+	.	ID=gene525;Name=PGN_0506;gbkey=Gene;gene_biotype=protein_coding;locus_tag=PGN_0506
AP009380.1	DDBJ	CDS	551990	552127	.	+	0	ID=cds505;Parent=gene525;Dbxref=NCBI_GP:BAG33025.1;Name=BAG33025.1;gbkey=CDS;product=hypothetical protein;protein_id=BAG33025.1;transl_table=11
AP009380.1	DDBJ	gene	552508	553230	.	+	.	ID=gene526;Name=PGN_0507;gbkey=Gene;gene_biotype=protein_coding;locus_tag=PGN_0507
AP009380.1	DDBJ	CDS	552508	553230	.	+	0	ID=cds506;Parent=gene526;Dbxref=NCBI_GP:BAG33026.1;Name=BAG33026.1;gbkey=CDS;product=putative ion transporter;protein_id=BAG33026.1;transl_table=11
AP009380.1	DDBJ	gene	553557	554960	.	-	.	ID=gene527;Name=PGN_0508;gbkey=Gene;gene_biotype=protein_coding;locus_tag=PGN_0508
AP009380.1	DDBJ	CDS	553557	554960	.	-	0	ID=cds507;Parent=gene527;Dbxref=NCBI_GP:BAG33027.1;Name=BAG33027.1;gbkey=CDS;product=putative aminopeptidase;protein_id=BAG33027.1;transl_table=11
AP009380.1	DDBJ	gene	555012	557318	.	-	.	ID=gene528;Name=PGN_0509;gbkey=Gene;gene_biotype=protein_coding;locus_tag=PGN_0509
AP009380.1	DDBJ	CDS	555012	557318	.	-	0	ID=cds508;Parent=gene528;Dbxref=NCBI_GP:BAG33028.1;Name=BAG33028.1;gbkey=CDS;product=immunoreactive 84 kDa antigen;protein_id=BAG33028.1;transl_table=11
AP009380.1	DDBJ	gene	557330	557914	.	-	.	ID=gene529;Name=PGN_0510;gbkey=Gene;gene_biotype=protein_coding;locus_tag=PGN_0510
AP009380.1	DDBJ	CDS	557330	557914	.	-	0	ID=cds509;Parent=gene529;Dbxref=NCBI_GP:BAG33029.1;Name=BAG33029.1;gbkey=CDS;product=probable xanthosine triphosphate pyrophosphatase;protein_id=BAG33029.1;transl_table=11
AP009380.1	DDBJ	gene	557985	558365	.	+	.	ID=gene530;Name=PGN_0511;gbkey=Gene;gene_biotype=protein_coding;locus_tag=PGN_0511
AP009380.1	DDBJ	CDS	557985	558365	.	+	0	ID=cds510;Parent=gene530;Dbxref=NCBI_GP:BAG33030.1;Name=BAG33030.1;gbkey=CDS;product=conserved hypothetical protein;protein_id=BAG33030.1;transl_table=11
AP009380.1	DDBJ	gene	558337	559110	.	+	.	ID=gene531;Name=PGN_0512;gbkey=Gene;gene_biotype=protein_coding;locus_tag=PGN_0512
AP009380.1	DDBJ	CDS	558337	559110	.	+	0	ID=cds511;Parent=gene531;Dbxref=NCBI_GP:BAG33031.1;Name=BAG33031.1;gbkey=CDS;product=probable biotin--acetyl-CoA-carboxylase ligase;protein_id=BAG33031.1;transl_table=11
AP009380.1	DDBJ	gene	559145	560170	.	+	.	ID=gene532;Name=PGN_0513;gbkey=Gene;gene_biotype=protein_coding;locus_tag=PGN_0513
AP009380.1	DDBJ	CDS	559145	560170	.	+	0	ID=cds512;Parent=gene532;Dbxref=NCBI_GP:BAG33032.1;Name=BAG33032.1;gbkey=CDS;product=conserved hypothetical protein;protein_id=BAG33032.1;transl_table=11
AP009380.1	DDBJ	gene	560204	560992	.	-	.	ID=gene533;Name=PGN_0514;gbkey=Gene;gene_biotype=protein_coding;locus_tag=PGN_0514
AP009380.1	DDBJ	CDS	560204	560992	.	-	0	ID=cds513;Parent=gene533;Dbxref=NCBI_GP:BAG33033.1;Name=BAG33033.1;gbkey=CDS;product=conserved hypothetical protein;protein_id=BAG33033.1;transl_table=11
AP009380.1	DDBJ	gene	560989	561669	.	-	.	ID=gene534;Name=PGN_0515;gbkey=Gene;gene_biotype=protein_coding;locus_tag=PGN_0515
AP009380.1	DDBJ	CDS	560989	561669	.	-	0	ID=cds514;Parent=gene534;Dbxref=NCBI_GP:BAG33034.1;Name=BAG33034.1;gbkey=CDS;product=probable lipoprotein signal peptidase;protein_id=BAG33034.1;transl_table=11
AP009380.1	DDBJ	gene	561673	562053	.	-	.	ID=gene535;Name=PGN_0516;gbkey=Gene;gene_biotype=protein_coding;locus_tag=PGN_0516
AP009380.1	DDBJ	CDS	561673	562053	.	-	0	ID=cds515;Parent=gene535;Dbxref=NCBI_GP:BAG33035.1;Name=BAG33035.1;gbkey=CDS;product=putative DnaK suppressor protein;protein_id=BAG33035.1;transl_table=11
AP009380.1	DDBJ	gene	562123	565536	.	-	.	ID=gene536;Name=PGN_0517;gbkey=Gene;gene_biotype=protein_coding;locus_tag=PGN_0517
AP009380.1	DDBJ	CDS	562123	565536	.	-	0	ID=cds516;Parent=gene536;Dbxref=NCBI_GP:BAG33036.1;Name=BAG33036.1;gbkey=CDS;product=isoleucyl-tRNA synthetase;protein_id=BAG33036.1;transl_table=11
AP009380.1	DDBJ	gene	565878	566534	.	+	.	ID=gene537;Name=PGN_0518;gbkey=Gene;gene_biotype=protein_coding;locus_tag=PGN_0518
AP009380.1	DDBJ	CDS	565878	566534	.	+	0	ID=cds517;Parent=gene537;Dbxref=NCBI_GP:BAG33037.1;Name=BAG33037.1;gbkey=CDS;product=putative ribulose-phosphate 3-epimerase;protein_id=BAG33037.1;transl_table=11
AP009380.1	DDBJ	gene	566592	568076	.	+	.	ID=gene538;Name=PGN_0519;gbkey=Gene;gene_biotype=protein_coding;locus_tag=PGN_0519
AP009380.1	DDBJ	CDS	566592	568076	.	+	0	ID=cds518;Parent=gene538;Dbxref=NCBI_GP:BAG33038.1;Name=BAG33038.1;gbkey=CDS;product=probable competence protein;protein_id=BAG33038.1;transl_table=11
AP009380.1	DDBJ	gene	568015	568575	.	-	.	ID=gene539;Name=PGN_0520;gbkey=Gene;gene_biotype=protein_coding;locus_tag=PGN_0520
AP009380.1	DDBJ	CDS	568015	568575	.	-	0	ID=cds519;Parent=gene539;Dbxref=NCBI_GP:BAG33039.1;Name=BAG33039.1;gbkey=CDS;product=probable shikimate kinase;protein_id=BAG33039.1;transl_table=11
AP009380.1	DDBJ	gene	568623	570695	.	-	.	ID=gene540;Name=PGN_0521;gbkey=Gene;gene_biotype=protein_coding;locus_tag=PGN_0521
AP009380.1	DDBJ	CDS	568623	570695	.	-	0	ID=cds520;Parent=gene540;Dbxref=NCBI_GP:BAG33040.1;Name=BAG33040.1;gbkey=CDS;product=conserved hypothetical protein;protein_id=BAG33040.1;transl_table=11
AP009380.1	DDBJ	gene	570911	570985	.	-	.	ID=gene541;Name=PGN_t0015;gbkey=Gene;gene_biotype=tRNA;locus_tag=PGN_t0015
AP009380.1	DDBJ	tRNA	570911	570985	.	-	.	ID=rna20;Parent=gene541;gbkey=tRNA;product=tRNA-His
AP009380.1	DDBJ	exon	570911	570985	.	-	.	ID=id104;Parent=rna20;gbkey=tRNA;product=tRNA-His
AP009380.1	DDBJ	gene	571504	572349	.	+	.	ID=gene542;Name=PGN_0522;gbkey=Gene;gene_biotype=protein_coding;locus_tag=PGN_0522
AP009380.1	DDBJ	CDS	571504	572349	.	+	0	ID=cds521;Parent=gene542;Dbxref=NCBI_GP:BAG33041.1;Name=BAG33041.1;gbkey=CDS;product=putative dihydropteroate synthase;protein_id=BAG33041.1;transl_table=11
AP009380.1	DDBJ	gene	572409	573176	.	+	.	ID=gene543;Name=PGN_0523;gbkey=Gene;gene_biotype=protein_coding;locus_tag=PGN_0523
AP009380.1	DDBJ	CDS	572409	573176	.	+	0	ID=cds522;Parent=gene543;Dbxref=NCBI_GP:BAG33042.1;Name=BAG33042.1;gbkey=CDS;product=conserved hypothetical protein;protein_id=BAG33042.1;transl_table=11
AP009380.1	DDBJ	gene	573192	573902	.	-	.	ID=gene544;Name=PGN_0524;gbkey=Gene;gene_biotype=protein_coding;locus_tag=PGN_0524
AP009380.1	DDBJ	CDS	573192	573902	.	-	0	ID=cds523;Parent=gene544;Dbxref=NCBI_GP:BAG33043.1;Name=BAG33043.1;gbkey=CDS;product=lipid A 4'-phosphatase;protein_id=BAG33043.1;transl_table=11
AP009380.1	DDBJ	gene	573929	574837	.	-	.	ID=gene545;Name=batE;gbkey=Gene;gene=batE;gene_biotype=protein_coding;locus_tag=PGN_0525
AP009380.1	DDBJ	CDS	573929	574837	.	-	0	ID=cds524;Parent=gene545;Dbxref=NCBI_GP:BAG33044.1;Name=BAG33044.1;gbkey=CDS;gene=batE;product=probable aerotolerance-related exported protein BatE;protein_id=BAG33044.1;transl_table=11
AP009380.1	DDBJ	gene	574834	576636	.	-	.	ID=gene546;Name=batD;gbkey=Gene;gene=batD;gene_biotype=protein_coding;locus_tag=PGN_0526
AP009380.1	DDBJ	CDS	574834	576636	.	-	0	ID=cds525;Parent=gene546;Dbxref=NCBI_GP:BAG33045.1;Name=BAG33045.1;gbkey=CDS;gene=batD;product=aerotolerance-related exported protein BatD;protein_id=BAG33045.1;transl_table=11
AP009380.1	DDBJ	gene	576817	577563	.	-	.	ID=gene547;Name=batC;gbkey=Gene;gene=batC;gene_biotype=protein_coding;locus_tag=PGN_0527
AP009380.1	DDBJ	CDS	576817	577563	.	-	0	ID=cds526;Parent=gene547;Dbxref=NCBI_GP:BAG33046.1;Name=BAG33046.1;gbkey=CDS;gene=batC;product=probable aerotolerance-related exported protein BatC;protein_id=BAG33046.1;transl_table=11
AP009380.1	DDBJ	gene	577560	578579	.	-	.	ID=gene548;Name=batB;gbkey=Gene;gene=batB;gene_biotype=protein_coding;locus_tag=PGN_0528
AP009380.1	DDBJ	CDS	577560	578579	.	-	0	ID=cds527;Parent=gene548;Dbxref=NCBI_GP:BAG33047.1;Name=BAG33047.1;gbkey=CDS;gene=batB;product=putative aerotolerance-related exported protein BatB;protein_id=BAG33047.1;transl_table=11
AP009380.1	DDBJ	gene	578590	579573	.	-	.	ID=gene549;Name=batA;gbkey=Gene;gene=batA;gene_biotype=protein_coding;locus_tag=PGN_0529
AP009380.1	DDBJ	CDS	578590	579573	.	-	0	ID=cds528;Parent=gene549;Dbxref=NCBI_GP:BAG33048.1;Name=BAG33048.1;gbkey=CDS;gene=batA;product=aerotolerance-related membrane protein BatA;protein_id=BAG33048.1;transl_table=11
AP009380.1	DDBJ	gene	579570	580526	.	-	.	ID=gene550;Name=PGN_0530;gbkey=Gene;gene_biotype=protein_coding;locus_tag=PGN_0530
AP009380.1	DDBJ	CDS	579570	580526	.	-	0	ID=cds529;Parent=gene550;Dbxref=NCBI_GP:BAG33049.1;Name=BAG33049.1;gbkey=CDS;product=conserved hypothetical protein;protein_id=BAG33049.1;transl_table=11
AP009380.1	DDBJ	gene	580523	581395	.	-	.	ID=gene551;Name=PGN_0531;gbkey=Gene;gene_biotype=protein_coding;locus_tag=PGN_0531
AP009380.1	DDBJ	CDS	580523	581395	.	-	0	ID=cds530;Parent=gene551;Dbxref=NCBI_GP:BAG33050.1;Name=BAG33050.1;gbkey=CDS;product=putative von Willebrand factor type A;protein_id=BAG33050.1;transl_table=11
AP009380.1	DDBJ	gene	581406	582401	.	-	.	ID=gene552;Name=PGN_0532;gbkey=Gene;gene_biotype=protein_coding;locus_tag=PGN_0532
AP009380.1	DDBJ	CDS	581406	582401	.	-	0	ID=cds531;Parent=gene552;Dbxref=NCBI_GP:BAG33051.1;Name=BAG33051.1;gbkey=CDS;product=magnesium chelatase subunit I;protein_id=BAG33051.1;transl_table=11
AP009380.1	DDBJ	gene	582503	583429	.	-	.	ID=gene553;Name=PGN_0533;gbkey=Gene;gene_biotype=protein_coding;locus_tag=PGN_0533
AP009380.1	DDBJ	CDS	582503	583429	.	-	0	ID=cds532;Parent=gene553;Dbxref=NCBI_GP:BAG33052.1;Name=BAG33052.1;gbkey=CDS;product=putative quinolinate synthetase complex subunit A;protein_id=BAG33052.1;transl_table=11
AP009380.1	DDBJ	gene	583449	584291	.	-	.	ID=gene554;Name=PGN_0534;gbkey=Gene;gene_biotype=protein_coding;locus_tag=PGN_0534
AP009380.1	DDBJ	CDS	583449	584291	.	-	0	ID=cds533;Parent=gene554;Dbxref=NCBI_GP:BAG33053.1;Name=BAG33053.1;gbkey=CDS;product=putative nicotinate-nucleotide pyrophosphorylase;protein_id=BAG33053.1;transl_table=11
AP009380.1	DDBJ	gene	584323	585879	.	-	.	ID=gene555;Name=PGN_0535;gbkey=Gene;gene_biotype=protein_coding;locus_tag=PGN_0535
AP009380.1	DDBJ	CDS	584323	585879	.	-	0	ID=cds534;Parent=gene555;Dbxref=NCBI_GP:BAG33054.1;Name=BAG33054.1;gbkey=CDS;product=L-aspartate oxidase;protein_id=BAG33054.1;transl_table=11
AP009380.1	DDBJ	gene	586345	586479	.	+	.	ID=gene556;Name=PGN_0536;gbkey=Gene;gene_biotype=protein_coding;locus_tag=PGN_0536
AP009380.1	DDBJ	CDS	586345	586479	.	+	0	ID=cds535;Parent=gene556;Dbxref=NCBI_GP:BAG33055.1;Name=BAG33055.1;gbkey=CDS;product=conserved hypothetical protein;protein_id=BAG33055.1;transl_table=11
AP009380.1	DDBJ	gene	586999	587622	.	+	.	ID=gene557;Name=PGN_0537;gbkey=Gene;gene_biotype=protein_coding;locus_tag=PGN_0537
AP009380.1	DDBJ	CDS	586999	587622	.	+	0	ID=cds536;Parent=gene557;Dbxref=NCBI_GP:BAG33056.1;Name=BAG33056.1;gbkey=CDS;product=probable transcriptional regulator Crp family;protein_id=BAG33056.1;transl_table=11
AP009380.1	DDBJ	gene	587687	588493	.	+	.	ID=gene558;Name=PGN_0538;gbkey=Gene;gene_biotype=protein_coding;locus_tag=PGN_0538
AP009380.1	DDBJ	CDS	587687	588493	.	+	0	ID=cds537;Parent=gene558;Dbxref=NCBI_GP:BAG33057.1;Name=BAG33057.1;gbkey=CDS;product=conserved hypothetical protein;protein_id=BAG33057.1;transl_table=11
AP009380.1	DDBJ	gene	588586	590001	.	+	.	ID=gene559;Name=PGN_0539;gbkey=Gene;gene_biotype=protein_coding;locus_tag=PGN_0539
AP009380.1	DDBJ	CDS	588586	590001	.	+	0	ID=cds538;Parent=gene559;Dbxref=NCBI_GP:BAG33058.1;Name=BAG33058.1;gbkey=CDS;product=metallo-beta-lactamase superfamily protein;protein_id=BAG33058.1;transl_table=11
AP009380.1	DDBJ	gene	589974	590357	.	+	.	ID=gene560;Name=PGN_0540;gbkey=Gene;gene_biotype=protein_coding;locus_tag=PGN_0540
AP009380.1	DDBJ	CDS	589974	590357	.	+	0	ID=cds539;Parent=gene560;Dbxref=NCBI_GP:BAG33059.1;Name=BAG33059.1;gbkey=CDS;product=conserved hypothetical protein;protein_id=BAG33059.1;transl_table=11
AP009380.1	DDBJ	gene	590351	590527	.	-	.	ID=gene561;Name=PGN_0541;gbkey=Gene;gene_biotype=protein_coding;locus_tag=PGN_0541
AP009380.1	DDBJ	CDS	590351	590527	.	-	0	ID=cds540;Parent=gene561;Dbxref=NCBI_GP:BAG33060.1;Name=BAG33060.1;gbkey=CDS;product=hypothetical protein;protein_id=BAG33060.1;transl_table=11
AP009380.1	DDBJ	gene	590955	591218	.	-	.	ID=gene562;Name=PGN_0542;gbkey=Gene;gene_biotype=protein_coding;locus_tag=PGN_0542
AP009380.1	DDBJ	CDS	590955	591218	.	-	0	ID=cds541;Parent=gene562;Dbxref=NCBI_GP:BAG33061.1;Name=BAG33061.1;gbkey=CDS;product=partial transposase in ISPg2;protein_id=BAG33061.1;transl_table=11
AP009380.1	DDBJ	mobile_genetic_element	590955	591218	.	-	.	ID=id105;gbkey=mobile_element;mobile_element_type=insertion sequence:partial_ISPg2_02
AP009380.1	DDBJ	gene	591535	593058	.	+	.	ID=gene563;Name=PGN_0543;gbkey=Gene;gene_biotype=protein_coding;locus_tag=PGN_0543
AP009380.1	DDBJ	CDS	591535	593058	.	+	0	ID=cds542;Parent=gene563;Dbxref=NCBI_GP:BAG33062.1;Name=BAG33062.1;gbkey=CDS;product=glutamyl-tRNA synthetase;protein_id=BAG33062.1;transl_table=11
AP009380.1	DDBJ	gene	593083	594321	.	+	.	ID=gene564;Name=PGN_0544;gbkey=Gene;gene_biotype=protein_coding;locus_tag=PGN_0544
AP009380.1	DDBJ	CDS	593083	594321	.	+	0	ID=cds543;Parent=gene564;Dbxref=NCBI_GP:BAG33063.1;Name=BAG33063.1;gbkey=CDS;product=3-deoxy-D-manno-octulosonic-acid transferase;protein_id=BAG33063.1;transl_table=11
AP009380.1	DDBJ	gene	594406	596361	.	+	.	ID=gene565;Name=PGN_0545;gbkey=Gene;gene_biotype=protein_coding;locus_tag=PGN_0545
AP009380.1	DDBJ	CDS	594406	596361	.	+	0	ID=cds544;Parent=gene565;Dbxref=NCBI_GP:BAG33064.1;Name=BAG33064.1;gbkey=CDS;product=putative sulfatase;protein_id=BAG33064.1;transl_table=11
AP009380.1	DDBJ	gene	596476	597345	.	+	.	ID=gene566;Name=PGN_0546;gbkey=Gene;gene_biotype=protein_coding;locus_tag=PGN_0546
AP009380.1	DDBJ	CDS	596476	597345	.	+	0	ID=cds545;Parent=gene566;Dbxref=NCBI_GP:BAG33065.1;Name=BAG33065.1;gbkey=CDS;product=glucose-1-phosphate thymidylyltransferase;protein_id=BAG33065.1;transl_table=11
AP009380.1	DDBJ	gene	597360	597950	.	+	.	ID=gene567;Name=PGN_0547;gbkey=Gene;gene_biotype=protein_coding;locus_tag=PGN_0547
AP009380.1	DDBJ	CDS	597360	597950	.	+	0	ID=cds546;Parent=gene567;Dbxref=NCBI_GP:BAG33066.1;Name=BAG33066.1;gbkey=CDS;product=dTDP-4-dehydrorhamnose 3%2C5-epimerase;protein_id=BAG33066.1;transl_table=11
AP009380.1	DDBJ	gene	597947	598804	.	+	.	ID=gene568;Name=PGN_0548;gbkey=Gene;gene_biotype=protein_coding;locus_tag=PGN_0548
AP009380.1	DDBJ	CDS	597947	598804	.	+	0	ID=cds547;Parent=gene568;Dbxref=NCBI_GP:BAG33067.1;Name=BAG33067.1;gbkey=CDS;product=putative dTDP-4-dehydrorhamnose reductase;protein_id=BAG33067.1;transl_table=11
AP009380.1	DDBJ	gene	598811	599875	.	+	.	ID=gene569;Name=PGN_0549;gbkey=Gene;gene_biotype=protein_coding;locus_tag=PGN_0549
AP009380.1	DDBJ	CDS	598811	599875	.	+	0	ID=cds548;Parent=gene569;Dbxref=NCBI_GP:BAG33068.1;Name=BAG33068.1;gbkey=CDS;product=dTDP-glucose 4%2C6-dehydratase;protein_id=BAG33068.1;transl_table=11
AP009380.1	DDBJ	gene	599950	601038	.	+	.	ID=gene570;Name=PGN_0550;gbkey=Gene;gene_biotype=protein_coding;locus_tag=PGN_0550
AP009380.1	DDBJ	CDS	599950	601038	.	+	0	ID=cds549;Parent=gene570;Dbxref=NCBI_GP:BAG33069.1;Name=BAG33069.1;gbkey=CDS;product=aminomethyltransferase;protein_id=BAG33069.1;transl_table=11
AP009380.1	DDBJ	gene	601328	601423	.	-	.	ID=gene571;Name=PGN_0551;gbkey=Gene;gene_biotype=protein_coding;locus_tag=PGN_0551
AP009380.1	DDBJ	CDS	601328	601423	.	-	0	ID=cds550;Parent=gene571;Dbxref=NCBI_GP:BAG33070.1;Name=BAG33070.1;gbkey=CDS;product=conserved hypothetical protein;protein_id=BAG33070.1;transl_table=11
AP009380.1	DDBJ	gene	601640	601777	.	-	.	ID=gene572;Name=PGN_0552;gbkey=Gene;gene_biotype=protein_coding;locus_tag=PGN_0552
AP009380.1	DDBJ	CDS	601640	601777	.	-	0	ID=cds551;Parent=gene572;Dbxref=NCBI_GP:BAG33071.1;Name=BAG33071.1;gbkey=CDS;product=hypothetical protein;protein_id=BAG33071.1;transl_table=11
AP009380.1	DDBJ	gene	602002	602328	.	-	.	ID=gene573;Name=PGN_0553;gbkey=Gene;gene_biotype=protein_coding;locus_tag=PGN_0553
AP009380.1	DDBJ	CDS	602002	602328	.	-	0	ID=cds552;Parent=gene573;Dbxref=NCBI_GP:BAG33072.1;Name=BAG33072.1;gbkey=CDS;product=conserved hypothetical protein;protein_id=BAG33072.1;transl_table=11
AP009380.1	DDBJ	gene	602334	602903	.	-	.	ID=gene574;Name=PGN_0554;gbkey=Gene;gene_biotype=protein_coding;locus_tag=PGN_0554
AP009380.1	DDBJ	CDS	602334	602903	.	-	0	ID=cds553;Parent=gene574;Dbxref=NCBI_GP:BAG33073.1;Name=BAG33073.1;gbkey=CDS;product=conserved hypothetical protein;protein_id=BAG33073.1;transl_table=11
AP009380.1	DDBJ	gene	602982	603659	.	-	.	ID=gene575;Name=PGN_0555;gbkey=Gene;gene_biotype=protein_coding;locus_tag=PGN_0555
AP009380.1	DDBJ	CDS	602982	603659	.	-	0	ID=cds554;Parent=gene575;Dbxref=NCBI_GP:BAG33074.1;Name=BAG33074.1;gbkey=CDS;product=conserved hypothetical protein;protein_id=BAG33074.1;transl_table=11
AP009380.1	DDBJ	gene	603656	608065	.	-	.	ID=gene576;Name=PGN_0556;gbkey=Gene;gene_biotype=protein_coding;locus_tag=PGN_0556
AP009380.1	DDBJ	CDS	603656	608065	.	-	0	ID=cds555;Parent=gene576;Dbxref=NCBI_GP:BAG33075.1;Name=BAG33075.1;gbkey=CDS;product=putative cobalamin biosynthesis-related protein;protein_id=BAG33075.1;transl_table=11
AP009380.1	DDBJ	gene	608102	610042	.	-	.	ID=gene577;Name=hmuR;gbkey=Gene;gene=hmuR;gene_biotype=protein_coding;locus_tag=PGN_0557
AP009380.1	DDBJ	CDS	608102	610042	.	-	0	ID=cds556;Parent=gene577;Dbxref=NCBI_GP:BAG33076.1;Name=BAG33076.1;gbkey=CDS;gene=hmuR;product=TonB-dependent receptor HmuR;protein_id=BAG33076.1;transl_table=11
AP009380.1	DDBJ	gene	610057	610707	.	-	.	ID=gene578;Name=PGN_0558;gbkey=Gene;gene_biotype=protein_coding;locus_tag=PGN_0558
AP009380.1	DDBJ	CDS	610057	610707	.	-	0	ID=cds557;Parent=gene578;Dbxref=NCBI_GP:BAG33077.1;Name=BAG33077.1;gbkey=CDS;product=conserved hypothetical protein;protein_id=BAG33077.1;transl_table=11
AP009380.1	DDBJ	gene	611026	611166	.	+	.	ID=gene579;Name=PGN_0559;gbkey=Gene;gene_biotype=protein_coding;locus_tag=PGN_0559
AP009380.1	DDBJ	CDS	611026	611166	.	+	0	ID=cds558;Parent=gene579;Dbxref=NCBI_GP:BAG33078.1;Name=BAG33078.1;gbkey=CDS;product=conserved hypothetical protein;protein_id=BAG33078.1;transl_table=11
AP009380.1	DDBJ	gene	611390	611563	.	-	.	ID=gene580;Name=PGN_0560;gbkey=Gene;gene_biotype=protein_coding;locus_tag=PGN_0560
AP009380.1	DDBJ	CDS	611390	611563	.	-	0	ID=cds559;Parent=gene580;Dbxref=NCBI_GP:BAG33079.1;Name=BAG33079.1;gbkey=CDS;product=hypothetical protein;protein_id=BAG33079.1;transl_table=11
AP009380.1	DDBJ	gene	611560	614082	.	-	.	ID=gene581;Name=prtT;gbkey=Gene;gene=prtT;gene_biotype=protein_coding;locus_tag=PGN_0561
AP009380.1	DDBJ	CDS	611560	614082	.	-	0	ID=cds560;Parent=gene581;Dbxref=NCBI_GP:BAG33080.1;Name=BAG33080.1;gbkey=CDS;gene=prtT;product=trypsin like proteinase PrtT;protein_id=BAG33080.1;transl_table=11
AP009380.1	DDBJ	gene	614228	614304	.	-	.	ID=gene582;Name=PGN_t0016;gbkey=Gene;gene_biotype=tRNA;locus_tag=PGN_t0016
AP009380.1	DDBJ	tRNA	614228	614304	.	-	.	ID=rna21;Parent=gene582;gbkey=tRNA;product=tRNA-Arg
AP009380.1	DDBJ	exon	614228	614304	.	-	.	ID=id106;Parent=rna21;gbkey=tRNA;product=tRNA-Arg
AP009380.1	DDBJ	gene	614309	614662	.	-	.	ID=gene583;Name=PGN_0562;gbkey=Gene;gene_biotype=protein_coding;locus_tag=PGN_0562
AP009380.1	DDBJ	CDS	614309	614662	.	-	0	ID=cds561;Parent=gene583;Dbxref=NCBI_GP:BAG33081.1;Name=BAG33081.1;gbkey=CDS;product=conserved hypothetical protein;protein_id=BAG33081.1;transl_table=11
AP009380.1	DDBJ	gene	614741	614836	.	-	.	ID=gene584;Name=PGN_0563;gbkey=Gene;gene_biotype=protein_coding;locus_tag=PGN_0563
AP009380.1	DDBJ	CDS	614741	614836	.	-	0	ID=cds562;Parent=gene584;Dbxref=NCBI_GP:BAG33082.1;Name=BAG33082.1;gbkey=CDS;product=conserved hypothetical protein;protein_id=BAG33082.1;transl_table=11
AP009380.1	DDBJ	gene	614848	615423	.	-	.	ID=gene585;Name=sod;gbkey=Gene;gene=sod;gene_biotype=protein_coding;locus_tag=PGN_0564
AP009380.1	DDBJ	CDS	614848	615423	.	-	0	ID=cds563;Parent=gene585;Dbxref=NCBI_GP:BAG33083.1;Name=BAG33083.1;gbkey=CDS;gene=sod;product=superoxide dismutase Fe-Mn;protein_id=BAG33083.1;transl_table=11
AP009380.1	DDBJ	gene	615561	616352	.	-	.	ID=gene586;Name=PGN_0565;gbkey=Gene;gene_biotype=protein_coding;locus_tag=PGN_0565
AP009380.1	DDBJ	CDS	615561	616352	.	-	0	ID=cds564;Parent=gene586;Dbxref=NCBI_GP:BAG33084.1;Name=BAG33084.1;gbkey=CDS;product=conserved hypothetical protein;protein_id=BAG33084.1;transl_table=11
AP009380.1	DDBJ	gene	616416	616835	.	-	.	ID=gene587;Name=PGN_0566;gbkey=Gene;gene_biotype=protein_coding;locus_tag=PGN_0566
AP009380.1	DDBJ	CDS	616416	616835	.	-	0	ID=cds565;Parent=gene587;Dbxref=NCBI_GP:BAG33085.1;Name=BAG33085.1;gbkey=CDS;product=probable thioesterase protein;protein_id=BAG33085.1;transl_table=11
AP009380.1	DDBJ	gene	616891	618144	.	-	.	ID=gene588;Name=prtC;gbkey=Gene;gene=prtC;gene_biotype=protein_coding;locus_tag=PGN_0567
AP009380.1	DDBJ	CDS	616891	618144	.	-	0	ID=cds566;Parent=gene588;Dbxref=NCBI_GP:BAG33086.1;Name=BAG33086.1;gbkey=CDS;gene=prtC;product=collagenase;protein_id=BAG33086.1;transl_table=11
AP009380.1	DDBJ	gene	618148	618582	.	-	.	ID=gene589;Name=PGN_0568;gbkey=Gene;gene_biotype=protein_coding;locus_tag=PGN_0568
AP009380.1	DDBJ	CDS	618148	618582	.	-	0	ID=cds567;Parent=gene589;Dbxref=NCBI_GP:BAG33087.1;Name=BAG33087.1;gbkey=CDS;product=2-amino-4-hydroxy-6-hydroxymethyldihydropteridine pyrophosphokinase;protein_id=BAG33087.1;transl_table=11
AP009380.1	DDBJ	gene	618594	619646	.	-	.	ID=gene590;Name=PGN_0569;gbkey=Gene;gene_biotype=protein_coding;locus_tag=PGN_0569
AP009380.1	DDBJ	CDS	618594	619646	.	-	0	ID=cds568;Parent=gene590;Dbxref=NCBI_GP:BAG33088.1;Name=BAG33088.1;gbkey=CDS;product=S-adenosylmethionine:tRNA ribosyltransferase-isomerase;protein_id=BAG33088.1;transl_table=11
AP009380.1	DDBJ	gene	619664	620440	.	-	.	ID=gene591;Name=PGN_0570;gbkey=Gene;gene_biotype=protein_coding;locus_tag=PGN_0570
AP009380.1	DDBJ	CDS	619664	620440	.	-	0	ID=cds569;Parent=gene591;Dbxref=NCBI_GP:BAG33089.1;Name=BAG33089.1;gbkey=CDS;product=putative tRNA pseudouridine synthase B;protein_id=BAG33089.1;transl_table=11
AP009380.1	DDBJ	gene	620450	621292	.	-	.	ID=gene592;Name=PGN_0571;gbkey=Gene;gene_biotype=protein_coding;locus_tag=PGN_0571
AP009380.1	DDBJ	CDS	620450	621292	.	-	0	ID=cds570;Parent=gene592;Dbxref=NCBI_GP:BAG33090.1;Name=BAG33090.1;gbkey=CDS;product=putative undecaprenol kinase;protein_id=BAG33090.1;transl_table=11
AP009380.1	DDBJ	gene	621400	621627	.	-	.	ID=gene593;Name=PGN_0572;gbkey=Gene;gene_biotype=protein_coding;locus_tag=PGN_0572
AP009380.1	DDBJ	CDS	621400	621627	.	-	0	ID=cds571;Parent=gene593;Dbxref=NCBI_GP:BAG33091.1;Name=BAG33091.1;gbkey=CDS;product=conserved hypothetical protein;protein_id=BAG33091.1;transl_table=11
AP009380.1	DDBJ	gene	621674	622561	.	-	.	ID=gene594;Name=PGN_0573;gbkey=Gene;gene_biotype=protein_coding;locus_tag=PGN_0573
AP009380.1	DDBJ	CDS	621674	622561	.	-	0	ID=cds572;Parent=gene594;Dbxref=NCBI_GP:BAG33092.1;Name=BAG33092.1;gbkey=CDS;product=putative cell division protein FtsX;protein_id=BAG33092.1;transl_table=11
AP009380.1	DDBJ	gene	624175	624516	.	+	.	ID=gene595;Name=PGN_0574;gbkey=Gene;gene_biotype=protein_coding;locus_tag=PGN_0574
AP009380.1	DDBJ	CDS	624175	624516	.	+	0	ID=cds573;Parent=gene595;Dbxref=NCBI_GP:BAG33093.1;Name=BAG33093.1;gbkey=CDS;product=conserved hypothetical protein;protein_id=BAG33093.1;transl_table=11
AP009380.1	DDBJ	mobile_genetic_element	624517	625854	.	-	.	ID=id107;gbkey=mobile_element;mobile_element_type=insertion sequence:ISPg1_12
AP009380.1	DDBJ	inverted_repeat	624517	624528	.	+	.	ID=id108;Note=12nt inverted repeat;gbkey=repeat_region;rpt_type=inverted
AP009380.1	DDBJ	gene	624688	625749	.	-	.	ID=gene596;Name=PGN_0575;gbkey=Gene;gene_biotype=protein_coding;locus_tag=PGN_0575
AP009380.1	DDBJ	CDS	624688	625749	.	-	0	ID=cds574;Parent=gene596;Dbxref=NCBI_GP:BAG33094.1;Name=BAG33094.1;gbkey=CDS;product=transposase in ISPg1;protein_id=BAG33094.1;transl_table=11
AP009380.1	DDBJ	gene	625842	625943	.	+	.	ID=gene597;Name=PGN_0576;gbkey=Gene;gene_biotype=protein_coding;locus_tag=PGN_0576
AP009380.1	DDBJ	CDS	625842	625943	.	+	0	ID=cds575;Parent=gene597;Dbxref=NCBI_GP:BAG33095.1;Name=BAG33095.1;gbkey=CDS;product=hypothetical protein;protein_id=BAG33095.1;transl_table=11
AP009380.1	DDBJ	inverted_repeat	625843	625854	.	-	.	ID=id109;Note=12nt inverted repeat;gbkey=repeat_region;rpt_type=inverted
AP009380.1	DDBJ	gene	626045	626129	.	+	.	ID=gene598;Name=PGN_t0017;gbkey=Gene;gene_biotype=tRNA;locus_tag=PGN_t0017
AP009380.1	DDBJ	tRNA	626045	626129	.	+	.	ID=rna22;Parent=gene598;gbkey=tRNA;product=tRNA-Ser
AP009380.1	DDBJ	exon	626045	626129	.	+	.	ID=id110;Parent=rna22;gbkey=tRNA;product=tRNA-Ser
AP009380.1	DDBJ	mobile_genetic_element	626627	627965	.	+	.	ID=id111;gbkey=mobile_element;mobile_element_type=insertion sequence:ISPg1_13
AP009380.1	DDBJ	inverted_repeat	626627	626638	.	+	.	ID=id112;Note=12nt inverted repeat;gbkey=repeat_region;rpt_type=inverted
AP009380.1	DDBJ	gene	626732	627817	.	+	.	ID=gene599;Name=PGN_0577;gbkey=Gene;gene_biotype=protein_coding;locus_tag=PGN_0577
AP009380.1	DDBJ	CDS	626732	627817	.	+	0	ID=cds576;Parent=gene599;Dbxref=NCBI_GP:BAG33096.1;Name=BAG33096.1;gbkey=CDS;product=transposase in ISPg1;protein_id=BAG33096.1;transl_table=11
AP009380.1	DDBJ	mobile_genetic_element	627916	655108	.	+	.	ID=id113;Note=conjugative transposon;gbkey=mobile_element;mobile_element_type=other:CTnPg2
AP009380.1	DDBJ	gene	627916	628137	.	-	.	ID=gene600;Name=PGN_0578;gbkey=Gene;gene_biotype=protein_coding;locus_tag=PGN_0578
AP009380.1	DDBJ	CDS	627916	628137	.	-	0	ID=cds577;Parent=gene600;Dbxref=NCBI_GP:BAG33097.1;Name=BAG33097.1;gbkey=CDS;product=conserved hypothetical protein found in conjugate transposon;protein_id=BAG33097.1;transl_table=11
AP009380.1	DDBJ	inverted_repeat	627954	627965	.	-	.	ID=id114;Note=12nt inverted repeat;gbkey=repeat_region;rpt_type=inverted
AP009380.1	DDBJ	gene	628159	629265	.	+	.	ID=gene601;Name=PGN_0579;gbkey=Gene;gene_biotype=protein_coding;locus_tag=PGN_0579
AP009380.1	DDBJ	CDS	628159	629265	.	+	0	ID=cds578;Parent=gene601;Dbxref=NCBI_GP:BAG33098.1;Name=BAG33098.1;gbkey=CDS;product=conserved hypothetical protein;protein_id=BAG33098.1;transl_table=11
AP009380.1	DDBJ	gene	629353	634965	.	+	.	ID=gene602;Name=PGN_0580;gbkey=Gene;gene_biotype=protein_coding;locus_tag=PGN_0580
AP009380.1	DDBJ	CDS	629353	634965	.	+	0	ID=cds579;Parent=gene602;Dbxref=NCBI_GP:BAG33099.1;Name=BAG33099.1;gbkey=CDS;product=conserved hypothetical protein;protein_id=BAG33099.1;transl_table=11
AP009380.1	DDBJ	gene	635151	636635	.	+	.	ID=gene603;Name=PGN_0581;gbkey=Gene;gene_biotype=protein_coding;locus_tag=PGN_0581
AP009380.1	DDBJ	CDS	635151	636635	.	+	0	ID=cds580;Parent=gene603;Dbxref=NCBI_GP:BAG33100.1;Name=BAG33100.1;gbkey=CDS;product=conserved hypothetical protein;protein_id=BAG33100.1;transl_table=11
AP009380.1	DDBJ	gene	636731	638812	.	+	.	ID=gene604;Name=PGN_0582;gbkey=Gene;gene_biotype=protein_coding;locus_tag=PGN_0582
AP009380.1	DDBJ	CDS	636731	638812	.	+	0	ID=cds581;Parent=gene604;Dbxref=NCBI_GP:BAG33101.1;Name=BAG33101.1;gbkey=CDS;product=DNA topoisomerase I;protein_id=BAG33101.1;transl_table=11
AP009380.1	DDBJ	gene	638954	640594	.	+	.	ID=gene605;Name=PGN_0583;gbkey=Gene;gene_biotype=protein_coding;locus_tag=PGN_0583
AP009380.1	DDBJ	CDS	638954	640594	.	+	0	ID=cds582;Parent=gene605;Dbxref=NCBI_GP:BAG33102.1;Name=BAG33102.1;gbkey=CDS;product=conserved hypothetical protein;protein_id=BAG33102.1;transl_table=11
AP009380.1	DDBJ	gene	640869	642197	.	-	.	ID=gene606;Name=PGN_0584;gbkey=Gene;gene_biotype=protein_coding;locus_tag=PGN_0584
AP009380.1	DDBJ	CDS	640869	642197	.	-	0	ID=cds583;Parent=gene606;Dbxref=NCBI_GP:BAG33103.1;Name=BAG33103.1;gbkey=CDS;product=conserved hypothetical protein;protein_id=BAG33103.1;transl_table=11
AP009380.1	DDBJ	mobile_genetic_element	642077	643146	.	+	.	ID=id115;gbkey=mobile_element;mobile_element_type=insertion sequence:ISPg3_07
AP009380.1	DDBJ	inverted_repeat	642077	642088	.	+	.	ID=id116;Note=12nt inverted repeat;gbkey=repeat_region;rpt_type=inverted
AP009380.1	DDBJ	gene	642231	643133	.	+	.	ID=gene607;Name=PGN_0585;gbkey=Gene;gene_biotype=protein_coding;locus_tag=PGN_0585
AP009380.1	DDBJ	CDS	642231	643133	.	+	0	ID=cds584;Parent=gene607;Dbxref=NCBI_GP:BAG33104.1;Name=BAG33104.1;gbkey=CDS;product=transposase in ISPg3;protein_id=BAG33104.1;transl_table=11
AP009380.1	DDBJ	inverted_repeat	643135	643146	.	-	.	ID=id117;Note=12nt inverted repeat;gbkey=repeat_region;rpt_type=inverted
AP009380.1	DDBJ	gene	643172	643486	.	+	.	ID=gene608;Name=PGN_0586;gbkey=Gene;gene_biotype=protein_coding;locus_tag=PGN_0586
AP009380.1	DDBJ	CDS	643172	643486	.	+	0	ID=cds585;Parent=gene608;Dbxref=NCBI_GP:BAG33105.1;Name=BAG33105.1;gbkey=CDS;product=conserved hypothetical protein;protein_id=BAG33105.1;transl_table=11
AP009380.1	DDBJ	inverted_repeat	643465	643476	.	+	.	ID=id118;Note=12nt inverted repeat;gbkey=repeat_region;rpt_type=inverted
AP009380.1	DDBJ	mobile_genetic_element	643465	644803	.	+	.	ID=id119;gbkey=mobile_element;mobile_element_type=insertion sequence:ISPg1_14
AP009380.1	DDBJ	gene	643570	644655	.	+	.	ID=gene609;Name=PGN_0587;gbkey=Gene;gene_biotype=protein_coding;locus_tag=PGN_0587
AP009380.1	DDBJ	CDS	643570	644655	.	+	0	ID=cds586;Parent=gene609;Dbxref=NCBI_GP:BAG33106.1;Name=BAG33106.1;gbkey=CDS;product=transposase in ISPg1;protein_id=BAG33106.1;transl_table=11
AP009380.1	DDBJ	gene	644756	645304	.	+	.	ID=gene610;Name=PGN_0588;gbkey=Gene;gene_biotype=protein_coding;locus_tag=PGN_0588
AP009380.1	DDBJ	CDS	644756	645304	.	+	0	ID=cds587;Parent=gene610;Dbxref=NCBI_GP:BAG33107.1;Name=BAG33107.1;gbkey=CDS;product=conserved hypothetical protein;protein_id=BAG33107.1;transl_table=11
AP009380.1	DDBJ	inverted_repeat	644792	644803	.	-	.	ID=id120;Note=12nt inverted repeat;gbkey=repeat_region;rpt_type=inverted
AP009380.1	DDBJ	gene	645609	645830	.	+	.	ID=gene611;Name=PGN_0589;gbkey=Gene;gene_biotype=protein_coding;locus_tag=PGN_0589
AP009380.1	DDBJ	CDS	645609	645830	.	+	0	ID=cds588;Parent=gene611;Dbxref=NCBI_GP:BAG33108.1;Name=BAG33108.1;gbkey=CDS;product=conserved hypothetical protein;protein_id=BAG33108.1;transl_table=11
AP009380.1	DDBJ	gene	646047	647105	.	+	.	ID=gene612;Name=PGN_0590;gbkey=Gene;gene_biotype=protein_coding;locus_tag=PGN_0590
AP009380.1	DDBJ	CDS	646047	647105	.	+	0	ID=cds589;Parent=gene612;Dbxref=NCBI_GP:BAG33109.1;Name=BAG33109.1;gbkey=CDS;product=putative Fic family protein;protein_id=BAG33109.1;transl_table=11
AP009380.1	DDBJ	gene	647136	648518	.	-	.	ID=gene613;Name=PGN_0591;gbkey=Gene;gene_biotype=protein_coding;locus_tag=PGN_0591
AP009380.1	DDBJ	CDS	647136	648518	.	-	0	ID=cds590;Parent=gene613;Dbxref=NCBI_GP:BAG33110.1;Name=BAG33110.1;gbkey=CDS;product=conserved hypothetical protein;protein_id=BAG33110.1;transl_table=11
AP009380.1	DDBJ	gene	648638	649075	.	-	.	ID=gene614;Name=traQ;gbkey=Gene;gene=traQ;gene_biotype=protein_coding;locus_tag=PGN_0592
AP009380.1	DDBJ	CDS	648638	649075	.	-	0	ID=cds591;Parent=gene614;Dbxref=NCBI_GP:BAG33111.1;Name=BAG33111.1;gbkey=CDS;gene=traQ;product=putative conserved protein found in conjugate transposon TraQ;protein_id=BAG33111.1;transl_table=11
AP009380.1	DDBJ	gene	649095	649679	.	-	.	ID=gene615;Name=traO;gbkey=Gene;gene=traO;gene_biotype=protein_coding;locus_tag=PGN_0593
AP009380.1	DDBJ	CDS	649095	649679	.	-	0	ID=cds592;Parent=gene615;Dbxref=NCBI_GP:BAG33112.1;Name=BAG33112.1;gbkey=CDS;gene=traO;product=putative conserved protein found in conjugate transposon TraO;protein_id=BAG33112.1;transl_table=11
AP009380.1	DDBJ	gene	649684	650619	.	-	.	ID=gene616;Name=traN;gbkey=Gene;gene=traN;gene_biotype=protein_coding;locus_tag=PGN_0594
AP009380.1	DDBJ	CDS	649684	650619	.	-	0	ID=cds593;Parent=gene616;Dbxref=NCBI_GP:BAG33113.1;Name=BAG33113.1;gbkey=CDS;gene=traN;product=conserved protein found in conjugate transposon TraN;protein_id=BAG33113.1;transl_table=11
AP009380.1	DDBJ	gene	650693	652054	.	-	.	ID=gene617;Name=traM;gbkey=Gene;gene=traM;gene_biotype=protein_coding;locus_tag=PGN_0595
AP009380.1	DDBJ	CDS	650693	652054	.	-	0	ID=cds594;Parent=gene617;Dbxref=NCBI_GP:BAG33114.1;Name=BAG33114.1;gbkey=CDS;gene=traM;product=putative conserved protein found in conjugate transposon TraM;protein_id=BAG33114.1;transl_table=11
AP009380.1	DDBJ	gene	652051	652314	.	-	.	ID=gene618;Name=PGN_0596;gbkey=Gene;gene_biotype=protein_coding;locus_tag=PGN_0596
AP009380.1	DDBJ	CDS	652051	652314	.	-	0	ID=cds595;Parent=gene618;Dbxref=NCBI_GP:BAG33115.1;Name=BAG33115.1;gbkey=CDS;product=conserved hypothetical protein found in conjugate transposon;protein_id=BAG33115.1;transl_table=11
AP009380.1	DDBJ	gene	652318	652941	.	-	.	ID=gene619;Name=traK;gbkey=Gene;gene=traK;gene_biotype=protein_coding;locus_tag=PGN_0597
AP009380.1	DDBJ	CDS	652318	652941	.	-	0	ID=cds596;Parent=gene619;Dbxref=NCBI_GP:BAG33116.1;Name=BAG33116.1;gbkey=CDS;gene=traK;product=putative conserved protein found in conjugate transposon TraK;protein_id=BAG33116.1;transl_table=11
AP009380.1	DDBJ	gene	652959	653945	.	-	.	ID=gene620;Name=traJ;gbkey=Gene;gene=traJ;gene_biotype=protein_coding;locus_tag=PGN_0598
AP009380.1	DDBJ	CDS	652959	653945	.	-	0	ID=cds597;Parent=gene620;Dbxref=NCBI_GP:BAG33117.1;Name=BAG33117.1;gbkey=CDS;gene=traJ;product=conserved transmembrane protein found in conjugate transposon TraJ;protein_id=BAG33117.1;transl_table=11
AP009380.1	DDBJ	gene	653966	654589	.	-	.	ID=gene621;Name=traI;gbkey=Gene;gene=traI;gene_biotype=protein_coding;locus_tag=PGN_0599
AP009380.1	DDBJ	CDS	653966	654589	.	-	0	ID=cds598;Parent=gene621;Dbxref=NCBI_GP:BAG33118.1;Name=BAG33118.1;gbkey=CDS;gene=traI;product=putative conserved protein found in conjugate transposon TraI;protein_id=BAG33118.1;transl_table=11
AP009380.1	DDBJ	gene	654641	655108	.	-	.	ID=gene622;Name=PGN_0600;gbkey=Gene;gene_biotype=protein_coding;locus_tag=PGN_0600
AP009380.1	DDBJ	CDS	654641	655108	.	-	0	ID=cds599;Parent=gene622;Dbxref=NCBI_GP:BAG33119.1;Name=BAG33119.1;gbkey=CDS;product=conserved hypothetical protein;protein_id=BAG33119.1;transl_table=11
AP009380.1	DDBJ	gene	655186	655605	.	-	.	ID=gene623;Name=PGN_0601;gbkey=Gene;gene_biotype=protein_coding;locus_tag=PGN_0601
AP009380.1	DDBJ	CDS	655186	655605	.	-	0	ID=cds600;Parent=gene623;Dbxref=NCBI_GP:BAG33120.1;Name=BAG33120.1;gbkey=CDS;product=conserved hypothetical protein;protein_id=BAG33120.1;transl_table=11
AP009380.1	DDBJ	mobile_genetic_element	655664	657001	.	+	.	ID=id121;gbkey=mobile_element;mobile_element_type=insertion sequence:ISPg1_15
AP009380.1	DDBJ	inverted_repeat	655664	655675	.	+	.	ID=id122;Note=12nt inverted repeat;gbkey=repeat_region;rpt_type=inverted
AP009380.1	DDBJ	gene	655769	656854	.	+	.	ID=gene624;Name=PGN_0602;gbkey=Gene;gene_biotype=protein_coding;locus_tag=PGN_0602
AP009380.1	DDBJ	CDS	655769	656854	.	+	0	ID=cds601;Parent=gene624;Dbxref=NCBI_GP:BAG33121.1;Name=BAG33121.1;gbkey=CDS;product=transposase in ISPg1;protein_id=BAG33121.1;transl_table=11
AP009380.1	DDBJ	inverted_repeat	656990	657001	.	-	.	ID=id123;Note=12nt inverted repeat;gbkey=repeat_region;rpt_type=inverted
AP009380.1	DDBJ	mobile_genetic_element	657005	657703	.	+	.	ID=id124;gbkey=mobile_element;mobile_element_type=MITE:MITE700_05
AP009380.1	DDBJ	inverted_repeat	657005	657016	.	+	.	ID=id125;Note=12nt inverted repeat;gbkey=repeat_region;rpt_type=inverted
AP009380.1	DDBJ	gene	657387	657560	.	-	.	ID=gene625;Name=PGN_0603;gbkey=Gene;gene_biotype=protein_coding;locus_tag=PGN_0603
AP009380.1	DDBJ	CDS	657387	657560	.	-	0	ID=cds602;Parent=gene625;Dbxref=NCBI_GP:BAG33122.1;Name=BAG33122.1;gbkey=CDS;product=hypothetical protein;protein_id=BAG33122.1;transl_table=11
AP009380.1	DDBJ	inverted_repeat	657692	657703	.	-	.	ID=id126;Note=12nt inverted repeat;gbkey=repeat_region;rpt_type=inverted
AP009380.1	DDBJ	gene	657990	658472	.	+	.	ID=gene626;Name=PGN_0604;gbkey=Gene;gene_biotype=protein_coding;locus_tag=PGN_0604
AP009380.1	DDBJ	CDS	657990	658472	.	+	0	ID=cds603;Parent=gene626;Dbxref=NCBI_GP:BAG33123.1;Name=BAG33123.1;gbkey=CDS;product=ferritin;protein_id=BAG33123.1;transl_table=11
AP009380.1	DDBJ	mobile_genetic_element	658571	659910	.	-	.	ID=id127;gbkey=mobile_element;mobile_element_type=insertion sequence:ISPg1_16
AP009380.1	DDBJ	inverted_repeat	658571	658582	.	+	.	ID=id128;Note=12nt inverted repeat;gbkey=repeat_region;rpt_type=inverted
AP009380.1	DDBJ	gene	658720	659805	.	-	.	ID=gene627;Name=PGN_0605;gbkey=Gene;gene_biotype=protein_coding;locus_tag=PGN_0605
AP009380.1	DDBJ	CDS	658720	659805	.	-	0	ID=cds604;Parent=gene627;Dbxref=NCBI_GP:BAG33124.1;Name=BAG33124.1;gbkey=CDS;product=transposase in ISPg1;protein_id=BAG33124.1;transl_table=11
AP009380.1	DDBJ	inverted_repeat	659899	659910	.	-	.	ID=id129;Note=12nt inverted repeat;gbkey=repeat_region;rpt_type=inverted
AP009380.1	DDBJ	gene	659925	661913	.	-	.	ID=gene628;Name=PGN_0606;gbkey=Gene;gene_biotype=protein_coding;locus_tag=PGN_0606
AP009380.1	DDBJ	CDS	659925	661913	.	-	0	ID=cds605;Parent=gene628;Dbxref=NCBI_GP:BAG33125.1;Name=BAG33125.1;gbkey=CDS;product=glucosamine-6-phosphate isomerase;protein_id=BAG33125.1;transl_table=11
AP009380.1	DDBJ	gene	662070	664232	.	-	.	ID=gene629;Name=dpp11;gbkey=Gene;gene=dpp11;gene_biotype=protein_coding;locus_tag=PGN_0607
AP009380.1	DDBJ	CDS	662070	664232	.	-	0	ID=cds606;Parent=gene629;Dbxref=NCBI_GP:BAG33126.1;Name=BAG33126.1;gbkey=CDS;gene=dpp11;product=dipeptidyl peptidase 11;protein_id=BAG33126.1;transl_table=11
AP009380.1	DDBJ	gene	664295	664750	.	-	.	ID=gene630;Name=PGN_0608;gbkey=Gene;gene_biotype=protein_coding;locus_tag=PGN_0608
AP009380.1	DDBJ	CDS	664295	664750	.	-	0	ID=cds607;Parent=gene630;Dbxref=NCBI_GP:BAG33127.1;Name=BAG33127.1;gbkey=CDS;product=conserved hypothetical protein;protein_id=BAG33127.1;transl_table=11
AP009380.1	DDBJ	gene	664774	665898	.	-	.	ID=gene631;Name=PGN_0609;gbkey=Gene;gene_biotype=protein_coding;locus_tag=PGN_0609
AP009380.1	DDBJ	CDS	664774	665898	.	-	0	ID=cds608;Parent=gene631;Dbxref=NCBI_GP:BAG33128.1;Name=BAG33128.1;gbkey=CDS;product=probable DNA mismatch repair protein;protein_id=BAG33128.1;transl_table=11
AP009380.1	DDBJ	gene	666064	667311	.	-	.	ID=gene632;Name=PGN_0610;gbkey=Gene;gene_biotype=protein_coding;locus_tag=PGN_0610
AP009380.1	DDBJ	CDS	666064	667311	.	-	0	ID=cds609;Parent=gene632;Dbxref=NCBI_GP:BAG33129.1;Name=BAG33129.1;gbkey=CDS;product=conserved hypothetical protein with DUF1015 domain;protein_id=BAG33129.1;transl_table=11
AP009380.1	DDBJ	gene	667330	668250	.	-	.	ID=gene633;Name=PGN_0611;gbkey=Gene;gene_biotype=protein_coding;locus_tag=PGN_0611
AP009380.1	DDBJ	CDS	667330	668250	.	-	0	ID=cds610;Parent=gene633;Dbxref=NCBI_GP:BAG33130.1;Name=BAG33130.1;gbkey=CDS;product=D-3-phosphoglycerate dehydrogenase;protein_id=BAG33130.1;transl_table=11
AP009380.1	DDBJ	gene	668351	669433	.	-	.	ID=gene634;Name=PGN_0612;gbkey=Gene;gene_biotype=protein_coding;locus_tag=PGN_0612
AP009380.1	DDBJ	CDS	668351	669433	.	-	0	ID=cds611;Parent=gene634;Dbxref=NCBI_GP:BAG33131.1;Name=BAG33131.1;gbkey=CDS;product=phosphoserine aminotransferase;protein_id=BAG33131.1;transl_table=11
AP009380.1	DDBJ	gene	669767	671074	.	-	.	ID=gene635;Name=ugdA;gbkey=Gene;gene=ugdA;gene_biotype=protein_coding;locus_tag=PGN_0613
AP009380.1	DDBJ	CDS	669767	671074	.	-	0	ID=cds612;Parent=gene635;Dbxref=NCBI_GP:BAG33132.1;Name=BAG33132.1;gbkey=CDS;gene=ugdA;product=UDP-glucose 6-dehydrogenase;protein_id=BAG33132.1;transl_table=11
AP009380.1	DDBJ	gene	671337	671843	.	-	.	ID=gene636;Name=PGN_0614;gbkey=Gene;gene_biotype=protein_coding;locus_tag=PGN_0614
AP009380.1	DDBJ	CDS	671337	671843	.	-	0	ID=cds613;Parent=gene636;Dbxref=NCBI_GP:BAG33133.1;Name=BAG33133.1;gbkey=CDS;product=DNA-binding protein histone-like family;protein_id=BAG33133.1;transl_table=11
AP009380.1	DDBJ	gene	671866	672081	.	-	.	ID=gene637;Name=PGN_0615;gbkey=Gene;gene_biotype=protein_coding;locus_tag=PGN_0615
AP009380.1	DDBJ	CDS	671866	672081	.	-	0	ID=cds614;Parent=gene637;Dbxref=NCBI_GP:BAG33134.1;Name=BAG33134.1;gbkey=CDS;product=hypothetical protein;protein_id=BAG33134.1;transl_table=11
AP009380.1	DDBJ	gene	672379	672945	.	-	.	ID=gene638;Name=PGN_0616;gbkey=Gene;gene_biotype=protein_coding;locus_tag=PGN_0616
AP009380.1	DDBJ	CDS	672379	672945	.	-	0	ID=cds615;Parent=gene638;Dbxref=NCBI_GP:BAG33135.1;Name=BAG33135.1;gbkey=CDS;product=probable elongation factor P;protein_id=BAG33135.1;transl_table=11
AP009380.1	DDBJ	gene	673077	674633	.	-	.	ID=gene639;Name=PGN_0617;gbkey=Gene;gene_biotype=protein_coding;locus_tag=PGN_0617
AP009380.1	DDBJ	CDS	673077	674633	.	-	0	ID=cds616;Parent=gene639;Dbxref=NCBI_GP:BAG33136.1;Name=BAG33136.1;gbkey=CDS;product=conserved hypothetical protein;protein_id=BAG33136.1;transl_table=11
AP009380.1	DDBJ	gene	674829	675842	.	+	.	ID=gene640;Name=PGN_0618;gbkey=Gene;gene_biotype=protein_coding;locus_tag=PGN_0618
AP009380.1	DDBJ	CDS	674829	675842	.	+	0	ID=cds617;Parent=gene640;Dbxref=NCBI_GP:BAG33137.1;Name=BAG33137.1;gbkey=CDS;product=aspartate-semialdehyde dehydrogenase;protein_id=BAG33137.1;transl_table=11
AP009380.1	DDBJ	gene	675814	675951	.	-	.	ID=gene641;Name=PGN_0619;gbkey=Gene;gene_biotype=protein_coding;locus_tag=PGN_0619
AP009380.1	DDBJ	CDS	675814	675951	.	-	0	ID=cds618;Parent=gene641;Dbxref=NCBI_GP:BAG33138.1;Name=BAG33138.1;gbkey=CDS;product=conserved hypothetical protein;protein_id=BAG33138.1;transl_table=11
AP009380.1	DDBJ	mobile_genetic_element	676052	676176	.	-	.	ID=id130;gbkey=mobile_element;mobile_element_type=MITE:partial_MITEPgRS_05
AP009380.1	DDBJ	inverted_repeat	676052	676063	.	+	.	ID=id131;Note=12nt inverted repeat;gbkey=repeat_region;rpt_type=inverted
AP009380.1	DDBJ	gene	676513	677448	.	+	.	ID=gene642;Name=PGN_0620;gbkey=Gene;gene_biotype=protein_coding;locus_tag=PGN_0620
AP009380.1	DDBJ	CDS	676513	677448	.	+	0	ID=cds619;Parent=gene642;Dbxref=NCBI_GP:BAG33139.1;Name=BAG33139.1;gbkey=CDS;product=putative S-adenosyl-methyltransferase MraW;protein_id=BAG33139.1;transl_table=11
AP009380.1	DDBJ	gene	677448	677921	.	+	.	ID=gene643;Name=PGN_0621;gbkey=Gene;gene_biotype=protein_coding;locus_tag=PGN_0621
AP009380.1	DDBJ	CDS	677448	677921	.	+	0	ID=cds620;Parent=gene643;Dbxref=NCBI_GP:BAG33140.1;Name=BAG33140.1;gbkey=CDS;product=conserved hypothetical protein;protein_id=BAG33140.1;transl_table=11
AP009380.1	DDBJ	gene	677931	680132	.	+	.	ID=gene644;Name=PGN_0622;gbkey=Gene;gene_biotype=protein_coding;locus_tag=PGN_0622
AP009380.1	DDBJ	CDS	677931	680132	.	+	0	ID=cds621;Parent=gene644;Dbxref=NCBI_GP:BAG33141.1;Name=BAG33141.1;gbkey=CDS;product=penicillin-binding protein;protein_id=BAG33141.1;transl_table=11
AP009380.1	DDBJ	gene	680143	681606	.	+	.	ID=gene645;Name=PGN_0623;gbkey=Gene;gene_biotype=protein_coding;locus_tag=PGN_0623
AP009380.1	DDBJ	CDS	680143	681606	.	+	0	ID=cds622;Parent=gene645;Dbxref=NCBI_GP:BAG33142.1;Name=BAG33142.1;gbkey=CDS;product=UDP-N-acetylmuramoylalanyl-D-glutamyl-2%2C6-diaminopimelate ligase;protein_id=BAG33142.1;transl_table=11
AP009380.1	DDBJ	gene	681621	682880	.	+	.	ID=gene646;Name=PGN_0624;gbkey=Gene;gene_biotype=protein_coding;locus_tag=PGN_0624
AP009380.1	DDBJ	CDS	681621	682880	.	+	0	ID=cds623;Parent=gene646;Dbxref=NCBI_GP:BAG33143.1;Name=BAG33143.1;gbkey=CDS;product=phospho-N-acetylmuramoyl-pentapeptide-transferase;protein_id=BAG33143.1;transl_table=11
AP009380.1	DDBJ	gene	682904	684256	.	+	.	ID=gene647;Name=PGN_0625;gbkey=Gene;gene_biotype=protein_coding;locus_tag=PGN_0625
AP009380.1	DDBJ	CDS	682904	684256	.	+	0	ID=cds624;Parent=gene647;Dbxref=NCBI_GP:BAG33144.1;Name=BAG33144.1;gbkey=CDS;product=UDP-N-acetylmuramoylalanine--D-glutamate ligase;protein_id=BAG33144.1;transl_table=11
AP009380.1	DDBJ	gene	684268	685524	.	+	.	ID=gene648;Name=PGN_0626;gbkey=Gene;gene_biotype=protein_coding;locus_tag=PGN_0626
AP009380.1	DDBJ	CDS	684268	685524	.	+	0	ID=cds625;Parent=gene648;Dbxref=NCBI_GP:BAG33145.1;Name=BAG33145.1;gbkey=CDS;product=putative rod shape-determining protein RodA;protein_id=BAG33145.1;transl_table=11
AP009380.1	DDBJ	gene	685521	686660	.	+	.	ID=gene649;Name=PGN_0627;gbkey=Gene;gene_biotype=protein_coding;locus_tag=PGN_0627
AP009380.1	DDBJ	CDS	685521	686660	.	+	0	ID=cds626;Parent=gene649;Dbxref=NCBI_GP:BAG33146.1;Name=BAG33146.1;gbkey=CDS;product=N-acetylglucosaminyl transferase;protein_id=BAG33146.1;transl_table=11
AP009380.1	DDBJ	gene	686660	688030	.	+	.	ID=gene650;Name=PGN_0628;gbkey=Gene;gene_biotype=protein_coding;locus_tag=PGN_0628
AP009380.1	DDBJ	CDS	686660	688030	.	+	0	ID=cds627;Parent=gene650;Dbxref=NCBI_GP:BAG33147.1;Name=BAG33147.1;gbkey=CDS;product=UDP-N-acetylmuramate-alanine ligase;protein_id=BAG33147.1;transl_table=11
AP009380.1	DDBJ	gene	688024	688800	.	+	.	ID=gene651;Name=PGN_0629;gbkey=Gene;gene_biotype=protein_coding;locus_tag=PGN_0629
AP009380.1	DDBJ	CDS	688024	688800	.	+	0	ID=cds628;Parent=gene651;Dbxref=NCBI_GP:BAG33148.1;Name=BAG33148.1;gbkey=CDS;product=putative cell division protein FtsQ;protein_id=BAG33148.1;transl_table=11
AP009380.1	DDBJ	gene	688858	690288	.	+	.	ID=gene652;Name=PGN_0630;gbkey=Gene;gene_biotype=protein_coding;locus_tag=PGN_0630
AP009380.1	DDBJ	CDS	688858	690288	.	+	0	ID=cds629;Parent=gene652;Dbxref=NCBI_GP:BAG33149.1;Name=BAG33149.1;gbkey=CDS;product=probable cell division protein FtsA;protein_id=BAG33149.1;transl_table=11
AP009380.1	DDBJ	gene	690291	691664	.	+	.	ID=gene653;Name=PGN_0631;gbkey=Gene;gene_biotype=protein_coding;locus_tag=PGN_0631
AP009380.1	DDBJ	CDS	690291	691664	.	+	0	ID=cds630;Parent=gene653;Dbxref=NCBI_GP:BAG33150.1;Name=BAG33150.1;gbkey=CDS;product=putative cell division protein FtsZ;protein_id=BAG33150.1;transl_table=11
AP009380.1	DDBJ	gene	691696	692145	.	+	.	ID=gene654;Name=PGN_0632;gbkey=Gene;gene_biotype=protein_coding;locus_tag=PGN_0632
AP009380.1	DDBJ	CDS	691696	692145	.	+	0	ID=cds631;Parent=gene654;Dbxref=NCBI_GP:BAG33151.1;Name=BAG33151.1;gbkey=CDS;product=conserved hypothetical protein;protein_id=BAG33151.1;transl_table=11
AP009380.1	DDBJ	gene	693082	693714	.	-	.	ID=gene655;Name=PGN_0633;gbkey=Gene;gene_biotype=protein_coding;locus_tag=PGN_0633
AP009380.1	DDBJ	CDS	693082	693714	.	-	0	ID=cds632;Parent=gene655;Dbxref=NCBI_GP:BAG33152.1;Name=BAG33152.1;gbkey=CDS;product=conserved hypothetical protein;protein_id=BAG33152.1;transl_table=11
AP009380.1	DDBJ	gene	693766	694587	.	-	.	ID=gene656;Name=PGN_0634;gbkey=Gene;gene_biotype=protein_coding;locus_tag=PGN_0634
AP009380.1	DDBJ	CDS	693766	694587	.	-	0	ID=cds633;Parent=gene656;Dbxref=NCBI_GP:BAG33153.1;Name=BAG33153.1;gbkey=CDS;product=3-methyl-2-oxobutanoate hydroxymethyltransferase;protein_id=BAG33153.1;transl_table=11
AP009380.1	DDBJ	gene	694658	696178	.	-	.	ID=gene657;Name=PGN_0635;gbkey=Gene;gene_biotype=protein_coding;locus_tag=PGN_0635
AP009380.1	DDBJ	CDS	694658	696178	.	-	0	ID=cds634;Parent=gene657;Dbxref=NCBI_GP:BAG33154.1;Name=BAG33154.1;gbkey=CDS;product=glutamine-hydrolyzing GMP synthase;protein_id=BAG33154.1;transl_table=11
AP009380.1	DDBJ	gene	696895	697152	.	+	.	ID=gene658;Name=rpmE;gbkey=Gene;gene=rpmE;gene_biotype=protein_coding;locus_tag=PGN_0636
AP009380.1	DDBJ	CDS	696895	697152	.	+	0	ID=cds635;Parent=gene658;Dbxref=NCBI_GP:BAG33155.1;Name=BAG33155.1;gbkey=CDS;gene=rpmE;product=50S ribosomal protein L31;protein_id=BAG33155.1;transl_table=11
AP009380.1	DDBJ	gene	697369	698865	.	+	.	ID=gene659;Name=PGN_0637;gbkey=Gene;gene_biotype=protein_coding;locus_tag=PGN_0637
AP009380.1	DDBJ	CDS	697369	698865	.	+	0	ID=cds636;Parent=gene659;Dbxref=NCBI_GP:BAG33156.1;Name=BAG33156.1;gbkey=CDS;product=putative heat shock-related protease htrA protein;protein_id=BAG33156.1;transl_table=11
AP009380.1	DDBJ	gene	699055	699918	.	+	.	ID=gene660;Name=rpoD;gbkey=Gene;gene=rpoD;gene_biotype=protein_coding;locus_tag=PGN_0638
AP009380.1	DDBJ	CDS	699055	699918	.	+	0	ID=cds637;Parent=gene660;Dbxref=NCBI_GP:BAG33157.1;Name=BAG33157.1;gbkey=CDS;gene=rpoD;product=RNA polymerase sigma factor RpoD;protein_id=BAG33157.1;transl_table=11
AP009380.1	DDBJ	gene	700015	700368	.	+	.	ID=gene661;Name=rpsF;gbkey=Gene;gene=rpsF;gene_biotype=protein_coding;locus_tag=PGN_0639
AP009380.1	DDBJ	CDS	700015	700368	.	+	0	ID=cds638;Parent=gene661;Dbxref=NCBI_GP:BAG33158.1;Name=BAG33158.1;gbkey=CDS;gene=rpsF;product=30S ribosomal protein S6;protein_id=BAG33158.1;transl_table=11
AP009380.1	DDBJ	gene	700372	700644	.	+	.	ID=gene662;Name=rpsR;gbkey=Gene;gene=rpsR;gene_biotype=protein_coding;locus_tag=PGN_0640
AP009380.1	DDBJ	CDS	700372	700644	.	+	0	ID=cds639;Parent=gene662;Dbxref=NCBI_GP:BAG33159.1;Name=BAG33159.1;gbkey=CDS;gene=rpsR;product=30S ribosomal protein S18;protein_id=BAG33159.1;transl_table=11
AP009380.1	DDBJ	gene	700669	701208	.	+	.	ID=gene663;Name=rplI;gbkey=Gene;gene=rplI;gene_biotype=protein_coding;locus_tag=PGN_0641
AP009380.1	DDBJ	CDS	700669	701208	.	+	0	ID=cds640;Parent=gene663;Dbxref=NCBI_GP:BAG33160.1;Name=BAG33160.1;gbkey=CDS;gene=rplI;product=50S ribosomal protein L9;protein_id=BAG33160.1;transl_table=11
AP009380.1	DDBJ	gene	701484	703439	.	+	.	ID=gene664;Name=PGN_0642;gbkey=Gene;gene_biotype=protein_coding;locus_tag=PGN_0642
AP009380.1	DDBJ	CDS	701484	703439	.	+	0	ID=cds641;Parent=gene664;Dbxref=NCBI_GP:BAG33161.1;Name=BAG33161.1;gbkey=CDS;product=conserved hypothetical protein;protein_id=BAG33161.1;transl_table=11
AP009380.1	DDBJ	gene	703442	704659	.	+	.	ID=gene665;Name=PGN_0643;gbkey=Gene;gene_biotype=protein_coding;locus_tag=PGN_0643
AP009380.1	DDBJ	CDS	703442	704659	.	+	0	ID=cds642;Parent=gene665;Dbxref=NCBI_GP:BAG33162.1;Name=BAG33162.1;gbkey=CDS;product=3%2C4-dihydroxy-2-butanone 4-phosphate synthase;protein_id=BAG33162.1;transl_table=11
AP009380.1	DDBJ	mobile_genetic_element	704786	705026	.	-	.	ID=id132;gbkey=mobile_element;mobile_element_type=MITE:MITEPgRS_06
AP009380.1	DDBJ	inverted_repeat	704786	704797	.	+	.	ID=id133;Note=12nt inverted repeat;gbkey=repeat_region;rpt_type=inverted
AP009380.1	DDBJ	inverted_repeat	705015	705026	.	-	.	ID=id134;Note=12nt inverted repeat;gbkey=repeat_region;rpt_type=inverted
AP009380.1	DDBJ	mobile_genetic_element	705035	706373	.	+	.	ID=id135;gbkey=mobile_element;mobile_element_type=insertion sequence:ISPg1_17
AP009380.1	DDBJ	inverted_repeat	705035	705046	.	+	.	ID=id136;Note=12nt inverted repeat;gbkey=repeat_region;rpt_type=inverted
AP009380.1	DDBJ	gene	705140	706225	.	+	.	ID=gene666;Name=PGN_0644;gbkey=Gene;gene_biotype=protein_coding;locus_tag=PGN_0644
AP009380.1	DDBJ	CDS	705140	706225	.	+	0	ID=cds643;Parent=gene666;Dbxref=NCBI_GP:BAG33163.1;Name=BAG33163.1;gbkey=CDS;product=transposase in ISPg1;protein_id=BAG33163.1;transl_table=11
AP009380.1	DDBJ	inverted_repeat	706362	706373	.	-	.	ID=id137;Note=12nt inverted repeat;gbkey=repeat_region;rpt_type=inverted
AP009380.1	DDBJ	gene	706384	707424	.	+	.	ID=gene667;Name=porQ;gbkey=Gene;gene=porQ;gene_biotype=protein_coding;locus_tag=PGN_0645
AP009380.1	DDBJ	CDS	706384	707424	.	+	0	ID=cds644;Parent=gene667;Dbxref=NCBI_GP:BAG33164.1;Name=BAG33164.1;gbkey=CDS;gene=porQ;product=Por secretion system protein porQ;protein_id=BAG33164.1;transl_table=11
AP009380.1	DDBJ	gene	707454	708149	.	+	.	ID=gene668;Name=PGN_0646;gbkey=Gene;gene_biotype=protein_coding;locus_tag=PGN_0646
AP009380.1	DDBJ	CDS	707454	708149	.	+	0	ID=cds645;Parent=gene668;Dbxref=NCBI_GP:BAG33165.1;Name=BAG33165.1;gbkey=CDS;product=probable cytidylate kinase;protein_id=BAG33165.1;transl_table=11
AP009380.1	DDBJ	gene	708146	709015	.	+	.	ID=gene669;Name=PGN_0647;gbkey=Gene;gene_biotype=protein_coding;locus_tag=PGN_0647
AP009380.1	DDBJ	CDS	708146	709015	.	+	0	ID=cds646;Parent=gene669;Dbxref=NCBI_GP:BAG33166.1;Name=BAG33166.1;gbkey=CDS;product=hydroxymethylbutenyl pyrophosphate reductase;protein_id=BAG33166.1;transl_table=11
AP009380.1	DDBJ	gene	708999	710054	.	-	.	ID=gene670;Name=PGN_0648;gbkey=Gene;gene_biotype=protein_coding;locus_tag=PGN_0648
AP009380.1	DDBJ	CDS	708999	710054	.	-	0	ID=cds647;Parent=gene670;Dbxref=NCBI_GP:BAG33167.1;Name=BAG33167.1;gbkey=CDS;product=conserved hypothetical protein;protein_id=BAG33167.1;transl_table=11
AP009380.1	DDBJ	gene	710285	710392	.	-	.	ID=gene671;Name=PGN_0649;gbkey=Gene;gene_biotype=protein_coding;locus_tag=PGN_0649
AP009380.1	DDBJ	CDS	710285	710392	.	-	0	ID=cds648;Parent=gene671;Dbxref=NCBI_GP:BAG33168.1;Name=BAG33168.1;gbkey=CDS;product=conserved hypothetical protein;protein_id=BAG33168.1;transl_table=11
AP009380.1	DDBJ	gene	710436	710798	.	+	.	ID=gene672;Name=PGN_0650;gbkey=Gene;gene_biotype=protein_coding;locus_tag=PGN_0650
AP009380.1	DDBJ	CDS	710436	710798	.	+	0	ID=cds649;Parent=gene672;Dbxref=NCBI_GP:BAG33169.1;Name=BAG33169.1;gbkey=CDS;product=conserved hypothetical protein;protein_id=BAG33169.1;transl_table=11
AP009380.1	DDBJ	gene	711069	711161	.	+	.	ID=gene673;Name=PGN_0651;gbkey=Gene;gene_biotype=protein_coding;locus_tag=PGN_0651
AP009380.1	DDBJ	CDS	711069	711161	.	+	0	ID=cds650;Parent=gene673;Dbxref=NCBI_GP:BAG33170.1;Name=BAG33170.1;gbkey=CDS;product=conserved hypothetical protein;protein_id=BAG33170.1;transl_table=11
AP009380.1	DDBJ	gene	711268	711414	.	+	.	ID=gene674;Name=PGN_0652;gbkey=Gene;gene_biotype=protein_coding;locus_tag=PGN_0652
AP009380.1	DDBJ	CDS	711268	711414	.	+	0	ID=cds651;Parent=gene674;Dbxref=NCBI_GP:BAG33171.1;Name=BAG33171.1;gbkey=CDS;product=conserved hypothetical protein;protein_id=BAG33171.1;transl_table=11
AP009380.1	DDBJ	gene	711578	711850	.	-	.	ID=gene675;Name=PGN_0653;gbkey=Gene;gene_biotype=protein_coding;locus_tag=PGN_0653
AP009380.1	DDBJ	CDS	711578	711850	.	-	0	ID=cds652;Parent=gene675;Dbxref=NCBI_GP:BAG33172.1;Name=BAG33172.1;gbkey=CDS;product=conserved hypothetical protein;protein_id=BAG33172.1;transl_table=11
AP009380.1	DDBJ	gene	711901	712842	.	+	.	ID=gene676;Name=PGN_0654;gbkey=Gene;gene_biotype=protein_coding;locus_tag=PGN_0654
AP009380.1	DDBJ	CDS	711901	712842	.	+	0	ID=cds653;Parent=gene676;Dbxref=NCBI_GP:BAG33173.1;Name=BAG33173.1;gbkey=CDS;product=conserved hypothetical protein;protein_id=BAG33173.1;transl_table=11
AP009380.1	DDBJ	gene	712839	713042	.	+	.	ID=gene677;Name=PGN_0655;gbkey=Gene;gene_biotype=protein_coding;locus_tag=PGN_0655
AP009380.1	DDBJ	CDS	712839	713042	.	+	0	ID=cds654;Parent=gene677;Dbxref=NCBI_GP:BAG33174.1;Name=BAG33174.1;gbkey=CDS;product=conserved hypothetical protein;protein_id=BAG33174.1;transl_table=11
AP009380.1	DDBJ	gene	713066	713761	.	+	.	ID=gene678;Name=PGN_0656;gbkey=Gene;gene_biotype=protein_coding;locus_tag=PGN_0656
AP009380.1	DDBJ	CDS	713066	713761	.	+	0	ID=cds655;Parent=gene678;Dbxref=NCBI_GP:BAG33175.1;Name=BAG33175.1;gbkey=CDS;product=conserved hypothetical protein;protein_id=BAG33175.1;transl_table=11
AP009380.1	DDBJ	gene	713769	714695	.	+	.	ID=gene679;Name=PGN_0657;gbkey=Gene;gene_biotype=protein_coding;locus_tag=PGN_0657
AP009380.1	DDBJ	CDS	713769	714695	.	+	0	ID=cds656;Parent=gene679;Dbxref=NCBI_GP:BAG33176.1;Name=BAG33176.1;gbkey=CDS;product=conserved hypothetical protein;protein_id=BAG33176.1;transl_table=11
AP009380.1	DDBJ	gene	714902	716701	.	+	.	ID=gene680;Name=PGN_0658;gbkey=Gene;gene_biotype=protein_coding;locus_tag=PGN_0658
AP009380.1	DDBJ	CDS	714902	716701	.	+	0	ID=cds657;Parent=gene680;Dbxref=NCBI_GP:BAG33177.1;Name=BAG33177.1;gbkey=CDS;product=GTP-binding elongation factor family protein TypA/BipA;protein_id=BAG33177.1;transl_table=11
AP009380.1	DDBJ	gene	716804	717838	.	+	.	ID=gene681;Name=PGN_0659;gbkey=Gene;gene_biotype=protein_coding;locus_tag=PGN_0659
AP009380.1	DDBJ	CDS	716804	717838	.	+	0	ID=cds658;Parent=gene681;Dbxref=NCBI_GP:BAG33178.1;Name=BAG33178.1;gbkey=CDS;product=35 kDa hemin binding protein;protein_id=BAG33178.1;transl_table=11
AP009380.1	DDBJ	gene	718242	718808	.	+	.	ID=gene682;Name=PGN_0660;gbkey=Gene;gene_biotype=protein_coding;locus_tag=PGN_0660
AP009380.1	DDBJ	CDS	718242	718808	.	+	0	ID=cds659;Parent=gene682;Dbxref=NCBI_GP:BAG33179.1;Name=BAG33179.1;gbkey=CDS;product=putative alkyl hydroperoxide reductase C subunit;protein_id=BAG33179.1;transl_table=11
AP009380.1	DDBJ	gene	718974	720521	.	+	.	ID=gene683;Name=PGN_0661;gbkey=Gene;gene_biotype=protein_coding;locus_tag=PGN_0661
AP009380.1	DDBJ	CDS	718974	720521	.	+	0	ID=cds660;Parent=gene683;Dbxref=NCBI_GP:BAG33180.1;Name=BAG33180.1;gbkey=CDS;product=alkyl hydroperoxide reductase F subunit;protein_id=BAG33180.1;transl_table=11
AP009380.1	DDBJ	gene	720727	723264	.	+	.	ID=gene684;Name=serB;gbkey=Gene;gene=serB;gene_biotype=protein_coding;locus_tag=PGN_0662
AP009380.1	DDBJ	CDS	720727	723264	.	+	0	ID=cds661;Parent=gene684;Dbxref=NCBI_GP:BAG33181.1;Name=BAG33181.1;gbkey=CDS;gene=serB;product=ATP-dependent protease La;protein_id=BAG33181.1;transl_table=11
AP009380.1	DDBJ	gene	723261	723809	.	+	.	ID=gene685;Name=PGN_0663;gbkey=Gene;gene_biotype=protein_coding;locus_tag=PGN_0663
AP009380.1	DDBJ	CDS	723261	723809	.	+	0	ID=cds662;Parent=gene685;Dbxref=NCBI_GP:BAG33182.1;Name=BAG33182.1;gbkey=CDS;product=conserved hypothetical protein;protein_id=BAG33182.1;transl_table=11
AP009380.1	DDBJ	gene	723806	725098	.	+	.	ID=gene686;Name=PGN_0664;gbkey=Gene;gene_biotype=protein_coding;locus_tag=PGN_0664
AP009380.1	DDBJ	CDS	723806	725098	.	+	0	ID=cds663;Parent=gene686;Dbxref=NCBI_GP:BAG33183.1;Name=BAG33183.1;gbkey=CDS;product=conserved hypothetical protein;protein_id=BAG33183.1;transl_table=11
AP009380.1	DDBJ	gene	725130	725885	.	+	.	ID=gene687;Name=PGN_0665;gbkey=Gene;gene_biotype=protein_coding;locus_tag=PGN_0665
AP009380.1	DDBJ	CDS	725130	725885	.	+	0	ID=cds664;Parent=gene687;Dbxref=NCBI_GP:BAG33184.1;Name=BAG33184.1;gbkey=CDS;product=putative triosephosphate isomerase;protein_id=BAG33184.1;transl_table=11
AP009380.1	DDBJ	gene	725947	726453	.	+	.	ID=gene688;Name=PGN_0666;gbkey=Gene;gene_biotype=protein_coding;locus_tag=PGN_0666
AP009380.1	DDBJ	CDS	725947	726453	.	+	0	ID=cds665;Parent=gene688;Dbxref=NCBI_GP:BAG33185.1;Name=BAG33185.1;gbkey=CDS;product=conserved hypothetical protein;protein_id=BAG33185.1;transl_table=11
AP009380.1	DDBJ	gene	726457	727038	.	+	.	ID=gene689;Name=PGN_0667;gbkey=Gene;gene_biotype=protein_coding;locus_tag=PGN_0667
AP009380.1	DDBJ	CDS	726457	727038	.	+	0	ID=cds666;Parent=gene689;Dbxref=NCBI_GP:BAG33186.1;Name=BAG33186.1;gbkey=CDS;product=putative GTP cyclohydrolase I;protein_id=BAG33186.1;transl_table=11
AP009380.1	DDBJ	gene	728247	728540	.	-	.	ID=gene690;Name=PGN_0668;gbkey=Gene;gene_biotype=protein_coding;locus_tag=PGN_0668
AP009380.1	DDBJ	CDS	728247	728540	.	-	0	ID=cds667;Parent=gene690;Dbxref=NCBI_GP:BAG33187.1;Name=BAG33187.1;gbkey=CDS;product=RNA-binding protein;protein_id=BAG33187.1;transl_table=11
AP009380.1	DDBJ	gene	728790	729545	.	-	.	ID=gene691;Name=PGN_0669;gbkey=Gene;gene_biotype=protein_coding;locus_tag=PGN_0669
AP009380.1	DDBJ	CDS	728790	729545	.	-	0	ID=cds668;Parent=gene691;Dbxref=NCBI_GP:BAG33188.1;Name=BAG33188.1;gbkey=CDS;product=ABC transporter ATP-binding protein;protein_id=BAG33188.1;transl_table=11
AP009380.1	DDBJ	gene	729604	730470	.	-	.	ID=gene692;Name=PGN_0670;gbkey=Gene;gene_biotype=protein_coding;locus_tag=PGN_0670
AP009380.1	DDBJ	CDS	729604	730470	.	-	0	ID=cds669;Parent=gene692;Dbxref=NCBI_GP:BAG33189.1;Name=BAG33189.1;gbkey=CDS;product=probable inorganic polyphosphate/ATP-NAD kinase;protein_id=BAG33189.1;transl_table=11
AP009380.1	DDBJ	gene	730548	731264	.	+	.	ID=gene693;Name=PGN_0671;gbkey=Gene;gene_biotype=protein_coding;locus_tag=PGN_0671
AP009380.1	DDBJ	CDS	730548	731264	.	+	0	ID=cds670;Parent=gene693;Dbxref=NCBI_GP:BAG33190.1;Name=BAG33190.1;gbkey=CDS;product=putative pyridoxal phosphate biosynthetic protein;protein_id=BAG33190.1;transl_table=11
AP009380.1	DDBJ	gene	731422	732036	.	+	.	ID=gene694;Name=PGN_0672;gbkey=Gene;gene_biotype=protein_coding;locus_tag=PGN_0672
AP009380.1	DDBJ	CDS	731422	732036	.	+	0	ID=cds671;Parent=gene694;Dbxref=NCBI_GP:BAG33191.1;Name=BAG33191.1;gbkey=CDS;product=probable biopolymer transport protein;protein_id=BAG33191.1;transl_table=11
AP009380.1	DDBJ	gene	732033	732452	.	+	.	ID=gene695;Name=PGN_0673;gbkey=Gene;gene_biotype=protein_coding;locus_tag=PGN_0673
AP009380.1	DDBJ	CDS	732033	732452	.	+	0	ID=cds672;Parent=gene695;Dbxref=NCBI_GP:BAG33192.1;Name=BAG33192.1;gbkey=CDS;product=probable biopolymer transport protein;protein_id=BAG33192.1;transl_table=11
AP009380.1	DDBJ	gene	732457	733284	.	+	.	ID=gene696;Name=PGN_0674;gbkey=Gene;gene_biotype=protein_coding;locus_tag=PGN_0674
AP009380.1	DDBJ	CDS	732457	733284	.	+	0	ID=cds673;Parent=gene696;Dbxref=NCBI_GP:BAG33193.1;Name=BAG33193.1;gbkey=CDS;product=conserved hypothetical protein;protein_id=BAG33193.1;transl_table=11
AP009380.1	DDBJ	gene	733299	733844	.	+	.	ID=gene697;Name=PGN_0675;gbkey=Gene;gene_biotype=protein_coding;locus_tag=PGN_0675
AP009380.1	DDBJ	CDS	733299	733844	.	+	0	ID=cds674;Parent=gene697;Dbxref=NCBI_GP:BAG33194.1;Name=BAG33194.1;gbkey=CDS;product=conserved hypothetical protein;protein_id=BAG33194.1;transl_table=11
AP009380.1	DDBJ	gene	733944	734879	.	-	.	ID=gene698;Name=PGN_0676;gbkey=Gene;gene_biotype=protein_coding;locus_tag=PGN_0676
AP009380.1	DDBJ	CDS	733944	734879	.	-	0	ID=cds675;Parent=gene698;Dbxref=NCBI_GP:BAG33195.1;Name=BAG33195.1;gbkey=CDS;product=putative ribosomal protein L11 methyltransferase;protein_id=BAG33195.1;transl_table=11
AP009380.1	DDBJ	gene	734813	736177	.	-	.	ID=gene699;Name=PGN_0677;gbkey=Gene;gene_biotype=protein_coding;locus_tag=PGN_0677
AP009380.1	DDBJ	CDS	734813	736177	.	-	0	ID=cds676;Parent=gene699;Dbxref=NCBI_GP:BAG33196.1;Name=BAG33196.1;gbkey=CDS;product=putative multi antimicrobial extrusion protein MatE;protein_id=BAG33196.1;transl_table=11
AP009380.1	DDBJ	gene	736170	737210	.	-	.	ID=gene700;Name=PGN_0678;gbkey=Gene;gene_biotype=protein_coding;locus_tag=PGN_0678
AP009380.1	DDBJ	CDS	736170	737210	.	-	0	ID=cds677;Parent=gene700;Dbxref=NCBI_GP:BAG33197.1;Name=BAG33197.1;gbkey=CDS;product=thiamine monophosphate kinase;protein_id=BAG33197.1;transl_table=11
AP009380.1	DDBJ	gene	737216	738289	.	-	.	ID=gene701;Name=PGN_0679;gbkey=Gene;gene_biotype=protein_coding;locus_tag=PGN_0679
AP009380.1	DDBJ	CDS	737216	738289	.	-	0	ID=cds678;Parent=gene701;Dbxref=NCBI_GP:BAG33198.1;Name=BAG33198.1;gbkey=CDS;product=putative tetraacyldisaccharide 4'-kinase;protein_id=BAG33198.1;transl_table=11
AP009380.1	DDBJ	gene	738319	740106	.	-	.	ID=gene702;Name=PGN_0680;gbkey=Gene;gene_biotype=protein_coding;locus_tag=PGN_0680
AP009380.1	DDBJ	CDS	738319	740106	.	-	0	ID=cds679;Parent=gene702;Dbxref=NCBI_GP:BAG33199.1;Name=BAG33199.1;gbkey=CDS;product=signal peptide peptidase SppA 67K type;protein_id=BAG33199.1;transl_table=11
AP009380.1	DDBJ	gene	740195	740290	.	+	.	ID=gene703;Name=PGN_0681;gbkey=Gene;gene_biotype=protein_coding;locus_tag=PGN_0681
AP009380.1	DDBJ	CDS	740195	740290	.	+	0	ID=cds680;Parent=gene703;Dbxref=NCBI_GP:BAG33200.1;Name=BAG33200.1;gbkey=CDS;product=hypothetical protein;protein_id=BAG33200.1;transl_table=11
AP009380.1	DDBJ	mobile_genetic_element	740472	741458	.	-	.	ID=id138;gbkey=mobile_element;mobile_element_type=MITE:MITEPgRS_07
AP009380.1	DDBJ	inverted_repeat	740472	740483	.	+	.	ID=id139;Note=12nt inverted repeat;gbkey=repeat_region;rpt_type=inverted
AP009380.1	DDBJ	inverted_repeat	741447	741458	.	-	.	ID=id140;Note=12nt inverted repeat;gbkey=repeat_region;rpt_type=inverted
AP009380.1	DDBJ	gene	741622	741762	.	+	.	ID=gene704;Name=PGN_0682;gbkey=Gene;gene_biotype=protein_coding;locus_tag=PGN_0682
AP009380.1	DDBJ	CDS	741622	741762	.	+	0	ID=cds681;Parent=gene704;Dbxref=NCBI_GP:BAG33201.1;Name=BAG33201.1;gbkey=CDS;product=hypothetical protein;protein_id=BAG33201.1;transl_table=11
AP009380.1	DDBJ	gene	741759	743879	.	-	.	ID=gene705;Name=PGN_0683;gbkey=Gene;gene_biotype=protein_coding;locus_tag=PGN_0683
AP009380.1	DDBJ	CDS	741759	743879	.	-	0	ID=cds682;Parent=gene705;Dbxref=NCBI_GP:BAG33202.1;Name=BAG33202.1;gbkey=CDS;product=TonB-linked receptor Tlr;protein_id=BAG33202.1;transl_table=11
AP009380.1	DDBJ	gene	743893	745056	.	-	.	ID=gene706;Name=PGN_0684;gbkey=Gene;gene_biotype=protein_coding;locus_tag=PGN_0684
AP009380.1	DDBJ	CDS	743893	745056	.	-	0	ID=cds683;Parent=gene706;Dbxref=NCBI_GP:BAG33203.1;Name=BAG33203.1;gbkey=CDS;product=conserved hypothetical protein with adenosylcobinamide amidohydrolase domain;protein_id=BAG33203.1;transl_table=11
AP009380.1	DDBJ	gene	745080	746081	.	-	.	ID=gene707;Name=PGN_0685;gbkey=Gene;gene_biotype=protein_coding;locus_tag=PGN_0685
AP009380.1	DDBJ	CDS	745080	746081	.	-	0	ID=cds684;Parent=gene707;Dbxref=NCBI_GP:BAG33204.1;Name=BAG33204.1;gbkey=CDS;product=putative iron compound ABC transporter ATP-binding protein;protein_id=BAG33204.1;transl_table=11
AP009380.1	DDBJ	gene	746089	747123	.	-	.	ID=gene708;Name=PGN_0686;gbkey=Gene;gene_biotype=protein_coding;locus_tag=PGN_0686
AP009380.1	DDBJ	CDS	746089	747123	.	-	0	ID=cds685;Parent=gene708;Dbxref=NCBI_GP:BAG33205.1;Name=BAG33205.1;gbkey=CDS;product=putative iron compound ABC transporter permease protein;protein_id=BAG33205.1;transl_table=11
AP009380.1	DDBJ	gene	747120	748295	.	-	.	ID=gene709;Name=PGN_0687;gbkey=Gene;gene_biotype=protein_coding;locus_tag=PGN_0687
AP009380.1	DDBJ	CDS	747120	748295	.	-	0	ID=cds686;Parent=gene709;Dbxref=NCBI_GP:BAG33206.1;Name=BAG33206.1;gbkey=CDS;product=putative iron compound ABC transporter periplasmic iron compound-binding protein;protein_id=BAG33206.1;transl_table=11
AP009380.1	DDBJ	gene	748877	749461	.	+	.	ID=gene710;Name=PGN_0688;gbkey=Gene;gene_biotype=protein_coding;locus_tag=PGN_0688
AP009380.1	DDBJ	CDS	748877	749461	.	+	0	ID=cds687;Parent=gene710;Dbxref=NCBI_GP:BAG33207.1;Name=BAG33207.1;gbkey=CDS;product=conserved hypothetical protein;protein_id=BAG33207.1;transl_table=11
AP009380.1	DDBJ	gene	749586	749969	.	-	.	ID=gene711;Name=PGN_0689;gbkey=Gene;gene_biotype=protein_coding;locus_tag=PGN_0689
AP009380.1	DDBJ	CDS	749586	749969	.	-	0	ID=cds688;Parent=gene711;Dbxref=NCBI_GP:BAG33208.1;Name=BAG33208.1;gbkey=CDS;product=conserved hypothetical protein;protein_id=BAG33208.1;transl_table=11
AP009380.1	DDBJ	gene	750076	750624	.	-	.	ID=gene712;Name=PGN_0690;gbkey=Gene;gene_biotype=protein_coding;locus_tag=PGN_0690
AP009380.1	DDBJ	CDS	750076	750624	.	-	0	ID=cds689;Parent=gene712;Dbxref=NCBI_GP:BAG33209.1;Name=BAG33209.1;gbkey=CDS;product=conserved hypothetical protein;protein_id=BAG33209.1;transl_table=11
AP009380.1	DDBJ	gene	750654	750737	.	-	.	ID=gene713;Name=PGN_t0018;gbkey=Gene;gene_biotype=tRNA;locus_tag=PGN_t0018
AP009380.1	DDBJ	tRNA	750654	750737	.	-	.	ID=rna23;Parent=gene713;gbkey=tRNA;product=tRNA-Leu
AP009380.1	DDBJ	exon	750654	750737	.	-	.	ID=id141;Parent=rna23;gbkey=tRNA;product=tRNA-Leu
AP009380.1	DDBJ	gene	750904	751206	.	-	.	ID=gene714;Name=PGN_0691;gbkey=Gene;gene_biotype=protein_coding;locus_tag=PGN_0691
AP009380.1	DDBJ	CDS	750904	751206	.	-	0	ID=cds690;Parent=gene714;Dbxref=NCBI_GP:BAG33210.1;Name=BAG33210.1;gbkey=CDS;product=conserved hypothetical protein;protein_id=BAG33210.1;transl_table=11
AP009380.1	DDBJ	gene	751218	752459	.	-	.	ID=gene715;Name=PGN_0692;gbkey=Gene;gene_biotype=protein_coding;locus_tag=PGN_0692
AP009380.1	DDBJ	CDS	751218	752459	.	-	0	ID=cds691;Parent=gene715;Dbxref=NCBI_GP:BAG33211.1;Name=BAG33211.1;gbkey=CDS;product=phosphoserine phosphatase;protein_id=BAG33211.1;transl_table=11
AP009380.1	DDBJ	gene	752518	753690	.	-	.	ID=gene716;Name=PGN_0693;gbkey=Gene;gene_biotype=protein_coding;locus_tag=PGN_0693
AP009380.1	DDBJ	CDS	752518	753690	.	-	0	ID=cds692;Parent=gene716;Dbxref=NCBI_GP:BAG33212.1;Name=BAG33212.1;gbkey=CDS;product=conserved hypothetical protein;protein_id=BAG33212.1;transl_table=11
AP009380.1	DDBJ	gene	753943	754095	.	-	.	ID=gene717;Name=rpmH;gbkey=Gene;gene=rpmH;gene_biotype=protein_coding;locus_tag=PGN_0694
AP009380.1	DDBJ	CDS	753943	754095	.	-	0	ID=cds693;Parent=gene717;Dbxref=NCBI_GP:BAG33213.1;Name=BAG33213.1;gbkey=CDS;gene=rpmH;product=50S ribosomal protein L34;protein_id=BAG33213.1;transl_table=11
AP009380.1	DDBJ	gene	754157	754756	.	-	.	ID=gene718;Name=PGN_0695;gbkey=Gene;gene_biotype=protein_coding;locus_tag=PGN_0695
AP009380.1	DDBJ	CDS	754157	754756	.	-	0	ID=cds694;Parent=gene718;Dbxref=NCBI_GP:BAG33214.1;Name=BAG33214.1;gbkey=CDS;product=probable septum formation protein Maf;protein_id=BAG33214.1;transl_table=11
AP009380.1	DDBJ	gene	754796	755317	.	-	.	ID=gene719;Name=PGN_0696;gbkey=Gene;gene_biotype=protein_coding;locus_tag=PGN_0696
AP009380.1	DDBJ	CDS	754796	755317	.	-	0	ID=cds695;Parent=gene719;Dbxref=NCBI_GP:BAG33215.1;Name=BAG33215.1;gbkey=CDS;product=probable hydrolase;protein_id=BAG33215.1;transl_table=11
AP009380.1	DDBJ	gene	755334	756146	.	-	.	ID=gene720;Name=PGN_0697;gbkey=Gene;gene_biotype=protein_coding;locus_tag=PGN_0697
AP009380.1	DDBJ	CDS	755334	756146	.	-	0	ID=cds696;Parent=gene720;Dbxref=NCBI_GP:BAG33216.1;Name=BAG33216.1;gbkey=CDS;product=conserved hypothetical protein;protein_id=BAG33216.1;transl_table=11
AP009380.1	DDBJ	gene	756139	756693	.	-	.	ID=gene721;Name=PGN_0698;gbkey=Gene;gene_biotype=protein_coding;locus_tag=PGN_0698
AP009380.1	DDBJ	CDS	756139	756693	.	-	0	ID=cds697;Parent=gene721;Dbxref=NCBI_GP:BAG33217.1;Name=BAG33217.1;gbkey=CDS;product=probable nitroreductase;protein_id=BAG33217.1;transl_table=11
AP009380.1	DDBJ	gene	756915	757124	.	+	.	ID=gene722;Name=PGN_0699;gbkey=Gene;gene_biotype=protein_coding;locus_tag=PGN_0699
AP009380.1	DDBJ	CDS	756915	757124	.	+	0	ID=cds698;Parent=gene722;Dbxref=NCBI_GP:BAG33218.1;Name=BAG33218.1;gbkey=CDS;product=conserved hypothetical protein;protein_id=BAG33218.1;transl_table=11
AP009380.1	DDBJ	gene	757343	758830	.	+	.	ID=gene723;Name=PGN_0700;gbkey=Gene;gene_biotype=protein_coding;locus_tag=PGN_0700
AP009380.1	DDBJ	CDS	757343	758830	.	+	0	ID=cds699;Parent=gene723;Dbxref=NCBI_GP:BAG33219.1;Name=BAG33219.1;gbkey=CDS;product=putative oxidoreductase Gfo/Idh/MocA family;protein_id=BAG33219.1;transl_table=11
AP009380.1	DDBJ	gene	758844	762215	.	+	.	ID=gene724;Name=lacZI;gbkey=Gene;gene=lacZI;gene_biotype=protein_coding;locus_tag=PGN_0701
AP009380.1	DDBJ	CDS	758844	762215	.	+	0	ID=cds700;Parent=gene724;Dbxref=NCBI_GP:BAG33220.1;Name=BAG33220.1;gbkey=CDS;gene=lacZI;product=beta-galactosidase;protein_id=BAG33220.1;transl_table=11
AP009380.1	DDBJ	gene	762298	763386	.	+	.	ID=gene725;Name=PGN_0702;gbkey=Gene;gene_biotype=protein_coding;locus_tag=PGN_0702
AP009380.1	DDBJ	CDS	762298	763386	.	+	0	ID=cds701;Parent=gene725;Dbxref=NCBI_GP:BAG33221.1;Name=BAG33221.1;gbkey=CDS;product=conserved hypothetical protein;protein_id=BAG33221.1;transl_table=11
AP009380.1	DDBJ	gene	763542	764468	.	+	.	ID=gene726;Name=PGN_0703;gbkey=Gene;gene_biotype=protein_coding;locus_tag=PGN_0703
AP009380.1	DDBJ	CDS	763542	764468	.	+	0	ID=cds702;Parent=gene726;Dbxref=NCBI_GP:BAG33222.1;Name=BAG33222.1;gbkey=CDS;product=hypothetical protein;protein_id=BAG33222.1;transl_table=11
AP009380.1	DDBJ	gene	764983	767256	.	+	.	ID=gene727;Name=PGN_0704;gbkey=Gene;gene_biotype=protein_coding;locus_tag=PGN_0704
AP009380.1	DDBJ	CDS	764983	767256	.	+	0	ID=cds703;Parent=gene727;Dbxref=NCBI_GP:BAG33223.1;Name=BAG33223.1;gbkey=CDS;product=putative tonB-linked outer membrane receptor;protein_id=BAG33223.1;transl_table=11
AP009380.1	DDBJ	gene	767285	768166	.	+	.	ID=gene728;Name=PGN_0705;gbkey=Gene;gene_biotype=protein_coding;locus_tag=PGN_0705
AP009380.1	DDBJ	CDS	767285	768166	.	+	0	ID=cds704;Parent=gene728;Dbxref=NCBI_GP:BAG33224.1;Name=BAG33224.1;gbkey=CDS;product=heme-binding protein FetB;protein_id=BAG33224.1;transl_table=11
AP009380.1	DDBJ	gene	768284	769423	.	+	.	ID=gene729;Name=PGN_0706;gbkey=Gene;gene_biotype=protein_coding;locus_tag=PGN_0706
AP009380.1	DDBJ	CDS	768284	769423	.	+	0	ID=cds705;Parent=gene729;Dbxref=NCBI_GP:BAG33225.1;Name=BAG33225.1;gbkey=CDS;product=putative exported periplasmic protein;protein_id=BAG33225.1;transl_table=11
AP009380.1	DDBJ	gene	769420	770490	.	+	.	ID=gene730;Name=PGN_0707;gbkey=Gene;gene_biotype=protein_coding;locus_tag=PGN_0707
AP009380.1	DDBJ	CDS	769420	770490	.	+	0	ID=cds706;Parent=gene730;Dbxref=NCBI_GP:BAG33226.1;Name=BAG33226.1;gbkey=CDS;product=putative iron compound ABC transporter permease protein;protein_id=BAG33226.1;transl_table=11
AP009380.1	DDBJ	gene	770534	771292	.	+	.	ID=gene731;Name=PGN_0708;gbkey=Gene;gene_biotype=protein_coding;locus_tag=PGN_0708
AP009380.1	DDBJ	CDS	770534	771292	.	+	0	ID=cds707;Parent=gene731;Dbxref=NCBI_GP:BAG33227.1;Name=BAG33227.1;gbkey=CDS;product=putative iron compound ABC transporter ATP-binding protein;protein_id=BAG33227.1;transl_table=11
AP009380.1	DDBJ	gene	771684	772277	.	-	.	ID=gene732;Name=PGN_0709;gbkey=Gene;gene_biotype=protein_coding;locus_tag=PGN_0709
AP009380.1	DDBJ	CDS	771684	772277	.	-	0	ID=cds708;Parent=gene732;Dbxref=NCBI_GP:BAG33228.1;Name=BAG33228.1;gbkey=CDS;product=putative indolepyruvate ferredoxin oxidoreductase beta subunit;protein_id=BAG33228.1;transl_table=11
AP009380.1	DDBJ	gene	772304	773911	.	-	.	ID=gene733;Name=PGN_0710;gbkey=Gene;gene_biotype=protein_coding;locus_tag=PGN_0710
AP009380.1	DDBJ	CDS	772304	773911	.	-	0	ID=cds709;Parent=gene733;Dbxref=NCBI_GP:BAG33229.1;Name=BAG33229.1;gbkey=CDS;product=indolepyruvate ferredoxin oxidoreductase alpha subunit;protein_id=BAG33229.1;transl_table=11
AP009380.1	DDBJ	gene	773989	774750	.	-	.	ID=gene734;Name=PGN_0711;gbkey=Gene;gene_biotype=protein_coding;locus_tag=PGN_0711
AP009380.1	DDBJ	CDS	773989	774750	.	-	0	ID=cds710;Parent=gene734;Dbxref=NCBI_GP:BAG33230.1;Name=BAG33230.1;gbkey=CDS;product=putative oxidoreductase short chain dehydrogenase/reductase family;protein_id=BAG33230.1;transl_table=11
AP009380.1	DDBJ	gene	774861	774998	.	-	.	ID=gene735;Name=PGN_0712;gbkey=Gene;gene_biotype=protein_coding;locus_tag=PGN_0712
AP009380.1	DDBJ	CDS	774861	774998	.	-	0	ID=cds711;Parent=gene735;Dbxref=NCBI_GP:BAG33231.1;Name=BAG33231.1;gbkey=CDS;product=conserved hypothetical protein;protein_id=BAG33231.1;transl_table=11
AP009380.1	DDBJ	gene	775178	776371	.	+	.	ID=gene736;Name=PGN_0713;gbkey=Gene;gene_biotype=protein_coding;locus_tag=PGN_0713
AP009380.1	DDBJ	CDS	775178	776371	.	+	0	ID=cds712;Parent=gene736;Dbxref=NCBI_GP:BAG33232.1;Name=BAG33232.1;gbkey=CDS;product=saccharopine dehydrogenase;protein_id=BAG33232.1;transl_table=11
AP009380.1	DDBJ	gene	776408	776920	.	+	.	ID=gene737;Name=PGN_0714;gbkey=Gene;gene_biotype=protein_coding;locus_tag=PGN_0714
AP009380.1	DDBJ	CDS	776408	776920	.	+	0	ID=cds713;Parent=gene737;Dbxref=NCBI_GP:BAG33233.1;Name=BAG33233.1;gbkey=CDS;product=probable pyrazinamidase/nicotinamidase;protein_id=BAG33233.1;transl_table=11
AP009380.1	DDBJ	gene	777123	778457	.	+	.	ID=gene738;Name=PGN_0715;gbkey=Gene;gene_biotype=protein_coding;locus_tag=PGN_0715
AP009380.1	DDBJ	CDS	777123	778457	.	+	0	ID=cds714;Parent=gene738;Dbxref=NCBI_GP:BAG33234.1;Name=BAG33234.1;gbkey=CDS;product=outer membrane efflux protein;protein_id=BAG33234.1;transl_table=11
AP009380.1	DDBJ	gene	778497	779750	.	+	.	ID=gene739;Name=PGN_0716;gbkey=Gene;gene_biotype=protein_coding;locus_tag=PGN_0716
AP009380.1	DDBJ	CDS	778497	779750	.	+	0	ID=cds715;Parent=gene739;Dbxref=NCBI_GP:BAG33235.1;Name=BAG33235.1;gbkey=CDS;product=ABC transporter permease;protein_id=BAG33235.1;transl_table=11
AP009380.1	DDBJ	gene	779851	780198	.	-	.	ID=gene740;Name=PGN_0717;gbkey=Gene;gene_biotype=protein_coding;locus_tag=PGN_0717
AP009380.1	DDBJ	CDS	779851	780198	.	-	0	ID=cds716;Parent=gene740;Dbxref=NCBI_GP:BAG33236.1;Name=BAG33236.1;gbkey=CDS;product=conserved hypothetical protein;protein_id=BAG33236.1;transl_table=11
AP009380.1	DDBJ	gene	780400	782751	.	+	.	ID=gene741;Name=PGN_0718;gbkey=Gene;gene_biotype=protein_coding;locus_tag=PGN_0718
AP009380.1	DDBJ	CDS	780400	782751	.	+	0	ID=cds717;Parent=gene741;Dbxref=NCBI_GP:BAG33237.1;Name=BAG33237.1;gbkey=CDS;product=putative ABC transporter permease protein;protein_id=BAG33237.1;transl_table=11
AP009380.1	DDBJ	gene	782790	785159	.	+	.	ID=gene742;Name=PGN_0719;gbkey=Gene;gene_biotype=protein_coding;locus_tag=PGN_0719
AP009380.1	DDBJ	CDS	782790	785159	.	+	0	ID=cds718;Parent=gene742;Dbxref=NCBI_GP:BAG33238.1;Name=BAG33238.1;gbkey=CDS;product=probable ABC transporter permease protein;protein_id=BAG33238.1;transl_table=11
AP009380.1	DDBJ	gene	785186	787561	.	+	.	ID=gene743;Name=PGN_0720;gbkey=Gene;gene_biotype=protein_coding;locus_tag=PGN_0720
AP009380.1	DDBJ	CDS	785186	787561	.	+	0	ID=cds719;Parent=gene743;Dbxref=NCBI_GP:BAG33239.1;Name=BAG33239.1;gbkey=CDS;product=putative ABC transporter permease protein;protein_id=BAG33239.1;transl_table=11
AP009380.1	DDBJ	gene	787654	788313	.	+	.	ID=gene744;Name=PGN_0721;gbkey=Gene;gene_biotype=protein_coding;locus_tag=PGN_0721
AP009380.1	DDBJ	CDS	787654	788313	.	+	0	ID=cds720;Parent=gene744;Dbxref=NCBI_GP:BAG33240.1;Name=BAG33240.1;gbkey=CDS;product=putative ABC transporter ATP-binding protein;protein_id=BAG33240.1;transl_table=11
AP009380.1	DDBJ	gene	788619	790172	.	-	.	ID=gene745;Name=PGN_0722;gbkey=Gene;gene_biotype=protein_coding;locus_tag=PGN_0722
AP009380.1	DDBJ	CDS	788619	790172	.	-	0	ID=cds721;Parent=gene745;Dbxref=NCBI_GP:BAG33241.1;Name=BAG33241.1;gbkey=CDS;product=conserved hypothetical protein;protein_id=BAG33241.1;transl_table=11
AP009380.1	DDBJ	gene	790656	792011	.	-	.	ID=gene746;Name=PGN_0723;gbkey=Gene;gene_biotype=protein_coding;locus_tag=PGN_0723
AP009380.1	DDBJ	CDS	790656	792011	.	-	0	ID=cds722;Parent=gene746;Dbxref=NCBI_GP:BAG33242.1;Name=BAG33242.1;gbkey=CDS;product=succinate-semialdehyde dehydrogenase;protein_id=BAG33242.1;transl_table=11
AP009380.1	DDBJ	gene	792207	793322	.	-	.	ID=gene747;Name=PGN_0724;gbkey=Gene;gene_biotype=protein_coding;locus_tag=PGN_0724
AP009380.1	DDBJ	CDS	792207	793322	.	-	0	ID=cds723;Parent=gene747;Dbxref=NCBI_GP:BAG33243.1;Name=BAG33243.1;gbkey=CDS;product=NAD-dependent 4-hydroxybutyrate dehydrogenase;protein_id=BAG33243.1;transl_table=11
AP009380.1	DDBJ	gene	793373	794668	.	-	.	ID=gene748;Name=PGN_0725;gbkey=Gene;gene_biotype=protein_coding;locus_tag=PGN_0725
AP009380.1	DDBJ	CDS	793373	794668	.	-	0	ID=cds724;Parent=gene748;Dbxref=NCBI_GP:BAG33244.1;Name=BAG33244.1;gbkey=CDS;product=4-hydroxybutyrate CoA-transferase;protein_id=BAG33244.1;transl_table=11
AP009380.1	DDBJ	gene	794674	794958	.	-	.	ID=gene749;Name=PGN_0726;gbkey=Gene;gene_biotype=protein_coding;locus_tag=PGN_0726
AP009380.1	DDBJ	CDS	794674	794958	.	-	0	ID=cds725;Parent=gene749;Dbxref=NCBI_GP:BAG33245.1;Name=BAG33245.1;gbkey=CDS;product=conserved hypothetical protein;protein_id=BAG33245.1;transl_table=11
AP009380.1	DDBJ	gene	795031	796491	.	-	.	ID=gene750;Name=PGN_0727;gbkey=Gene;gene_biotype=protein_coding;locus_tag=PGN_0727
AP009380.1	DDBJ	CDS	795031	796491	.	-	0	ID=cds726;Parent=gene750;Dbxref=NCBI_GP:BAG33246.1;Name=BAG33246.1;gbkey=CDS;product=4-hydroxybutyryl-CoA dehydratase;protein_id=BAG33246.1;transl_table=11
AP009380.1	DDBJ	gene	797192	798334	.	-	.	ID=gene751;Name=PGN_0728;gbkey=Gene;gene_biotype=protein_coding;locus_tag=PGN_0728
AP009380.1	DDBJ	CDS	797192	798334	.	-	0	ID=cds727;Parent=gene751;Dbxref=NCBI_GP:BAG33247.1;Name=BAG33247.1;gbkey=CDS;product=outer membrane protein 40 precursor;protein_id=BAG33247.1;transl_table=11
AP009380.1	DDBJ	gene	798381	799556	.	-	.	ID=gene752;Name=PGN_0729;gbkey=Gene;gene_biotype=protein_coding;locus_tag=PGN_0729
AP009380.1	DDBJ	CDS	798381	799556	.	-	0	ID=cds728;Parent=gene752;Dbxref=NCBI_GP:BAG33248.1;Name=BAG33248.1;gbkey=CDS;product=outer membrane protein 41 precursor;protein_id=BAG33248.1;transl_table=11
AP009380.1	DDBJ	gene	799607	799699	.	-	.	ID=gene753;Name=PGN_0730;gbkey=Gene;gene_biotype=protein_coding;locus_tag=PGN_0730
AP009380.1	DDBJ	CDS	799607	799699	.	-	0	ID=cds729;Parent=gene753;Dbxref=NCBI_GP:BAG33249.1;Name=BAG33249.1;gbkey=CDS;product=hypothetical protein;protein_id=BAG33249.1;transl_table=11
AP009380.1	DDBJ	gene	799718	799843	.	-	.	ID=gene754;Name=PGN_0731;gbkey=Gene;gene_biotype=protein_coding;locus_tag=PGN_0731
AP009380.1	DDBJ	CDS	799718	799843	.	-	0	ID=cds730;Parent=gene754;Dbxref=NCBI_GP:BAG33250.1;Name=BAG33250.1;gbkey=CDS;product=hypothetical protein;protein_id=BAG33250.1;transl_table=11
AP009380.1	DDBJ	gene	799865	800848	.	-	.	ID=gene755;Name=PGN_0732;gbkey=Gene;gene_biotype=protein_coding;locus_tag=PGN_0732
AP009380.1	DDBJ	CDS	799865	800848	.	-	0	ID=cds731;Parent=gene755;Dbxref=NCBI_GP:BAG33251.1;Name=BAG33251.1;gbkey=CDS;product=conserved hypothetical protein;protein_id=BAG33251.1;transl_table=11
AP009380.1	DDBJ	gene	800880	803450	.	-	.	ID=gene756;Name=PGN_0733;gbkey=Gene;gene_biotype=protein_coding;locus_tag=PGN_0733
AP009380.1	DDBJ	CDS	800880	803450	.	-	0	ID=cds732;Parent=gene756;Dbxref=NCBI_GP:BAG33252.1;Name=BAG33252.1;gbkey=CDS;product=alpha-glucan phosphorylase;protein_id=BAG33252.1;transl_table=11
AP009380.1	DDBJ	gene	803660	804028	.	-	.	ID=gene757;Name=PGN_0734;gbkey=Gene;gene_biotype=protein_coding;locus_tag=PGN_0734
AP009380.1	DDBJ	CDS	803660	804028	.	-	0	ID=cds733;Parent=gene757;Dbxref=NCBI_GP:BAG33253.1;Name=BAG33253.1;gbkey=CDS;product=conserved hypothetical protein;protein_id=BAG33253.1;transl_table=11
AP009380.1	DDBJ	gene	804054	804590	.	+	.	ID=gene758;Name=PGN_0735;gbkey=Gene;gene_biotype=protein_coding;locus_tag=PGN_0735
AP009380.1	DDBJ	CDS	804054	804590	.	+	0	ID=cds734;Parent=gene758;Dbxref=NCBI_GP:BAG33254.1;Name=BAG33254.1;gbkey=CDS;product=putative bifunctional cobalamin biosynthesis protein;protein_id=BAG33254.1;transl_table=11
AP009380.1	DDBJ	gene	804643	805680	.	+	.	ID=gene759;Name=PGN_0736;gbkey=Gene;gene_biotype=protein_coding;locus_tag=PGN_0736
AP009380.1	DDBJ	CDS	804643	805680	.	+	0	ID=cds735;Parent=gene759;Dbxref=NCBI_GP:BAG33255.1;Name=BAG33255.1;gbkey=CDS;product=putative nicotinate-nucleotide-dimethylbenzimidazole phosphoribosyltransferase;protein_id=BAG33255.1;transl_table=11
AP009380.1	DDBJ	gene	805687	806469	.	+	.	ID=gene760;Name=PGN_0737;gbkey=Gene;gene_biotype=protein_coding;locus_tag=PGN_0737
AP009380.1	DDBJ	CDS	805687	806469	.	+	0	ID=cds736;Parent=gene760;Dbxref=NCBI_GP:BAG33256.1;Name=BAG33256.1;gbkey=CDS;product=probable cobalamin-5'-phosphate synthase;protein_id=BAG33256.1;transl_table=11
AP009380.1	DDBJ	gene	806471	807010	.	+	.	ID=gene761;Name=PGN_0738;gbkey=Gene;gene_biotype=protein_coding;locus_tag=PGN_0738
AP009380.1	DDBJ	CDS	806471	807010	.	+	0	ID=cds737;Parent=gene761;Dbxref=NCBI_GP:BAG33257.1;Name=BAG33257.1;gbkey=CDS;product=putative phosphoglycerate mutase;protein_id=BAG33257.1;transl_table=11
AP009380.1	DDBJ	gene	807072	807896	.	+	.	ID=gene762;Name=PGN_0739;gbkey=Gene;gene_biotype=protein_coding;locus_tag=PGN_0739
AP009380.1	DDBJ	CDS	807072	807896	.	+	0	ID=cds738;Parent=gene762;Dbxref=NCBI_GP:BAG33258.1;Name=BAG33258.1;gbkey=CDS;product=glutamate racemase;protein_id=BAG33258.1;transl_table=11
AP009380.1	DDBJ	gene	807914	808345	.	+	.	ID=gene763;Name=PGN_0740;gbkey=Gene;gene_biotype=protein_coding;locus_tag=PGN_0740
AP009380.1	DDBJ	CDS	807914	808345	.	+	0	ID=cds739;Parent=gene763;Dbxref=NCBI_GP:BAG33259.1;Name=BAG33259.1;gbkey=CDS;product=conserved hypothetical protein;protein_id=BAG33259.1;transl_table=11
AP009380.1	DDBJ	gene	808579	811125	.	-	.	ID=gene764;Name=PGN_0741;gbkey=Gene;gene_biotype=protein_coding;locus_tag=PGN_0741
AP009380.1	DDBJ	CDS	808579	811125	.	-	0	ID=cds740;Parent=gene764;Dbxref=NCBI_GP:BAG33260.1;Name=BAG33260.1;gbkey=CDS;product=TonB-dependent receptor;protein_id=BAG33260.1;transl_table=11
AP009380.1	DDBJ	gene	811291	812121	.	-	.	ID=gene765;Name=PGN_0742;gbkey=Gene;gene_biotype=protein_coding;locus_tag=PGN_0742
AP009380.1	DDBJ	CDS	811291	812121	.	-	0	ID=cds741;Parent=gene765;Dbxref=NCBI_GP:BAG33261.1;Name=BAG33261.1;gbkey=CDS;product=probable FKBP-type peptidyl-prolyl cis-trans isomerase;protein_id=BAG33261.1;transl_table=11
AP009380.1	DDBJ	gene	812149	812922	.	-	.	ID=gene766;Name=PGN_0743;gbkey=Gene;gene_biotype=protein_coding;locus_tag=PGN_0743
AP009380.1	DDBJ	CDS	812149	812922	.	-	0	ID=cds742;Parent=gene766;Dbxref=NCBI_GP:BAG33262.1;Name=BAG33262.1;gbkey=CDS;product=probable FKBP-type peptidyl-prolyl cis-trans isomerase FkpA;protein_id=BAG33262.1;transl_table=11
AP009380.1	DDBJ	gene	812943	813527	.	-	.	ID=gene767;Name=PGN_0744;gbkey=Gene;gene_biotype=protein_coding;locus_tag=PGN_0744
AP009380.1	DDBJ	CDS	812943	813527	.	-	0	ID=cds743;Parent=gene767;Dbxref=NCBI_GP:BAG33263.1;Name=BAG33263.1;gbkey=CDS;product=probable FKBP-type peptidyl-prolyl cis-trans isomerase;protein_id=BAG33263.1;transl_table=11
AP009380.1	DDBJ	gene	813613	813744	.	+	.	ID=gene768;Name=PGN_0745;gbkey=Gene;gene_biotype=protein_coding;locus_tag=PGN_0745
AP009380.1	DDBJ	CDS	813613	813744	.	+	0	ID=cds744;Parent=gene768;Dbxref=NCBI_GP:BAG33264.1;Name=BAG33264.1;gbkey=CDS;product=hypothetical protein;protein_id=BAG33264.1;transl_table=11
AP009380.1	DDBJ	gene	814254	814601	.	-	.	ID=gene769;Name=PGN_0746;gbkey=Gene;gene_biotype=protein_coding;locus_tag=PGN_0746
AP009380.1	DDBJ	CDS	814254	814601	.	-	0	ID=cds745;Parent=gene769;Dbxref=NCBI_GP:BAG33265.1;Name=BAG33265.1;gbkey=CDS;product=conserved hypothetical protein;protein_id=BAG33265.1;transl_table=11
AP009380.1	DDBJ	gene	814623	815219	.	-	.	ID=gene770;Name=PGN_0747;gbkey=Gene;gene_biotype=protein_coding;locus_tag=PGN_0747
AP009380.1	DDBJ	CDS	814623	815219	.	-	0	ID=cds746;Parent=gene770;Dbxref=NCBI_GP:BAG33266.1;Name=BAG33266.1;gbkey=CDS;product=probable anthranilate synthase component II;protein_id=BAG33266.1;transl_table=11
AP009380.1	DDBJ	gene	815845	820437	.	+	.	ID=gene771;Name=gslA;gbkey=Gene;gene=gslA;gene_biotype=protein_coding;locus_tag=PGN_0748
AP009380.1	DDBJ	CDS	815845	820437	.	+	0	ID=cds747;Parent=gene771;Dbxref=NCBI_GP:BAG33267.1;Name=BAG33267.1;gbkey=CDS;gene=gslA;product=gingipain-sensitive ligand A;protein_id=BAG33267.1;transl_table=11
AP009380.1	DDBJ	mobile_genetic_element	821537	822874	.	+	.	ID=id142;gbkey=mobile_element;mobile_element_type=insertion sequence:ISPg1_18
AP009380.1	DDBJ	inverted_repeat	821537	821548	.	+	.	ID=id143;Note=12nt inverted repeat;gbkey=repeat_region;rpt_type=inverted
AP009380.1	DDBJ	gene	821642	822727	.	+	.	ID=gene772;Name=PGN_0749;gbkey=Gene;gene_biotype=protein_coding;locus_tag=PGN_0749
AP009380.1	DDBJ	CDS	821642	822727	.	+	0	ID=cds748;Parent=gene772;Dbxref=NCBI_GP:BAG33268.1;Name=BAG33268.1;gbkey=CDS;product=transposase in ISPg1;protein_id=BAG33268.1;transl_table=11
AP009380.1	DDBJ	inverted_repeat	822863	822874	.	-	.	ID=id144;Note=12nt inverted repeat;gbkey=repeat_region;rpt_type=inverted
AP009380.1	DDBJ	mobile_genetic_element	822875	823054	.	-	.	ID=id145;gbkey=mobile_element;mobile_element_type=MITE:partial_MITE239_05
AP009380.1	DDBJ	inverted_repeat	823033	823054	.	-	.	ID=id146;Note=22nt inverted repeat;gbkey=repeat_region;rpt_type=inverted
AP009380.1	DDBJ	gene	823067	823813	.	-	.	ID=gene773;Name=PGN_0750;gbkey=Gene;gene_biotype=protein_coding;locus_tag=PGN_0750
AP009380.1	DDBJ	CDS	823067	823813	.	-	0	ID=cds749;Parent=gene773;Dbxref=NCBI_GP:BAG33269.1;Name=BAG33269.1;gbkey=CDS;product=putative copper homeostasis protein CutC;protein_id=BAG33269.1;transl_table=11
AP009380.1	DDBJ	gene	823818	824738	.	-	.	ID=gene774;Name=PGN_0751;gbkey=Gene;gene_biotype=protein_coding;locus_tag=PGN_0751
AP009380.1	DDBJ	CDS	823818	824738	.	-	0	ID=cds750;Parent=gene774;Dbxref=NCBI_GP:BAG33270.1;Name=BAG33270.1;gbkey=CDS;product=putative cationic transporter;protein_id=BAG33270.1;transl_table=11
AP009380.1	DDBJ	gene	825133	825297	.	-	.	ID=gene775;Name=PGN_0752;gbkey=Gene;gene_biotype=protein_coding;locus_tag=PGN_0752
AP009380.1	DDBJ	CDS	825133	825297	.	-	0	ID=cds751;Parent=gene775;Dbxref=NCBI_GP:BAG33271.1;Name=BAG33271.1;gbkey=CDS;product=hypothetical protein;protein_id=BAG33271.1;transl_table=11
AP009380.1	DDBJ	gene	825294	826031	.	-	.	ID=gene776;Name=PGN_0753;gbkey=Gene;gene_biotype=protein_coding;locus_tag=PGN_0753
AP009380.1	DDBJ	CDS	825294	826031	.	-	0	ID=cds752;Parent=gene776;Dbxref=NCBI_GP:BAG33272.1;Name=BAG33272.1;gbkey=CDS;product=probable two component system response regulator;protein_id=BAG33272.1;transl_table=11
AP009380.1	DDBJ	gene	826263	826871	.	+	.	ID=gene777;Name=PGN_0754;gbkey=Gene;gene_biotype=protein_coding;locus_tag=PGN_0754
AP009380.1	DDBJ	CDS	826263	826871	.	+	0	ID=cds753;Parent=gene777;Dbxref=NCBI_GP:BAG33273.1;Name=BAG33273.1;gbkey=CDS;product=conserved hypothetical protein;protein_id=BAG33273.1;transl_table=11
AP009380.1	DDBJ	gene	826991	827188	.	+	.	ID=gene778;Name=PGN_0755;gbkey=Gene;gene_biotype=protein_coding;locus_tag=PGN_0755
AP009380.1	DDBJ	CDS	826991	827188	.	+	0	ID=cds754;Parent=gene778;Dbxref=NCBI_GP:BAG33274.1;Name=BAG33274.1;gbkey=CDS;product=hypothetical protein;protein_id=BAG33274.1;transl_table=11
AP009380.1	DDBJ	gene	827536	829590	.	+	.	ID=gene779;Name=PGN_0756;gbkey=Gene;gene_biotype=protein_coding;locus_tag=PGN_0756
AP009380.1	DDBJ	CDS	827536	829590	.	+	0	ID=cds755;Parent=gene779;Dbxref=NCBI_GP:BAG33275.1;Name=BAG33275.1;gbkey=CDS;product=prolyl oligopeptidase;protein_id=BAG33275.1;transl_table=11
AP009380.1	DDBJ	gene	829675	830301	.	+	.	ID=gene780;Name=PGN_0757;gbkey=Gene;gene_biotype=protein_coding;locus_tag=PGN_0757
AP009380.1	DDBJ	CDS	829675	830301	.	+	0	ID=cds756;Parent=gene780;Dbxref=NCBI_GP:BAG33276.1;Name=BAG33276.1;gbkey=CDS;product=conserved hypothetical protein;protein_id=BAG33276.1;transl_table=11
AP009380.1	DDBJ	gene	830368	830757	.	-	.	ID=gene781;Name=PGN_0758;gbkey=Gene;gene_biotype=protein_coding;locus_tag=PGN_0758
AP009380.1	DDBJ	CDS	830368	830757	.	-	0	ID=cds757;Parent=gene781;Dbxref=NCBI_GP:BAG33277.1;Name=BAG33277.1;gbkey=CDS;product=conserved hypothetical protein;protein_id=BAG33277.1;transl_table=11
AP009380.1	DDBJ	gene	831006	832166	.	-	.	ID=gene782;Name=PGN_0759;gbkey=Gene;gene_biotype=protein_coding;locus_tag=PGN_0759
AP009380.1	DDBJ	CDS	831006	832166	.	-	0	ID=cds758;Parent=gene782;Dbxref=NCBI_GP:BAG33278.1;Name=BAG33278.1;gbkey=CDS;product=conserved hypothetical protein;protein_id=BAG33278.1;transl_table=11
AP009380.1	DDBJ	gene	832191	833183	.	-	.	ID=gene783;Name=PGN_0760;gbkey=Gene;gene_biotype=protein_coding;locus_tag=PGN_0760
AP009380.1	DDBJ	CDS	832191	833183	.	-	0	ID=cds759;Parent=gene783;Dbxref=NCBI_GP:BAG33279.1;Name=BAG33279.1;gbkey=CDS;product=putative D-alanine--D-alanine ligase;protein_id=BAG33279.1;transl_table=11
AP009380.1	DDBJ	gene	833250	834347	.	-	.	ID=gene784;Name=PGN_0761;gbkey=Gene;gene_biotype=protein_coding;locus_tag=PGN_0761
AP009380.1	DDBJ	CDS	833250	834347	.	-	0	ID=cds760;Parent=gene784;Dbxref=NCBI_GP:BAG33280.1;Name=BAG33280.1;gbkey=CDS;product=ribosomal large subunit pseudouridine synthase;protein_id=BAG33280.1;transl_table=11
AP009380.1	DDBJ	gene	834385	835041	.	-	.	ID=gene785;Name=PGN_0762;gbkey=Gene;gene_biotype=protein_coding;locus_tag=PGN_0762
AP009380.1	DDBJ	CDS	834385	835041	.	-	0	ID=cds761;Parent=gene785;Dbxref=NCBI_GP:BAG33281.1;Name=BAG33281.1;gbkey=CDS;product=conserved hypothetical protein;protein_id=BAG33281.1;transl_table=11
AP009380.1	DDBJ	gene	835036	835353	.	+	.	ID=gene786;Name=PGN_0763;gbkey=Gene;gene_biotype=protein_coding;locus_tag=PGN_0763
AP009380.1	DDBJ	CDS	835036	835353	.	+	0	ID=cds762;Parent=gene786;Dbxref=NCBI_GP:BAG33282.1;Name=BAG33282.1;gbkey=CDS;product=conserved hypothetical protein;protein_id=BAG33282.1;transl_table=11
AP009380.1	DDBJ	gene	835634	836236	.	+	.	ID=gene787;Name=PGN_0764;gbkey=Gene;gene_biotype=protein_coding;locus_tag=PGN_0764
AP009380.1	DDBJ	CDS	835634	836236	.	+	0	ID=cds763;Parent=gene787;Dbxref=NCBI_GP:BAG33283.1;Name=BAG33283.1;gbkey=CDS;product=putative riboflavin synthase alpha subunit;protein_id=BAG33283.1;transl_table=11
AP009380.1	DDBJ	gene	836233	836784	.	+	.	ID=gene788;Name=PGN_0765;gbkey=Gene;gene_biotype=protein_coding;locus_tag=PGN_0765
AP009380.1	DDBJ	CDS	836233	836784	.	+	0	ID=cds764;Parent=gene788;Dbxref=NCBI_GP:BAG33284.1;Name=BAG33284.1;gbkey=CDS;product=probable nitroreductase;protein_id=BAG33284.1;transl_table=11
AP009380.1	DDBJ	gene	836843	838057	.	+	.	ID=gene789;Name=PGN_0766;gbkey=Gene;gene_biotype=protein_coding;locus_tag=PGN_0766
AP009380.1	DDBJ	CDS	836843	838057	.	+	0	ID=cds765;Parent=gene789;Dbxref=NCBI_GP:BAG33285.1;Name=BAG33285.1;gbkey=CDS;product=aminotransferase class V;protein_id=BAG33285.1;transl_table=11
AP009380.1	DDBJ	gene	838068	838673	.	+	.	ID=gene790;Name=PGN_0767;gbkey=Gene;gene_biotype=protein_coding;locus_tag=PGN_0767
AP009380.1	DDBJ	CDS	838068	838673	.	+	0	ID=cds766;Parent=gene790;Dbxref=NCBI_GP:BAG33286.1;Name=BAG33286.1;gbkey=CDS;product=putative ribonuclease HII;protein_id=BAG33286.1;transl_table=11
AP009380.1	DDBJ	gene	838648	838926	.	+	.	ID=gene791;Name=PGN_0768;gbkey=Gene;gene_biotype=protein_coding;locus_tag=PGN_0768
AP009380.1	DDBJ	CDS	838648	838926	.	+	0	ID=cds767;Parent=gene791;Dbxref=NCBI_GP:BAG33287.1;Name=BAG33287.1;gbkey=CDS;product=conserved hypothetical protein;protein_id=BAG33287.1;transl_table=11
AP009380.1	DDBJ	gene	838923	839375	.	+	.	ID=gene792;Name=PGN_0769;gbkey=Gene;gene_biotype=protein_coding;locus_tag=PGN_0769
AP009380.1	DDBJ	CDS	838923	839375	.	+	0	ID=cds768;Parent=gene792;Dbxref=NCBI_GP:BAG33288.1;Name=BAG33288.1;gbkey=CDS;product=putative cytosine/adenosine deaminase;protein_id=BAG33288.1;transl_table=11
AP009380.1	DDBJ	gene	839407	840321	.	+	.	ID=gene793;Name=PGN_0770;gbkey=Gene;gene_biotype=protein_coding;locus_tag=PGN_0770
AP009380.1	DDBJ	CDS	839407	840321	.	+	0	ID=cds769;Parent=gene793;Dbxref=NCBI_GP:BAG33289.1;Name=BAG33289.1;gbkey=CDS;product=conserved hypothetical protein;protein_id=BAG33289.1;transl_table=11
AP009380.1	DDBJ	gene	840296	840865	.	+	.	ID=gene794;Name=PGN_0771;gbkey=Gene;gene_biotype=protein_coding;locus_tag=PGN_0771
AP009380.1	DDBJ	CDS	840296	840865	.	+	0	ID=cds770;Parent=gene794;Dbxref=NCBI_GP:BAG33290.1;Name=BAG33290.1;gbkey=CDS;product=conserved hypothetical protein;protein_id=BAG33290.1;transl_table=11
AP009380.1	DDBJ	gene	841665	842429	.	-	.	ID=gene795;Name=PGN_0772;gbkey=Gene;gene_biotype=protein_coding;locus_tag=PGN_0772
AP009380.1	DDBJ	CDS	841665	842429	.	-	0	ID=cds771;Parent=gene795;Dbxref=NCBI_GP:BAG33291.1;Name=BAG33291.1;gbkey=CDS;product=probable tRNA/rRNA methyltransferase;protein_id=BAG33291.1;transl_table=11
AP009380.1	DDBJ	gene	842514	842912	.	-	.	ID=gene796;Name=PGN_0773;gbkey=Gene;gene_biotype=protein_coding;locus_tag=PGN_0773
AP009380.1	DDBJ	CDS	842514	842912	.	-	0	ID=cds772;Parent=gene796;Dbxref=NCBI_GP:BAG33292.1;Name=BAG33292.1;gbkey=CDS;product=putative lactoylglutathione lyase;protein_id=BAG33292.1;transl_table=11
AP009380.1	DDBJ	gene	843068	844405	.	-	.	ID=gene797;Name=PGN_0774;gbkey=Gene;gene_biotype=protein_coding;locus_tag=PGN_0774
AP009380.1	DDBJ	CDS	843068	844405	.	-	0	ID=cds773;Parent=gene797;Dbxref=NCBI_GP:BAG33293.1;Name=BAG33293.1;gbkey=CDS;product=two-component system sensor histidine kinase;protein_id=BAG33293.1;transl_table=11
AP009380.1	DDBJ	gene	844431	845825	.	-	.	ID=gene798;Name=PGN_0775;gbkey=Gene;gene_biotype=protein_coding;locus_tag=PGN_0775
AP009380.1	DDBJ	CDS	844431	845825	.	-	0	ID=cds774;Parent=gene798;Dbxref=NCBI_GP:BAG33294.1;Name=BAG33294.1;gbkey=CDS;product=two-component system response regulator;protein_id=BAG33294.1;transl_table=11
AP009380.1	DDBJ	mobile_genetic_element	845886	846236	.	+	.	ID=id147;gbkey=mobile_element;mobile_element_type=MITE:PgRS_08
AP009380.1	DDBJ	inverted_repeat	845886	845897	.	+	.	ID=id148;Note=12nt inverted repeat;gbkey=repeat_region;rpt_type=inverted
AP009380.1	DDBJ	gene	846070	846186	.	-	.	ID=gene799;Name=PGN_0776;gbkey=Gene;gene_biotype=protein_coding;locus_tag=PGN_0776
AP009380.1	DDBJ	CDS	846070	846186	.	-	0	ID=cds775;Parent=gene799;Dbxref=NCBI_GP:BAG33295.1;Name=BAG33295.1;gbkey=CDS;product=conserved hypothetical protein;protein_id=BAG33295.1;transl_table=11
AP009380.1	DDBJ	inverted_repeat	846225	846236	.	-	.	ID=id149;Note=12nt inverted repeat;gbkey=repeat_region;rpt_type=inverted
AP009380.1	DDBJ	gene	846341	846417	.	-	.	ID=gene800;Name=PGN_t0019;gbkey=Gene;gene_biotype=tRNA;locus_tag=PGN_t0019
AP009380.1	DDBJ	tRNA	846341	846417	.	-	.	ID=rna24;Parent=gene800;gbkey=tRNA;product=tRNA-Arg
AP009380.1	DDBJ	exon	846341	846417	.	-	.	ID=id150;Parent=rna24;gbkey=tRNA;product=tRNA-Arg
AP009380.1	DDBJ	gene	846478	847224	.	-	.	ID=gene801;Name=PGN_0777;gbkey=Gene;gene_biotype=protein_coding;locus_tag=PGN_0777
AP009380.1	DDBJ	CDS	846478	847224	.	-	0	ID=cds776;Parent=gene801;Dbxref=NCBI_GP:BAG33296.1;Name=BAG33296.1;gbkey=CDS;product=probable glycosyl transferase;protein_id=BAG33296.1;transl_table=11
AP009380.1	DDBJ	gene	847377	848111	.	-	.	ID=gene802;Name=porT;gbkey=Gene;gene=porT;gene_biotype=protein_coding;locus_tag=PGN_0778
AP009380.1	DDBJ	CDS	847377	848111	.	-	0	ID=cds777;Parent=gene802;Dbxref=NCBI_GP:BAG33297.1;Name=BAG33297.1;gbkey=CDS;gene=porT;product=Por secretion system protein porT/sprT;protein_id=BAG33297.1;transl_table=11
AP009380.1	DDBJ	gene	848250	848900	.	+	.	ID=gene803;Name=PGN_0779;gbkey=Gene;gene_biotype=protein_coding;locus_tag=PGN_0779
AP009380.1	DDBJ	CDS	848250	848900	.	+	0	ID=cds778;Parent=gene803;Dbxref=NCBI_GP:BAG33298.1;Name=BAG33298.1;gbkey=CDS;product=probable uracil phosphoribosyltransferase;protein_id=BAG33298.1;transl_table=11
AP009380.1	DDBJ	gene	848884	850791	.	+	.	ID=gene804;Name=prtQ;gbkey=Gene;gene=prtQ;gene_biotype=protein_coding;locus_tag=PGN_0780
AP009380.1	DDBJ	CDS	848884	850791	.	+	0	ID=cds779;Parent=gene804;Dbxref=NCBI_GP:BAG33299.1;Name=BAG33299.1;gbkey=CDS;gene=prtQ;product=PrtQ%2C protease;protein_id=BAG33299.1;transl_table=11
AP009380.1	DDBJ	gene	851527	853893	.	+	.	ID=gene805;Name=PGN_0781;gbkey=Gene;gene_biotype=protein_coding;locus_tag=PGN_0781
AP009380.1	DDBJ	CDS	851527	853893	.	+	0	ID=cds780;Parent=gene805;Dbxref=NCBI_GP:BAG33300.1;Name=BAG33300.1;gbkey=CDS;product=DNA topoisomerase I;protein_id=BAG33300.1;transl_table=11
AP009380.1	DDBJ	gene	853897	854655	.	+	.	ID=gene806;Name=PGN_0782;gbkey=Gene;gene_biotype=protein_coding;locus_tag=PGN_0782
AP009380.1	DDBJ	CDS	853897	854655	.	+	0	ID=cds781;Parent=gene806;Dbxref=NCBI_GP:BAG33301.1;Name=BAG33301.1;gbkey=CDS;product=putative tRNA pseudouridine synthase A;protein_id=BAG33301.1;transl_table=11
AP009380.1	DDBJ	mobile_genetic_element	855041	855313	.	-	.	ID=id151;gbkey=mobile_element;mobile_element_type=transposon:partial_MITE700_06
AP009380.1	DDBJ	gene	855387	855869	.	+	.	ID=gene807;Name=PGN_0783;gbkey=Gene;gene_biotype=protein_coding;locus_tag=PGN_0783
AP009380.1	DDBJ	CDS	855387	855869	.	+	0	ID=cds782;Parent=gene807;Dbxref=NCBI_GP:BAG33302.1;Name=BAG33302.1;gbkey=CDS;product=putative DNA-binding protein histone-like family;protein_id=BAG33302.1;transl_table=11
AP009380.1	DDBJ	gene	856085	857338	.	+	.	ID=gene808;Name=PGN_0784;gbkey=Gene;gene_biotype=protein_coding;locus_tag=PGN_0784
AP009380.1	DDBJ	CDS	856085	857338	.	+	0	ID=cds783;Parent=gene808;Dbxref=NCBI_GP:BAG33303.1;Name=BAG33303.1;gbkey=CDS;product=hypothetical protein;protein_id=BAG33303.1;transl_table=11
AP009380.1	DDBJ	gene	857556	857897	.	+	.	ID=gene809;Name=PGN_0785;gbkey=Gene;gene_biotype=protein_coding;locus_tag=PGN_0785
AP009380.1	DDBJ	CDS	857556	857897	.	+	0	ID=cds784;Parent=gene809;Dbxref=NCBI_GP:BAG33304.1;Name=BAG33304.1;gbkey=CDS;product=hypothetical protein;protein_id=BAG33304.1;transl_table=11
AP009380.1	DDBJ	gene	858011	859363	.	-	.	ID=gene810;Name=PGN_0786;gbkey=Gene;gene_biotype=protein_coding;locus_tag=PGN_0786
AP009380.1	DDBJ	CDS	858011	859363	.	-	0	ID=cds785;Parent=gene810;Dbxref=NCBI_GP:BAG33305.1;Name=BAG33305.1;gbkey=CDS;product=conserved hypothetical protein;protein_id=BAG33305.1;transl_table=11
AP009380.1	DDBJ	gene	859413	860060	.	-	.	ID=gene811;Name=PGN_0787;gbkey=Gene;gene_biotype=protein_coding;locus_tag=PGN_0787
AP009380.1	DDBJ	CDS	859413	860060	.	-	0	ID=cds786;Parent=gene811;Dbxref=NCBI_GP:BAG33306.1;Name=BAG33306.1;gbkey=CDS;product=conserved hypothetical protein;protein_id=BAG33306.1;transl_table=11
AP009380.1	DDBJ	gene	860157	862283	.	-	.	ID=gene812;Name=PGN_0788;gbkey=Gene;gene_biotype=protein_coding;locus_tag=PGN_0788
AP009380.1	DDBJ	CDS	860157	862283	.	-	0	ID=cds787;Parent=gene812;Dbxref=NCBI_GP:BAG33307.1;Name=BAG33307.1;gbkey=CDS;product=peptidyl-dipeptidase;protein_id=BAG33307.1;transl_table=11
AP009380.1	DDBJ	gene	862322	864460	.	-	.	ID=gene813;Name=PGN_0789;gbkey=Gene;gene_biotype=protein_coding;locus_tag=PGN_0789
AP009380.1	DDBJ	CDS	862322	864460	.	-	0	ID=cds788;Parent=gene813;Dbxref=NCBI_GP:BAG33308.1;Name=BAG33308.1;gbkey=CDS;product=conserved hypothetical protein;protein_id=BAG33308.1;transl_table=11
AP009380.1	DDBJ	mobile_genetic_element	864580	865649	.	+	.	ID=id152;gbkey=mobile_element;mobile_element_type=insertion sequence:ISPg3_08
AP009380.1	DDBJ	inverted_repeat	864580	864591	.	+	.	ID=id153;Note=12nt inverted repeat;gbkey=repeat_region;rpt_type=inverted
AP009380.1	DDBJ	gene	864734	865636	.	+	.	ID=gene814;Name=PGN_0790;gbkey=Gene;gene_biotype=protein_coding;locus_tag=PGN_0790
AP009380.1	DDBJ	CDS	864734	865636	.	+	0	ID=cds789;Parent=gene814;Dbxref=NCBI_GP:BAG33309.1;Name=BAG33309.1;gbkey=CDS;product=transposase in ISPg3;protein_id=BAG33309.1;transl_table=11
AP009380.1	DDBJ	inverted_repeat	865638	865649	.	-	.	ID=id154;Note=12nt inverted repeat;gbkey=repeat_region;rpt_type=inverted
AP009380.1	DDBJ	gene	866097	867569	.	+	.	ID=gene815;Name=PGN_0791;gbkey=Gene;gene_biotype=protein_coding;locus_tag=PGN_0791
AP009380.1	DDBJ	CDS	866097	867569	.	+	0	ID=cds790;Parent=gene815;Dbxref=NCBI_GP:BAG33310.1;Name=BAG33310.1;gbkey=CDS;product=putative cell division trigger factor;protein_id=BAG33310.1;transl_table=11
AP009380.1	DDBJ	gene	868221	870545	.	-	.	ID=gene816;Name=PGN_0792;gbkey=Gene;gene_biotype=protein_coding;locus_tag=PGN_0792
AP009380.1	DDBJ	CDS	868221	870545	.	-	0	ID=cds791;Parent=gene816;Dbxref=NCBI_GP:BAG33311.1;Name=BAG33311.1;gbkey=CDS;product=polyribonucleotide nucleotidyltransferase;protein_id=BAG33311.1;transl_table=11
AP009380.1	DDBJ	gene	870605	873298	.	-	.	ID=gene817;Name=PGN_0793;gbkey=Gene;gene_biotype=protein_coding;locus_tag=PGN_0793
AP009380.1	DDBJ	CDS	870605	873298	.	-	0	ID=cds792;Parent=gene817;Dbxref=NCBI_GP:BAG33312.1;Name=BAG33312.1;gbkey=CDS;product=4-alpha-glucanotransferase;protein_id=BAG33312.1;transl_table=11
AP009380.1	DDBJ	gene	873323	874429	.	-	.	ID=gene818;Name=PGN_0794;gbkey=Gene;gene_biotype=protein_coding;locus_tag=PGN_0794
AP009380.1	DDBJ	CDS	873323	874429	.	-	0	ID=cds793;Parent=gene818;Dbxref=NCBI_GP:BAG33313.1;Name=BAG33313.1;gbkey=CDS;product=conserved hypothetical protein;protein_id=BAG33313.1;transl_table=11
AP009380.1	DDBJ	gene	874603	876744	.	-	.	ID=gene819;Name=PGN_0795;gbkey=Gene;gene_biotype=protein_coding;locus_tag=PGN_0795
AP009380.1	DDBJ	CDS	874603	876744	.	-	0	ID=cds794;Parent=gene819;Dbxref=NCBI_GP:BAG33314.1;Name=BAG33314.1;gbkey=CDS;product=conserved hypothetical protein;protein_id=BAG33314.1;transl_table=11
AP009380.1	DDBJ	gene	877005	877154	.	+	.	ID=gene820;Name=PGN_0796;gbkey=Gene;gene_biotype=protein_coding;locus_tag=PGN_0796
AP009380.1	DDBJ	CDS	877005	877154	.	+	0	ID=cds795;Parent=gene820;Dbxref=NCBI_GP:BAG33315.1;Name=BAG33315.1;gbkey=CDS;product=hypothetical protein;protein_id=BAG33315.1;transl_table=11
AP009380.1	DDBJ	gene	877161	877298	.	+	.	ID=gene821;Name=PGN_0797;gbkey=Gene;gene_biotype=protein_coding;locus_tag=PGN_0797
AP009380.1	DDBJ	CDS	877161	877298	.	+	0	ID=cds796;Parent=gene821;Dbxref=NCBI_GP:BAG33316.1;Name=BAG33316.1;gbkey=CDS;product=conserved hypothetical protein;protein_id=BAG33316.1;transl_table=11
AP009380.1	DDBJ	gene	877785	878915	.	-	.	ID=gene822;Name=PGN_0798;gbkey=Gene;gene_biotype=protein_coding;locus_tag=PGN_0798
AP009380.1	DDBJ	CDS	877785	878915	.	-	0	ID=cds797;Parent=gene822;Dbxref=NCBI_GP:BAG33317.1;Name=BAG33317.1;gbkey=CDS;product=conserved hypothetical protein;protein_id=BAG33317.1;transl_table=11
AP009380.1	DDBJ	gene	879184	879261	.	+	.	ID=gene823;Name=PGN_t0020;gbkey=Gene;gene_biotype=tRNA;locus_tag=PGN_t0020
AP009380.1	DDBJ	tRNA	879184	879261	.	+	.	ID=rna25;Parent=gene823;gbkey=tRNA;product=tRNA-Pro
AP009380.1	DDBJ	exon	879184	879261	.	+	.	ID=id155;Parent=rna25;gbkey=tRNA;product=tRNA-Pro
AP009380.1	DDBJ	gene	879406	881127	.	-	.	ID=gene824;Name=PGN_0799;gbkey=Gene;gene_biotype=protein_coding;locus_tag=PGN_0799
AP009380.1	DDBJ	CDS	879406	881127	.	-	0	ID=cds798;Parent=gene824;Dbxref=NCBI_GP:BAG33318.1;Name=BAG33318.1;gbkey=CDS;product=putative acyl-CoA dehydrogenase;protein_id=BAG33318.1;transl_table=11
AP009380.1	DDBJ	gene	881139	882158	.	-	.	ID=gene825;Name=PGN_0800;gbkey=Gene;gene_biotype=protein_coding;locus_tag=PGN_0800
AP009380.1	DDBJ	CDS	881139	882158	.	-	0	ID=cds799;Parent=gene825;Dbxref=NCBI_GP:BAG33319.1;Name=BAG33319.1;gbkey=CDS;product=putative electron transfer flavoprotein alpha subunit;protein_id=BAG33319.1;transl_table=11
AP009380.1	DDBJ	gene	882167	883033	.	-	.	ID=gene826;Name=PGN_0801;gbkey=Gene;gene_biotype=protein_coding;locus_tag=PGN_0801
AP009380.1	DDBJ	CDS	882167	883033	.	-	0	ID=cds800;Parent=gene826;Dbxref=NCBI_GP:BAG33320.1;Name=BAG33320.1;gbkey=CDS;product=probable electron transfer flavoprotein beta subunit;protein_id=BAG33320.1;transl_table=11
AP009380.1	DDBJ	gene	883124	883843	.	-	.	ID=gene827;Name=PGN_0802;gbkey=Gene;gene_biotype=protein_coding;locus_tag=PGN_0802
AP009380.1	DDBJ	CDS	883124	883843	.	-	0	ID=cds801;Parent=gene827;Dbxref=NCBI_GP:BAG33321.1;Name=BAG33321.1;gbkey=CDS;product=probable glycoprotease;protein_id=BAG33321.1;transl_table=11
AP009380.1	DDBJ	gene	884073	884546	.	-	.	ID=gene828;Name=PGN_0803;gbkey=Gene;gene_biotype=protein_coding;locus_tag=PGN_0803
AP009380.1	DDBJ	CDS	884073	884546	.	-	0	ID=cds802;Parent=gene828;Dbxref=NCBI_GP:BAG33322.1;Name=BAG33322.1;gbkey=CDS;product=conserved hypothetical protein;protein_id=BAG33322.1;transl_table=11
AP009380.1	DDBJ	gene	884562	885176	.	-	.	ID=gene829;Name=PGN_0804;gbkey=Gene;gene_biotype=protein_coding;locus_tag=PGN_0804
AP009380.1	DDBJ	CDS	884562	885176	.	-	0	ID=cds803;Parent=gene829;Dbxref=NCBI_GP:BAG33323.1;Name=BAG33323.1;gbkey=CDS;product=conserved hypothetical protein;protein_id=BAG33323.1;transl_table=11
AP009380.1	DDBJ	gene	885212	885682	.	-	.	ID=gene830;Name=PGN_0805;gbkey=Gene;gene_biotype=protein_coding;locus_tag=PGN_0805
AP009380.1	DDBJ	CDS	885212	885682	.	-	0	ID=cds804;Parent=gene830;Dbxref=NCBI_GP:BAG33324.1;Name=BAG33324.1;gbkey=CDS;product=conserved hypothetical protein;protein_id=BAG33324.1;transl_table=11
AP009380.1	DDBJ	gene	885691	886503	.	-	.	ID=gene831;Name=PGN_0806;gbkey=Gene;gene_biotype=protein_coding;locus_tag=PGN_0806
AP009380.1	DDBJ	CDS	885691	886503	.	-	0	ID=cds805;Parent=gene831;Dbxref=NCBI_GP:BAG33325.1;Name=BAG33325.1;gbkey=CDS;product=putative MotA/TolQ/ExbB proton channel protein;protein_id=BAG33325.1;transl_table=11
AP009380.1	DDBJ	gene	886571	886658	.	-	.	ID=gene832;Name=PGN_t0021;gbkey=Gene;gene_biotype=tRNA;locus_tag=PGN_t0021
AP009380.1	DDBJ	tRNA	886571	886658	.	-	.	ID=rna26;Parent=gene832;gbkey=tRNA;product=tRNA-Ser
AP009380.1	DDBJ	exon	886571	886658	.	-	.	ID=id156;Parent=rna26;gbkey=tRNA;product=tRNA-Ser
AP009380.1	DDBJ	gene	886851	887678	.	-	.	ID=gene833;Name=PGN_0807;gbkey=Gene;gene_biotype=protein_coding;locus_tag=PGN_0807
AP009380.1	DDBJ	CDS	886851	887678	.	-	0	ID=cds806;Parent=gene833;Dbxref=NCBI_GP:BAG33326.1;Name=BAG33326.1;gbkey=CDS;product=putative DNAse related protein;protein_id=BAG33326.1;transl_table=11
AP009380.1	DDBJ	gene	887725	888702	.	-	.	ID=gene834;Name=PGN_0808;gbkey=Gene;gene_biotype=protein_coding;locus_tag=PGN_0808
AP009380.1	DDBJ	CDS	887725	888702	.	-	0	ID=cds807;Parent=gene834;Dbxref=NCBI_GP:BAG33327.1;Name=BAG33327.1;gbkey=CDS;product=probable isoprenyl synthetase;protein_id=BAG33327.1;transl_table=11
AP009380.1	DDBJ	gene	888873	889565	.	-	.	ID=gene835;Name=PGN_0809;gbkey=Gene;gene_biotype=protein_coding;locus_tag=PGN_0809
AP009380.1	DDBJ	CDS	888873	889565	.	-	0	ID=cds808;Parent=gene835;Dbxref=NCBI_GP:BAG33328.1;Name=BAG33328.1;gbkey=CDS;product=putative TonB protein;protein_id=BAG33328.1;transl_table=11
AP009380.1	DDBJ	gene	889699	889941	.	+	.	ID=gene836;Name=PGN_0810;gbkey=Gene;gene_biotype=protein_coding;locus_tag=PGN_0810
AP009380.1	DDBJ	CDS	889699	889941	.	+	0	ID=cds809;Parent=gene836;Dbxref=NCBI_GP:BAG33329.1;Name=BAG33329.1;gbkey=CDS;product=conserved hypothetical protein;protein_id=BAG33329.1;transl_table=11
AP009380.1	DDBJ	gene	890017	892635	.	-	.	ID=gene837;Name=PGN_0811;gbkey=Gene;gene_biotype=protein_coding;locus_tag=PGN_0811
AP009380.1	DDBJ	CDS	890017	892635	.	-	0	ID=cds810;Parent=gene837;Dbxref=NCBI_GP:BAG33330.1;Name=BAG33330.1;gbkey=CDS;product=conserved hypothetical protein;protein_id=BAG33330.1;transl_table=11
AP009380.1	DDBJ	gene	892676	893392	.	-	.	ID=gene838;Name=PGN_0812;gbkey=Gene;gene_biotype=protein_coding;locus_tag=PGN_0812
AP009380.1	DDBJ	CDS	892676	893392	.	-	0	ID=cds811;Parent=gene838;Dbxref=NCBI_GP:BAG33331.1;Name=BAG33331.1;gbkey=CDS;product=conserved hypothetical protein;protein_id=BAG33331.1;transl_table=11
AP009380.1	DDBJ	gene	893373	894557	.	-	.	ID=gene839;Name=PGN_0813;gbkey=Gene;gene_biotype=protein_coding;locus_tag=PGN_0813
AP009380.1	DDBJ	CDS	893373	894557	.	-	0	ID=cds812;Parent=gene839;Dbxref=NCBI_GP:BAG33332.1;Name=BAG33332.1;gbkey=CDS;product=GTP-binding protein;protein_id=BAG33332.1;transl_table=11
AP009380.1	DDBJ	gene	894567	895151	.	-	.	ID=gene840;Name=PGN_0814;gbkey=Gene;gene_biotype=protein_coding;locus_tag=PGN_0814
AP009380.1	DDBJ	CDS	894567	895151	.	-	0	ID=cds813;Parent=gene840;Dbxref=NCBI_GP:BAG33333.1;Name=BAG33333.1;gbkey=CDS;product=probable adenylate kinase;protein_id=BAG33333.1;transl_table=11
AP009380.1	DDBJ	gene	895152	895688	.	-	.	ID=gene841;Name=PGN_0815;gbkey=Gene;gene_biotype=protein_coding;locus_tag=PGN_0815
AP009380.1	DDBJ	CDS	895152	895688	.	-	0	ID=cds814;Parent=gene841;Dbxref=NCBI_GP:BAG33334.1;Name=BAG33334.1;gbkey=CDS;product=putative hypoxanthine phosphoribosyltransferase;protein_id=BAG33334.1;transl_table=11
AP009380.1	DDBJ	gene	896282	898279	.	+	.	ID=gene842;Name=PGN_0816;gbkey=Gene;gene_biotype=protein_coding;locus_tag=PGN_0816
AP009380.1	DDBJ	CDS	896282	898279	.	+	0	ID=cds815;Parent=gene842;Dbxref=NCBI_GP:BAG33335.1;Name=BAG33335.1;gbkey=CDS;product=fructose-1%2C6-bisphosphatase;protein_id=BAG33335.1;transl_table=11
AP009380.1	DDBJ	gene	898435	900789	.	+	.	ID=gene843;Name=PGN_0817;gbkey=Gene;gene_biotype=protein_coding;locus_tag=PGN_0817
AP009380.1	DDBJ	CDS	898435	900789	.	+	0	ID=cds816;Parent=gene843;Dbxref=NCBI_GP:BAG33336.1;Name=BAG33336.1;gbkey=CDS;product=penicillin-binding protein 1A;protein_id=BAG33336.1;transl_table=11
AP009380.1	DDBJ	gene	900837	901547	.	+	.	ID=gene844;Name=PGN_0818;gbkey=Gene;gene_biotype=protein_coding;locus_tag=PGN_0818
AP009380.1	DDBJ	CDS	900837	901547	.	+	0	ID=cds817;Parent=gene844;Dbxref=NCBI_GP:BAG33337.1;Name=BAG33337.1;gbkey=CDS;product=conserved hypothetical protein;protein_id=BAG33337.1;transl_table=11
AP009380.1	DDBJ	gene	901712	904489	.	-	.	ID=gene845;Name=PGN_0819;gbkey=Gene;gene_biotype=protein_coding;locus_tag=PGN_0819
AP009380.1	DDBJ	CDS	901712	904489	.	-	0	ID=cds818;Parent=gene845;Dbxref=NCBI_GP:BAG33338.1;Name=BAG33338.1;gbkey=CDS;product=leucyl-tRNA synthetase;protein_id=BAG33338.1;transl_table=11
AP009380.1	DDBJ	gene	904586	904750	.	+	.	ID=gene846;Name=PGN_0820;gbkey=Gene;gene_biotype=protein_coding;locus_tag=PGN_0820
AP009380.1	DDBJ	CDS	904586	904750	.	+	0	ID=cds819;Parent=gene846;Dbxref=NCBI_GP:BAG33339.1;Name=BAG33339.1;gbkey=CDS;product=hypothetical protein;protein_id=BAG33339.1;transl_table=11
AP009380.1	DDBJ	gene	905494	905643	.	-	.	ID=gene847;Name=PGN_0821;gbkey=Gene;gene_biotype=protein_coding;locus_tag=PGN_0821
AP009380.1	DDBJ	CDS	905494	905643	.	-	0	ID=cds820;Parent=gene847;Dbxref=NCBI_GP:BAG33340.1;Name=BAG33340.1;gbkey=CDS;product=hypothetical protein;protein_id=BAG33340.1;transl_table=11
AP009380.1	DDBJ	gene	905691	905876	.	+	.	ID=gene848;Name=PGN_0822;gbkey=Gene;gene_biotype=protein_coding;locus_tag=PGN_0822
AP009380.1	DDBJ	CDS	905691	905876	.	+	0	ID=cds821;Parent=gene848;Dbxref=NCBI_GP:BAG33341.1;Name=BAG33341.1;gbkey=CDS;product=conserved hypothetical protein;protein_id=BAG33341.1;transl_table=11
AP009380.1	DDBJ	gene	905888	905960	.	-	.	ID=gene849;Name=PGN_t0022;gbkey=Gene;gene_biotype=tRNA;locus_tag=PGN_t0022
AP009380.1	DDBJ	tRNA	905888	905960	.	-	.	ID=rna27;Parent=gene849;gbkey=tRNA;product=tRNA-Gly
AP009380.1	DDBJ	exon	905888	905960	.	-	.	ID=id157;Parent=rna27;gbkey=tRNA;product=tRNA-Gly
AP009380.1	DDBJ	gene	906026	907585	.	-	.	ID=gene850;Name=PGN_0823;gbkey=Gene;gene_biotype=protein_coding;locus_tag=PGN_0823
AP009380.1	DDBJ	CDS	906026	907585	.	-	0	ID=cds822;Parent=gene850;Dbxref=NCBI_GP:BAG33342.1;Name=BAG33342.1;gbkey=CDS;product=NAD-utilizing dehydrogenases;protein_id=BAG33342.1;transl_table=11
AP009380.1	DDBJ	gene	907570	909021	.	-	.	ID=gene851;Name=PGN_0824;gbkey=Gene;gene_biotype=protein_coding;locus_tag=PGN_0824
AP009380.1	DDBJ	CDS	907570	909021	.	-	0	ID=cds823;Parent=gene851;Dbxref=NCBI_GP:BAG33343.1;Name=BAG33343.1;gbkey=CDS;product=tRNA nucleotidyltransferase;protein_id=BAG33343.1;transl_table=11
AP009380.1	DDBJ	gene	909154	909384	.	-	.	ID=gene852;Name=PGN_0825;gbkey=Gene;gene_biotype=protein_coding;locus_tag=PGN_0825
AP009380.1	DDBJ	CDS	909154	909384	.	-	0	ID=cds824;Parent=gene852;Dbxref=NCBI_GP:BAG33344.1;Name=BAG33344.1;gbkey=CDS;product=conserved hypothetical protein;protein_id=BAG33344.1;transl_table=11
AP009380.1	DDBJ	gene	909661	911010	.	-	.	ID=gene853;Name=PGN_0826;gbkey=Gene;gene_biotype=protein_coding;locus_tag=PGN_0826
AP009380.1	DDBJ	CDS	909661	911010	.	-	0	ID=cds825;Parent=gene853;Dbxref=NCBI_GP:BAG33345.1;Name=BAG33345.1;gbkey=CDS;product=dihydrolipoamide dehydrogenase;protein_id=BAG33345.1;transl_table=11
AP009380.1	DDBJ	gene	911015	911806	.	-	.	ID=gene854;Name=PGN_0827;gbkey=Gene;gene_biotype=protein_coding;locus_tag=PGN_0827
AP009380.1	DDBJ	CDS	911015	911806	.	-	0	ID=cds826;Parent=gene854;Dbxref=NCBI_GP:BAG33346.1;Name=BAG33346.1;gbkey=CDS;product=glucosamine-6-phosphate isomerase;protein_id=BAG33346.1;transl_table=11
AP009380.1	DDBJ	gene	911844	913055	.	-	.	ID=gene855;Name=PGN_0828;gbkey=Gene;gene_biotype=protein_coding;locus_tag=PGN_0828
AP009380.1	DDBJ	CDS	911844	913055	.	-	0	ID=cds827;Parent=gene855;Dbxref=NCBI_GP:BAG33347.1;Name=BAG33347.1;gbkey=CDS;product=flavoprotein;protein_id=BAG33347.1;transl_table=11
AP009380.1	DDBJ	gene	913086	913937	.	-	.	ID=gene856;Name=PGN_0829;gbkey=Gene;gene_biotype=protein_coding;locus_tag=PGN_0829
AP009380.1	DDBJ	CDS	913086	913937	.	-	0	ID=cds828;Parent=gene856;Dbxref=NCBI_GP:BAG33348.1;Name=BAG33348.1;gbkey=CDS;product=putative prolipoprotein diacylglyceryl transferase;protein_id=BAG33348.1;transl_table=11
AP009380.1	DDBJ	gene	913974	914879	.	-	.	ID=gene857;Name=PGN_0830;gbkey=Gene;gene_biotype=protein_coding;locus_tag=PGN_0830
AP009380.1	DDBJ	CDS	913974	914879	.	-	0	ID=cds829;Parent=gene857;Dbxref=NCBI_GP:BAG33349.1;Name=BAG33349.1;gbkey=CDS;product=meso-diaminopimelate D-dehydrogenase;protein_id=BAG33349.1;transl_table=11
AP009380.1	DDBJ	gene	914917	915963	.	-	.	ID=gene858;Name=PGN_0831;gbkey=Gene;gene_biotype=protein_coding;locus_tag=PGN_0831
AP009380.1	DDBJ	CDS	914917	915963	.	-	0	ID=cds830;Parent=gene858;Dbxref=NCBI_GP:BAG33350.1;Name=BAG33350.1;gbkey=CDS;product=probable nitrogen utilization substance protein;protein_id=BAG33350.1;transl_table=11
AP009380.1	DDBJ	gene	916648	924147	.	-	.	ID=gene859;Name=sov;gbkey=Gene;gene=sov;gene_biotype=protein_coding;locus_tag=PGN_0832
AP009380.1	DDBJ	CDS	916648	924147	.	-	0	ID=cds831;Parent=gene859;Dbxref=NCBI_GP:BAG33351.1;Name=BAG33351.1;gbkey=CDS;gene=sov;product=Por secretion system protein sov/gliding motility protein SprA;protein_id=BAG33351.1;transl_table=11
AP009380.1	DDBJ	gene	924187	924795	.	-	.	ID=gene860;Name=ruvA;gbkey=Gene;gene=ruvA;gene_biotype=protein_coding;locus_tag=PGN_0833
AP009380.1	DDBJ	CDS	924187	924795	.	-	0	ID=cds832;Parent=gene860;Dbxref=NCBI_GP:BAG33352.1;Name=BAG33352.1;gbkey=CDS;gene=ruvA;product=probable Holliday junction DNA helicase RuvA;protein_id=BAG33352.1;transl_table=11
AP009380.1	DDBJ	mobile_genetic_element	925090	926429	.	-	.	ID=id158;gbkey=mobile_element;mobile_element_type=insertion sequence:ISPg1_19
AP009380.1	DDBJ	inverted_repeat	925090	925101	.	+	.	ID=id159;Note=12nt inverted repeat;gbkey=repeat_region;rpt_type=inverted
AP009380.1	DDBJ	gene	925239	926324	.	-	.	ID=gene861;Name=PGN_0834;gbkey=Gene;gene_biotype=protein_coding;locus_tag=PGN_0834
AP009380.1	DDBJ	CDS	925239	926324	.	-	0	ID=cds833;Parent=gene861;Dbxref=NCBI_GP:BAG33353.1;Name=BAG33353.1;gbkey=CDS;product=transposase in ISPg1;protein_id=BAG33353.1;transl_table=11
AP009380.1	DDBJ	inverted_repeat	926418	926429	.	-	.	ID=id160;Note=12nt inverted repeat;gbkey=repeat_region;rpt_type=inverted
AP009380.1	DDBJ	gene	926428	926592	.	-	.	ID=gene862;Name=PGN_0835;gbkey=Gene;gene_biotype=protein_coding;locus_tag=PGN_0835
AP009380.1	DDBJ	CDS	926428	926592	.	-	0	ID=cds834;Parent=gene862;Dbxref=NCBI_GP:BAG33354.1;Name=BAG33354.1;gbkey=CDS;product=conserved hypothetical protein;protein_id=BAG33354.1;transl_table=11
AP009380.1	DDBJ	gene	926879	929554	.	-	.	ID=gene863;Name=PGN_0836;gbkey=Gene;gene_biotype=protein_coding;locus_tag=PGN_0836
AP009380.1	DDBJ	CDS	926879	929554	.	-	0	ID=cds835;Parent=gene863;Dbxref=NCBI_GP:BAG33355.1;Name=BAG33355.1;gbkey=CDS;product=conserved hypothetical protein;protein_id=BAG33355.1;transl_table=11
AP009380.1	DDBJ	gene	929571	930287	.	-	.	ID=gene864;Name=PGN_0837;gbkey=Gene;gene_biotype=protein_coding;locus_tag=PGN_0837
AP009380.1	DDBJ	CDS	929571	930287	.	-	0	ID=cds836;Parent=gene864;Dbxref=NCBI_GP:BAG33356.1;Name=BAG33356.1;gbkey=CDS;product=conserved hypothetical protein;protein_id=BAG33356.1;transl_table=11
AP009380.1	DDBJ	gene	930384	930596	.	-	.	ID=gene865;Name=PGN_0838;gbkey=Gene;gene_biotype=protein_coding;locus_tag=PGN_0838
AP009380.1	DDBJ	CDS	930384	930596	.	-	0	ID=cds837;Parent=gene865;Dbxref=NCBI_GP:BAG33357.1;Name=BAG33357.1;gbkey=CDS;product=conserved hypothetical protein;protein_id=BAG33357.1;transl_table=11
AP009380.1	DDBJ	mobile_genetic_element	930861	932043	.	-	.	ID=id161;gbkey=mobile_element;mobile_element_type=insertion sequence:ISPg2_03
AP009380.1	DDBJ	inverted_repeat	930861	930878	.	+	.	ID=id162;Note=18nt inverted repeat;gbkey=repeat_region;rpt_type=inverted
AP009380.1	DDBJ	gene	930874	931980	.	-	.	ID=gene866;Name=PGN_0839;gbkey=Gene;gene_biotype=protein_coding;locus_tag=PGN_0839
AP009380.1	DDBJ	CDS	930874	931980	.	-	0	ID=cds838;Parent=gene866;Dbxref=NCBI_GP:BAG33358.1;Name=BAG33358.1;gbkey=CDS;product=transposase in ISPg2;protein_id=BAG33358.1;transl_table=11
AP009380.1	DDBJ	inverted_repeat	932026	932043	.	-	.	ID=id163;Note=18nt inverted repeat;gbkey=repeat_region;rpt_type=inverted
AP009380.1	DDBJ	gene	932089	932283	.	+	.	ID=gene867;Name=PGN_0840;gbkey=Gene;gene_biotype=protein_coding;locus_tag=PGN_0840
AP009380.1	DDBJ	CDS	932089	932283	.	+	0	ID=cds839;Parent=gene867;Dbxref=NCBI_GP:BAG33359.1;Name=BAG33359.1;gbkey=CDS;product=conserved hypothetical protein;protein_id=BAG33359.1;transl_table=11
AP009380.1	DDBJ	gene	932280	932948	.	+	.	ID=gene868;Name=PGN_0841;gbkey=Gene;gene_biotype=protein_coding;locus_tag=PGN_0841
AP009380.1	DDBJ	CDS	932280	932948	.	+	0	ID=cds840;Parent=gene868;Dbxref=NCBI_GP:BAG33360.1;Name=BAG33360.1;gbkey=CDS;product=putative 4-diphosphocytidyl-2C-methyl-D-erythritol synthase;protein_id=BAG33360.1;transl_table=11
AP009380.1	DDBJ	gene	933331	933407	.	+	.	ID=gene869;Name=PGN_t0023;gbkey=Gene;gene_biotype=tRNA;locus_tag=PGN_t0023
AP009380.1	DDBJ	tRNA	933331	933407	.	+	.	ID=rna28;Parent=gene869;gbkey=tRNA;product=tRNA-Asp
AP009380.1	DDBJ	exon	933331	933407	.	+	.	ID=id164;Parent=rna28;gbkey=tRNA;product=tRNA-Asp
AP009380.1	DDBJ	mobile_genetic_element	933586	934924	.	-	.	ID=id165;gbkey=mobile_element;mobile_element_type=insertion sequence:ISPg1_20
AP009380.1	DDBJ	inverted_repeat	933586	933597	.	+	.	ID=id166;Note=12nt inverted repeat;gbkey=repeat_region;rpt_type=inverted
AP009380.1	DDBJ	gene	933734	934819	.	-	.	ID=gene870;Name=PGN_0842;gbkey=Gene;gene_biotype=protein_coding;locus_tag=PGN_0842
AP009380.1	DDBJ	CDS	933734	934819	.	-	0	ID=cds841;Parent=gene870;Dbxref=NCBI_GP:BAG33361.1;Name=BAG33361.1;gbkey=CDS;product=transposase in ISPg1;protein_id=BAG33361.1;transl_table=11
AP009380.1	DDBJ	inverted_repeat	934913	934924	.	-	.	ID=id167;Note=12nt inverted repeat;gbkey=repeat_region;rpt_type=inverted
AP009380.1	DDBJ	gene	935043	935576	.	+	.	ID=gene871;Name=PGN_0843;gbkey=Gene;gene_biotype=protein_coding;locus_tag=PGN_0843
AP009380.1	DDBJ	CDS	935043	935576	.	+	0	ID=cds842;Parent=gene871;Dbxref=NCBI_GP:BAG33362.1;Name=BAG33362.1;gbkey=CDS;product=conserved hypothetical protein;protein_id=BAG33362.1;transl_table=11
AP009380.1	DDBJ	gene	935603	936061	.	+	.	ID=gene872;Name=PGN_0844;gbkey=Gene;gene_biotype=protein_coding;locus_tag=PGN_0844
AP009380.1	DDBJ	CDS	935603	936061	.	+	0	ID=cds843;Parent=gene872;Dbxref=NCBI_GP:BAG33363.1;Name=BAG33363.1;gbkey=CDS;product=conserved hypothetical protein;protein_id=BAG33363.1;transl_table=11
AP009380.1	DDBJ	gene	936419	936778	.	+	.	ID=gene873;Name=PGN_0845;gbkey=Gene;gene_biotype=protein_coding;locus_tag=PGN_0845
AP009380.1	DDBJ	CDS	936419	936778	.	+	0	ID=cds844;Parent=gene873;Dbxref=NCBI_GP:BAG33364.1;Name=BAG33364.1;gbkey=CDS;product=conserved hypothetical protein;protein_id=BAG33364.1;transl_table=11
AP009380.1	DDBJ	gene	936785	937306	.	+	.	ID=gene874;Name=PGN_0846;gbkey=Gene;gene_biotype=protein_coding;locus_tag=PGN_0846
AP009380.1	DDBJ	CDS	936785	937306	.	+	0	ID=cds845;Parent=gene874;Dbxref=NCBI_GP:BAG33365.1;Name=BAG33365.1;gbkey=CDS;product=conserved hypothetical protein;protein_id=BAG33365.1;transl_table=11
AP009380.1	DDBJ	gene	937319	937546	.	+	.	ID=gene875;Name=PGN_0847;gbkey=Gene;gene_biotype=protein_coding;locus_tag=PGN_0847
AP009380.1	DDBJ	CDS	937319	937546	.	+	0	ID=cds846;Parent=gene875;Dbxref=NCBI_GP:BAG33366.1;Name=BAG33366.1;gbkey=CDS;product=conserved hypothetical protein;protein_id=BAG33366.1;transl_table=11
AP009380.1	DDBJ	gene	937569	937850	.	+	.	ID=gene876;Name=PGN_0848;gbkey=Gene;gene_biotype=protein_coding;locus_tag=PGN_0848
AP009380.1	DDBJ	CDS	937569	937850	.	+	0	ID=cds847;Parent=gene876;Dbxref=NCBI_GP:BAG33367.1;Name=BAG33367.1;gbkey=CDS;product=conserved hypothetical protein;protein_id=BAG33367.1;transl_table=11
AP009380.1	DDBJ	gene	937863	938165	.	+	.	ID=gene877;Name=PGN_0849;gbkey=Gene;gene_biotype=protein_coding;locus_tag=PGN_0849
AP009380.1	DDBJ	CDS	937863	938165	.	+	0	ID=cds848;Parent=gene877;Dbxref=NCBI_GP:BAG33368.1;Name=BAG33368.1;gbkey=CDS;product=conserved hypothetical protein;protein_id=BAG33368.1;transl_table=11
AP009380.1	DDBJ	gene	938178	938309	.	+	.	ID=gene878;Name=PGN_0850;gbkey=Gene;gene_biotype=protein_coding;locus_tag=PGN_0850
AP009380.1	DDBJ	CDS	938178	938309	.	+	0	ID=cds849;Parent=gene878;Dbxref=NCBI_GP:BAG33369.1;Name=BAG33369.1;gbkey=CDS;product=conserved hypothetical protein;protein_id=BAG33369.1;transl_table=11
AP009380.1	DDBJ	gene	938363	938593	.	+	.	ID=gene879;Name=PGN_0851;gbkey=Gene;gene_biotype=protein_coding;locus_tag=PGN_0851
AP009380.1	DDBJ	CDS	938363	938593	.	+	0	ID=cds850;Parent=gene879;Dbxref=NCBI_GP:BAG33370.1;Name=BAG33370.1;gbkey=CDS;product=conserved hypothetical protein;protein_id=BAG33370.1;transl_table=11
AP009380.1	DDBJ	gene	938887	940173	.	-	.	ID=gene880;Name=PGN_0852;gbkey=Gene;gene_biotype=protein_coding;locus_tag=PGN_0852
AP009380.1	DDBJ	CDS	938887	940173	.	-	0	ID=cds851;Parent=gene880;Dbxref=NCBI_GP:BAG33371.1;Name=BAG33371.1;gbkey=CDS;product=immunoreactive 47 kDa antigen;protein_id=BAG33371.1;transl_table=11
AP009380.1	DDBJ	gene	940236	940346	.	+	.	ID=gene881;Name=PGN_0853;gbkey=Gene;gene_biotype=protein_coding;locus_tag=PGN_0853
AP009380.1	DDBJ	CDS	940236	940346	.	+	0	ID=cds852;Parent=gene881;Dbxref=NCBI_GP:BAG33372.1;Name=BAG33372.1;gbkey=CDS;product=conserved hypothetical protein;protein_id=BAG33372.1;transl_table=11
AP009380.1	DDBJ	gene	941025	941138	.	-	.	ID=gene882;Name=PGN_0854;gbkey=Gene;gene_biotype=protein_coding;locus_tag=PGN_0854
AP009380.1	DDBJ	CDS	941025	941138	.	-	0	ID=cds853;Parent=gene882;Dbxref=NCBI_GP:BAG33373.1;Name=BAG33373.1;gbkey=CDS;product=hypothetical protein;protein_id=BAG33373.1;transl_table=11
AP009380.1	DDBJ	gene	941192	941329	.	-	.	ID=gene883;Name=PGN_0855;gbkey=Gene;gene_biotype=protein_coding;locus_tag=PGN_0855
AP009380.1	DDBJ	CDS	941192	941329	.	-	0	ID=cds854;Parent=gene883;Dbxref=NCBI_GP:BAG33374.1;Name=BAG33374.1;gbkey=CDS;product=hypothetical protein;protein_id=BAG33374.1;transl_table=11
AP009380.1	DDBJ	gene	941353	942576	.	-	.	ID=gene884;Name=PGN_0856;gbkey=Gene;gene_biotype=protein_coding;locus_tag=PGN_0856
AP009380.1	DDBJ	CDS	941353	942576	.	-	0	ID=cds855;Parent=gene884;Dbxref=NCBI_GP:BAG33375.1;Name=BAG33375.1;gbkey=CDS;product=putative A/G-specific adenine glycosylase;protein_id=BAG33375.1;transl_table=11
AP009380.1	DDBJ	gene	942626	943564	.	+	.	ID=gene885;Name=PGN_0857;gbkey=Gene;gene_biotype=protein_coding;locus_tag=PGN_0857
AP009380.1	DDBJ	CDS	942626	943564	.	+	0	ID=cds856;Parent=gene885;Dbxref=NCBI_GP:BAG33376.1;Name=BAG33376.1;gbkey=CDS;product=conserved hypothetical protein;protein_id=BAG33376.1;transl_table=11
AP009380.1	DDBJ	gene	943616	944314	.	+	.	ID=gene886;Name=PGN_0858;gbkey=Gene;gene_biotype=protein_coding;locus_tag=PGN_0858
AP009380.1	DDBJ	CDS	943616	944314	.	+	0	ID=cds857;Parent=gene886;Dbxref=NCBI_GP:BAG33377.1;Name=BAG33377.1;gbkey=CDS;product=probable ABC transporter ATP-binding protein;protein_id=BAG33377.1;transl_table=11
AP009380.1	DDBJ	gene	944311	945060	.	+	.	ID=gene887;Name=PGN_0859;gbkey=Gene;gene_biotype=protein_coding;locus_tag=PGN_0859
AP009380.1	DDBJ	CDS	944311	945060	.	+	0	ID=cds858;Parent=gene887;Dbxref=NCBI_GP:BAG33378.1;Name=BAG33378.1;gbkey=CDS;product=probable ABC transporter permease protein;protein_id=BAG33378.1;transl_table=11
AP009380.1	DDBJ	gene	945110	946159	.	+	.	ID=gene888;Name=PGN_0860;gbkey=Gene;gene_biotype=protein_coding;locus_tag=PGN_0860
AP009380.1	DDBJ	CDS	945110	946159	.	+	0	ID=cds859;Parent=gene888;Dbxref=NCBI_GP:BAG33379.1;Name=BAG33379.1;gbkey=CDS;product=conserved hypothetical protein;protein_id=BAG33379.1;transl_table=11
AP009380.1	DDBJ	gene	946343	946996	.	+	.	ID=gene889;Name=PGN_0861;gbkey=Gene;gene_biotype=protein_coding;locus_tag=PGN_0861
AP009380.1	DDBJ	CDS	946343	946996	.	+	0	ID=cds860;Parent=gene889;Dbxref=NCBI_GP:BAG33380.1;Name=BAG33380.1;gbkey=CDS;product=conserved hypothetical protein;protein_id=BAG33380.1;transl_table=11
AP009380.1	DDBJ	gene	947073	949814	.	-	.	ID=gene890;Name=PGN_0862;gbkey=Gene;gene_biotype=protein_coding;locus_tag=PGN_0862
AP009380.1	DDBJ	CDS	947073	949814	.	-	0	ID=cds861;Parent=gene890;Dbxref=NCBI_GP:BAG33381.1;Name=BAG33381.1;gbkey=CDS;product=Type III restriction enzyme%2C res subunit;protein_id=BAG33381.1;transl_table=11
AP009380.1	DDBJ	gene	949807	951441	.	-	.	ID=gene891;Name=PGN_0863;gbkey=Gene;gene_biotype=protein_coding;locus_tag=PGN_0863
AP009380.1	DDBJ	CDS	949807	951441	.	-	0	ID=cds862;Parent=gene891;Dbxref=NCBI_GP:BAG33382.1;Name=BAG33382.1;gbkey=CDS;product=DNA methylase N-4/N-6;protein_id=BAG33382.1;transl_table=11
AP009380.1	DDBJ	mobile_genetic_element	951484	952553	.	+	.	ID=id168;gbkey=mobile_element;mobile_element_type=insertion sequence:ISPg3_09
AP009380.1	DDBJ	inverted_repeat	951484	951495	.	+	.	ID=id169;Note=12nt inverted repeat;gbkey=repeat_region;rpt_type=inverted
AP009380.1	DDBJ	gene	951638	952540	.	+	.	ID=gene892;Name=PGN_0864;gbkey=Gene;gene_biotype=protein_coding;locus_tag=PGN_0864
AP009380.1	DDBJ	CDS	951638	952540	.	+	0	ID=cds863;Parent=gene892;Dbxref=NCBI_GP:BAG33383.1;Name=BAG33383.1;gbkey=CDS;product=transposase in ISPg3;protein_id=BAG33383.1;transl_table=11
AP009380.1	DDBJ	inverted_repeat	952542	952553	.	-	.	ID=id170;Note=12nt inverted repeat;gbkey=repeat_region;rpt_type=inverted
AP009380.1	DDBJ	gene	952701	954218	.	+	.	ID=gene893;Name=PGN_0865;gbkey=Gene;gene_biotype=protein_coding;locus_tag=PGN_0865
AP009380.1	DDBJ	CDS	952701	954218	.	+	0	ID=cds864;Parent=gene893;Dbxref=NCBI_GP:BAG33384.1;Name=BAG33384.1;gbkey=CDS;product=bifunctional phosphoribosylaminoimidazolecarboxamide formyltransferase/IMP cyclohydrolase;protein_id=BAG33384.1;transl_table=11
AP009380.1	DDBJ	gene	954321	955340	.	+	.	ID=gene894;Name=PGN_0866;gbkey=Gene;gene_biotype=protein_coding;locus_tag=PGN_0866
AP009380.1	DDBJ	CDS	954321	955340	.	+	0	ID=cds865;Parent=gene894;Dbxref=NCBI_GP:BAG33385.1;Name=BAG33385.1;gbkey=CDS;product=cell shape-determining protein MreB;protein_id=BAG33385.1;transl_table=11
AP009380.1	DDBJ	gene	955378	956265	.	+	.	ID=gene895;Name=PGN_0867;gbkey=Gene;gene_biotype=protein_coding;locus_tag=PGN_0867
AP009380.1	DDBJ	CDS	955378	956265	.	+	0	ID=cds866;Parent=gene895;Dbxref=NCBI_GP:BAG33386.1;Name=BAG33386.1;gbkey=CDS;product=probable cell shape-determining protein MreC;protein_id=BAG33386.1;transl_table=11
AP009380.1	DDBJ	gene	956265	956783	.	+	.	ID=gene896;Name=PGN_0868;gbkey=Gene;gene_biotype=protein_coding;locus_tag=PGN_0868
AP009380.1	DDBJ	CDS	956265	956783	.	+	0	ID=cds867;Parent=gene896;Dbxref=NCBI_GP:BAG33387.1;Name=BAG33387.1;gbkey=CDS;product=conserved hypothetical protein;protein_id=BAG33387.1;transl_table=11
AP009380.1	DDBJ	gene	956776	958641	.	+	.	ID=gene897;Name=PGN_0869;gbkey=Gene;gene_biotype=protein_coding;locus_tag=PGN_0869
AP009380.1	DDBJ	CDS	956776	958641	.	+	0	ID=cds868;Parent=gene897;Dbxref=NCBI_GP:BAG33388.1;Name=BAG33388.1;gbkey=CDS;product=penicillin-binding protein 2;protein_id=BAG33388.1;transl_table=11
AP009380.1	DDBJ	gene	958631	960088	.	+	.	ID=gene898;Name=PGN_0870;gbkey=Gene;gene_biotype=protein_coding;locus_tag=PGN_0870
AP009380.1	DDBJ	CDS	958631	960088	.	+	0	ID=cds869;Parent=gene898;Dbxref=NCBI_GP:BAG33389.1;Name=BAG33389.1;gbkey=CDS;product=putative rod shape-determining protein RodA;protein_id=BAG33389.1;transl_table=11
AP009380.1	DDBJ	gene	960116	961327	.	-	.	ID=gene899;Name=PGN_0871;gbkey=Gene;gene_biotype=protein_coding;locus_tag=PGN_0871
AP009380.1	DDBJ	CDS	960116	961327	.	-	0	ID=cds870;Parent=gene899;Dbxref=NCBI_GP:BAG33390.1;Name=BAG33390.1;gbkey=CDS;product=conserved hypothetical protein;protein_id=BAG33390.1;transl_table=11
AP009380.1	DDBJ	gene	961559	962017	.	+	.	ID=gene900;Name=PGN_0872;gbkey=Gene;gene_biotype=protein_coding;locus_tag=PGN_0872
AP009380.1	DDBJ	CDS	961559	962017	.	+	0	ID=cds871;Parent=gene900;Dbxref=NCBI_GP:BAG33391.1;Name=BAG33391.1;gbkey=CDS;product=DNA-binding protein histone-like family;protein_id=BAG33391.1;transl_table=11
AP009380.1	DDBJ	gene	962082	962792	.	+	.	ID=gene901;Name=PGN_0873;gbkey=Gene;gene_biotype=protein_coding;locus_tag=PGN_0873
AP009380.1	DDBJ	CDS	962082	962792	.	+	0	ID=cds872;Parent=gene901;Dbxref=NCBI_GP:BAG33392.1;Name=BAG33392.1;gbkey=CDS;product=conserved hypothetical protein;protein_id=BAG33392.1;transl_table=11
AP009380.1	DDBJ	gene	962829	963755	.	+	.	ID=gene902;Name=PGN_0874;gbkey=Gene;gene_biotype=protein_coding;locus_tag=PGN_0874
AP009380.1	DDBJ	CDS	962829	963755	.	+	0	ID=cds873;Parent=gene902;Dbxref=NCBI_GP:BAG33393.1;Name=BAG33393.1;gbkey=CDS;product=conserved hypothetical protein;protein_id=BAG33393.1;transl_table=11
AP009380.1	DDBJ	gene	963939	966518	.	+	.	ID=gene903;Name=gyrA;gbkey=Gene;gene=gyrA;gene_biotype=protein_coding;locus_tag=PGN_0875
AP009380.1	DDBJ	CDS	963939	966518	.	+	0	ID=cds874;Parent=gene903;Dbxref=NCBI_GP:BAG33394.1;Name=BAG33394.1;gbkey=CDS;gene=gyrA;product=DNA gyrase A subunit;protein_id=BAG33394.1;transl_table=11
AP009380.1	DDBJ	gene	966552	967754	.	+	.	ID=gene904;Name=PGN_0876;gbkey=Gene;gene_biotype=protein_coding;locus_tag=PGN_0876
AP009380.1	DDBJ	CDS	966552	967754	.	+	0	ID=cds875;Parent=gene904;Dbxref=NCBI_GP:BAG33395.1;Name=BAG33395.1;gbkey=CDS;product=TPR domain protein;protein_id=BAG33395.1;transl_table=11
AP009380.1	DDBJ	gene	968346	971243	.	+	.	ID=gene905;Name=PGN_0877;gbkey=Gene;gene_biotype=protein_coding;locus_tag=PGN_0877
AP009380.1	DDBJ	CDS	968346	971243	.	+	0	ID=cds876;Parent=gene905;Dbxref=NCBI_GP:BAG33396.1;Name=BAG33396.1;gbkey=CDS;product=SNF2-related helicase;protein_id=BAG33396.1;transl_table=11
AP009380.1	DDBJ	gene	971275	971727	.	+	.	ID=gene906;Name=PGN_0878;gbkey=Gene;gene_biotype=protein_coding;locus_tag=PGN_0878
AP009380.1	DDBJ	CDS	971275	971727	.	+	0	ID=cds877;Parent=gene906;Dbxref=NCBI_GP:BAG33397.1;Name=BAG33397.1;gbkey=CDS;product=hypothetical protein;protein_id=BAG33397.1;transl_table=11
AP009380.1	DDBJ	mobile_genetic_element	971800	972869	.	-	.	ID=id171;gbkey=mobile_element;mobile_element_type=insertion sequence:ISPg3_10
AP009380.1	DDBJ	inverted_repeat	971800	971811	.	+	.	ID=id172;Note=12nt inverted repeat;gbkey=repeat_region;rpt_type=inverted
AP009380.1	DDBJ	gene	971813	972715	.	-	.	ID=gene907;Name=PGN_0879;gbkey=Gene;gene_biotype=protein_coding;locus_tag=PGN_0879
AP009380.1	DDBJ	CDS	971813	972715	.	-	0	ID=cds878;Parent=gene907;Dbxref=NCBI_GP:BAG33398.1;Name=BAG33398.1;gbkey=CDS;product=transposase in ISPg3;protein_id=BAG33398.1;transl_table=11
AP009380.1	DDBJ	inverted_repeat	972858	972869	.	-	.	ID=id173;Note=12nt inverted repeat;gbkey=repeat_region;rpt_type=inverted
AP009380.1	DDBJ	gene	973197	974576	.	-	.	ID=gene908;Name=PGN_0880;gbkey=Gene;gene_biotype=protein_coding;locus_tag=PGN_0880
AP009380.1	DDBJ	CDS	973197	974576	.	-	0	ID=cds879;Parent=gene908;Dbxref=NCBI_GP:BAG33399.1;Name=BAG33399.1;gbkey=CDS;product=tyrosine phenol-lyase;protein_id=BAG33399.1;transl_table=11
AP009380.1	DDBJ	gene	974829	975956	.	-	.	ID=gene909;Name=PGN_0881;gbkey=Gene;gene_biotype=protein_coding;locus_tag=PGN_0881
AP009380.1	DDBJ	CDS	974829	975956	.	-	0	ID=cds880;Parent=gene909;Dbxref=NCBI_GP:BAG33400.1;Name=BAG33400.1;gbkey=CDS;product=conserved hypothetical protein;protein_id=BAG33400.1;transl_table=11
AP009380.1	DDBJ	gene	975971	976837	.	-	.	ID=gene910;Name=PGN_0882;gbkey=Gene;gene_biotype=protein_coding;locus_tag=PGN_0882
AP009380.1	DDBJ	CDS	975971	976837	.	-	0	ID=cds881;Parent=gene910;Dbxref=NCBI_GP:BAG33401.1;Name=BAG33401.1;gbkey=CDS;product=conserved hypothetical protein;protein_id=BAG33401.1;transl_table=11
AP009380.1	DDBJ	gene	976869	977585	.	-	.	ID=gene911;Name=PGN_0883;gbkey=Gene;gene_biotype=protein_coding;locus_tag=PGN_0883
AP009380.1	DDBJ	CDS	976869	977585	.	-	0	ID=cds882;Parent=gene911;Dbxref=NCBI_GP:BAG33402.1;Name=BAG33402.1;gbkey=CDS;product=conserved hypothetical protein;protein_id=BAG33402.1;transl_table=11
AP009380.1	DDBJ	gene	977612	980467	.	-	.	ID=gene912;Name=PGN_0884;gbkey=Gene;gene_biotype=protein_coding;locus_tag=PGN_0884
AP009380.1	DDBJ	CDS	977612	980467	.	-	0	ID=cds883;Parent=gene912;Dbxref=NCBI_GP:BAG33403.1;Name=BAG33403.1;gbkey=CDS;product=organic solvent tolerance protein OstA;protein_id=BAG33403.1;transl_table=11
AP009380.1	DDBJ	gene	980940	981476	.	-	.	ID=gene913;Name=PGN_0885;gbkey=Gene;gene_biotype=protein_coding;locus_tag=PGN_0885
AP009380.1	DDBJ	CDS	980940	981476	.	-	0	ID=cds884;Parent=gene913;Dbxref=NCBI_GP:BAG33404.1;Name=BAG33404.1;gbkey=CDS;product=probable nitroimidazole resistance protein;protein_id=BAG33404.1;transl_table=11
AP009380.1	DDBJ	gene	981739	982704	.	+	.	ID=gene914;Name=PGN_0886;gbkey=Gene;gene_biotype=protein_coding;locus_tag=PGN_0886
AP009380.1	DDBJ	CDS	981739	982704	.	+	0	ID=cds885;Parent=gene914;Dbxref=NCBI_GP:BAG33405.1;Name=BAG33405.1;gbkey=CDS;product=putative cation efflux protein;protein_id=BAG33405.1;transl_table=11
AP009380.1	DDBJ	gene	982701	983093	.	-	.	ID=gene915;Name=PGN_0887;gbkey=Gene;gene_biotype=protein_coding;locus_tag=PGN_0887
AP009380.1	DDBJ	CDS	982701	983093	.	-	0	ID=cds886;Parent=gene915;Dbxref=NCBI_GP:BAG33406.1;Name=BAG33406.1;gbkey=CDS;product=conserved hypothetical protein;protein_id=BAG33406.1;transl_table=11
AP009380.1	DDBJ	gene	983139	983234	.	+	.	ID=gene916;Name=PGN_0888;gbkey=Gene;gene_biotype=protein_coding;locus_tag=PGN_0888
AP009380.1	DDBJ	CDS	983139	983234	.	+	0	ID=cds887;Parent=gene916;Dbxref=NCBI_GP:BAG33407.1;Name=BAG33407.1;gbkey=CDS;product=conserved hypothetical protein;protein_id=BAG33407.1;transl_table=11
AP009380.1	DDBJ	gene	983309	984994	.	-	.	ID=gene917;Name=PGN_0889;gbkey=Gene;gene_biotype=protein_coding;locus_tag=PGN_0889
AP009380.1	DDBJ	CDS	983309	984994	.	-	0	ID=cds888;Parent=gene917;Dbxref=NCBI_GP:BAG33408.1;Name=BAG33408.1;gbkey=CDS;product=potassium uptake protein TrkA;protein_id=BAG33408.1;transl_table=11
AP009380.1	DDBJ	gene	986905	989508	.	+	.	ID=gene918;Name=PGN_0890;gbkey=Gene;gene_biotype=protein_coding;locus_tag=PGN_0890
AP009380.1	DDBJ	CDS	986905	989508	.	+	0	ID=cds889;Parent=gene918;Dbxref=NCBI_GP:BAG33409.1;Name=BAG33409.1;gbkey=CDS;product=putative TonB-dependent outer membrane receptor protein;protein_id=BAG33409.1;transl_table=11
AP009380.1	DDBJ	gene	989941	990882	.	+	.	ID=gene919;Name=PGN_0891;gbkey=Gene;gene_biotype=protein_coding;locus_tag=PGN_0891
AP009380.1	DDBJ	CDS	989941	990882	.	+	0	ID=cds890;Parent=gene919;Dbxref=NCBI_GP:BAG33410.1;Name=BAG33410.1;gbkey=CDS;product=dioxygenase;protein_id=BAG33410.1;transl_table=11
AP009380.1	DDBJ	gene	990928	991068	.	+	.	ID=gene920;Name=PGN_0892;gbkey=Gene;gene_biotype=protein_coding;locus_tag=PGN_0892
AP009380.1	DDBJ	CDS	990928	991068	.	+	0	ID=cds891;Parent=gene920;Dbxref=NCBI_GP:BAG33411.1;Name=BAG33411.1;gbkey=CDS;product=hypothetical protein;protein_id=BAG33411.1;transl_table=11
AP009380.1	DDBJ	gene	991178	992824	.	+	.	ID=gene921;Name=PGN_0893;gbkey=Gene;gene_biotype=protein_coding;locus_tag=PGN_0893
AP009380.1	DDBJ	CDS	991178	992824	.	+	0	ID=cds892;Parent=gene921;Dbxref=NCBI_GP:BAG33412.1;Name=BAG33412.1;gbkey=CDS;product=fumarate hydratase class I anaerobic;protein_id=BAG33412.1;transl_table=11
AP009380.1	DDBJ	gene	992947	994755	.	+	.	ID=gene922;Name=PGN_0894;gbkey=Gene;gene_biotype=protein_coding;locus_tag=PGN_0894
AP009380.1	DDBJ	CDS	992947	994755	.	+	0	ID=cds893;Parent=gene922;Dbxref=NCBI_GP:BAG33413.1;Name=BAG33413.1;gbkey=CDS;product=DNA polymerase III%2C gamma and tau subunits;protein_id=BAG33413.1;transl_table=11
AP009380.1	DDBJ	gene	995192	995362	.	-	.	ID=gene923;Name=PGN_0895;gbkey=Gene;gene_biotype=protein_coding;locus_tag=PGN_0895
AP009380.1	DDBJ	CDS	995192	995362	.	-	0	ID=cds894;Parent=gene923;Dbxref=NCBI_GP:BAG33414.1;Name=BAG33414.1;gbkey=CDS;product=ferredoxin 4Fe-4S;protein_id=BAG33414.1;transl_table=11
AP009380.1	DDBJ	gene	995698	997200	.	-	.	ID=gene924;Name=PGN_0896;gbkey=Gene;gene_biotype=protein_coding;locus_tag=PGN_0896
AP009380.1	DDBJ	CDS	995698	997200	.	-	0	ID=cds895;Parent=gene924;Dbxref=NCBI_GP:BAG33415.1;Name=BAG33415.1;gbkey=CDS;product=probable D-alanyl-D-alanine carboxypeptidase;protein_id=BAG33415.1;transl_table=11
AP009380.1	DDBJ	gene	997197	997397	.	-	.	ID=gene925;Name=PGN_0897;gbkey=Gene;gene_biotype=protein_coding;locus_tag=PGN_0897
AP009380.1	DDBJ	CDS	997197	997397	.	-	0	ID=cds896;Parent=gene925;Dbxref=NCBI_GP:BAG33416.1;Name=BAG33416.1;gbkey=CDS;product=conserved hypothetical protein;protein_id=BAG33416.1;transl_table=11
AP009380.1	DDBJ	gene	997443	999113	.	-	.	ID=gene926;Name=PGN_0898;gbkey=Gene;gene_biotype=protein_coding;locus_tag=PGN_0898
AP009380.1	DDBJ	CDS	997443	999113	.	-	0	ID=cds897;Parent=gene926;Dbxref=NCBI_GP:BAG33417.1;Name=BAG33417.1;gbkey=CDS;product=probable peptidylarginine deiminase;protein_id=BAG33417.1;transl_table=11
AP009380.1	DDBJ	gene	999285	999383	.	-	.	ID=gene927;Name=PGN_0899;gbkey=Gene;gene_biotype=protein_coding;locus_tag=PGN_0899
AP009380.1	DDBJ	CDS	999285	999383	.	-	0	ID=cds898;Parent=gene927;Dbxref=NCBI_GP:BAG33418.1;Name=BAG33418.1;gbkey=CDS;product=conserved hypothetical protein;protein_id=BAG33418.1;transl_table=11
AP009380.1	DDBJ	mobile_genetic_element	1000093	1000197	.	+	.	ID=id174;gbkey=mobile_element;mobile_element_type=transposon:partial_MITEPgRS_09
AP009380.1	DDBJ	inverted_repeat	1000184	1000197	.	-	.	ID=id175;Note=12nt inverted repeat;gbkey=repeat_region;rpt_type=inverted
AP009380.1	DDBJ	gene	1000329	1002860	.	-	.	ID=gene928;Name=PGN_0900;gbkey=Gene;gene_biotype=protein_coding;locus_tag=PGN_0900
AP009380.1	DDBJ	CDS	1000329	1002860	.	-	0	ID=cds899;Parent=gene928;Dbxref=NCBI_GP:BAG33419.1;Name=BAG33419.1;gbkey=CDS;product=thiol protease;protein_id=BAG33419.1;transl_table=11
AP009380.1	DDBJ	gene	1003000	1003485	.	-	.	ID=gene929;Name=PGN_0901;gbkey=Gene;gene_biotype=protein_coding;locus_tag=PGN_0901
AP009380.1	DDBJ	CDS	1003000	1003485	.	-	0	ID=cds900;Parent=gene929;Dbxref=NCBI_GP:BAG33420.1;Name=BAG33420.1;gbkey=CDS;product=putative riboflavin synthase beta subunit;protein_id=BAG33420.1;transl_table=11
AP009380.1	DDBJ	gene	1003577	1004263	.	-	.	ID=gene930;Name=PGN_0902;gbkey=Gene;gene_biotype=protein_coding;locus_tag=PGN_0902
AP009380.1	DDBJ	CDS	1003577	1004263	.	-	0	ID=cds901;Parent=gene930;Dbxref=NCBI_GP:BAG33421.1;Name=BAG33421.1;gbkey=CDS;product=conserved hypothetical protein;protein_id=BAG33421.1;transl_table=11
AP009380.1	DDBJ	gene	1004449	1005132	.	-	.	ID=gene931;Name=fimR;gbkey=Gene;gene=fimR;gene_biotype=protein_coding;locus_tag=PGN_0903
AP009380.1	DDBJ	CDS	1004449	1005132	.	-	0	ID=cds902;Parent=gene931;Dbxref=NCBI_GP:BAG33422.1;Name=BAG33422.1;gbkey=CDS;gene=fimR;product=two-component system response regulator FimR;protein_id=BAG33422.1;transl_table=11
AP009380.1	DDBJ	gene	1005145	1007040	.	-	.	ID=gene932;Name=fimS;gbkey=Gene;gene=fimS;gene_biotype=protein_coding;locus_tag=PGN_0904
AP009380.1	DDBJ	CDS	1005145	1007040	.	-	0	ID=cds903;Parent=gene932;Dbxref=NCBI_GP:BAG33423.1;Name=BAG33423.1;gbkey=CDS;gene=fimS;product=two-component system sensor histidine kinase FimS;protein_id=BAG33423.1;transl_table=11
AP009380.1	DDBJ	gene	1007223	1007921	.	-	.	ID=gene933;Name=PGN_0905;gbkey=Gene;gene_biotype=protein_coding;locus_tag=PGN_0905
AP009380.1	DDBJ	CDS	1007223	1007921	.	-	0	ID=cds904;Parent=gene933;Dbxref=NCBI_GP:BAG33424.1;Name=BAG33424.1;gbkey=CDS;product=putative dihydroorotate dehydrogenase;protein_id=BAG33424.1;transl_table=11
AP009380.1	DDBJ	gene	1007957	1008754	.	-	.	ID=gene934;Name=PGN_0906;gbkey=Gene;gene_biotype=protein_coding;locus_tag=PGN_0906
AP009380.1	DDBJ	CDS	1007957	1008754	.	-	0	ID=cds905;Parent=gene934;Dbxref=NCBI_GP:BAG33425.1;Name=BAG33425.1;gbkey=CDS;product=probable dihydroorotate dehydrogenase electron transfer subunit;protein_id=BAG33425.1;transl_table=11
AP009380.1	DDBJ	gene	1008806	1009246	.	-	.	ID=gene935;Name=PGN_0907;gbkey=Gene;gene_biotype=protein_coding;locus_tag=PGN_0907
AP009380.1	DDBJ	CDS	1008806	1009246	.	-	0	ID=cds906;Parent=gene935;Dbxref=NCBI_GP:BAG33426.1;Name=BAG33426.1;gbkey=CDS;product=conserved hypothetical protein;protein_id=BAG33426.1;transl_table=11
AP009380.1	DDBJ	gene	1010126	1010311	.	-	.	ID=gene936;Name=PGN_0908;gbkey=Gene;gene_biotype=protein_coding;locus_tag=PGN_0908
AP009380.1	DDBJ	CDS	1010126	1010311	.	-	0	ID=cds907;Parent=gene936;Dbxref=NCBI_GP:BAG33427.1;Name=BAG33427.1;gbkey=CDS;product=hypothetical protein;protein_id=BAG33427.1;transl_table=11
AP009380.1	DDBJ	mobile_genetic_element	1010405	1011474	.	-	.	ID=id176;gbkey=mobile_element;mobile_element_type=insertion sequence:ISPg3_11
AP009380.1	DDBJ	inverted_repeat	1010405	1010416	.	+	.	ID=id177;Note=12nt inverted repeat;gbkey=repeat_region;rpt_type=inverted
AP009380.1	DDBJ	gene	1010418	1011320	.	-	.	ID=gene937;Name=PGN_0909;gbkey=Gene;gene_biotype=protein_coding;locus_tag=PGN_0909
AP009380.1	DDBJ	CDS	1010418	1011320	.	-	0	ID=cds908;Parent=gene937;Dbxref=NCBI_GP:BAG33428.1;Name=BAG33428.1;gbkey=CDS;product=transposase in ISPg3;protein_id=BAG33428.1;transl_table=11
AP009380.1	DDBJ	inverted_repeat	1011463	1011474	.	-	.	ID=id178;Note=12nt inverted repeat;gbkey=repeat_region;rpt_type=inverted
AP009380.1	DDBJ	gene	1011518	1012690	.	-	.	ID=gene938;Name=PGN_0910;gbkey=Gene;gene_biotype=protein_coding;locus_tag=PGN_0910
AP009380.1	DDBJ	CDS	1011518	1012690	.	-	0	ID=cds909;Parent=gene938;Dbxref=NCBI_GP:BAG33429.1;Name=BAG33429.1;gbkey=CDS;product=conserved hypothetical protein;protein_id=BAG33429.1;transl_table=11
AP009380.1	DDBJ	gene	1012705	1013355	.	-	.	ID=gene939;Name=PGN_0911;gbkey=Gene;gene_biotype=protein_coding;locus_tag=PGN_0911
AP009380.1	DDBJ	CDS	1012705	1013355	.	-	0	ID=cds910;Parent=gene939;Dbxref=NCBI_GP:BAG33430.1;Name=BAG33430.1;gbkey=CDS;product=putative ribonuclease H;protein_id=BAG33430.1;transl_table=11
AP009380.1	DDBJ	gene	1013383	1014384	.	-	.	ID=gene940;Name=PGN_0912;gbkey=Gene;gene_biotype=protein_coding;locus_tag=PGN_0912
AP009380.1	DDBJ	CDS	1013383	1014384	.	-	0	ID=cds911;Parent=gene940;Dbxref=NCBI_GP:BAG33431.1;Name=BAG33431.1;gbkey=CDS;product=conserved hypothetical protein;protein_id=BAG33431.1;transl_table=11
AP009380.1	DDBJ	gene	1014409	1014948	.	-	.	ID=gene941;Name=PGN_0913;gbkey=Gene;gene_biotype=protein_coding;locus_tag=PGN_0913
AP009380.1	DDBJ	CDS	1014409	1014948	.	-	0	ID=cds912;Parent=gene941;Dbxref=NCBI_GP:BAG33432.1;Name=BAG33432.1;gbkey=CDS;product=putative acetyltransferase;protein_id=BAG33432.1;transl_table=11
AP009380.1	DDBJ	gene	1014957	1016744	.	-	.	ID=gene942;Name=PGN_0914;gbkey=Gene;gene_biotype=protein_coding;locus_tag=PGN_0914
AP009380.1	DDBJ	CDS	1014957	1016744	.	-	0	ID=cds913;Parent=gene942;Dbxref=NCBI_GP:BAG33433.1;Name=BAG33433.1;gbkey=CDS;product=peptidase M24 family;protein_id=BAG33433.1;transl_table=11
AP009380.1	DDBJ	gene	1016793	1018340	.	-	.	ID=gene943;Name=PGN_0915;gbkey=Gene;gene_biotype=protein_coding;locus_tag=PGN_0915
AP009380.1	DDBJ	CDS	1016793	1018340	.	-	0	ID=cds914;Parent=gene943;Dbxref=NCBI_GP:BAG33434.1;Name=BAG33434.1;gbkey=CDS;product=conserved hypothetical protein;protein_id=BAG33434.1;transl_table=11
AP009380.1	DDBJ	gene	1018923	1020845	.	+	.	ID=gene944;Name=dnaK;gbkey=Gene;gene=dnaK;gene_biotype=protein_coding;locus_tag=PGN_0916
AP009380.1	DDBJ	CDS	1018923	1020845	.	+	0	ID=cds915;Parent=gene944;Dbxref=NCBI_GP:BAG33435.1;Name=BAG33435.1;gbkey=CDS;gene=dnaK;product=molecular chaperone DnaK;protein_id=BAG33435.1;transl_table=11
AP009380.1	DDBJ	mobile_genetic_element	1021623	1039207	.	+	.	ID=id179;Note=conjugative transposon;gbkey=mobile_element;mobile_element_type=other:CTnPg3
AP009380.1	DDBJ	gene	1021623	1022885	.	+	.	ID=gene945;Name=PGN_0917;gbkey=Gene;gene_biotype=protein_coding;locus_tag=PGN_0917
AP009380.1	DDBJ	CDS	1021623	1022885	.	+	0	ID=cds916;Parent=gene945;Dbxref=NCBI_GP:BAG33436.1;Name=BAG33436.1;gbkey=CDS;product=tyrosine type site-specific recombinase;protein_id=BAG33436.1;transl_table=11
AP009380.1	DDBJ	mobile_genetic_element	1023426	1024764	.	+	.	ID=id180;gbkey=mobile_element;mobile_element_type=insertion sequence:ISPg1_21
AP009380.1	DDBJ	inverted_repeat	1023426	1023437	.	+	.	ID=id181;Note=12nt inverted repeat;gbkey=repeat_region;rpt_type=inverted
AP009380.1	DDBJ	gene	1023531	1024616	.	+	.	ID=gene946;Name=PGN_0918;gbkey=Gene;gene_biotype=protein_coding;locus_tag=PGN_0918
AP009380.1	DDBJ	CDS	1023531	1024616	.	+	0	ID=cds917;Parent=gene946;Dbxref=NCBI_GP:BAG33437.1;Name=BAG33437.1;gbkey=CDS;product=transposase in ISPg1;protein_id=BAG33437.1;transl_table=11
AP009380.1	DDBJ	inverted_repeat	1024753	1024764	.	-	.	ID=id182;Note=12nt inverted repeat;gbkey=repeat_region;rpt_type=inverted
AP009380.1	DDBJ	gene	1025094	1025738	.	-	.	ID=gene947;Name=PGN_0919;gbkey=Gene;gene_biotype=protein_coding;locus_tag=PGN_0919
AP009380.1	DDBJ	CDS	1025094	1025738	.	-	0	ID=cds918;Parent=gene947;Dbxref=NCBI_GP:BAG33438.1;Name=BAG33438.1;gbkey=CDS;product=hypothetical protein;protein_id=BAG33438.1;transl_table=11
AP009380.1	DDBJ	gene	1026238	1026375	.	+	.	ID=gene948;Name=PGN_0920;gbkey=Gene;gene_biotype=protein_coding;locus_tag=PGN_0920
AP009380.1	DDBJ	CDS	1026238	1026375	.	+	0	ID=cds919;Parent=gene948;Dbxref=NCBI_GP:BAG33439.1;Name=BAG33439.1;gbkey=CDS;product=putative partial excisionase;protein_id=BAG33439.1;transl_table=11
AP009380.1	DDBJ	gene	1026426	1026593	.	+	.	ID=gene949;Name=PGN_0921;gbkey=Gene;gene_biotype=protein_coding;locus_tag=PGN_0921
AP009380.1	DDBJ	CDS	1026426	1026593	.	+	0	ID=cds920;Parent=gene949;Dbxref=NCBI_GP:BAG33440.1;Name=BAG33440.1;gbkey=CDS;product=hypothetical protein;protein_id=BAG33440.1;transl_table=11
AP009380.1	DDBJ	gene	1026608	1027813	.	+	.	ID=gene950;Name=PGN_0922;gbkey=Gene;gene_biotype=protein_coding;locus_tag=PGN_0922
AP009380.1	DDBJ	CDS	1026608	1027813	.	+	0	ID=cds921;Parent=gene950;Dbxref=NCBI_GP:BAG33441.1;Name=BAG33441.1;gbkey=CDS;product=conserved hypothetical protein;protein_id=BAG33441.1;transl_table=11
AP009380.1	DDBJ	gene	1028044	1028931	.	+	.	ID=gene951;Name=PGN_0923;gbkey=Gene;gene_biotype=protein_coding;locus_tag=PGN_0923
AP009380.1	DDBJ	CDS	1028044	1028931	.	+	0	ID=cds922;Parent=gene951;Dbxref=NCBI_GP:BAG33442.1;Name=BAG33442.1;gbkey=CDS;product=putative DNA primase;protein_id=BAG33442.1;transl_table=11
AP009380.1	DDBJ	gene	1029061	1029423	.	+	.	ID=gene952;Name=PGN_0924;gbkey=Gene;gene_biotype=protein_coding;locus_tag=PGN_0924
AP009380.1	DDBJ	CDS	1029061	1029423	.	+	0	ID=cds923;Parent=gene952;Dbxref=NCBI_GP:BAG33443.1;Name=BAG33443.1;gbkey=CDS;product=mobilization protein;protein_id=BAG33443.1;transl_table=11
AP009380.1	DDBJ	gene	1029413	1030354	.	+	.	ID=gene953;Name=PGN_0925;gbkey=Gene;gene_biotype=protein_coding;locus_tag=PGN_0925
AP009380.1	DDBJ	CDS	1029413	1030354	.	+	0	ID=cds924;Parent=gene953;Dbxref=NCBI_GP:BAG33444.1;Name=BAG33444.1;gbkey=CDS;product=putative mobilization protein;protein_id=BAG33444.1;transl_table=11
AP009380.1	DDBJ	gene	1030380	1031102	.	+	.	ID=gene954;Name=PGN_0926;gbkey=Gene;gene_biotype=protein_coding;locus_tag=PGN_0926
AP009380.1	DDBJ	CDS	1030380	1031102	.	+	0	ID=cds925;Parent=gene954;Dbxref=NCBI_GP:BAG33445.1;Name=BAG33445.1;gbkey=CDS;product=conserved hypothetical protein;protein_id=BAG33445.1;transl_table=11
AP009380.1	DDBJ	gene	1031232	1031435	.	+	.	ID=gene955;Name=PGN_0927;gbkey=Gene;gene_biotype=protein_coding;locus_tag=PGN_0927
AP009380.1	DDBJ	CDS	1031232	1031435	.	+	0	ID=cds926;Parent=gene955;Dbxref=NCBI_GP:BAG33446.1;Name=BAG33446.1;gbkey=CDS;product=conserved hypothetical protein;protein_id=BAG33446.1;transl_table=11
AP009380.1	DDBJ	gene	1031507	1032715	.	+	.	ID=gene956;Name=PGN_0928;gbkey=Gene;gene_biotype=protein_coding;locus_tag=PGN_0928
AP009380.1	DDBJ	CDS	1031507	1032715	.	+	0	ID=cds927;Parent=gene956;Dbxref=NCBI_GP:BAG33447.1;Name=BAG33447.1;gbkey=CDS;product=conserved hypothetical protein;protein_id=BAG33447.1;transl_table=11
AP009380.1	DDBJ	gene	1032705	1034606	.	+	.	ID=gene957;Name=PGN_0929;gbkey=Gene;gene_biotype=protein_coding;locus_tag=PGN_0929
AP009380.1	DDBJ	CDS	1032705	1034606	.	+	0	ID=cds928;Parent=gene957;Dbxref=NCBI_GP:BAG33448.1;Name=BAG33448.1;gbkey=CDS;product=conserved hypothetical protein;protein_id=BAG33448.1;transl_table=11
AP009380.1	DDBJ	gene	1034802	1035848	.	+	.	ID=gene958;Name=PGN_0930;gbkey=Gene;gene_biotype=protein_coding;locus_tag=PGN_0930
AP009380.1	DDBJ	CDS	1034802	1035848	.	+	0	ID=cds929;Parent=gene958;Dbxref=NCBI_GP:BAG33449.1;Name=BAG33449.1;gbkey=CDS;product=hypothetical protein;protein_id=BAG33449.1;transl_table=11
AP009380.1	DDBJ	gene	1035904	1036683	.	+	.	ID=gene959;Name=PGN_0931;gbkey=Gene;gene_biotype=protein_coding;locus_tag=PGN_0931
AP009380.1	DDBJ	CDS	1035904	1036683	.	+	0	ID=cds930;Parent=gene959;Dbxref=NCBI_GP:BAG33450.1;Name=BAG33450.1;gbkey=CDS;product=conserved hypothetical protein;protein_id=BAG33450.1;transl_table=11
AP009380.1	DDBJ	gene	1037241	1037696	.	+	.	ID=gene960;Name=PGN_0932;gbkey=Gene;gene_biotype=protein_coding;locus_tag=PGN_0932
AP009380.1	DDBJ	CDS	1037241	1037696	.	+	0	ID=cds931;Parent=gene960;Dbxref=NCBI_GP:BAG33451.1;Name=BAG33451.1;gbkey=CDS;product=probable GCN5-related N-acetyltransferase;protein_id=BAG33451.1;transl_table=11
AP009380.1	DDBJ	gene	1037750	1039207	.	+	.	ID=gene961;Name=PGN_0933;gbkey=Gene;gene_biotype=protein_coding;locus_tag=PGN_0933
AP009380.1	DDBJ	CDS	1037750	1039207	.	+	0	ID=cds932;Parent=gene961;Dbxref=NCBI_GP:BAG33452.1;Name=BAG33452.1;gbkey=CDS;product=probable transcriptional regulator;protein_id=BAG33452.1;transl_table=11
AP009380.1	DDBJ	mobile_genetic_element	1039207	1040276	.	+	.	ID=id183;gbkey=mobile_element;mobile_element_type=insertion sequence:ISPg3_12
AP009380.1	DDBJ	inverted_repeat	1039207	1039218	.	+	.	ID=id184;Note=12nt inverted repeat;gbkey=repeat_region;rpt_type=inverted
AP009380.1	DDBJ	gene	1039361	1040263	.	+	.	ID=gene962;Name=PGN_0934;gbkey=Gene;gene_biotype=protein_coding;locus_tag=PGN_0934
AP009380.1	DDBJ	CDS	1039361	1040263	.	+	0	ID=cds933;Parent=gene962;Dbxref=NCBI_GP:BAG33453.1;Name=BAG33453.1;gbkey=CDS;product=transposase in ISPg3;protein_id=BAG33453.1;transl_table=11
AP009380.1	DDBJ	inverted_repeat	1040265	1040276	.	-	.	ID=id185;Note=12nt inverted repeat;gbkey=repeat_region;rpt_type=inverted
AP009380.1	DDBJ	gene	1040509	1042389	.	+	.	ID=gene963;Name=PGN_0935;gbkey=Gene;gene_biotype=protein_coding;locus_tag=PGN_0935
AP009380.1	DDBJ	CDS	1040509	1042389	.	+	0	ID=cds934;Parent=gene963;Dbxref=NCBI_GP:BAG33454.1;Name=BAG33454.1;gbkey=CDS;product=conserved hypothetical protein;protein_id=BAG33454.1;transl_table=11
AP009380.1	DDBJ	gene	1042630	1043583	.	+	.	ID=gene964;Name=PGN_0936;gbkey=Gene;gene_biotype=protein_coding;locus_tag=PGN_0936
AP009380.1	DDBJ	CDS	1042630	1043583	.	+	0	ID=cds935;Parent=gene964;Dbxref=NCBI_GP:BAG33455.1;Name=BAG33455.1;gbkey=CDS;product=putative glycerate dehydrogenase;protein_id=BAG33455.1;transl_table=11
AP009380.1	DDBJ	mobile_genetic_element	1043662	1043853	.	-	.	ID=id186;gbkey=mobile_element;mobile_element_type=transposon:partial_MITE700_07
AP009380.1	DDBJ	inverted_repeat	1043662	1043673	.	+	.	ID=id187;Note=12nt inverted repeat;gbkey=repeat_region;rpt_type=inverted
AP009380.1	DDBJ	gene	1043701	1043811	.	+	.	ID=gene965;Name=PGN_0937;gbkey=Gene;gene_biotype=protein_coding;locus_tag=PGN_0937
AP009380.1	DDBJ	CDS	1043701	1043811	.	+	0	ID=cds936;Parent=gene965;Dbxref=NCBI_GP:BAG33456.1;Name=BAG33456.1;gbkey=CDS;product=hypothetical protein;protein_id=BAG33456.1;transl_table=11
AP009380.1	DDBJ	gene	1043970	1045118	.	+	.	ID=gene966;Name=PGN_0938;gbkey=Gene;gene_biotype=protein_coding;locus_tag=PGN_0938
AP009380.1	DDBJ	CDS	1043970	1045118	.	+	0	ID=cds937;Parent=gene966;Dbxref=NCBI_GP:BAG33457.1;Name=BAG33457.1;gbkey=CDS;product=8-amino-7-oxononanoate synthase;protein_id=BAG33457.1;transl_table=11
AP009380.1	DDBJ	gene	1045118	1045537	.	+	.	ID=gene967;Name=PGN_0939;gbkey=Gene;gene_biotype=protein_coding;locus_tag=PGN_0939
AP009380.1	DDBJ	CDS	1045118	1045537	.	+	0	ID=cds938;Parent=gene967;Dbxref=NCBI_GP:BAG33458.1;Name=BAG33458.1;gbkey=CDS;product=conserved hypothetical protein;protein_id=BAG33458.1;transl_table=11
AP009380.1	DDBJ	gene	1045629	1045856	.	+	.	ID=gene968;Name=PGN_0940;gbkey=Gene;gene_biotype=protein_coding;locus_tag=PGN_0940
AP009380.1	DDBJ	CDS	1045629	1045856	.	+	0	ID=cds939;Parent=gene968;Dbxref=NCBI_GP:BAG33459.1;Name=BAG33459.1;gbkey=CDS;product=partial transposase in ISPg2;protein_id=BAG33459.1;transl_table=11
AP009380.1	DDBJ	mobile_genetic_element	1045629	1045856	.	+	.	ID=id188;gbkey=mobile_element;mobile_element_type=insertion sequence:partial_ISPg2_04
AP009380.1	DDBJ	gene	1046329	1047720	.	+	.	ID=gene969;Name=PGN_0941;gbkey=Gene;gene_biotype=protein_coding;locus_tag=PGN_0941
AP009380.1	DDBJ	CDS	1046329	1047720	.	+	0	ID=cds940;Parent=gene969;Dbxref=NCBI_GP:BAG33460.1;Name=BAG33460.1;gbkey=CDS;product=conserved hypothetical protein;protein_id=BAG33460.1;transl_table=11
AP009380.1	DDBJ	gene	1047725	1048531	.	+	.	ID=gene970;Name=PGN_0942;gbkey=Gene;gene_biotype=protein_coding;locus_tag=PGN_0942
AP009380.1	DDBJ	CDS	1047725	1048531	.	+	0	ID=cds941;Parent=gene970;Dbxref=NCBI_GP:BAG33461.1;Name=BAG33461.1;gbkey=CDS;product=conserved hypothetical protein;protein_id=BAG33461.1;transl_table=11
AP009380.1	DDBJ	gene	1048552	1050087	.	+	.	ID=gene971;Name=PGN_0943;gbkey=Gene;gene_biotype=protein_coding;locus_tag=PGN_0943
AP009380.1	DDBJ	CDS	1048552	1050087	.	+	0	ID=cds942;Parent=gene971;Dbxref=NCBI_GP:BAG33462.1;Name=BAG33462.1;gbkey=CDS;product=alginate O-acetyltransferase;protein_id=BAG33462.1;transl_table=11
AP009380.1	DDBJ	repeat_region	1050223	1050226	.	+	.	ID=id189;Note=target sequence;gbkey=repeat_region;rpt_type=flanking
AP009380.1	DDBJ	mobile_genetic_element	1050228	1067075	.	+	.	ID=id190;Note=transposon;gbkey=mobile_element;mobile_element_type=transposon:TnPg17-a
AP009380.1	DDBJ	mobile_genetic_element	1050228	1051297	.	-	.	ID=id191;gbkey=mobile_element;mobile_element_type=insertion sequence:ISPg3_13
AP009380.1	DDBJ	inverted_repeat	1050228	1050239	.	+	.	ID=id192;Note=12nt inverted repeat;gbkey=repeat_region;rpt_type=inverted
AP009380.1	DDBJ	gene	1050241	1051143	.	-	.	ID=gene972;Name=PGN_0944;gbkey=Gene;gene_biotype=protein_coding;locus_tag=PGN_0944
AP009380.1	DDBJ	CDS	1050241	1051143	.	-	0	ID=cds943;Parent=gene972;Dbxref=NCBI_GP:BAG33463.1;Name=BAG33463.1;gbkey=CDS;product=transposase in ISPg3;protein_id=BAG33463.1;transl_table=11
AP009380.1	DDBJ	inverted_repeat	1051286	1051297	.	-	.	ID=id193;Note=12nt inverted repeat;gbkey=repeat_region;rpt_type=inverted
AP009380.1	DDBJ	mobile_genetic_element	1051679	1051917	.	+	.	ID=id194;gbkey=mobile_element;mobile_element_type=MITE:239_06
AP009380.1	DDBJ	inverted_repeat	1051679	1051697	.	+	.	ID=id195;Note=22nt inverted repeat;gbkey=repeat_region;rpt_type=inverted
AP009380.1	DDBJ	inverted_repeat	1051896	1051917	.	-	.	ID=id196;Note=22nt inverted repeat;gbkey=repeat_region;rpt_type=inverted
AP009380.1	DDBJ	mobile_genetic_element	1051919	1052092	.	+	.	ID=id197;gbkey=mobile_element;mobile_element_type=transposon:partial_MITEPgRS_10
AP009380.1	DDBJ	inverted_repeat	1052081	1052092	.	-	.	ID=id198;Note=12nt inverted repeat;gbkey=repeat_region;rpt_type=inverted
AP009380.1	DDBJ	gene	1052312	1052959	.	+	.	ID=gene973;Name=PGN_0945;gbkey=Gene;gene_biotype=protein_coding;locus_tag=PGN_0945
AP009380.1	DDBJ	CDS	1052312	1052959	.	+	0	ID=cds944;Parent=gene973;Dbxref=NCBI_GP:BAG33464.1;Name=BAG33464.1;gbkey=CDS;product=putative TetR family transcriptional regulator;protein_id=BAG33464.1;transl_table=11
AP009380.1	DDBJ	gene	1053000	1055405	.	+	.	ID=gene974;Name=PGN_0946;gbkey=Gene;gene_biotype=protein_coding;locus_tag=PGN_0946
AP009380.1	DDBJ	CDS	1053000	1055405	.	+	0	ID=cds945;Parent=gene974;Dbxref=NCBI_GP:BAG33465.1;Name=BAG33465.1;gbkey=CDS;product=conserved hypothetical protein;protein_id=BAG33465.1;transl_table=11
AP009380.1	DDBJ	gene	1055483	1056274	.	+	.	ID=gene975;Name=PGN_0947;gbkey=Gene;gene_biotype=protein_coding;locus_tag=PGN_0947
AP009380.1	DDBJ	CDS	1055483	1056274	.	+	0	ID=cds946;Parent=gene975;Dbxref=NCBI_GP:BAG33466.1;Name=BAG33466.1;gbkey=CDS;product=conserved hypothetical protein;protein_id=BAG33466.1;transl_table=11
AP009380.1	DDBJ	gene	1056278	1057555	.	+	.	ID=gene976;Name=PGN_0948;gbkey=Gene;gene_biotype=protein_coding;locus_tag=PGN_0948
AP009380.1	DDBJ	CDS	1056278	1057555	.	+	0	ID=cds947;Parent=gene976;Dbxref=NCBI_GP:BAG33467.1;Name=BAG33467.1;gbkey=CDS;product=conserved hypothetical protein;protein_id=BAG33467.1;transl_table=11
AP009380.1	DDBJ	gene	1057580	1059334	.	+	.	ID=gene977;Name=PGN_0949;gbkey=Gene;gene_biotype=protein_coding;locus_tag=PGN_0949
AP009380.1	DDBJ	CDS	1057580	1059334	.	+	0	ID=cds948;Parent=gene977;Dbxref=NCBI_GP:BAG33468.1;Name=BAG33468.1;gbkey=CDS;product=ABC transporter ATP-binding protein;protein_id=BAG33468.1;transl_table=11
AP009380.1	DDBJ	gene	1059381	1061087	.	+	.	ID=gene978;Name=PGN_0950;gbkey=Gene;gene_biotype=protein_coding;locus_tag=PGN_0950
AP009380.1	DDBJ	CDS	1059381	1061087	.	+	0	ID=cds949;Parent=gene978;Dbxref=NCBI_GP:BAG33469.1;Name=BAG33469.1;gbkey=CDS;product=ABC transporter ATP-binding protein;protein_id=BAG33469.1;transl_table=11
AP009380.1	DDBJ	mobile_genetic_element	1061092	1061207	.	-	.	ID=id199;gbkey=mobile_element;mobile_element_type=transposon:partial_MITE700_08
AP009380.1	DDBJ	inverted_repeat	1061092	1061103	.	+	.	ID=id200;Note=12nt inverted repeat;gbkey=repeat_region;rpt_type=inverted
AP009380.1	DDBJ	gene	1061257	1061634	.	-	.	ID=gene979;Name=PGN_0951;gbkey=Gene;gene_biotype=protein_coding;locus_tag=PGN_0951
AP009380.1	DDBJ	CDS	1061257	1061634	.	-	0	ID=cds950;Parent=gene979;Dbxref=NCBI_GP:BAG33470.1;Name=BAG33470.1;gbkey=CDS;product=conserved hypothetical protein;protein_id=BAG33470.1;transl_table=11
AP009380.1	DDBJ	gene	1061884	1063593	.	+	.	ID=gene980;Name=PGN_0952;gbkey=Gene;gene_biotype=protein_coding;locus_tag=PGN_0952
AP009380.1	DDBJ	CDS	1061884	1063593	.	+	0	ID=cds951;Parent=gene980;Dbxref=NCBI_GP:BAG33471.1;Name=BAG33471.1;gbkey=CDS;product=carboxyl-terminal processing protease;protein_id=BAG33471.1;transl_table=11
AP009380.1	DDBJ	mobile_genetic_element	1064026	1065095	.	+	.	ID=id201;gbkey=mobile_element;mobile_element_type=insertion sequence:ISPg3_14
AP009380.1	DDBJ	inverted_repeat	1064026	1064037	.	+	.	ID=id202;Note=12nt inverted repeat;gbkey=repeat_region;rpt_type=inverted
AP009380.1	DDBJ	gene	1064180	1065082	.	+	.	ID=gene981;Name=PGN_0953;gbkey=Gene;gene_biotype=protein_coding;locus_tag=PGN_0953
AP009380.1	DDBJ	CDS	1064180	1065082	.	+	0	ID=cds952;Parent=gene981;Dbxref=NCBI_GP:BAG33472.1;Name=BAG33472.1;gbkey=CDS;product=transposase in ISPg3;protein_id=BAG33472.1;transl_table=11
AP009380.1	DDBJ	inverted_repeat	1065084	1065095	.	-	.	ID=id203;Note=12nt inverted repeat;gbkey=repeat_region;rpt_type=inverted
AP009380.1	DDBJ	gene	1065426	1065938	.	-	.	ID=gene982;Name=PGN_0954;gbkey=Gene;gene_biotype=protein_coding;locus_tag=PGN_0954
AP009380.1	DDBJ	CDS	1065426	1065938	.	-	0	ID=cds953;Parent=gene982;Dbxref=NCBI_GP:BAG33473.1;Name=BAG33473.1;gbkey=CDS;product=partial transposase in ISPg6;protein_id=BAG33473.1;transl_table=11
AP009380.1	DDBJ	mobile_genetic_element	1065426	1065938	.	-	.	ID=id204;gbkey=mobile_element;mobile_element_type=insertion sequence:partial_ISPg6_02
AP009380.1	DDBJ	mobile_genetic_element	1066006	1067075	.	-	.	ID=id205;gbkey=mobile_element;mobile_element_type=insertion sequence:ISPg3_15
AP009380.1	DDBJ	inverted_repeat	1066006	1066017	.	+	.	ID=id206;Note=12nt inverted repeat;gbkey=repeat_region;rpt_type=inverted
AP009380.1	DDBJ	gene	1066019	1066921	.	-	.	ID=gene983;Name=PGN_0955;gbkey=Gene;gene_biotype=protein_coding;locus_tag=PGN_0955
AP009380.1	DDBJ	CDS	1066019	1066921	.	-	0	ID=cds954;Parent=gene983;Dbxref=NCBI_GP:BAG33474.1;Name=BAG33474.1;gbkey=CDS;product=transposase in ISPg3;protein_id=BAG33474.1;transl_table=11
AP009380.1	DDBJ	gene	1067028	1067300	.	-	.	ID=gene984;Name=PGN_0956;gbkey=Gene;gene_biotype=protein_coding;locus_tag=PGN_0956
AP009380.1	DDBJ	CDS	1067028	1067300	.	-	0	ID=cds955;Parent=gene984;Dbxref=NCBI_GP:BAG33475.1;Name=BAG33475.1;gbkey=CDS;product=hypothetical protein;protein_id=BAG33475.1;transl_table=11
AP009380.1	DDBJ	inverted_repeat	1067064	1067075	.	-	.	ID=id207;Note=12nt inverted repeat;gbkey=repeat_region;rpt_type=inverted
AP009380.1	DDBJ	repeat_region	1067077	1067080	.	+	.	ID=id208;Note=target sequence;gbkey=repeat_region;rpt_type=flanking
AP009380.1	DDBJ	gene	1067323	1067865	.	-	.	ID=gene985;Name=PGN_0957;gbkey=Gene;gene_biotype=protein_coding;locus_tag=PGN_0957
AP009380.1	DDBJ	CDS	1067323	1067865	.	-	0	ID=cds956;Parent=gene985;Dbxref=NCBI_GP:BAG33476.1;Name=BAG33476.1;gbkey=CDS;product=conserved hypothetical protein;protein_id=BAG33476.1;transl_table=11
AP009380.1	DDBJ	gene	1067870	1067965	.	-	.	ID=gene986;Name=PGN_0958;gbkey=Gene;gene_biotype=protein_coding;locus_tag=PGN_0958
AP009380.1	DDBJ	CDS	1067870	1067965	.	-	0	ID=cds957;Parent=gene986;Dbxref=NCBI_GP:BAG33477.1;Name=BAG33477.1;gbkey=CDS;product=conserved hypothetical protein;protein_id=BAG33477.1;transl_table=11
AP009380.1	DDBJ	gene	1067962	1068285	.	-	.	ID=gene987;Name=PGN_0959;gbkey=Gene;gene_biotype=protein_coding;locus_tag=PGN_0959
AP009380.1	DDBJ	CDS	1067962	1068285	.	-	0	ID=cds958;Parent=gene987;Dbxref=NCBI_GP:BAG33478.1;Name=BAG33478.1;gbkey=CDS;product=probable transcriptional regulator;protein_id=BAG33478.1;transl_table=11
AP009380.1	DDBJ	gene	1068395	1069285	.	-	.	ID=gene988;Name=PGN_0960;gbkey=Gene;gene_biotype=protein_coding;locus_tag=PGN_0960
AP009380.1	DDBJ	CDS	1068395	1069285	.	-	0	ID=cds959;Parent=gene988;Dbxref=NCBI_GP:BAG33479.1;Name=BAG33479.1;gbkey=CDS;product=conserved hypothetical protein;protein_id=BAG33479.1;transl_table=11
AP009380.1	DDBJ	gene	1069360	1069476	.	+	.	ID=gene989;Name=PGN_0961;gbkey=Gene;gene_biotype=protein_coding;locus_tag=PGN_0961
AP009380.1	DDBJ	CDS	1069360	1069476	.	+	0	ID=cds960;Parent=gene989;Dbxref=NCBI_GP:BAG33480.1;Name=BAG33480.1;gbkey=CDS;product=conserved hypothetical protein;protein_id=BAG33480.1;transl_table=11
AP009380.1	DDBJ	gene	1070862	1072823	.	+	.	ID=gene990;Name=PGN_0962;gbkey=Gene;gene_biotype=protein_coding;locus_tag=PGN_0962
AP009380.1	DDBJ	CDS	1070862	1072823	.	+	0	ID=cds961;Parent=gene990;Dbxref=NCBI_GP:BAG33481.1;Name=BAG33481.1;gbkey=CDS;product=threonyl-tRNA synthetase;protein_id=BAG33481.1;transl_table=11
AP009380.1	DDBJ	gene	1072925	1073563	.	+	.	ID=gene991;Name=PGN_0963;gbkey=Gene;gene_biotype=protein_coding;locus_tag=PGN_0963
AP009380.1	DDBJ	CDS	1072925	1073563	.	+	0	ID=cds962;Parent=gene991;Dbxref=NCBI_GP:BAG33482.1;Name=BAG33482.1;gbkey=CDS;product=translation initiation factor IF-3;protein_id=BAG33482.1;transl_table=11
AP009380.1	DDBJ	gene	1073607	1073804	.	+	.	ID=gene992;Name=rpmI;gbkey=Gene;gene=rpmI;gene_biotype=protein_coding;locus_tag=PGN_0964
AP009380.1	DDBJ	CDS	1073607	1073804	.	+	0	ID=cds963;Parent=gene992;Dbxref=NCBI_GP:BAG33483.1;Name=BAG33483.1;gbkey=CDS;gene=rpmI;product=probable 50S ribosomal protein L35;protein_id=BAG33483.1;transl_table=11
AP009380.1	DDBJ	gene	1073917	1074264	.	+	.	ID=gene993;Name=rplT;gbkey=Gene;gene=rplT;gene_biotype=protein_coding;locus_tag=PGN_0965
AP009380.1	DDBJ	CDS	1073917	1074264	.	+	0	ID=cds964;Parent=gene993;Dbxref=NCBI_GP:BAG33484.1;Name=BAG33484.1;gbkey=CDS;gene=rplT;product=putative 50S ribosomal protein L20;protein_id=BAG33484.1;transl_table=11
AP009380.1	DDBJ	gene	1074727	1075296	.	+	.	ID=gene994;Name=PGN_0966;gbkey=Gene;gene_biotype=protein_coding;locus_tag=PGN_0966
AP009380.1	DDBJ	CDS	1074727	1075296	.	+	0	ID=cds965;Parent=gene994;Dbxref=NCBI_GP:BAG33485.1;Name=BAG33485.1;gbkey=CDS;product=partial transposase in ISPg1;protein_id=BAG33485.1;transl_table=11
AP009380.1	DDBJ	mobile_genetic_element	1074727	1075296	.	+	.	ID=id209;gbkey=mobile_element;mobile_element_type=insertion sequence:partial_ISPg1_22
AP009380.1	DDBJ	gene	1075517	1075942	.	+	.	ID=gene995;Name=PGN_0967;gbkey=Gene;gene_biotype=protein_coding;locus_tag=PGN_0967
AP009380.1	DDBJ	CDS	1075517	1075942	.	+	0	ID=cds966;Parent=gene995;Dbxref=NCBI_GP:BAG33486.1;Name=BAG33486.1;gbkey=CDS;product=partial transposase in ISPg1;protein_id=BAG33486.1;transl_table=11
AP009380.1	DDBJ	mobile_genetic_element	1075517	1075942	.	+	.	ID=id210;gbkey=mobile_element;mobile_element_type=insertion sequence:partial_ISPg1_23
AP009380.1	DDBJ	gene	1076269	1077045	.	-	.	ID=gene996;Name=PGN_0968;gbkey=Gene;gene_biotype=protein_coding;locus_tag=PGN_0968
AP009380.1	DDBJ	CDS	1076269	1077045	.	-	0	ID=cds967;Parent=gene996;Dbxref=NCBI_GP:BAG33487.1;Name=BAG33487.1;gbkey=CDS;product=conserved hypothetical protein;protein_id=BAG33487.1;transl_table=11
AP009380.1	DDBJ	gene	1077061	1077621	.	-	.	ID=gene997;Name=PGN_0969;gbkey=Gene;gene_biotype=protein_coding;locus_tag=PGN_0969
AP009380.1	DDBJ	CDS	1077061	1077621	.	-	0	ID=cds968;Parent=gene997;Dbxref=NCBI_GP:BAG33488.1;Name=BAG33488.1;gbkey=CDS;product=conserved hypothetical protein;protein_id=BAG33488.1;transl_table=11
AP009380.1	DDBJ	gene	1077611	1078117	.	-	.	ID=gene998;Name=PGN_0970;gbkey=Gene;gene_biotype=protein_coding;locus_tag=PGN_0970
AP009380.1	DDBJ	CDS	1077611	1078117	.	-	0	ID=cds969;Parent=gene998;Dbxref=NCBI_GP:BAG33489.1;Name=BAG33489.1;gbkey=CDS;product=putative RNA polymerase sigma-70 factor ECF subfamily;protein_id=BAG33489.1;transl_table=11
AP009380.1	DDBJ	mobile_genetic_element	1078309	1079647	.	+	.	ID=id211;gbkey=mobile_element;mobile_element_type=insertion sequence:ISPg1_24
AP009380.1	DDBJ	inverted_repeat	1078309	1078320	.	+	.	ID=id212;Note=12nt inverted repeat;gbkey=repeat_region;rpt_type=inverted
AP009380.1	DDBJ	gene	1078414	1079499	.	+	.	ID=gene999;Name=PGN_0971;gbkey=Gene;gene_biotype=protein_coding;locus_tag=PGN_0971
AP009380.1	DDBJ	CDS	1078414	1079499	.	+	0	ID=cds970;Parent=gene999;Dbxref=NCBI_GP:BAG33490.1;Name=BAG33490.1;gbkey=CDS;product=transposase in ISPg1;protein_id=BAG33490.1;transl_table=11
AP009380.1	DDBJ	inverted_repeat	1079636	1079647	.	-	.	ID=id213;Note=12nt inverted repeat;gbkey=repeat_region;rpt_type=inverted
AP009380.1	DDBJ	gene	1079830	1082286	.	-	.	ID=gene1000;Name=PGN_0972;gbkey=Gene;gene_biotype=protein_coding;locus_tag=PGN_0972
AP009380.1	DDBJ	CDS	1079830	1082286	.	-	0	ID=cds971;Parent=gene1000;Dbxref=NCBI_GP:BAG33491.1;Name=BAG33491.1;gbkey=CDS;product=TPR domain protein;protein_id=BAG33491.1;transl_table=11
AP009380.1	DDBJ	gene	1082680	1082755	.	-	.	ID=gene1001;Name=PGN_t0024;gbkey=Gene;gene_biotype=tRNA;locus_tag=PGN_t0024
AP009380.1	DDBJ	tRNA	1082680	1082755	.	-	.	ID=rna29;Parent=gene1001;gbkey=tRNA;product=tRNA-Phe
AP009380.1	DDBJ	exon	1082680	1082755	.	-	.	ID=id214;Parent=rna29;gbkey=tRNA;product=tRNA-Phe
AP009380.1	DDBJ	gene	1083418	1085742	.	-	.	ID=gene1002;Name=PGN_0973;gbkey=Gene;gene_biotype=protein_coding;locus_tag=PGN_0973
AP009380.1	DDBJ	CDS	1083418	1085742	.	-	0	ID=cds972;Parent=gene1002;Dbxref=NCBI_GP:BAG33492.1;Name=BAG33492.1;gbkey=CDS;product=conserved hypothetical protein;protein_id=BAG33492.1;transl_table=11
AP009380.1	DDBJ	gene	1085770	1086519	.	-	.	ID=gene1003;Name=PGN_0974;gbkey=Gene;gene_biotype=protein_coding;locus_tag=PGN_0974
AP009380.1	DDBJ	CDS	1085770	1086519	.	-	0	ID=cds973;Parent=gene1003;Dbxref=NCBI_GP:BAG33493.1;Name=BAG33493.1;gbkey=CDS;product=putative shikimate 5-dehydrogenase;protein_id=BAG33493.1;transl_table=11
AP009380.1	DDBJ	gene	1086516	1087253	.	-	.	ID=gene1004;Name=PGN_0975;gbkey=Gene;gene_biotype=protein_coding;locus_tag=PGN_0975
AP009380.1	DDBJ	CDS	1086516	1087253	.	-	0	ID=cds974;Parent=gene1004;Dbxref=NCBI_GP:BAG33494.1;Name=BAG33494.1;gbkey=CDS;product=putative ubiquinone/menaquinone biosynthesis methyltransferase;protein_id=BAG33494.1;transl_table=11
AP009380.1	DDBJ	gene	1087285	1088226	.	-	.	ID=gene1005;Name=PGN_0976;gbkey=Gene;gene_biotype=protein_coding;locus_tag=PGN_0976
AP009380.1	DDBJ	CDS	1087285	1088226	.	-	0	ID=cds975;Parent=gene1005;Dbxref=NCBI_GP:BAG33495.1;Name=BAG33495.1;gbkey=CDS;product=phosphoribosylaminoimidazole-succinocarboxamide synthase;protein_id=BAG33495.1;transl_table=11
AP009380.1	DDBJ	gene	1088283	1089275	.	-	.	ID=gene1006;Name=PGN_0977;gbkey=Gene;gene_biotype=protein_coding;locus_tag=PGN_0977
AP009380.1	DDBJ	CDS	1088283	1089275	.	-	0	ID=cds976;Parent=gene1006;Dbxref=NCBI_GP:BAG33496.1;Name=BAG33496.1;gbkey=CDS;product=phosphate starvation-inducible PhoH-like protein;protein_id=BAG33496.1;transl_table=11
AP009380.1	DDBJ	mobile_genetic_element	1089346	1089826	.	-	.	ID=id215;gbkey=mobile_element;mobile_element_type=MITE:PgRS_11
AP009380.1	DDBJ	inverted_repeat	1089346	1089357	.	+	.	ID=id216;Note=12nt inverted repeat;gbkey=repeat_region;rpt_type=inverted
AP009380.1	DDBJ	gene	1089588	1089680	.	+	.	ID=gene1007;Name=PGN_0978;gbkey=Gene;gene_biotype=protein_coding;locus_tag=PGN_0978
AP009380.1	DDBJ	CDS	1089588	1089680	.	+	0	ID=cds977;Parent=gene1007;Dbxref=NCBI_GP:BAG33497.1;Name=BAG33497.1;gbkey=CDS;product=hypothetical protein;protein_id=BAG33497.1;transl_table=11
AP009380.1	DDBJ	gene	1089723	1089815	.	-	.	ID=gene1008;Name=PGN_0979;gbkey=Gene;gene_biotype=protein_coding;locus_tag=PGN_0979
AP009380.1	DDBJ	CDS	1089723	1089815	.	-	0	ID=cds978;Parent=gene1008;Dbxref=NCBI_GP:BAG33498.1;Name=BAG33498.1;gbkey=CDS;product=hypothetical protein;protein_id=BAG33498.1;transl_table=11
AP009380.1	DDBJ	inverted_repeat	1089815	1089826	.	-	.	ID=id217;Note=12nt inverted repeat;gbkey=repeat_region;rpt_type=inverted
AP009380.1	DDBJ	gene	1089895	1092210	.	-	.	ID=gene1009;Name=PGN_0980;gbkey=Gene;gene_biotype=protein_coding;locus_tag=PGN_0980
AP009380.1	DDBJ	CDS	1089895	1092210	.	-	0	ID=cds979;Parent=gene1009;Dbxref=NCBI_GP:BAG33499.1;Name=BAG33499.1;gbkey=CDS;product=putative alpha-1%2C2-mannosidase family protein;protein_id=BAG33499.1;transl_table=11
AP009380.1	DDBJ	gene	1092349	1093566	.	+	.	ID=gene1010;Name=PGN_0981;gbkey=Gene;gene_biotype=protein_coding;locus_tag=PGN_0981
AP009380.1	DDBJ	CDS	1092349	1093566	.	+	0	ID=cds980;Parent=gene1010;Dbxref=NCBI_GP:BAG33500.1;Name=BAG33500.1;gbkey=CDS;product=S-adenosylmethionine:tRNA ribosyltransferase-isomerase;protein_id=BAG33500.1;transl_table=11
AP009380.1	DDBJ	gene	1093748	1093832	.	-	.	ID=gene1011;Name=PGN_t0025;gbkey=Gene;gene_biotype=tRNA;locus_tag=PGN_t0025
AP009380.1	DDBJ	tRNA	1093748	1093832	.	-	.	ID=rna30;Parent=gene1011;gbkey=tRNA;product=tRNA-Leu
AP009380.1	DDBJ	exon	1093748	1093832	.	-	.	ID=id218;Parent=rna30;gbkey=tRNA;product=tRNA-Leu
AP009380.1	DDBJ	gene	1093971	1094888	.	-	.	ID=gene1012;Name=PGN_0982;gbkey=Gene;gene_biotype=protein_coding;locus_tag=PGN_0982
AP009380.1	DDBJ	CDS	1093971	1094888	.	-	0	ID=cds981;Parent=gene1012;Dbxref=NCBI_GP:BAG33501.1;Name=BAG33501.1;gbkey=CDS;product=putative Mrr restriction system protein;protein_id=BAG33501.1;transl_table=11
AP009380.1	DDBJ	gene	1095644	1095754	.	+	.	ID=gene1013;Name=PGN_0983;gbkey=Gene;gene_biotype=protein_coding;locus_tag=PGN_0983
AP009380.1	DDBJ	CDS	1095644	1095754	.	+	0	ID=cds982;Parent=gene1013;Dbxref=NCBI_GP:BAG33502.1;Name=BAG33502.1;gbkey=CDS;product=hypothetical protein;protein_id=BAG33502.1;transl_table=11
AP009380.1	DDBJ	gene	1095991	1096656	.	+	.	ID=gene1014;Name=PGN_0984;gbkey=Gene;gene_biotype=protein_coding;locus_tag=PGN_0984
AP009380.1	DDBJ	CDS	1095991	1096656	.	+	0	ID=cds983;Parent=gene1014;Dbxref=NCBI_GP:BAG33503.1;Name=BAG33503.1;gbkey=CDS;product=probable phosphatidylserine decarboxylase proenzyme;protein_id=BAG33503.1;transl_table=11
AP009380.1	DDBJ	gene	1096658	1097368	.	+	.	ID=gene1015;Name=PGN_0985;gbkey=Gene;gene_biotype=protein_coding;locus_tag=PGN_0985
AP009380.1	DDBJ	CDS	1096658	1097368	.	+	0	ID=cds984;Parent=gene1015;Dbxref=NCBI_GP:BAG33504.1;Name=BAG33504.1;gbkey=CDS;product=probable phosphatidylserine synthase;protein_id=BAG33504.1;transl_table=11
AP009380.1	DDBJ	gene	1097435	1097680	.	+	.	ID=gene1016;Name=PGN_0986;gbkey=Gene;gene_biotype=protein_coding;locus_tag=PGN_0986
AP009380.1	DDBJ	CDS	1097435	1097680	.	+	0	ID=cds985;Parent=gene1016;Dbxref=NCBI_GP:BAG33505.1;Name=BAG33505.1;gbkey=CDS;product=hypothetical protein;protein_id=BAG33505.1;transl_table=11
AP009380.1	DDBJ	gene	1097961	1099442	.	+	.	ID=gene1017;Name=PGN_0987;gbkey=Gene;gene_biotype=protein_coding;locus_tag=PGN_0987
AP009380.1	DDBJ	CDS	1097961	1099442	.	+	0	ID=cds986;Parent=gene1017;Dbxref=NCBI_GP:BAG33506.1;Name=BAG33506.1;gbkey=CDS;product=prolyl-tRNA synthetase;protein_id=BAG33506.1;transl_table=11
AP009380.1	DDBJ	gene	1099497	1099826	.	+	.	ID=gene1018;Name=PGN_0988;gbkey=Gene;gene_biotype=protein_coding;locus_tag=PGN_0988
AP009380.1	DDBJ	CDS	1099497	1099826	.	+	0	ID=cds987;Parent=gene1018;Dbxref=NCBI_GP:BAG33507.1;Name=BAG33507.1;gbkey=CDS;product=hypothetical protein;protein_id=BAG33507.1;transl_table=11
AP009380.1	DDBJ	gene	1099841	1100608	.	+	.	ID=gene1019;Name=PGN_0989;gbkey=Gene;gene_biotype=protein_coding;locus_tag=PGN_0989
AP009380.1	DDBJ	CDS	1099841	1100608	.	+	0	ID=cds988;Parent=gene1019;Dbxref=NCBI_GP:BAG33508.1;Name=BAG33508.1;gbkey=CDS;product=putative methyltransferase;protein_id=BAG33508.1;transl_table=11
AP009380.1	DDBJ	gene	1100628	1101746	.	+	.	ID=gene1020;Name=PGN_0990;gbkey=Gene;gene_biotype=protein_coding;locus_tag=PGN_0990
AP009380.1	DDBJ	CDS	1100628	1101746	.	+	0	ID=cds989;Parent=gene1020;Dbxref=NCBI_GP:BAG33509.1;Name=BAG33509.1;gbkey=CDS;product=ATP-binding protein Mrp/Nbp35 family;protein_id=BAG33509.1;transl_table=11
AP009380.1	DDBJ	gene	1102207	1103634	.	+	.	ID=gene1021;Name=PGN_0991;gbkey=Gene;gene_biotype=protein_coding;locus_tag=PGN_0991
AP009380.1	DDBJ	CDS	1102207	1103634	.	+	0	ID=cds990;Parent=gene1021;Dbxref=NCBI_GP:BAG33510.1;Name=BAG33510.1;gbkey=CDS;product=putative ribonuclease BN;protein_id=BAG33510.1;transl_table=11
AP009380.1	DDBJ	gene	1103668	1104639	.	-	.	ID=gene1022;Name=PGN_0992;gbkey=Gene;gene_biotype=protein_coding;locus_tag=PGN_0992
AP009380.1	DDBJ	CDS	1103668	1104639	.	-	0	ID=cds991;Parent=gene1022;Dbxref=NCBI_GP:BAG33511.1;Name=BAG33511.1;gbkey=CDS;product=putative riboflavin biosynthesis protein;protein_id=BAG33511.1;transl_table=11
AP009380.1	DDBJ	gene	1104627	1105922	.	-	.	ID=gene1023;Name=PGN_0993;gbkey=Gene;gene_biotype=protein_coding;locus_tag=PGN_0993
AP009380.1	DDBJ	CDS	1104627	1105922	.	-	0	ID=cds992;Parent=gene1023;Dbxref=NCBI_GP:BAG33512.1;Name=BAG33512.1;gbkey=CDS;product=putative peptidase M23/M37 family;protein_id=BAG33512.1;transl_table=11
AP009380.1	DDBJ	gene	1105934	1106797	.	-	.	ID=gene1024;Name=PGN_0994;gbkey=Gene;gene_biotype=protein_coding;locus_tag=PGN_0994
AP009380.1	DDBJ	CDS	1105934	1106797	.	-	0	ID=cds993;Parent=gene1024;Dbxref=NCBI_GP:BAG33513.1;Name=BAG33513.1;gbkey=CDS;product=conserved hypothetical protein;protein_id=BAG33513.1;transl_table=11
AP009380.1	DDBJ	gene	1106794	1107309	.	-	.	ID=gene1025;Name=PGN_0995;gbkey=Gene;gene_biotype=protein_coding;locus_tag=PGN_0995
AP009380.1	DDBJ	CDS	1106794	1107309	.	-	0	ID=cds994;Parent=gene1025;Dbxref=NCBI_GP:BAG33514.1;Name=BAG33514.1;gbkey=CDS;product=TPR domain protein;protein_id=BAG33514.1;transl_table=11
AP009380.1	DDBJ	gene	1107351	1108532	.	-	.	ID=gene1026;Name=PGN_0996;gbkey=Gene;gene_biotype=protein_coding;locus_tag=PGN_0996
AP009380.1	DDBJ	CDS	1107351	1108532	.	-	0	ID=cds995;Parent=gene1026;Dbxref=NCBI_GP:BAG33515.1;Name=BAG33515.1;gbkey=CDS;product=TPR domain protein;protein_id=BAG33515.1;transl_table=11
AP009380.1	DDBJ	gene	1108560	1108994	.	-	.	ID=gene1027;Name=PGN_0997;gbkey=Gene;gene_biotype=protein_coding;locus_tag=PGN_0997
AP009380.1	DDBJ	CDS	1108560	1108994	.	-	0	ID=cds996;Parent=gene1027;Dbxref=NCBI_GP:BAG33516.1;Name=BAG33516.1;gbkey=CDS;product=putative deoxyuridine 5'-triphosphate nucleotidohydrolase;protein_id=BAG33516.1;transl_table=11
AP009380.1	DDBJ	gene	1109051	1110796	.	-	.	ID=gene1028;Name=PGN_0998;gbkey=Gene;gene_biotype=protein_coding;locus_tag=PGN_0998
AP009380.1	DDBJ	CDS	1109051	1110796	.	-	0	ID=cds997;Parent=gene1028;Dbxref=NCBI_GP:BAG33517.1;Name=BAG33517.1;gbkey=CDS;product=4-hydroxy-3-methylbut-2-en-1-yl diphosphate synthase;protein_id=BAG33517.1;transl_table=11
AP009380.1	DDBJ	gene	1110970	1111476	.	-	.	ID=gene1029;Name=PGN_0999;gbkey=Gene;gene_biotype=protein_coding;locus_tag=PGN_0999
AP009380.1	DDBJ	CDS	1110970	1111476	.	-	0	ID=cds998;Parent=gene1029;Dbxref=NCBI_GP:BAG33518.1;Name=BAG33518.1;gbkey=CDS;product=putative phosphoribosylaminoimidazole carboxylase;protein_id=BAG33518.1;transl_table=11
AP009380.1	DDBJ	gene	1111477	1111857	.	-	.	ID=gene1030;Name=PGN_1000;gbkey=Gene;gene_biotype=protein_coding;locus_tag=PGN_1000
AP009380.1	DDBJ	CDS	1111477	1111857	.	-	0	ID=cds999;Parent=gene1030;Dbxref=NCBI_GP:BAG33519.1;Name=BAG33519.1;gbkey=CDS;product=putative glycine cleavage system H protein;protein_id=BAG33519.1;transl_table=11
AP009380.1	DDBJ	gene	1112025	1113032	.	-	.	ID=gene1031;Name=PGN_1001;gbkey=Gene;gene_biotype=protein_coding;locus_tag=PGN_1001
AP009380.1	DDBJ	CDS	1112025	1113032	.	-	0	ID=cds1000;Parent=gene1031;Dbxref=NCBI_GP:BAG33520.1;Name=BAG33520.1;gbkey=CDS;product=conserved hypothetical protein;protein_id=BAG33520.1;transl_table=11
AP009380.1	DDBJ	gene	1113051	1113827	.	-	.	ID=gene1032;Name=PGN_1002;gbkey=Gene;gene_biotype=protein_coding;locus_tag=PGN_1002
AP009380.1	DDBJ	CDS	1113051	1113827	.	-	0	ID=cds1001;Parent=gene1032;Dbxref=NCBI_GP:BAG33521.1;Name=BAG33521.1;gbkey=CDS;product=AMP nucleosidase;protein_id=BAG33521.1;transl_table=11
AP009380.1	DDBJ	gene	1113896	1114369	.	+	.	ID=gene1033;Name=PGN_1003;gbkey=Gene;gene_biotype=protein_coding;locus_tag=PGN_1003
AP009380.1	DDBJ	CDS	1113896	1114369	.	+	0	ID=cds1002;Parent=gene1033;Dbxref=NCBI_GP:BAG33522.1;Name=BAG33522.1;gbkey=CDS;product=conserved hypothetical protein;protein_id=BAG33522.1;transl_table=11
AP009380.1	DDBJ	gene	1114372	1115331	.	+	.	ID=gene1034;Name=PGN_1004;gbkey=Gene;gene_biotype=protein_coding;locus_tag=PGN_1004
AP009380.1	DDBJ	CDS	1114372	1115331	.	+	0	ID=cds1003;Parent=gene1034;Dbxref=NCBI_GP:BAG33523.1;Name=BAG33523.1;gbkey=CDS;product=putative ABC transporter ATP-binding protein;protein_id=BAG33523.1;transl_table=11
AP009380.1	DDBJ	gene	1115336	1116664	.	+	.	ID=gene1035;Name=PGN_1005;gbkey=Gene;gene_biotype=protein_coding;locus_tag=PGN_1005
AP009380.1	DDBJ	CDS	1115336	1116664	.	+	0	ID=cds1004;Parent=gene1035;Dbxref=NCBI_GP:BAG33524.1;Name=BAG33524.1;gbkey=CDS;product=probable ABC transporter permease protein;protein_id=BAG33524.1;transl_table=11
AP009380.1	DDBJ	mobile_genetic_element	1116988	1118057	.	-	.	ID=id219;gbkey=mobile_element;mobile_element_type=insertion sequence:ISPg3_16
AP009380.1	DDBJ	inverted_repeat	1116988	1116999	.	+	.	ID=id220;Note=12nt inverted repeat;gbkey=repeat_region;rpt_type=inverted
AP009380.1	DDBJ	gene	1117001	1117903	.	-	.	ID=gene1036;Name=PGN_1006;gbkey=Gene;gene_biotype=protein_coding;locus_tag=PGN_1006
AP009380.1	DDBJ	CDS	1117001	1117903	.	-	0	ID=cds1005;Parent=gene1036;Dbxref=NCBI_GP:BAG33525.1;Name=BAG33525.1;gbkey=CDS;product=transposase in ISPg3;protein_id=BAG33525.1;transl_table=11
AP009380.1	DDBJ	gene	1118041	1118262	.	-	.	ID=gene1037;Name=PGN_1007;gbkey=Gene;gene_biotype=protein_coding;locus_tag=PGN_1007
AP009380.1	DDBJ	CDS	1118041	1118262	.	-	0	ID=cds1006;Parent=gene1037;Dbxref=NCBI_GP:BAG33526.1;Name=BAG33526.1;gbkey=CDS;product=conserved hypothetical protein;protein_id=BAG33526.1;transl_table=11
AP009380.1	DDBJ	inverted_repeat	1118046	1118057	.	-	.	ID=id221;Note=12nt inverted repeat;gbkey=repeat_region;rpt_type=inverted
AP009380.1	DDBJ	mobile_genetic_element	1118391	1119374	.	+	.	ID=id222;gbkey=mobile_element;mobile_element_type=insertion sequence:partial_ISPg1_25
AP009380.1	DDBJ	inverted_repeat	1118391	1118402	.	+	.	ID=id223;Note=12nt inverted repeat;gbkey=repeat_region;rpt_type=inverted
AP009380.1	DDBJ	mobile_genetic_element	1118439	1118677	.	+	.	ID=id224;gbkey=mobile_element;mobile_element_type=MITE:239_07
AP009380.1	DDBJ	inverted_repeat	1118439	1118457	.	+	.	ID=id225;Note=22nt inverted repeat;gbkey=repeat_region;rpt_type=inverted
AP009380.1	DDBJ	gene	1118534	1119226	.	+	.	ID=gene1038;Name=PGN_1008;gbkey=Gene;gene_biotype=protein_coding;locus_tag=PGN_1008
AP009380.1	DDBJ	CDS	1118534	1119226	.	+	0	ID=cds1007;Parent=gene1038;Dbxref=NCBI_GP:BAG33527.1;Name=BAG33527.1;gbkey=CDS;product=partial transposase in ISPg1;protein_id=BAG33527.1;transl_table=11
AP009380.1	DDBJ	inverted_repeat	1118656	1118677	.	-	.	ID=id226;Note=22nt inverted repeat;gbkey=repeat_region;rpt_type=inverted
AP009380.1	DDBJ	inverted_repeat	1119363	1119374	.	-	.	ID=id227;Note=12nt inverted repeat;gbkey=repeat_region;rpt_type=inverted
AP009380.1	DDBJ	gene	1119487	1122312	.	+	.	ID=gene1039;Name=PGN_1009;gbkey=Gene;gene_biotype=protein_coding;locus_tag=PGN_1009
AP009380.1	DDBJ	CDS	1119487	1122312	.	+	0	ID=cds1008;Parent=gene1039;Dbxref=NCBI_GP:BAG33528.1;Name=BAG33528.1;gbkey=CDS;product=calcium-transporting ATPase;protein_id=BAG33528.1;transl_table=11
AP009380.1	DDBJ	gene	1122312	1123034	.	+	.	ID=gene1040;Name=PGN_1010;gbkey=Gene;gene_biotype=protein_coding;locus_tag=PGN_1010
AP009380.1	DDBJ	CDS	1122312	1123034	.	+	0	ID=cds1009;Parent=gene1040;Dbxref=NCBI_GP:BAG33529.1;Name=BAG33529.1;gbkey=CDS;product=conserved hypothetical protein;protein_id=BAG33529.1;transl_table=11
AP009380.1	DDBJ	gene	1123055	1124356	.	+	.	ID=gene1041;Name=PGN_1011;gbkey=Gene;gene_biotype=protein_coding;locus_tag=PGN_1011
AP009380.1	DDBJ	CDS	1123055	1124356	.	+	0	ID=cds1010;Parent=gene1041;Dbxref=NCBI_GP:BAG33530.1;Name=BAG33530.1;gbkey=CDS;product=xanthine/uracil/vitamin C permease;protein_id=BAG33530.1;transl_table=11
AP009380.1	DDBJ	gene	1124385	1125209	.	+	.	ID=gene1042;Name=PGN_1012;gbkey=Gene;gene_biotype=protein_coding;locus_tag=PGN_1012
AP009380.1	DDBJ	CDS	1124385	1125209	.	+	0	ID=cds1011;Parent=gene1042;Dbxref=NCBI_GP:BAG33531.1;Name=BAG33531.1;gbkey=CDS;product=putative 4-diphosphocytidyl-2C-methyl-D-erythritol kinase;protein_id=BAG33531.1;transl_table=11
AP009380.1	DDBJ	gene	1125188	1127092	.	+	.	ID=gene1043;Name=PGN_1013;gbkey=Gene;gene_biotype=protein_coding;locus_tag=PGN_1013
AP009380.1	DDBJ	CDS	1125188	1127092	.	+	0	ID=cds1012;Parent=gene1043;Dbxref=NCBI_GP:BAG33532.1;Name=BAG33532.1;gbkey=CDS;product=putative Fe-S oxidoreductase;protein_id=BAG33532.1;transl_table=11
AP009380.1	DDBJ	gene	1127300	1129459	.	-	.	ID=gene1044;Name=PGN_1014;gbkey=Gene;gene_biotype=protein_coding;locus_tag=PGN_1014
AP009380.1	DDBJ	CDS	1127300	1129459	.	-	0	ID=cds1013;Parent=gene1044;Dbxref=NCBI_GP:BAG33533.1;Name=BAG33533.1;gbkey=CDS;product=elongation factor G;protein_id=BAG33533.1;transl_table=11
AP009380.1	DDBJ	gene	1129703	1130953	.	-	.	ID=gene1045;Name=PGN_1015;gbkey=Gene;gene_biotype=protein_coding;locus_tag=PGN_1015
AP009380.1	DDBJ	CDS	1129703	1130953	.	-	0	ID=cds1014;Parent=gene1045;Dbxref=NCBI_GP:BAG33534.1;Name=BAG33534.1;gbkey=CDS;product=putative DNA polymerase III delta prime subunit;protein_id=BAG33534.1;transl_table=11
AP009380.1	DDBJ	gene	1131341	1131955	.	+	.	ID=gene1046;Name=PGN_1016;gbkey=Gene;gene_biotype=protein_coding;locus_tag=PGN_1016
AP009380.1	DDBJ	CDS	1131341	1131955	.	+	0	ID=cds1015;Parent=gene1046;Dbxref=NCBI_GP:BAG33535.1;Name=BAG33535.1;gbkey=CDS;product=conserved hypothetical protein;protein_id=BAG33535.1;transl_table=11
AP009380.1	DDBJ	gene	1131963	1132352	.	+	.	ID=gene1047;Name=PGN_1017;gbkey=Gene;gene_biotype=protein_coding;locus_tag=PGN_1017
AP009380.1	DDBJ	CDS	1131963	1132352	.	+	0	ID=cds1016;Parent=gene1047;Dbxref=NCBI_GP:BAG33536.1;Name=BAG33536.1;gbkey=CDS;product=conserved hypothetical protein;protein_id=BAG33536.1;transl_table=11
AP009380.1	DDBJ	gene	1132404	1133570	.	+	.	ID=gene1048;Name=PGN_1018;gbkey=Gene;gene_biotype=protein_coding;locus_tag=PGN_1018
AP009380.1	DDBJ	CDS	1132404	1133570	.	+	0	ID=cds1017;Parent=gene1048;Dbxref=NCBI_GP:BAG33537.1;Name=BAG33537.1;gbkey=CDS;product=conserved hypothetical protein;protein_id=BAG33537.1;transl_table=11
AP009380.1	DDBJ	gene	1133660	1135216	.	+	.	ID=gene1049;Name=porX;gbkey=Gene;gene=porX;gene_biotype=protein_coding;locus_tag=PGN_1019
AP009380.1	DDBJ	CDS	1133660	1135216	.	+	0	ID=cds1018;Parent=gene1049;Dbxref=NCBI_GP:BAG33538.1;Name=BAG33538.1;gbkey=CDS;gene=porX;product=Por secretion system response regulatr protein porX;protein_id=BAG33538.1;transl_table=11
AP009380.1	DDBJ	gene	1135228	1135644	.	+	.	ID=gene1050;Name=PGN_1020;gbkey=Gene;gene_biotype=protein_coding;locus_tag=PGN_1020
AP009380.1	DDBJ	CDS	1135228	1135644	.	+	0	ID=cds1019;Parent=gene1050;Dbxref=NCBI_GP:BAG33539.1;Name=BAG33539.1;gbkey=CDS;product=probable ATP/GTP-binding transmembrane protein;protein_id=BAG33539.1;transl_table=11
AP009380.1	DDBJ	gene	1135644	1135871	.	+	.	ID=gene1051;Name=PGN_1021;gbkey=Gene;gene_biotype=protein_coding;locus_tag=PGN_1021
AP009380.1	DDBJ	CDS	1135644	1135871	.	+	0	ID=cds1020;Parent=gene1051;Dbxref=NCBI_GP:BAG33540.1;Name=BAG33540.1;gbkey=CDS;product=hypothetical protein;protein_id=BAG33540.1;transl_table=11
AP009380.1	DDBJ	gene	1135999	1136613	.	+	.	ID=gene1052;Name=PGN_1022;gbkey=Gene;gene_biotype=protein_coding;locus_tag=PGN_1022
AP009380.1	DDBJ	CDS	1135999	1136613	.	+	0	ID=cds1021;Parent=gene1052;Dbxref=NCBI_GP:BAG33541.1;Name=BAG33541.1;gbkey=CDS;product=putative thymidine kinase;protein_id=BAG33541.1;transl_table=11
AP009380.1	DDBJ	gene	1136610	1137425	.	+	.	ID=gene1053;Name=PGN_1023;gbkey=Gene;gene_biotype=protein_coding;locus_tag=PGN_1023
AP009380.1	DDBJ	CDS	1136610	1137425	.	+	0	ID=cds1022;Parent=gene1053;Dbxref=NCBI_GP:BAG33542.1;Name=BAG33542.1;gbkey=CDS;product=acid phosphatase OlpA;protein_id=BAG33542.1;transl_table=11
AP009380.1	DDBJ	gene	1137464	1137799	.	+	.	ID=gene1054;Name=PGN_1024;gbkey=Gene;gene_biotype=protein_coding;locus_tag=PGN_1024
AP009380.1	DDBJ	CDS	1137464	1137799	.	+	0	ID=cds1023;Parent=gene1054;Dbxref=NCBI_GP:BAG33543.1;Name=BAG33543.1;gbkey=CDS;product=putative ribosome-binding factor A;protein_id=BAG33543.1;transl_table=11
AP009380.1	DDBJ	gene	1137827	1139050	.	+	.	ID=gene1055;Name=PGN_1025;gbkey=Gene;gene_biotype=protein_coding;locus_tag=PGN_1025
AP009380.1	DDBJ	CDS	1137827	1139050	.	+	0	ID=cds1024;Parent=gene1055;Dbxref=NCBI_GP:BAG33544.1;Name=BAG33544.1;gbkey=CDS;product=conserved hypothetical protein;protein_id=BAG33544.1;transl_table=11
AP009380.1	DDBJ	gene	1139196	1139933	.	+	.	ID=gene1056;Name=PGN_1026;gbkey=Gene;gene_biotype=protein_coding;locus_tag=PGN_1026
AP009380.1	DDBJ	CDS	1139196	1139933	.	+	0	ID=cds1025;Parent=gene1056;Dbxref=NCBI_GP:BAG33545.1;Name=BAG33545.1;gbkey=CDS;product=glycosyl transferase family 2;protein_id=BAG33545.1;transl_table=11
AP009380.1	DDBJ	gene	1139944	1141293	.	+	.	ID=gene1057;Name=PGN_1027;gbkey=Gene;gene_biotype=protein_coding;locus_tag=PGN_1027
AP009380.1	DDBJ	CDS	1139944	1141293	.	+	0	ID=cds1026;Parent=gene1057;Dbxref=NCBI_GP:BAG33546.1;Name=BAG33546.1;gbkey=CDS;product=dihydroorotase;protein_id=BAG33546.1;transl_table=11
AP009380.1	DDBJ	gene	1141553	1142215	.	+	.	ID=gene1058;Name=PGN_1028;gbkey=Gene;gene_biotype=protein_coding;locus_tag=PGN_1028
AP009380.1	DDBJ	CDS	1141553	1142215	.	+	0	ID=cds1027;Parent=gene1058;Dbxref=NCBI_GP:BAG33547.1;Name=BAG33547.1;gbkey=CDS;product=conserved hypothetical protein;protein_id=BAG33547.1;transl_table=11
AP009380.1	DDBJ	gene	1142181	1142576	.	+	.	ID=gene1059;Name=PGN_1029;gbkey=Gene;gene_biotype=protein_coding;locus_tag=PGN_1029
AP009380.1	DDBJ	CDS	1142181	1142576	.	+	0	ID=cds1028;Parent=gene1059;Dbxref=NCBI_GP:BAG33548.1;Name=BAG33548.1;gbkey=CDS;product=conserved hypothetical protein;protein_id=BAG33548.1;transl_table=11
AP009380.1	DDBJ	gene	1142632	1142708	.	+	.	ID=gene1060;Name=PGN_t0026;gbkey=Gene;gene_biotype=tRNA;locus_tag=PGN_t0026
AP009380.1	DDBJ	tRNA	1142632	1142708	.	+	.	ID=rna31;Parent=gene1060;gbkey=tRNA;product=tRNA-Ala
AP009380.1	DDBJ	exon	1142632	1142708	.	+	.	ID=id228;Parent=rna31;gbkey=tRNA;product=tRNA-Ala
AP009380.1	DDBJ	gene	1142678	1142863	.	+	.	ID=gene1061;Name=PGN_1030;gbkey=Gene;gene_biotype=protein_coding;locus_tag=PGN_1030
AP009380.1	DDBJ	CDS	1142678	1142863	.	+	0	ID=cds1029;Parent=gene1061;Dbxref=NCBI_GP:BAG33549.1;Name=BAG33549.1;gbkey=CDS;product=hypothetical protein;protein_id=BAG33549.1;transl_table=11
AP009380.1	DDBJ	gene	1143165	1143644	.	-	.	ID=gene1062;Name=PGN_1031;gbkey=Gene;gene_biotype=protein_coding;locus_tag=PGN_1031
AP009380.1	DDBJ	CDS	1143165	1143644	.	-	0	ID=cds1030;Parent=gene1062;Dbxref=NCBI_GP:BAG33550.1;Name=BAG33550.1;gbkey=CDS;product=conserved hypothetical protein;protein_id=BAG33550.1;transl_table=11
AP009380.1	DDBJ	gene	1143862	1144575	.	+	.	ID=gene1063;Name=PGN_1032;gbkey=Gene;gene_biotype=protein_coding;locus_tag=PGN_1032
AP009380.1	DDBJ	CDS	1143862	1144575	.	+	0	ID=cds1031;Parent=gene1063;Dbxref=NCBI_GP:BAG33551.1;Name=BAG33551.1;gbkey=CDS;product=conserved hypothetical protein;protein_id=BAG33551.1;transl_table=11
AP009380.1	DDBJ	gene	1144923	1146488	.	+	.	ID=gene1064;Name=wzx;gbkey=Gene;gene=wzx;gene_biotype=protein_coding;locus_tag=PGN_1033
AP009380.1	DDBJ	CDS	1144923	1146488	.	+	0	ID=cds1032;Parent=gene1064;Dbxref=NCBI_GP:BAG33552.1;Name=BAG33552.1;gbkey=CDS;gene=wzx;product=O-antigen flippase;protein_id=BAG33552.1;transl_table=11
AP009380.1	DDBJ	gene	1146614	1147186	.	+	.	ID=gene1065;Name=PGN_1034;gbkey=Gene;gene_biotype=protein_coding;locus_tag=PGN_1034
AP009380.1	DDBJ	CDS	1146614	1147186	.	+	0	ID=cds1033;Parent=gene1065;Dbxref=NCBI_GP:BAG33553.1;Name=BAG33553.1;gbkey=CDS;product=conserved hypothetical protein;protein_id=BAG33553.1;transl_table=11
AP009380.1	DDBJ	gene	1147241	1148542	.	+	.	ID=gene1066;Name=PGN_1035;gbkey=Gene;gene_biotype=protein_coding;locus_tag=PGN_1035
AP009380.1	DDBJ	CDS	1147241	1148542	.	+	0	ID=cds1034;Parent=gene1066;Dbxref=NCBI_GP:BAG33554.1;Name=BAG33554.1;gbkey=CDS;product=conserved hypothetical protein with DUF1063 domain;protein_id=BAG33554.1;transl_table=11
AP009380.1	DDBJ	gene	1148568	1149050	.	+	.	ID=gene1067;Name=PGN_1036;gbkey=Gene;gene_biotype=protein_coding;locus_tag=PGN_1036
AP009380.1	DDBJ	CDS	1148568	1149050	.	+	0	ID=cds1035;Parent=gene1067;Dbxref=NCBI_GP:BAG33555.1;Name=BAG33555.1;gbkey=CDS;product=putative G/U mismatch-specific DNA glycosylase;protein_id=BAG33555.1;transl_table=11
AP009380.1	DDBJ	gene	1149162	1149614	.	-	.	ID=gene1068;Name=PGN_1037;gbkey=Gene;gene_biotype=protein_coding;locus_tag=PGN_1037
AP009380.1	DDBJ	CDS	1149162	1149614	.	-	0	ID=cds1036;Parent=gene1068;Dbxref=NCBI_GP:BAG33556.1;Name=BAG33556.1;gbkey=CDS;product=conserved hypothetical protein;protein_id=BAG33556.1;transl_table=11
AP009380.1	DDBJ	gene	1150639	1151181	.	+	.	ID=gene1069;Name=PGN_1038;gbkey=Gene;gene_biotype=protein_coding;locus_tag=PGN_1038
AP009380.1	DDBJ	CDS	1150639	1151181	.	+	0	ID=cds1037;Parent=gene1069;Dbxref=NCBI_GP:BAG33557.1;Name=BAG33557.1;gbkey=CDS;product=conserved hypothetical protein;protein_id=BAG33557.1;transl_table=11
AP009380.1	DDBJ	gene	1151266	1153533	.	+	.	ID=gene1070;Name=PGN_1039;gbkey=Gene;gene_biotype=protein_coding;locus_tag=PGN_1039
AP009380.1	DDBJ	CDS	1151266	1153533	.	+	0	ID=cds1038;Parent=gene1070;Dbxref=NCBI_GP:BAG33558.1;Name=BAG33558.1;gbkey=CDS;product=putative alpha-1%2C2-mannosidase precursor;protein_id=BAG33558.1;transl_table=11
AP009380.1	DDBJ	gene	1153713	1153961	.	+	.	ID=gene1071;Name=PGN_1040;gbkey=Gene;gene_biotype=protein_coding;locus_tag=PGN_1040
AP009380.1	DDBJ	CDS	1153713	1153961	.	+	0	ID=cds1039;Parent=gene1071;Dbxref=NCBI_GP:BAG33559.1;Name=BAG33559.1;gbkey=CDS;product=conserved hypothetical protein;protein_id=BAG33559.1;transl_table=11
AP009380.1	DDBJ	gene	1153981	1155570	.	+	.	ID=gene1072;Name=PGN_1041;gbkey=Gene;gene_biotype=protein_coding;locus_tag=PGN_1041
AP009380.1	DDBJ	CDS	1153981	1155570	.	+	0	ID=cds1040;Parent=gene1072;Dbxref=NCBI_GP:BAG33560.1;Name=BAG33560.1;gbkey=CDS;product=cytochrome d ubiquinol oxidase subunit I;protein_id=BAG33560.1;transl_table=11
AP009380.1	DDBJ	gene	1155616	1156779	.	+	.	ID=gene1073;Name=PGN_1042;gbkey=Gene;gene_biotype=protein_coding;locus_tag=PGN_1042
AP009380.1	DDBJ	CDS	1155616	1156779	.	+	0	ID=cds1041;Parent=gene1073;Dbxref=NCBI_GP:BAG33561.1;Name=BAG33561.1;gbkey=CDS;product=cytochrome d ubiquinol oxidase subunit II;protein_id=BAG33561.1;transl_table=11
AP009380.1	DDBJ	gene	1156926	1157717	.	+	.	ID=gene1074;Name=PGN_1043;gbkey=Gene;gene_biotype=protein_coding;locus_tag=PGN_1043
AP009380.1	DDBJ	CDS	1156926	1157717	.	+	0	ID=cds1042;Parent=gene1074;Dbxref=NCBI_GP:BAG33562.1;Name=BAG33562.1;gbkey=CDS;product=conserved hypothetical protein;protein_id=BAG33562.1;transl_table=11
AP009380.1	DDBJ	gene	1157714	1159408	.	+	.	ID=gene1075;Name=PGN_1044;gbkey=Gene;gene_biotype=protein_coding;locus_tag=PGN_1044
AP009380.1	DDBJ	CDS	1157714	1159408	.	+	0	ID=cds1043;Parent=gene1075;Dbxref=NCBI_GP:BAG33563.1;Name=BAG33563.1;gbkey=CDS;product=alpha-amylase;protein_id=BAG33563.1;transl_table=11
AP009380.1	DDBJ	gene	1159873	1163079	.	-	.	ID=gene1076;Name=lacZII;gbkey=Gene;gene=lacZII;gene_biotype=protein_coding;locus_tag=PGN_1045
AP009380.1	DDBJ	CDS	1159873	1163079	.	-	0	ID=cds1044;Parent=gene1076;Dbxref=NCBI_GP:BAG33564.1;Name=BAG33564.1;gbkey=CDS;gene=lacZII;product=beta-galactosidase;protein_id=BAG33564.1;transl_table=11
AP009380.1	DDBJ	mobile_genetic_element	1163147	1163977	.	+	.	ID=id229;gbkey=mobile_element;mobile_element_type=MITE:PgRS_12
AP009380.1	DDBJ	inverted_repeat	1163147	1163158	.	+	.	ID=id230;Note=12nt inverted repeat;gbkey=repeat_region;rpt_type=inverted
AP009380.1	DDBJ	inverted_repeat	1163966	1163977	.	-	.	ID=id231;Note=12nt inverted repeat;gbkey=repeat_region;rpt_type=inverted
AP009380.1	DDBJ	gene	1164040	1164116	.	-	.	ID=gene1077;Name=PGN_t0027;gbkey=Gene;gene_biotype=tRNA;locus_tag=PGN_t0027
AP009380.1	DDBJ	tRNA	1164040	1164116	.	-	.	ID=rna32;Parent=gene1077;gbkey=tRNA;product=tRNA-Met
AP009380.1	DDBJ	exon	1164040	1164116	.	-	.	ID=id232;Parent=rna32;gbkey=tRNA;product=tRNA-Met
AP009380.1	DDBJ	gene	1164289	1164981	.	+	.	ID=gene1078;Name=PGN_1046;gbkey=Gene;gene_biotype=protein_coding;locus_tag=PGN_1046
AP009380.1	DDBJ	CDS	1164289	1164981	.	+	0	ID=cds1045;Parent=gene1078;Dbxref=NCBI_GP:BAG33565.1;Name=BAG33565.1;gbkey=CDS;product=putative DNA repair protein;protein_id=BAG33565.1;transl_table=11
AP009380.1	DDBJ	gene	1165206	1166858	.	+	.	ID=gene1079;Name=PGN_1047;gbkey=Gene;gene_biotype=protein_coding;locus_tag=PGN_1047
AP009380.1	DDBJ	CDS	1165206	1166858	.	+	0	ID=cds1046;Parent=gene1079;Dbxref=NCBI_GP:BAG33566.1;Name=BAG33566.1;gbkey=CDS;product=hydroxylamine reductase;protein_id=BAG33566.1;transl_table=11
AP009380.1	DDBJ	mobile_genetic_element	1167124	1167819	.	-	.	ID=id233;gbkey=mobile_element;mobile_element_type=MITE:700_09
AP009380.1	DDBJ	inverted_repeat	1167124	1167135	.	+	.	ID=id234;Note=12nt inverted repeat;gbkey=repeat_region;rpt_type=inverted
AP009380.1	DDBJ	gene	1167592	1167738	.	-	.	ID=gene1080;Name=PGN_1048;gbkey=Gene;gene_biotype=protein_coding;locus_tag=PGN_1048
AP009380.1	DDBJ	CDS	1167592	1167738	.	-	0	ID=cds1047;Parent=gene1080;Dbxref=NCBI_GP:BAG33567.1;Name=BAG33567.1;gbkey=CDS;product=hypothetical protein;protein_id=BAG33567.1;transl_table=11
AP009380.1	DDBJ	inverted_repeat	1167808	1167819	.	-	.	ID=id235;Note=12nt inverted repeat;gbkey=repeat_region;rpt_type=inverted
AP009380.1	DDBJ	gene	1168010	1169701	.	-	.	ID=gene1081;Name=PGN_1049;gbkey=Gene;gene_biotype=protein_coding;locus_tag=PGN_1049
AP009380.1	DDBJ	CDS	1168010	1169701	.	-	0	ID=cds1048;Parent=gene1081;Dbxref=NCBI_GP:BAG33568.1;Name=BAG33568.1;gbkey=CDS;product=putative alkaline phosphatase;protein_id=BAG33568.1;transl_table=11
AP009380.1	DDBJ	gene	1169737	1170933	.	-	.	ID=gene1082;Name=PGN_1050;gbkey=Gene;gene_biotype=protein_coding;locus_tag=PGN_1050
AP009380.1	DDBJ	CDS	1169737	1170933	.	-	0	ID=cds1049;Parent=gene1082;Dbxref=NCBI_GP:BAG33569.1;Name=BAG33569.1;gbkey=CDS;product=conserved hypothetical protein;protein_id=BAG33569.1;transl_table=11
AP009380.1	DDBJ	gene	1171115	1171243	.	-	.	ID=gene1083;Name=PGN_1051;gbkey=Gene;gene_biotype=protein_coding;locus_tag=PGN_1051
AP009380.1	DDBJ	CDS	1171115	1171243	.	-	0	ID=cds1050;Parent=gene1083;Dbxref=NCBI_GP:BAG33570.1;Name=BAG33570.1;gbkey=CDS;product=hypothetical protein;protein_id=BAG33570.1;transl_table=11
AP009380.1	DDBJ	gene	1171432	1172196	.	-	.	ID=gene1084;Name=PGN_1052;gbkey=Gene;gene_biotype=protein_coding;locus_tag=PGN_1052
AP009380.1	DDBJ	CDS	1171432	1172196	.	-	0	ID=cds1051;Parent=gene1084;Dbxref=NCBI_GP:BAG33571.1;Name=BAG33571.1;gbkey=CDS;product=conserved hypothetical protein;protein_id=BAG33571.1;transl_table=11
AP009380.1	DDBJ	gene	1172193	1173293	.	-	.	ID=gene1085;Name=PGN_1053;gbkey=Gene;gene_biotype=protein_coding;locus_tag=PGN_1053
AP009380.1	DDBJ	CDS	1172193	1173293	.	-	0	ID=cds1052;Parent=gene1085;Dbxref=NCBI_GP:BAG33572.1;Name=BAG33572.1;gbkey=CDS;product=putative phospho-2-dehydro-3-deoxyheptonate aldolase/chorismate mutase;protein_id=BAG33572.1;transl_table=11
AP009380.1	DDBJ	gene	1173309	1174559	.	-	.	ID=gene1086;Name=vimF;gbkey=Gene;gene=vimF;gene_biotype=protein_coding;locus_tag=PGN_1054
AP009380.1	DDBJ	CDS	1173309	1174559	.	-	0	ID=cds1053;Parent=gene1086;Dbxref=NCBI_GP:BAG33573.1;Name=BAG33573.1;gbkey=CDS;gene=vimF;product=virulence modulating gene F;protein_id=BAG33573.1;transl_table=11
AP009380.1	DDBJ	gene	1174556	1175917	.	-	.	ID=gene1087;Name=vimE;gbkey=Gene;gene=vimE;gene_biotype=protein_coding;locus_tag=PGN_1055
AP009380.1	DDBJ	CDS	1174556	1175917	.	-	0	ID=cds1054;Parent=gene1087;Dbxref=NCBI_GP:BAG33574.1;Name=BAG33574.1;gbkey=CDS;gene=vimE;product=virulence modulating gene E;protein_id=BAG33574.1;transl_table=11
AP009380.1	DDBJ	gene	1175914	1176879	.	-	.	ID=gene1088;Name=vimA;gbkey=Gene;gene=vimA;gene_biotype=protein_coding;locus_tag=PGN_1056
AP009380.1	DDBJ	CDS	1175914	1176879	.	-	0	ID=cds1055;Parent=gene1088;Dbxref=NCBI_GP:BAG33575.1;Name=BAG33575.1;gbkey=CDS;gene=vimA;product=virulence modulating gene A;protein_id=BAG33575.1;transl_table=11
AP009380.1	DDBJ	gene	1176953	1177975	.	-	.	ID=gene1089;Name=recA;gbkey=Gene;gene=recA;gene_biotype=protein_coding;locus_tag=PGN_1057
AP009380.1	DDBJ	CDS	1176953	1177975	.	-	0	ID=cds1056;Parent=gene1089;Dbxref=NCBI_GP:BAG33576.1;Name=BAG33576.1;gbkey=CDS;gene=recA;product=recombinase A;protein_id=BAG33576.1;transl_table=11
AP009380.1	DDBJ	gene	1177996	1178451	.	-	.	ID=gene1090;Name=bcp;gbkey=Gene;gene=bcp;gene_biotype=protein_coding;locus_tag=PGN_1058
AP009380.1	DDBJ	CDS	1177996	1178451	.	-	0	ID=cds1057;Parent=gene1090;Dbxref=NCBI_GP:BAG33577.1;Name=BAG33577.1;gbkey=CDS;gene=bcp;product=putative bacterioferritin comigratory protein;protein_id=BAG33577.1;transl_table=11
AP009380.1	DDBJ	gene	1178752	1179021	.	+	.	ID=gene1091;Name=PGN_1059;gbkey=Gene;gene_biotype=protein_coding;locus_tag=PGN_1059
AP009380.1	DDBJ	CDS	1178752	1179021	.	+	0	ID=cds1058;Parent=gene1091;Dbxref=NCBI_GP:BAG33578.1;Name=BAG33578.1;gbkey=CDS;product=conserved hypothetical protein;protein_id=BAG33578.1;transl_table=11
AP009380.1	DDBJ	inverted_repeat	1178995	1179006	.	+	.	ID=id236;Note=12nt inverted repeat;gbkey=repeat_region;rpt_type=inverted
AP009380.1	DDBJ	mobile_genetic_element	1178995	1180064	.	-	.	ID=id237;gbkey=mobile_element;mobile_element_type=insertion sequence:ISPg3_17
AP009380.1	DDBJ	gene	1179008	1179910	.	-	.	ID=gene1092;Name=PGN_1060;gbkey=Gene;gene_biotype=protein_coding;locus_tag=PGN_1060
AP009380.1	DDBJ	CDS	1179008	1179910	.	-	0	ID=cds1059;Parent=gene1092;Dbxref=NCBI_GP:BAG33579.1;Name=BAG33579.1;gbkey=CDS;product=transposase in ISPg3;protein_id=BAG33579.1;transl_table=11
AP009380.1	DDBJ	inverted_repeat	1180053	1180064	.	-	.	ID=id238;Note=12nt inverted repeat;gbkey=repeat_region;rpt_type=inverted
AP009380.1	DDBJ	gene	1180396	1181307	.	+	.	ID=gene1093;Name=PGN_1061;gbkey=Gene;gene_biotype=protein_coding;locus_tag=PGN_1061
AP009380.1	DDBJ	CDS	1180396	1181307	.	+	0	ID=cds1060;Parent=gene1093;Dbxref=NCBI_GP:BAG33580.1;Name=BAG33580.1;gbkey=CDS;product=conserved hypothetical protein;protein_id=BAG33580.1;transl_table=11
AP009380.1	DDBJ	gene	1181339	1182895	.	+	.	ID=gene1094;Name=PGN_1062;gbkey=Gene;gene_biotype=protein_coding;locus_tag=PGN_1062
AP009380.1	DDBJ	CDS	1181339	1182895	.	+	0	ID=cds1061;Parent=gene1094;Dbxref=NCBI_GP:BAG33581.1;Name=BAG33581.1;gbkey=CDS;product=tRNA modification GTPase;protein_id=BAG33581.1;transl_table=11
AP009380.1	DDBJ	mobile_genetic_element	1182903	1183396	.	-	.	ID=id239;gbkey=mobile_element;mobile_element_type=insertion sequence:partial_ISPg5_04
AP009380.1	DDBJ	inverted_repeat	1182903	1182933	.	+	.	ID=id240;Note=31nt inverted repeat;gbkey=repeat_region;rpt_type=inverted
AP009380.1	DDBJ	gene	1183205	1183396	.	-	.	ID=gene1095;Name=PGN_1063;gbkey=Gene;gene_biotype=protein_coding;locus_tag=PGN_1063
AP009380.1	DDBJ	CDS	1183205	1183396	.	-	0	ID=cds1062;Parent=gene1095;Dbxref=NCBI_GP:BAG33582.1;Name=BAG33582.1;gbkey=CDS;product=partial transposase Orf2 in ISPg5;protein_id=BAG33582.1;transl_table=11
AP009380.1	DDBJ	mobile_genetic_element	1183597	1184512	.	-	.	ID=id241;gbkey=mobile_element;mobile_element_type=insertion sequence:partial_ISPg3_18
AP009380.1	DDBJ	inverted_repeat	1183597	1183608	.	+	.	ID=id242;Note=12nt inverted repeat;gbkey=repeat_region;rpt_type=inverted
AP009380.1	DDBJ	gene	1183610	1184512	.	-	.	ID=gene1096;Name=PGN_1064;gbkey=Gene;gene_biotype=protein_coding;locus_tag=PGN_1064
AP009380.1	DDBJ	CDS	1183610	1184512	.	-	0	ID=cds1063;Parent=gene1096;Dbxref=NCBI_GP:BAG33583.1;Name=BAG33583.1;gbkey=CDS;product=transposase in ISPg3;protein_id=BAG33583.1;transl_table=11
AP009380.1	DDBJ	mobile_genetic_element	1184653	1185722	.	-	.	ID=id243;gbkey=mobile_element;mobile_element_type=insertion sequence:ISPg3_19
AP009380.1	DDBJ	inverted_repeat	1184653	1184664	.	+	.	ID=id244;Note=12nt inverted repeat;gbkey=repeat_region;rpt_type=inverted
AP009380.1	DDBJ	gene	1184666	1185568	.	-	.	ID=gene1097;Name=PGN_1065;gbkey=Gene;gene_biotype=protein_coding;locus_tag=PGN_1065
AP009380.1	DDBJ	CDS	1184666	1185568	.	-	0	ID=cds1064;Parent=gene1097;Dbxref=NCBI_GP:BAG33584.1;Name=BAG33584.1;gbkey=CDS;product=transposase in ISPg3;protein_id=BAG33584.1;transl_table=11
AP009380.1	DDBJ	inverted_repeat	1185711	1185722	.	-	.	ID=id245;Note=12nt inverted repeat;gbkey=repeat_region;rpt_type=inverted
AP009380.1	DDBJ	mobile_genetic_element	1185822	1186891	.	+	.	ID=id246;gbkey=mobile_element;mobile_element_type=insertion sequence:ISPg3_20
AP009380.1	DDBJ	inverted_repeat	1185822	1185833	.	+	.	ID=id247;Note=12nt inverted repeat;gbkey=repeat_region;rpt_type=inverted
AP009380.1	DDBJ	gene	1185976	1186878	.	+	.	ID=gene1098;Name=PGN_1066;gbkey=Gene;gene_biotype=protein_coding;locus_tag=PGN_1066
AP009380.1	DDBJ	CDS	1185976	1186878	.	+	0	ID=cds1065;Parent=gene1098;Dbxref=NCBI_GP:BAG33585.1;Name=BAG33585.1;gbkey=CDS;product=transposase in ISPg3;protein_id=BAG33585.1;transl_table=11
AP009380.1	DDBJ	inverted_repeat	1186880	1186891	.	-	.	ID=id248;Note=12nt inverted repeat;gbkey=repeat_region;rpt_type=inverted
AP009380.1	DDBJ	gene	1186924	1188018	.	-	.	ID=gene1099;Name=PGN_1067;gbkey=Gene;gene_biotype=protein_coding;locus_tag=PGN_1067
AP009380.1	DDBJ	CDS	1186924	1188018	.	-	0	ID=cds1066;Parent=gene1099;Dbxref=NCBI_GP:BAG33586.1;Name=BAG33586.1;gbkey=CDS;product=hypothetical protein;protein_id=BAG33586.1;transl_table=11
AP009380.1	DDBJ	gene	1188515	1189525	.	-	.	ID=gene1100;Name=PGN_1068;gbkey=Gene;gene_biotype=protein_coding;locus_tag=PGN_1068
AP009380.1	DDBJ	CDS	1188515	1189525	.	-	0	ID=cds1067;Parent=gene1100;Dbxref=NCBI_GP:BAG33587.1;Name=BAG33587.1;gbkey=CDS;product=conserved hypothetical protein;protein_id=BAG33587.1;transl_table=11
AP009380.1	DDBJ	gene	1189492	1190520	.	-	.	ID=gene1101;Name=PGN_1069;gbkey=Gene;gene_biotype=protein_coding;locus_tag=PGN_1069
AP009380.1	DDBJ	CDS	1189492	1190520	.	-	0	ID=cds1068;Parent=gene1101;Dbxref=NCBI_GP:BAG33588.1;Name=BAG33588.1;gbkey=CDS;product=hypothetical protein;protein_id=BAG33588.1;transl_table=11
AP009380.1	DDBJ	gene	1190495	1191574	.	-	.	ID=gene1102;Name=PGN_1070;gbkey=Gene;gene_biotype=protein_coding;locus_tag=PGN_1070
AP009380.1	DDBJ	CDS	1190495	1191574	.	-	0	ID=cds1069;Parent=gene1102;Dbxref=NCBI_GP:BAG33589.1;Name=BAG33589.1;gbkey=CDS;product=hypothetical protein;protein_id=BAG33589.1;transl_table=11
AP009380.1	DDBJ	gene	1191492	1192352	.	-	.	ID=gene1103;Name=PGN_1071;gbkey=Gene;gene_biotype=protein_coding;locus_tag=PGN_1071
AP009380.1	DDBJ	CDS	1191492	1192352	.	-	0	ID=cds1070;Parent=gene1103;Dbxref=NCBI_GP:BAG33590.1;Name=BAG33590.1;gbkey=CDS;product=hypothetical protein;protein_id=BAG33590.1;transl_table=11
AP009380.1	DDBJ	gene	1192349	1193278	.	-	.	ID=gene1104;Name=PGN_1072;gbkey=Gene;gene_biotype=protein_coding;locus_tag=PGN_1072
AP009380.1	DDBJ	CDS	1192349	1193278	.	-	0	ID=cds1071;Parent=gene1104;Dbxref=NCBI_GP:BAG33591.1;Name=BAG33591.1;gbkey=CDS;product=hypothetical protein;protein_id=BAG33591.1;transl_table=11
AP009380.1	DDBJ	gene	1193286	1194362	.	-	.	ID=gene1105;Name=PGN_1073;gbkey=Gene;gene_biotype=protein_coding;locus_tag=PGN_1073
AP009380.1	DDBJ	CDS	1193286	1194362	.	-	0	ID=cds1072;Parent=gene1105;Dbxref=NCBI_GP:BAG33592.1;Name=BAG33592.1;gbkey=CDS;product=hypothetical protein;protein_id=BAG33592.1;transl_table=11
AP009380.1	DDBJ	gene	1194416	1195786	.	-	.	ID=gene1106;Name=PGN_1074;gbkey=Gene;gene_biotype=protein_coding;locus_tag=PGN_1074
AP009380.1	DDBJ	CDS	1194416	1195786	.	-	0	ID=cds1073;Parent=gene1106;Dbxref=NCBI_GP:BAG33593.1;Name=BAG33593.1;gbkey=CDS;product=hypothetical protein;protein_id=BAG33593.1;transl_table=11
AP009380.1	DDBJ	gene	1196079	1196237	.	+	.	ID=gene1107;Name=PGN_1075;gbkey=Gene;gene_biotype=protein_coding;locus_tag=PGN_1075
AP009380.1	DDBJ	CDS	1196079	1196237	.	+	0	ID=cds1074;Parent=gene1107;Dbxref=NCBI_GP:BAG33594.1;Name=BAG33594.1;gbkey=CDS;product=hypothetical protein;protein_id=BAG33594.1;transl_table=11
AP009380.1	DDBJ	gene	1196323	1199790	.	-	.	ID=gene1108;Name=PGN_1076;gbkey=Gene;gene_biotype=protein_coding;locus_tag=PGN_1076
AP009380.1	DDBJ	CDS	1196323	1199790	.	-	0	ID=cds1075;Parent=gene1108;Dbxref=NCBI_GP:BAG33595.1;Name=BAG33595.1;gbkey=CDS;product=putative DNA methylase;protein_id=BAG33595.1;transl_table=11
AP009380.1	DDBJ	mobile_genetic_element	1199668	1201005	.	-	.	ID=id249;gbkey=mobile_element;mobile_element_type=insertion sequence:ISPg1_26
AP009380.1	DDBJ	inverted_repeat	1199668	1199679	.	+	.	ID=id250;Note=12nt inverted repeat;gbkey=repeat_region;rpt_type=inverted
AP009380.1	DDBJ	gene	1199815	1200900	.	-	.	ID=gene1109;Name=PGN_1077;gbkey=Gene;gene_biotype=protein_coding;locus_tag=PGN_1077
AP009380.1	DDBJ	CDS	1199815	1200900	.	-	0	ID=cds1076;Parent=gene1109;Dbxref=NCBI_GP:BAG33596.1;Name=BAG33596.1;gbkey=CDS;product=transposase in ISPg1;protein_id=BAG33596.1;transl_table=11
AP009380.1	DDBJ	inverted_repeat	1200994	1201005	.	-	.	ID=id251;Note=12nt inverted repeat;gbkey=repeat_region;rpt_type=inverted
AP009380.1	DDBJ	gene	1201181	1202278	.	+	.	ID=gene1110;Name=PGN_1078;gbkey=Gene;gene_biotype=protein_coding;locus_tag=PGN_1078
AP009380.1	DDBJ	CDS	1201181	1202278	.	+	0	ID=cds1077;Parent=gene1110;Dbxref=NCBI_GP:BAG33597.1;Name=BAG33597.1;gbkey=CDS;product=GDP-mannose 4%2C6-dehydratase;protein_id=BAG33597.1;transl_table=11
AP009380.1	DDBJ	gene	1202271	1203344	.	+	.	ID=gene1111;Name=PGN_1079;gbkey=Gene;gene_biotype=protein_coding;locus_tag=PGN_1079
AP009380.1	DDBJ	CDS	1202271	1203344	.	+	0	ID=cds1078;Parent=gene1111;Dbxref=NCBI_GP:BAG33598.1;Name=BAG33598.1;gbkey=CDS;product=GDP-fucose synthetase;protein_id=BAG33598.1;transl_table=11
AP009380.1	DDBJ	gene	1203483	1204502	.	+	.	ID=gene1112;Name=PGN_1080;gbkey=Gene;gene_biotype=protein_coding;locus_tag=PGN_1080
AP009380.1	DDBJ	CDS	1203483	1204502	.	+	0	ID=cds1079;Parent=gene1112;Dbxref=NCBI_GP:BAG33599.1;Name=BAG33599.1;gbkey=CDS;product=branched-chain amino acid aminotransferase;protein_id=BAG33599.1;transl_table=11
AP009380.1	DDBJ	gene	1204631	1206352	.	-	.	ID=gene1113;Name=PGN_1081;gbkey=Gene;gene_biotype=protein_coding;locus_tag=PGN_1081
AP009380.1	DDBJ	CDS	1204631	1206352	.	-	0	ID=cds1080;Parent=gene1113;Dbxref=NCBI_GP:BAG33600.1;Name=BAG33600.1;gbkey=CDS;product=conserved hypothetical protein;protein_id=BAG33600.1;transl_table=11
AP009380.1	DDBJ	mobile_genetic_element	1206407	1207257	.	+	.	ID=id252;gbkey=mobile_element;mobile_element_type=MITE:PgRS_13
AP009380.1	DDBJ	inverted_repeat	1206407	1206417	.	+	.	ID=id253;Note=12nt inverted repeat;gbkey=repeat_region;rpt_type=inverted
AP009380.1	DDBJ	gene	1206592	1206759	.	+	.	ID=gene1114;Name=PGN_1082;gbkey=Gene;gene_biotype=protein_coding;locus_tag=PGN_1082
AP009380.1	DDBJ	CDS	1206592	1206759	.	+	0	ID=cds1081;Parent=gene1114;Dbxref=NCBI_GP:BAG33601.1;Name=BAG33601.1;gbkey=CDS;product=hypothetical protein;protein_id=BAG33601.1;transl_table=11
AP009380.1	DDBJ	gene	1206831	1206923	.	+	.	ID=gene1115;Name=PGN_1083;gbkey=Gene;gene_biotype=protein_coding;locus_tag=PGN_1083
AP009380.1	DDBJ	CDS	1206831	1206923	.	+	0	ID=cds1082;Parent=gene1115;Dbxref=NCBI_GP:BAG33602.1;Name=BAG33602.1;gbkey=CDS;product=hypothetical protein;protein_id=BAG33602.1;transl_table=11
AP009380.1	DDBJ	gene	1206957	1207061	.	-	.	ID=gene1116;Name=PGN_1084;gbkey=Gene;gene_biotype=protein_coding;locus_tag=PGN_1084
AP009380.1	DDBJ	CDS	1206957	1207061	.	-	0	ID=cds1083;Parent=gene1116;Dbxref=NCBI_GP:BAG33603.1;Name=BAG33603.1;gbkey=CDS;product=hypothetical protein;protein_id=BAG33603.1;transl_table=11
AP009380.1	DDBJ	inverted_repeat	1207246	1207257	.	-	.	ID=id254;Note=12nt inverted repeat;gbkey=repeat_region;rpt_type=inverted
AP009380.1	DDBJ	gene	1207318	1209852	.	+	.	ID=gene1117;Name=PGN_1085;gbkey=Gene;gene_biotype=protein_coding;locus_tag=PGN_1085
AP009380.1	DDBJ	CDS	1207318	1209852	.	+	0	ID=cds1084;Parent=gene1117;Dbxref=NCBI_GP:BAG33604.1;Name=BAG33604.1;gbkey=CDS;product=ferrous iron transport protein B;protein_id=BAG33604.1;transl_table=11
AP009380.1	DDBJ	gene	1209872	1210057	.	+	.	ID=gene1118;Name=PGN_1086;gbkey=Gene;gene_biotype=protein_coding;locus_tag=PGN_1086
AP009380.1	DDBJ	CDS	1209872	1210057	.	+	0	ID=cds1085;Parent=gene1118;Dbxref=NCBI_GP:BAG33605.1;Name=BAG33605.1;gbkey=CDS;product=hypothetical protein;protein_id=BAG33605.1;transl_table=11
AP009380.1	DDBJ	gene	1210065	1210520	.	+	.	ID=gene1119;Name=PGN_1087;gbkey=Gene;gene_biotype=protein_coding;locus_tag=PGN_1087
AP009380.1	DDBJ	CDS	1210065	1210520	.	+	0	ID=cds1086;Parent=gene1119;Dbxref=NCBI_GP:BAG33606.1;Name=BAG33606.1;gbkey=CDS;product=conserved hypothetical protein;protein_id=BAG33606.1;transl_table=11
AP009380.1	DDBJ	gene	1211098	1212897	.	+	.	ID=gene1120;Name=rpsA;gbkey=Gene;gene=rpsA;gene_biotype=protein_coding;locus_tag=PGN_1088
AP009380.1	DDBJ	CDS	1211098	1212897	.	+	0	ID=cds1087;Parent=gene1120;Dbxref=NCBI_GP:BAG33607.1;Name=BAG33607.1;gbkey=CDS;gene=rpsA;product=30S ribosomal protein S1;protein_id=BAG33607.1;transl_table=11
AP009380.1	DDBJ	mobile_genetic_element	1213023	1213633	.	+	.	ID=id255;gbkey=mobile_element;mobile_element_type=transposon:partial_MITE700_10
AP009380.1	DDBJ	inverted_repeat	1213023	1213034	.	+	.	ID=id256;Note=12nt inverted repeat;gbkey=repeat_region;rpt_type=inverted
AP009380.1	DDBJ	gene	1213749	1214288	.	-	.	ID=gene1121;Name=PGN_1089;gbkey=Gene;gene_biotype=protein_coding;locus_tag=PGN_1089
AP009380.1	DDBJ	CDS	1213749	1214288	.	-	0	ID=cds1088;Parent=gene1121;Dbxref=NCBI_GP:BAG33608.1;Name=BAG33608.1;gbkey=CDS;product=probable methyltransferase;protein_id=BAG33608.1;transl_table=11
AP009380.1	DDBJ	gene	1214325	1215140	.	-	.	ID=gene1122;Name=PGN_1090;gbkey=Gene;gene_biotype=protein_coding;locus_tag=PGN_1090
AP009380.1	DDBJ	CDS	1214325	1215140	.	-	0	ID=cds1089;Parent=gene1122;Dbxref=NCBI_GP:BAG33609.1;Name=BAG33609.1;gbkey=CDS;product=conserved hypothetical protein;protein_id=BAG33609.1;transl_table=11
AP009380.1	DDBJ	gene	1215158	1215790	.	-	.	ID=gene1123;Name=PGN_1091;gbkey=Gene;gene_biotype=protein_coding;locus_tag=PGN_1091
AP009380.1	DDBJ	CDS	1215158	1215790	.	-	0	ID=cds1090;Parent=gene1123;Dbxref=NCBI_GP:BAG33610.1;Name=BAG33610.1;gbkey=CDS;product=conserved hypothetical protein;protein_id=BAG33610.1;transl_table=11
AP009380.1	DDBJ	gene	1215922	1217337	.	+	.	ID=gene1124;Name=PGN_1092;gbkey=Gene;gene_biotype=protein_coding;locus_tag=PGN_1092
AP009380.1	DDBJ	CDS	1215922	1217337	.	+	0	ID=cds1091;Parent=gene1124;Dbxref=NCBI_GP:BAG33611.1;Name=BAG33611.1;gbkey=CDS;product=ATP-dependent exoDNAse alpha subunit;protein_id=BAG33611.1;transl_table=11
AP009380.1	DDBJ	gene	1217354	1218685	.	-	.	ID=gene1125;Name=PGN_1093;gbkey=Gene;gene_biotype=protein_coding;locus_tag=PGN_1093
AP009380.1	DDBJ	CDS	1217354	1218685	.	-	0	ID=cds1092;Parent=gene1125;Dbxref=NCBI_GP:BAG33612.1;Name=BAG33612.1;gbkey=CDS;product=conserved hypothetical protein;protein_id=BAG33612.1;transl_table=11
AP009380.1	DDBJ	gene	1218891	1221758	.	-	.	ID=gene1126;Name=PGN_1094;gbkey=Gene;gene_biotype=protein_coding;locus_tag=PGN_1094
AP009380.1	DDBJ	CDS	1218891	1221758	.	-	0	ID=cds1093;Parent=gene1126;Dbxref=NCBI_GP:BAG33613.1;Name=BAG33613.1;gbkey=CDS;product=glycine dehydrogenase;protein_id=BAG33613.1;transl_table=11
AP009380.1	DDBJ	gene	1221762	1222406	.	-	.	ID=gene1127;Name=PGN_1095;gbkey=Gene;gene_biotype=protein_coding;locus_tag=PGN_1095
AP009380.1	DDBJ	CDS	1221762	1222406	.	-	0	ID=cds1094;Parent=gene1127;Dbxref=NCBI_GP:BAG33614.1;Name=BAG33614.1;gbkey=CDS;product=probable metallo-beta-lactamase;protein_id=BAG33614.1;transl_table=11
AP009380.1	DDBJ	gene	1222403	1223077	.	-	.	ID=gene1128;Name=PGN_1096;gbkey=Gene;gene_biotype=protein_coding;locus_tag=PGN_1096
AP009380.1	DDBJ	CDS	1222403	1223077	.	-	0	ID=cds1095;Parent=gene1128;Dbxref=NCBI_GP:BAG33615.1;Name=BAG33615.1;gbkey=CDS;product=glucose-inhibited division protein B;protein_id=BAG33615.1;transl_table=11
AP009380.1	DDBJ	gene	1223103	1223915	.	-	.	ID=gene1129;Name=PGN_1097;gbkey=Gene;gene_biotype=protein_coding;locus_tag=PGN_1097
AP009380.1	DDBJ	CDS	1223103	1223915	.	-	0	ID=cds1096;Parent=gene1129;Dbxref=NCBI_GP:BAG33616.1;Name=BAG33616.1;gbkey=CDS;product=conserved hypothetical protein;protein_id=BAG33616.1;transl_table=11
AP009380.1	DDBJ	gene	1224353	1225015	.	+	.	ID=gene1130;Name=PGN_1098;gbkey=Gene;gene_biotype=protein_coding;locus_tag=PGN_1098
AP009380.1	DDBJ	CDS	1224353	1225015	.	+	0	ID=cds1097;Parent=gene1130;Dbxref=NCBI_GP:BAG33617.1;Name=BAG33617.1;gbkey=CDS;product=probable succinoglycan biosynthesis regulator ExsB protein;protein_id=BAG33617.1;transl_table=11
AP009380.1	DDBJ	gene	1225050	1225544	.	+	.	ID=gene1131;Name=PGN_1099;gbkey=Gene;gene_biotype=protein_coding;locus_tag=PGN_1099
AP009380.1	DDBJ	CDS	1225050	1225544	.	+	0	ID=cds1098;Parent=gene1131;Dbxref=NCBI_GP:BAG33618.1;Name=BAG33618.1;gbkey=CDS;product=probable phosphoesterase;protein_id=BAG33618.1;transl_table=11
AP009380.1	DDBJ	gene	1225555	1226685	.	+	.	ID=gene1132;Name=PGN_1100;gbkey=Gene;gene_biotype=protein_coding;locus_tag=PGN_1100
AP009380.1	DDBJ	CDS	1225555	1226685	.	+	0	ID=cds1099;Parent=gene1132;Dbxref=NCBI_GP:BAG33619.1;Name=BAG33619.1;gbkey=CDS;product=putative capsule biosynthesis protein CapA;protein_id=BAG33619.1;transl_table=11
AP009380.1	DDBJ	gene	1226727	1226906	.	-	.	ID=gene1133;Name=PGN_1101;gbkey=Gene;gene_biotype=protein_coding;locus_tag=PGN_1101
AP009380.1	DDBJ	CDS	1226727	1226906	.	-	0	ID=cds1100;Parent=gene1133;Dbxref=NCBI_GP:BAG33620.1;Name=BAG33620.1;gbkey=CDS;product=conserved hypothetical protein;protein_id=BAG33620.1;transl_table=11
AP009380.1	DDBJ	mobile_genetic_element	1226805	1227572	.	-	.	ID=id257;gbkey=mobile_element;mobile_element_type=MITE:PgRS_14
AP009380.1	DDBJ	inverted_repeat	1226805	1226816	.	+	.	ID=id258;Note=12nt inverted repeat;gbkey=repeat_region;rpt_type=inverted
AP009380.1	DDBJ	gene	1227469	1227561	.	-	.	ID=gene1134;Name=PGN_1102;gbkey=Gene;gene_biotype=protein_coding;locus_tag=PGN_1102
AP009380.1	DDBJ	CDS	1227469	1227561	.	-	0	ID=cds1101;Parent=gene1134;Dbxref=NCBI_GP:BAG33621.1;Name=BAG33621.1;gbkey=CDS;product=hypothetical protein;protein_id=BAG33621.1;transl_table=11
AP009380.1	DDBJ	inverted_repeat	1227561	1227572	.	-	.	ID=id259;Note=12nt inverted repeat;gbkey=repeat_region;rpt_type=inverted
AP009380.1	DDBJ	gene	1227855	1229513	.	+	.	ID=gene1135;Name=PGN_1103;gbkey=Gene;gene_biotype=protein_coding;locus_tag=PGN_1103
AP009380.1	DDBJ	CDS	1227855	1229513	.	+	0	ID=cds1102;Parent=gene1135;Dbxref=NCBI_GP:BAG33622.1;Name=BAG33622.1;gbkey=CDS;product=dipeptidase;protein_id=BAG33622.1;transl_table=11
AP009380.1	DDBJ	gene	1229586	1229660	.	+	.	ID=gene1136;Name=PGN_t0028;gbkey=Gene;gene_biotype=tRNA;locus_tag=PGN_t0028
AP009380.1	DDBJ	tRNA	1229586	1229660	.	+	.	ID=rna33;Parent=gene1136;gbkey=tRNA;product=tRNA-Arg
AP009380.1	DDBJ	exon	1229586	1229660	.	+	.	ID=id260;Parent=rna33;gbkey=tRNA;product=tRNA-Arg
AP009380.1	DDBJ	gene	1229886	1230992	.	-	.	ID=gene1137;Name=PGN_1104;gbkey=Gene;gene_biotype=protein_coding;locus_tag=PGN_1104
AP009380.1	DDBJ	CDS	1229886	1230992	.	-	0	ID=cds1103;Parent=gene1137;Dbxref=NCBI_GP:BAG33623.1;Name=BAG33623.1;gbkey=CDS;product=chorismate synthase;protein_id=BAG33623.1;transl_table=11
AP009380.1	DDBJ	gene	1231142	1231714	.	-	.	ID=gene1138;Name=PGN_1105;gbkey=Gene;gene_biotype=protein_coding;locus_tag=PGN_1105
AP009380.1	DDBJ	CDS	1231142	1231714	.	-	0	ID=cds1104;Parent=gene1138;Dbxref=NCBI_GP:BAG33624.1;Name=BAG33624.1;gbkey=CDS;product=probable FKBP-type peptidyl-prolyl cis-trans isomerase;protein_id=BAG33624.1;transl_table=11
AP009380.1	DDBJ	gene	1231765	1232271	.	-	.	ID=gene1139;Name=PGN_1106;gbkey=Gene;gene_biotype=protein_coding;locus_tag=PGN_1106
AP009380.1	DDBJ	CDS	1231765	1232271	.	-	0	ID=cds1105;Parent=gene1139;Dbxref=NCBI_GP:BAG33625.1;Name=BAG33625.1;gbkey=CDS;product=conserved hypothetical protein;protein_id=BAG33625.1;transl_table=11
AP009380.1	DDBJ	gene	1232268	1232678	.	-	.	ID=gene1140;Name=PGN_1107;gbkey=Gene;gene_biotype=protein_coding;locus_tag=PGN_1107
AP009380.1	DDBJ	CDS	1232268	1232678	.	-	0	ID=cds1106;Parent=gene1140;Dbxref=NCBI_GP:BAG33626.1;Name=BAG33626.1;gbkey=CDS;product=conserved hypothetical protein;protein_id=BAG33626.1;transl_table=11
AP009380.1	DDBJ	gene	1232726	1233277	.	-	.	ID=gene1141;Name=PGN_1108;gbkey=Gene;gene_biotype=protein_coding;locus_tag=PGN_1108
AP009380.1	DDBJ	CDS	1232726	1233277	.	-	0	ID=cds1107;Parent=gene1141;Dbxref=NCBI_GP:BAG33627.1;Name=BAG33627.1;gbkey=CDS;product=putative RNA polymerase ECF-type sigma factor;protein_id=BAG33627.1;transl_table=11
AP009380.1	DDBJ	gene	1233914	1234141	.	+	.	ID=gene1142;Name=PGN_1109;gbkey=Gene;gene_biotype=protein_coding;locus_tag=PGN_1109
AP009380.1	DDBJ	CDS	1233914	1234141	.	+	0	ID=cds1108;Parent=gene1142;Dbxref=NCBI_GP:BAG33628.1;Name=BAG33628.1;gbkey=CDS;product=hypothetical protein;protein_id=BAG33628.1;transl_table=11
AP009380.1	DDBJ	mobile_genetic_element	1234227	1235112	.	+	.	ID=id261;gbkey=mobile_element;mobile_element_type=insertion sequence:partial_ISPg1_27
AP009380.1	DDBJ	inverted_repeat	1234227	1234238	.	+	.	ID=id262;Note=12nt inverted repeat;gbkey=repeat_region;rpt_type=inverted
AP009380.1	DDBJ	gene	1234332	1234967	.	+	.	ID=gene1143;Name=PGN_1110;gbkey=Gene;gene_biotype=protein_coding;locus_tag=PGN_1110
AP009380.1	DDBJ	CDS	1234332	1234967	.	+	0	ID=cds1109;Parent=gene1143;Dbxref=NCBI_GP:BAG33629.1;Name=BAG33629.1;gbkey=CDS;product=partial transposase in ISPg1;protein_id=BAG33629.1;transl_table=11
AP009380.1	DDBJ	inverted_repeat	1235101	1235112	.	-	.	ID=id263;Note=12nt inverted repeat;gbkey=repeat_region;rpt_type=inverted
AP009380.1	DDBJ	gene	1235184	1236851	.	-	.	ID=gene1144;Name=PGN_1111;gbkey=Gene;gene_biotype=protein_coding;locus_tag=PGN_1111
AP009380.1	DDBJ	CDS	1235184	1236851	.	-	0	ID=cds1110;Parent=gene1144;Dbxref=NCBI_GP:BAG33630.1;Name=BAG33630.1;gbkey=CDS;product=formate-tetrahydrofolate ligase;protein_id=BAG33630.1;transl_table=11
AP009380.1	DDBJ	gene	1237008	1238342	.	+	.	ID=gene1145;Name=PGN_1112;gbkey=Gene;gene_biotype=protein_coding;locus_tag=PGN_1112
AP009380.1	DDBJ	CDS	1237008	1238342	.	+	0	ID=cds1111;Parent=gene1145;Dbxref=NCBI_GP:BAG33631.1;Name=BAG33631.1;gbkey=CDS;product=PhoH-like protein;protein_id=BAG33631.1;transl_table=11
AP009380.1	DDBJ	gene	1238390	1238959	.	-	.	ID=gene1146;Name=ruvC;gbkey=Gene;gene=ruvC;gene_biotype=protein_coding;locus_tag=PGN_1113
AP009380.1	DDBJ	CDS	1238390	1238959	.	-	0	ID=cds1112;Parent=gene1146;Dbxref=NCBI_GP:BAG33632.1;Name=BAG33632.1;gbkey=CDS;gene=ruvC;product=putative crossover junction endodeoxyribonuclease RuvC;protein_id=BAG33632.1;transl_table=11
AP009380.1	DDBJ	gene	1238967	1239275	.	-	.	ID=gene1147;Name=PGN_1114;gbkey=Gene;gene_biotype=protein_coding;locus_tag=PGN_1114
AP009380.1	DDBJ	CDS	1238967	1239275	.	-	0	ID=cds1113;Parent=gene1147;Dbxref=NCBI_GP:BAG33633.1;Name=BAG33633.1;gbkey=CDS;product=conserved hypothetical protein;protein_id=BAG33633.1;transl_table=11
AP009380.1	DDBJ	gene	1239496	1240605	.	+	.	ID=gene1148;Name=PGN_1115;gbkey=Gene;gene_biotype=protein_coding;locus_tag=PGN_1115
AP009380.1	DDBJ	CDS	1239496	1240605	.	+	0	ID=cds1114;Parent=gene1148;Dbxref=NCBI_GP:BAG33634.1;Name=BAG33634.1;gbkey=CDS;product=putative hemagglutinin;protein_id=BAG33634.1;transl_table=11
AP009380.1	DDBJ	gene	1240734	1242044	.	-	.	ID=gene1149;Name=PGN_1116;gbkey=Gene;gene_biotype=protein_coding;locus_tag=PGN_1116
[truncated: 347,218 more chars]
