# Supplementary material for: Phylogenetic comparison between Type IX Secretion System (T9SS) protein components suggests evidence of horizontal gene transfer
Source: PeerJ. 2020 Jun 26;8:e9019. doi: 10.7717/peerj.9019 (PMC7323717; doi:10.7717/peerj.9019)
Supplement: Supplemental Information 1 — T9SS components sequences, alignment of each T9SS protein family, NEX files used as input for MrBayes tool, genome annotation (GFF) file for Porphyromonas gingivalis and detailed Bayesian Inference trees with support values. [file peerj-08-9019-s001.zip › supplemental/Supplemental files/Supplemental Data S4/porphyromonas_gingivalis_ATCC_33277.fna]

>AP009380.1 Porphyromonas gingivalis ATCC 33277 DNA, complete genome
ATGAACTACCACTCGACCAATGTAAATGAAATATGGGACGCGTGTCTTCGCATCCTTCAGGATATTGTGGATGAGCGAGC
ATACCGTACATGGTTCTTGCCTATCATACCGGTATCTATTGAGGGCGATACGCTTACCTTACAAGTGCCGAGTCAGTTCT
TCTGTGAGTTTTTGGAGGGCAATTTCGTAGAGCAGCTGCGTACGGTGTTGGGGCGTGTCATAGGTCCCAACGCATCATTA
CAGTATAATGCCCTTGTAGACAACAGTTCGCCCAAATATCCCGGTACGGTGACATTGGCCGGTTGTGCCGACGGTGGACA
GGCAGCCGAACAGTTCGATGTCAATTTGCTACACAGGCACATGCCCAATGCAGCTACCCATAGCGAAGCACAGGATTTCG
ACACGCAGCTCAATAGCAGGCTCAATTTCCGCAACTTCTACCAGAGCGAATGCAACTATGTAGCTCGCTCAGTGGCTGAA
GCCATCGCCGCCAGCCCGGGCAATACGCCGATGAATCCATTCTTTATATATGGAGCTTCCGGTGTGGGCAAGACGCACTT
GTGCCATGCCTTGGGCCTTCGTGTCAGAGAGATGCACCCCCGGTTGAAAGTACTATACGTATCGAGTCATTTGTTCGAGA
TGCAGTTCACTACGGCAGCCCGTATGGGGACGATCAATGACTTCATCGCATTCTACCAGCAAGTGGATGTACTGATCATC
GATGACATCCAATGGTTGATCGGCAAGAAGAAAACGCAATTAGCTTTCTTCCAAGTGTTCAATCATCTCTATATGCTCGG
CAAACAGATAGTTTTGACGTCGGACAAACCTCCTGTAGACCTTAACGGGATGGAGGAGCGGTTGGTCACTCGTATGGCCG
GTGCTACCTGTGTCAAGATAGAACGTCCGGATTTGAAGTTGCGTCGTGAGATACTCCAGCAGCGTACGCTTCAAAGCGGT
GTCCGGCTGGACGAATCGGTGCTGAACTTTATCGCCGAAAATGTCTGCGACAATGTTCGTGAACTGGAAGGCACCCTCGT
ATCCTTGATCACAAATTCGGTGGTTGTAGGTAAGGAAATCGACCTGACCTTTGCCAAACGGATTGTCCGCCAAGCTGTCA
GACTGGAGAAAAAGGAAGTCACCATCGAGTGCATCCAGCAGGCAGTCAGCAGAGTATTTCAGGTGCAGATAGAGCAGATG
AAAAGCAAGAGTCGGAAGCAGGATATCGTACAGGCTCGTCAGGTGGTCATGTTCCTCTCCAAAAAACACACGGCTCAGTC
CTTGTCGGCTATCGGCGAACTGATGGGAGGACGTAACCATGCCACCGTACTCCACGGCTGTCGCTGTGTGACGAACGAGA
TGGAGATGAATGCCTCATTCCGTTCATCGGTAGAACGAGCCGAACAGTTGATCGCCAATTGATAGCAGGTCTTTATGATC
CATCCCACAGCGATAGTAGAAGACGGTTGTGTGCTTGGTCAGGGTACACGCGTATGGCACTTCTCTCACTTGATGTGCGG
AGCCGAGGTCGGGGAGAATTGCAACATCGGGCAGAATGTCGTTATAATGCCGGAGGTACGACTGGGGCGAGGCTGTAAGG
TGCAGAACAACGTTTCTCTGTATAGTGGTGTCGTATGCGAAGATTACGTATTCCTCGGACCGAGTTGTGTATTTACCAAC
GTGATCAATCCTCGCGCCTTTATTGAAAGAAAATCCGAATACCGCCCCACTCATTTGCACGAAGGCGTCTCCATCGGAGC
CAATGCCACTATTCTTTGTGGTATTACGATAGGGGCTTATGCCATGGTAGGCGCAGGAACCGTGGTGATTAGGGATGTAC
CGCCCTATGCCTTGGTAGTGGGCAATCCTGCTCGCCGGATCGGTTGGGTAAGCCGCGCCGGTCACCGCTTGTCGTTCGAT
GACAAGGGGATGGCCGTCTGTCCTGAAACGGGCGAACGATATAGAGAGGTCGAAGAAACGGGTACAATAGAACCGGTATC
GGACTGATCTACACCAAATAGCGGCATATCGGCAACCGCTTCATCAGCCGCACAACTCCCCAAGAAACGAAGAAAACCAA
TCCTACACGGATCGGTATGTTGAGCCATGCGCATTGCATCAGGCTGGGGGTGGTCAGTACAAGTATTTTTGTCACCACGT
TCAGCACAGCGATGTGTACTAAGTAGATTCCTAAAATATCCCCCTGCATTTTCCCGATCCGCGCCAATTTTCCTCCACAT
CCTCCCCAAGAAACGAAGAACGCGAAGAGACTGATAGCAGAAAGAACAATCAAAGGAGAGAGATTACGGTAGAAGTATAG
CCCTTCGCCGTGCTCGAAAGCGTACCGACTTGCGAAGAAAAGAGAAATCGTAGAGAGTCCGTACAAGGAAAGAGCCGGTA
AAGAACGCTGCGGAGCATGGCACTTCAGGGTATAACCCACAAGGAAATATCCCAAATAATCCGGCCAAAGAAAAAGGAAA
AAGCGGTTGTAACCGAGTATGTAATCGTAGGTGTTGGACAATATCCCCAGCAGTAGCAATATGGTAGAGAGAGTCCAAAG
TCGTTTACGAGCAGCCTTCTCTCCATCGGCTTCGCACCTGCGAATTATTTCGTTGAGCAGAGGAACGACTGCATAAAGTC
CCAGCAGCATCACCACATACCACAGATGAACGAATGAGCGTCCCTGCCAAAAGCCGGCAAGGTAGGAACCTATATCATCG
CCCTTGAGCCACAGCCACAGCCAATAGAACGGAAGCCAAAAAGCGAGTAGTACCAGCAGTCGCGGTATTCGTTTCCGATA
GAAATCTCCCCACGTCTCATTGCGTCCCAAGACAAAAGCCCCGCTGATAATGACGAATATAGGAACGGCCGGCTGCACGA
CCGCCTCCCAGCATAGACCGGCTATAAAGTTTGCACCCTCAGCCACTCCTTCGAGAACGTATTCTCCCGAAGTATGGATG
CCGATTACCATCAATCCTGCCAGAACTCGCAGGACATCGACGGTGGTATTCCTCCCCTTGGTAGTCATAACTATCTGATA
ATTGCAGACAAATATACGGGGACTTCTCTTTATCTTTGTCAATAAACCCCTAAACGAAGGATACGACATGAATAAGAAAA
GACTCGTCGTCTTGAGTGGCGCAGGCATGAGTGCCGAAAGCGGCATATCGACTTTTCGTGATGCCGACGGATTGTGGGAG
AATTATCCTGTCGAGGATGTGGCCTCTATCGATGGGTTTAGGCGCAATCCTGCCCTCGTTCTCAAGTTCTACAATGCACG
CCGACGCGACTATGCCGGATGCAAACCGAATGCAGGCCATATTGGTTTGGCGGAAATGGAGAAGGAGTATGATGTAAGAA
TCATCACGCAGAATGTGGATGATCTGCACGAGAGAGCAGGCAGCACACGCGTCATTCATCTGCACGGAGAGTTGATGAAG
AACAGATCTGTGGCCACAGACAGTGTGCTCTATCCCGTAGACCCGACCAATCCCGATCTGCATGTAGGAGATCTGGCACC
CGACGGCTGTCAGCTACGGCCGTTTATTGTGTGGTTTGGAGAAGCCGTTCCGATGATAGAGCCGGCCATCGAAGAGGTAA
CACAGGCAGACATTCTCGTTGTCATCGGCACCTCTCTCAACGTTTATCCGGCTGCCGGACTATTGAATTATGCTCCTCGC
AACTGCCCCATCTATCTGATCGATCCAAAGCCTGTGCGCAGCACCTCCCGGCAAGACATTCGGTATATCCATGCTCCTGC
CACGGAAGGCGTAAGGATGTTGCGGCAAGAACTCCGTGATATAGATCGCTAAAAAAACACTAACCCCAAGAACCTGCCAT
CGTAGTGGTTCTTGGGGTTAATTGTATTTGTTCGTTTTTCGGAAGGCTAATGAACCGGTTTGTTTTCGGAGGCAAACCGA
ACATTCAGAATGACGATCTCACTCTCCGTGAAAACACGAATAGCCGGTCCGGCCGCTCCTACTCCTGAACTGATATAGAA
CTGCGTATGCCCTTTGCGAAGATAGCCCCATGATTTTTCAAAAGCCAGTTGGGTCAAAATCGTAAACGGCCAGATCTGTC
CGTTGTGCGTGTGCCCGTACAGAGCCAAGTCCACACCGGTCATCGCCACGCTGTCGAGCTTGTGCGGCTGGTGATCGAGC
AGGATAGAGGCCTTAGTGGTATCGACATGTGGCATAAGCTTGTGCAGCGGAGCACGGAATACATTCGTGCTATCGTCCCG
TCCTATCAGATAGAATGCATTGCCCGGGGTGACAACCTGATCGATCACCAGATGGCCAATCGAACGGAACCACTCGCGCT
TCTCTACTTCGTCCGCCCTATATTCATGATTGCCCAGTACATAGTAAGCCCCCATGGGAGTCTCATCCTGTAGGCGGCGC
ATATACTCCGTGATGCTGTCCCGACGAGCATACCTGCCATGATAGTCGATCATATCCCCACCGATCAGAACAATATCCGG
ACGTTCGGCCAAAGTCCTCTCCACCATCTCGCGGATATGGCCGGCCGTCACCGTTTCGCTAATATGAATATCCGTGAGCA
GGGCTACTTTCATGGACTGCCTTCCATCTATGGCAGGTCTGTCCAGACGAATGTCCATATGCTTTACAACGGGATAGCGC
ACGATATTCAGTCCATGTATCACGAGTAAAGCCGAGGACAAACCTATGAGAACGAACAGCCCCAATCGGATGCGAGCCTG
CACTCTTTCGGACAGCCTGTCGAATCTGTGCAGGAAACGCTTGTCCACGACACGGGCAATCTCTACGATCACCATGGCAA
ACATGGCATAAATGGACATGACAAACCAGAAGCCTGTGACAGACATAATGCAGCTCATCACGGCATCGGGCAAAACCCTG
TTGCCGGCAAACCCTATTAGATACAGGGTGAATACTACACCCATCAGAAGGTGAAAACCTTTGCGCCAAAGGCTCTTTTG
CGGTAGGGCCTGTCCTCCTCGGTATGCGATGTAGAGGGTCAGGAGATATTGTAGGAGAAAGGCTTCGAGAAATACTTTCA
TCGTTCCGGTAAGATTATCTGAGTCATGAAAAGGATTCGGTTTTGTAAGGCAATTACTCGGCGAAAGTAGTTTTTTTCGA
TTGATTGAAATGCTTCATCTGTATGGTAATTAGCACAAAAGACAAAACGACCGAGGCCAGATCGCTGATCGGCAGACTCC
ACCACACGCCGTCCAACCCCATGAATCGGGGGATAATCAGCAAACAGGGAATCAGGAAGATGATCTGGCGCGTCAGGCTC
AGGAAAATAGCCTTATGGCTGAAGCCGATGCTTTGGAAGAATTGCGTCGTGGTAACTTGAAAGCCGACCAGAGAAAGCCC
GATCAAGGCCGTGCGAAGAGCCGAAGCAGATAGCTCTATCATCTGTTCGCTATTGGTGAATAGACTCACGATCGTCCTCG
GCATAAGCATAGCCAGAGCAAAACCGAGAAAGCTGACCAGTAGATTGACGCCACAACTGTAGCGATAGGCCGACTTCACC
CGTCCCGGATTTTTAGCCCCGTAGTTGAAACCTACGATCGGCTGCATCCCCTGAGCCACACCGATGATAATCATGAAAAA
GAGCATGGCATAGCCATTGATAATCCCGAATGCTCCGATGGCCAAGTCGGTAGCATCTGCTGTCTCGCCGTAGGATACGA
AAGAACGATTCATGATGATATTGACCAGACTGCCCGTAAGGTGCATGGCGAAGGGTGCTACCCCTATAGCCGTTATGCCG
CCGATCACCGGCAGGGACAGGCGGAAAGCCGAGCGGTGGAAACGTACGATACTGTCCTTACGGAAAAAGTGCGAAAGGAC
GTAGACCGAACATACTATCATGGAGATGACAGTCGCTATGGCGGCTCCGCTTATCCCCATCCCCAACGGATAGATGAAGA
TGTAGTCCAGCACCACGTTCGTCATAGCCCCGATGATCATCGTAATCATGGCCTTGCGCGGATAGCCCGAAGCTCTCATG
ATAGCATTGTAGCCGAAGCTCAGAGCTGAGAAAATATTGGCAGGAACCACGTATTGGAGGTATTCCATGGCATACGGCAA
CGTACGTTCGCTGGCTCCGAACAGCCGAAGCAGCGGCTCCATGAAGATATAGCAGGGGATAATGGTCAGGGCTTGTGTGA
AGAAGGTCAGGAAGATGGCATTGGCCAGTGTGTGTTCGGCCTCCTTTATGTCTTTTCTCCCCAGCAGGATAGAGACCCTC
ACGGACGCACCGGCCCCTACCAGCATACCGAAGGCCATCAGGAAGATCAGGATTGGGAAGGTGATAGCCAAGCCCGACAA
GGCATATTCGCTCACCCCGTTCCCGATGAAGATACGGTCTACGATGTTGTATAGCGAATTGACTGCTGTGCCCACCACCG
CCGGCAGAGCATAGTGAAACAGCAGTTTGGGTATCTTTTCCGATTCTAATGCTTGGATCTGTTGGGACGACATAAATTAC
CTCTTTATGCTCCGGATCGTTATCGATCCGGGAGTGAAAAAGCCGGCAGCATATACTGCAGAGCTTCCCCTCCTATACAA
AACAGACCGAAAACCCTCTCGGACTTTCGGTCTTGTTCGATTGCTCTTCCTCTTGGACTTGAACCAAGGACCCTCTGATT
AACAGTCAGATGCTCTAACCAACTGAGCTAAGGAAGAATAGAAAAACGGCTTGTGACAGCGCTTTCTCTTGGGCTCGAAC
CAAGGACCCTCTGATTAACAGTCAGATGCTCTAACCGACTGAGCTAAGAAAGCCTTTCGTTTTTCGTGATGCAAAGGTAG
TGCATTATCCCAAACATGCAAGAGGTTCCGCAAAAAAAATACATTCAGATATTACAACCTTCTCGCTACCCCATCCGTTG
GGGCATCTCATCCATATTCATGACAGAAAAAGGGCCGCCGCCTCCAAACGGTTTAGGCTCGTGAATTTTCCATTTCGATG
TTCCGAAAAACGTGGCGCGAGAATTTTTTCGTTTTGGTTCCACAAGTTTTTATCTCCCGAGCCGAAACGAAAAATTTTAC
GCGCGTGTTTTTCAGGATTTACGAACCACAATCTCGGCATTTTCGGTTCGAGAATCAAGTTTCCAACAAACCACGGACTT
CGATCGCTCCCCTATGCAATAGCAAATCTGTGAGTGCCGGTTCATCCGGAAGCAAGAAACTTTTTTCTTGTTATCGTTCA
AGAACGGAAAGTCTGTGCCGAGCGATTGGCACAAGTCCTTCCCGGCCTGTTAGAGATCGAGGACTGTCAGCCAATCGGAC
TTTCGCATCGGTCATTATGACAGACGAGGAAGTATTGAACACCCGCCAAACGGTCATTGTTATGCTTAAAGGGATAAATC
CGAATCGTGCGGCACGATAATTGCAATACGTAGTTAGAGATGGCATACGACTTTACACAAACATTCCGCAACAGCCTGGA
GTACAGCTATCAGGAAGCAACCCGTCTCGGCGTCGTAGCCGTGACGCAGGATATGCTCGTACTCGGTATCATTCGCGACG
GAGACAATGGCGCGATCGACATCATGCGGCACTATGGGATCAACTTGTACGAACTCAAACGGTTGATCGAGTTGGAAGCC
ATCGCCGAGAGTTTGCCTGCTTCGCCTGAGGGATTGCCCATCTTCACCCCTTCGGCTCGGGAGGCTATCGATGATGCCAC
AGACATCTGTGCCGACATGGAGGACGAGGCCGTCAGCCCGGTCCATCTGTTGCTGAGTATCCTCAACTCGACACAGGAGA
GCTTAGTACAAAAGATATTTATGAAACAAGGTATAAAATACGACACCATCCTGTCGGATTACTTCGGACAGCGCAACCCC
TCCGAAGGGAAGTCTCCCTCCGAAATGGAGATCCTCGACGGGTACCAAGACAACGACTTCGACGACGAAGAGGACGAATC
CTCTCCGCCTTCCGGAAATAGCGGGACAGGCGGAGGCTCCGGCGACGCCCCCGAACAGAATACCGGCGGAGGTGATACTA
CCACCACGACACGGAGTGGAGGCGACACGCCTGCACTGGACACCTTCGGCACCGACATCACTGCCATGGCGGCAGCAGGC
AAGCTCGACCCGGTAGTGGGTCGGGAGCAGGAGATCGAAAGGGTGATACAGATACTCAGCCGGCGCAAAAAGAACAATCC
GGTGCTCATCGGCGAACCCGGTGTGGGCAAGAGTGCCATCGTGGAAGGACTGGCCGAACGCATCGTGAACAGGAAGGTGA
GCCGTATTCTTTTCGACAAGCGGATCATCAGCCTCGATTTGGCTCAGATGGTAGCCGGCACCAAATATCGCGGACAGTTC
GAAGAGCGGTTGAAAGCCGTGCTCGACGAGCTGAAGAAGAATCCGCAGATCATCCTCTTCATCGACGAGATACATACCAT
CGTGGGAGCAGGCTCTGCAGCCGGATCGATGGATACGGCCAATATGCTCAAACCCGCTCTTGCCCGTGGACAGGTACAGT
GCATCGGAGCCACTACGCTGGATGAGTATCGTAAGAACATAGAAAAGGACGGAGCACTCGAACGCCGCTTCCAGAAGGTG
CCGATAGCCCCCTCGACTGCAGAAGAAACGCTGACCATCCTGCAAAACATCAAAGAGAAATACGAGGACTATCACGGTGT
ACGCTATACGGACGAAGCGATCAAAGCGGCAGTGGAACTGACCGATCGCTATGTATCCGATCGCTTCTTCCCCGATAAGG
CAATAGATGCCATGGACGAGGCCGGCGCGAGCGTCCATATCACCAATGTGGTGGCTCCGAAAGAAATCGAGATACTGGAG
GCCGAATTGGCATCGGTGCGAGAGAACAAGCTCTCGGCCGTAAAGGCTCAGAACTACGAGCTGGCTGCCTCCTTCCGCGA
TCAGGAGCGGCGCACTCAGCAGCAGATAGCGGAAGAGAAGAAAAAATGGGAAGAGCAGATGTCCAAGCACCGCGAGACGG
TGGACGAGAATGTAGTGGCGCACGTAGTGGCGTTGATGACAGGCGTTCCGGCTGAGCGGCTGAGCACGGGCGAAGGCGAA
CGTCTGCGCACGATGGCAGATGATCTCAAGACCAAAGTAGTAGGTCAGGACACAGCCATCGAAAAGATGGTGCGTGCCAT
CCAGCGCAATCGTCTGGGACTTCGCAATGAAAAGAAACCGATCGGTTCTTTCCTTTTCCTCGGCCCCACGGGGGTAGGCA
AGACCTATTTGGCCAAGAAGCTCGCCGAATACCTGTTCGAGGATGAGAATGCCATGATCAGGGTGGATATGAGCGAGTAT
ATGGAGAAGTTCTCCGTATCGCGTCTCGTGGGTGCCCCTCCGGGATATGTGGGCTATGAAGAAGGCGGCCAACTGACGGA
GCGCGTAAGACGCAAACCCTATTCCGTAGTTCTCTTGGATGAGATCGAAAAGGCGCATGCCGATGTCTTCAATCTGCTCT
TACAGGTGATGGACGAAGGTCAGCTGACCGACAGTCTGGGACGGCGCGTGAATTTCAAGAACACCGTGATCATCATCACC
TCCAATGTGGGTACACGCCAGCTCAAAGACTTCGGGCAGGGTATCGGGTTCCGTTCGGAAAAAGACGAGGAAGCGAACAA
GGAGCATAGCCGTTCCGTGATCCAAAAAGCTCTGAACAAGACGTTCAGCCCCGAATTTCTCAACCGTTTGGACGATATCA
TCCTCTTCGACCAACTGGGCAAGACGGAGATTCGCCGGATGGTGGACATAGAGCTTAAAGCCGTCTTGGCGCGCATCCAT
CGTGCCGGATACGACCTCGTCCTTACCGATGAAGCCAAGGATGTGATAGCGACGAAGGGATACGACCTCCAATACGGAGC
ACGACCGCTCAAGCGCACACTCCAGAACGAAGTGGAGGATCGCCTCACGGATCTTATCCTCTCCGGACAGATCGAGAAAG
GGCAGACGCTTACGCTCTCTGCTCGCGATGGCGAGATCATCGTACAAGAACAAGCATAACAACTTTCTCTACCTTTTACT
CTCTTTCGAGCGAAGGAGACGACAACGGAAGCAAAGCTTCTTTTGTCCGTCTCCTTCCTTTTTCTTGTAGAAGGGAAGGC
TCGGATTCGGCCACCATTTTTATGTACATTTGTAGGGTATGAAACGATTTCTTTTCTCCGCCATCACAATACTCTCTCTC
TCGGTGCTGTACACAGCTACGGCACCGGCCCGCACGAACATGGGTGCCATGCATGCCCAGCAGTCCAAAGACTATCCCTT
TCTCCTCTTCGGGGGAGTCGAGAGCAAAGATGTCAAACGCTGGGTTGACGACCGCATGAAGGCTATGAGCACGGAGGAAA
AAGTAGGCCAACTGCTCATGCCGGTCGTCTATCCCTCTTTACAGGAAGAAAAAGTAAAGCAAGCCGAACAGCTGGTGCGC
ACCTGCCACATCGGGGGCATACTCTTCCAAAAGGGTACACTCTCGGAGCAATACACGATGACTCGCCGCTTGCAGGAAGC
AGCCGGCACCCCTCTCCTCATAGCACTGGACGGTGAGTGGGGTTTGCACATGCGTCTGAAAGATGCCCCACGCTTCCCTC
GCAATATGGGCTTGGGACACCAAAAAGACAATCAGCTCCTCTACAACTATGGTCGGGAGGTAGCGCGCCAATGCCGGCTG
ATGGGGATTCATATCAATTTTGCCCCGGTGCTGGACGTGAACAACAATCCGAAGAACCCCGTTATCGGCACGCGCAGCTT
CGGCGACAACCCACGCCGAGTAGCAGAAAGAGGGATTGCCTATGCACAAGGATTGGAGGATGGAGGTGTGATGGCCGTGG
CCAAGCATTTCCCCGGACACGGCAATACCACAGAGGACTCGCACAAGACCTTGCCCACGGTCTTTGCCTCCCGAGAGGAA
TTGGAGAATACTGAATTGTTCCCCTTCAAAGAGTTTTTCCGAGCCGGTCTCAGCGGAGTGATGACCGCTCACCTCAATGT
TCCGGCTTTGGAAGCAAAGAAAAATACGCCCTCCTCCCTCAGTCATGCCATTTGCACCGATCTGCTCCGGCAGGAAATGG
GTTTCAAGGGGCTGATCTTTACGGACGGATTGGCCATGCAGGGAGTACAGACAGCCGGTTCTCAACCGATCTCCGTCCGT
GCCATATTGGCCGGCAATGACATCCTCCTCGGTCCGGTGGACCCGGTCAAGACTTTCTCCGAGGTGCTGGCCGCAGTGGA
AGACAGAACGATAAGCAAAGAATTGCTGGACGAGAAATGTCGCAAAATTCTGGCCTTCAAGTATGCGCTCATCATTTGTA
AGGGAATATCCAAGGAGGTGCCGGCAGAGGAAGTGGTACGACAGGTAAACAACCGTGAAGCGGAACGGATGTCGGAAGAT
CTTTGGCGGGCGTCCATTACGATTCTCAAAAACAAGAAGCAGTTCCTCCCCCTCTCGGAGGAAAACCGTGTTGCATGCGT
CAATCTGGATGGTGCAGCCTCCAATACTTTTACACAAGAGCTGGGGCTTACGAGCAAGGACTGCTATTCCTATGCCAAGG
GCAGCAACAGTACACGTACACAAGAGTTGCTCTCCAAACTCAAGGGGTACGATGCTGTGATCGTCACAGTTCGACATACA
CAGCCGGACTGGGCAGGAACGTTTCTCCACCGGCTGACGGAACAAAACCACACTGCCATCGTCTTCTTCACATCGCCCTA
TGTAGCCGACAGGATTCCGGTGGCTATGGACAAAGCACGGGCTATAGTCGTGGCATATGAAAACGTAAAGGAGGCTGCTC
GAATGGCAGCCTACAAGATTCGGGACAGAGTTGTGGTATCCTCGGGCGGTGGGATCCCGGTCGTTCAGGAAGAGGAGGGC
ACTGATCCGACAGCGAACATGATGCCGCCGACCGAATTGTCGTCCGGCCTCATCCCGATGCCGGCGGTAGACCGCATAGC
GAAAGAAGCCCTAAGGCAAGGGGCTTTCCCCGGTTGTCGTATCCTCGCTGTCCATCGAGACAAGGTGGTATATGACAAAA
GCTTCGGCACTCTCGACGGATCGGCACGTGGAGGCAAGGTATCTTCTTCCACCATCTACGACTTGGCATCCGTCACCAAG
GTCGTAGCCACTACTCCGGCTGTGATGCTATTGGTTCAGGATGGAAAATTGAAGCTCTCCGACCGGCTCGGAACGCTATT
GCCTCGTTTTGCCCGAACAGACCTCAAAGACATCACCGTACAGCAGCTTCTACTTCATGAAGCAGGCCTTCGGCCATCGA
TCAATTTCTACGAATCTCTGATAGACAGTAGCAGTTTGGACGGCAAGTTGCTCTCTCCCCGGCGGAGTTCGGGATGGGTT
CGAGTAGATACCAATATGTGGGGCAATCCATTCTTCGGATTTCGCTCCGATTTGGTTTCCGGGCAATTTCGGCCGGACTA
TCCGTTTCGTTTTTCTTCCAATCTGTATCTATCGAAAGAGGTCAAAGAAATTGTCCTCAATACCATCGCTTCTACCCCTC
GTAATGGAGTCGGACGCTACAAGTATTCGGATCTGGGGTTTATCCTGCTACAGCAAATTGTGGAAAAAGTATCGGGCAAG
AGCTTGAACGTCTTTGTCGAAGAACGTATATTCCGCCCCATCGGAGCCGGTTCGCTCGGTTATCTTCCACTCGATAAATA
TTCCGTTTCGCGCATTGCACCGGCACAGAACGACAAATTTCTACGTAAAAGCATCGTCCGCGGTACCGTGGACGACGAAG
CTGCTGCATGCCTCGGAGGTATATCGGGCAATGCAGGTGTTTTCGGCACTGCGGAGGACGTTGCCCGTGTACTGGACATG
TTCATTCATGAAGGCACTTACAAAGGCCACAGAATCATCGATCAAAAGATCTTCCGACTGTTCATAACGACTCATGGCAA
GGGCAACAGGCGTTGTCTCGGATTTGACAAAGGCCGGGCGAGTATGGCAGAATCGGCGTCAGGCTCCACCTACGGGCACA
CAGGGTTTACCGGCACATGCGTTTGGGTCGATCCCGAGAACGAACTTATCTTTGTATTCCTTTCCAATCGGACTTACCCC
AATCGGCTGAACAAGACACTGATGACGGCAAGCATACGCCCCAGACTGCATCAAGCAATATACGAGGCTTTGGGAATAGC
GGAGCAATGAGACCGGAACAAAATAGAAACATACAATAGAGAGAAGGAGACAGAACTATGATTTTTGGACATGGAGATGA
AGGCATTACACCCTTATCAAGCGAAATAGTCAATTTCAGTACCACTGTCTGGACAGATGGCGATAAAGATCATCTGGAGA
AACATCTGGTAGAAAACCTCAACTGTATTCGGCACTACCCCGAGCCGGATGCCGGTACGCTCAGGCAGATGCTTGCCAAG
CGGAACAGCGTGGACAATAACGCCATACTTGTAACCAACGGACCCACGGCGGCCTTCTACCAAATAGCACAGGCTTTCAG
AGGGAGCCGAAGCCTCATAGCCATTCCTTCTTTTGCCGAATATGAGGATGCTTGTCGGATGTACGAGCACGAAGTCTGCT
TCTATCCTTCTAATGAGGACATAGGCGAGGCTGATTTTTCCAATATGGATTTCTGCTGGCTTTGTAACCCGAATAATCCC
GATGGCAGACTACTGCAGCGGACAGAGATCCTGCGTCTGCTCAACGATCATCCTGACACGACATTCATCCTCGACCAGTC
CTATGTATCGTTTACGACCGAGGAAGTGATTCGTCCGGCCGACATCAAAGGACGAAAAAACCTTGTCATGGTCTATTCTT
TCAGTCATGCCTATGGGATACCGGGGCTTCGCATCGGCTATATCGTAGCCAATAAAGATTTTATGAAGCGTGTGGCGGCT
TTCAGTACGCCGTGGGCGGTAAACGCACTGGCTATAGAGGCTGCCAAATTCATCCTTATCCATCCTGCACAATTCACTCT
GCCGATCCGCAAGTGGCAACGCAATACGGTAGATTTTATCACAGCCCTGAATCGCCTCGATGGTGTAGAAGTACATCCCT
CAGGCACCACGTTCTTCCTCCTTCGGCTCAAGAAAGGAACAGCGGCCGAACTGAAAAAATATATGCTGGAGGAATATAAT
ATGCTGATTCGGGATGCTTCCAATTTCCGTGGTCTCGATGAATCCTACGTCCGAATCACCACGCAGCGACCTGCTCAGAA
CCAGCTTTTCATCAAAGCTCTGGAGACATTCCTCGAGAAATACTAAGAATAGCAGATGCTGCAGATCAGTCTCTGTCCTT
CTCCTGTACTCTATCCATATTACAAGACGGAGCAAGAAGAGTACACGGTTGTCATCGTGGATATCTTCCGTGCCGGTACC
ACCATCACGACGGCACTGATGAACGGTGCCGTAGGCATCATCCCGATTGCAACCGTTGAGGAGGCGGAAATCTATGCCGG
GAACGGGTTCCTCGTAGGAGGCGAGCGAGGAACGAAGCGATTGCCTTTCGCTCGTTTCGGCAATGCTCCCGAAGAGTACA
CTCGCCAGGCGGTAGAGGGGAAACAGCTCGTACTATCGACGACCAACGGTACCCGCGCTGCCGACATAGCTGCCGGAGCC
TTGCACGTTATTATCGGGGCTTTTATCAATCTGGAAGCTGTCGCTCGCTATTGTATCGCCAAGCAGAAGCCGGTCATGGT
ACTGGCTTCGGGCTGGCAAAACAGGATGAGTACGGAGGATTGCCTGTTCGCCGGTGCTTTGGCTGCTACGATTGTCCGGC
TTGGAGAGGAGGTCATTTGCGAAGACGGAGCGTCAGTTTTCCAAGAACTCTGGGGTAACTACAATACACATGAGAAGCTG
ACGGCCTACCTGAACGGTCGCGATCATTACGAACGCCTGCGCGCCAATAAATTGGAAAGAAGTGTTCCCTATTGCACTTC
ACTCAATCTCACAGAAATTGTTCCCGAACTGACCTTCAAAATTTCTGCCGCATCAACGGATTGCCCGGCTAACCGACTTT
TCTTACCCGTCACTCCACCTTTCTAAACCATCCGAACAAATCTTGTCGGAGTACGGCATCTTTTTTCACCGCAAACCATC
CCTTTTCTCTCTACGCTCTCAGGCAATACCTTTTGGTACGAGATTGAAGATTATGCCGAGGAATACGAAGAAGTGTTGAA
AAGCCGGTACGAAACACTTACAATCGTAGGCGTACGATGCACTCCTGCACGATGCAGGAGACCAGCGTAGGCGTACGGTG
CTCATTGCAACATGCTAATTACCAGTACATTATGGCCAATTAAAGTAAAACGAGAACGACCTTGGAAATTTTCCCAATTT
CGCGTCTTCAAAATTCGGTTTGCACCTTGTTTGAGAAGCTCAGGACTCAATAGCAGATCGATGACCTTGACTCTCCTTGT
CGTATTTGAAAGGTCGTACTCCGTATCCTTGGACTCTTCCTTCTACAATTAGGATCTCTAACACATTAATTCGTGCTTAT
TCCGGACAGAACATCATCAGGCTTATATGTCTATGCGATTGCCCTGACTGTTATATTTCTTCACGGTCTTTTCTTTACTT
TTGTTTCCGTTCCACGAAAGCGTTATCCAAGCGTGTAAGATCTGCACAGAATGAAGAAAAGCGGCAATATCATCGTGGTC
GATGATAACAAACATGTACTGACGGCTTTGAAATTGCTCCTGACGGGGAGTTTCGAGACCGTGACGCTCCTACCTTCTCC
CAAGACACTGCTTTCCACGATCGTAGAGGTGCATCCGGATGTACTCCTGCTGGATATGAATTTTTCTACCGGCATCAATA
CGGGTAATGAAGGATTATATTGGCTGGATCAAGTTCGTAGCCGTTTCCCTGACCTCCCTGTGGTACTCTTTACCGCTTAT
GCGGACATTCGTCTGGCAGTGGAAGCCTTGAAGCGTGGAGCAAGCGATTTCGTAGTCAAGCCGTGGAACAACGCCGAGCT
GTTGGAGTCGCTTCGTATGGCGATGAATAAGGCCGCAAGCACTCAAGTGACGGCTACACCTAAAGAAGGCGATTCGGTAT
TTCTCGGCAAAAGCAAGGCCATGCGTGAGGTGTTGGAGCTGGCTGATCGTATCGGCGATACTGCAGCCCATGTCCTCATT
ACGGGTGAGAATGGTACCGGCAAGGGCGTTTTAGCCGAGTATATCCATGCCCGTTCTCCTCGTAGCCGGCAGCCGATGCT
GACTGTGGATATGGGAGCTTTGAGCGAGACGCTGTTCGAGAGCGAACTGTTCGGCCATGTGAAAGGAGCCTTTACCGATG
CCAAAAGCGATCGCGTCGGCAAGTTCGAGACGGCGTCCGGCGGCACGATCTTCATGGACGAGATAGGCAATCTGAGCCTT
GCCTTGCAAGCCAAGTTGTTGGCTGTACTACAGCAAAAAGTGGTGACCCGTGTGGGCAGCAATACACCGATCCCTGTGGA
TGTTCGTATCATCTCTGCCACGAATAGCGATTTGCCCCTCTCCGTGGCTGAAGGCCGGTTTCGAGAAGATTTGCTTTATC
GTCTCAATACGATTCATATCGAGATGCCGCCGCTACGTCGTCGCAGGGAAGATATAGTGCCGATGGCCGTATTCTTCCTG
CATCGTTATGCACGACAGTATGGAAAAGAGGTGCCGGAATTGACTCCCGAAGCAGAGGCCCTACTCTCCGATTATCCGTG
GCCGGGCAATGTGCGTGAGCTTCAGCATTGCATAGAGAAGGCTGTGATCCTTAGCCGTAGCAGTAGCCTTTCTGCTGCGG
ATCTGTCGTTGCCGAAGTCGGTCGATGCACATCCGACTGCTACCGGTGTAGCAAGCACTCCTCAGACGTTGGATGAAATG
GAAAAGACCGCTATCGAGCAAGCCTTGGCACGAAACGGCAGCAACCTTTCGAATGTGGCAAGGGAATTAGGCATCAGCCG
CCAGACTCTGTATAATAAGATGAAACGCTACGGGCTGTAGCCCTCTTCTATGGGAAGACGGAAGACCGGCAGTTTCGGCT
TGCATCTGTTATTTACCATCGTCATGGCGGTGGTGGGTACTTGGTCGGCAGCTGCAGGACATTATGCCATCACTGTTTTT
GCAGCCGGACTCGTTATCTTTTCCGCCTTGCGGTTGCGTTTACTCTATCGGCGCCATCTTCAAGATCTTTCCCTGCTCTT
GAATGCTATCGAGAATGGCGATTATTCCGTGCGCTTTTCCGAAATGGGAGGCAATGTCTCGCATCGAACATTCAACCGCA
CGCTTAATCGTATCAAGGAGATCCTCAGCCGTTCTCGTGATGAGGCTATAGCCGGCGAGCAGTTTCTCGTACATGTATTG
GAACAGATTCCTGTCGGCATCATGATGGTTGCTCCGGAAGGATATGTCTATTCTACCAATACAGTGCTGTTGCGCCTCCT
CGGTTTACCCGTTATCACACACCTCGATCAGCTCAGACGTGTGTCGCCGGACATGCCTCGGCTGTTTCGTTCGGCGGCTA
CCGATTCAGGCATTCATATTAAGCTTACTACGGAGCGGGAAGAGCAGGAGGTGAGCCTCCGCTTCTCTTCGTTCCGCATC
AGGGAGAAGATATACCATATATATACGCTGTCGAATATCGGCAAGGAGCTTGACGCTCGCGAGACAGAGTCGTGGATTCG
GCTCATTCGGGTGATGACGCACGAGATCATGAACTCGATAGCCCCCATTACTTCGATATGCGATACCCTCTTGGACAATT
TGCAAAGCTCTGCGGACGAGGAGATGCTGTCTACCGGATTGGATACCATTCGTAGTACCGGAGTGGGGCTGTTATCCTTT
GTACAGGACTACCGTAAGTTTACGGCAGTTCCTCCTCCCGAGAAGGAGGACATTGCTTTACATGCTTTTCTTTCGGGGAT
ATTGCGCCTGCAAGAAGAGCTTCTGTCCTCCAACGATATAAAGGTGGATATTGAAGAAATACCCGTGGAGCTGACTGTCC
CGGCCGACCGCCGGCAATTGACTTCGGTACTGATAAACCTCGTCAAAAATGCTGCCGAGGCGGAATATCCTGCCGATACG
GAGAAACGACTTTTGCGTATTCGTGTCGAGGAACGTCTCGATTCGTTGGATGAACACAGACTACTCCTTCATGTGGAGAA
CAATGGCACTCCTATTCCTCAAGAGGTATTCGACAATATGTTTGTTCCTTTCTATACGACCAAAACCGGAGGTAGTGGCA
TCGGTCTGAGCCTTTCCCGTTATATCATTCGTCTGCATGGGGGAAATTTGCTTGCGAGGCGTACAGCCGATGGTTTCACC
TCTTTCGTTATTGAACTGCCGCTCTAAGAGATGAGAAAACCGATCGTCCGCTTTTTGCTATCGTTCTTTTGGCTTCTCGG
AGTCTGCGCTTCTCATATGGTGGGGCAGTCATTACCTTCGGCATCGAAGGAAATACGGGAGCTGAGCAATAGAACGGAGC
AGCAGACCTCCCTGTTTGACAGAAAAGAATCCGAAGCTTTTGCCTTGGAAACGGTCAGAATGATTTCCGATAGAACGCCT
TTCCTCTTCCGCTTGGCAGAAGGCCGTAGTTGGGAGGCCGATGTTCGAGGTCGATCGTGGGCTTCTCGTGTGCTGCCGAT
AGTGCATCGGCTCAAACACGGTGGGATTCCGTGGGAGCAGTATCTCTCGTCGGATTCCTTGTGTATGGAAGCTCGGCTAT
ATGGAAAATACGACTCGGTAACGGGTGCATATAAAAGAGGTGTTGTTTCTTTTCGATCGGATATTCCTCAGCGAAACAAA
GTTGATGACCTTACGGCCTTGGCTCTGTTGGGAGAGAATGTATATGCCGAAGAGTTCGATTTTGGCAACCGGCAAATTTT
TCCCAATCCTATTCGACGAGAGGCCGAAGCATTTTATACCTATCGTTTGGATAGCCTGTACGAAAAAGACGGCATAACAT
ACCGCCGTATCGCATTTCGTGGATTGAGCGGTCTGAATCGCGGGACGGTAACGATAGATGCCACACACGGACAGCTTGCG
ATATTGGAAATGCGAGTCATGATGAAAGGGGTGATCACAGAATCCTATAGGGTCGAATTGGGAGAAGTAGAACCCGGTCT
TTTCCTCCCGATCGGACTTTCTGTCGTCATCGACCGCAATCGTCTTTGGGCTTCTCTCCATAATGGCTATTCTGCTTCAA
TCTCATATACAGGAGAGCAGCTCGATAAGACCGTGCTCTTCGTCTATATGCCTACGGATAGCAGTCGCTACCGCTTGCCG
GACGAATTGCCGGTCGCTTCTGTTTGGGCTGTTCGCAGCAGCTTTGGGAGGGAGGATAGCTCGACGTATTGGAAAAATGT
GGTTGTCGGTCGAGATCATACCCTGCATCAGCATGTGCCTTGGCATCGCGCATTGGCTTGGGGACACAAGTATCGGATCG
GGGAGCGTTGGCGATTAGGCAATGAGGGGTTGGTGTGGGCTTTGTTCTATTATAATTATGCCGATCATCTTTGGCTGGGG
CAGTCTCTGACGGCTATTTACGATATGGCTCCCGGAATCCGTTGGGAGATAAAGCCCGGCCTTTATTATGTTACCAAACG
ACGCAAAGCCGTTTGGACTCTCGACAGCAAACTGTACTATTCTCCTCCGCAAAGAGGGCTTTTGCAATTATCCGCAGGAC
ATCGCTCTTTCGATTTGTACAGCACGCGCGAAAGAATAGACCAACTGACCGATCTGATGATGGAGCTGCTCAACGGACAA
GGCCCGACAACTCGCTACGATGATAAATTTGTCCGCCTGACCAATAGTATCGACCTATTGCCCAAACTCAATGTGGAGAC
AAGCGTGATGCTGGCCGAGCGCAATCCTTTGCCGCATGGAGAGACGTGGAGTCTCTTCGGTGGCAGCATTACCGATATTC
TGAATATCAGCAATGCCGATCCCGATCTTCCTCGCGTAGTTCCTCATCACCGATTGCTGGAAGTACGAGCTAAGATGACA
TTCAATCCGCGTCCTTATTACCGTTATACGGCGGATGGATTTCTCATTCGTGAGGGCGAGGGCATACGTGCTCCGCTCCT
TTCTCTCTCTTATCGCGGAGCTTTCGGGATGGGGCGTAAGTCCGATGCACGCTTCCACCACCTCGATTTGAGCATACAGC
AGCGGCTTGTCTTTTCACCGGCATCGTCACTGTTCTATCAATTGAATGTCGGAGGTTATTTCGATCGGTCGGTTATCTAT
CCGAGCGAGTACTTTTTTCTGAAAGGGGGTAATGCTTTTTGGCGATTCGGCGATAGCATGGAAGCTGCTTTCCAGACACT
GCCTCCCTATACGGCTACAGCCGACAAACACCTTATCCTTCAAACCAGCTACCGAGCTTCGCGCCTGCTGGTCAATTTCC
TGCCTTTCGTTTTCTTAAAGACCAACGACGAGGCCTTACATTTCAAAGCCCGGTGGGATATGGTATCGAGAAAACCCTAT
CTGGAGATGGGTTATTCAGAGAGTATCGGTACGCTGATGCAAGTCGGAGTATTCTATGGTGGCTACAATTTCTTTTATGA
AAGAGGAGTTGCCATCCGATTTACATTCAACATGTAATCTCCTGCTTTTCAATGGAAAAATGTACATTTATGCTTCAAAA
GGATTACATCGAACGGACGATTTATTCAATCGGAGTAATTTATGAAGTACAAAAAACTGCTTTTCGATCTTATTGACTAC
CTCGATGCATTTGAAAGTTTGCACGACGGAGGCTCGCACGAACCCGAAATAAAAGACTTTGCCGACTTTTTAAGTTGGCG
CTGTGGCAAAAAAAAGAAACAGGAGGAAGAAGTTGTCTCTGTCACCCGGGAACGAGCAGCAGGAGCTAAGAATATAGCGC
GAGGAGTCAGCCTCCTCCATCGTTATTCCCGTTTTTATATCAAGAAAGCTCTGACGGAATCTCCATTACAGACCGAAGAC
GAATATACCTATCTGGTCAGCCTGATGAACGGTGAGAGCATGACCAAGACAGAGCTGAACAACCTCAATGCCATGGAAAA
AACATCCGGCGCAGAAGTCATGCGTCGTCTGCTGAAAGCTAATCTGATCGAGCAGAGACCGGATGAGGAGGATCGCAGAA
GTATGCGTGTCTCCATTACCCCTGAGGGAAGAAAGGTACTGGTCAATCTCTTTCCCAACCTGCGCCTTTGTGCCGAGACA
CTCGTTTCCGCCCTGTCGGACGAACAGCTGACCGCCTTCGATCATCTGCTCTGGTTGCTATGCGAATGCCACAACGAGAT
GTTCACCGGCAAACATGATGCCGAGTTGACGGATTTGCATGCGGAGACCTGTGGATTGAAGCAATCGGCAGGGGGAGCTT
TGTCCAAGCGACTATACCGCCGCTGAATCAGCCGATCCTATCATCTTCTCCACCTCGTCCATAAGAGCGAAAAGCTCCTC
CTGTGTCGTGGCACGAAGCATGGCCACGCGCATGGGCTTGAAGTTTGGGATCCCTTTGAATATGGGGCTGGCTGCAATAT
GTCTGCGTGTATGGAGGATACCTCGCCGTTCGTCCAGTTTTCGGATGTTGTTCAACGTCTGACGGCGGAGTATGTCCATA
TAATAGCAAAACGGACGCGAAGGCAACGTTTCTCCCGTGCGAAGGAAATGCTTCATATCCTCGAATATCCATGGTTGTCC
GATAGAAGCCCTGCCTACCATTACGGCATCCACGCCATATACGTCAAAGGCTCGTCGGGCTTCTTGCGGAGTGGTCACGT
CTCCGTTTCCGATAATGGGGATTTGCATTCTCGGATTGTTCTTCACTTCTCCGATCAGCGTCCAGTCAGCCGTCCCCGTG
TACATTTGGGCGCGTGTACGACCATGTATGGTCAGGGCTGCAATGCCACAGTCTTGGAGCTGTTCGGCCAGGTCTACTAT
GATCTTGCTGTCATTGTCCCAGCCAAGCCGCGTTTTCACCGTTACGGGCAACTTCACCGCCTTGACTACCTCACGCGTTA
TCTCTATCATAAGTGGGATATTGCGGAGCATTCCGCTGCCGGCACCTTTCCCTGCTACCCGTTTGACCGGACATCCGAAG
TTCAGATCGATCAGATCCGGACCGGCCGATTCGCATAGTCGGGCAGCCTCTACCATCGAAGCTACATCCCGTCCGTATAT
CTGTACAGCCATCGGGCGTTCCGATTCATCTATGGCCATTTTTCGGAATGTGCCGGCTACTTGACGAATCAGGGCATCGG
CACTGAGAAATTCGGAATAAACCAGATCGGCACCGAACTGCTTGCACATGATCCGGAAGGCTACATCCGTCACATCCTCC
ATCGGAGCGAGTAGCAAAGGCTCTACCCCGAGGTCTATGGCACCTATTTTCATGCTCCTTGGGCTATGGCTTGTGCCTGT
CGCAGAGCCGCTTGAATATCGGCACATACGTTTTCCTCTCCCAATAGCTCTACGATGCCTGCAGTGGCAAGTTCTTCGTG
GACGTCCTTGCGCACACCGGAGAGTACGATGCTGACCCCTTCTTTCCGGCTCATTTTGATCAGGTTTTCCAGATTGTGCA
TCCCTGTCGAATCCATAAACGGCACATGCCGCATTCTGATAATCCGAACATCGGGATGGTCGCCCAATGTGTTCATGATC
TCTTCGAATCTGTTCGCGATACCAAAGAAGAAAGGCCCTTCGATTTCATATACCTCTACGCCCTTCGGGATGTCGAGCAC
TTCGTCGTGGTGGGCGATCTCGCCGGTTTGTGTCAGGTCGAGCCTGCCTGTGGCAACGGTGATACGCGTATTCTCCGTAA
CGCGCTTCATAAAGAGCAGGATGGCCAAAAGCAGTCCTATCTCTATGGCAACGGTCAAGTCGAGGATGACGGTAAGCAAG
AAAGTAACCAGCATGACGAGGCTGTCGCTGCGAGGACCGCGACCGATATTGGCCACCGAACGCCATCCGCTCATATTGTA
GGATACTATGATCAGTACTCCGGCCAAACAAGCCATCGGGATGTATGCCGTCAGAGGCCCGAGGAACAGCAGGATCAGCA
GTAACACGAAGGCGTGTATGATCCCTGCAATGGGAGAGCGTCCGCCGTTGTTGATGTTGGTCATCGTACGCGCTATGGCT
CCGGTGACGGGAATACCACCGAAGAACGGAACCACTATATTGGCCGCACCCTGAGCGATAAGCTCGGTATTGCTGTTGTG
CTTTTCCCCTATCACACCATCGGCTACGCTGGCTGACAGCAGAGATTCGATAGCTCCCAACAGGGCGATAGTAAAAGCCG
GAGGAAAAAGTTGGCGAATCGTTTCGAGGCTGAGTGTTACCCCCGTTGGTTTGGGCAGTTGAGCGGAAATAGTGAAGCGG
TCGCCGATGGTTTCGAACTCGCCGATACCCTGCAACCGAAGTAAATAGGCTGCTACGGTCATCAAGATGATGGCAATGAG
CGAACCGGGTATCTTCTTGGTGAATCTCGGACTCAGCATAATGATGACAATACTAAGCAGACCCATCCCGAAAGCCCAAA
GGTTTACTGACTTGAAGTTGGTAAAATAAGCTCCCCATTTGCCAAGGAAATCACCGGGCATATCCGTAATACCGAGGCCG
AAGAGGTCATTCATTTGGGTAGAGAAGATCGTGAGGGCGATCCCTGCCGTGAATCCCACTACTATAGGGTAGGGGATAAA
CTTGATCAGCGTGCCCAGACGAAGAACACCCATTACGAGAAGCAAGATACCTGCTATGATCGTGGCAATCGTAAGACCCT
CGATGCCGTACTTATGAATGATGCCGTAGACGATAACGATGAAAGCACCTGTCGGGCCACCGATTTGGACGGATGAACCA
CCCAGAAGCGATACGATGAAACCGCCTATAATGGCCGTGATAAGACCTGTTTCCGGAGATACACCACTGGCTATACCGAA
GGCAATGGCCAAGGGTAAAGCTACGATGCCGACGATAACGCCGGCCATGAGGTCGGCCATGAAACGCTCACGGTTGTACC
CGTGGAAAACATCGAGCAGCTTTGGCCTGAAATATGATCCGATCATGAGAAAAACGAGATTATCCGTGCAGCAAAAGCCT
TGCACGCCGCAAAGGTAGGGATTTACTCACTGAGACAAAGCTTTTTACCCGATTCAGAGCGGAATGCCTACAGTCTGATC
TTCGACATTTGCAGTCTGTTAGCTATATGTAGTCCGGAAGCAGTACTTCGTTTTTTTGATTCGATAATGCCGGATACAAT
CACCATCCCATCTGAAAATATTTCACGAAAATACAGACCAGAAAAGTTTTCAACAACGAAGAAGAGTTTGGAATCATTCT
AAATAAGCGATTGAGAGGAAGAGGTTTTCAAGGTAAAAATGTTCATGAATCGGACTTTTGGGAGTTGAGGTCTGCTTTGA
AAGAGTTTCGATGGCGATGTATATATTAATCAGTTTCAATTTATATACAGATCGTTTTCGATTTATATATAAATCATTTT
CCATTTGTATATAGATCGTATTCGATTTGTATATAAATAGTAGAACAGAAAAGGCTGTTTGGAGAGCTGATATAAAAGAG
ACACCCGCTCGATTCGTGGCCGAACCGAGCGGGTGCCTTATAGATTTGCAGGAGTGGAGAGGAATGATTAGTCCCTATTC
CTTGTGCAATGTTTGTCTGTTTTCAAATGCGATGATGCCATATAAATAAATGGATGGGATGGGTGAGAGTAGATTGTGAA
GTAGGAGAGTATATTTCATGCGTTCGGATCGTTAGGAAAGTTGGTTGATAGGATGTAATACTTTAGTATATAATTGCTTA
TCGCTCGTTTGGGGTCTTTGTTTGCCGGCAAATGTAGTAAAAAAGTACGATGCGAATGAATCGAAAATTTGCTTTCCGTC
AAGCCTCTTTTCTCCACTATGCAGGAGAGTCCGAAAAAACAGTTCCTAAACCTCTTTCCGAGCGATCGTCTGAGGAGTAA
ATATGACAGAGACATAAGGTATTACGGTGTGATTACATATATTTGTACTTAAATAATCCACTAAAAAACGGATGAAAACG
ATTGCGAACGAGTCTTCTCTTCTTGATACAAAAGTCCCCGAACCTACTCTGAGGCGTCTACCCTGGTATTTGTCTTACGT
CCAGCTTTTGCATGCGGATGGATGCGAGTCGGTGTCTTCCACGCGGATCGCTCGTGCCGTAGGAGTGGATGCTTCGCTCG
TGGCCAAGGATCTCTCCTATGTATCGGTGGATGGGCGTACCCGGGTAGGGTACCGGGTGGCGGACATGGTGGCTGTGCTG
AACGACTTTCTGGGCTTTACGCACCACCACCGTGCTTTCCTCTTCGGGGTGGGAAGTCTGGGTGCTGCTTTGTTGCAGGA
CTCGGGTTTGCGCCACTTCGGGTTGGAGATTGCCGCCGGGTTCGATGTGAATCCGGATATTGTGGACACTAATATCAATG
GCATCCCCGTTTACCATAAGAGCCGGGTTGCGGAGTTGTGCGCTCGAGAGCGTGTGGATATAGGTATTCTTACCGTTCCG
ATACGGGCGGCACAGTCGATGGCCGATGAGATGATAGCAGCAGGGATCAAGGCTATTTGGAATTTTACCCCTTGGCGCAT
CAGTGTACCCGAAGGCGTGGTCGTACAGAATACGTCGATGTATGCCCAGTTGGCTGTGATGTTCAATCGGATGAAATCGC
TACCTTAGGTCTCCGAAGGCTGAACAATCCTCCTTTGCCCTTTTTTATAATAAGGGCTTTCGCTCGCTTTGGAACGATGA
AGATAATTGCTGTCGGCATGAACTATGGTGCGCATGTCAGCGAAATGCGACGTGCGGACATCCTTCCCGTTGCTCCCTGT
CCGGATGGAGAGGGAGCCGATTTTTGTGTGGAGGAACCTGTGCTTTTCCTCAAGACCGATTCCTTGTTGCGCGAAGGGCA
TCCCTTTTTCTATCCGGATTTTTCTCAGGAGATCCACTATGAGACGGAGCTGGTGGTTCGTATAGATCGTATCGGCAAGT
GCATAGCCGAACGTTTTGCTCACCGCTATTACAGTGAGGTTACCGTCGGTATAGACTTCACGGCTCGTGACCTCCAGCGT
CGTGCCAAAGCCAAGGGGTTGCCCTGGGCAACGGCCAAAGCTTTCGACAACTCCGCTGCCGTAGGGCGGTGGGTGAAAAA
AGACTCGCTCCGGCACGGTGTGCAGGAATTGGGCCTGCGATTGGATATAGACGGACGCACGGTGCAGCAGGGCAATACAC
GGGATATGCTCTTTTCCGTAGATCGTTTGATCGCTTATGCCAGTCGTTTCTTCACACTTCGTATGGGGGATCTTATCTTT
ACAGGGACTCCGGCAGGGGTAGGCCCCATTGCTATCGGGCAGCACCTCGAAGCCTATCTCGAAGAGCAAAAACTGCTCGA
CATATCCATCAAATAAGCTATTTCTCAGATGAAACGAATACTTCCAATAGTCGCATTCCTTTCTCTCTTCCTTGCCCTTG
CTTTGCCTGCGAAAGCGCAACGAGCTATGGGGAAGACGGCCGACCGTTCGCTAATGGCTTCGGGACATTGGGTCAAGATA
CGTGTCGATGCAAGTGGAGTGTATCGCCTTACGGACGAACAGCTCCGAGCCAATGGCTTCTCCGATCCGTCCAAGGTAGG
TGTGTTCGGTTATGGTGGAGGGGTGCTTCCCGAAGATCTGAGCCGGATCACGACAGACGATTTGCCTCCCGTACCGGTAC
TCCGTCAGGGCAATGCGCTGTATTTCTATGCCGTGGGCCCGGTGACGTGGTTCTACAATCCGGCCAAAACCACCATGGAG
CATACGGTGAATACGTACAGTACGCATGGCTACTACTTCCTGTCGGATGCTGCCGGAGCACCTTTGCAGATGTCCCAATA
TACGGGTGGAGGTGCGTCGGCCGAGGCTTTGATCGACTATTACGATGAGCTGATGCTCCATGAGCAGGAATTGTATTCGC
CCAAAGAATCGGGACGAGATCTGTATGGCGAGTCTTTCAGCGCAGTCAATACGCGTACGGTCAAGTTCCCTTTGAGGGGC
AACACCCGCTCGTCTGGCGAACTCGGTACCGTATTCTCATACATAGCCAAGGCCAGATCGGCCGGTGGCGGCCGTGAGAT
GTCGCTTTCGGCGAATGGCATTCTGATCTTCAGCGATCCTTTTTCCATGACATCGAATGAAGTGTCCAATTCCTATTTGG
CCGGCAAGAAGCGTCGTCTCTATCGCAGTACGCCGATGAACAGCTTGGTCAATGAGTTGCGCTTGGACGCGAACTATAGC
ATGACAGGAGATGCGGTCAATCTGGATTTCATAGAGGTGGCTACACAGAACGACCTCCGGTACGATGGCGCACCCATGCA
TATCAGGCGGTTTTCCAATTTGCCCGTTTTGGGGGGCGAGTCCTGCCGGTTCGTTATCAGTGAGGTGCCGGAGTCTCTGG
TGGTTTTGCAGGCCAATTCTTCCCTGACAGCATCGCTTGTTCCCGTTAAGACTGTCGGGGATAAGACCATTGAGTTCGTG
GCTCCGCCGAAGGGTCAGGATCGTAGGACTATCAATACGTTTTATGCCGTGGACTTGTCACAGGCTTCTGCTCCGGAGAT
CCTCGGAGCGGTACCCAATCAAAACCTGCATGGAGAGGAAATCCCTGATCTGATCATTGTCTCTACTCAGGCACTCCTCC
CTGAGGCTGATCGACTGGCCACCTATCGTAGAGAGAAAAACGGGCTGAAGGTTTTGGTCGTGTTGCAGGAACAGGTGTTC
AACGAGTTTTCGGGTGGAACTCCCGATGCTACAGCATACCGCCTCTTTGCCAAAATGTTCTACGACAGATGGAAGGCAAA
TGCACCTGTGGGAGAGACTTTCCCGATGCAAATGCTTCTCTTCGGTGATGGGGCTCATGACAACAGGAAGGTCTCCGTAG
CTTGGCAGAAACCGTATCTCCAACAAACGGAGTTCTTGCTGACATTCCAAGCCGTCAATTCGACGAACGTAAACAGTTAT
GTGACGGATGATTACTTCGGCTTGCTGGATGATCAGCCGGCCTCGGTCAATATCGGTTGGCGCAATTATAATATGGCTGT
AGGGCGATTCCCCGTACGTACTCCGGCCGAAGCTCGCATCGCAGTGGACAAGACCATCCGATATGAGGAGGATCGAGAGA
GTGGTGCCTGGCGTATTCGTGCCTGTTTTGCGGCAGACAACGGGGACAAGCACGCAACCGAGACTTCCCGTTTGATCGAT
ACCGTCAAGCGTTATGCTCCTGCCATCATGCCGGTACGCGCCTTTCAGGACGTATATCCGCATGTCATCGAGAACGGGTT
GCACAGCATTCCGGGTGCAAAGAAAAAGATGCTGGAAACCCTTCAGTCGGGTATTATCCTGCTTAATTATGCTGGTCATG
GCGGTCCTGCCGGATGGTCGGACGAGCATTTGCTGACGCTCAACGATATACACAACTTCAATTATAAGCATATGCCCATT
TGGATTACTGCCACTTGCGACTTTGCCAACTATGACAGTCAGACGACCTCGGCAGGGGAGGAGGTTTTCCTCCATGAGAA
GAGTGGCACTCCGATCATGTTCTCGACTACGCGTGTCGTTTACAATACGCAGAATGAGAAGATCAATGGTTTTATGCTTC
GGCGTATGTTCGAGAAAGCTAAGGATGGGCGTTATCGTACGATGGGCGAGATTATCCGATCGGCCAAACAGGGGATGCTC
AGTACTGTTTTCCCCGATTCGATCAACCAGTTGAGTTTCTTTCTGATGGGTGATCCGTCCGTGCGTATGAATCTTCCTAC
CCACAAAGTGCAATTGACCGCAATCAACGGGCAGGATCCCGAAGGGCAGTATGGAACTATTATGCTCAAGTCTTTGGAAC
GGGTAGCTCTGAAGGGTAAGGTAACCGATGAAAAGGGGACATTCGACGAGACATTCAGTGGCAAGGTTTTCCTGACCGTC
TTCGATGGCAGAAAGAAAATGACAGCTTTGGAAGAGGAGGGAAACGATCTCTCTCTTGTATATTATGACTATCCTAACGT
GATGTATGCCGGTATTGCCGAGGTGAAAGACGGACTCTTCGAAACTTCGTTTATCGTACCCAAGGATGTGAACTATTCCG
AGCACGAAGGCCGGATCAATCTTTATGCTTATAACGAGAGCACAAAGGCGGAAGCCATGGGGGTAGACTTCTCCATCAGA
GTCCAACCGGGTATTCCTGATGAGGTAACGGAAGATAATACACCGCCTGAAATCATAAGCTGCTTCCTCAATGACAGTAC
ATTCCGATCGGGAGATGAGGTTAATCCTACTCCTCTGTTTATGGCCGAAGTATTCGACTTGAACGGAATCAATATCACGG
GTAGCGGAGTAGGACATGATATTACGCTTTGTATCGATGGCCGTGCCGACCTGACCTACAACCTCAATGCATATTTCACA
AGTTCGGCTACGGATGCAGGTGTGGGCACTATTCTCTTCATGATACCGGCTTTGGCCGAAGGAGATCATACTGCCCGACT
GACGGTTTGGGACATTTTCAATAATGCCGTCCATCATGACTTTTCATTCAGAGTGGTAGATGGCATTGCTCCGGATGTGG
CTGATGTGATTCTATTCCCGAATCCGGTACGCGAGAGTGCTACGTTCCGAATCTTCCACAATCGCCCCGGAAGCGATTTG
AACGTGGTCGTGGAGATCTATGACTTCACCGGTCGTCTTGTGAACAGTTTGCCCGTCAAGACCTATTCGTCTTCCTACGG
AGAACCTATAGAGATCAAGTGGGATCTGACCTCCAAATACGGAGTGAAGATCGGAAACGGATTCTACCTCTATCGTTGTG
TGGTGAACTCTCCCGGAGGACAGACGGCCTCCATGGCCAAGAAAATGATCGTGGTAGCACAATAGCCGAAGCAGTTCTGC
CGTTTACGATATTGAATATTCATAGACCCCGATAAGAATACAAAACAAAACGAACGAAATATGATTATCAAGAAAATGCT
GAAAAATAAATTGGCCCCCTTGGCCATACTGTTCCTTTTTGCTCCAAAGGCTATGAAGGCTCAGGAGCAACTGAATGTGG
TACACACCTCTGTGCCATCGCTGAATATCAGTCCGGATGCACGTGCGGCCGGTATGGGGGATATAGGTGTGGCAACGACG
CCGGATGCGTATTCACAGTATTGGAATCCGAGTAAATATGCTTTCATGGATACGAAAGCCGGTATTAGCTTCTCATATAC
ACCCTGGCTGTCCAAGCTGGTCAATGATATTGCCCTGATGCAGATGACCGGTTTCTACAAATTGGGAACAGACGAGAATC
AGGCTATTAGTGCTTCTCTGCGTTATTTCACATTAGGAAAGTTGGAGACTTTCGACGAATTGGGCGAATCCATGGGAGAG
GCCCATCCCAATGAATTTGCTGTCGATTTGGGCTATAGCCGCCAGTTGTCGGAGAACTTCTCCATGGCTGTTGCACTGCG
TTACATCCGCTCAGACCAAAGCACTCATAACACCGGAGAGAATCAGGCCGGAAATGCCTTTGCGGCGGATATAGCCGGTT
ATTTGCAGAAGTATGTGCTACTAGGTAATGCGGAGAGCTTGTGGTCGTTGGGCTTCAACGTAAAGAATATCGGAACGAAG
ATCTCCTATGACGGAGGTGTCACGAGTTTTTTCATCCCTACTTCGTTGAATCTCGGAACGGGGCTGTTGTATCCGATCGA
TGACTATAACAGCATCAATTTCAACCTTGAACTTAGCAAGCTGCTTGTACCCACTCCTCCTATCATGGATCAAAACGATC
AGGCCGGGTATGAGGCTGCACTCAAGAAATATCAGGAAACTTCTTCGATTAGCGGTATATTCTCTTCTTTCGGTGATGCG
CCGGGAGGACTCAAGGAAGAATTCCGTGAGATTACATGGGGACTTGGGGCTGAATATAGCTATGACGATAAGTTTTTTGT
TCGTGCCGGATATTCATACCTGCACCCTACCAAAGGCAATTTGCAGTACTTCACGGCCGGTGCCGGCTTCAAGATGAACA
TATTCCGTATCGATGCTTCCTACCTGTTGTCTACGATCCAGAGTAATCCGTTGGATCAGACTCTGCGGTTTACGCTTGCT
TTCGATATGGATGGATTGCGCAATTTGTTCCACTAAATCAAGATGAAGAAGCCTTTTCGAATAGGATTCGGTTTCGATGT
ACACCGCTTGTCCGAAGGTTATCCTTTGTGGATGGGCGGTGTTCGTCTGGAACACTCCAAGGGCTTGGAGGGACATTCCG
ATGCTGATGTGCTCATTCATGCTATTTGTGATGCCCTGCTGGGTGCTGCCGCTTTGCGTGATATCGGCTATCATTTTCCT
CCTTCGGATCCTCAATATAAAGGGATCGATAGTAAGATCCTGTTGGCTCGCGCTATGGAATTGGTGCGTTCACAGGGTTA
TGAATTGGGTAATATCGATGCTACTATTGCGGCAGAACAGCCCAAACTGAATCCACATATACCGGATATGCAGCGTGTCT
TGGCTGAGGTGATACAGGTGGAGGTGTCGGATATTTCACTGAAAGCCACAACGACGGAGAAACTTGGCTTCACAGGACGA
GAGGAAGGCATTTCCGCCTATGCCGTGGCCTTGCTCATTGCTGCCGTCTGAGACTAACCAAGTCCTAAAAGATTAGTTGC
GAAGAGGTTCCTTTCTTTCAAGGATTTGGCTCTTATTCCTTAGACAGCTCTTTTTCCCCCTTTTTCGGGGGTATTATTTT
TTCAGGAGGGGAAGTAGCGGCTTGACCAGTTGCCAGATGACGATTCCCGCTGTGACACTTACATTGAGCGAATGCTTCGT
ACCGAACTGGGGTATCTCTAAGCAGAGGTCACAGAGGTCGATGGCTTCCTGTCGTACTCCTTTTACTTCATTGCCAAAGA
TAAGGGCGTAGCGTGTGCCTTTTGAGGGGGAGAAATTTTCCAAGGATAGGCTTCCTTCCGCCTGTTCTATCGCACAGATA
CTATATCCTTTTGCTTTCAATTCTTCTATTGCATCCACTACCGAAGAGAAATACTCCCATTTCACACTGTCCTCGGCTCC
TAAAGCTGTCTTGTGTATGTCGGGATGAGGTGGCCGAGCTGTGATTCCGCACAAGCATAGCCCTTCTAACCGAAAAGCAT
CGGCCGTTCTAAAGACTGACCCGACATTGTTCATACTACGTATATCATCCAGTATGATCCTGATAGGTAGCTTGGGGCTT
TCGTGATATTCTTCTGTTTTGAGTCGCTGTATTTCGATAGTCTTTTTTTTGCGCATGTCTGTTGTCTGGTCGGATTGAGT
GATCGGTGTACATTCCATTATCAAGTGCAACGAATTTCTAAATATAGGATGAAAACCTTGAATGGCGTTCTGAAGTTCAG
TTTTTTTCGAGTGCAGATCCCATGTATAAGTGCAACATAATTGTAAATTTAGCAAGAAGCACTCGAACGGCGTTCTGAAT
CCGAGTTTCTTTCTTGGCTGTAGTTCAGTTTGTTCTGTATAATGGAAATCTGTTTGGTCGTTATATCGATGAAAGAAGAA
CCTTTAGGGATGTATTGTCTAATCAGGGCATTTTGGCTCCTCACAGAGCAAAACCCTCTCGTTTACACGAGATCGAAAAG
CAGCTCAAGTAAAAGCTGTCTTGGATGCATTAGTTAGAGTGATTTTCTATCTCTGACAAAAGTCTTCGAACAATATTTAG
TGTCAGATAACGGGGAAACAGTTGTGTGTTTGCCGAAAATACGTATCTTTGCAGCGCAATTGAGGGGAATCCTCTCCGTT
GCTATGAGGATTGTCTCATGGTGTAATGGTAGCACAACAGGTTTTGGTTCTGTTTGTCAAGGTTCGAATCCTTGTGAGAC
AACAACAGAGAAAGGGTTGTATCGGATAGTGAAACTTCCGGATTGCAACCCTTTCTTTTTGTGTCTTATCTCCCCCCCCC
TTAAATTACCGTATTACTCTCTCAGCTTGTTCCCTCGAATTTCTGCAACGAAGCCTATTAAAAGCGACCTATAAGTCAAA
AGTGTTGGCAGGATTGCTTGATAGTCTTTCTGTGGAGTGTGCAGACCGACGGCATGTGGTCGATTCTGTCGGATTTGTTA
TATTTTTGAGGAAACGAAAAATCAGGTTATGCTCCGTAAAACTCTTTCCACTCCTTATGATATAATTCCCCGATCGGATT
TCTCTGCCGATGTGCTCCGTCTGGAAGGTGCCGCCATCGAGGCAGCCCGGTCGGCATATGCACCTTATAGTCGCTTTTCG
GTGGGAGCGGCTGTTTTGCTCGACAATGGGGAGATCCTTTCAGGCAGCAATCAGGAGAATGCAGCCTATCCGTCCGGACT
ATGTGCCGAGCGTACGGTGCTTTTCTATGCCGGAGCCAGATATCCGGAGGCAGCCGTGAGAGAGATGGTGCTCGTGGCTT
TTTCCGCTTCGGGACGTGTGCCGCTGATTACGCCGTGCGGGGCTTGCCGTCAGGTGATGCTGGAGGTTTGTAGTCGCCAT
CGTCCTTTTCCCATCTTGATGGTCGGGGAAGAGGAGGCTGTCAGAGTGTCGGATGTGCGTCTGCTGCTTCCCTTTTCTTT
CGACGGTAGCGACTTGGAACGATAGTCTTCGTCCTCTATTCTTAATGTGAGTTCGATATAAAGGAATGGCACAACACATT
GGTTATTAGTGTGTTTTATTTTCCACACAGTGTTTTTCAGGCACTTATATTGCTTTCAGGAGACCATTGCACGGCGATTG
GTGTGTATTTTGTTTATTAATTCATTGTATAATAGGGAGTTATTTTGTATATTTGAGTATTAAAAACAGCATAATATTCC
TCCCATGGCATACCAATCCAAGAATACCGATGAACATGTAACATTTGCAGACGCACTCCTTTCAAAGCGTTATCGCAAAG
CACAAAACGACTTCCTCAATCAGGTTGACACGCTTATCGATTGGCGTCCGATCAGGACGCTGATCAACAAGAAATACACG
AAGCGACAAAATGCCATCGGCGCCCCGGCTTATGACGTGATTCTCTTATTCAAGATGTTGCTTTTGGAGACATGGTACAA
CCTCAGTGATTGTGCTTTGGAGGAGCGCATCAATGATTCAATCACCTTTTCCCGATTCTTGGGACTGAAGATGGAAGAGG
TATCTCCCGACCACAGCACCATCAGTCGATTTCGTTCGGCACTGACAGAGTTGGGTCTCATGGACAAACTGTTGGCGCAG
TTTAACAAACAACTTTCGCGCCATCACATTTCGGTCAGGGAAGGGGTGCTTGTCGATGCAAGCCTTGTGGAGACGCCGCA
TAAACCCAACGGAACCATTACGATTGAAGTCGCAGACGACAGAGAAGACAATCGGAGCGAGGAGGAAAAAGAGGCAGAGG
AGGATTATCAAAAACAGGTTGTCCGCCGGCGTAAAGGGACGGATGAAGAAGCCCGTTGGGTTTACAAACAAAAGCGTTAT
CACTACGGATACAAAAAGCATTGTCTGACCAATGTTCAAGGCATTGTTCAAAAGGTGATAACAACTGCAGCGAACCGCAG
TGACACGAAGGAGTTTATTCCGCTATTGCAGGGTGCAAACATACCTCAAGGCACAGCCGTCTTGGCGGACAAAGGATATG
CTTGCGGGGAAAATCGTTCCTACCTGCAAACCCATCACCTTCAAGACGGCATTATGCACAAGGCACAACGCAACAGGGCA
TTGACCGAGGAAGAGAAGCAACGAAACAAAGCAATCGGTCCGATACGGAGCACCATCGAACGCACCTTTGGCAGTATTCG
GCGGTGGTTTCATGGCGGACGATGTCGATACCGGGGACTTGCCAAGACCCATACTCAAAACATTCTTGAAAGCATCGCCT
TTAATTTATACAGAACCCCGGGGATAATTATGTCCTCATCTCTAGGATAAGGTATAACCACCCTTGAGGAGCTCGTGCAA
GCAGCTCCGCAAGGGGGGATTTACAACTACTTTCACTCCTTACTGCCACCCCTTTCACTCGCTCCTTTTATGCCAAGAAC
TCCTCTTCCCTCCATCTCCTTATTTTTCAAAGGTCTCTTCAGATGGCTTTTTATCTACATCTGAAGCCCAATGACTTAGA
AGCCGCCCCTTCTTCCCGATCATTATGCAGCCGGAGAATCACAAAAGAGTATGATTTACAGCTACTCGTTATTTTTATGG
TATGTTCGCTTAGATCGAACTGGCGTTATATCTCGTACCCGAAAGGTTTACACGCCAAAATTTTTGCGCTTGTGGTCGCT
GAAAACATGGCGCGAAAACTTTTTGCTTTTGGCGTGGGAAGTGAAAAAATTACGCGCCACAACGAAAAAATTCCGGTGCC
ACTTTTGGGAAAAACACAGACCGCAATTTTAGCGTTTTGGGTTCGTGTTTTCGAATGAGTGAGTACGGGTATTGCTCCAA
AGGGGTGATGGCGAATCATTGACACGACGTGTCGTGTCCGTCCTGTCCGAGCGTGTGATTCATGAAGGTCTATAAAGAGG
TGACACTGTAAGACGGCAATCGGCTGTGTGCGGCGATTTTTTCCGTACACAGCCGACTGCGGATAGATCCCGATCTACAG
GTAAACGTGCAAACCGATAGTGAAGTCGAACCGATTGGCTCCCATCTTTTCCGAAACTCATCCCAAGCAACCACCGCTCC
GAAAGAGCAGTACTCATGCTGAATAAGGGAGCGATATAGTCCAATCGATTGGCGAATCCGATACCCTGGTATTCGATTTT
CTTAGTGATGTCGGCTTCATATCGAGAGGCGATCAGACCGAATCCGTAGAGGTTCCCTTTCGGGTGACATTTATATTGGA
GTACGAACGAAAGTCCGTTGCTTAGCTTTTTCTCCAGCTGCTGCTCCGAATAAGACAGCCCTTTTGTCCGATTCGTGATG
GTAGAGGGGCCGAAATGGAATGAAAGGTCGTGTACGGGTGCCTTGATCCGAGAGCCGATTTTCCCCCTTTGACCCGAATC
GTACAGGGGCGAGTCAGGATAACTTTCTCCTCCGTTCCTCACGACAGAATCTGACAAGAGCATAAGCCCGCCTATCTGAT
GCATGGAGCTACCGAAGATAGAGGGTCGTTGGTGATTGATCACGTACAGGATATTGGCACCGCTTTTTCTGGTTTCTTCG
CGAGCAATCTGTACGGCCTCCGAGTAGGAGAGACTCCGGGATAGACCGGATTCGGCGATCCTTATAAGTGTCGCAGACGA
ATAACCGGCTCTTCCGTACTATCGGTGGGCAGCGTGATTATTAGTCTGCGCTCTTCGTTCGGGAGCAAATCGAAAGCATT
GTCGGAGAATCGCGCTCCGAGTGCATCCGTTTCCACAAAGAGATCCTTCACCAAATAAGGTGACCGCACTGTCAGCTCCC
AAGTCCTCAGGCCTGTCCGGCGAAGCTCTTGCGAGATAGGAGGAGCCACAGGTAGTAGCAAATCCTTGGGCGAATGATGA
TAATACAGCGTGGAGGCCCAGACTTCGCCGTATGCTTCTCCCACATCCTCCACAAGTGACAGGCGAAGCAGGTTCGTTCG
CTGCAATTCCTGTGGCAGCCATTGTTCGATCGGGAATGGCAGGACGGCGGGGTGTTCGTTGTCTACTTCGATATTCCTCA
CCCAAAAAGTCGGATAGCGTTTCCCCCCGAAGCTGATCGGCTCGATGCGCAGTGCCATCCGAACCTCTCCTTTGGCTTCG
GGAGCATCCGATACGATGCTGATCGTGCGCCGTTCGGCATCTGGAACGATAATAACGGGTTCAAAAGCTCTGCGTACCTG
ATAGTGTAGCGGTTTCCAGTTCCCGTAGTAGTCTATGCCGGACCATGAGATAGCCGGCCATGCATCGTTGAGTTGCCAGT
AGAGGCTACCCATGCAGTAGGGTTTGGCCGCTCGTTGGGCTTCTAATCCGATGCGCATACCTTGCCCCTGCATGATGAGC
GATTTGAATACGAAATCATCGAAGTCCTTTGGCTCGGGATAGTCTCGCCGCATATATTCGAGTATAATCTCATTGCCCAT
GCTGCTCTTCTGTCTGGCTTTCATGACGGGGGAGTCGAGCTGCATGTCCTCCGGCCATGCAAAGCTCTCCAACGTTTTTC
TTTCGGGGAAACTTTCAAATCCGAATTCGCTCATGAAGCGCGGGATCCTTTCTCGCAGGATGCCGAATGGTTCGCGTCCG
TACCATACTCCCCAGTAGTGGCTGTCACCCCAGGCCAAAGTGGCGGGGCGTCCCCAGTTAGCTGTGTCGGGGGATGTCTC
TACATAGGCGTGTGTGGGATCCAATGCTGCCACACGCTCCGGCAGAAGTCGGCAAAACAGCTTGTCGTAGTCCGTGAGAA
ACTTCTGATAGGTGGATCGGTCGAAGCGTTTTTGCCATCCCCAGTATTTGAGGCCTTCTCGTATTTCATTGTTGCCGCAC
CAGAGAGCCAAAGACGGATGTTCGCGCAATCGACGGATGTTGTAATCGGCCTCTTCTCTCACATTCCGAAGGAATTCCTC
GTCGCCCGGATAGGGAGTGCAAGCAAAAGCGAAATCTTGCCAGATGAGAATCCCGTTCGCATCCGCCAACTCATAGAAAC
GTTCGTCCTCGTATATACCGCCTCCCCATACGCGCAGCATATTCATATTCGCTTCCGAGACAGAGCGGAAAAGCTCCTGC
CAATACTCCTCTGTGCGTGCGGACAGCATCATGGTGCCTGGGATATAGTTGGCTCCCTTCATGTATAGCGGCTTTCCGTT
GATGCGGAAGAAGAAGCTGCACCCGTGGGTATCCTCTTCACGGACGAATTCCACGGTTCGGAATCCTATTTGGGTTCGGT
AGGTCTGCCATGTGGTACCGTCTTTGTCCTGAAGACGGGCAACGAGTGTGTACATCAGGGGCAGGCCTATCCCATTGGGC
ATCCACCGATCGGGGGATGATACGGTGAAAGAGGTGCGACAGGAGGGTTGCCCATAGCCTGCCGTCAGCTCTTCGCTATG
CTCTTTCCGTCCGTTCGGGCTGTACAGCTCCACAACCAAACGGACAGAGCGGTCGTTCTGCTCGTTCCAAGAGAGAGGAA
AGAGACAGTTTACCTGAGCATCTTTTGTCAGCGTGTAGGTGACTTCCGGTTTCGATGCGAAGGCTACTGCCCCTTCGAAA
CGTATGCCGACAGGTCGCCAAATGCCTGTGGTTACGAGTCGAGGCCCCCAGTCCCAACCATAGTGGTAGGGTGCTTTTCG
AGTATATACACTTAGCTTTTCGTTGTGGTGATCGTTGTCTGCAGGGTAGTCGAAACCATCGCGCTGTCTCAGAGGGCGTA
CTTCCTTCATGGGTGAGCGGAAGCGGATCAGCAGTTCGTTTCCGCTTTTTCGCAGCAGGCCGGTTATATCCGCTTCCCTG
CCGACGAACATATTGCGGCTCTCCATTATCTTTTTCCCATTGAGGAGTACGGTAGCATAGGTGTCCAGTCCTTCTGCCAT
AAGGATGGCTCGTGGGCTTCGGAGTTGCTGTTCCGTGAGGGAGAAGAGCAGCCGATAATCCCAGTCGTGCTCTTCCGGCC
ATTGTGCCTGCTCCTCCTGAAGTTTGTAGTTGGGATCGGGCAGCAAACCATGACGGATAAGGTCGTACTGCACGACTCCG
GGCACTGTGGCCGGCAGCCATGCCGTGCTATCATGCCGGCTGAATTCCCAGCCCTTGTCGAGATGGAGTGTGTCGGCCGA
AATGGTATGTGCCGCTTGGGTTTGGAAGGTCATGGATATCGGGATCAACCATAGGAGAAAAGTTCGGAAGGTGTTCTTGC
TAATCATATCGGAAAGGAGAAGAATACGAGGGAGGATTATTCGTTTTCCGGCAACTCCTCCGTCTCAGGACGGAACGATG
CCGGTACATTCTTTTTGGGCGAAAGTCCGAGGCTGCGCATCTTTTCGATACGCCCGACGATGTTGCTACGGCCTTCGACC
AATTGACCGCGGGCTTTGGCAAGCGTGGCAACCGTATTTTGGGCTTGTTCCTCGGCACGAATGAGTGTCTCTGCGAAAGT
GCAGAACTTATCGTACAGCCCGTTGGCTTGCTCTACGATTCGCTGCACATTTTTCACTTGCCGGTCGCGCTGCCATAGAT
CCAGAGCCATCCGCAAAGCTGCGATTAGGTTGGTCGGATTCATGAGCAGCACGCGTTTGTTGTAGGCCTGATCCCATAAG
GTGGGTTTTTCTCGCAGAGCCAGCGTATAAGCCGGTTCGTTCGGGATGAAGAGCATCACAAATTCGGGAGCTTTGTCGCA
ATAGTCCTGATAACTTTTGCTTGCCAGTTCCTCTATATGCCGGCTGATGCTGGCGATGTGCTCCCCCAGCAGTCGTTTGC
GCTCGGCTTCATCCTCAGAGGCAACGAAGGAGGCATAGGCCGTAAGGGATACCTTGCTGTCGATGATCACCTCCTGACCG
TTCGGGTAGCGAACGATCACATCGGGACGCATCCGTCTGCCCGTCTCATCGTGGAGGAGGGTACGCCCTTCATCATCGGT
CAGGGTCTCTTGGACGAAGAACTCTTCTCCTTCGGTCAATCCGCTGCGTCGGAGCAGGTTTTCGAGGATCATTTCGCCCC
AGTCGCCCTGTACTTTGGGGTCGCCTTTGAGTGCACGGGTCAGGTTGTTGGCATCATCGCTGAGTCGGCTGTTCTGTTCG
ATGAGCTTTTGTAGCTCTTTGGCGAGAGAGAAACGTTCACGCGCTTCTTCATTATAGCTCTTTTCGACTTTTTCTTCGAA
TAGCTTGATGCGTTCACTCAGCGGTTTGAGTATTTCACCGATGCGCTCTTCGTTCATTCCGGAAAGCTTCCGTGTCTTGT
CTTCGAGGATCTCCGATGCCGTGGCCTTGAAGAGTGCTTGCATCTCTTCGGATATTTGTCCGGAGCGTTTCCGTTCGCGT
TCCAATTCGGAAGTGGTTGCCTGCAAGCGTGTCTCCAGTTCGGTACGAATACGGATGGCTTCTTTCTGCTCCTCTTGCAG
GTCCGCCAGCTTCTCAGTGGCAGCCTCCAGTTGTGCTGTCAGCCTATCTGTCTCAGTGTTGTGCCTGCGATGGAAGAGCC
ATACGACGAGTCCGGCAACTATTGCGACGATGATGATTAACCAGTACAAATCCATTTCGCCTATAAATTTTACTGTTTTA
CGAACGAAGGTAATCAATACGTATGAGACCTTTCGGCAATAAGCAGGCACTTTTATCCATTCATTTTACAGTGTGTCGGC
CGATTGTTTTGTGTGCTTATGGTATGATCAATGACACAAAACGATGGCACGACAAGGAAAATCATCCGACGAGAAGAGGT
CTCATTCAGAGACGTCATGTCAGCGAATCGATATAGGAAAGCCCGGAATGTATTTTCGAGCCAAGTCGATATGCTCATAC
GAGAGGATACTATGGTCTCACATGAGAGGATACTATGGTCTATTGATGGAAGATGCTATCTGCTCTGTATCGGATGGCAG
GTTCGGGGAGTGGGAGGTTCCGTGCGAGCTGTTAAACCGATAGATGAGATTGTCGCACGGCATTTTCCGGGAGATTTCAT
TGTCAATTGACTGTTTTTCAGGTCTGTACAGATATAAATACAATCTTAGCCTGATTCGCTTCTACGTCTTCGAAAAGCTA
ATAAAGTAGGGTTTCCATGATGAAGCCGGTTGCCTAACCGACTGTAAGGAGCAAAGAAAGAGGGCTGTGACAAAACCGAA
TTTTGACACAGCCCCTTTCTTTTGGAATGCCAATACCGACTTAATTAAAACAAGGCATCCAATTCTTTCTTGAATACGTC
TTTGGACTGAGCACCCACGAGCTTCTTTACCACTTCGCCGTTCTTGATGAACAAAATGGTGGGGATATTACGCACGCCAT
ACTTCATGGGCAATTCCGTATTTGCATCCACATCCACTTTTCCTATGATAGCGCGTCCTTCATATTCCGCAGCCAGCTCG
TCGATGATCGGACCTACCATGCGGCAAGGACCGCACCATGTAGCCCAGAAATCCACTACCATCGGCTTGCCTTCAGCTAC
CAAGCCGTCAAATGTTGCATCTGTAATTTGCAGTGCCATAATTTTGTTCGTTTTAGTTGGTTGTTATTCTTGTTTATAAT
GATTGGCCTATTCAAGTGCAAAGTTAATCTCATAAGTCTTCAATCTATTCACCAGTTCGGGGGACACTTTGATCAGCGAT
TTCTGCTGTGCCAGTTCGACATCGAAAGTCTCCGTATGGTCATACACTTTGATAAATAACATCGTTTTCCCCGAATTGTT
TGTCAATTCGTCAGACAGCATTTCGATCAGCTCATTGTCGATCTTCGATGCCGGCAGTAGGATCGTCATCTTTTTGATCA
ATGTATCGGCCACTTGAGGTAGCAGTTCGATTGAGGTCACGACCAATTCCATTTCACCCTCTTTCCACTTATGAGGCTGA
ACGGATGCGCGAATGAGGAGATACAGCCCCTCCTTGCAATAATTGCCGAAGTTTACATGAGCCTGTCCGAAAAGAGGTAT
TTCGCCCGTGCCGGACAGATCCTCTAACGTAATCTTTGAGTACGGATTATTCGAGCGAGAGATTCCCTGAAAAGCCTTGG
TAACAATACCGGCCAAAACCAAATTTTTCCCGACCAAGGAATCCGGATCAGTCAAATCGGCTGCATGGGTATTGCAATAG
TGATCGAGAATGACTTGGTACTGAGCCATTGGATTGGAACTAAGGTAGAGCCCTACGAGTTCACGTTCTTTATTGAGCCT
TTCCAAGTCGTTCCATGGCTCGGTGGGAGATGGCTGCGGACGAGGAATCATCAGATCTTCTTCCTCTCCGAAGAGGGAAT
TGCTCTGGCTGTGCTTCTCCTCTTGTACTACGGACCCATAGCGCATAAGTGCTTGTATGTACGACTCCTCTCTTCCTGTC
AGAGGAGGAGCCATATATTCCTCCCGGGATAGAGCGAAGCTGTCGAAAGCACCGGCCAAGGCCAGACTCTCCATCGTCTT
GCGATTGCAGGCAGAGAGATTGATCCGCTCCACAAAGTCGAAGATGTCCTTATATAGCCCGTTGGCTTCGCGTTCGGCAA
TGATCTGCTCGACGGCTCCCGATCCTACACCCTTTACAGCGCTGAGACCAAAGCGAATATCCCCATTGGCATTTACTGAG
AATTTCATTTCGGACTCGTTCACATCCGGTACCAATACGCCGATCTTCATGGACTTGCACTCATCCATGAGCTTGGTTAT
TTCCGTGATGTTATTCAGGTTTCGGCTCAATGCTCCTGCCATATATTCAGCAGGATAGTTCGCTTTCAGGTAAGCCGTTT
GGTAGGCTACCCAACTGTAGCAGGTGGCATGACTCTTGTTGAAAGCATAGCTGGCGAACTTCTCCCAGTCTGTCCAGATC
TTTTCCAGAACTTCTTCCGGATGTCCATTCTTATTCCCCCCCTCGAGAAACTTCACCTTCAGAACATTCATCTTTTCGAT
GAGTTTTTTGCCCATAGCCTTACGAAGCTCATCGCTCTGGCCTCGGGTAAAACCGGCAAGCTTGCGACTCAGAAGCATGA
CTTGCTCCTGATACACCGTCACACCATAAGTTTCTTTGAGATATTCTTCCATCTCAGGCAGGTCGTAATCGATAGGCTCA
CGCCCATGCTTGCGTGCGATAAAAGAAGGGATATAGTCCATCGGACCGGGACGATAGAGAGCATTCATCGCTATCAAGTC
CTCGAAAGCAGAGGGCTGTAGCTCCCTAAGATACTTTTGCATCCCACCGGATTCGAATTGGAAAGTACCTATGGTACGTC
CATCGCTGTATAGCTTATATGTAAGAGGATCGTCGAGAGGGATCGTGTCTATATTCAAGTCAATGCCATGGCGCCGCTTT
ATGTTGACCAAAGCTTCTTTGATGATCGAGAGCGTTTTCAGCCCGAGGAAGTCCATTTTGATCAGTCCCGTCTGTTCGAT
GACAGAGCCTTCGTATTGTGTGACCAGCAGCTCCTCCTTCGTGTCTTTGTCTGGAGCCGTACTGACCGGAACGACATCGC
TGATATCCGTTTTCCCAATGATGATACCGCAGGCATGCACACCTGTATTGCGCACATTCCCCTCCAGCATTTGGGCGTAT
TTCAGGGTATCGCGCATTACCTTATCGGAGCTTAGCGATGCTTGCTTCAGCTCTGGAACAAATTCGATTGCTTTCTTCAG
ATTGACTTTCTTCTCTCCGGGAATTTTGTCCGGTACGAGCTTGGCTAAACGATTGCTTTCGGGTAAGGGCAGCCTCTGTA
CGCGAGCCACATCCTTAATAGAACTCTTTGTGGCCATCGTACCGTAGGTGATGATGTGGGCCACTCTCTCCTTGCCGTAT
TTTTCCGTCACCCAGCGGAGTATTTCGGCACGCCCGTCATCATCGAAGTCGACGTCTATATCGGGCATGGAGATACGATC
CGGATTGAGAAAACGCTCGAAAAGCAAATGGTACTTGATCGGATCGATATCCGTGATCCCCAAACAGTAAGCTACCGCCG
AACCGGCTGCCGATCCTCGGCCGGGTCCGACAGAGACGCCCATACTTCGTGCGGCTGCAATGAAATCCTGTACAATAAGG
AAGTAGCCGGGGAACCCCATTCCTTTGATGGTTTCCAGTTCAAAGTCGATACGCTCTTTTATCTCATCGGAAAGATCCTC
TCCATACTTGCGCCTGGCACCTTCGTAGGTAAGGAAACGCAGGTAGTCATCATCGTCTTTATATTCGGGGGGGATAGGAA
AATCCGGCATCAGGGCTTTGTTGTCGATGCTGTAGAACTCTACCTTGTCAAGTATTTCTAATGTGTTGGAAAGAGTCTCA
GGTAGATCCTCGAATATGGCGCTCATCTCTGCCGTAGTCTTCATCCATTCCTGCTTGGTATAGCGCATCCTGTTCGGATC
GTCCAGATCCTTCCCTGTGCTCAGACAGATCAGACGGTCGTGCGCCTCAGCATCTTCTTCATTGCAGAAATGGACATCGT
TCGTCGCAATAACTTTGACACCCAACTTCTTGCCAAGCTCCAGTATGACGCGATTTACACGCTGTTGCTGGGGGAAAACA
TCCTGATTGCCGAGTGGATTATGCGTCTCGTGTCGCTGAACCTCCAAATAGTAATCGTCCCCAAAAAGCTCTTTGAACCA
GAGGATGGCCTCCTCAGCCTTGGCAATCTCTCCTGCCATGATATGCTGTGGTATCTCTCCTCCCAGACAGGCCGAAGAGA
CAATGATACCTTCATGATACTTCTGCAAAAGCTCCCTGTCGATACGCGGACGGTAGTACTGCCCTTCTGTCCATGAATAG
CTGACCATTTTGATCAGATTCTTGTACCCTCGCAAGTTTTTTGCCAGCAGGATCAAGTGCCAACCGCTGGCATCGATGGA
GCGTCTGGGATGATACGGATCCGGTATCTGGTTATCCTTGTCGAATCGCGTACGTCGGGCACAATATGCCTCACACCCAA
GGATAGGTTTGAAGAGGAGTTTTTTGGTCTCCTCTATCTTCTGCTGCAACTTGACAATGCGGTTGCGCTCTTCATCGGTC
AGCATGTCGGCACTCTTCGAGTCGTTCAGTTGATCCAGTTCGCGCCTACAGTCCTTCAATGTCGCATTGTGCCCGCTGTT
CTTCTTCTCCACATAGTTGTAAAACTCCTTGATGCCGAACATGGCTCCATGATCGGTCAGAGCAATACCCGGCATACCGT
CGGCAATGGCTTTGTCCACCAAATCATTGATAGCGGCCTGTCCGTCAAGCAGAGAGAATTGGGAGTGTACGTGCAGGTGT
ACGAAGGGTTCCATCCTTGTAGTTTGTCTTTCGAGCAAAAGTACTCATAATATGAGACCTTTGCACAATAAGTAGCACTT
ATACAGGGCTGACGCATTAAAGTTGTATGGTCATTAGTTGTTGTGGTTTCATTCGAACGAGTTTCTTCTGAATATGAGGT
GTTGAAGTTCAGTTTTGCCGATTGAGAGCTTTTTTGTTACTTTGCAGTCGCTTTGCGTAATCTCTGACAGGAAATAACGT
GCGACCTGTGTATATTGCGTTTAGTATTTAGCTAATCCAAAAAGCAATACAAATGGATTTTATTAAAATCGTTAACGAAG
AGTTCAAATCAGGGAAAGAACATCCCAAGTTTAACAGCGGTGACACCATCACTGTTGAATATCGTATCAAGGAGGGTAAC
AAGGAGCGTATCCAGAAGTATCGCGGTGTAGTAATACGCATCAGCGGCCACGGCGACAAGAAGCGATTCACTGTTCGCAA
AATATCGGACGGTATCGGTGTAGAGCGTATTTTCCCGATCGAAAGCCCTTTCATCGAAAACATTACCGTTGAGAAGTATG
GTAAGGTACGTCGAGCCAAACTATATTACCTGCGTGGCCTTACAGGCAAGAAAGCCCGTATCAAAGAGCGTCGCGTAGCT
CTTTCTTCTAAAGACTAATTTGCTTATAACGGTTATTAGGGGGGCTTATAGAGATATAATCCTCATTCCCTAAGTATTAT
GCAGAGAGGGTGTATCGAAAATTGATTTCGGTACACCCTCTTCTCTTTAACCCAGATTGGTCATTAGAGATTAACGTATG
AATCAAGGCATTACTTATTTTACTTATTACTTTCAAGGAAAAAGAATTATGTCCGAATAAGCATGTATTTCACATCACCC
GATTGGTGAGATGAAATTGGGATGCTGATGTGATTTTTATAAGAAGGTAAGTGGCAGTTATTAAGCAGATTACAAAGAAA
AATCTCTAATCACGGCCATTATTTTTTTTGAATGCAATCCACTTTATTCCATTAACATAGGCTCTTATAAACTTGAAGGA
TTATGCCTAATTTAGGCTCACCAATTGTTGGTTGAGACCGGGTAACACCTCTGCTTGCAACAACTTCCCAGTCTTTCTTC
AAGACATGCTCAATAAGCTTGAGGAGAAAAAAGTCGGACTTGTTCGTGCCGATAGTTGCTTCTGTAACAAACAGGTTATC
GAATCCTTACAAAAGCAAAAGATCCATTATATCATCGCTGCACGCTTAACTTCGACAGTTAAAATTTGCCTGCTTCGGTT
GTTTGCAGTAGTTGCCGAGACCGTGCAGAGGCGGAAAATAGGGTTAGGAGCTTAAGAATGATTTTTCCATGGATGGCATT
GTACAGAAAGACTGGTGGGCTACTGAAGCGATGATCAATATGGCCGGGCCTATAATCTGATGAGCCGGTTTCGCTTGGCT
GTTATCAATTCTGCGAAGAAGTCCAAGTTCAAAACAATCCGAATGAAGTTTTTAGCTAACCTGCTTACATCCAAAAACAC
GCAGGCAAGGAAACTCTGAAGTTGGCTCTGGCTCTGAATATCATAGATCTGCATTTTTAGCGCTATGGGTAGTGCTAAAG
AGATCACAGGCCCGTGAAAAAATCTAATGACAAACTGGGATAACACAGATATTTCTGCAAAACAAATCAGTTCCCAAAAT
GCGGAAAGCTTCTTGGTCAGTTAGATCATAATAAGACCTTGTAGGTGGACAGCAGAATCTTATAGGATTTTCTTTGAGCA
TTAAAATGCTGTGAGGCATTTGGCATATCATCCGTACCTTTTTGTCATTGAACATTATAGTTACCTTTGTGCCGATGTGT
AAAAACACAGTATGACGAAGCCTGAACCACAGACATCAATATCTTCAAAATAAGAAATGAAAAAAGACAGCGTAATTTTC
GATCTGATCGAAAAAGAACATCAGCGCCAGCTCAAAGGTATCGAGCTGATCGCATCGGAAAACTTTGTAAGCGAACAAGT
TATGCAGGCTATGGGTAGCTGTATGACCAATAAGTATGCCGAAGGTTATCCCGGCAAACGCTATTACGGTGGTTGTGAAG
TGGTAGACCAAAGCGAGCAAATCGCCATCGACCGTATCAAACAACTCTACGGAGCCGAATGGGCCAACGTACAGCCTCAC
TCCGGAGCACAGGCCAATATGGCCGTTCTTCTGGCTTGCCTCGAAGCAGGCGATACGTTCATGGGACTAAACCTCGAACA
CGGCGGCCACCTATCGCACGGCTCACTCGTCAATAGCTCGGGTATCCTCTACCGTCCCATCGGCTACAATCTGAGCGAAG
AGACGGGAATGGTGGATTACGACCACATGGAGAAAATGGCCATCGAGCACAAACCCAAGCTGATCATCGGCGGTGGTTCG
GCCTATTCTCGTGAGTGGGACTACAAGCGTATGCGTGAGATCGCTGACAAGGTGGGTGCCTTGTTGATGATCGATATGGC
ACACCCTGCCGGTCTGATCGCTGCCGGTCTGCTGGAGAACCCCGTGAAGTATGCTCATATCGTTACTTCTACGACTCACA
AGACACTGCGTGGCCCCCGTGGCGGTATCATCCTTATGGGCAAGGACTTCGACAATCCTTGGGGCAAGAAAACCCCGAAG
GGCGAGATCAAGAAGATGAGCGCACTCCTCGACTCTGCCGTATTCCCTGGTGTACAGGGTGGTCCGCTCGAGCACGTTAT
AGCTGCTAAGGCTGTAGCTTTCGGAGAAGCACTGGATCCTTCGTTCAAGGAATACCAAACGCAGGTGAAAAAGAATGCTG
CCGTTTTGGCTCAGGCTTTCATGGACAAAGGCTATAAAGTGATTTCCGGTGGTACGGACAACCACAGTATGCTGATCGAT
CTTCGTCCGAAGTTCCCCGAACTGACAGGTAAAGTGGCAGAGAAAGCCCTCGTGGCAGCGGATATTACCGTCAATAAGAA
CATGGTACCGTTCGATTCTCGCTCTGCATTCCAGACATCGGGCTTCCGCGTGGGTACTCCGGCCATCACCACTCGTGGCG
TAAAAGAAGATAAGATGGGCTATATCGTGGAGTTGATAGACCGTGTGCTCTCCGCACCGGAGGACGAAGCCGTAATAGCA
TCGGTTCGTACCGAAGTCAACCGGATGATGGCCGATTATCCTCTCTTTGCTTGGTAAGAAATCCCAAGAAGTCTATCTCC
CTATCCTTCTCTTAGGATAGGGGATAGTTCTTTACTGATATTCTAGAAAGCACGCAAGTGTGTGTGATGCCGGTGGTGCC
GGCACACCCTCACTTACGTGCTTTTTTGTTTGATCACTAATTCATACTTGACAATGAAACGACTGACTTTCGGAGCATGC
ATTTGCTGCCTCCTATCTCTTATGGCCTGCTCACAGAAAGCAAAGCAGGTGCAAATCCCCGAATACGACAAGGGTATAAA
CATCATTCCCTTGCCGATGCAGCTGACCGAATCGGACGACAGCTTTGAGGTCGATGATAAGACCACTATCTGCGTATCTG
CCGAAGAGCTAAAGCCTATCGCTAAACTTCTTGCCGACAAGCTAAGAGCATCAGCCGACCTCTCTCTCCAGATAGAGATA
GGCGAGGAGCCTTCGGGGAATGCTATTTACATCGGTGTCGATACGGCTCTTCCTCTTAAAGAAGAGGGTTATATGCTCCG
ATCCGATAAGCGTGGTGTCAGTATCATCGGCAAATCTGCCCATGGTGCTTTCTACGGTATGCAGACTTTGCTCCAGCTCC
TTCCTGCCGAAGTGGAATCTTCGAATGAGGTACTGCTCCCCATGACGGTGCCCGGCGTCGAGATCAAGGACGAACCGGCA
TTCGGCTATCGTGGCTTTATGCTGGATGTATGCCGTCATTTCCTTTCGGTGGAGGACATCAAGAAGCATATCGACATCAT
GGCCATGTTCAAGATCAATCGTTTCCATTGGCACCTGACAGAGGATCAGGCATGGCGTATCGAAATCAAGAAATACCCAC
GACTGACCGAAGTGGGGTCTACAAGGACGGAAGGGGACGGTACGCAGTACTCCGGTTTCTACACGCAGGAGCAAGTACGG
GATATTGTACAATACGCATCGGATCGTTTCATTACGGTGATTCCCGAGATCGAAATGCCCGGACATGCCATGGCTGCCCT
CGCTGCTTATCCGCAGTTGGCTTGCTTCCCACGCGAATTCAAGCCACGGATTATCTGGGGAGTGGAGCAGGATGTTTATT
GTGCCGGTAAGGACAGCGTCTTCCGTTTTATCTCTGATGTTATCGACGAGGTAGCACCCCTTTTCCCCGGCACATACTTC
CATATCGGAGGGGACGAATGCCCTAAAGATCGATGGAAGGCTTGTTCGCTTTGTCAGAAGCGTATGCGTGACAATGGGTT
GAAAGACGAACACGAGCTGCAGAGTTATTTCATCAAACAAGCTGAAAAGGTCTTACAAAAGCACGGCAAGAGACTGATCG
GTTGGGATGAAATCCTCGAAGGCGGGCTTGCACCTTCTGCCACCGTTATGAGCTGGCGTGGAGAGGATGGTGGCATCGCA
GCGGCTAATATGAATCACGATGTGATCATGACTCCGGGTAGCGGAGGTCTCTACTTGGATCATTATCAGGGAGATCCGAC
CGTCGAGCCTGTTGCCATCGGAGGTTATGCTCCATTGGAGCAAGTGTATGCTTACAATCCTTTGCCGAAAGAATTGCCGG
CCGATAAGCATCGCTACGTGCTCGGAGCACAGGCCAATCTGTGGGCAGAATACCTCTATACTTCCGAACGATACGACTAT
CAGGCCTATCCAAGGCTACTGGCTGTGGCAGAGCTTACCTGGACACCGTTGGCCAAGAAAGATTTTGCCGATTTCTGTCG
CCGTTTGGATAATGCCTGCGTTCGTCTGGACATGCACGGTATCAATTACCACATTCCGCTGCCCGAACAACCGGGTGGCT
CTTCCGACTTTATAGCCTTTACGGACAAGGCTAAGCTGACCTTCACGACATCGCGTCCGATGAAAATGGTCTATACGCTG
GACGAAACCGAACCGACCCTCACATCGACTCCTTACACGGTCCCTCTTGAATTTGCACAAACGGGCCTTCTGAAGATTCG
TACCGTCACGGCCGGTGGGAAGATGAGTCCCGTACGTAGCATTCGTGTGGAGAAACAACCCTTCAATATGTCAATGGAAG
TACCGGCACCGAAACCCGGACTGACCATTCGTACGGCTTACGGTGACTTATATGATGTGCCTGATCTGCAGCAGGTAGCC
TCATGGGAAGTAGGGACCGTTAGCTCTTTGGAGGAAATCATGCACGGGAAAGAGAAGATAACTTCTCCTGAAGTGCTGGA
GCGCAGAGTTGTAGAGGCTACCGGTTATGTGCTTATTCCGGAGGATGGGGTATATGAGTTCTCTACGGAAAACAACGAGT
TTTGGATTGATAATGTGAAGCTGATCGACAATGTGGGCGAAGTAAAGAAATTCTCCCGTCGCAATAGCAGTCGTGCCCTT
CAGAAAGGTTACCATCCGATCAAGACGATATGGGTCGGAGCCATACAAGGTGGCTGGCCTACTTATTGGAACTACAGCAG
GGTAATGATACGGCTCAAGGGAGAAGAAAAGTTCAAGCCGATCTCGTCCGATATGCTCTTTCAATAAAGTCTCATCTCTT
TATGGTTAAAGACGGCAACCTTTCCGCAGAAAAAAACGCAAGGCCTAAATTAACCCCAACTACCAGAAGAGGGTGTGTCA
AAATTCAGTTTCGAGCAGGGGGCCGGGATCATCGTTTGTATAGAAAAACCGCTATCAAATCAATAGTGTCCTAAATGTTT
GCTTAGAGGGGGGGGTGAGTTTTTAGTATGAGAGCTGAGTCGCTTCAATACAAGACTTTTGGGATTTGAGGGGGATCCCC
CTGCCTACTGAAAGAGCTGATTTTGTTCTTCCGGCGGAGGCGAAAAGGGTTCATTGATCCATTGGCCTTTTCTTACGTCG
AGCTGACGTGAGGTTATCAATCGCATAGAAACTCGAACCGAAAATCGCCCAAATCTGAAACCAAAATCCCCCAAAAATGG
TGCGAGAATCTTTTCGTTCTCAGGCGAGATTTTTTCAACTCCCGAACCAAAATAAAAATTTTCTCAGACCACGTTTTCAG
AACTGAAATACACCGGATTTTTCAGTACACGTCAATCATTCGGAAGCGAAAAAAGGCAGTCTGAGCGAAAGAATGCGCCA
GATTGTCAGTTCCGGACCCTGTGGCACCGGATTTGTCGTTCCTTTCGACGGAATAGAAACAAACAAAACATTAACAGATA
ATAATACACTATGAGTAAGAAAGGAACAATCGGGGTAACGAGCGACAATATATTCCCCGTCATCAAAAAATTCCTGTACA
GCGACCATAAGATATTCCTGCGTGAGATCGTCTCCAATGCCGTGGATGCTACGCAGAAGCTGAAAACGCTTACATCCGTC
GGCGAATTCAAAGGCGAGACGGGTGACCTCCGCGTAACGGTCAGCGTGGATGAAGTGGCACGCACGATCACGGTCAGCGA
CCGCGGCGTGGGGATGACCGAAGAGGAGGTGGAGAAGTACATCAATCAGATTGCTTTCTCCAGTGCGGAAGAGTTTCTCG
AAAAGTACAAAGACGACAAGGCTGCCATTATCGGCCACTTCGGACTCGGATTTTACTCGGCTTTCATGGTGTCCGAGCGA
GTGGACGTGATCACGCGCTCTTTCCGAGAAGATGCTACGGCGGTGAAATGGAGCTGCGACGGATCGCCCGAATACACGCT
CGAACCTGCGGACAAGGCTGACCGTGGCACCGATATCGTGATGCACATCGATGAAGAGAATAGCGAGTTTCTCAAAAAAG
AAAAGATAGAGGGTCTCCTTGGAAAATACTGTAAGTTCCTCACTGTGCCGATCATTTTCGGCAAGAAGCAGGAATGGAAA
GACGGCAAGATGCAAGATACGGACGAGGACAATCAGATCAACGACACACATCCTGCCTGGACCAAAAAGCCTGCTGACCT
CAAGGACGAAGACTATAAGGAATTTTACCGTTCGCTCTATCCCATGTCCGAAGAGCCTCTCTTCTGGATCCACCTCAATG
TGGACTATCCGTTCAATCTGACAGGTATCCTCTATTTCCCGAAGATCAAAAACAACTTGGATCTGCAGCGCAACAAGATT
CAGCTCTACTGCAATCAGGTTTACGTCACCGATGAAGTACAGGGTATCGTGCCGGACTTCCTCACCCTCCTGCACGGGGT
CATCGATTCGCCGGATATTCCCCTCAACGTATCGCGCTCCTATCTGCAGAGCGATGCCAATGTGAAGAAGATCTCGTCTC
ATATCACCAAGAAGGTGGCAGACCGTCTGGAAGAAATTTTCAAAAACGACCGCCCCACATTCGAGGAGAAATGGGATAGT
CTGAAGCTCTTCGTCGAATACGGTATGCTGACGGATGAGAAGTTCTATGAGCGTGCAGCCAAGTTCTTCCTTTTCACCGA
TATGGACGGACACAAGTACACGTTCGACGAATACCGAACGCTCGTCGAAGGTGTACAGACGGATAAGGACGGACAGGTGG
TGTATCTCTATGCTACGGACAAGCACGGACAGTACAGCCACGTGAAACGTGCATCCGACAAAGGCTACAGCGTGATGCTG
TTGGACGGTCAGTTGGATCCGCATATCGTGAGCCTGCTGGAGCAAAAGTTGGAGAAGACACACTTTGTCCGTGTCGATAG
CGATACGATCAACAATCTGATCCGCAAGGAGGAAAGAGCCGAAGTGAAGCTGTCCGATACGGAGCGCGCCACTCTCGTGA
AGCTGTTCGAAGCACGCCTGCCACGGGACGAGAAGAAGCACTTCAATGTAGCTTTCGAATCGCTCGGAGCCGAAGGTGAA
GCCATCCTTATCACACAAGCCGAATTCATGCGCCGTATGCGCGATATGGCACAGCTGCAGCCGGGAATGAGCTTCTACGG
CGAACTCCCCGATTCGTACAATCTGGTACTTAATACCGATCATCCGCTCATCGACAAGGTACTCTCCGGTGAGAAAGAAT
CGGTAGAGCCTTCGCTCACAGAGCTTAGAGCGAAAATCGCCGAGCTGAAAACGGAAGAGGCCAAGCTGCTCGATGAGGAA
AAAGGGAAGAAACCGGAGGAAATCCCTGTTGCCACGAAGGAAGCCAAGGAGAACAACGCCGTCGAACAGGCCAAAACCGA
AGGCAGTATCAACGATCAACTGACCAAATATGCTCAGGACAACGAGCTGATAGGTCAGCTCATCGACTTGGCTCTGCTCG
GAAGCGGATTGCTGACGGGAGAGGCTTTGGCCGAATTCATTCGTCGCAGCCAGCGTCTTCTCTGAGAAGTGAATAGTGAG
TTGTGCTGAAAACCCAATTCTTCCACTCTCCTTGCCAATAGACATGGCAAGGAGAGTGAGGGTATAATACAAGGAACCCC
CGAAAGCCACGGCTTTCGGGGGTTTGCTTTTATCAGAGCTTCCGCCGGTCTCTTTTCCTCGTCGGAACGGGTGGCCGGGA
AAAATGCTTACAATCCGAAGATCAGAATGAAAAGATAGACGGCCGGGAATACGAAGAGAGCACTGTCCAGCCGGTCCAGT
ATACCTCCATGTCCGGGAATGATATGGCCGGAATCCTTCACTCCTGCATTGCGTTTGAGATTGGACTCATACAGATCGCC
CCAAGTGGCCATGGCCGTTACCAGTAGAGCAAAGAAGACCAGCTCCATCGGATGCTTGGCCGAACCGGAATAGTGGCCTG
CCAGTAATGCACCTGCCACAGTAAACAGCAACCCTCCTATAAAGCCCTCCCATGTTTTCTTGGGTGATATGACCTTGAAG
AGTGTATGCTTGCCAAAGAGGGAACCTGCGATAAAAGCTCCTGTATCATTCAGCCATATCAGGACAAAAACGAAGAGGAA
GTAGTGAGGCGTGAAGTCTGCCACTTCTCCTACTGCCAACTCCCTGCCGATACTTTCGGGCACGAGCAGAAGACTACCCA
AACCAAGCGTTGCCGCTATATACAGATGCCCCATGAAAGTGCGGCTATTGTCCGATCCGGCCTTATGGCGATCCGAATAT
AGACTGCGCACCATAGTGTAGAGGACATAGAAGATATACGGGATAAATATCGTGACATCCATTCGGTCACTGCCGTATAG
GAAGATGGCCGCAAAGAGGAAGGCACCGAAAAGTCCGTCCATGAATGCCCGAAGGGGACGTGTGCGATTCAGATTGACCA
GCGAGGCGAATTCCCGCAGTCCCAACACGATGAAAACGGCAAAAACCGCTAAGAACAAAGCCGGTTCCCTTAGTACGACG
GGAAGGATGATCAGGGCCATATAGACCAGACCACTGAGGCTGCGAATCAAAACTGCTTTCATAACGTAAGCTCGATAGTC
TCTTTATATTTTATTCGGGATGTTCTTCCGTCTTCTCTTCTCCCTCAACGGGAATGGGTGCTTCGGCATCCGCTGTTGTC
TCTTCTGTGGCGGTAGCCGGTGCATTCAGCCCAAGCAATTCTTCTGTACGCGAGGCCCAGGGGCGTTTGCCGAATATACG
CTCTACGTCATCAGCCAGAATCACTTCGCGCTTGAGCAACAGATCTGCCAGTTCGTGGTGCCCGGCTTCATGCTCGCGCA
AAATGCTTTTGGCGCGCTCGTATTGTTCGGATATTATTCTGTTTACTTCGGCATCGATAACCTCGGCGGTAGTATCACTG
TACGGCTTTGTCAGATTCCAGCCGTCGTTTTGCATTTCGTAGTAGTTGATGTTGGGCAGCTTGTCGCTCATGCCGTAATA
GGTAACCATGGCGTAAGCCAACTTCGTAACGCGCTCCAAGTCATTGGCTGCACCGGTCGATACACGTCCGAGGAAGAGAT
CTTCGGCGGCACGTCCACCCAAAAGGGCGCAAAGCTGATCCTGCAGAGCCTCCGTTGTCGTGATCTGACGCTCTTCCGGC
AGATACCAGGCGGCACCGAGTGCCTTGCCTCGTGGTACGATAGTGACTTTGACGAGAGGATTGGCATAGCGTAGCATCCA
ACTGATAGTAGCGTGTCCGGCTTCGTGGATGGCGATGCTGCGACGCTCCTCCTCTGTGGTGATTTTGTTCTTTTTCTCCA
ATCCGCCTACGATCCGATCCACGGCATTCATGAAGTCTTCCTTGTCTACGAAGTTTTTATTGCTTCGCGCGGCGATCAAC
GCCGCTTCGTTGCAAACGTTGGCAATGTCTGCTCCGGAGAAGCCGGGTGTTTGGCGCGACAGGAATTCCACATCTACGCT
TTTGTCGGTCTTCAACGGCTTGAGGTGTACAAGGAAGATCTCTTTGCGGTCATTCAGGTCGGGAAGATCTACATAGATCT
GGCGGTCGAAACGTCCGGCACGCAGCAGGGCACTATCCAGCACATCGGCACGGTTGGTAGCAGCCAGAATGATCACACCG
CTATTGGAGCCGAAGCCATCCATTTCGGTAAGCAACTGGTTGAGTGTATTCTCACGCTCATCATTGCCGGAGAAATTGTT
GCCCTTGCCGCGAGCACGCCCTACGGCGTCGATCTCGTCGATGAAGATGATACACGGGGCTTTTTCCTTGGCTTGTCTGA
AAAGGTCGCGAACACGAGAGGCTCCTACGCCGACAAACATCTCTACGAAGTCCGAACCGGACAAAGAGAAGAAAGGAACG
TGCGCCTCTCCGGCTACTGCCTTGGCCAGAAGAGTCTTACCCGTTCCCGGAGGTCCTACGAGCAAAGCTCCTTTAGGGAT
CTTTCCTCCCAGTTCGGTGTATTTGGATGGATTCTTGAGGAAGTGAACGATCTCTTCCACTTCCTGTTTGGCTTCATGCA
GACCTGCTACATCGCTGAATGTAACGTGGATATTGGTCTTGTCATAGAGCTTGGCTTTGGATTTGCCTACGTTGAAGACG
CCGCCTCCACCGCCACTTCCTCCTCCACCGCCGCTCATTCGGCGCATCATCCAAAACCAGAAAACGAGCAAAAGGATGAG
TGGGCCCCATGCGATGAGGATAGAGGTGAAGCTGAACTTGCTGTCTTCATACTTCACCTTAGCCGTAATTTGGTTTTGGT
CGTAGAAGTCGGAGAATTTGTCTACCGACGGAATTTGCGTGTTGATATAGTAGTCTGAGATATTTCCTCTGTCCTGAAAG
GACGGGATGTCGCCTTTCTTGAATACCGAATCGACCTTGGCCGGATCGACCCTCGCCTTGAGAGTGTTCTCTTTCCGATT
GACTACGATGTCCGTAAAGGCTTGCTTTTTGGCGATATTCTGAAACTCATTCCAGCTGAGTTCTTTCTGGGATGTAATAT
CCCGATCGACAAAGAAGAGGGTGGCCAATATCAGAAATACAGGGGCATAGAGCCATATCGGGTTGAAACGCATCGGTTTG
CCGGGTTTCTTGTTATTCCCATTGTTCGCCATATTGTTTGCGCAGTTTTTTTTCTACTTAAGAAAAATGCAGGAGTATTT
GTTCGATACTCGCTGAAATCCTGAACTATAACTTTGCAAAAGAACAGCCGACCCGCTCTTTTGGTTTATGTTTCTTTCGC
CGGGATATACGATTATTCCGAATGCCGTACTGTGTTTTTGTTATCGAGAAGGATAAGGATGAAAGAAAGACTTCAGACAT
TGAAGCGGAAATGCATGATGTCGCCATCCTGCACAACATATTCTTTTCCTTCAATACTCATCTTACCGGCTTCTTTCACG
GCTTGTTCGCTGCCAAAGCTGACAAAGTCATTGTACTTGATGACCTCGGCTCGGATAAACCCTTTTTCAAAATCGGTGTG
GATGATACTGGCACACTGAGGTGCTTTGCTTCCGCGGAGGAACGTCCAAGCCCTTACCTCATCGCTCCCGGCCGTAAAGT
AGGTTTGAAGATTCAGCAAATGATAAGCGGCTTTGATCAGACGGCTCACGCCGGATTCTTTCAGACCGATCTCTTCGAGG
AACATTTGCCGCTCTTCGTATGTCTCCAGCTCGGCGATCTCGCTCTCTATCTTGGCTGCTACGACGAGGATTTCTGCATC
TTCGTTTTTGACTGCTTCTCGAACGGCTTCCACATATTTGTTGCCACTAAGAGCAGAAGCTTCGTCCACATTGCAAACGT
ACATGACCGGTTTGGCCGTCAGGAGAAAGAGTTCGCGTGCTATTTGCTGTTCGTCTTTGGTGTCGAAACTGACGCTGCGA
GCATTCCTGCCTTCGTCAAGAGCTTCTTTGAATTTCGAGAGCACTTGATAAGCCAGCTTGGCTTGTTTGTCGCCCCCTGT
TTGTGCCTGCTTTTGGACTTTCTGTATGCGACTCTCTATCGTTTCAAGGTCTTTCAGTTGTAGCTCGGTGTCGATGATTT
CTTTGTCGCGTACAGGATCTACGGATCCGTCCACGTGTGTGATATTGTCATCATCGAAGCATCGGAGCACGTGGAGTATC
GCATCCGTTTCACGGATATTGGCCAGGAATTTATTCCCCAACCCTTCGCCCTTGCTGGCACCTTTGACAAGACCGGCAAT
ATCTACGATCTCTACCGTGGTTGGGATCAGCCGTTGAGGTTTGCACAGATCGGCCAGGATATTCAGTCGCTCATCAGGCA
CTGTGATTACACCGACGTTCGGATCAATGGTACAGAAGGGGAAATTGGCAGACTGTGCCTTGGCATTGGACAAACAATTA
AAAAGAGTCGATTTCCCCACATTGGGCAGGCCGACGATACCGCATTGCAAACTCATATTGTCGTTTTTCGTTTTTTAATT
CATGGAGAAATCAGGAGAAAAGATTATTCGACCGAGAAATCCCATTATTCTTGTCCGCAAAGATAGCGAATCTTGTCCAC
CTGAGGCTTGGACAAAAAGACACACAACCCCCTCCAAAACTATTGCCAGCCTGTCCGTGTAGGCTCTGTAATAAGCCAAT
GCTGCTCCCGACCCTTGCTTCTTGAATACTCCACTGGCTACGATATTCGAGCCTTTGTGGGGGCCTCGCTCTCCTTAAAA
TTCATACTTGCGACCCCATTCCGGTAGCCTATTCTTAGGATAGCCATACTCTTCTGATAGCTTGTAAATAGGCGTCCCGG
ACTTTGCTTGGAGTACTATCACGAAGCGTTCTTCAAAACGATTTCGCATAAAAAAGTGAACCCTAAAAGTTTTCTGTCCA
ACTTTTAGGGTTCACTTCATTTTTTTTGACACAGTCCTATATTTTCATTGAAAATCTATCATTTAGGTCTAAGTAATTGG
CTATGAACAGCCTTGTGAGTTATGATTTTCAGCAGGTAATGATTTAGCGACCTATCTTCTGCAATGACACACAACGCTTT
GCATAACTCGAATAACCTGTTGCAAAGGTAATACTATCTACGGAGAAAGACGAAACTTTCTCCGTTTTTCTTTTCTAATA
GTTGTCTGTTCAGACAATAGTTTTCATTCTTTTCGTCTTATTACTCACGATTATGGCAGTCTTTCTTGTGAAGGCTGCCT
TTCATTTTTTTCGCTCTGCCCTCTCAGGTGTTCCTCTCCACATTCTACTCCATGTATTCGCATCGGGATCGGTTGTTCGT
TGTCAGCGGCAAAGGTAGTTCCAGGCTTCCACGGACAAAAAAGGTCGGGGCGGCAAGCCGTTTAGACGACAATCTCCACA
CTTCCATTTCATTGCAGGTAGTATTCTCGCCGTAAAACCTTGTTTGTCCTAAGCCCTACCTTTTTAAGCCCCTGAAACGA
AAACGACCGACCCGACGGAAAGACGCATAAAAAAAATGTCGGAAACACGAGGATAGAGAAAATGAAAAATGGAAACTCAA
CTTCCTCACCTCTGGAATCCGCATAAAATCAAAAAATCAGACAAGATGAAACTGAGATACAAAATATCAATTTGGGTGGC
TTTTGCACTCGCAGGCTCTCTCCTTTGGGGCGGAAGCGTCTGGCTTTGGCTGGTAGGGATATGTGCAGGGAAATTCCTCA
TTCGGCTACTCCTTACCATCACTTTGGCAATCGCAGTGTACATCTTGGTTTATGCCCTCATCATCGGGACAATACTTTGG
ATACTCATTTCTTAAACAGACAGATATATGAAAAGAAGAAGCAAGACAGTCGCACAACAATGCAGATACTACGAAGTGGA
CAACATCTTCGAGTATATGGTATCGGTTTACCTCAACGGAAATATATCCGCCTTTGGGGAACTATACAAGGAACTCAATC
GGAAGGATAGAAAGGAGTTTATATTCTATCTCTTTTCAGAAGTTGAACCTATACATATCCAAGAAATCATTTTAGAAACC
ATCTAACTATATAAGACAATGAAAGGTACAGAACATTTCAAGGACGTTATCCAAAACTATTTGGAAACGAGAGCATCATA
CGATGAACTCTTTGCGGAGAGTTTCCGCAAGGAGAATAAAAACATAGACGAGTGTATTACCTACATCTTGACGGAAGTCC
AAAGAATGGGGTGTGCAGGTCTGTCCGATGAGGAGGTATATTCCCTTGCCGTGCATTATTACGACGAGGATAACATCGAG
GTGGGCAAGTACATCAACTGCCAAGTCGTGGTAAACCATACTATCGAACTCACGGAGGAGGAAAAAGCGGAAGCAAGAAA
AAAGGCTATCGAGCGATACCAAGCGGAGGAATACCGCAAACTTACCGCCAAGAAACCCAAATTGGAGAAGCAGGTGGAAC
AGCAGATAGCACAACCCTCACTATTCGAGTTTTAACCCTTAAATAACAAAAGAAAAATGGAAGCAACGGATTTGAACGAA
GCACGCATCTATGTAGGCACTTATGCCAAGTACAACAACGGCTCATTGCAGGGCGAATGGGTGGAACTTTCGGACTTCTA
CGATTTGGACGGCTTTATGGAGCGTTGTGCCGGGATACACGAGGATGAGGAAGAACCCGAATATATGTTCCAAGCGTGGG
AGGAAATCCCCGATGGTCTGATTGACGAGGGGCATTTGGAGGAAAACTTCTTTGAACTTCGGGACGAATTGGACAGACTG
AACGACACGGAGAAAGAAGCCTTTTGGATATGGGTGGAGGGCAACAACATCCAACTCACACAAGACGCATACAGCCTTGT
GAAGTCTTTCCAATCGGACTACATAGGAAGTTATGCAAGCAGGGAGGATTTTGCGGAGGAACTCGCAAAAGTGGAGAATG
ACTTACCCGATTTTGCACTGATATACTTTGACTTCTCCAAATATGCCAATGACCTTTTTTGTACGGACTTTTGGTATAAG
GATGGCTATGTATTTCGGAACAACTAATTGAGGAGGACAGATTATGAAACCGAGAAACAAGTTTGAAAAGGCAGTACTTG
CCGAGAGCAAGCACTTACGACCGATAACCAAGACACAGAGCAAATGGGCATTCCGTGAGTGTATAGACCATTTCGCCTAC
CGACTTCCCAAAGGTCGTACTACGTGTATGGATTGTGGGCATAGTTGGACAATAGAGAAGACAACCGAACATTGCACTTG
CCCTCATTGTAGAGCAAAGTTGCAAGTCCGAACGACTTTTGAACGTAAGATAAGACAGAAGCAATACTTTACGATACTTA
CCACTTGTGGAGAGTACCAAGTATTAAGAATGTTTCTTCTTTCTGTAGAAATGGAGAAAGGTTGCAAGGCATCATCATAC
ACTATTGAAATCGGTCAGTATTGGTGGAACGCACAAGGACGAAAGACGATTGTTGCCGTTCAGAGAGTATTGGGCAAATA
CATCGACACCTTTTCCTATTGCTCGCCTATGGCAGTGAGAAACGACAACGAAGCCTACCACCATATATCGTACTCTCCGA
TATATCCGAAGTTCAAGGCAACGGAAGCACTCCGCAGGAATGGATTTAAGAATGATTTTCATGACATCGCACCAACTGTT
CTCATTCCAGCCCTATTGTCCGACAGCCGTGCGGAAACATTGATTAAAGCAGGTAGAACCGAGCATCTGAAATACTTTCT
TGACAATTCGAGGGCATTTGACGCTTGTTGGCAATCCTATAAAGTCGCCAATCGCAACGGCTATGACATAGAGGACATTT
CAATTTGGTGCGACTATGTGGATATGCTCCGCAGATTGGGCAAGGACATACACAGTCCGAAGTATGTTTGCCACACCGAC
CTGCATAGAGAACACGACCGCAGACAACACGAACTCCGCAGACAAAGGGAAAAGGAAGAAAAGGAGAAGAAACGCAAAAA
GGCAATGGAGGACGAGGAACGTTTCAAAGAACTCAAATCCAAGTTCTTTGGTATCCGTTTCACGGACGGCGCAATCCAAG
TCCACGTTTTGGAGAGCGTGCAGGAACATTTGGATGAGGGTGTGGCAATGCATCATTGCGTATTCGACAATGCCTACTAT
CTTAAAGAGAACTCACTGATACTTTCGGCGACCATTGAGGGCAGACGGATAGAAACGATTGAAGTTAGTTTGGACACACT
CAAAGTCGTGCAAAGTCGTGGCGTGTGCAACAAGAATACGGAGTATCACGAGCAGATCGTGAGCCTTGTCAATGCCAACC
GCAAATTGATAAGGCAGAGAATGAGAGCGACAGCATAAGCAACAATCACCAAAACATCACAGATATGAAAGCAGAAATAG
AAAGTATCGTATGCAACTGGGCGGACGAGATACCCTATATCCTTGTAAGGATAGTCAATGCCATTACCCTATCCGCCAAT
GAAGAGGAACTAAGGGCTGCCGTCAAGCGGATAGCCGAAGAAACGGAACTTGACAAGTTCTTTGCATACGGCTATGGCGC
ACACCATTTTTGGCTTACCCACCGCAGGTTATCCAATGGAGAGCCAAAGGAACACAGATTATTAAAGGTCGAATTTTGAG
AATATGAAGAAGAGAGTTTACAGAGTACGGACGCAGTACATTTTCGAGGGAGTTTTTGAGGTGGTTGCCGAGAGCAGAGA
AGAAGCACGACAAAAGGTCATTCAGAATTGCGGAATGGTGATGGGTGGAAACATTCACAGCACCCTGCCCGATGAGGAAA
TCAATTGGGCTTTCTCCACGCACCCCGAAGTAATTACGAGACGGATAACCGTTCACGAAGAGCAGACGGAGTAAAGCGGT
CGGCAGATTTGCCGACCGCTCCTTTCTTTCGTGAGCTTCGGGCGGACAAAGAAAGGAGCAAAGAAACCCAATGAAAAACA
CCTCGTTACTTTTGACAGTGAGTTGAGACGGTTCAAAAGTAACAAAAAGCCATTTGGGGTAAGGATAGTTCTATATGTTG
CCATTTTGTCGCATCGAATGGACTTTATGGCAGATAAAACCTATTGGTATGCTAATTGCTTTATCTGTTGTAAGTTGTCA
TTAATAAAACTATGCAAATGGAAAATAGAAAAAGGATATGTTTTGTAATTATGGGCTTTGGAAAAAAACAAGACCCCTAT
ACAAATAGAACAATAGATTTAGACGCGACATATAATAAGATAATTCAACCGTCAGCAGAAGCCTGTGATTACAAGTGCAT
CCGTGCAGATGAAATTTTGGATTCAGGTACGATTGATAGAAGTATGTATGCTTTGCTCTATAAAGCGGATTTAGTAATTG
CGGATATTACGACAGACAACGCTAACGCCCTATATGAATTGGGTACTCGGCATGCTCTGAGACCTTTTTCGACCATTATA
ATAAAAGGAGGCGAGAGTAAAATTCCTTTTGACTTAGGACACACTCGAATTTTATCTTATGAGCATTTAGGCAATGAAAT
CTCTAAAAAAGAAGCTCAAAGAAGTGTCAGAGAATTGAAGTCTATAATAAAAGCTGTAACAGAAAATCCTGTACCAGATA
GCCCTCTATACACATACATCCCTAAAATAGAACAACCCAAAATCTCTGATGAAGATTTAGAGGAAATAATAGGAGAACTT
CGGGCTAAAGAGAATACGGTATATTCTCTTTCAGAACAAGCAAAAAGGTTTATGCATGAAAAGCGTTTTGAAGAAGCCGC
TCAGAAATGGCATAAACTCAGGCAAATGGTAGAAAATGATATTTTTTATATTCAACAAGAAGCTCTATGCACATATAAAA
GTGAAAAGCCCGGAAAAGTTCCAGCTTTGACAAATGCACTTCAAATAATGGCATCTATAAAGGAACAGACAGATACTGAA
ACGTTGGGCATTACTGGAGCCATCAATAAAAGATTATGGTATGAAACAAAAGATGAGAGTTATTTAGATTACGCCATTGA
GATGTACAGGAAGGGCTGGACTCTACATCAAGATTACTATACTGGAGAGAATTATGCCCTTTGCTTGGAACAAAAATCTA
TTCTCGAAAAAGATGAACGGCACAAAATACATAAACAAGTTGAAGCTGAAGAAATCAGAAAGCAAATTATAGATATAATC
CTTCCTACTTTGGAGGAAGAAGAGCCCGAAGAACTCAAATGGAAGTATGCCACATTGGCGAACTGTTATTTTGCGCTTGG
AGATGTAAAAAAAGAGCAGGAGTATGACCAAAAGTTCAAAGAGCAGAATCCTGAAGACTGGGAAATAGAAACATACCTTG
AAAATAAGCAGAATAGTATTAACTGTAATAATAAATAATATGGCAAAAACTTATTCAGTATTTATCAGTCACTCATGGGA
TCATGTAGATGATTTGAAGAACCTCCGTAACCTTTTAGAAAAGAGAGGTTATTTTCATGTTGAATTTGAAGAGGCTTCAC
CTGAAGAACCTATCAACTCAGAAAATTCAGCATACATCAGACGTCGTTTGAAAGAGAAAATCTCTAATTCTGACATTGTT
TTAGGCATTGCTGGTATGTATGCCTCTTACAGCGACTGGATGAAATGGGAGTTGGACACTGCAATAGCGGAAGAAGTTCC
AATAGTAGGAGTTATTCCTCGGGGGCAAGAGAGAATTTCAAAAGTTGTTACAGATCGCTCCGTAGAGGATGTTCATTGGA
ATACAGAAAGTATTGTTGATGCCATTCGAAGAAGGGCTAAATAATACTTCCTACTAAAGCACGCCTCTTGCGACATTATG
CTCCGCAAGAGGCGTATTTGATAATCAGGGTATATAAAACAGAGCGAACTCCACTTTTCGTCGTTTGACAAGACCTCTGA
GGACTTTGCCCTTGTATCGGCAGAAAGAGACAAATTCGCGGTAGAAATTCCTGTTGCCCGACTCTATCTTCCGCAGCAAT
CGGCTTTTGGGGTGTTTACCATATCCCAGCAACCTGCCCGTTCCAACGTTGTAGGACAGAACGGCAAGCAGCAGGGCATC
CTTTCCGTAGTCCTTGAACATCATCAGACGCTTCATCAGGTCTACACGGAGCAGAGAGTCCGCCTGCCGTTCCGTCATTG
CTGCCGTGAAGTGTTCACAGGGCAGAAGCCGATGTCCATAGCCTACATAGGGATAATCCTTCCAAGAATGTAAGCCCTCG
AAGTGTTTGATGCAGACAACGGCACGCTCGAACGGCGGTAGTGAAAAGAGAGCCTTTCCGCCCTCCTGAGCGAAAAGGCG
GAAGCAGGATAGGCAAACAAGGCAGAACGATAAAACGAGAAGTTTACTTCTTGTCCCCATTCGTTTTCTCCTTTTCCTCG
TCCTTTTGACTGTTGAACTCAAACGAGAGTTTTTCCGTCTGTCCGAAATTGTCCTCCACATACACATCTATCGTCTGCTG
GTCAGAGGAAGCAGAGGTGTAGTATAGCCTGAACACCTCTTTTGTAAGAGGGTAACGGTCATTGGGTTTGAACACCGTGC
CGTCGTTCATCTTCAGCCGTCCCTTTCCATCAGGTTGAAAGTATCTAATGGTATAGCGTGCGTCTTCAAACCGTCCCTGC
CGTTTGAGCGTACAGCGTATCTCCGCCGTCTGTCCCTTGACGATGTGCTTCTGCACCGGCATCGTCTCTACCGTGAAGGG
GTACGCCTGCTGAATATCCAACTCGTGATTACAAGCAGATAGACAAACCCCGGCGAGGGCAAGCACTCCCATTACCCAAA
TCGTATTCAATATTTTCTTTTTCATTGTTCATTATCGTTTTGTTGTTCGTTATACATTGTTCCCTACATTCTTGGAAAGC
AGAAACTCATTCAAATCCTTATGCTCGGCATACAGAAAGGAACGGTCGATGACCTTCTCCCCGAAACAGTCGTACAGCCT
TTGAAAAGTCCTTCGTCCCGCCTCGTCATTGTCGAGGAAGCAGTCAATCCTCTCATAGCCGTGCAAGGCTCTTACTGCCT
TCTCCACGTTGGAAACGGAATTAAGGACAAGCCAGTCCGAAGCGATGATACCGAGTTGCATAGCGGAGAGGTAATCCATA
AAGCCCTCGAATACGGTACATACATCTGAGCCGTTACGCTTCAAGGAAATGTCCTTGGGCGGTATGCAACCCTTGAAAAA
GCGGTTGCGAAGCTCCAATCCTCCGGCATCGTTACGAAAGCCGATGGCATAGAACCGTTTGCCATGCACACGGTATCGAA
CCTCCTCGCAGTTAGGTATGGCAACGTGGGCATTGATACCCCGTTCTTTCAAGTAGCCCAGCAGTTTGGCGTCCTGCAAT
GGTCGCACCCAAATATCATTGAAGACTGGTTCTTTCTTTTCGCTTCTTTCCGGTTGTTCCAAAGCAGGTAGCGGACACGT
TCCGCTCTTGGCGATGAAAGCCGCCCGCAGGAGAAAATCACCGCTTCCGATAAACTCTCCCGCCAAGTCGAAAATGTCGC
CGCCTTTGCCCGTCCCAAAATCGAACCAGACATTCTTGGCGGTATCGACCTTGAACGAGGGTGTCCGTTCCGTTCGGTAA
GGGGCGGAATACCACAAGGCGTTTCCTTTCTGTTTGGTCGGATGAATCCCCATTGCGTTCAGGAAGTCCGCAATGGGAAT
CTCTCTCATCTGTCGTGCATCCATCAGTCCAGCATGATTTTCAGTCCGACACCGTACTGTGTATGAAAATGCTCCGTAGA
GCCTCCCCACAGACAACGTTCCCTGCCGTAGAGCAACAGTACAAGGCGATCACTCAGATAGGTCTCCGCCTGTAGGGTGA
TTGCCCCACCGTAAATAAAACCGTCTTTATTACGTACTGTGGAGCCATCAAAGAGCAGTTTCTTTCGACCATTGACCGTC
TCATAGCCCGCCAAGGCGGAAATACCTGCTGATAGGAAAAAGGTTTTACTCCCGTCTGAAAACACGCCAGAGAAGAAACC
TCCCTCGCCCGTGAACTGCTCCACAGGAATACGGCTCTCCCGATTAGGGTGGTATCTGCGGAGATACTCCGCCCCAAGGA
CCCATTGATGCCCGCCTTTGGTGTAGGTGGCAAGCGAAGCCCCGAACGTATAGCCCGTCTCATTCTTGGAAGAAGGAGAA
TAAAAACCGTCCGCCATGCCTGCGGTCAGGCGTATGCCTTTCATCTTGGGCAGACAACGCTGGGCGTGCGCCTGCCCTGC
AAAGAGGGCAAGCGACACGACAAACAGAAAAAATGCGAGTTTTCTCATATCACTTCACTTTGAGTTCGTTGATTTCCCTC
GCACGCACAAGGTCTTCATTCTCCACGACAAAGGATTGGTGTCTTCCACCGTTCTTCTCGTGCATCTCCACAATGAGATG
CTTGTCATCGGGGATGGTGAACTTTTGCAGGGTGAATACCGTGCGTTCGCTCTTCTGCCCCGCCACGCAGGTGATGTAGT
TGTAGGCACGCAGCGGAAGCAGTACCTGCTCCTGCATGGCGGTCTGCTTGGCAACCTTCTTGTCCACGATTTTGAACGTG
ATGAAGTCGATGTCGAACGGCACGTTGGACTTGTTGCGCAGTTCCGTATGGAAGTACAGCAGTCCGTTGTGCGAATACAA
CCCTTTGAGCAGGTACTGAATACCGAAGGACTTGCTGCCGATGTGCTTCACCGCCCGCCTGTCCTCCTTGTGAATGGATT
TCATGATGAGCCTTACCAGCATCGGGCTTTCGCTTCCGAGTTCCTTGAGATAGACCTCCATGGCGTTGTTCGGACGGTTT
ACGCTCTCCCCATCGTGGATGAAGTCCGCCATTTCCACATTGAGTAACAGCGGCTCGTTGGCATACTTGACATTAAAGGT
GTAAAATGCACCGTCTTCGGTGATGACGCTCATGTTCGTCTCTTCGTGGAAGTCCTTGACCGTCGCCTTCACACGGATGA
CGTTTTCCGCCCCGTCCGCCTTCCCTGCAATGAGGTTGGGCGAACCCAGATCCACATAGCGCACGGCAGAGGGGAAGATG
ATGTGCACCGTCTTATCGTAGGTAATTTCCAAGCCGTGGGGTGGTATCATCCGCTCAAAGGCAATTTTGCGGGTCAGCCC
CTGATAGAGGTCTCCGCTTGAAGTTGTTTCCTGTGCGTTGGCACAGACTGCGCCCAGCATCAGGGCGATGGCTAAAACTG
TTCTTTTCATTTTTACTTTGGATTAAAGTGGTGAATAATAACTGTGAATTACTTGTTTTCAGATTGGTAGATCAATACCT
TGTATCCTGCTTTGAGATGTACCTTGACGGAGCGCATTTTCTTTGAGAAATACTGCGAAGTGCCTTGTATCAGCCCCTTG
CCCAAGTCGGCGGCAAGCTGAGCCCCCGCATCGGTGGAGATGTTCATACTACTGCCTGCGGAAGTACCCATTCCTGCGAC
AATCTCCTTGGCGGCACTGCGTTCCATCGAGCCGGGGATGAATATCCCTGCTTGTCCGTCCGTATCGTACACCGCCAATT
CCACGGGGATGATGTTCCCGTGATATTCCAGCGAAGAGATGAGTACGTTCAGGCGTTCGCCCTGTATCTTCGCCACGCCG
ACCAACGAGGAGTTCCGAGGGATTTCCTTGCCGGATACCAGCATCGGTTCCAAGAGACGGAAACGTACCGTTTGCCCGTC
CGTAACCGTCTGCCGGGTATGCACACAGGCGGAGATGGTATTCTTCTCCGTCAGCGGGGCTGTTCCGATGGCGGTATGGA
ACATATAGTTTCTCTCCTTGACATATTCGGAGCGGAAAGTCGAGTCGCTCATCGGCTGTGCCAGAGCCGACACTATTTGA
CCGCTCACCTGCCTGACAGGAAACGCTATCGCCTTTCCATTGCGACCGGAAGAGACCACTTTCCTTTCGGAAGCCGTCTC
ACTCCCCGAAGTCGAAGGAAGAGCAGCGGGAACGGATTGCCCCTTGCCTCCTGCAGGCATATACTTGGCTGCCAGCTGAT
AGGATTTTTCAAGCAGAGCCATCTGGTCGTTCACGGTTATAGCGGGCGACTGTTGTTCATTACTCATACGACTTTCCAAC
TCCTTCAAACGGGTACGCATTTCCTCCTTTTCCGGATCTTCTCTCGGTATCTCATAGAAACTGCCGAGCGTGCGGTTGAT
GTCTTGATAAGCGGAAGCCGAAGCATGGAATCCCTCTTGCGGAGCAGTAGTGCGAGAGCCGAAGCCGTTGTCTCTTTCCG
ACAAATCCGTCTTTAATGCCAACTCTTCGGAACTCTGCTCCGGTTGTCCTCCTGTCATTTCCCCGAACATGGAACTGAGG
CTTTGCATGGCACGACTTCGTTCCTGCTCCTTCTGTTCCATCATCTCCTTTTCATAGGCTTTCTTCTTGTCGCCGATGAG
TTCCGAGGCTTGCGGATCCGGTACTTCCGTATTGAAGCCCTTTGACTGTTTCTCCTCCTCTTTCTCCGAAGGAGCGAAGA
TGAGCCACATAGAGCCCGCAAAGAGCAGGAACATCAGGGGGTAAATGACAAACTTCTTTCGCCTTTGTCTCTCTTCCTCC
GTCAGCTCAGGCGAGGTGCTCGCGTCGGAGGCTGTCTTTCTTTTGAATGGGTACATAATCGTAATACTTTAATAGGTTGA
TACTATCGTTGGAATAGATCCGCCTGACTTCAGGCGTTTCGATATGCTCGATAACCGGCATGTTTCCCTTATTCCCTCTT
TCCTCAAAGAAGATATGGCATATCCCTTGAAAGAAGAGGTAATTGGAGAGAAGGGCGAATACCGCCAGCATCGTCAGGAC
GACATACAGCCTCAGATGAGCGGGGATGCGTCCGCACAGGCGGCGGAGTCTTGCCTCAGCTCCCTCCTGCATCATTCGGA
ACAGACTTTTCTTTTTCATCGTTTACGGGTACTGATGTCTTTGTTCTCCACAATCTCGAATCCTTCGATATTGAAGCCAT
TCGGATTGTCATCGCTGCGGCTCGTATTGAGCAGGCGGCATACGGTCACGAGACTGCGCTCGGTCACGTTGGTCGCACGG
ATAATCATCTGTCGGGCATACGTCCGTACCGCATAGGGATAGCTGTCGAAGTCACAGAGTACGCTGTCCACCTGCACGAC
CTGATTGATATTTCCTGCCACGATACGGTTGTAGTACCCTTTCTCGGAGAAATCCCGATAGTAATTGTAGGCACTCTTGT
CCGCCAAGAGCAGCGCACGGGAGATATTCCCCTCAATGGCACTCTTATCGGGCGAAAGGGTGAAGAACAACTCGTGGAAG
CGGCGCACATGCTCCTTGGCTTCTGCGGGTCTGTTCTGCGACAGATCCTGCGACAAGGCGAGCATCAGCGACTTACCGCC
ATCCAACACATAGATTTTCTGCCTTTGGGCTTCGGCAAAGGAGTAGGCACTCCATACCGAATACCCCGCAAGGAGAGCAC
ACAGGCAGACGACGACCAAGGTAAAGAGGCGTATCTGCTTGAAACTTGTTTCGATATTCTTTAATGACTTAAATTCCATA
GCTTTTCATTCTTGTTTATTATTCGGGAGCATTTCCGCTTCTCCTGCGGAAAAGCTGCCCTGCCACCTCCTTGGCTTTAT
GTCCCGCACTATGCAAGACCTGTTTTCCGTGTCCTCCGGCAAATCCACCAACGGCTCCGCCCACAGCACCTGCGATACCG
GCGCCCTTTCCTGCCGCATAGTTCACGTTTTTACCGTAGTTACCCGCTCCTCCGGCTTGTATTACCCAGCCCGCAACCGT
TGGAATGGTGAAGTAGCCGATGATGCCGATAATCATGAAGACGAGGTACACACCGTTCGAAGCATCTATCGTATAGGTGG
GATCATTCTGCAACTGCGTGATGTCGTGTTTGAGCATCAGTTCCTGAATCTTTGCCAGCATCGAACTGAACAAGTCCGCC
ACAGGCAACCACAGATAGATGGAGATATACCTCGTGAACCATTGCGTGAGGGTGCTTTGGAAACCGTCCCACACGGAGAT
GGCAAAGGCTATCGGTCCCAAAATGGAGAGGACAATCAGGAAGAATGTCCGAAGCGTGTCGATGAGCAGGGCGGCAGCGG
CGAAAAGCAGTTCCAAGAACTCCCGCACCATATTGCGAAACCATTTCTTGAAATTGTACATACTGCGTTCCACATACATA
CCCGCCATCGTCGCCATATCCGAGGGAGAGATACCGAGTTCATCCAGTTTCTTGTCGAACTCTTCGTTACTCACCAGATA
GGCTGTTTCGGGATTCCTCACCATCGCCTCGTATTCCAGCTTGTCCCGCAACTTGCGGTATTCGTCCATGCTGAAAGTCT
GCTTTTCGAGCATCTTGTGCGTCCCCTGCACAACGGGGCTGAGCACGCCGTTGATAGTCTCCAGCACCATCGGAAAGAAG
AGGATACAGAGACCGAGCGCAAAGGGACGGAGCAACGGATAGACGTCGATGGGTTCGGCACGGGCAAGCGTCTGCCACAC
CCGAAGTGCCACATAAAAGAGCGCACCCAAGCCCGCAATGCCTTTGGCGACACCTATCATGTCACCACACATAGGCATCA
TCTCCGTGTAAAGCGAACGGAGGACTTGGTGCAGGTTGTCAAATTCCGCTCCCATGATTACCAATACCTTTCGTTGTCCG
TTCCATAGAGCGAAAGCACCCGGTCGGTGTCCTGCTGCTTCTTGGCTCTGAGATAGCTCACGGAGATGTTCTTGTTCGTG
TAGTAACGCACAAGGTTGCGGTAGTCCCTGATTTCCTTGTAGCAGCGATCCACCACGTCCATACGCTCCTTGTCGGTCAT
CTTCAGCGTGGTGATGTTCACTACCTGCTTGAGTTCCTTGAGCAGGTTGTTGCTTTCTCCGAGCAGTTTGGTGTAGCCGT
TGGCAATGGCGACCAGCTCTTCCGGTCGGAAGTTCGGGTCGGAGAGCATCTTCTTGTAGTTCTTCACATAGATATCGGAG
ATTTCTCCGACCATCAAAATCGTCTCCTTTACCCGTTGGGCGTCCCGCACGAGGTTGTTCACCTTTTTCAGGGCATCGTA
GTATTTCTTGCTCTCATTGTAGAGCTTCTCGACCTCCTTGAAGTTGTCAAGCGTGTTCTTGACCGTCTTGGAGGTCTGCA
CGATTTCCTTGGTCGTGTTGATGATACTCTGTGCAAGGTTGGTGGGGTCTGTGACCACCCACTGGGCGTGTGCGCTGCCT
GCCAAGAGGCAACCGCACGCCATAAGCATTAAAATTTTCTTTCTCATTTTTCAAATTGATTTTAGCGTAGATACAATGTC
GTTCGAGCCACTCGGAAAAATCAGTCGAGTAAATCTGAAAATCAGTCGACTGTTTTCTTGAAATATGACGTCATATTTTT
CGGACTTGTTGTATTACGCGGTTAAACATTCATTGATTGCTCTTCTTCGGCGAGCTGCCTGACGGCAAGCTCCATATTCC
CGCCGAGTTGCTCGGCACGGGCAAGTACGCGCATCTTCTCGGTCTCCTCCGTCGTGTAGGTGAGGTATTCGGCTTTCGAC
ACTTCGGTGGCATAGACGGCAGACTGCACACCTCCCAGTCCGATCCACACCTCCTTGTACGACCGTGTGGCATCGTTGCT
CTGGTTGATGGAGAGTATCTGCCCCCGCTCCTTGTCCGTCAGTCCCAAGAGTGCCTGAATCTGGTCGAACTTGTTCATGT
ACTTGCGCTGGTCAAGCAGTATCTTGCAGTCGGAGTTGTTGATGATGGACTCCTTGACAATGTCTGAGGAGATGATGTCA
TCCACCTCCTGCGTCACCACGACCGCCTCACCGAAGAATTTTCTTACCGTCTTGTAGAGATACTTGATATATCCCGCCAT
ATTCGCGGACGCAATCGCTTTCCAAGCCTCCTCAATAAGGATGACTTTCCGTATTCCCTTCAGACGTCGCATCTTGTTGA
TGAAGAGTTCCATAATGATGATGGTGGTAATGGGGAAAAGGATGGGATGATCCTTTATGGAATCGATTTCGAAGACGATA
AAGCGGGCGTTCAACAGGTCGAGCTGCTTGTCCGAGTTCAGCAGGTAGTCGTATTCGCCACCTTTGTAGTACGGCTCCAG
CACGTTGAGAAAATTGGCCAAGTCAAAATCCTTTTCCCTGACCTTTTTCTCACGGAGCAATGCCGAGTAGTCGGTGGTGA
GATACTCGTAAAAGCTGTTGAACGAAGGAACGATACCGTCGTCCGTCTTGATACGCTCGATAAAGAGTGAAACGGCATTG
GAAAGGGCGACCTCCTCCGAACGGGTGGCAGGCTCGTTATCCTTCTTCCAAAGGGTCAGCAGCAGTGTCTTGATGCTCTC
GCGCTTCTCAACGTCGAACACCTTATCCGTCGTGTAGAATGGATTGAAGCTGATGGGACTTTCGTCCGAGTAGGTGAAAT
AGACCCCGTCCTCGCCCTGCGTCTTGTGGCGTATCATCTCGCACAGTCCCTGATAGCTGTTTCCCGTGTCCACCAAGACG
ATATGGGTATTCTGTTCCCAGTACTGCCTCAAGAGGTGGTTGGTGAAGAACGACTTGCCGCTGCCCGACGGACCCAAGAT
GAATTTGTTTCGGTTCGTGGTGATGCCTTTCTTCATCGGCAGGTCGGAGATATCGAGATGAATGGGCTTGCCACTGCGGT
CTGCCATCTTGATGCCGAACGGTGACAACGAATCACGGTAGTTGGTCTCCTCATTGAAGAAGCAGACCGCCTGTTCGATG
AACGTGTAGAAACTCTCTTCGGCAGGAAAATCGGCTTCATTGCCGGGAATACCCGCCCAAAAGAGTGTCGGCACATCCAC
CGTGTTGTGTCGTGGCTTGCACTCCATCAGAGCCAGCTGACTGCCCACGTCGTTACGGATACGGCGGAGTTCCTCCTCAT
CCTCGCTCCACGCCAAAACGTTGCAATGACAGCGGACGGAGGTAAGCCCGAAGCTGTGCGCCTCGTTCAGATACTCGTCA
ATCCATTGCTTGTTGATTTGATTGGAGCGACTATAACGGGAGAGTGAATGCATATTCCGTGCGCTCTTCTCGAAGCGTTG
CAGGTTCTCGGCACTGTCATCAATAAGTACATACTGGTTGTAGATATGGTTGCACGGCAGCAACAGCCCTACGGGAGCGG
CAAAGGAAAGGCGGCAGTCGCTTCGGTCGGTGGATAATCGCTCATAGCGCATATCCGTGCCTACCAGCCCGGGCAGGTCT
TCCGTATCGGAAAGGGTATGCAGGCAGAGCCGCTTATCGCCAATACGCATTTGGTCGGCTTTGAGGTCGATGTCCTCCAA
AACCGTCGTGTCGGAGAGGGACAGCGAGAAATACTTCTCAATCAGTCCCGGTGTCTCCGCCGTCCCGATAATCTCCTCGT
CCGTCAGGCGAGAGAGGCGAATAAAACCGCTTTCGTTCATAATCCGCTCGAATTGCTCGGTCGCTTCGAGGAACTTGCGG
GCAGTATCCTTGTCCCGTACCTCCTTGGGGATGATATGTCCCCGGCAGAGGGTGGAGAAGTTGCTTTGCTGCCGGTTGCG
GTTCTTGGTTGTCTTGGTCAGGAACAGGTAGCAGGCGTGATTCAAGAACGGTCGCTCATTGAAGTGTCGCTCGAAACTGC
GGGAGAGGAAACTCATATCCTCCTTTTGCAAGTCCGGACGGTAGCCCTCCTTGACAAACCAATCCTGCTTGTGTACAACG
CTGTAGGTCGGCAACACCTTGATTGCCTTTACCCAAGAGGAATGGATGGCGGCATACTCCGCACTCGTCACCGTATAAAG
TTCGGGAAGCTCGACTCGAAAGGCGACCGTAATGTCGGCGTCTTTCGAGAGGATACACCCCTCTTCGACGGCAAGCAGCG
GAAAGCGGTTCTCCAGCGTGGTGGTTTTCAATAGGTTTCTCATTCTTTGTCCTCCTTTCCTTCGTCCATTCTTTTATTCT
CTCTTCTCTTTCGTCTTGGCAGCTCCTTGTGCCGCAACAGACAGGGAATGCGTCGTCGGTTGATGAGGTAACGGGGATGG
CTGTGCAAAGCGGAACGCTTCATCAGCCCGTGTTCCCCATACTTCTTGTTCAGGGAGAAAGTCTGCCACACCAGAATGGA
TGCAGAAGTCCCTCCGAAGCCGATACAGATCCATTGATTGACACCCACCATATAGAGGATGACAAACAGCACGAAAAGGG
CAAGTAACCCTCCGGCGAAAATGAACAGATACTGGCTTTTGAGTCCCTGAAACTCCACCGAGCGACCGATTCCCTTGTTG
ATGGGATAGGTCTCCATAGGCTTAGAGGAAGAAACTTCTTAAAATGGTGGCTGCCACGATAAGGAAGATACAGGCTCCGA
ACCAGCTCGCGGCGGTCTTCGAGGTGTCGGGATCTCCGGACGAGAACTTTGAATAGACCTTTACCCCTCCGATAAGTCCC
ACGACCGCGCCGATGGCATAAATGAGTTTCGTGGCTGGGTCGAAATAAGACGTTACCATGTTGGTGGCTTGGTTGATACC
CGACAAGCCGTTGCCTTGGGCAAAGGCTGAATAGGCGGAGAGCAGCAGAATGGCTGCGAAAAGAAAATGTTTCTTGGTCA
TAAATCATTCTTGTTTTGTGTCGGGAGAGATGGATAGGCTCTCCCGACGGATGAATACTGTTGTTACTTTTGGATGTTAG
TGGTGGCTCTCTTGGGATCAGCCGTACTCTTTTTCTTTCATTGCTTGTTGCATTAAAGGGTTCATACTATTGGGACAAAA
CCATTCGGAAGGGGCGTTACGCCTTTTCGCCGCTGTAAAGCTCCTCGAAACGGGCACGGACGATTTCATCGATCGTGGCT
GAGCGTTTCGCATCGCTTCGGAGCGTTTCCATCAGGCGGGTTCCTTCCAACGCTCTCAGCGTATCGCCGGTACTCTGTCG
CTCTGCTTCGGTGTGGGCGTGGCGGTGAATGACCGACAAGGCTTCCAGCACCCGTTCAAAATCAATTCCCGTGGCATATT
CGCTTTCTCCCGATACGGGAAGTTCTTCCTCTTCTTCAAAGGATGGAGCATCCGAAGATTCATACACTAAAGGAATCTCG
TCTATGTCGGGCAGTTCATCTGGCTCTTCCGATGGTTCTTGTCCGTTTTCGAGGGCAAATATAGAAGCCTTTTTTGCTTC
TGCCTCGCCTTTTGGATAACTGCGTACTTGTGGCGTCGAGTGGCTTATCTTAAAGCGACTCTTACCGATGATTTCGGCTT
CACGGACCGTTTGACAAGGCTCTTTTGGGGGTGTTCCCTTCTTTCTTCTTTTCCTCTCATACAAGAGAAAAAGAAGCAAC
CACAAAAGGTAGAGCAAGAGAAGGACAAGGACTATTCGGTACATAGGCGTTGCAGGATTTCGTGAAGCTCATTACCTAAC
TCAATACAGAGCCTGCTCAACTTCCCTCCGTGGGGTGGGAAGAGGGTGCATACCCCTCTTCTGCGTTCGGAAAGCAGCGG
ACGATACAAACGGGAGTGGCTCAATGAGGTCTGCATCAAGAGGACTCCCGTTTCATCGGCAAGGGTGCGACAGCGTTCGT
CGGCTTCCTCACGTTCCCAAGCCTGTGTCATATTGCGAAGCAGGTAAAGCTCCTTGATATTGCCCTTGCCCATCGTCAGT
ATCTGCTCTCCCAAGATGTCGATGAAATGACGGACGGCTTCCATATCCATCGGACTGCCCGTAACGGGAAAGACGACGGC
ATCCATTGCTGAAAGCAGCTCCACCGTCCCTTCGGTACGCATCAATGGAGGGAGGTCGAAGAGGATGCAGCGAGGAGGAT
TGTCCGCACAGTGTCGCTCCACCCGGTTCAGGGCTTCCCGCGCCGGAGCGCAGATAATCGGATAAGGAGCATAGGATGCC
CGATGCTTCAGACGCATCAGGTTTTGATGATTCAGTTCTTCCGACTCTTGTTGCCGCAGACGGGCGATGGTATAGACGGG
ATGGTTGCAATCCACGACGGCGACATCGCATCCTCTGTGGTAATGCAGAATGCTTGCGGCAAGTACCGTAAGCGAGGTTT
TGCCGACACCTCCCTTGGGGGAAGCGATGGCAAGATAAATGGGCTTACTCATATTCTCTCCTTTCTTTGAATGGGTGAAT
ACTATGTCTTGATAAATCGTTTGTAATCGAAATTGCCTGACAGAATCTCTTTCGGAGCTTCTTCGGCAACGCGCTCCAGC
AGTTCGCGGACACGTTCCCCGGCTGCTTTCTTAATTGCTTGGAACATCGGGGAGTCGTGTATCTTATAGATGGTTTCAGC
GGCTTTCGAGGCTTCCTCTATCGGAGCATTCTTGCAGGAGAGGACATTACCCATTTGTTGCAGCTCTTCCGCGGTGATAC
TTTCCGAAAGAGAGCGGCTTTCACCTTGGACTTCCACCAATACATAATCCTCTTCCTCTTCGGGGATGGACGTAGAGGTC
TCTTCCGACATTCCCATTTCAGGCGTCTGTTCCTGTTGCTCTTCTTCGATGGGCAACTCGGCTAAAAGGATATTCTCCTC
TTGGGAGGGTTCCTTCTGGGGGATGCGGATGGTAACGACGAAATTCCCCTTGCCTCGTTCCCGGAAAAAGAGCCGCAATT
CACGGTAGAGTCTCACGGCACTCCGATAGCGTCCGTACAGGAAGCGGGCGACCTGCACGCTGCCGAGATAGGCTAAGCTG
ACCAGCAGCAGAATGACAATCACCTGCTTCATCGCTCGAAACGTTTACGGAATTGTTGTTCAAACAAGGCATCTATCTCA
TCACGGTGACTCTCTAAGTGATGCCGGAGAATATGTTCTACGAATGCCCCAATCGTCAGTTTGCCTGCGGCTGCCACATA
GACGATTTCGGAAATCTCTTCCTGTGTCTTTTTGGAAATGAACACGCCCTTTCTGTCTCCGATGTTCAGGGGTTGCAGAA
AGGTGGTTTCGTAATCGCTCTTCTCTTCCTGAAGGAGACCTGTAGGGTGTCCCTCGGAATGTTCGATGAGCGTGGTGGAG
TTACGGATAGTTACTTTTGAAGAGACGCTTTTTCGTTCTCTGCAGGACTCTTTGCCTGCCATTGGTCGGTTTGTTTTCTG
TTTCATATCACAATAATTTCTTGAAGTTCTTTTCACTTAATCGGTTGATTTCTTCCTTGTAGTCCTCCAAATGTTTGAGA
AGGATGTTTTCCACGTACATGCCCAATGTCATCTCCCTCTTTCGGATGAAGAGGACGATTTCCGACAGTTTGTCCTGCAA
CTCTTTGGAGATGTAGATTGCTTTGCGGTCATACAGGTCATTGCGGTGCATGAAGAGCGAGATGTAATCTCCTTTGGCGG
TATTCTTGCGACGTGTTCGGATGGGTAGTTGCGGTTCTTCCAAGACTTCTTCTTTCCGTGTTTCCGGAACAGACGTATCC
ACCTCTTCAATGCCGGGAGAGGGGATCATCTCGCTCTCTTTCTTTTTCATCGGGATACCCTGTGAAATCAATTCCCGGAT
AGCGACGGGATCTATCGCCCCTTTATTCTTCTCTGCCATATGCTTCAGGTTTTACGATGGACAAGATTTCCTCCACGAGC
TCTTTCAGACGACTGCCTCTGAGCAGCGTGCGAGAGGCGGGAAAGATAGTCGAACGGAAGAGGGTCGTACCCTCATCCAT
CACTTCCTTTTTGTAGCGGGTCGTATTGGGGACTGCCGTCTTCAAGACTGGAAGTCCCAACTCGGCAATGACCTTTTCAT
ACATCGCATAGAGAGGTGTCTTCTCTCTGCCGTCCACCATGTTCCAAAAGAGGTAAATCCCTTTGTTGGCAGTGTCTGTA
TTGTCGGTTATCGCCTCCTTGATGATGGCTGAAAAGCTCAGCGTGCTTTCCAAGGAAATACGGTCGGCGGAGATGGGGGT
GAAAATATAATCCATACCGGAGAGGGTGGTCAGCACACCGTCATTGTTGATGGTTCCGGGTAGGTCAAAAAAGACGAAAT
CCGTATCCGACTCGTGCGTTTCCAGATATTCCCTGACCGTATCCACGGCTGCCTCTGCCGTGGCACAAAGGATGGTGTAC
GTGGGCTTTTGCAACTCGGAGAATTGGGTGGCTGCCAATTCTTGCAGCGCGGGGTTGCGATCCACGCCCTGTGCGTCACG
CTGACGCATGGCAGTGATGCTGAATTGCGGATAGTCGCAATCCACCACAATAAGGTTGTACCCGCAGGCATAGTGCAGGT
AACTTGCCGTCAAGACCGTAAAGGTCGTTTTGCCGACACCGCCCTTCTGAGTGGAGAAGGCAATGAAAACAGGTTTCTTT
TTCATTTCATTTTCTGTTTAATGGTTCTACATATATGTGTGGAAAGGCGCATGCACGCCTTGGCTTGTTTCCTTGAAAAG
GCAGATATGGAAACGAGTCTGTGAGGGAATGAATCCCCGGACAGGCAGGCATTCCGATAAAGGAACACCGACCCGCCTTT
CGGGATATGTCCCTCCCTGTATAAGGGTGGAGCTATATGACGGGAGTCATACCTGCACACGTCCACCCATCCATACGTCC
ACACTTGTACCCTTGCACAAGGGTGTGAGGGGCGACGGGGGCAATAACTTGTACATATTCTCATTTCTATTTCCATTTCC
GTAATTATCTGTTCAAATGACTGCGGACAGGTTTTTAGACTTGGGTAGGCAGGTGTGTCCACCGACCCGCAAACAGCCGT
CCGACAGGGCAAATATAGAAGCCTTTATCCCCTTGTTTCTGCCCTTTTTGCTAACTGCGTACTTGTGGCTTCGATTTGCG
TATTTGTGGCTTCGTGAGAGGTAAGTGCTTTAGGCACAACGCTTAGTAACTTTGCACCCAAGCGGTAAGCCGAAGTCTTC
GAGGCATAAAGCGTTCTTTTTTGAGGGACTCGACTTCCGTCCTTCGCGGACGGATTTATTTGCGCCGGAGCAAATAGCAA
GATATGTCCTGCGTTACTCGAAATAAATTCGGTAACTCAGAACTCTTGCTCTTGCAGAGGGCTGAAAAAACTCCGAAGTC
GTTTTTTCTTGGAAGAGAGAATGCCTTGTCTTGAATGCCGGTGATGCCGTGAAACACTAAAATCCAAAGTAAAATGACAA
AGAGACATGTGGGGAGACCCCTGAAAAAAGAGAAAGCCAGCCATTGTTGCATGGTTCGGTTTACGGACACGGAGTTTGCG
CGTTTCCTGACGCTTTATGAACAGTCAGGTGTCCCGAACAGGGCTGTTTTCATCAAGGCAAGGGTCTTTGATGAGACTTT
CCGAGTGATAAAAGTAGATCGTTCACTGCTTGATTACTATCAAAAACTGACGACTTTGTACGGACAATTTCGCAGTGTCG
GGGTGAATTATAACCAAGCTGTGGTCGCCTTAAAGAGCAATTTCACCGAGAAAAAAGCCTTTGCGATGCTTGCCCAACTG
GAGAAACTGACACTCGAATTGGCGGCTGTCGGAGGCGAAATCGTACATCTAACCCGTGAATTTCAAGAGAAATGGTCGCA
AAGATAAACTATGGCAGTTCCCTTTACGGCGCGTTGGCGTACAATGGAGAGAAGGTAAATGAGGGCGTTGCCAAGATTCT
GGAGACCAACAAAGTGTTCTCTCCGGCTGATGGAACACACGATATATCCGCCTGTATGCAGGACTTTATGGCATATATGC
CGAGTCATGTCCTCACTAAGAAACTGGTTATACATATCTCCTTGAATCCGCATCCCGATGACAGACTTACCGATGAGCAG
TTCTCAGCCATCGCACGGGAGTATATCGAAAAGATGGGCTACGCTAATCAACCCTTTATCGTTTATAAGCATGAAGACAT
AGACAGGCATCACCTGCATATTGTCACCTTAGCCGTCGATGAACGGGGAAAGAAGATTAACGATGGCAATAATTTCTATA
CCAGCACCCGTATTCTCAAAGAACTGGAACAGAAGTACGGTTTGATCCCTGCGCAAATGCGGAAGGAAAAAGAAGTGTTT
CGCCTGCAAAAAGTCTGCTACGGCGACGGAGAGAATCTTAAAAAGCAACTGGTTTCGGTCATCAGACCGGCAGCGAAATT
CTACCACTGTCCGAGTTTTAAGGAATACCGTGCTTTGCTCTCCACCTACAATATATGTGTGGAGGAGGTTAAGGGAGAGA
TACGCGGAAAAACCTATATGGGACTTCTCTACTTTGCCACGGATGACAAGGGGAATAAAGTCGGAAAAGTATTTAAATCC
TCTCTCTTTGGGAAGTCTGTCGGATATGAAGCTCTGCAAAATAGATTCAAGGCGTCAAAGGAGAAACTGAAGGAAAAGCA
TCTTGCTCCTAAGACCAAAGCAATCGTAGCCGGAGCATTGAAGCGTTCTGCCACAAGAGAGGATTTCAGGGGGAACCTGC
ATCACAGGGGTATTGATGTCATCTTCCGAGAGAACGAGGAAGGGCGGCTCTATGGTGTCACCTTTATAGACCATAACAAC
GGCTGTGTCATCAATGGCTCGAGATTGGGCAAGGAACTTTCGGCAAACGCTATTGCCGAGTGGTTCGACCGTCCGCATCT
CGAACTCTCTGTTAATACTCCTCAAGGTGAAAATCAGTCTGCATCTCATACGCTCCCGTCGCAAGAAAATTCCTTCTTGG
GCGGTCTTCTTGATTTGCCTATGGAAGCCAACGGAACGGATTGGGAGGAAGAACAGTTCCGTAGACGGATGCAGAGAAAG
AAGAAACAGAAGAAGCCTCGGTTATAAACCGTATTTTCCATCTCTAAAGTGTAGAAAAACGAAGATTGTAAGATGTTGAT
TATCAGGAATTATCAGAGGTGTTAAATTCTCTTATAAGGGAATTAAAATTGTCCTATAAGACAATTTGAAAAGTCTTATA
AGACAATTTCAACAATCATAAAAGTAAGAACGAAATTAAACGAAAAACTATGCAACAAGAAGACGATTTGAGAGCACTGG
CGAAAATCATGGATTTTCTGCGTGCCGTAAGTATCATACTGGTGGTTGCCCACCTCTATTGGTATTGCTATGAGGCGATA
CGGCTATGGGGCGTGAATATCGGTGTGGTGGACAGGATACTGATGAATTTCCACCGCACGGCGGGGCTGTTCGGAAATAT
GCTTTATACCAAGCTTTTTGCGTTGGTACTGATGGGGCTTTCATGTCTGGGTACGAAAGGTGTGAAAGAGGAGCATATCA
CTTGGTCGAAGATATGGGCATTCATGAGCGCCGGCTTTGTCTTTTTCTTCCTCAATTGGTGGATACTTGCCTTGCCACTG
CCCATAGAGGCGAATACGGCTCTCTATACTTTTACGATAACCGTAGGCTATGTTTGTCTGCTGATGGCGGGACTCTATAT
GAGCCGACTCTTGAAGAACAACCTGATGGAGGATGTCTTCAATCAAGAGAATGAATCCTTTATGCAGGAGACAAGACTTT
TGGAAAACGAGTACTCGGTCAATCTGCCGACCCGATTCTATTACCGCAAGAAGTGGAACAGAGGGTGGATAAACGTCGTG
AATCCTTTTCGTGCGGTCTCCGTCTTGGGGACACCGGGCAGCGGTAAGTCCTATGCCATCATCAACAATTTCATCAAGCA
GCAAGTCGAGAAAGGATTTGCCATCTACTGCTACGACTTCAAATATCCCGACCTCTCTACGATTGTTTACAATCACTTGC
TACATCACTCGGAAGGGTATAAGGTTAAGCCGAAGTTTTACGTGATCAACTTCGATGACCCTCGTCGGTCACACCGCTGT
AACCCGATACACCCCGACTTTATGAGCGACATATCGGATGCCTACGAATCGGCTTATACGATTATGCTCAACCTCAACAA
GACGTGGGTGCAGAAGCAGGGAGATTTCTTCGTGGAATCGCCCATCGTACTCTTTGCCGCCATTATTTGGTATCTTCGCA
TCTTTGAGGGGGGTAAGTATTGTACTTTTCCGCACGCCATTGAGTTTCTCTGCCGCAAATACGAGGATATATTTCCCATT
CTTACCTCTTATCCCGAATTGGAGAATTACCTTTCTCCTTTCATGGACGCTTGGCTCGGAGGGGCGGCTGACCAATTGCA
AGGACAGATAGCTTCCGCCAAGATTCCCTTGTCAAGGATGATTAGCCCGCAACTTTATTGGATTATGACGGGTGATGATT
TTACACTCGACATCAATAATCCCAAAGAGCCTAAAATCCTTTGTGTGGGGAACAATCCCGATAGGCAGAACATCTACGGA
GCGGCATTGGGGTTATACAATTCGCGTATCGTCAAGCTCATCAATAAGAAAGGAATGCTGAAAAGTTCCGTGCTCATCGA
CGAGCTGCCCACCATCTATTTCAAGGGATTGGACAACTTGATAGCCACCGCACGAAGCAACAAGGTGGCGGTATGCTTGG
GCTTTCAGGACTTCTCACAGTTAAAGCGGGATTATGGAGACAAGGAAGCTGCCGTGGTGATGAACACTGTCGGAAACATT
TTCTCCGGTCAGGTGGTCGGCGAAACGGCAAAGACGCTCTCGGAGAGGTTTGGCAAGGTGCTTCAGAAACGGCAGAGCAT
GAGCATCACCCGTAGCGATAAGACCACTTCCATCTCCACACAGATGGACAGCCTGATTCCGCAGAGCAAGATTTCCACGC
TCACACAGGGAATGTTCGTGGGAGCGGTCGCAGATAACTTCTCCGAACGTATCGAGCAGAAGATATTCCACTGTGAGATT
GTAGTGGACAATGCGAAAGTTGCAAAGGAAACGGCTGCTTACCGCCCGATACCCATTCTGACAGACTTCACGAATGAAAA
CGGAGAGGATATGATGGAGCAGGAAATCAAGGCGAACTATGACCGTGTCAAGACGGAGGTGCGGGAAATCGTGGAACGGG
AGTTGCAGCGGATTGCCGATGATCCGGAACTTTCCAAACTACTCAATACCAAGAAATAACGGTTGTTTTTCTTGGCTCTA
AGGCAGATTTTTTGTATTTTTGAACACGCTAATTGATTACACTATGAATTGTTTTAATCATACCCAAGAACCGGCAGTTG
CCCAATGCTCAGATTGCGGGAAAGGACTATGCTCAGAATGTGCGGAAAGGTATCAGCCGATACTCTGTACACCTTGTTTT
CAGAAAAGAAAACGTAGTGAGATTTGGCGGAGCATCTTCAGTCTGTTGTTTCTCATCGCCTTGTTTGTCATAGGTTTCAG
ATGGAATTTCTTAGCGACCAAAGGTTTTGAGGAGATGAGATGGATGTCCGGATATGTGCTGATGGCGATATGGTCAGGCT
ATCTCTTCGCTGAGAAGTTCATTCCCTATAAAATGATTGCAGGAACAAACTGGCAGTGGGTATTTTACTATATCTTTAAA
CTCCTCCTCTTTGGCATCATAGGAGTCTTCACCGCTCCTTTCACCTGCCTGTGGGCTGTCTATAGAGTTATCAGGGCTTT
TCGATAGAACTTGTGGAAACCTTATAAGAAAAGAATATGAGTATGCATAATATATCGTTCACTTCGACAGAATACCAAAG
TTTCAGAGACGAGATAACCAAGCGCATTCGCTCCGCACAATACGAGGCGTTGAAAGCCGTCAATAAGGAGATGATAGCCC
TTTACTGGGAAATTGGCATGCGTATTACAGAACAGCAGACAGCACTCGGCTGGGGAAAATCTGTTGTGGAAAACCTTTCC
CAAGATATTCAAAAGGAGTTTCCGGGCATACAAGGATTCAGTGCGAGAAATATGTGGGATATGGCACGATTCTACTCTGA
ATATCAATCAAATGAAATTCTGCAACCATTGGTCGCAGAAATCAGTTGGACAAAACATATCGTCATTCTGACCAAGTGTA
AGGAGACACAACAGAGACAGTTCTACATCTTGGCAACCAAGAAATACGGATGGACGAAAGACGTGCTGATACACAAAATA
GAATTGAAGACGTATGAGAACTTCTTGCTCGGACAAAGCAATTTTGATACCACGCTACCCGAAAACATTCGTAATCAAGC
CGTCCTTGCCGTAAAAGACGAGTACACTTTGGATTTTATCGGATTGGGCGAGGGGCATTCGGAATATGAGCTGGAACAGG
CTATCATCAAGAATATCCGCTCTTTTCTGATGGAGTTCGGAACGGACTTTTCGTTCATGGGAAATCAGTACCGACTTGAA
GTGGATGGCAGGGAGTATTTTATTGACCTGTTGCTATATAACCGTCGCTTGCAGGCAATGATAGCCGTGGAGCTGAAAAT
CGGTGAGTTTAAGCCTGAGTACAAAGGGAAGATGGAGTTTTATCTCAATGTCCTGAATGAGACGGTTAAGTTGCCGCATG
AAAACCCTGCCATCGGCATCATCATTTGCAAATCCAAAAGCAGGACGATTGTGGAATATGCCCTCAAGACTTCGGCAATG
CCCATCGGTGTGGCGACATACAGCCTTTCACCCGAACTGCCCGAAGCCTATAAGGAACTGCTTCCGGCATCCGAGGATAT
AGCCAAGAAATTGGAACTGCTTATCAAAGAATAAGACAGAGGGAGATACTCCGAATCAGAGTATCTCCCTTTTGATTTAC
CGTTTCTTGAACTTTCCGCCTTTCAGGTCACTCTCCACCATACGCTTGTTCAGCTCCTCTCGGAGTTCATCAAGAAAATA
GGTGCGGCTGTCATCCTTGCGGCGTTTCATGTTCATATAGACGTTGTAGCAGTTCTTGATTTCTATACCAAAGATTTCGG
AAAAGGCATCTGCCAATTCTTCTATACCGATTTCACCATCGTTGATACAGTCACAGGTATCAAGTGCGTAGAGTAGTTCC
ACCAAGTCGGTTGCTTTACCTGTCCAACGAAGTTTCTCGGTTGGTTTGACGGGCAAAGTAGAAAGAAGCCCCTGCATCCG
CATCTTTAATAACTTTAACTCCGTATCAATGACACATAGTAGCTCCGACACATTTTTTCCCCTTTCCGTCCATCAAATAC
ACCGCTTGCAAAGTTTGTAAGCGAAAACGAGTATAGCGGAGAATACGAAACAAAGAGATGGTGTCGTCTTCTGCATCACA
TAGATCAATGATCCTCTTCATAAAGTTCTCCGATGCTTTTTGTTCTTGTTCATTTGTAGAGCAAGACGAAATTATCGTCT
TAAATTCTTCCGTTTGAATAAGTCTTAGCATAATCATATCTTTTATGGTTCAACATTGCAGATTCTCTGTTGTGAGATGT
GATTTATGACCTATCTCCTTATGAATTCGGACAGCAAAGAACAGTGTCATTAAAGTTGCAAAGACGTCGGCAATAGGCTG
TGCATAAAGCACTCCATTTAGTTCCCAATACGATGGAAGCAGCAATATTATAGGGATAAAAAACAAACCTTGCCGTCCGA
TGTTTAGCAGAAGACTTTGCCTTGCTCTTCCGATTGCCATATATAGTGTGGAATACACAAATTGGAATCCGAAAGTGAAG
AACATAATCGTATTGGCTCTAAGCGCAATTCTTGCTATTTCCTGCATTGTTTCGTCTTTACCGAAACAACTGATGATAGG
AGAGGTAAAAATGACTATAAGAATACTCCAGAGCACACAAAACGAGGTTGTGAGTATCAGAGAACAGCACACCGCTTCCC
TTAATCTTTGAAAATTGCCTGCCCCGTAGTTATAGCCTGCCATAGGTTGGAGTCCTTTTACAAATCCGAAGACCACGTTT
GTTCCCAATGTGACGATTTTCAGGACGATACCCACAGCCGCAACAGCCTCTGCCCCATATTTCACAGCAGCTTTCTGCAA
CAAACTGATGGAAAGGGTCTGGAGTAGTTGCAAAAAGAGCATAGAGATACCAATCTTAATGATGTCTGCGTATATTCTTA
TCGTGGGAGCGAACAAGGCAAGAGATACTTTTACCTCTGCTTTCGTAAGGAAACGGATGTAAATAGCTGTCGTGATGATT
CTTGAAAGAATAGTTGCCCATGCAGCACCTTCCACACCCCAATTGAAAGTGTATATAAACAAGGGGTCTAATGCAACATT
AACGATAGACCCGATGATCATTGCCGACGCAGATGTCTTCGACGCACCTTGTGAAACAATGATATTGGACATGGACACAT
TCAATGTCCCTATGACACAACTGATGATAAAAAGCCTGCCGTAGGATTCTGCCAAACTTATCATCTCCTCGTTTGCTCCC
ATGAAAAGTAGGATGTCCGGCAGGAACGCATTGCACACAAGGGCAATGAGAGCTGCCAACATCACAGAGGTAATCACTGA
GACGGAAGCGACCTGACTTGCCTTGACAACCTGTTTCGCTCCCAACAGACGGGATATATACACTCCACCTCCGACACCGA
ACATCAGTCCTATCCCAAGAAATAACAACGATATAGGGAAAACAACCGATACAGCGGCGACAGGAAGAGTTCCAAGACGT
GCAACCCAAAAAGTATCTACCACATTGTATATTGCCATAATCAGCATTGCGATGACAATAGGTATCCCCAATTTTGTCAG
GGCTTTCATCATACTTCCTTCTCGCAAAATATTCACAGCGTTGTTCATCCTTATAATCCGTATCTTTTTAAGTGAATAAA
GTTCGCTGCAAAGGTACGGTGGGATACAAGCTGTCACAATAGACGGACAATGGTAATGATAGCACTATTCGTGGTAAGTC
CTTCTGAAGAGCGTGGGAGAAACGCCTGCAACCTTGGTAAACAGCCGTGTGAAGTAGGAGTAATCGTTAAAGCCTAAACT
ATGTGCAATCTCTTTGATGGAATCTGTAGTATAGACCAATTGACGTTTAGCCAACAAAATAATCTCGTTTTGGATATAGT
GGCTCACACTTGTCCCCAGAACAGAATTTACAGCTTCATTCAGGTAGGCAACGGTAATGTTCAGCCGCCCGGCATAGAAT
GATGGCGAACGTTTGCTTCGGATATTGCTTTCCAACAAATCCCGAAATTCCCATACTATTTCCTTGTGTCTGGTCACTGT
CCCCTGCAATTTGGATTGAGCTATCGTTGCATTTACAATGTTCTCCACGACTAACCCTACAATGACGGTGGTCAGTCGCT
GAACGACTGCTTTGGCAGATGGATTTTCCATGCCACTCAGTTTGCAGTCAAGAAGTGATAATAATAGTTTCTGTTCCGAT
ATGTCGGATAGTTGTATTTGAGGGCGACCGTATCTCTCAAGCGTTCGTTTTTCCTCCTTATCCACCAATACCGAGTCGAT
AACCAGAAATTTTGCAGAAAGATTGGAAGCGTCGATGATACGATGCACCTGCCCGGGTAGAATGATAGCCAGACTTCCTT
TCCCGAAAGTGTATTCCTCGAAATCAATATTCAGACAGCATTGCCCACCCTCTATGAAGCCAAAGAAATAATAATCGTCG
GTATGAGAAAAGGCGTATCTGTCTGAAGATGCCGATGTCCGAGAGATGACGGTCTTCAGATAGACTCCGAAATCTGAGAG
TTGTGAACTTCTATGGATGGGTAACCGAGACATATATCTTTCGGGTATTGTTTTTTGATTATCAGACCTACAAAGTTAAT
CATAATAATGCAGAATAATGAATTATAAAGTATCTTTTAACTCGAACTACACATCAATACGATTAAAAAGAGAACTGATA
ATATGGAGGTATGGCTCAAGAACCATACCTCTTTTTTGCCACTTCTATCCATATCGACGCCACAAGTACGCAGTTATTTA
TAACCTATAACGCACACGGTTTCTTTGGTTTACTTTTGTCCGTGCACCGCTGTTGGTGCCATTAAATACATTATAATATG
GACGAAAAAATCAAAGACCAAGAAGTCCTTTTGGTCAAGGATCAGAAAGACGAGAATCTCAAAGTCGTCACAGGTACGGA
CGAGAAAGGCGGACTGAAAACCGTTCCGCCCACCGCCGAGCATGAACAGAGCTTCCTGAAGTTCGACAAGCACAGCAATG
CTTTGGAAAACTTCCTCTCCAACTTCATGCGTCAGTTCAAGCATCCCACACCGCTGAACTTCTTCAAAGTCCCCTTTGAG
AGTGCCGTTGCCAGCGCACGGGTTCTCTCCGAGATGCTCAAAGCTCCGGAAGTCCCCTCCAATAAAGAGATGCTGGATTC
CGCCCGTGTCAATCCTTCGGACTATGCAGGGGAGCAGAAACAGCCGTTTCAAGGTATTGATCCCGACAAGGTGAAGTGGG
AGCAGTTCGAGCAGATGGGCGTAAGCCGTGAGAGTCTCGAAAAGGGCAAGCATCTTGATGACCTGCTTCAATACAGAAAG
ACTCCACTTGTTCCCATCAGTATCAAAATCGGGGAAGTTTCCCTCTACACCGATGCCCGTCTTTCCCTGAAAGCCTCCGG
AGACGGTATGTTTATCCCCGTCGTCCACGCCATCCGCAAGGAGCCGCAATTGGAGCGCGAGTTCTTCGGGCATACCTTCA
CCGACGAGGACAAGAAAGCCCTCAGAGAAACGGGCAATCTCGGTCGCACCGTGGAGCTGACCTTCCCCGGCAAAGATGAG
CCGACCCGCAGTTTCGTAAGCATCGACCGCCTGACCAACGACATCATCGCCCTGAGTGCCGACCGGGTACGCATCCCCGA
TGAAATCAAGGGCGTGAAGCTGAGCGATGAGCAGAAAAAGGAGTTGTCGGAAGGCAAGAGTATCTACGTGGAGGGAATGA
CATCCAAAACGGGAAAGCACTTCAATGCCAACCTTCAATTCAATGCCGACAAGCGGTCGATTGAATTTCGTTTCGGCTCT
TCCAAGCAGGAACAACGCCAAAGACAAGCTCCCGAAGGACAGGAACAAACGGAGCAGAAAGAACTGCGTGTCCCTAAGAA
GATGTTGGGACGTTACATCTCTCCCGAAGAGCAAGCGAAACTCAAAGCAGGTCAGACGGTCTATATGACCGGGCTTATCG
ACAAGAAGGGAGAGCCTTTCAATGCCTATGTACGTCCGAACTTCGAGAAAAACAAGTTCGACTTCCTCAAATGGAATCCC
GACAAATCCCAAGCCAAAGAAGTTACTCCAGACAATGCTTCCCGCACGCAAGTCGCCGTCAATTCCGAAGGCAAGACCAA
CGAAGCTACCAAGCATGTGAAGGAGCCGCTCAAGCAGGGACAGACAGAGCCTACCACGGGGCAGGAACAAAAGCAAGAAG
AGAAAAAGCGTTCCAAGGGAATGAAAATGTAATCCGCCACCACTAATATCCAAAAAGTAAGAACAAATGAAAGTCATCAT
AGCAGAAAAGCCGAGCGTAGCTCGTGAAATCGCCCGTGTCGTTCGGGCAACCAACAAGAAGAATGGTTATATCGAAGGAG
GCGGCTATGCCGTCACGTGGGCATTGGGGCACCTGATAACGGCAGCCATGCCCGAAGTTTACGGCATCAAAGGTTTCCAC
AAAGAGAACCTGCCGATTCTTCCTCCCGTCTTTACCCTTATTCCCCGCCAAGTCAGGAGCGGTAAAGGCTACAAGGCAGA
CCCGAGTGCCGTTGCCCAGCTCAAAGTCATTGAAAAACTCTTCAAAGCGGCAGAGGGCATTATCGTAGCCACCGATGCAG
GAAGGGAAGGTGAGTTGGTCTTCAGGTTCATATACGAGTATCTCGGCATTGCCAAACCTTTTGAGCGACTATGGATCAGT
TCCTTGACGGACAAAGCCATCAAAGAGGGGCTTGCCCGTCTGCAGAACGGAGCGGCGTATGACAATCTCTATTATGCCGC
CCGTGCCCGCAGCGAAGCCGACTGGTTAGTGGGCATCAATGCCACCCAAGCCATATCCATTGCGGCAGGAAGAGGCACTT
ACTCCTTGGGCAGGGTACAGACTCCGACCCTCTGTATGGTCTGCTCCCGTTTCTTGGAGCATAAGAAGTTCGAGCCGCAG
CCATTCTGGCAACTCAGCCTTGCCGTAAAGGAGGGGGATGAGAGTTTCCGTTTCTCCTCCGCCGACCGCTGGTTTGATAA
GACAGAAGCCACCGCCTTGTATGATAAACTCAAACAGGCTCCTTATGCCACCGTGGAAACGATTGTACGCAAGGAGGCCA
GACAAGAGCCACCGCTTCTGTATGATTTGACCACCTTGCAGAAAGAAGCGAACAGCCGGTTCGGCTATTCGGCGGAACAG
ACCCTTTCCTTGGCACAGAGACTCTACGAAAAGGCATACATCACCTATCCACGAACAGGCAGCCGATATGTTCCCGAAGA
TGTCTTTGCCGAAATTCCTGCTATGATAGCCTTTTTGCACGACCATCCCGTCTGGGGTGTCCATGCCCGCCGACTGACCG
AACTTAATGCGCATTCGGTGGACGGCAAGAAAGTGACCGACCACCATGCCCTTCTCATCACGGGCAAGAAGCCGATAGAC
GTGTTTGGAGACGAGGCGGTCATCTACGATATGATAGCCGGACGTATGCTCGAAGCCTTCTCCGCCCGTTGCGTGAAGGA
TATCAGTACGGTTACTGCCGTCTGCGAGGAGGTGAAGTTTATTCTCAAAGGTGAAATCATCAAGGAAGAGGGATGGCGTT
CCATCCTCAAAAACAGCAGGAAAAAAGACAAGGAGCAGGCGGAAGCCGAAGAACGGGAAAGTCGGGAGAATGGAGAAGGC
ATCATCATTCCCCAATGGGAGGAAGGCGGACAGCTTCCGCTCTGTGCCTGTTCGCTGGCACAAGGAACGACCAAGCCCAA
GCCCCTGCACACGGAAAGTTCGCTGTTGGCAGCGATGGAGACGGCGGGCAAAGAGTTGGAGGACGAAGAATTGCGTGCGC
AGTTCAAGGATTGCGGTATCGGCACGCCCGCTACCCGTGCCGCCATCATCGAAACTCTCTTTGCACGCGAGTACATGGTG
CGCCAAAAGAAGTCGCTCGTCCCTACTGAGAAAGGACTTGCCGTCTATTCCATCGTTAGGGAAATGAAAATCGGTAATGC
CGAGATGACCGGACAGTGGGAAGCGGACTTGGCGAAAATCGAACGGGGAGAATTGAAAGAGCGGGACTTCCGCAAGGGCA
TCGAAAGCTATGCCACACAGATTACCGACGAACTGCTCTCTTCCAAAATCCTCTTCCCCAAGAAACAGAGCGACATCCAT
TGCCCCAAATGCGGTAAAGGAACACTGGTCTTCTATCCCCGATGTGCCAAATGTTCCGATCCCAATTGCGGGCTGACGCT
TTTCCGTAGCGTGGCAGGCAAAAACCTCACGGACGAGCAACTGACGCAATTGGCGGTGAACGGGGAGACAGGTATCATCA
AGGGCTTCACCTCCAAAGCGGGCAAGAGCTTCGAGGCTTCTCTCTCCTTGGACGGAGAGTTCAAGACGGTCTTTGTCTTC
CCCGAACGCAAGAAACCGGGCAAATCCCGAAGGTAAATCCCCGTAAATTGCTAATTTTGCCACTGAATGATGCGGTCATA
AACAATCATCTTGTTTTTACTGCGGATTTTAGTGGTGGCACTCGGCGGGGACGTCGAGTGCCTTTGCATTATATACCTCA
CTAAAATCATTCAAAATGACAGCCATTCATTTTTCATACTACGAGCTTTCCCTGCTCGCTTTTCTTCGGGAAAGCCATCC
CGAAAAAGCCGATGACATCCCTTTTGTCAAAGAACGTGCGGCAGGTGCTTCCGAAGCCTATGCCGAAGCCTTCAATGCCG
GACTTCCCATAGCCGAATGTATTGGCATCGCTAACAATACGCTCTATGCGGGTCTGCACTTTTCCCGCCACGATACCATC
TCTTCCGTTCTTTGGAACGAGTTCTCTGCTGAAGTGCCGCTTGAAGCTGTCAGGGAGACCGCCATCCGCCTGCGCCCGCT
CTTAGAAAGCATCTTCGCCAAGTATCCTATTTCGGACGAGTTCGCCTATATGCCCGAATACAACTCCCTCTATACGGAGA
TTACGGGTTTTGTCCAACTAAAACTGGAAGAAGATGGCATACTATAACAAGAAGGAGCATCTAAGGGCGAACATAGAAGC
CATAAAGACCATCTTTGCCCTGCATCGGGAACAACGCACGGCAACGGAGGAGGAAATGGAGGTGTTGCGGGCTTATACGG
GCTTCGGCGCATTGAAGTGTATTCTTTCTCCTGCAAACACGATGGAGGACATCGCCCGATGGAACAAGTCGGAGTTGGAG
CTATTCCCCTTGGTGATGGAACTGCATCGCACCATTCGGGATAACACCACCTCCGAATCGCAATACAAGAACTATATGCA
GAGCCTGAAGAACTCCGTGATGACCGCTTTCTATACTCCTGCACCCGTAGTACGGGAGATTGCCGCTTCCTTACGGGAGG
CAGGCATCGTCCCCCAACGCATCCTTGACCCTTCGGCAGGAATGGGCGAGTTCATCCGCTCTTTTGACGGCATTGCAGCC
GAAGGACATACAACTTTCGGTTTCGAGAAAGACATCCTTACGGGACAGATGCTCTCCGCTCTGCATCCCGAAGACAAGAT
ACGCATCCGAGGTTTCGAGGAAATCGAATCCAAGCTCGGAGGTTATTTCGATGTGGTCAGCAGCAACATTCCTTTCGGAG
ATGTGGCCGTCTTCGACCCTGTTTTCAGCAAGACGGACGAACCTGCCCGAAAGGTCGCCCGCATGTCCCTGCATAATTAC
TTTTTCATCAAGGGTGTGGATATGCTCCGCGAGGGTGGTGTGTTGGCATTTATTACCTCGCAAGGAGTTATGAACGCACC
AACGAACGAGCCTGTAAGGGAGTGGCTGATGAACCATACCCGCCTTATTTCGGCGGTTCGCCTTCCTAATAATCTCTTCT
CGGAAAATGCAGGGACGGAAGTGGGTAGTGACCTTATCGTCCTGCAAAAGCAGAGCAATAAGACAAGTCTTACCGAAGAG
GAAAAGCGTTTCATCAAGAGCGAGAAACGCCCCAGCGGAGTATTATTCAACACCTATCTGCGAAGTATGTCACAAATCGT
ACATACCGAATGGAAGCAGGACACCGACCCTTACGGCAAGCCCGCCATCCTGTTCCATCACGAGGGCGGAGCGGACGGCA
TCGCCACCGATATGGGAAAAATCCTGCGGGCGGATTTAGCCAAACGCTTGGATATGGCATTGTACCAAAAGCATATCTCC
ATTCAGGAGCAGCCCAAAGTTGCCGTTTCTCCCGAAGTCAAGCAGGAAGAAGCAACGCTTACGCCTGCCGCCTCGACAGA
GGAGCAACCGCACCAAAAGGCGGTGCAGCCGAGAGAGGAACAGCCTGTGGAGCAAGCCCGAAGCAGTGTCACACCACAGG
TACAACTGCTCGACCTTTTCGGCAATGTTATCCCGGAAGAAAAGCCCAAACGTAAAGCTGCCACAAAACAGAAGCCTGTC
GCTTCACCTCCCCCATTTTCCGAGGCTTCCCAAAGCGGCGAGACGGCACACGGACTGGAAGACACGAACGATCTGTGGTG
GCAACAGGACAAGGAGAAAGGGATGCAGCAGCGTCCCTATGAGGGCTTATGGCACGAACACCTCAAAGAGGGGTCTTTGC
TGGCTTCGGACTTTCAGGTCGGAATGCTTGTCCGTGATATGGAGGACAACCGCATGTTCCAGCCCATAGACCTCCCGTTC
CAAGAACGACAGAAAATGTTGCTCTACATAGACCTGCGGGATGCCTACCACGCCCTCTATGATTATGAAGCGGAACGCAA
GGTGGCGAATGAATCCCTGCGACAGAACCTCAATGAACTGTACGACCGTTTCGTGCGGCAGTACGGACATTTGAACGACC
GCAAGAACCACGAGCAGATCCTGATGGATGCCGGTGGCAGGGAAATCCTCTTCTTGGAACGGAAGGTGGATAAAGAAACG
CTCAAAGCCGATATTTTCCATCAGCCCGTTTCTTTCAGCCTGCACGAAGTGACAGAGGTGGGCAATGCCCAAGAGGCGCT
CTCGGCTTCACTCAATAAATTCGGAGCGGTGGACATCGAGTATATGCTCTCTTTGCTTCCTGACATCTCCGAAGAAGAGA
TGCTCTTCGAGCTGCACGACAGGATTTACTACAATCCTTTGGAGGGAGAGTATGAAATCGCCGAGAAGTTCATATCGGGC
AATGTGGTTGCCGCTTCGGAGCGTATCGGACAATATCTATTGGAGCATCCGGAGGACACAAGGGCGCAAGCCTCCTTGCA
GGCACTGAAGGATGCCATTCCCGAACCGATACCCTTCGTGGACTTGGATTTCAACTTCGGGGAGCGATGGATTCCCGTAA
ATCTCTACTCAGACTATGCCTCGTACCTCTTCGACACGGAGGTGATGATACGCTACAATTCAAGTGCGGACGAATACTCT
GTGGAGGCACGGATGCACAATGCCAATATCTGGGACAGGTTCTGTGTACGGGGGCAACATCGTCGCTACGACGGCATTGC
CCTGATGAAGCACGCCCTGCTGAATACAACGCCCGACATCACCAAGAAAATCATGGTCGGCGACAAGGAGGTCAAGGTAC
GGGACACGGAAGCCATACAGATGGCAAACGCTAAAATCGATGAGATACGAAACGGCTTCACCGATTGGCTGAACGAGCAA
AGCGATGAGTTCAAGCAGCGGTTGGAGAAACTCTACAATGACACTTTCAATTGTTTTGTGCGTCCCCAGTATGATGGTTC
CCATCAGACATTCCCCGACCTCAACCTGAAAGGCTTGGGCATCGAAAGCCTGTACGATAGTCAGAAAGATGCCGTGTGGA
TGCTCAAACTCAATGGAGGAGGGATCTGCGACCATCAGGTGGGGGCAGGAAAGACGCTTATCATGTGTACCGCAGCTTAT
GAGATGAAGCGGCTCGGCTTGGCGAACAAGCCGATGATACTCGCTCTCAAAGCCAACGTGCAGGAGATAGCACAGACCTT
CCAAACGGCTTACCCGAATGCCAAGCTGCTCTATCCGGGCAAGAACGATTTCACGCCCGATAAGCGGCAGCGGATTTTCC
ACGACATCAAGAACAACAACTGGGACTGCATTGTCCTTACGCACGACCAATTCGGTATGATACCGCAGTCGGACGAGATA
CAGCAGAAAATCCTTCAGGACGAGTTAGACAGCGTGGAAGAGAACTTGGAGGTTCTGCGTCAGCAGGGACACAGTATTTC
CCGTGCAATGGAGAAAGGACTTGTCAAGCGGCAGATGAACTTGCAGGCGAAGCTGGATGAAATCAAGTTCAAGATAGAGA
ACCGCAAGGACGATGTAGTGGATTTCAAGACGATGGGCATCGACCACCTTTTCGTGGACGAGTCGCATACGTTCAAGAAC
CTGATGTTCAACACCCGCCACGACAGAGTGGCAGGATTGGGCAACAGCGAGGGCAGCCAAAGAGCCTTGAATATGCTCTT
TGCCATCCGAACCATTCAGGAGCGGACGGGGAAAGACTTGGGAGCCACCTTCCTTTCGGGGACGACCATATCGAACTCAC
TCACGGAGTTGTACTTGCTGTTTAAGTATCTGCGTCCCCAAGCCCTTGAAGCACAGAACATCAAGACCTTTGACGCGTGG
GCTGCCATCTTCGCCAAGAAGTCGGTGGACTATGAGTTTTCTGTTACCAATGAGATTGTACAGAAGGAGCGTTTCCGTTA
TTTCATCAAGGTGCCGGAGTTGGCGGCGTTCTACGCTCAAATCACCGATTATCGGACGGCAAAGGACATCGGCATAGACC
GCCCCGAAAAGAATGAGATTATGCACAACATACCGCCTACACCCGAACAGGAGGAGTTCATCGCCAAATTGGTGGAGTTT
GCCAAGACGGGCAATGCGGAGTTGCTCGGACGCGCACCGCTCTCCGAAAGGGAAGAGAAAGCCAAGATGCTCATAGCCAC
TGATATGGCAAGGAAGATGAGCTTGGATCTGAGGCTCATTGACCCCGACAAGTACGGAGATCATGTGGATAACAAGGCTT
CCCACTGTGCCGCCAAGATTGCGGAGTACTACCGGAAGTTCAATGAGCAGAAAGGAACGCAGTTCGTGTTCAGTGACCTC
GGTACCTACAAGCCCGGAGAATGGAATCCCTACTCGGAAATCAAGAGAAAGTTGGTGGAAGACCACGGTATCCCCGCTCA
GGAGATACGCTTCATTCAGGAAGCCAAGACCGACAAGGCACGAAAGACGCTCATCGCGGGAATGAATGAAGGTTCAATTC
GAGTGCTTTTCGGTTCTACGAGTATGCTCGGTACGGGTGTGAACGCCCAGAAGCGTGCTGTCGCTATCCATCATTTGGAC
ACACCGTGGCGTCCTTCTGACTTAGAGCAAAGGGATGGACGAGCCGTGCGTAAGGGAAATGAGATAGCCAAACTCTATGC
AGACAATAAGGTGGATGTTATCATCTATGCGGTGGAAAAATCGCTTGACAGTTATAAATTCAATTTGCTGCACAACAAGC
AACTTTTCATTGAACAACTTAAAAACAACCGTATGGGCAGCCGTACCATTGATGAGGGGAGTATGGACGAGAAGTCGGGA
ATGAATTTTTCCGAGTATGTCGCCATCCTCTCAGGAAATACCGACCTGCTGGAAAAGGCAAAATTGGAAAAGAAGATTGC
CGGCTTGGACAGTGAACGGCAGGCGTTCATTCGCAGTAAGTCATCCTCCCGAAGCCGATTGGACGAAGTTGTACGGACGG
TGGACGGAAACAAGGAACTGATTGCCCGTTTCCAAAGTGACTGGGATTTGTACCAAAGCCGTGTGCAGAAAGACAAGGAG
GGTAACATCCTCAACCCGATAACGCTCAAAGGGGAAGAAGGAAGCGCCCCGAAACGCATTGCCGCCAAGCTCGCGGAAAT
CAACGAGAAAGCCTGCACACGGGGAGAGTATTTCAATATCGGAACGCTCTACGGGTTTAATCTTGTGGTCAAGACGGAAT
CCTCCTCCAAAGACCTTTTCGACCTTTCACAGAACAAGTTCTTCGTGATGGGAGAAAGTGGAATGAAGTACAGCTACAAC
AACGGCAGGATTGCGGCAGACCCGCAACTCGCCAGTATGAATTTCCTGAACGCCTTGGAGAAGATACCCGGCTTGATTGA
GAAGTTTAAGGCGGACACGGAAAAGATAGCCAAGGATATTCCTGTTTTGCAAGAGGTCGTGAACGGATCTTGGAAGAAGG
AAGAGCAGCTCAAAGACCTCAAAACGGAACTTGCTGCCCTTGACCGAAAAATACAGCTCTCTCTAAAGCCCATTGAGCAG
TCGGAGAGTACGCAAGAGGAAGTGGAAATGATGCAGGATGGCGAAAGAAAGGCGGAAGAATTGGAACGGTCACGTCCGAT
TGAGCCGACTGTCGCCGCCCCCTCCGTCAGCACCTCTGCGGCTCAAACCGACAGACCGTTGGAAAGCAGCGGGCAGAGTA
TCTCCGCTACACAGCCCTCTATGGACGGACTGCCGCCGTCTCTGGCAGAAAAGGTGTTCGTTGTCAGACCGAAGATATAA
AACAAAAGGACGAACTACATATTGTTGTAATTCGTCCTTTTAGAATTTATACCATTTCAAAACAACTTCAATTTGGATTG
TTGATATAAAGTCATTCCGGGAATATCATCATACATTGCAGCTAATTTATTCCTAAGTCCAAACATTCGTTTCTCAGCAG
TGTCAACAAGTTGATCAAAGTCTGTCAAGAAGATGCTTCCTTCATCTTTAGAACCTGCACGATACTGACGTTGTAACCCT
TTTGCCACTTTATCTCCTACGACAAAAGCTGTTATTTTTGCAGTATTAATTCCCAATGCAATCAAACTGTCTACATAGTC
AGTAGCTTGATTTCTTTCTTTACTTGTTATTTCAAAGCCTCCTCGTTTTAATTCAACTATCAGAACTTTGGTTATTGTAG
CTAGCTCATTATCACCAAACTCTTCTACACCTGTCATGGAAAGAGAAGTACTATCAGCTAAAACGACAAGGTCTGGTCTT
CTATTTGTTTTTATCCCGACTTCATTCTGAACATCCATTTTGAACAGGCTTCTCATTACAGTCTGAAGTTGCCTGTTAGA
GGTATATTCTGGGGTGTCATATTCGGGACCGAAGAGCCATCGGGATTCGGTTACAAGAGGATGCAAAACATGTAATTCAT
CCGTGTCCTTTTCTTTAGAAAGTTTTCTTATTGCTTCAATAATGGATAGGCGTCTATCAATTTCACTCAATACGGTGAGG
GCATCCTTTACAGACCACTTATTGAGTATCGTATTAAGACCGGTAATATCTTCTTCCGTAAGTTGAGAGAGCTTCATTAA
AAGCTCCTGTCCATTTTTCGATGATTCTAAATTTAATACAGCTTCAACGGCAATAGATATTGTTTCTTTAGTTGCTGTCG
GAGAATTTATCGAGATATTCTCTATAATCTCATCTACCTCATACTGGGCTAATGGAGAGGCATCTTTCAATTTGGCTGCC
AATTCCTGTTTTACAATAGCCTTTGTTTCTTCTAAATTAGCTTTTGCCGTTTGTTCAAACATTATATTCACATACTCCGA
AACAGTTTGATATAAATTCTCTGTTTCTTTTTTATTTTTGAAGCCACTCCAATCCTCTTTAACTAATTCTGCTAATTCAT
TACTCTGTATAACGATAGTATACCTTTTTGCAAGGGCTGTTCGACCGTCTAAATAGAAAATCGTTCCTAATCCCCATGAC
GGAATACCTATTAAACGACCACTTTCCCAAAAAGCAATTCCTTGATAGATGCTTTTGCGAGAAGATTTCTTTGAATCTAT
AAAATTCGCGGTAATGCTGTATCCATCAGATGTTTTCAATTCTGTTGTATCCAATAAACCATCTAATTGGTCTAAAGAGA
GTTGCTTTTTATTTACCTCTATTATGAATTCGGGATCATGCAGGAAACGAGAAGAGATTATTTCTCTGATTTTATCAACA
TTGGGAAGATTTCTATCAACTTGAACTTCTAGCCTTGTGCCATGCTTTGAAGATGGAGAAATATTTTGGTTAGTGACAGA
GATAGCTTGTCCTTGTACTTTAGTCGATACAGTAAGAGAAAGTTCTTTCCCATTTTTTGAAGTAATAACATGATATTCGT
CATTAAAGCATAAGAGGCTATGTCTTCCGATACCATTGCGACCATAAGCTATACGAGGGCTTCTTTTCTTATTATCCGGA
AATAAAACCTGTTTTCCTTGACGTAATAATTTGTTATATCCCAATGTCATCCAACGTTCTTGAAATTCTTCTGCTGTTAG
ACCATTGCCATTATCTTCTATTACGAGGAGATCTCCATATTCGTCAGGAATAAAGACACTTACTTTTGTCGCTCCTGCAT
CCCAAGCATTTGCAACAAGTTCTGTCAATGCAATGTCAGCTTGACTGGTAATACTACTGTTCAACGTTCTGACAAGGTAA
TCATCCTCGAAAAGAGAACGGTATATGTGTTCCGAATTCTTCTGCATTATATCTGTTTATAGTCATTATCAACTAAAAGG
TCTCTTGCCTTTACTTGCAACACTGCGGAAATCCGATATAGCATCTCAAGAGAAGGCTGCTGTCGATTGCAGACATATGC
ATTCACTGTGCTGAAACTTTTATTGAGCTTCTCTGCCAGCCATTTTTGAGATATTCCCTTTTCTCCAAGAACGTCTTTTA
TTCTATTCAATTTCATCTTCGTAAAAAGCACGAGTATCGTATATTCTGCTACAAAAATAGCGAATTATTTCTGATGTGCC
TAATTTTTGGAAGTAAAATCTTCTTTAATACAAAAACGACTTGTCATTACGACAAAACGGGGGCTTTGCTGTTGAGTATA
ATCCGAAATTACGTGTCTTTGGGAGGTCTTTTCCTTTTTCGTTTGAGATTCTCCGTAAAATGGGCTTTCATAAAGGTAAG
GATTTCCGATTCCAAATACCACGTCTTGTGGTAAACGATGTGGAAAGGAAGCGTACCCGATGCCCGATAACGTTGCAGGG
TACGCTTGCTGATTTGGAGCATCAGGCAGACCTCTTGGTTATCCAGCAGAGGTTCTCCATCTATCATCGGACGTTGGGGT
ATGTCGGCAGTCGTTTGTTTCAAGTCATCGAAACGCGTCATAATGCGTTCCATCCATTCAAGAAAGGTCTCTCTATCCAA
TAGTTCCATCCTTAATCCTCCTGCTTTTGAGTTTGAAATTGTGTCGTAGCTCTTCCATATTTTTCGGGTTACAATAGAGG
CTTCTGTTACGTATCGCCTCCTCAATGTCGTGCAGGTAGTAGTAGCAACGCCCATAAATCATCTTGTAGTTGATTCTGTC
CGCACTGCGCATACGCTGGAGGGTACGTTTGCTGATACCGAGGATCTCGGCTAACTCATCATTGGTAACAAGGCGGTTCT
CATACTCTATCTTTGCCTTTTCCTCTTTCTCCACATACCGGAGGATTTTCTCTATTTTGCCCATCAGTTCGTGGTAGGCT
TTGCTTTCGATTGTTATGACATCCATGACGCTTTGAATTTGATTATGCTGCAAAGTTCGGGAGTTAAAACCGTCCGGATT
GTATGCTAAATATGTACTGAATAGAGATTTTTCTGTCTGATTCCAAAAGCATACGACAAAAGCATCCATATTGAAGCCAC
AAGTACGCAGTAAAGGAAATGCTGGTTTAGAATGCTTCCTCCGTAAGTACATTTGCACAAAGTGTAACATTAAAACGGAC
AAGAATATGGAAGTAATAACAATCGAGAAGAAAACGTATGAAGCCATGATGGAGTGTTTCCGCATTTTGACCGCCAAAGT
CGATGCCCTGTGTCGGGAGTGTGACGAAAAGCGTATGGGCAGGTGGCTGGACAATCAGGATGTCTGCCAAATCCTGAACA
TCAGTTTGCGTACCCTGCAAACTTACCGCAGCAACCGGATGCTGCCCTATACGCAAATAGGGTATAAGATGTTCTACAAG
CCGGAGGATGTCGGGAAACTGCTCGAACAATCCTCCGCTTTATGACCAATGAATAGTATCACCACTAAAACCGATGCAAA
ATATGGACAACGATGTAAAGACCAAGAACAACGAAGAGATTGCGCACTTTCTCAACGCGAGCGACCGTATGATAAAGGGG
ATAGATGTCCTGCGGAAAAAGAACAGACCTCTGCTTAACGGGCATCGCTATCTGACGGACGATGAACTGTCCCGCCTGTT
GCATATCAACCGGCGCACGTTACAGGATTATCGCAACATGGGAAGAATCTCCTTTGTCAAGTTAGGCGGAAAAGTACTCT
ACCGGGAAGAAGATGTGGAAAAGCTGTTGCAGGAGAATTACCGTCCTCGGTTTGAGAAGCCTTGACGGAGAAACAGGCAG
TAAGAAACATTTTTCTTACTGCCTGTTCTCATATTCAGTTGTACCATCCTCCTTTGCCATAACACACAAGTAATGGAGGA
CTTGTTCTCTTCTTTTCGGTCAGTCTTCCGATTATCCATTGACGGAAACTCTTTGCCTGTGGAGAAGCAAAGCGAAATGA
CAGCATCGTAATCATTTCAAGGTTGTATAAATCCACCGAACCATCCCTAAACAATAGCGTTTGCATTACCTCATCTTCCC
TGAGCAAGCCCTCTTTGAAGATAGACTTGATGTGGCTGTTTACCTTGCTGGAGAATACGCCGAACAAGGAGGCTATTTCG
CAAGCCGACATCCAAACGGGAGTAGCCGTCGGGATATGTACTTTTCCCTTCTGTCCAATGGTTATAATTTCTCTTTTCAT
AGCTCTTCTCCTTATTATATAGTAATCCCATTGAACTGCTCTATCTTACTCAGTTTATCGGAAAGTGCCGCCATGTCCCG
ACTTTCCTTTTCGTGGGTGATTTTGGCATAAATCTGCGTGGTGCGGATGTTCGTATGTCCGAGCATCTTGGAAAGGGTTT
CGATGGGAACGCCGTTGGTCAGACAGATTTCCGTCGCCATAGTGTGGCGGCTGGTATGCCACGTAATCTCCTTTTCAATG
CCACATAGCCCGATGATTTTCTTGATGTTCTTGCAAGCGGTTATATACTGTGGAACGGGTAGAAGAAAGTTTTCCTTTGC
CATGCCATCGTATTTCTCGATAATCTGCTTCGGAATATCCAAGAGCATGATATTGGACTCCACACCCGTCTTTTGTCGCT
TGGTCATAATCCAGAGTTTCCCATCAAAGGAAGTTTGAAGGTTGTCTTTGGTCAGGTTCTTCATATCTGTAAAGGACAAG
CCTGTAAAGCAACAGAAAACATACAAATCCCGAGCAAGTTCCATTGACTTGCGTCGGAATTTCAAATCCAATAATTGGCG
GATTTCATCCTTGGTCAGATAGTCCCTGTCGGTACTCTCGGCGGATATGCTGTAATCCACGAACGGGTCACGAACTATCC
ATCCGTGATTCTGGGCAATGGTAATCATACGGCGCAGGGGCATCATGTAAATCCATACCGTGTTGTTACAGCATTGCTTT
TCGGTGCGCAGGAAGATGTCAAAGTCGGTAATGAAAGCCGGAGTGAGTTCTTTCAAAGCAATGTCGCTGACACGGTAGCG
GTTCTTGATGAACTCCTCCAGATGCTTATAGACCGTGCAATACTTGTGGTAGGTGGATGGGCATCGCAAGCCTGCATCGA
CCTGTTTGAAAAAGTCCTCATTGTGCTGGGCAAAGACTTTCAGCAAGGTTTCATGCCGCATTTCCAAGCCCAAGAAAGCG
TTCTTCACTTTCTCGGCAGTGACATAGTTATCCCGCTCGGCTATCTCCTTGTATTTGGCATTGATGCCGACACGTATCTT
GTCCAAAAAACGGTTGGTTTCCAACGCAACGGCACTTTTTCCCGAAGCTCTATTGCTCTTGATGTCCCACAAATCAGGAT
GGATATCGCATTTGCAACTGAACTGGGCAATGGTGCCGTCAATGGTGATACGACACATCACGGGAACGGAACCGTTCTTC
TTGGGAGCGTTCTTTTTGAGGTAGAACAGAACCTTAAACGTACTACGCATAACTCTGACTTTTTACGGTTTACAAAACTA
TTCATTGTCAGGTTATTTGTTGCTATGCAAAATATTGTCGTTCAATGGTAAAGAAACAATCCGCAATTTATTTGCCTGTT
TCTTTTCATCGACATACCTTTGCAGGAGGTAATCCCCGAAGTTCAGGTCGGATTTTGTGCTGTTCGTTACCGCTTTTCCC
AATCCTCACCTGCAAAGGAGGTGGTAATGTTTTGGTAACGCTGCTCTGTCCGAAGTAGACATAAGCCTGTCTTTTGACGG
TTTTCGGACAAATGGCTTAAAAATCAGAACTGACTGACTCACAATTCATTTACGCTATTTTGCCTTTTCTTGAACCTTGA
GGATAGATTTTCACAGAAAAAATAAGAAGTGGCATGGGAAGCCTTAGGCTTTTGTCGCACGTGAATTAAAGAGCTTGTTG
CTCAATGCTATCAGCGCTTTTTTCTTGTCTTCCGCCTTGACGAGTACCGAAACGTTGTAGTTACTCCCGCCGTATGAAAT
CATCCGAACCGGCACTCCTTTGAGCGCATTGATGATACGAGCCTCGAAGCCCACATTGTCCCACTCCATATCGCCTACGA
TACAGATGATGACCATATCCTTATCGACCGTCACATCTCCGATGTCGGACAAGGCACGAACAATATCGGGCAGATTCTTG
TCATTGTCGATGGTCAGGGAAACGCCCACTTCGCTCGTAGCGACCATATCCACAGGCTCCTGGTAGAACTCGAATATCTC
GAAGAGCTTGCGCATAAAGTGCCATGAAAGGAGTTTGTTGCTGCTCTTTACCTTGATAACCGTAATGCCATCCTTGGCAG
CAACGGCCTTGATACAATCCTTTTCGGTATCCAGTGAAATCAGCGTCCCGGGTGCATCGGGATCCATCGTATTGAGTAAA
CGTACCGGAATATTCTTCTCCTTGGCCGGCTTGATACAGGTCGGATGGAGGATTTTGGCTCCGAAGTGTGCCAGTTCCGC
AGCTTCTTCAAAATGGAGACGGCGAACGGGTGCCGTAACGTCTACGACACGAGGATCATTGTTGTGCATGCCGTCGATAT
CCGTCCATATCTGAATCTCATCAGCATTCAGTGCTGCTCCGATCAGAGAGGCCGTGTAGTCGCTGCCGCCACGTTGGAGA
TTGTCGATCTCTCCGAAGGCATTCCGACAAATGTAACCCTCCGTCAGGAATAGCATATCCTCATCCGGATGAGCCTCAAT
CATCGGCAAGAGATGCTTCCGGATATAGTTTTTGTCCGGCTCTGCATTCTTGTCGGTACGCATATACTCCAAAGCCGGCA
GCATGGCTACCACTGCACCCATCTCCTGCAAATAGATCTGCATCATGGTCGTGCTCATCAGCTCGCCGAGGATCAGCACA
CGCTTTTCTTCGAAGAGTGTGAAGCCCTCCACGTCGCACATATGACCCAGAGAGTCGAGGAGGGAGTCGACGGCCTTCTT
GGCTGCGCTCAAGGTATCCGGACGTTTGTATAGAGCATTTATTTCGCGATGATATTTCTCTCGCAACACCTGCACCACCT
CTTTGGCCTGTGCCACATTGCGTTTGACAAGGTGTGAGGCTATTTCGACAAGCGAATTGGTCGTTCCGGCCATAGCCGAA
AGGACTATAATTTTTCTTCCTTTTACCGAAGTAATCAGTCGGGCAACACTGCGGATACGCTCAGCATCTCCTACAGACGT
ACCGCCAAATTTGAGAACTTTCAATTCCTGATCTTATCGTGCTAATCTATTTCCGTATTTTTTCTTGAAACAGCATCTGC
ACTCAGCTCGACCAAAGAGGAGGCATCGCCATTCTTACGAACGGCCAATGTCCGTGCCGGCAGATGCGACAGCAGGCTGC
TGTTGTGCGTGCTCATAAGTACTGCAGTGCCCTGCTTACTGATTTCGTAGAGCAGAGAAGCAATCTGCAATCCGGTCTCC
GAATCGAGGTTGCCTGTGGGTTCGTCGGCCAGGATCAACGCAGGCTTCGCCAGCAAAGCTCTGGCTATACCCACACGTTG
CTGCTCCCCTCCGGACAGTTCGTGCGGTCTCTTATAAGCCTTCCGAGACATTCCCACACGGGTCAAAACCTCCTCGATAC
GCTGCTCGCGATCGGCTCGGTTCTTCCAGTCCGTAGCTCGCAAAACGAAATCCAAATTCTCCGCAACAGTACGTCCGTTC
AGCAACTGGAAATCCTGAAACACAATGCCCAAATTCCTGCGCAGATAGGGCAACTGCTTCCGTTTCAACTTCGCCAGATC
ATAATCTATCACGCGGGCATAACCGGCAGAGATAGGCACCTCAGCATACAAAGCCTTCAGCAAAGTGCTCTTCCCCGATC
CCACTGAGCCTATCAGATAGACGAAGTCTCCAGCAGAAAGGGTCAGATTCAAATTTTGAAAAATGACGTTTTCCTCCTGA
CAGAGCGTCACATCTCTCATCTCCACTACAAGAGCTTTATCGGCCATACTTACAATATCCATTCGTTTTTTCAGAGGCTA
TTTCCGAACAAAGTTAAAAATAAACCGTGGAGGATAATTCTACCGAGTGGCTCAGATCGGTTTACACTTTCCCAAATCAT
AAAGAATCCGACGGCATCCTTTTTTGATCAGAAGTCTTTGAAGTACATTTTTTGCCAATGAGACATTACATATTGGGCAC
AAAAAGAATTGATCCACAAGGCAAACCACCCCCTGCACTCGAAGGCAATATGTGTGCAAAGAACGAAAATAACTTACCAA
ATGCATGGTTATTCGGATTTTTTATTACACCTTTGGAGCGAATTTTTTCAAGGGCAGACTCGGGAGCGTTGTTTTCCACG
ACCTTTCAACGTAGAGCCGACTGCTTAATCTTATTTTAAAACAGGAACAGAAATATGTCGAAAAAATCGATCCTTCTGCT
TTGCTGTTCGCTGTGCTTCATTTCTGCTACGAAGGCTGTGACCCCCGTCAGAAATGTGCGCAATACCCAAGTGAACAGCA
AAGCAAAGACCGAACGTACAAAGCCCTCAGACTCTGTACGGTACATTAGCAACATGATTGCAGATCGGCTGGAGTTCCGC
AACAAGATTTCTTCCGAAAAAGAGGTAAGAAAAGCCGAATATGAAAATCGGCTGGCGATGGAAGCACTCAATTACCCTGC
CATAGATTTATATGGTGAAGATTCTTGGAGCGAGTATGTAAACCCTTTCGTGGGTGCAGGAACCGATGTCGAAATTCCGA
ACTCCTATGACATTGATTGCTCTTCGTTCGTGATGCCCGTCGAAGATAAGCAGGTCACCTCTCAATTTGGCTACCGTCGG
CGTTTCGGACGGATGCACTATGGTATTGATCTTTCAGTGAATCGTGGCGATACGATACGAGCAGCCTTTGACGGGAAAGT
TCGTGTACGCAGCTATGAAGCGCGTGGCTATGGCTACTACATAGTTTTGCGCCATCCGAACGGATTGGAGACTGTGTACG
GACACATGAGTCGCCAATTGGTAGACGAAAACCAGATCGTTCGAGCAGGACAACCTATCGGATTAGGAGGCAGTACGGGT
CGAAGCACTGGCCCTCATCTTCACTTCGAGACCCGCTTCATGGGTATTCCCATCAATCCGAACACCATTATCGACTTCGA
TAACGGAGTGCCGCTCCGAGACATCTACACATTCAAACGAGGGAGTAATTCTCGCTATGCCAAAGCCTCTAAGGCTTCTT
CTCGCTATGCAAAAAAAGGGAAGAAAGACAGACAAGCTTCTTCTCCTATGACCTATAGAATCAAAAAAGGCGATACTTTG
GAAACAATAGCCAAAAGGCACGGCACTTCTGTTCAGAAACTCTGTGCTACCAATGGCATTGGCAAGAGTAAAATTTTGAC
TCCGGGCAAAGCCTTGAGGATCAAATAGAAGCTTTCAATGAAAACACCTTTCTATTTTTATGATCTGACACTCTTGGAGA
GGACGCTTTCCGCGCTCGCCCGGAGTGCAGGAAGGCACGATGTTGCCATTCACTATGCGCTCAAGGCGAACAATCATCCT
CGTATTTTGCAGACGATTGGTGCTGCCGGCTTCGGGGCGGACTGTGTGAGCGGATGGGAGATAGAAGCGGCTATCGAGGC
AGGCTTTCCCGCTTCCGATATTTTTTTTGCCGGAGTAGGCAAAAGCGATGAAGAGATTTTGCTTGCTTTAGAGGCGCGGA
TAGGTGCTTTCGTAGTAGAGAGTGTGCCCGAATTGCTGAACATCGAACGATTGGCCGGATCGAAGAACGACATCGCTCCG
ATATTGCTTCGGCTCAATCCGGAGGTCGATGCGCATACGCACAGCCATATAACGACAGGATTGGCAGAAAACAAATTCGG
TCTTTTGCCCGAAGATGCGTTTGCACTGATGCCCCACCTTTTACAGTCCGGATCGCTGGTATGGAGAGGATTGCACTTCC
ATATTGGATCGCAGATACGGTCAGCCAAGGTTTTTGAGGAGCTATGCGAAAAGACCAATCGCATCCTTGCTTCTTTCCGT
ACGGCCGGCTATTCCCCTGACATTATAGATATGGGAGGCGGGCTTGGTATCAATTATGACGAGCCGGAGGCCGAACCGAT
ACCTGATTTTGCCACTTATATCGAGCGGTATCGACGGATGATAGAGACCGGTGAGGCTCGGCTGCATATCGAACCCGGGC
GTTCGGTGGTGGCACAATGCGGCAGTCTGATTACTCAAGTGCTGTACATCAAAGAAGGAAAGGCAAAAAAGTTTGCCATA
GTGGATGCCGGTATGACCGACCTCGTCCGTCCGGCTTTGTATGAGGCGCATCACCAAATCCGGTTGGTGCAACCCGGAGA
ATGGACGATGCGTGCGACTTCTCCCTCAGCGGCTCTGACAGAGAAATACGATGTTGTCGGCCCTATCTGCGAATCCAGCG
ATGTATTCGAGCGTGAATTGCTCATGCCCGAACTCAAACGCGGCGATTATCTGGCTATTCGTTCGGCCGGAGCATATGGA
GCCGTGATGGCTTCTTCCTATAATATGCGTCCGCTACCGGGAAGTCTTTTCTCAGATGAGCAATAACGGATCACCCCCGC
GTCTCAAAGCTTGGCTCGCTTTGCCACGGCCTCATACCCTGCCGGCATCTGTCAGTCCTGTCGTTGTAGCCATTGCTTAT
GCTATAGCTGACGGCAATTTTCGCTGGCCACAGGCCGCTTTGGCTTTGATCGTAGCGGTGTCTGCCCAAACGGTCAGCAA
TATAGCCAACGATTGGTTCGATTATAAGAAGGGTGCGGATACCGATCAGCGTGTAGGCTTTGAAAGTGGGATCTCCAAAG
GTTGGTTGTCGGAGCGACAGGTTCTCGCAGCTCTTTTCTCTTTTCTTTTTCTGCTCGGCCTTAGCGGTTTTCTGCTTTGC
GCCATTAGCAACTGGTGGTTGCTGGTCGTGGGAGTCGTTGTAGCCATTGGAGCTTTGTCGTATAGTGCCGGTCCTTATCC
TTTGGCCTATCATGGGTTGGGCGAAATCGCAGTCTTCATTTTTTTCGGTCTGATCCCTGTCCTCTTCACCTATTACGTTC
AGGCCGAAAGTTTCCCCTCCGATCTTTGGCATTTGGGCGCGGCGATGGGATTTGCCGGAGTCAATATCCTCATCGTGAAC
AACTATCGGGACTATGAAGAAGACCGCAAGAGTGGCAAGCGTACGATCCTCGTAAAGAAAGGACGCGACCTCGGTCCGAA
ACTCTATCTCGCCTGCGGTCTGCTTTCCATGATGGTGCTTTATCCTTTCTTTTCGGCCGGTGGTTTGCTGCTTCTGCTGC
TTTATCTTGCTTTTTTCATGACCAATTACCGCCGTCTTCTTCGAGAGGAGGGTACGGCGTTGAACGCGCTTCTTGTCCGT
ACGGCAAAGGCTCTTTCCCTGCTGGCTTTCGTTGCGATAGCCATGCTTTTCCTTGCTCGATAAATAAATCTGCGAAATTT
TCGTAGAAAAGGCTTGTATTCTTACGAATAATTCGTAAGTTTGCAATGTAACAATACATTAGCAAAAAAAAAGTATGCCG
AAAGAGATCGAACGACTGACTACGATAGAGGAAGATACGATGAATATCATCTGGCAACTGGGGACATGCAACATTCGTCA
GGTACTGGCCGAAGTGCCGGAGCCTAAACCTCCTTACACGACCCTTGCGTCGGTATTCAAAAATCTGGAACGCAAACACT
ATATCAAACCTTTTCGCGAGGGAAAAACCTACCATTATCGTATCTGTATCTCCCGCGAAGAGTATGCTACACGAACCATG
CACCGCATGGTGGACAACTACTTCACGGGCAGCTATAAGCATCTGGTACAGTTTTTTGCCGCCGGTAGCGATATTTCCGT
GAAGGATCTGCGCGAAGTGATCGATATGATCGAAAAAGGAGAGGAAAGCGAGTAGGGGATTTGATTCATTCAAACTATTA
GTACGTACTATGACATACACCCTTGTTTTATATATGGCAGTGGCTTCTATCGGCCTGGCTCTCTTCTGGATATTCGAGAG
GCTGATGATCCATGGCAATACCCACTGTCGTCTTCGTCGTGCCTACTATCTGGGAGGGTTCGTCTCGGTAGTCGTCTTGC
CTTTCCTGGGCTATTTCCTTCCCTCTTGGCCGAGCTTATTTATCCAAAACAGGTCGGTCGGGATGGAGATACTCCGTTCC
ATCGAGATCGTATTGCCCGAGGCTTTGGTCAGAACGGCGGGGGCGGATGCTATTCCTGCTGTCTCGCCTCTCCTTCGGGG
CCTGTTCTTGGCTTGGTTACTTGGCATAGGCGTACTGCTGATTCGTTTCGGTATTCGCCTCCGTTCCCTCCTGTGTCTTA
TTTGCGGTGCCGAACGGGCGGAGATAGAGGGTGTACCCGTTTACTTTGCTCCTCGTGTAAGGATGCCGTTCAGCTTCTGT
GGGCGTATTTATCTTCCGACCGATCTGCGGTCATACCCTTCTGTGAGAAATGTTCTTATCCATGAACAAGAACATACCCG
AGCAACGCACTTTGTCGATCTTTTGATCGCCGAAGTGGCATGCATGCTGTTTTGGTTCAATCCGTTTGCTTGGGCTTTGA
AGCGCGATATGCAGCGCAATTTGGAGTTTTTGGCCGATCGGGCTGTGCTCCTCAGAGGCGTGAGCAGACGCGAATATCAA
TATGAATTGTTGGGATTTACGCTGGAGGTCGCGGCCGGACCTCTGTGTAGTTCTTACAATATAAACGACTTAAAAGAAAG
AATCAGAATGATGAACAAAACGAAATCCAATCGTGCGGCCGGAGCCAAGTATCTTGTCGCACTCCCGTTGGCTGCCCTTA
TGCTTCTGAGCGGTAAATGGCTGTGGGCGGGCAATGCCGTATCCGAAGTCCGGGAAGTAGTAGCAACCGTTGCGAGCGAT
CCCGCCCCCTTGTCTGATGCTCCTGACATCTCCCTGCAGCAGGACGAGGATCCTGTGTGTTCCGAGCTAGATACTCCACC
ATCTTTCCCCGGGGGAATATCCAAGCTGATGCACTTTCTGAGTAAGAACTTAAAATATCCGGAGCAATCTGCAAAGAACG
GCATCGAAGGTAAAGTCGTGGTCTCGTTTGTTGTCGAAAAAGACGGCAGACTGACTAACATACAAATAGAAAAAAGCGTA
GCACCCGAATTGGACGCAGAAGCCATAAGGGTGATTTCGGCCATGCCGAAGTGGAATCCCGGCAAACAGAAAGGCAAGAC
AGTGCGTACGAGCGTAGCCCAACCAGTCAGATTCCGCCTGAAATAAGCTCTTAGAAACTCTCAGAAAACATAGCTCTATC
CAATCGTGCCCTAAGCCGAATAAGGTTTAGGGCATTGTTGTGATCGGTCGAATTTTACCACCCTTGCGGAGATAAAAAGA
CCGATGGCTCCGAGAGTTTTATTTGTGGTGCCAAAAGATTGTGATCCGTGGTTCTGAAAAACGTGGCGCGGGAAAATTTT
GCTTTTGGTTTGAGAAGTGAAATTTTTGCGAGCCAAAAGAATAATTTTTTGGCTCGAGTTTCTCGAAATTCACGAACCAT
GTTTTGTCCATTTATGGTTCGTGTTTTTGTCGAAGAGGAAGGTGCCCGATTCCTTTTTTCGGCGGTTCGAGTTTGTTGGC
ATCGGGATGCGAGTATGCGTATGCCGAATGGTGTGCCGATTAGTAAGGGGGCACAAGTGTCATTCGCACCGGCATAGCTT
CGTCCACTCCTGCTATGCCGGAAATCAAGCCTAATCAAAGGGTTTCTAAGGCTCTATATCTTTTGACGTTGTTAGGCTTC
CGTCTCGGATCGTGCTATACGTCCGATGGTTTCTAAGGCTCTATATCTTTTGACGTTGTTGGCCAGAGTGTACTTTTGCC
TAAGAAACAATGATCTCGACTCTGCACAGGATGAGAGTGCTCGCAATGGCTTCTAAAGTACTGACTTGCTGCCACTTATA
GTTGGCAAACAGTGTAAAAACTTTCTTTCGATAAAGACCTGCGGAATATGGGTGCAAAAGGTCGGAAAAAACTCTGTGGA
GACCTTTGAAAAATAAGGAGATGGAGGGAAGAGGAGTTCTTGGCATAAAAGGAGCGAGTGAAAGGGGTGGCAGTAAGGAG
TGAAAGTAGTTGTAAATCCCCCCTTTGAGGAGCTACTTGTACGAGCTCCTCAAGGGTGGTTATGCCTTATCCTACGGATG
AGGACATAATTATCCCCGGGGTTCTGTATAAATTAAAGGCGATGCTTTCAAGAACGTTTTGAGTATGGGTCTTGGCAAGT
CCCCGGTATCGACATCGTCCGCCATGAAACCACCGGCGAATACTGCCAAAGGTGCGTTCGATGGTGCTCCGTATCGGACC
GATTGCTTTGTTTCGTTGCTTCTCTTCCTCGGTCAATGCCCTGTTGCGTTGTGCCTTGTGCATGATGCCGTCTTGAAGGT
GATGGGTTTGCAGGTAGGAACGATTTTCCCCGCAAGCATATCCTTTGTCCGCCAAGACGGCTGTACCTTGAGGTATGTTT
GCACCCTGCAATAGCGGAATAAACTCCTTCGTGTCACTGCGGTTCGCTGCAGTCGTTATCACCTTTTGAACAATGCCTTG
AACATTGGTCAGACAATGCTTTTTGTATCCGTAGTGATAACGCTTTTGTTTGTACACCCAACGGGCTTCTTCATCCGTCC
CTTTACGCTGACGGACAACCTGTTTTTGATAATCCTCCTCTGCCTCTTTTTCCTCCTCGCTCCGATTGTCTTCTCTGTCG
TCTGCGACTTCAATCGTAATGGTTCCGTTGGGTTTATGTGGCGTCTCCACAAGGCTTGCATCGACAAGCACCCCTTCCCT
GACCGAAATGTGATGGCGCGAAAGTTGTTTGTTAAACTGCGCCAATAGTTTGTCCATGAGACCCAACTCTGTCAGTGCCG
AACGAAATCGACTGATGGTGCTGTGGTCGGGAGATACCTCTTCCATCTTCAGTCCCAAGAATCGGGAAAAGGTGATTGAA
TCATTGATGCGCTCCTCCAAAGCACAATCACTGAGGTTGTACCATGTCTCCAAAAGCAACATCTTGAATAAGAGAATCAC
GTCATAAGCCGGGGCGCCGATGGCATTTTGTCGCTTCGTGTATTTCTTGTTGATCAGCGTCCTGATCGGACGCCAATCGA
TAAGCCTGTCAACCTGATTGAGGAAGTCGTTTTGTGCTTTGCGATAACGCTTTGAAAGGAGTGCGTCTGCAAATGTTACA
TGCTCATCGGTATTCTTGAATTGGTATGCCATGGGAGGAATATTATGCTGTTTTTACTACTCAAATATACAAAATAACTC
CCTATTATACAATGAATTAACAGGCAAAATACACACCAATCGCCGTGCAAAGGTCTCCTCATAGGTATTATTGGTTGCTA
CTGTGTGCCGATGGTGGCCGGATGGATTATTGGAGCCGGAGGCGGTATCGGCTCGTATGGACGCAATGTGAATCAGACGG
CACAGCGTGGCACAGGTGCATACACGGGTAGCAAGGCGATGATTGGAGGTGCACAAGTGCTGTTGCCGGTCATGTCGTTT
GATGTCTCAAAGGGGCACTCATTAAAGGGGAGTAAATTTCCACCATTGGAAAAAGAAGTTTCCACTTGTGGAAAATAAAC
TTTCCACTAGTGGAAAATTAGGTTTCTACTTGTGGAAATCTGGCATGTGCCAAATAGTCGCCTGACACACAATAAAAAGA
ATGAACAAAAGTGCCTGCTTATTGTGCAGAGTTCCCATTTGGATGTAACGTCTCTGGGCACAAAGACAAACTATCCTTAC
GGAAGAGGTTGTTCAAAGCCGCTCTGAATATAGACTATCTCAAAAAGCTACTAAAGATTTGATGCGGTTGCCCTCTTGCT
CCCCTACCGAAGTTAATTCAAGCAAAAACATCAAAGGCTGCAACCACCCATATCGGCAGCCGCAGCCTTCGTTGTCAGAA
ATTGAAATTCTTTATTTAACGTCAGTTCGACGTAAGAAAAAGCCAATGGATTTGTTTTCTGATTAGGGTTAAACGCCCAA
AGGACGTGGGCATTATGCTTGAAAAAGTAGCGAATTATTTGTATCTTAGCTGTTGACAATCAATAAGATACGAACAAACA
AAACGCTACTTTATGAAGACAAATATAGTTGATGTTTTTTGCATCATAGATGATTTCTCCAAGCTTTTTGATGAAGCAAT
CAAGAAAAAGACTCTCGAAGAGGCAGACAAAAAACGCAGGAATAGAAAGTTTAAGATGTCGGACAGTGAGGTCATGACCA
TCCTGATCCTTTTTCATCTGTCAAGATACCGAGATTTGAAAGCTTTTTATCTTCAATACATCACCCATTCTTGTCGATCC
GAGTTCCCACATCTTGTCTCTTATAATCGCTTTGTGGAGCTGCAAAGCAGGGTAGGTTTCAAGCTGATAGCATTTCTCAA
TATGTGTTGTTTGGGTCAATGTACAGGCATCTCTTTCATCGATTCCACCCCACTGAAGGCTTGTCATATCAAACGAGCTC
ATGGGCATAGGACAATGAGGGGATGGGCTCAAAAAGGCAAAAGCACCATGGGTTGGTTTTATGGATTCAAACTACATATT
GTTATCAACGACAGGGGTGAAATCATCAACTATCAAATCACACCGGGCAATTGTGATGACAGAGAACCTCTGAAAGACGG
AACATTCACCAAGAATCTTTTTGGCAAACTCATTGCCGATAGAGGCTACATTTCCCAAAACCTTTTTGACCGGCTCTTTG
TCGATGACATCCACATGATAACCAAACGCCAGTTCGATCTAAGCGAACATACCATAAAAATAACAAGTAGCTGTAAATCA
TACTCTTTTGTGATTCTCCGGCTGCATAATGATCGGGAAGAAGGGGCGGCTTCTAAGTCATTGGGCTTCAGATGTAGATA
AAAAGCCATCTGAAAGCAATATAAGTACCTGAAAAACACTGTGTGGAAAATAAAACACACTAATAACCAATGTGTTGTGC
CATTCCTTTATATCGAACTCACGTTAACCAAAATCAAAAAGAACATGAAGAACTCCCTGATGCATCTATATGACAAAGTT
TTATTGAGGAAGAGAGCCCTGATCGAAACGGTCAATGATATGCTCAAAAATGTCTGTCAGATAGAGCACACGAGACATCG
CAGTGTCAACAATTTTGTCACCAACCTGATCTCCGGTATCATCGCTTACAACATCCTGCCTAAAAAGCCTGAACTCAATA
TTGAAATCATCAGAAACCCTAACTTTCCTATTTCCGCTTAGATCGAACTGACGTTTTGTTAAACTGCGCCAACAGTTTGT
CCATGAGACCCAACTCTGTCAGTGCCGAACGAAATCGACTGATGGTGCTGTGGTCGGGAGATACCTCTTCCATCTTCAGC
CCCAAGAATCGGGAAAAGGTGATTGAATCATTGATGCGCTCCTCCAAAGCACAATCACTGAGGTTGTACCATGTCTCCAA
AAGCAACATCTTGAATAAGAGAATCACGTCATAAGCCGGGGCGCCGATGGCATTTTGTCGCTTCGTGTATTTCTTGTTGA
TCAGCGTCCTGATCGGACGCCAATCGATAAGCGTGTCAACCTGATTGAGGAAGTCGTTTTGTGCTTTGCGATAACGCTTT
GAAAGGAGTGCGTCTGCAAATGTTACATGTTCATCGGTATTCTTGGATTGGTATGCCATGGGAGGAATATTATGCTGTTT
TTAATACTCAAATATACAAAATAACTCCCTATTATACAATGAATTAATAAACAAAATACACACCAATCGCCGTGCAAAGG
TCTCGTCAAGTGATCCGAGGGCTTCTCATATCCTTTGGCATACTGTGAGAGGAAAGTGAAAAGCGCACTTCCGTACCAAT
GTTTGCCGATCTCATAGCCGGCCTTCGTGAAGAGTTCGATCTTGTCTACACTTTTGTTCCACTTGTTGGCTGTTGTGTAG
GTCAGACCGAAGTCTGTACGCAAACCGTTGTCCCAACTCCATTTATCTTTCAGGTAGTTGGCATCTATGTTCAAATAGAG
GTTACCTGCCACCGTGTTTTCTCCACCGGCAGCCCAGTTGGTCAGAGAAGTCTGAGAGGCATTTAGTCCGGTCACACCTT
TTATAGTCCAGTCCTTTTTGGGAGTGTCAGATGCAGTGTTTGCTTCTTATGCGTTCGCAAGGGTGAACAGCAAGCCACCC
ATTGCCAGAAAAACAATCAGTCGTTTCATCTGTTTTTTTTCTTCTTTTTTAAAGTGAAAACAAGAAAGCCGCACAAGAAT
CATCGATGCTTGCACGGCTTGAAAAAAGGTGGGCCCAATAGGATTCGAACCTATGACCCTCTGCTTGTAAGGCAGATGCT
CTAAACCAGCTGAGCTATAGGCCCCTTATATCTTTCACGATCATCCTTGCTTCGTTTGCCATAGAGTGGGCCCAATAGGA
TTCGAACCTATGACCCTCTGCTTGTAAGGCAGATGCTCTAAACCAGCTGAGCTATAGGCCCTCTTGACAATGTCTCTGCA
AAGAAAAATCCATTGACTTTCCGAAAGACAGCGCAAAGATAAAGGATATTTTTTACTGTACAACAAATTTGCTGATTTTA
CCCAGGGCAACCGCATCAAATCTTTAGTAGCTTTTTGAGGTAGTCCATATTCAATGCGGCTTTGAACAACCTCTTCCGTA
AGGATAGTTTGTCTTTATGCCCGGATACAATGGCTAAAGCAAACTTTCTCAAGGTGTTTAGATTGGTGGCTGAATAATCC
TTACGAGCTCGACAAGCATCTTCCCTAAAGGTTACATCCAAATGAGACCTTTGCACGGCAATTGGTGTGTATTTTGCTTG
TTAATTCATTGTATAATAGGAAGTTATTTTGTATATTTGAGCATTAAAAACACGTGAGTTCGATATAAAGGAATGGCACA
ACACATTGGTTATTAGTGTGTTTTATTTTCCACACAGTGTTTTTCAGACACTTATATTGCTTTCAGATGGCTTTTTATCT
ACATCTGAAGCCCAATGACTTGGAAGCCGCCCCTTCTTCCCGATCATTATGCAGCCGGAGAATCACAAAAGAGTATGATT
TACAGCTACTTGTTATTTTTATGGTATGTTCGCTTAAATCGAACTGGCGTTAAAACAGGAGCCATAGCATTGCTCCTGGC
TCCTGTTGCGACATTGCATCTCATCCCTTGTGGTGGTCTATTCCTCATCGAGTTGCTCACCGGCAGTGATCGACTATGCT
TCGAACAATCCTATAAAGATAGGAAGATAGCCCAACATACACCTAAAACAGTAGCCTGCAATTTGACCTATAGACCTGCT
TTCATCGTTTGTTCCGCAAGGATTTTGTCTTCCAAACCAAATTTACCAAGCCAATGCTTAATAAGGCCTTGGGCGATGTT
GTACTTCTTTTCGATGGCATACTTGCTGCCGGGGCTGCCGAGGTATTCTTCCACTATGTGAAGACGCTCGGAATCGGTCA
AATGTTTCGACATAATTACTGTTTTTTTGACCGCCCCGAGTGTCAACTTTTTTCAGGACACGTCACCCGATTCCTTTTTT
CGGCGGTTCGAGTTTGTTGGCATCGGGATGCGAGTATGCGTATGCCGAGTGGTGTGCCGATTGGTAAGGGGGCACAAGTG
TCATTCGCACCGGCATAGCTTCGTCCACTCCTGCTATGCCGGAAATCAAGCCTAATCAAAGGACTATCGTCTTGGACTCT
ATATCTTTTGACGTTGTTGGCCAGAGTGTACTTTTGCCTAAGAAACAATGATCTCGACTCTGCACAGGATGAGAGTGCTC
GCAATGGCTTCTAAAGTGCTGATTTGCTGCCACTTATGGTTGGCAAACAGTGTAAAAACTTTCTTTCGATAAAGACCTGC
GGAATATGGGTGCAAAAGGTCGGAAAAAACTCTGTGGAAATTTTTCCTCAAATGCCTCCATACTTATAGGTATATATAGG
GGAAAAAGCTACTTTTGCGACACAAATTGGAATAATAATTCTGTGTCATGGCAAAAGTTATAAAAACAAAAAAAGGCCTT
GCACTTAATCTGAAAGGAAAACCGCTGCCCGAGATGCTGGCCGAACCGGCCCAAAGTCCTACTTACGCGGTCGTGCCCGA
CGATTTTGAAGGTGTTATCCCCAAGGTGACGGCTCGTCCGGGGGATAAGGTGCGTGCCGGCTCAGCACTGATGCACCACA
AGGCATATCCGGAGATGAAGTTTACAAGTCCGGTTAGCGGCGAAGTGATCGCGGTGAATCGCGGTGCCAAGCGCAAGGTG
TTGAGCATCGAGGTGAAACCGGACGGACTGAACGAATACGAGTCGTTCCCTGTCGGGGATCCGTCTGCCCTCTCTGCCGA
ACAGATCAAGGAGCTTTTACTGTCGAGCGGTATGTGGGGTTTTATTAAGCAACGTCCTTACGACATAGTGGCTACACCGG
ATATAGCTCCACGAGACATTTATATTACTGCCAACTTTACTGCACCATTGGCTCCGGACTTCGATTTCATCGTTCGAGGA
GAAGAACGCGCCCTGCAGACTGCCATCGATGCCTTGGCCAAGCTTACGGCCGGCAAGGTCTATGTGGGCCTGAAGTCCGG
CTCTGCCCTGAACTTGCATAATGCGGAGATCGTACAAATGCAAGGGCCTCATCCGGCCGGTAACGTGGGCGTGCTGATCA
ATCATACGAAGCCGATCAATCGGGGCGAAACGGTGTGGACGCTCAAGGCTACCGACCTGATCGTGATCGGACGTTTCCTG
CTTACGGGCAAAGCCGATTTTACCAGAATGATTGCCATGACCGGTTCAGACGCTGCAGCTCACGGATACGTTCGCATTAT
GCCGGGTTGCAATGTCTTTGCTTCCTTCCCCGGCCGACTGACAATAAAGGAATCTCACGAGCGTGTGATCGATGGTAATG
TGCTGACCGGTAAGAAGCTCTGCGAGAAGGAGCCTTTCCTGTCAGCCCGGTGTGACCAGATCACGGTGATCCCCGAAGGC
GACGATGTGGACGAACTCTTCGGGTGGGCTGCACCCCGTCTCGATCAGTACAGCATGAGCAGAGCTTATTTCTCTTGGTT
GCAGGGGAAAAACAAAGAGTACGTACTCGATGCCCGGATCAAGGGTGGCGAACGTGCTATGATCATGAGCAACGAGTATG
ACCGCGTTTTCCCGATGGACATCTATCCGGAGTATTTGCTCAAGGCTATTATAGCATTCGACATCGACAAGATGGAGGAC
TTAGGCATATATGAAGTGGCTCCGGAGGACTTTGCCACTTGCGAATTTGTGGATACATCCAAGATCGAGCTGCAGCGTAT
CGTTCGCGAGGGCTTGGATATGCTCTATAAGGAAATGAATTGACGAATCCCTCACACTCTAAAGCATAAGACATTGAAAG
CGTTAAGGAATCAACTCAACAAACTGAAGCCTCATTTTGAAGAAGGCGGCAAGCTCCATGGCCTGCACTCTGTCTTCGAC
GGCTTCGAGACCTTTCTCTTTGTGCCGAACAGGACATCGCAGCATGGCGTACATGTGCACGATGCCATTGATAGCAAGCG
CACGATGATCGTCGTGTGTATGGCTCTTTTGCCGGCCTTGCTCTTCGGTATGTATAATGTGGGGGTACAACATTATATGG
CCATCGATGCTCCCGTAGTATTTTGGCCGGCTTTTCTCTTCGGACTTCTCGCCGTACTGCCCAAACTTATTGTCTCCTAT
GCCGTCGGTTTGGGGATAGAGTTTGCCGTAGCTCAGTACCGGAAGGAAGAAATTCAGGAAGGCTTCCTCGTATCGGGTCT
GCTTATCCCGATGATCGTGCCGGTAGATACTCCGCTGTGGATGATCGCCGTGGCGACGGCTTTTGCCGTGGTTTTTGCCA
AGGAGGTGTTCGGCGGTACGGGACGCAATATATTCAACGTGGCTCTCGTGACGCGTGCCTTCCTCTTTTTCGCCTATCCG
GCGGCTATGAGCGGCGATCAGGTTTTTGTCCGCACGGCTGATACCTTCGGCCTCGGCGCAGGTACGGTAGCGGACGGCTT
CTCCGGAGCTACACCTTTGGGGCAGATAGCCACGGCCGGTGCCAAGATGCCTGAAATACATAATGTGGCAGGCGACCCCT
CTTCCCTGATGGATGCTTTCCTCGGCTTTATACCCGGCTCCATCGGTGAAACCTCTACTCTGGCTATCCTGATCGGAGCT
GTCCTGCTGATTTGGACGGGGATCGCGAGCTGGAAGATCATGTTGAGCGGTTTGGTAGGAGCCTCAGCAATGGCTCTCGT
ATTCAATGCCATCGGCACGACGGCGGCGATGCAGATCACTCCGCTGATGCACATTGTCTATGGAGGCTTTGCTTTTGGCT
TGGTATTTATGGCCACCGACCCTGTTACTTCTGCCCGTACAGAAAAGGGGAAATGGATCTTCGGTTTCTTCGTCGGTCTG
ATGGCTGTATTCATCCGAGTGCTCAATCCGGGTTACCCTGAAGGGATGATGCTTGCGGTCCTGCTCATGAACGTATTTGC
TCCGCTGATCGACTATTTCGTGGTGGATAGCAACATTAAAGCGCGCAAAGCACGTATGCTTAAGAAATCCTAACCGCTAA
ATATTTCGATAAAGACATGAATAGAGATAAAAACTCATACACCATTCTCTATGCCTCGGTGATGGTTATTGTCGTGGCGG
TTTTGCTGGCTTACGTCTCTCAGTCATTGGGCGACAGGCAGCGTGACAACGAGAAGATAGACAAGATGCAGCAGATCCTC
CGCTCTGTGAATGCCGGAATAGAAGATAAGGGCAAAGTAATAGCTCGGTACACGGACGTGATCAAGCAAGAACTGCTCAT
CAATCAGGATGGTACGGTAGCCAAGACCTTCGAGGGCGAGCAGTTGGCACAAAATGAAGCATTCACGCTCAATACGCGCA
ATGCTTTCAAATCGGCCGCTAATGATCCAAGCATTTCGCTCCCTCTCTATATCGCAGAGATAGAGGGTCAGAAGAAATAC
ATTGTCCCGATGAACGGTGCCGGTCTTTGGGGACCGATCTGGGGATACATTGCGCTGAACGAAGACTGCAATACGATATT
CGGTGCAGATTTCAGTCACGAAGGCGAAACGCCGGGATTGGGAGCCGAAATCACTCGCTCGGAGTTTTCCGGTCAGTTTA
TCGGCAAAGAAATCTTCAAAGAGGGCGAATTCCGATCTGTTGCCGTAGTCAAGAAAGGCCAGAAGGCCGAAGGAAAGGAC
TATGTGGATGGCATTTCGGGCGGTACGCTGACGAGCGATGGAGTGAATGAGATGCTCATATCCTCTCTCCGTCCTTACGC
TCTATACTTAATGAACAACGTAAAAAAATAAGGGCTATGTCACTTTGGAATAAAAAGAATAAGGAAATTCTTCTCGGGCC
GCTAAGCAGCAACAATCCCGTTATCGTGCAGATGCTTGGTATCTGCTCTGCTCTGGCCGTAACAGCCAAGCTGCAACCGG
CTATTGTCATGGCCCTGTCGGTTACTGCGGTAATAGCTTTTGCCAACGTTATTATCTCTCTCCTGCGCAATACGATCCCC
GGACGCATCCGAATTATCGTTCAGCTCGTCGTGGTCGCAGCTCTGGTGACTATCGTGAGTCAGGTACTGAAAGCCTTCGC
TTACGATGTGAACAAGCAGTTGTCCGTTTTCGTCGGCCTGATCATTACCAACTGTATTTTGATGGGACGTTTGGAGGCTT
TTGCCTTGGCCAATCGTCCTTGGGAGTCATTCCTCGATGGTATCGGAAACGGTCTGGGATATGGATGGGTTTTGGTTATT
ATCGCTTTCTTCCGCGAATTGCTCGGTTCCGGTACATTGCTGGATATAAAAGTCATTTCCAAGAGCTTCTACGAATCGGG
TTATGTCAATAACGGTCTGATGATCTTGCCACCGATGGCTCTGATCACCGTGGCAGTTGTCATCTGGGTACATCGTGCCC
GTAACAAGGATTTGCAAGAGAACTAAGTAGGACACGCCTGACAATCAATTAAGACAGTATCAATTATGGATTACATAAGT
ATGTTTGTCCGCTCGATATTCGTGGACAATATGGTTTTTGCCTACTACTTGGGAATGTGTTCTTTCTTGGCCGTTTCCAA
GAATGTGAAGACCTCTATCGGGCTCGGAGCTGCCGTGACTTTCATCTTGGTCTGCACCTTGCCCATCAACTATCTGTTAC
AGAACTATATTTTCAAGGCCGGTGCTCTTTCTTGGCTCGGATCCCAATATGCCGAAGTGGATCTGAGCTTCCTCTCACTG
ATCATCTTTATCGCGGTGATTGCATCCTTTACGCAGCTCGTGGAAATGGTGGTGGAGAGATTCAGTCCCTCCCTCTATGC
TTCGCTGGGTATCTTCCTTCCCTTGATCGCGGTGAACTGCGCTATCCTCGGAGGATCGCTTTTCATGCAGCAGCGTGAGT
TTATCAATGTCGGGATGGCTACCGTCTATGGATTCGGCTCCGGTATCGGCTGGATGCTGGCTATCGTAGGGATGGCTGCC
ATACGCGAGAAGCTGGCATATTCCAACGTCCCCAAACCGTTGAGAGGGTTGGGTATCACTTTTATTATCACCGGTCTCAT
GGGTATTGCTTTCCTGAGCTTCTCCGGCGTGAAACTCTAAAAAGAACGAAGTAGAAATATGAGTACAGTAATTATTGCCA
GTGCAGTCGTATTCCTGCTGCTCACGCTGATTTTGGTTGTCGCTCTGCTTTATGCCAAGAGCAAATTGGTGCCTTCCGGC
AATGTGACGATCACCGTGAACGACGAACGCAAGATGGAAGTCCCTCTTGGCGGTACCTTGTTGAATACGCTTCAAAATCA
GGGAGTATTCCTTTCTTCGGCTTGCGGCGGTGGCGGAAGCTGCGGTCAGTGTCGTTGCCGTGTAGTGGAAGGAGGTGGCG
AAATCCTTCCGACGGAAAAGGGATTTTTCTCTCGCAAAGAACAAAAGGATCATTGGCGACTTTCATGTCAGACGAAAGTA
AAGGAAGATCTTAGCATCGTTATTCCCGAAGAGGTATTCGGTGTGAAAGAATGGGAGTGTGAAGTTCTCTCCAATAAGAA
TGTCTCCACTTTCATCAAAGAATTTGTGGTGAAGCTGCCCGAAGGCGAGACTATGAACTTCAAGAGCGGTAGCTATGCCC
AGATCAAGATACCGAAATACAACATCCGCTATGCCGACTACGATATTCAGGATCGCTTCCGTGGCGACTGGGACAAGATG
GATGCGTGGTCATTGACCTGTAAGAACGAAGAAGAGACCGTTCGTGCCTATTCAATGGCCAACTATCCGGCTGAAGGCAA
CATCATTACGCTCAACGTTCGTATCGCGACTCCTCCATTCGACAGAGCTGCCAATAAGTGGAAGGCCGGTGTCAAGCCCG
GTATTTCCTCCTCATATATTTTCTCGCTAAAACCCGGAGATAAGGTGATGATGAGTGGCCCGTATGGGGACTTCCATATT
CAGGACACGGATGCCGAGATGCTTTACATTGGTGGTGGTGCCGGTATGGCTCCTCTACGTGCACAGATTCTGCATCTCTT
CCGTACACTGAAGACCGGTCGTAAGGTCTCCTATTGGTATGGTGCCCGCTCCAAAAACGAGATTTTCTATGAAGAAGACT
TCCGCGAGATAGAGAGAGAATTTCCGAACTTCAAGTTCCATATCGCTCTTTCCGATCCTCAACCGGAAGATAACTGGACA
GGCTATGTGGGCTTTATCCACCAAGTGATCTATGACAACTATCTGAAGGATCACGATGCTCCGGAAGATATAGAATACTA
TATGTGCGGCCCGGGTCCTATGGCCAATGCAGTGAAAGGTATGCTGGAGAACCTTGGTGTACCGCGCAATATGCTCTTTT
TCGATGATTTCGGATAAGTTTTTCCGGCACATTCGATTTATCATTCACTGGAGAGGTTGCTTCCGTTGGGATAGCAGCCT
CTCTCTTTTTCTCCGAAGAGTTGTGACGGTAATGTGAGTCCGATGTAAACGATGTGGTGTCGACTCTCATAAGATCCGCC
TTATCGATCAAACTCTTGTTGGGATATTGACTATAACCGAATTAGGAAAAGAATTATTCATTGGTGTTTTCTTGCGTCGA
ACTGACGTTGAAGGGTATCCTTTGTCCTTCGTTTTTCGTGCAAGGGACATGTATAAAAACGAGAAAGGCTGTCCGGACAT
TATGCCTATCGGACAGCCTCTTTCGCTGTAGTTGCGGAGGCAAGACTCGAACTTACGACCTTTGGGTTATGAGCCCAACG
AGCTACCACTGCTCCACTCCGCGATCAATTGTGGCACAAAGGTAATCCTTTTTGCCTAAAAACCAAACCGAAAAAGCAAT
ATAGCTCCAATTTCTAATAGTAAATGCAACACAAAGAGAAAAACAAAGACCGATTAGGGAGTACCTCTAACCGGTCAACT
CAAAAGTTTATTTCTGTGTTGCAATGAAATACAAACAATTGAGTCAGAAGTAAAGATACATGATTGATCGGCTCTTGAAA
CAGGGTACCCCCCCTTTCTTTCATCGCTCAAACCATTGAGGTTGAAGAGTACCGTCTCCGGCAGGCGTATCGCATTTGAA
AGTTTATACTGTATCCTTGGCCTCTTTCTTCTGTAATTTGGGACTCTCGCACATTAATTCGTACTTGTTTGATAACCGAG
TGTAGCAATCGTTTGGTTTATAAGTGTGTTAACAGTTCAAATGTAATTGTCCTGAAGCCAAGTGTAAGGAAACGGATTGT
AAACGGTGCATTTTGGGAAAAATACTATATTTGTCCGCATCCAAAATAATTTTAATCAAAAGTAAAAGATGAAATGCTTC
TTTATTGCCCTGATTGGGCTGTTGTTCAGTCTGAATACATATGCTCAGCTTCCGGCCGTTAGTTTGAAAAATATCGAAGG
AAAAACGGTACAGACCAACAAGTTGGAGAATGCCGGAAAGCCGATGATCATCAGCTTTTTTGCTACGAACTGCAAGCCCT
GTTTGCGCGAGCTGAAAGCCATCCAGGATGTATATGCAGATTGGCAGGACGAGACGGGCGTAAGGCTTATAGCTGTATCT
ATCGATGAGGGGCAAAATGCACAGAAGGTGAAGCCTCTGGCTGACGGCAACGGCTGGGAATACGAAGTGCTACTCGACAG
CAACGGTGATTTCAAGCGTGCCATGAACGTTTCCCTCATTCCGGCTGTATTTATTGTCGACGGCAACGGCAAGGTAGTAT
ACAACCATACAGGTTATACAGAAGGCGGAGAAGCCGAGCTAATCAAAAAAGTTCGAGAGCTGATGAAGTAATAGTAGCTC
CCACAAGTGGTTAATTTATTATCATATAGAAAAGACTAAAATTATTATGATCCGCAAGTTGATCTTACTGCTTGCTCTGA
TGCCGGTAGCCTCTGTGGCTTTTGCGGCACCAACGGACAGCACGGAATCGAAAGACAATCGTATCCTTACAAGCATGCAA
TCTTCCTCTTTGAATAGGGATGATGCTCCGGATAAATGGCAACCTATGCATGCCAATTTCAGTATTCAGAGCGATATGCT
GCTTTCTACTGCCCAAAAATCCAAGAACACCTGGTTCGGCAACTCCTATATCATGGGTATAATCAAGAACAATTATCTGG
AGTTTGGTGCCCGTTTCGAGGATCTCTATAAGCCCCTGCCCGGACATGAACCCGAGATGGGGCGTGGCGTTCCTCACATG
TATGTGAAGGGAAGCTATCATTGGGCGGAGCTGACTATGGGAGACTTCTACGATCAGTTCGGTAGCGGTATGGTATTCCG
CACCTATGAAGAGCGCAACCTCGGTATAGACAACGCGGTTCGCGGCGGACGTATAGTACTCACTCCTTTTGATGGAGTGC
GTGTCAAGGGTATTGCAGGACAGCAGCGTAACTACTTCGACCGCACGGGCAAGGTATTCAATTCCGGCCGAGGCTACCTA
CTGGGTTCTGATCTGGAGCTGAATGTAGAGCGTTGGAGCAGTGCCATGCGCGACAATGACTATCATTTGGCTATCGGGGG
ATCGTTCGTTTCCAAATACGAAGCAGACGAAGATATATTTGTGGGTGTAGGCGAAGATCGCAAGCGACTCAACCTGCCGC
TCAATGTCCCGATTATGGGCCTGCGCACCAACTTTCAAAAAGGAGGTCTCGCCCTCTACGCAGAGTATGGATACAAATAC
AACGATCCCTCGGCAGACAATGACTATATCTACCACGACGGACAGGCTGCACTCCTCTCTGCCTCATATTCCAAAAAGGG
GATGAGTGTCCTGTTGCAGGCCAAACGTTGTGAGAACTTTGCTTTCCGCAGCAAGCGAAGCGCCCAGCTCACACCGCTTA
TGATCAACTATATGCCGGCTTTTACCCAAGCTCACACTTATACGCTGGCGGCCATCTACCCCTATGCTACTCAGCCTCAG
GGAGAATGGGCTTTCCAAGGTGAACTGCGTTACAACTTTGCTCGCCGGACAGCTCTCGGTGGACGCTACGGTACCGGCTT
GCGTATCAACGTTTCGCATGTGCGTGGTCTGGACAAAAAGATGCTCAAAGAGAATCCCGACGAACTGATCGGAACGGATG
GCTACACCGTTTCTTTCTTCGGCATGGGCGACCTCTATTATTCGGATATAGATGTGGAGATTACCAAAAAGTTAAGCCCA
GGATTCAACTTTACGCTCACCTACTTGAATCAGATCTACAATAACAAGGTACTGCACGGTGCAGCCGGTGAGAAGCCTGA
GAAGATCTATGCCAATATCTTCGTCTATGATGGTAAGTATAAGCTGAGTAATAAGGTAGCCCTCCGTACCGAACTGCAAT
ATCTGCACACGAAGCAGGATCAGGGTGACTGGATCTACGGCATGGCCGAACTCTCCATCCTGCCTTCTCTGATGCTTTCC
CTCTCGGAGCAGTATAATATCGGAGAGACCAAGAAACATTATGTCATGGGGTCTGTCACCTATACTCACGGAGCACATCG
AGTAGCTTTCTCTGCAGGCAAAACCCGTGCAGGGATGAACTGCTCGGGAGGTGTATGTCGTGTGGTCCCTGAGACTCAGG
GATTCTACCTTTCTTATAGCACCAATCTGTAATTAAACGAAGAAAACACTGATGAAAAAGCTATTTCTCTCGCTCACGAG
TCTTGTAATGGTCTTCGCTGTTGCAAGTTGCGATATAATCGACAAGGATCAAACCCTCTTGCCGGCTCCGACCAACGTGA
CACCCGATAATCCGGATGACAATCCTTCGGAGATCGACATTACGCAGACGCACACAGAAAAATATGTTTTGGCTGAAGAA
TTTACCGGCCAAAAGTGCCTCTACTGTCCCAAGGGGCACCGCAAATTGGCGGCTCTCAAGGAGCAATACGGTAAGAGATT
GACTGTTGTCGGTATACATGCCGGCCCTGCATCTCTCGTGCCGCCTCTTTTCCGTACAGAGGCCGGAGACGCATATTATA
GCAAGTTCGCCAATAATACCTCTTCTCTCCCTGCGCTGATGGTTTCGCGCAAAAAGTTCGGATCCTCCTACGTTTATGAT
AAGAGCTACAAAACGTGGGACGTGCCTATTGCCGAGCAGATGGAGCAAAAGGCGAAGATGAATATCTTTGCCGTGGCCGA
ATACACCGATACCCAAAAGATCAAGGTGACTGTAAAGGGTAAAGTACTGGAGGGGAATACACTCCCGAAGTCCATGGTTC
AGGTGTATCTGTTGGAGGATAAGCTGATCGCTCCGCAGGCGGATGGCAATACGACAGTCGAGAATTACGAGCACAATCAC
GTGTTGCGTGGAGCCGTTAATGGTATTTGGGGCGAAGAATTTGTGGATCTCAAAGATTATTTGTATACTTACGCCGTTGA
ACCGCTCTCGGGTATGTCCTTCGTAGCCGAGAATTATTCGATTGTGGCTTTTGTATACGATGTGCAGACGTTCGAAGTGT
ATGACGTTGTGCATGTAAAGATCAATCCGCAATCCGATGGCAAATAATGAAAAAAACAAAAAGAAATATGAGGAAAATCT
TTATCAGCATCGCATTGTTGGCAGGTTTCATTGCTACTCTCAATGCACAAGTTGTGATCAAGGTGGGAGATGCCATCTTG
GAAAACAATGCCACTGTGGACATTACTGCTTTCACAACAGAAGATGGTACGGAAGAGATGAAATTTAAAGGAATGGTTAT
CAACCAATCCGCTACACCTATCAATGTAATCGGCAAGATTACCAAGCAAGAAATGATCGGTGATGGACACTTTGCTTTGT
GCTTTGGTCAGTGTATGCTGCCGAATGTATCTGTATCCCCCGTTGTGGAGGTTGGTGGCGAAGGAGAGCCCCTCTCTTTG
CGTTATACATTTCCCGTGTCCAATGAAGGGCATACGGGAGCTTTCACTTTTAGCTGCTTCCCCGAGAGCGGTGCTCCCGG
CACAGAATTGGCTACAGTGAACATTAACTTCAAGTACAAAGGCGGTGGAACCGATTTGACTAATATCGGGCTGGGGCGTA
TAGCTCTTATCCAGAGCGGCAATACTTGCACCCTTCAGTACAACAGCAATGGCAAGCGTCTTGCCCTTGAAGTGTACAAT
CTCTTAGGTGTAAAGGTATTTACCTCTCAGCTGCCAGCAGGATCCGGCTCTTATACGCTGCCAGTGCGTCTGCAGCGTGG
TGTGCATATCTTCCGCATCACAGAAGGAGGTAAGCCTGCGTTTGTTCAGAAGTATCTGATTAAGTAATAATGGGAGTACG
GCCAAAGCCTGCACGATTTGAAGGCTAAGGACGTTTTTCCCAAGATAAAAGAGGCTACTTCGGAGTTCGACATAGACTTC
GGGGCAGTCTCTTCGTTATATTTTCACGTCACTGAATCTGATTGAGGAAGGATTCGGCATCATTTCTATATTAGATATAG
TGCCGACATTTGTCATCCGAAAGCAGACAGTAATACTTTATCATCATGGCAAAGATATTGGTGGCATTTAACACCGTGAG
CGAGGGGTTCGACCGGCTTACCGCTCGTCACAAAGTGGTTTTCCCGCCCAAAGGGCGCGATTTTACTCAAGAAGAAATAG
CAGAGCGTATCGTGGATTGCGATGTTCTCTGTTCCGTATTCGACATTCCGATCGGTAGGGATTTGATTGACAAAGGCCGA
TCGCTTAAGTTGATCGCGAACTATGCTGTCGGGTACAATAATATCGATGTGACTTATGCAGCATCGAAAGGTATTGTTGT
GACGAATACTCCGCGAGCTGTAATAGAACCGACGGCAGATTTGGCTCTGGCTCTGCTTCTAAGCTGTACGCGCCGTATTG
CGGAATGGGACAGGCTTTTCCGTCGCGATGGCGAGATGGTGGAACGGGGACGGCTATGTCGTCTTGGAGTCAATCTCTAT
GGTAAGACGTTGGGCATTATAGGCTTCGGGAATATCGGGGCTGCAGTGGCACGTCGATGCAAAGCTTTTGGCATGAATGT
TCTCTACAACAAACGCACTCGACTGAGCGAAGCAGAGGAAAAGGCTCAAGGGATCACCTTTGCAGACAAAGACGACTTGA
TTCGCCGGGCTGATGTTCTGTCGCTCCACACGCCTTTGACTCCCGAAACGAAACATTTGATCGGGACTGCGGAGCTTTCC
ATGATGAAACCGACAGCCATCCTGATCAATACGGCTCGTGGTGCCGTAGTGGACGAACGAGCTTTGGTTGAGGCTCTGCG
TGAAAAGCGTATTGCCGCTGCCGGCCTCGATGTCTTCGAGAATAACGATATTCCTTCTCCCGAACTCTTTGCTATGGACA
ATGTCAGCTTAACGCCTCATGTCGGTACTCAAACTTATGATTCTCGTGTCGAGATGGTACATGAGCTTTGCGATAATGTC
CTTGGCTTCCTGCATGGCGATCGTCCGATCAGCCGCGTAAACTGAATCCGGCAGAAATAACAAATAATCCATACAGAATA
ATAATGAATACAACAAGGCAGAACGGAAACTATCTCCTGCCCATTATCATGATGATCGCCCTTTTCGGGATGATCTCTTT
TGTTACAGGTTTGGCCAGCCCCATGGGGGTGATTGTCAAAAATCAGTTCCAGACCTCCAACTTTATGGCCACGCTCGGTT
ACTTTGCCAATTTCATTGCTTATGCATTTATGGGCTACCCTGCGGGGATGCTACTCCAGCGAATCGGTTATAAGCAGACA
GCTTTATCCGCCATCGCCGTCGGATTTGTAGGCATAGGAATACAGCTCTTGTCCGGAGAGATGGGCAGCTTCTCTATTTA
TTTAGTCGGCGCATTTGTTGCCGGGTTCTCCATGTGTATGCTCAATACGGTAGTCAATCCGATGCTCAATACCTTGGGTG
GCGGAGGCAACCGCGGTAACCAGCTTATTCAGGTGGGAGGCTCTTTCAATTCGCTGATGGCGACTCTGGTACCCGTGCTC
GTGGGTTACTTTATCGGGAGCAACGTTCAGCAGGCCAATATCAAGCAGGCTTATCCCGCTATCATCCTGGCCATGTGTAT
TTTTGCACTCGCTTTTGTAGTGCTTTATTTCGTCAATATCCCCGAGCCGGCCGCCACGAAAAACAGCAGCACGGAGAAGC
TGTCGCATAGTCCTTTTGCTTTTCGCCATTTTGTGTTGGGCACAATAGCCATATTCCTTTATGTGGGGATAGAAGTGAGC
ATTCAGGATTTTATCAATAAGTATATGACTTCCTCTTTCGATAAAGGTGGCTTGGGCTTTGATGCTACGATCGCCGGCTC
TGTGGTTGGGACATATTGGTTCCTGATGCTTATCGGACGTATGATCGGAGCCGCCGTAGGAGCAAAAGTATCCAGTAAGG
CTATGCTCACCTTCGTGTCCTCATTAGGAATAATTTTGGTCCTGGCTGCCATCTTTACCCCGATCGGACTACAAGCCTCT
ATGCCAGTCTTTCGCTCCGATATATCGTTCGGCCTTAACACCATACCGATGAGTATCGTTTTCCTTGTGCTTTGCGGTCT
TTGTACTTCCGTCATGTGGGGAGGTATTTTCAACCTCGCAGTGGAAGGTCTCGGGAAATATACCGAATCAGCTTCCGGTT
TCTTCATGGTCATGGTTTGCGGTGGAGGGATTTTGCCACTGATCCAAGGTTATTTTGCAGACTGGCTCGGTTATATCAAT
AGCTATTGGGTAATAGTCGTAGCATTGGTATTCCTGCTTTATTATGCTTTGGCAGGCTATCGCAATGTGAATAAGGATAT
TCCCGTAGTTTGATCGTAAATTGCAAATTTTCAGATAAATGAGCAAAATGAGGCTGTGTCAAAATTCGATTTTGGTGCAG
CCTCCTTTTTTATTCCTCATCGAACGGCAAAGCCTGTATTTTCCAATAGTAGATTCTTCCAAAACTACTAGTACGTCATT
CGACGTAAAAAAATGCCAATGTATTCGTTCCCTGATTAGCGGTTTACACACTAAGATCTTGGGAGTTATAGGTTGTTCCG
TTCCGGCAATTGCATAGGGGGCAATCCTGCTTCTGCCCGGATCGGACCAACATTGAATTTCGGATTGTTTTTTGACTGAA
TGTTGCAGTCCGTACAGGAAGATGGGCTATACCACAGGGCACATGGCACTACTCCGTAGAGGATGACGGGCTATCCCGTA
CAGCTCTTCGAGGTACGCTGTAGAGCTCGGCGAGGTACGCTCTACAGCGTAGCGAGCCGAGCCGTAGAGTTCCGCTCCGT
GAGCCGTAGAGGTGGCCGAGCTGAGCCGTAGAGCCCGGCGCGGTGAGCCCTACAGCGTAGCTCGAAGGGCCGTAGAGCGC
AGCTCGGTACGCTCTACGGCGTAGCCCGAGTCGCTGTAGGGCGTAGCTCGACCCCCTTTCGGCGTATGTTCCGAACGGCT
ATAAAACAATGCGGATTCGATCCAAGAAAAACATGCAATATGCTGTTTGTCAATGTATTTCATTTGTCTGTTGAGAGGTT
TCAGCTTCGAGGGGCTCCGACGTCCAATGAGACGTCAAACTTTTTCCCTTTCATTTTCTGATTCGGTTATAGTCAATATC
CCATCAAGAGTTTGATCGATAAGGCGGATCTTATGAGGATCGACACCATATCGCTTACATCGAACTCACGTTAACCTATA
TCGAACACCGGGGCTCATGATATCCAAATGTGTCAATAAGCAAAGATTACCCCGGTCGGGCTCGGTTTTGAGGTCCAACC
GGGGGAAAGAGGAACTTTATCATCCTCGACAGTTACTCTCCTTCAATCAAAAATGATTCTGAAAAGGGGGAGAATTATTG
ACCGCCCCAATTTCAAAGGTCTCACATTGATGTATGCGGACTTGATTTGCCACAAAAAAGAGCACCGAAACAGAAGTCCC
GGTGCACCTTAATAATCAATATGGAAAACTCCACTTACTTTTTGCCAAGCAGCATATCAAGGTTGCGCTGCGCATTTGCA
TCTCCTTCTGCAACGGCCTTACGGAAGAAGGTTTCGGCACGAGCAAAATCTCCCGTACGAGCATAAGCAGCTCCAAGGAT
ATTGCTTACACCCTTTTCTGTCTGAATCGGACTCAACAGAGCAATTGCCTGTTGAACATCTCCACCGTTAAAAGCGGCTA
CAGCCAAATTGATTCGGCCCGTTACACTTTCAGGGAAATACTTAAGGGTCGTATTCAGAGCAAACAAACGCTCTTGGTGC
CCCTCAGGATAAGACATTGCCACACGGTACATTTCGGCTTCACTAAGTTCTTTCGGAGCAGTCTTAATGATTTCACGAGC
TTCTTCGAGGGTATAATCACGAACGATATACCCCATGGTTATCGTATTGCGACGCAAATTCGGATAGATCTGATCCAAGA
TATGACGATAAGACGAAAGTTGCTTCAGAGCCTGTTCACGTGCATCATCATCGGCATATTTATCGGAGTTGATTATCTCC
AATACGCGGTCACGATCGGCTATATCACTCTTTTCGATAGCCAGTTTCAGCCCCTTCCAATCTTCACCGCCGAACTTAGT
GGTTATATTCGGCAATGTTTTGCCATACTTACGCACCAATTCTTCCGCGAGTCTTTTAGCACGGCGCTCCGACAAAGCCT
TATTGTGGGCTATTGAAGCCTCGGGAGAAGCAAACCCTTCGATGATCATTTTATTGACCGAATAGTTTGGATTGGCCTTA
ACGGTGCTTACAAATTCTTTGATTTTTTCTAACTCCGCCTTATTGTTGCGATACTCAGGAAGGACATCTGCCTTATCGAC
TTTGAAGTTGATATAAGCATCAAAGCTGGACTCTCGCTGCTTTTCCTCTTCTTCGGCCGGAGTAATGTGTGCCAACAGAT
AAGGAGCCTCTGCCGGATTGAAGAGTGGATCAAAAGGAACAATATTACTCGAGAGACCTACTGGGCATTTGGCACAACCT
CGCACCTCCTCACGAACCACAAACTTGGCATCCATCATCCATGGAGCATAAGCATGTTCTCCTGTAAAAGTAAACTGCTC
GCTCTTCCCATTATAACGGCGAATGTATTGAGCTGCATGTTTTGCTTGGGGCAAAGCCGAACTAAATGCGATTTCACGCT
TGAGAGCTTTTGTTCTATTGCGGCCTGTAATGACTACCGAAGGAAATTCTACCCGGCTGGTACCATCTTCTGAACGAAGA
ATAGGCGTAACAATGATCATCTGAGTGCTCTTGAGCTTTAAATTACTCATATCTGCCGCACCATTCAGTACAACCTTATT
TCCGGTTTTGTCCAACGAAATTTTATATGAAATTACTCCCTCGTAAGCATTTTGAGCGACCAAACCGGCAACAGCGGCGA
AGAGAGCGATAAGAGTTAGTTGTATTCTTTTCATATTAAAAGCCTCTTTCTTTTGAGAGTTCATTTATTAGGAATTACTT
AAACAGATAGATTAACGAAAGAGTGGCTCGCGTCAGGCCAAAGTAATCGGCCTTCTTGTCAACACCAACTTTCTTCCCAC
ACTCTACACATTGATACTTGTCATAATCGAAGTGAATATAACCACCGCCGATACTCGCTTCCAGATTCCAATGATTGCCC
AAGATCCACTGACGGCCTATACTGATACCGCCACCATAGAACCATCCTTGATAACGATGATACTTGGCATCGTCGAAGTC
GCTCTTAGGATGAATGGAGCCAACAGGAGGGACCGATATCCCTGCGATATTCATTTGACCGACATGGCCATGAAGTCCGA
TAAACACTCCATTGAATTTCTCACAGAACCAATAACGCAATTCCGGCTGGGCAAGCCAATGCTTCCAATAATGATCATCG
CTGATCTTGAAAGGGTTTACTCCCCCTAAGAGATCCACAGTCATTTTAGGACCTACACCTATTTCCAAGGCCAAGTTAGG
AGTTAGCGTTGCATCATAAAGCAAATTATTCTTAAGAGCCACGCGCTGAGCGGATACACCAAGCAACCCACTCAAAAACA
ACAACAAGAAAATCAAATTCTTCTTCATACGCTTCCTTTATGTTATACTTATAATTATCTGCATGTTAAGCATGCACTTT
TTCCCCACAAAAAACCTAATTTCAAGACATAATAAATAATACAACCCAAAGAGACTTAGCTACTTTTTGTGGCAAAGATG
CACAAAAAAACTGATTTAGACATCCCATTCCAGGGCTGATGCAGGGGTGACGCATTAAAATTGTATTGTCATTAGTTGTT
GTGGCTTCATTCGAGCCAGTTTCTTTTGAATACGAGGGATTGAGGACTTCATATTTGTCTTCAGTCGCTCTATAATGAGT
AAATTGATCTTTTGAGACCTTTGCAAAATAAGGAGGTGGAGTAAAGAGGAGTTCTTGGCATAAAAGGAGCGAGTGAAAGA
GGTGGCAGTAAGGAGTGAAAGTAGTTGTAAATCCCCCCTTTGAGGAGCTACTTGTACGAGCTCCTCAAGGGTGGTTATGC
CTTATCCTACGGATGAGGACATAATTATCCCCGGGGTTCTGTATAAATTAAAGGCGATGCTTTCAAGAATGTTTTGAGTA
TGGGTCTTGGCAAGTCCCCGGTATCGACATCGTCCGCCATGAAACCACCGCCGAATACTGCCAAAGGTGCGTTCGATGGT
GCTCCGTATCCGACTGATTGCTTTGTTTCCTTGCTTCTCTTCCTCGGTCAATGCCCTGTTGCGTTGTGCCTTGTGCATAA
TGCCGTCTTGAAGGTGATGGGTTTGCAGGTAGGAACGATTTTCCCCGCAAGCATATCCTTTATCCGCCAAGACGGCTGTG
CCTTGAGGTATGTTTGCACCCTGCAATAGCGGAATAAACTCCTTCGTGTCACTGCGGTTCGCTGCTGTCGTTATCACCTT
TTGAACAATGCCTTGAACATTGGCCGGACAATGCTTTTTGTATCCGTAGTGATAACGCTTTTGTTTGTAAACCCAACGGG
CTTCTTCATCCGTCCCTTTACGCTGACGGACAACCTGTTTTTGATAATCCTCCTCTGCCTCTTTTTCCTCCTCGCTCCGA
TTGTCTTCTCTGTCGTCTGCGACTTCAATCGTAATGCTTCCGTTGGGTTTATGCGGCGTCTCCACAAGGCTTGCATCGAC
AAGCACCCCTTCCCTTACCGAAATGTGATGGCGGGAAAGTTGTTTGTTAAACTACGCCAATAGTTTGTCCATGAGACCCA
ACTCTGTCAGTGCCGAACGAAATCGACTGATGGTGCTGTGGTCGGGAGATACCTCTTCCATCTTCAGCCCCAAGAATCGG
AAAAAGGTGATTGAATCATTGATGCGCTCCTCCAGAGCACAATCACTGAGGTTGTACCATGTCTCCAAAAGCAACATCTT
GAATAAGAGAATCACGTCATAAGCCGGGGCACCGATGGCATTTTGTCGCTTCGTGTATTTCTTGTTGATCAGCGTCCTGA
TCGGACGCCAATCGATAAGCGTGTCAACCTGATTGAGGAAGTCGTTTTGTGCTTTGCGATAACGCTTTGAAAGGAGTGCG
TCTGCAAATGTTACATGCTCATCGGTATTCTTGGATTGGTATGCCATGGGAGGAATATTATGCTGTTTTTACTACTCAAA
TATACAAAATAACTCCCTATTATACAATGAATTAACAAACAAAATACACACCAATCGCCGTGCAAAGGTCTCATAAAGAG
GAATATACACTCTCCTGCGACAAGCAAATTTTTTCCCGTACGGCAAAATTTTCTTGCAGTGCAGGCCGGTTACAGTTTCA
CAGCCATGGAACTATAGTTTCTCGACTGTGAAACTTCCATCGGCATATAGTCGATGGTTATGTACTACCCGGAGGATTCA
GTCGCTCTTGACCATGGTGCTCTGCAGTTCGTACATGTACACCATCGCATCGTAGCGGATCAGATCGGATGAAAATCCGG
CCCGGACAAAGCTGTCACGGATATAGTCCTGCTCTTGGATGGTGATGTAGCGTTCCTTGCGGTAGATACGATAGTAAGTG
GTCTTGCCGAAATAGGTGAGGAGACGATGCTTGAGCGACTGCACGGCGTGGTGCGGCAGTTCGTCATAGAGGTGCGTGAT
ACCATGGGCGAATAGCACGGGGGTATTGTCGGCAAAGGCTTTGCACCCTTGTTCCGAAGTGGGGATAAGGGGATTGATCA
CCATTATGTTCTGAAGGCCTCGTGCCAATACTCCGTCGTAGGCCGAGGCACGAAGGCACTGCTCTCGCTTGGGGCAGTCG
GTACGCGGTGCACAAACAGCAAATTCGTATGGGAAGTCGGCGTATATGCAGAGTCTTTCTTTTGTTTCGGACATAATTCT
TGTATTTATCGGGTAAATGAAATGGATCGATCCTGACCGAGTACACGGAGAAGTCCGTGCGTAAGGATACGAAGATCTTC
CGGCGATATGATGAAGGGTGGCTCCAGATAGCAGAGACGACCGAAGGGGCGTACCCAGATTCCCTCTCGGATGAATCGCT
GCTGCAGCGTGGCCATATCCACGGGCCGCTTCATCTCCACTACGCCGATGGCTCCGAGGACACGTACTTCGGCCACACCA
TCGAACGAAATGGCCGGTGACAACTCTTCGCGCAGCTGTGCCTCGATGGCTCTGACTCGTTCCTGCCAAGGGCTTTCGAG
CAGAAGGCGGATGCTTTCGGCCGCTACGGCACACGCCAACGGATTGCCCATGAACGTGGGGCCGTGCATGAAGCAGCCGG
CTTCGCCCGAACATATCGTCCGGGCTATCGCTTCGGTTGTGATCGTAGCCGAGAGGGTCATATAGCCGCCGGTCAATGAC
TTGCCAAGACACAGAATATCCGGCACCGTGGCAGCGTGCCGGAGCGCAAACAGTTCGCCCGTGCGGCCGAATCCGGTGGC
TATTTCATCGAATATCAGCAGTACGCCGGCTTCGGAGCAGAGTCTGCGAGCTTCGACGAGATACCGGGGATGGTAGAAAT
ACATACCGCCGGCTCCCTGCACGATGGGTTCGAGGATGAGGGCTGCCAGCTCCGCCCCCTTTTCGGAGAGGAGGTCTCGG
AGCGGCTCCATATCCGCCGGTAGCCATTCGCCACCGAAGCGGCTCTTCGGCTGTGGCAGGAAATACTGTACGGGCAAGGC
TCCCGAGAAAATGCCGTGCATACCGGTGACGGGATCGCATACGCTCATGGCGTGCCACGTATCGCCGTGGTAGCCCGAGC
GGATCGTGGCGAATCGGGTACGCCTGCTCTGTCCGCAGGCTTGCTGATATTGGAGAGCCATTTTCATGGCTACCTCCACA
GCTACGGAACCGCTGTCGGCATAGAAGATTTTATTCAGCTCGGACGGCAGGATGCTCAGAAGCAGTTCGGCCAATTCTAC
GGCCGGACGATGGGTGAAACCGCCGAACATGATATGGCTCATCTCCCGAAGCTGCCGTTCTACGGCGGCATTCAGTCGCG
GATGGTTATAGCCGTGTATGGCTGCCCACCACGAACTCATGCCATCGATCAGTTCGCGGCCGTCTTCCAGATAGATGCGT
ACTCCCTCGGCCCGCTTCACGGGAAATACGGGCAATGGATCTATAGTCGATGTATAGGGATGCCAAAGGTGGTTGCGATC
CAAACGCAGCATTTCGTCAATGGTCATAGCTTACCTCCCAGTCTGTATCGTTAGTCACTTGAAATCCGCATTCCCTCGCG
AGCTGCATATCCTCAGCGGCTTTGCTTCCCGTCGTGGTGAGGAGGTCGCCCGTAATGGCTGCATTGATACCTATATATAT
AGCCTTACGCTGAACGGCGGGGCTTAGTTGTGCCCGTCCTCCCGAAAAGCGAAGAAAAGCTCGAGGATTGATGAGCCGGA
ACAGTGCCACAGTCGTGAGGTACTCCTCTTCGCTTAGAGGCGGAGTCTTCTCCAGCGGAGTGCCGGGGATCGGCTGCAGG
ATATTGATCGGGATGGAGTAGACATTGATGCTGTGCAGGAAGAAAGCAAATTCGATCCGCTGCTCCATCGTCTCCCCCAT
GCCGATGATTCCGCCACTGCATACACGCATTCCCACACGGCGTGCAGCTCGGATGGTGGCGAGCTTTTCTTCCTGCGTGT
GCGTGCTGCACAGGGAGGGGAAGAAACTCGGAGCTGTCTCCATATTGCAGTGGTAGGTGGTCACCCCGTTGTCGAATAAT
ATCTGCAGTTTCTCCTCCGAGAGCAGCCCTAAAGAGGCGCAGCATTTGATGTCCGTTCGTTGCTTGATGGTACGAAAACT
TTCGGCCATCTGCCGTATCTCATTCATAGACGCAGTGCGCCCGCTGGCCACAAGAGAAAAGCGTCCGATGCCTTGCCGCC
TGTTATAAGCGGCCTGTTCGGCACAAACAGTGGCCGAAAGAAGTCCGTATTTCTCTATCGAAGTGGCATAATGGCGGCTT
TGAGCACACCATTTACAGTCTTCTGGACAGTTGCCGCTCTTGGCGTTGATGATGGAGCAAGTGTCGAACTTATCGCCCAT
GAAATGTCGGGTGATCCGATGTGCTGTCTCGTAGAGTGCTTCCTTATCGGCAGAGGAAGCCAGCAGGAGGGCTTCCTCAA
AAGTTGGTTCGCCACCGTTTATCAGTCTGTTTTCGATCGTCTGAATCATATATGGGAACGGAGCAGATCCTTTCCTGTCT
GCATCCGCGACAAAAGTAGAAAGAAGCTCCGGCAATAGAAACTAATCGCCCCACAGCCATGACGCTATTACCGCTCAAGC
AAAAAACGACAGAGGCTGCCCCATCGAGATGAGACAGCCTCAGGAAGCGTCGGTCTTAACAGACGTATATTACTTCGCTA
CCCGCTCCAGCCACTTAACCATGGAGAGCATAACGAGCATGGACAATGCACATGCACAGGTAAATACAATCCATGTAGCA
GAGATAGAAAGCGATTCGTACAGAATCATACCCACGAACAGGAGTGAGTTTCCTACAGCCGTAGCACACAGCCACAAGCC
CTGCATAATACCTTGGAGATGGGGAGGTGCCACCTTAGAAACGAAGCTGATACCCATCGGACTGATAAAGAGTTCGGCAA
TCGTCAGAATCATGTAGGTCAATACCATCAACCAAGGAGAAACTTTCGTAAACTCTACCCCTGCATTACGCTCTTCGAAA
GTAGGCAGTCCCATTGAACCGATAGCCATCACGACGAAAGCAAGTGCAGCGATAAACATACCGATCACAATTTTCTTAGG
GGTGGAAGGCTCCATATTACGTTTCTTCAGAAAACCGAAGATGAAGAGCAGAAGTGGCGTAAGAGTTACTACGAAGAACG
GGTTGATTGACTGGAACATTTCAGCTCCCACTATTGAAGTGAAACCAAGATCGAGTTTTACACTACTTAGGTCAATATAA
TCCTTAGCAAACTGAGTCAGCGATACTCCGTTTTGGTGGAAAGACATCCAGAAGAAAATAACGACACCGAAAACTGCGCA
AAGAGCAATAATGCGTTGGCGGATCTCATCGGCTGCCATCTTGATTTCTTGCTTTTGATCTTTATGAGCCTCAGTTACGG
CATTAGCTTTTTGATCAGCGGGATATTGATGCTTATTGATGATATAAATCAGGAAAGAAATTGCCATAAAGAATACGGCT
GCAAGGAATGCATAGTGGAATCCTGTGCTGAATACTTGGATATATTTCAAGGCAAATTCTTGTAATCCTTCGGTTGCAAC
TGCAGTACCATTATTGGCAGCTTGAATCATTTCCATTACCTGAGCCTTGGCATTCTCGGGAAGAGTCCCATTTAGAATCT
GGTGGCAACGTTCAGGCAAGTCAGCATTGTAAACGAAACCATTGTGTTGTACCCACCAGTTACGGATAGCTACAGCTACC
AGTGGAGCAAATACGGCACCGACATTGATAAACATATAGAAGAGAGAAAAACCGGAATCACGCTTGTCACGATAGGTATC
GTTGTCGTACATCCTTCCGACCAAGGCTTGAAGGTTGCCTTTGAACAAACCGTTACCGAAAGAAATGAATGCCAATGCCG
CACAAGTGAAGATAAGCCATGGAGTCATGCCTGTTGCTTGTGTCGGAGTCGGGATACCAAGCATAACATAGCCGGCAGCC
ATCACGATAAGGCCTACAAGGATTGTACCCTTGTAGTTCTTCATAGAGTCGGCAATAATACCTCCCACGAGAGCCAATAC
ATATACCGAAGCATAGAAGATTGAGTAAATCACTGAAGCTTCTTTGCCCGAAAGCCCGAATTTGGCCTGCAGGAAGAGTA
GCAGGATTCCCATCATGATGTAAAATCCGAAGCGTTCTCCCATATTCGTGAGAGAAGCTGAGATTAACCCTTTAGGGTGA
TTCTTTAGCATAAGAAATCGTTTTAATGGTTGATTATTATTTGTTTTCGTTGATTTGACGGATGGCTCCCGTATTTTCAT
CGAATACGACACGGATAGCCGGACCCCTGTCGCGGAACATTTTGGGAGCTAAGGCCTGTCTACGGCCAAATTGTGTGACA
GGAAGCTCTTCATCGAAGAGTACCTTGCGGTTGTGTTCCAATGTAATGCGAGCGGCTCCGGGCAGATTGTATACGATACC
CTTGAGGCTCTTTTCATACTTGGCCGCCTCTTTTTCGTCCATTTCCGGAGCCTTGTCCGTGGTGCGAAGGCTGAAACTAA
CCGGTTCTCCCGAAAGATCGTCCGAATCGACTACCCCTCTGAGTGGAGAGAATCGAAAAAGGATTTGTCCTTTTATATCG
TTTTTAGGTTCAATAGTCCATGAGCGTTCTTCCCATGCAATCTCTTCCTTTCCATAGAATAATTCCAGCAGAGCAGTTTC
CTGTGCTTTCAGCTCTTGCGTCATCAGCTGCATAGCCGCTCCATCCTTGGGCATGTTCTCAGCCTGACCGGTCAGCAAAT
CCATCAGGCTCTCACGTATGCGGAATACTTGGGCGGCGGCGATTTCCGCTTGCTTTCCTTTCGTGCCTGCCACGGTATAT
TCCTGAGGTAATGCAGGACGTTTTTCTATGCCGGGCTGTATTCTCGGCAAACGGAAGAGAGTGTTCGGACATGGTGATGG
CAGGTCTTGCCTGTCGGCATTGATACCGACTATGATACCTCTTTTGTTGAGGGTTACGAAGTCTGCCACCGTACCGGCAC
GGAACTCTACTATATATTTTTGATCGAAATCGGGTATTCCCACGGATTGGGCTATCACTCTACCCAAACGGTAACGGATG
CTCGGTTCTCCGCCGGCCTCCTGTCCGAAGTACCTCTCGGCATAGAGATGGAGCGGCCCGGGCTTGTGGATAGTACGTTC
TAATTGTGCCCGTACAACGATGCGTGTCTGTGGGAGGGCATAGACGATCCCTTCTCCATTGTAGCGGACAGGCTCATAGG
AAGCGACGTTGGTTTGTGCCGAAACGACTCCTGTGCAAAGGAGCAAAGCAGGCAACAGTAGCTTGAAGAAAAAAGTCTGT
GCGGACATTCTCAAAAACTTAGATTGCAAAGCTACACTATTTTTGCCGAATCTTAAACACCTTTTCACCCTTCACATATT
CCTAAACAGATAGACCTGCGGATAAAATGGGCAGACCGTTGCACTTGATAATTGAATGTGCAGATTACAATTCCTTGCGC
TTTCGGTTTTTCGCTATATTTGCCGGCCGATAGAGGTTTCTACGGGAAGCTTAATGTTGCGACCGAACAGTCTTTCGGAC
GAATAGAATTACTTTAATAAACGACTAAACGATAATAAATTATGAGTACTGAAATTACCTCCCACACGCGAGCCTCCCGG
TCGGCATTGTCGCCCCGACAGACACATTCGACATCGCAGTATTTGAATAAAGGGGAGGCTGTATCAGACAAATAAAAAGG
AACAGATCCTCTCCATAAAGCACTCAAAATAAAGAGACACGCGCCGAGTTCTATAAGTAAACTTGGCGCGTGTCTCTTTA
TTTATGGCCCTCGATAAGGGCCTTTTGGACTATCCGATTTATATACAAATGGCAATCAATCTATATATTAATCAAAAACG
ATTTATATATAAATCAGAAATGATCTATATACAAATCGAAAAACGGTTTATATATAAATCGCAAATCAACCTTCCACAAA
GCGAATTGCAAGCGCCAAAAGGTCACTTTCTTCTCTCTTTCGTCTCAAAATCCGCTTCCTTTCGGATGCTTATTTGGAAT
GATTCTAAACTCAGCTTCGTTGTTGAAAACTTTTTTGGCACGTATATTTCATAGAGCAACGAAGACTTTCAGACATCCGA
AAGAATGGATTTCTGATACCTTTATGGAAATTTCCGAGAGACTGATGGTTCTCTGTCGGCCGAGCAAGTCTTGCCAGACT
TGAAGGTGTGTTGGCGGAATGTCCGGAATGTGCAGACCAAGAAAGGAACTCGAATTCAGAACTCCGTTCGAATACTTCTT
GCAAAATTTACCTTAGTATTGCACTGATAGCCGGAATCCGCAGGATCTGCAAAATGCTTAATTACGGACAAAAAGTTTCT
TTTTCCCTATCTTTGCGACCATCGGAAAACAAATAAAACAGGATTTGTGTATGGAAACTGTAGTCAGTGGTATCAGGCCG
ACCGGCAATCTGCATTTGGGCAATTATTTTGGTGCTATTCGGAGTTTTCTGGATATGCAGCATCGATATAATTGCTTTTT
CTTTATTGCTGATTGGCATTCGCTGACCACACATCCGCATCCGGATAATATAGTCCGCAATGTGCGTACGATACTGGCTG
AATATTTGGCTTGCGGGATCGATCCGGAGAAGGCTACAATCTATGTACAGAGTGATGTAAGAGAGGTGCTCGAGCTCTAT
CTCTATCTGAATATGAATGCATATTTGGGCGAGCTGGAGCGAACGACATCTTTCAAGGAAAAAGCCCGTAAGCAGCCGAA
CAATGTCAATGCCGGCCTGCTCACATATCCGACATTGATGGCAGCAGACATTCTGATCCATCGTGCCGTGAAAGTTCCTG
TCGGAAAAGATCAGGAGCAAAACATGGAGATGGCACGCAAGTTTGCCCGCCGTTTCAATACGATCTATGAGGTGGACTTC
TTCCCCGAACCCGAATCGTTCTCTCCGGGTGCAACAGCTTTGAAGGTGCCGGGCTTGGATGGATCCGGCAAGATGGGCAA
GAGCGAAGGCAATGCCATCTATTTGGCCGATGATGCCAAAACGATTAGCAAGAAGGTAATGAAAGCCGTGACCGATGCCG
GTCCCGAAGTGCCTAACAGCGTGAAGCCGGAGCCGGTGGAAAATCTTTTCTCCATGCTCCGCATCGTTTCCTCGGATGAG
GTCTATCGCCATTTCGATGATCTCTATAATAATTGCTCTATTCGCTATGGCGATCTCAAGAAGCAGTTGGCGGCAGACAT
TGTCGCCTTTACCACTCCTATAAGGGAACGAATCTTGGAGATTCAGGCGGATGAAGCATTTTTGGACAGAGTGGTTCGAG
AAGGAGCCGAACGCGCTCGTGAAAGTGCTGCACGAACCCTTGCCGAAGTACGCCACATCATCGGTTTTCGATAAGACCAT
GGCGGAGGCGTTGGAAAACCAACGATAACTATTTAGAACAAAACAAATATGGATATTCAGATTCAAGGGCAGCTTATTCA
GATACTGCCACTCAATTCGGGAGTCGGCAAGGCTTCCGGAAAGGAATGGAAAAAACAAGAGTACATACTGGAAACGCTCG
ATCAATACCCTCGCAAAATACACTTCAGCGTGTGGGGAGATCGTATTGATCCTTCCTATCAAGTAGGTGATCAGGTTACG
GTCTGGGTCGATATTGAAAGCCGTGAGTTCAACGGCCGTTGGTACACCGATGTGAAGGCTTGGCGCATGGAGCGCGGATA
TATCGGGCAGCAAGGTCAGCAGCAGTTGCCACAGGAAATGCCGGCCGCCGGTGCTCCGACTTTTCCAACGCAACAACCGA
GCATGCCGTCTCAGCCGGCAACGGGTTGGGCTTCCAACGCCGATGCGGGGGATGATCTGCCTTTTTGATGAAGATCGTAC
TGCTCGTTGTAGGCAAGACCGACAGCAAACTAATGGCTCAGGCAACGGAGGAATACATTCGTCGGTTGAGCCATTATGTT
TCTTTCGAAGTGGAGGTAATACCCGATGTCCGCCTGGGTAGCAAGCTTTCTTCCGAACAGCAAAAGGATGCCGAAGGTCG
GGAGATACTCGCTCGTCTTCGGCCGTCGGACAGCACCGTATTGCTCGATGAGCGAGGCAGAGAGTATTCCAGCATGGAGT
TTTCAGCCTTTTTGCAGAAGAAAATGCTGACCGGCACCCGTCGAATGGTCTTTGTCATAGGAGGCCCATATGGATTTAGC
CCTGCAGTACAGGAGGCTGTAGCCGATAGAATATCGCTCAGCCGAATGACTTTCTCTCATCAGATGATCCGCCTCTTCTT
CACCGAACAGGTGTATCGTGCCATGACTATTCTCAACCATGAGCCCTATCATCATGAATAGACCTGCCACTACTTCGAGT
CTGTCTCTTCCCCATTCTCATGAAAAGAGAATCCGATTTGTTATGAAGTATCTTTCTCTTATTCTTATCAGTATGGCTTC
TTTTAGTTTTTCTCTTAGTGCCGGTAGTTGCTCTCCTTCGGCAAAGCATAATGACAGTATTCCCGAGACGAAGACAATAT
ACTTTGCCGGTGGGTGCTTCTGGGGTACCGAGCATTTCTTCAAACAAGTGCGTGGTGTCGTGGCTACCGAAGTCGGGTAT
GCCAACGGCAATGTCGAGGATCCTTCGTATGAAGAGGTCTGTTCCCAAACCACAGGATTTGCCGAGACGGTAAGAGTCGA
ATATGATCCGAGTGAGGTATCGCTCTCTCTGCTGCTCGATCTTTTCTTCAAGACCATAGATCCTACAATCCTCAATAGAC
AGGGGAACGATGTCGGCTCTCAGTATAGAACGGGTATCTATTACACGGATCAAGAAGATCTCTCTCTCATTTCGTCCGCA
CTAAGTGCATTGGCTACGAAATACGATCAACCCATTGTTGTCGAGAATGAGCCGCTCAAGAACTTCTATCCTGCGGAAAA
CTATCATCAAGACTATTTGGATCATAACCCTCGCGGTTATTGTCATATCGATCCTTCTTTATTCGAATTGGCGAGGAAAG
CCAATCCGGCCAGATTCTACAAGAAGGCCGATGATGCAGAGCTTCGTGCCCGGCTTACACCCGAGCAGTATGCCGTCACA
CGCAACAATGCCACCGAACCGGCTTTTGATAACGAGTATTGGAATGAATTTCGAGAAGGTATTTATGTCGATGTTACTAC
AGGTGAACCGCTATTTCTTTCTACTGATAAGTTCGACTCCGGCTGTGGATGGCCGAGTTTCAGCAAGCCGATAGGGAAAG
AGCTGATTTCCGAGCGTATCGATCGTTCTTTCGGAATGACTCGTACAGAAGTGCGTAGTACGACCGGCGATGCCCATTTG
GGACACTTGTTCAATGACGGGCCACTGGAGAAAGGCGGACTCCGTTATTGCATCAATAGTGCCTCCCTTCGGTTTATTCC
CAAAGAGGATATGAAGAAAGAAGGCTATGGCAGTCTTCTTCCTCTTTTGAACAAACGATGAGGATGCTCTTGTAGCATAT
AATGATTCCCAATCGTCTCAGATAAGACTAACTTCCAATGGCATATCTCGGAACCAAAGCCAAGTGGCTGTTACTACTCT
CCTCCATCGTGCTTCTTGCAATAGTCGGAGTCTGGATTTTTCAATATTCCGGTTATGGGGAGCGATTCGAAATTGTCGAC
GAATTGGGTGGCAATATCTTTCCGTCCGCCATACTGTCGGTGGCCACGACCGATGCCGAAGTAATCAAACCGGTCGAAGG
CTTGTATGTGGGCAATCCGAAGTCCGTTATCAGTATTCGCCTGAAAACGCGAAGGGCCAATAGCCGTGTGCGTGTGGAAG
TAGCCGAAACGCCTTTTTTCTCCCAGTCCGTTTCCGAATTCGTCTTGGATAAGTCAGGCTCTACCTATACCATATACCCG
GACATTATATGGAAGTACGAAGCTCTTCGGAACAACAACCAAGCCGGACCGGTCAGTGTGGCTATAAAAGTGGAGATAAA
TGGTGCGAACTGGGGACAACAAGTGCGGACATTCTCTGTCAGAAGTCTCAACGAGTGTCTGTTGGGTTATATGAGTGGAG
GGCGGGTATTCTGCGAAACGGGGATCTTCTTTGCCGCCTACGTCAATGAAGAGAATCCTAAAATCGACAAGCTGCTTCGT
GAAGCACTCAACACGCGTATCGTCAATCGCTTCTCAGGTTACCAAAGTGCCCAGAATCCTGTGGACAGACAAGTGTATGC
TCTTTGGAATATATTGCAGAAAAGACAGTTCCGCTACAGCTCGGTAGCCAATTCCAGCTTGTCCAGCAATGTCGTTCTCT
CCCAGCGTGTGCGCACCTTCGATGATGCTTTGGAGTCCTCTCAGATCAACTGCGTAGATGGCAGCGTGCTCTTTGCATCC
CTGCTGCGGGCTATCAATATCGAACCTATCCTCGTTCGGATGCCCGGCCATATGTTCGTCGGTTATTACACGGATATATC
CAAAAAAGAAAAAACATTCCTGGAGACAACGATGATCGGTGATGTCGATTTGGACGACTTTTTCCCTGATGAGCAGTTGG
ATTCGACGATGATAGGCAAATCCCAAAATCAGATGTCCAAGCTGACTTTCGAGAAGTCGAAAGAATATGCCAACAAGAAA
TATCAGGAAAACGAAGCTGACATTCACTCCGGCAAGTCGGGTTATATGTTCTTGGAAATATCCAAAGACGTGCGAAGGCG
AATCCAATCCATCGGCAAGTAGCATCGCTTTTGCCGCATCGTCCTTTTGAAATAAGAATACGCCGGATTGCTATGTGGCT
TACGGCTATGCAGGCTCTCAGTACAACCTTTCTGGCATAAAAAAGTGTGCCGAAAACGCTGCTGAAGCGATTTTCGACAC
ACCCTCATTTCTTATGCTTATATGAAAAGCCGCACTGCGGATAGCGTAAACTCCGAAAGACAAGATTTGAGGATTCCACC
ACCTTTGTAATCCGCTGTGCAAAGCAACCCGAAGGTGCGGCCCGCCATCAGCGATGAAATTGTCCTCGGAATAGTTGTTA
TGATGAGTTTCCCCGATCTAACAGTGCGGCTTATTCCTCGTCTTCTCTGTATTGCAAAGTTAGCAACATTGTTTAGATTT
GCAATTCTTTGTTTCATCGATTTTGGGTATGGTTACACTTTCGGATCCTAATCGGCGTTCTCGACGTATCAAACGTATTA
CGATAGTCGGTTGCTTAGGTAATCTGCTTTTGACGATCGGGAAGTTTTTCTCCGGTTTTGTCGGGCATAGCGGAGCCATG
ATTGCCGATGCGGTACACTCGTTGTCTGATCTGCTGACCGATTTCGTGGTTTTCATTTTTATCTCCATTTCGGGAAAACC
ATCCGATAAGAACCACGATTACGGACATGGTAAGTTCGAGACCCTCGCCACTGCGATCATTGCTGTTACGCTGATCATCA
TCGGAGCTATGCTCTGCTCCGATGGTCTGACCAAGGTATATCGCTATCTCCGCTTTGGGGACGAATTGGCTCGTCCCGGA
TTGATAGCCTTGCTTATGGCCTTTGTCTCCATTGTGGCCAAAGAATGGCTGTTCCGCATAACGCGGTGTGTCGGAAAAGA
GGAAAATAGTCGTTCAGTCATAGCCAATGCCTGGCACCACCGTAGTGACGCTTATACCTCTGTGGCTACTTTCATCGGGA
TTGGCTGTGCTTTTCTTTTGGGGCGCGGTTGGATGATCCTCGAACCGCTATCGGCTGCTGTAGTAAGTGTCTTTATCATC
AAGGTAGGTTTTCAAATGGCAGTTCCGGCTTTCCGCGATCTGCTCGAACAGAGCTTGCCGGATGATATTGAAGAAGAGAT
AGAAAAAATCATTTGTTCGGAATCGATGGTAAAAGGTGTTCGTCGGATCCGCACTCGCAATATCGGTAATTACTATGCTG
TCGAAGCCGATATTTTGATGGATGGAGGCCTCTCTGTGGCACTATCTCATGCTGCTACGCAGAGGGTTGAGAAGCTGCTG
CGTGGACGATACGGCCAACCCACACATATAGTCATCCACGTCGAGCCGTTTTCATGATATATGTCTCTTGACCATAACCT
TTCAAATTCTGTAAGCTTTATGACGACTGAAATCAAATTGGAAGAAATGCGTTTTTATGCCCGACACGGTGTGCTTGAGC
AAGAGCGACAAGTGGGGAACCGGTTTGTAGTCAATCTCTCCTTGTCCGTGGATGTCACACAAGCGGTTATTTCAGATGCC
ATCGAAGACACCATCCACTACGGACACGTTTACGAAGCCGTCAAAGAAGAGATCTTACAGCCCTCGAATCTTATCGAGCA
TGTCGCCGGACGAATTTTGCAAAGAATCCGACACGACTTTCCGCAGGTGAACGAAGTCACGGTAAGCCTGAGTAAGCTCA
ATCCCCCCATTGGTGCGGACATACGATCGGCTACGATCGTCCTGCGAGGGTAGCCCATCCTCTTTTATATCAAGGCCCGA
AAGGAAGAAAATCGGTGACGTGTAACGTTCGCCGATCGAGCCGTCATTTTACTTCCAAAACGGCTATGAGGCTTTCATAA
ATATCAGCCGGTGTCTTGGCATAGAGAAAGACGGTATATCTGTTCTCCGTCTCATAATGATTGCCCTCGGTCAGGGCTGT
CTGAGTGAGCAGATTGTCATCCTCCGTTTGAAGAATGTAGAGGTAATTGAAGTATCCCTGTTTCATCATGAGGGTACGAG
TGTACATCTGCTCCGAAGCATCATAGAAAAGCTCGCGTTCGCTCATCGGGAGAAAATCGAAAGCCTCTCCGGACAAAAGG
ACCGGCCCCGGCAACTTTTCACTCTCGAAAGAGAAGATAACCTCATAATAGTCTCCTTCGGTAGCACTATTCGCACCATC
GGTAGTACGAATGATACGTCTCCCGAAATTGTTTTGTTCGAACTGATAGGGTAATCCGGCTCTGTTTTTGTCGGGATACA
ACTCCATCACATAGTGCCCGTTGCGTGAGTAAGATCGGTACACCCCCATACCATTATAACTATCGCTGAGCATCTCTGCC
TTCCTGTAAACATTGGTTGCCGGAAATAAAGCTCCGGCATGCTGATCATATACAATGGTATTACCTGCAATACTCGAAGG
TCCGGAGAGCGAACGCATCTCGGACTCGCGCCCGTTTTGTCCAACGACAAGGGTAAGCTCCTCCGAGGGGGACAGGATTC
GTAAGCCCTTCAGATCTACCTCAACATTGACTTGCTGGTGACGACCGTGTATATCTTCATAAGTAACGGACGTTTGCGAA
CCCTTGAGGGAAGCCAACGGAGCCACCACACGAAAGGCAATCGTAAGAAGCGTTTCGTCCGGATCATAAACGTCGAATAC
GGTCATGAGATAATTCCCCGAGAGCTTGGGGGTGCAATTCGCATTGGGCAAAGACAGCTCGTAATGAACATAGTTGACCA
AAGTAGCTCTACTAACGGCCGGCGGATCGAATTCGTTCTCCAGAAAGCCGGAAACAGCTTCAGCCGGAGAAACCGGACTC
GCCTGCCAATCGTGACCACAGTGCTGCAGTCTGTATCCCAGTGTCATACTCTCATCGCCCATAAGATCAAAACTGATCCG
GAGTCCTTCCCCACTATTTATATGGTAGTAGGGATATAGCCTCAACTGCTCTGTGCCAGTAGGAGTAACAAGAAGCGACT
GCACTCGCGAATCAAAAGCTCGGGTCTGGCCGACAGACGGCAACGACCATAAGAGGGGAAGAAATAGAAAAAAATGAGAC
AGACGAAAAGAAAACTGCTTCATACCTTATAATGCTAAGTCAAACAAAGATAAGGTTTTCCCCCCTTGTTTGGGAAGCTC
AGAGACTCAATAGCAGATCGACGACCTCGACTCCCTTGTCGTATTTGAAGCATCATTCCTTATAATAGAAAGATACCCGT
GATTGTAATTTCCAATAGTAAGAGCAACACAGACTACAGAAAAATCCCCGAAGAGGCCGGCCTCTTCGACAGAGGGCTAT
CGCATTTGAAAGATTGTACTCCGTATCCTTGGTCTCTTTCTTCTACAATTAGAATCTCCAACACATTAATTCGTGCTTAT
TCCGGACGGAGCATCATCAGGCTATATGTGTGTTAATACTTCAAATGCGATTGCCCTGATGAGAAAGAACTGACTGCATG
CGGATCGGCATGCAGCTGTAGCATACAACCGTAGGACTATTGCGCTCTTACGGAGTCGGGTCGTGTGAGAGAATCGATGC
CGATGCGGGCTTCTCCGGCTCTCTTAGTACGAAGTCGCCGGCCATCGAAATCATACTTGAAGATAAGGCCAAGGCCTTGC
GTCGTCAGGGACTGACGCAGATATTGATAGAGGTTGTTATAGTGGTTGTAGGCTTTAATACGAATGGAGCCGGACGGATT
GATTTTATATTCGGCATCAAATTCGCCCACATAGGTATTCTGTAGATTAGGATTGTCCCGATAGCCCACATTCCCGTTGA
TAAGGAGACGGTTATTCAGCAAACGACTACTCAGGAGCAGTTCTATATCGGTGTCCTGAAAAGAGGTGTTGGTCGTCTTG
ATGCTCGTTCCTATCTGCACTTTGTCACTAAGGCTTCCGAGCATATTGGTGAGCTGCTGCGACAGAGTGGTGGTGGCCAC
TGCCGTCCAGTTGTCTGTACCGCTTCCCGAATTATAGACATTCTCCGGCGTATAAAACTTTCCTAAGACAAGAAGATAAA
CGATCTGCTTCGTCATCGAATCTTCGCTGTGGATGAGACTGCGAACCCGACGCTCCAATTCGCTGTCGGAGTTGGGTAGC
TTAATGTCGAAGCTGACAGCAGGCTGCAACATGGCACCATTGATCTGAAGCAGGCAATTCACCGGAATGGTAGTCCGTCT
GACGTCGCTCACGAGAGACTCGTCCAAGTCGTTCAGATTGGCTGTCAGATTGTATTCGGCCGTTACATTCAGAGTTGCGT
GCATCGGATTGCCGGCAAAATTCACACTACTGCCTTCTTTGATGCTGAAACGTTTTTGGACAATCTGCCGGAGGTTGAAA
TTATAAGTGCCCGACAACAGTTCCAGCCCTCCGAATACATTCAGATCCCCCAATGTATGGTAATCGATACGCAAATCTCC
ACCAGCTGATCCGCGTAAGCCATCACCGGTCTGCGGATCCAGTATCAAATCCACCTCTGCATCCGGTGTCACGCCTACAT
TCATGACCAGATGGAAATCCGTCTCCGGATCTCCTCCCGTAGCAGGTAGAGGTAGAGAAGGACGATCCGGCGAAGTTTCT
TGTCTCGCTCGCTCACGGCTGCTTTTCGGATCTACGAATCGCAAGAAACGATACTCTTCCGCTGTCGTAGGCTGCGTAAA
GTTCAGCACGATATGGGTTCCTTTTTCGGAAATCAGATTGACGTCGCATCTCATCCCCCCGGGCACATCGCGCAAATATG
CAGCACCCGACACATAAACCTGGCCATGTATATTGGGGTTGTCCCGCTCCGGCACGTTATAAGCAAGTATATTACGAGCT
TCACTGACTTTCAGATCCACTTTGATGTCATCGAAAGCGCGATGCGAGATATGTGCATTGAGTCGGGCCGTATGCCCGTC
CGGATCGCTCACCAGCATATTCTCGAAGCGCATCCGAGTAGGAGTGAATACGGCTTTCTGCCCATCGCATTCATACTCCG
TATTCAAAGCCTTGACTCCGAAAGTCACATGCTCGGCCATAACCTCCCCTTCTATGGTCAGATCGCTAAAATCGCCGAAG
AGTCGCATGTTGCCCGAAGCATGTCCCTCCAGCTTATGACAGAACTCCGACAAGAAAGGTCCGATGAAGGCCACATCGGC
ATGCTTGGCATCGAATCGCAGATCCAGACCGGCGTGGGGATTGAATGGGCGGATATACCCCCAAGCTGACGTACTCGTAC
CATCGGGATTGTGTACCGATGCATCCAAAAGGATCCTCTGCGTAGATTTCTCCCAAGAGCCGAAAGCCGATATGGGGCCC
ACGTCTATACCGTTGACAGTGAAGCTCTCGCCTGTAATGCGTGCCTGCATGAACTGCCGGTCTGCGATGTCGCTCAAGAC
AGCCTCTCCCGTCATTTCCACATCGAGCATGTCGAAGTCCACTCCGGCCAAATCCAATATGTACTTCAGACTGATATGAT
CCACACGCACACGAAGCGAGTCGGAGGGCGAACTGCTGAGTACTCCCTCTGCTTCAATAGCCTTGCCTTCACTCTTGATA
GAGAGGTCGCTGATCACAACCCTTTCAGGAGCCAACATAGCCTCGGCCGAGGCTATCTGCCACTCATACCGTCCGATGCG
TGCCGTAGAGCGATCGAGACGAATATGAGTATTCAGCGATGAGTCCTCGTCCCGATGGAAGTTTGTGAGCAGCGATATAA
ATCCGTTTTTCGCTCCTCGCTTGTCCTGTCCCATATCCAGTCGGGTACGGATGCTGTCGTTTGCCACTGATGCTTTCAGG
TTGAGGTCTCGTGTCGTGGCATCGCCATTCACATACAAGTCGGACCGACAGATGAGTTCGGCCTTCCCGGTGGATGAGTT
CAAGGTCACCTCCGTATCCCGTAGCTCTTTGTTCATAATCATGAGCCTGTCGGTACGAATGTGCAGATCGAGGCTTCGAA
GCAATTCGGAATAGCCTGCCCTGATCCTGATAGAATCCGCTTCGGCCAAAGGCAACCGGAAGAAGCTGCACACTTCCTTG
GGCAAAGAGCCGTCCAACGCCAAACGCAGACGGACATCCTCAGTCGGCACTCTTGCCTGCAACCTACGGGTCGCAAGTGC
AGGAAGATGTGCGCCAACCACTTCTTCGAGCATCGAAGGCAGCTTGGATAATGCGAACTCACCATCCAGTGCTCCCTCAA
GGAAAGGGGAACTGAGGGTAATGGAGCTATGTCGCTCTACCCTTGCCATAGCCAGTTTCACATTGTGCAGATGCAGTTCT
TTGTCGGAGGTTTGCCAGTCCAGGGTATCTATTCGTATCGTTCCTGTCAGATCGTCAATACGACTCCCGACCAATTCTCC
GGAAGAAACCAGAAGAGCATCGGCCGATGGCAGTCCGAAGCCGGGCAAAAGTCGATCGGGACGAAGTTTGTGTGCTGTCA
GATTCCATTCGAACCGGGAAGAACTCGAAGAGAAAGGCAGCCCCTCTCCGGCAGAGGATAGCCGAATATGGCCATTGGGG
TCGTTCATATTCAGGATGCCTGACCACTGCCCCTTGTCGGCCTGTAAGTCGATCGTCAGATCCTCATAGGTATAGCCTCG
GAAAGTCAGGTGCGACACGCGTCCCTCCACACTTCCCGAGAGGAGATTGCCGGCAGCCAGTCGGGCCTTCATCTTCAGGT
CGAACGCCACATGTTCAGGCCAATCGTGCCGGTCTGCCATGAGCTTGGGTTCCAGTCTTTCGGTAGTCGCATGAGCATCT
ACATCGGCAAGTCGCCAGAGAGAATCGAGGCTGATGCTGCCTTGTATGGTCAAAGCTCCGGCATCCGTCTCCACACGAGT
TTTCAGGCGCAGATCGTCCAGCCGGCCGTTAGCGGCTGCCATAATATCGATAGCACCCAAGTGGCGCATTTGAGTGGAGA
GCTTATCAGGGAAAAGACGTTCTGCCAGCATGTAGGCCCGGACTCCGAGCTTAAGCTCATCCAACCGGAGTCTGACATGC
ATCCGTTCCTTTTTTCCTATTTCTGCCAACCCTATGCCTGCCTGCAAGGTCAGTTCATCGCCATAGTTCATACTGATTTC
AGGCAGAACCGCTTCGCCGGAAGCGACTGTCAGCTCGGGCACAGAAAGATTCAATATATCATCCATCGTATCGAGTGCCG
GGAGCAAACCTTTCAGGTCGGAGGGACGGATCCGTCCGCCCAAGTCCGTCACCCTTATGGCAGGCAAGGCAGAGCTTTCG
GGCGAGAGAATACAGTATCCGGAGACCATACCGATGTGACTATTCGGCAAAGAGATATGAAGACGAGCCACTCCCAAAGT
GTCGCCACGAAGACTGACATCGGCATGCAGTTCTTTGAGATCGAGACCGGTATTTTTTTCGAGAAAAGAAAGATGGCGCA
GCTGAGCTTTCAGTCCCGTACTGTCCGCTTGGAAAAGACGTACCTTGGCATTCAAGTCGAGCAATCCCAATGTGTCGGAT
TGGGCCTTGTACAATCCCGAAGCAGAGAGCCGGCAGTTCCTGAGCAAGATGGTATTGATATTGAGTCGTAGCCGGCTCGG
CTCTTCCGGATTCTTACTTTTCAGAGCATCCAGAAGGAACTGAATGTTCAGAGCCGTATCGGGACGCGAACGATATACAT
CGAGTTCGCCTTTGAACAGACGAGCAGAGGAGAAGCTCAGACGGCCTTTCAAAAGAGGGAGCAGATCCAGCCCCCCGGTC
AAACGTTCGGCTGACACCGCAGGACGACGGGCACGATCGAAGATGACAATATCGTCGATCTCCATTTGTCGCCACCAGCC
AATGCTGATGTGCCCGATGCGGACATGCGTTCCGAGTGCTTTGGATAGCTCGGTCTGCACACGTCCGGCGACGGAACGCT
TCACTGACGGAATTTGCAAAATCAGATTGGGAAGGATCAACAGGCAAAAAGCAACAGTCAGCACGGCCACGACGATCCAT
TTGGAGCGACGCATAGCCTTGCGATAACGACGGATAAACCGGATGAGACCGGCTGACAGTTTTTTCCTTTGACTCACGCA
GACAACTTTACTTTCAAGTGGCAAAGATACTTACATTCCTTAGCTTAAAAGTCGAAAAAGAGATCCGCCGAAGCTCCCCC
AAAAGAGGAATCCTGTAAAAACCGAAAATCTGTAATATACTGTATGAAAAGTCTAACAAAATCCCTATCGGTACTCCCGA
TAAAGAAAACACGAGCGGCAAGACACAAAAAAACGGAACCGAAAAATCCGAAATAGTCGTTCGGCGATCAAAAAATTCTC
GCTCGTCTTTTTTTCGCTTTTGGTTCGAGATTTGGAAAAAAGACAAACCGCAAATCTGAAATCATGGCGCGAGTTTTTCC
CGATTTTTCGTTCGCTTTTTGTCTGTTGCGACTACTCTATCAGCAGCCGATAACAGATTTTATCACAAATGGGTATTCGG
AGTTTTGTATCGAACGAAGGGGCTGATCTTCTTTCGCTGTTCCTCTTAGAAGGGATAGCCGACAGCCAAATGGAAACCGA
TGGCATCCTTAAAGCGTGGGATATTGTAGTAACCTTTCTTACCCGTATTGTAAGGAAGGTGGAGACCGAAGCCGACATCG
ACACGAACCACGAGAAATGCCAGATCGTAGCGAAGGCCGACACCGGTGCCGAGAGCGATGCTATTCAGGAAATTGCTCAC
CGATCCCACTTCGGACAGAGCACCGCCCGGACGGGAAGGGTCCTCCCTCAAGAGCCAAACGTTGCCCGCATCGAGGAAAA
CGGCTGCGTGGAGATCCCCGAAAAGCTTGCCTCTATATTCCACGTTGGCTTCGAGTTTGAATTCGCCCACCTGATCCAAA
TAGGAATACTGATTGTCGGAATCCGGATTGAACCGTCCGGGGCCGATGCTACGGACGGTGAAAGCTCTGATACTATTGGC
ACCGCCTACATAGAACTGCTCGCTATAGGGTGCCACTCGCATATTGCCATAGCTATATATCACGCCTGTTCCGAAACGGG
TTGCCAGTGACTGATTGCGGTCTATGGTATAGGAATAGCGCAGTTCTCCCGTGGCTTTGATGAACTGAGAGAAGGGAACG
CCGACGAAATTCTTGGTGTCGCTGTACTTCTTGCCGGCTGCCAGATAGATCAGATTCAGGAGATTGCCTGCCTCGGATAG
TCCGAATTGCATCCAAAGATGATGAGGACTTTTCTCTGAAACGGATTTGTTGAACGTATAGATATACCCCATTTGAGCAA
GGAACTGACTCTGAAGGCTGAGCAGCAGGGGCGGATTGTTCGCCGTAATGGCCTGGAAAGTTTCTGTCTGATGCCCCAGG
AGGTTGTAGTTGAGCTTGAGCGGGAAAATAGCATGCCGGTGTTCCTTGGAGGGCTGAAATTCGTAGGTGGTCGAAAAGCC
GAAAGAGTACATGCTAAAGTAGTGTGCCCTGTTCAGCGCGGTGGCAGAAGCCTGAAAAGTCGTAGTCGTGGGGTAGTAAT
AGTATTTGTCCAGCAGACCGGGAAATACAATCGAGGGAAACGAGAGGTTCACGGCCGTATTCATGTTGTACGAATTTATA
TCGATCAGCCGATTGCTGTTATTTTCGGGACGATTGCCGGTCTCCCACTCATACGATCCACCGATATTCCAAGAAAGATT
TTCTCCTCCGCCGAATACATTGCGCCGAGCAAGAGCAAAATTCAGTCCGGGACCGATGAAGTCATTGCTCTTGCTCGTGA
ACAAGGTCTCTAATGATGCATCCCAAGGTTTGTCGAGGGTGGTTAGCAGTCGCACATCCAAAAGGCCGGAAATGGAATCG
CGTTGCAAAAAATTGAGATCGATAACGGAGAAGGCTCCCAAACGAGCCAAGGATTTGCGTGTCGTCTCATCGTCTTTCTG
CCGATACAGATTGCCGGGGAAGAAACGAAAGCGTTTGGCCAAAATCTTGGGGCGAACCGGCATTTTACGATAGTAAAGGA
CTTTCATATCCTCCACTTCGAGCGAGTCTGTCGGGCTTTCTCCGTTCATTCCGAGCAGGACTGCAGTCCGTTTCCCTATC
CTCCACGGGCGCATGGCTTGGGGTGGAGTATCTTCCGAGAGCTTGGCTCGCAGGCATACGGCACCTCTTACGAGGAGGGT
ATCGGCTTCGTAGATAATATCCTGTGGGCGGAAGTAGTAGTAACCATTGTCTCTCAGCAGGGCACTGATGGTCTGACGCT
CTTCGTGCAGCTTTGCCAAATTGAACTGGTCTCCTTTCCTGATCAAAGACGGAGTCTGCCTGTAAGCCAGAATGCTGTCG
GGGAAAGTGCTGATCGGTAAGGGAATGATGCTGTCGTAATGATAAGGAGAGGCCATATCCACCGTATAGGAGACTTTGGC
CTTGAGCGAGTCCTTTTTCAGAGTGGTCACACTGCTTTTTACTTTAGCGTCGAAGTACCCGTGTTCGCGGAGGATGTTCG
TCGCCACCTTAGCCCGACTATCGGATTTGACCTGACTGGTGAAAACCGGCTTGGCGGCAAACTTGTCGAATATCCATTTC
GAAATGACAGTGGAATCCCCCACGAAGCTGTTGTATAGCCATAGCCCGAATGGTATCTTGGGTAAGGAGGCACTCGCACT
GCCGAAAATAGCTCCATTGGGTGTGACTTTCAGTGTACTCTCCACTTCGGTCAGAGCCTGTTGGCCAGCGTGGCTCTTGT
CCTGCCGGAGTATCTGTGTCTTGCCCATTCCGATATACAGCTGTTCGCCTTCCGGCAGGTTCTTCGTGGTGGAGCAGGCA
CCTGTCAGTAGGACAAAAAGGATGGGGAGGAATACTTGCCGTAATACTTTCATCGGATTCTTATCGCTTTGTCGGAATGA
TATCCGTCTGCACGGATACCGGCTCCTCTTCGGGTTTGAGAGCTTCTGCTTTCGGCACTATGGTTTTCGTCTCTTTCTTC
TTGCCGAAACGGAACAGATCGGACAAGCGCGCCAGCTTTCGGCTGATCACATAGCCGATACCGGTCTCCGTTATCTCTCC
TTCGAGCAGATTTTCATTGTTCTTCTTGTGGAAGAGTTTGAGGTGCTGTGCTCCTGATTTGTCCAGACGGTACTCCACGG
ATACGTTGTCCACCAATGTCCTTTCCTTATTGGTCGGCACATTGGAGCCGGAAGCGACAGATCCTCCGATCACGACACGG
ATCCTGTTGTCATAGAACTGTTTGCTGAAGCTGTACGTGAAGTCCGTATATGTACCGCCGCCATCGGTGCCATCGTGACT
TTCCATACCGATGTTCAGTCCGGAGCCATCGAATACCTTGCCCAAAGCACTGTTGATCATTCCCTGAGCATAGCTGCTGA
GTGCATTGTCAAAGTTGAACCCACTCGATTGCGAAGCCAAATAAGAGCCTGTTGCCAAGAGTCCGATGGCCTGCTTGGAA
CGCTCTTCCGGCCCCATACTTCGCAGTTGGGTTTGGATAGAGAAGTCCTCCGGTGCTTCGACATCAAACACCAAATCCAT
ATTCTTGAGCGTTTCTTTGACGATGATACCAACATCGAAATTCACCTTTCTCGACGTCTTGCTACCGCTCTCCATCACAT
CGGCACGTACTCGCTGCACTGCTTTGAAGTTGACGTAAGGCTCTTGTGCATTGCCGCTCCACTGTACGTAGCTCGATGGG
TCGATAGTGAAGACCTGCTTACCCACGACGGGGAGCGTATAGCGCATGGTGCCGCCACCACTCATACTGTACCGTCCGGT
CAAACTCATTTCCCCGTAAGCCGGCATAGTGAAAGTCATGTCTCCTCCTCCTTGCAACTCCAGATAGTCTTGATGTCCGG
CCGAGAGATCGACACCCAACTGTACAACCGGATCAATATGAATCCGAACAAGCATATTCATCCCACCGAAGGATGCTCTT
TCCTTTTCCATCTCAGCCTGCGATCGGATCATGATCGTATCGGAAAAGTCCATGAAATTCACCACATCGCCCATCCGACT
TTCCGTTTCCAGATCTGCACCAGTATACACATACGTGCATGAAGTGCCACCGTGAATATCCAGAGAGCCCGAAATCGCAA
GTGCTTGCAGAGGACCGCGAAGGGAAAGATCGGTGGAGGCAATCAGTTTGCCATACAGCAAGTCGCCCTGATTTCTTTTG
CTGTCCAACACGGTCATCTCATCTGCCAGCATCTTCAGATTGGCTGTCATGGCTCTGGCTCCTGTCAGGATTACTTCTCC
ATTAAGATTAAGACCGTCTTGCGCCTTTTCTTGAGCGCGTATCTGATAATTGTCGAAAACCAATTTGTGACGATCGAAGA
CCAGTGGCTTGTCCGAAAAATAGAATGTATTGCCGATCATCGGCGAATAGACCGATGCATCCCGCATATTCAGTTGACCA
TCGATCAGAGGGCTATCCGTTTTACCGGCGATAGCAAGTTTTCCCTCGATGAAACCGGAGAGGGAAGCTCTTTCCGCTCC
GATAAATGGATTGGCGATGGCGAGCGGGAATCCGTTAAGGATGGCAGCCATATCGAGATTGTTTCCACGGATACCTCCAT
GGTAGATGCCATCGAGATTGAGGGCAGCATTTCCATTGTAGCTTATCTCTGCTGTCACGTAGTGCGAATGATCGTTACGG
GGTTCATAGAACAGAGAGGATGCAATGTTGCCGATAGACTTGCCTTCAAATTCGAACTCATTGACAGAGAGATCTCCGGT
AATCGTAGTGATACCGTTCTCTCCCCCCGTACGGGATAGTCGTGCATAAGCGAAAAATCTGCCGGCTATATTAGGAAGAG
GAGACATCCGGACGTATTGTTGCAGCCGCAGGTTGCGGATATTCAGGCCTATCTCTTCCAAATCAGGAATGGTATCATTG
GTCTGCACGGACAAGTATTGCCCGTCCTCGCTGCTTAGTTCAAGTGAGGCAGACAGACGTTTGTCCTCGTTTCGATAGAA
GATACGATTGTCCTTGCTGGCAATAAAACGATTATAGGCCAACACGACGGGCTCCGATTCGATGAAGTTGAGTCCGTAGC
CGCTTTCGTCCCAGAATCCGTGAATGCCAATGCGGTAGGCATCCTGTTTTGCTCCATCGGCCAAATTCAGGCGCAGATTC
AACCCCTGGAGGGTAGCATCCGCCACCACTTTGCCATACATGGCCGGTTGACGACGGAAACGATTCTTATCCATGGTCAG
TGTGAGTCGGATCATGCGATCATACTTGTTCAAAATCGAATCCGCCAACTCTGCCGAATTGGCTGAATCCGGCGCGAACA
TACCGTATTGTGAGAGCGTAGCAATGTCCAGATGTAAACGATCGACGCGGAGCGTATCGCGCTGCAAACCCTGCAAATCC
ATATACCCCTCCACCCCGTTTTCGGGCGAAACTGTCAGCTTGCCACGGATGGAATTGTATTTCATACCGTTTACTTCCAT
CAAGTCGTGGAGCGGATTGTACCGATCGGCTTGCAAGGTAAAAGTCACATGAGGCAGCTCTTGAAAAATCGAAGAGAGTC
GTAGACGCTGAATAGAGTCGTTGCGGAATGTCTCTATCTTCTTCCCGAGAGATTGGGACACGACCGTAACGGCATCTATG
CCTTCTCCCACTCTGAGAGCCATCTTCAAGTCGCCCGACACGAGATCCAGACGGATGCTATCGGGATCGGTATCGGCTAA
TATATCTACTCGCTCCGGTATTACTTTATAGCGTTCGAGCTGCATGTAACAATCGTGTACCGAGGCTTCGAACCGATGTG
TCTGAGCCAAATCGCTTTTCACATGACCCTCAAGGACAAAAGCTGCCGCAAAAGTGGTGTCTGCAAAGCCCAATGCATTG
AAATCCGCCGAATCCATCCGCACCATCACAGAGCCGTCCAGTTTGTTTTTGCCAAGGAGGGCATCCAATTGCATACTCCC
GTTCAGGAAGGAGTTGGTGCTATTGAATGAAGCGAAGAGCACTCCTTCGTTCAATGCCGCATCGAAAGTGATACTGTCCA
AATCTCGTTCTTTCCAACGGATGTGTTTGACCGATGTGTGTATGGTGGAGACAGTACGTTTATTGAAAAGATCGAATCCA
CGCCCTTCGGCATGAAGCACTGCCTGCATGGAACCGATACTATCCTTCGGCATGAAGGCACTGAAATTCAGACCGTCCAC
CTGCATATCGAGCCGATACTTATCCGTACCCATCAGATAGTCGCCATCGATACGGACGCTGCCGGAACGCTCTGTCAGCT
TTACTTGACCGCTGTACACTCCTCGTCTGATCTTCAGCTCGGCAGCGACAGTCATGCCCGCCGGAATAGCGAAGCGTTCG
TAAAGAGCCTTGTCGTAAAACGCCAAAAGGCCTGATGCATCCTGATGAAAACCCATGTTCAGCACAAAGTTGCCGGCGCG
ATTGCGATCGTCAAGCAACTTCGTAAACACTCCATGTCCATCCATATCGGCCATTCCGTCCCAGAACAAGGACATATGCT
CTACTTCCAATTCATCGAGTGTGCCTGTGCATTGTATCACTATATCCACCGGAGTCCGGGGATAACGCACTAACCTGCGT
GAGGGTAGTTGGAAATTATCGCCGGCCAAATAGTTTACATCCTCCAATCCGATCGAAGCATCCATAGAGAGATTGATCAT
GGCTGTCGGATCTTTTTCGAAGATACTCCATGGTAGTCGGACCTCTCCGTTGATATGGCTGTGGCCGGTGGCAAGGGAAA
GGTCTGTCAGAAGGAAACCGAAACGATCCATCCTATACCTCCCGGACAACCGCTGTAGTTCGAACCGATCACGCTCCCGT
AGGGATCCGTTGACCAACTGAAGCTCCATATCACCGTCGTGGAAACAAATATCTTTGGCTTGGAGGGAAACATCGTTCAG
AGCAATGTGGCGATAGTCGAAAGAGGTAGGCGAAGCTTCCCCTTCGTCCGTATCGTAAGACAAAACAGTCCGGTCCAACT
GCGCCATGCCGACCTGATAGAGCATGTCCGCAATATCCATTTTGGCCTTCGCTATTGCCGCCTTTCCGACGAATGTCTTG
AGGAGTACACTGTCAAGTGGCATCCGGACTTCAGCGGATATATTCTTCAGATCCAGCCTGTCCAACTCGAATTGCCAGTC
GAATGGCTCTTTCTGAGTCGTATCGGTTGCCGTCGTATCTGCACTGAAGTATGCGATGTCGGTATCGGATAGTTGCCACC
GCCCCAGCACTACTCGTTTGGCTTCGGGATCAATAGCTATGTGAGCTGCTCGGATCGACTTGGCTTTCAGCCTCAGATCC
ATCAGCCCCAAGCTGTCAGTATAGTGGATGGACGCATCTTGCAGCTTAAGCTCCGGCACTTCCATTTGCCGCCGGAGGAG
CGGTAGTACCGAGACGCTGACCCGTAGGGAGCCTATATCTGCCAGTGTGTCGCCCTGCACCTTTACGGCTGTGATGTCCT
GCAAGGAGAGATGCAGCGGAAAGCCCAGACGGATGCGTCCGATGCCTATCTGCATACCGGTGGCTTCGGAAGCCTTCTGT
GTAGCTATCCCTACAGCCCATTGCTGTATGGGAGGGAGATAAAGCAGTCCTGCCACGAGCAGTACGAGCAACAAGGGTGA
GATGAGCACCCAGAAGAGAATACGCTTCCAACGTTGCTTGATACGACCCATGGCAGGACTATCGGTATTATGTCGAATAG
TTTTGTTCGGTCAGCTGCGCGAGAAAGAGAATGACTCTCCGGCAACTCTATTCCGAGCAGACTATTCTCTATGTTTTTAG
AAATAATAGAGCGTGGTGATAGACTCATGGCTGCAAACACGCTTGATCGCTTCTGCGAACAAGTCGGCCACAGAGAGAAT
CTTCACCTTCTCGCACTTGTGCGGATAGGGGATCGAATCCGTGAAGATCATCTCTTTCAGAGAGGACTGGTCTACTCGCA
TCGAAGCAGGATCGCTCATCACGGCATGGCTGGCGATGGCACATACGCTGCGCGCTCCGTTTTCTTTCATCAGGTCAGCA
GCCTTGGTTATCGTACCGGCAGTGTCCACAATATCGTCTACGAGCAGTACGTCCTTGTCCTGCACATCCCCGATGATACG
CATCTCGGCGATCTCATTGGCTTTGAGCCTGCTTTTGTGACAGATTACCATCGGCACACCGAGATGTTTGGCATAGCTAT
TGGCACGCTTCGTACCTCCGACATCAGGCGTAGCTACTACGAGGTTCTCTAAGGGCATATTCTTGCGGATGTATTCCATG
AAAACGGTAGAGCCGTAGAGATGATCCACCGGCACATCGAAGAAACCCTGAATCTGATCCGCATGTAGGTCCATCGTGAT
CAGACGGGTAATACCTGCCTTGCTTAGCAGGTCGGCGATCAGCTTGGCACCGATAGATACACGGGGCTTGTCCTTTCTGT
CCTGTCTGGCCCATCCGAAGTAGGGGATGACAGCTGTAATGTAGTGTGCGGAAGCTCGTTTGGCTGCATCGATCATCAGG
AGCAGCTCCATCAGGTTGTCCGAAGATGGGAATGTGGACTGTACGAGGAAGACATCCCGGCCGCGAATGCTCTCCTCATA
GGATACGGCAAATTCACCATCGGCGAAGTGCTCGATATTCATTCGCCCCAGAGGGCAACCCAGACTGTTGCAGATCTTTT
CCGCAAGATAACGGGAATTTGTCCCGGAGAAGACAGAAAAGTTGTTTTCGTTGTTCATCTTTGATATGGTGTAGAGTTAT
CGTTCCATTGCCGGCAAATCGAAGCCGTCAGACCACCTCCGAGGCGACTGCTGACGGACATGATGCAAAAGTAATATATA
TACATTATGTATGGAAGCTCGAAGAAGAAAAGAAGATCGGGATGAAGCAATGGCAGAGGCGTTGCCGTCACGCTCGATTC
GGCTCTATCGCCTCTGTCTCGTGCCTCCGCGCTTGCGCCCGTTCGGAGCTGTTTTTCCTTGCCTTTTGTCCTTTTCGGAT
CGACCTGAACGTCCATCGCCGCTTCGCCCCGAACGGCGAGGGCGACGTTTCGCCGGTTCGTAGGCCGGGACTTCACCAAA
CTCCGGATCGACAGGCAATTTATAGACCGATTTGCCCAGAAACGTCTCGATCTTGTGGAAGTCGCTCTGCTCTTCCTCGG
AGACGAAAGTGATAGCCAGACCCTCCCCGTTTGTCCCTCGGGCAGTACGCCCGATACGGTGTACATAGTCCTCGGGATCG
TGGGGAATGTCGTAGTTGATGACTACGCGTATGTTGTCGATGTCGATCCCTCGGGCTACGATGTCAGTGGCCACGAGTAC
ATCCACATAGCCGTTTTTGAAGTCGCGCATCACCTGTTCGCGCTGGGACTGCTCCAGATCGGAGTGCATATCGGCCACAT
TGAAACCCATCTTGCGGAGAGTGGAAGTCAGCTCACGGACTTTGAGCTTGGCCGAGGCGAAAATAATGGTACGCTTCGGT
GCCGACTGCTCGAAGAGCTTGCGGAGTATCGGCAGCTTTTGCGCTTCGTAACAAATGTATGCGCTCTGCATGATGCTCTC
GGGCGGACGGCTGATGGCGATCTCCACCTCTATCGGATCCCTTAGAATGGATGCTGCCAGCTTGCGGATCTTGGGAGGCA
TCGTAGCCGAAAACATAACCGTCTGGCACGAACTCGGCAGCTGCTTGTATATCTGCATGATGTCATCGAAGAAACCCATG
TCCAGCATGCGGTCGGCCTCATCCAAAACGAAGTAGGAGACGTGGGAGAGGTCGGCTGAACCGAGATTCAGATGCGAGAT
CAGACGTCCCGGTGTGGCTATCACGATGTCCGCCCCCATAGCCATCCCCCGACGTTGCTGCTCCCATGCCACCCCGTCCG
TACCCCCGTATATGGCTACGGCCGATACCGGCATGAAGTAAGAAAACCCTTCCACCTGCTGATCTATCTGCTGTGCCAGT
TCGCGAGTGGGAGCCATGATCACAGCATTCACCACATCGGAGGCAAACTCGCCTGCACTCAGGCGATCCAGTATGGGGAG
CAGATAGGCTGCCGTCTTGCCGGTGCCGGTCTGGGCACAAGCGATCACGTCGCGACCCTCCAGAATGGGTGGGATGGTTG
CAGCCTGCACAGGTGTGGTCTCGATGAAATTCATGGCATCGAGACCATCCAATACTTCATCTCCTAAATTCAATTCATCA
AAGCGCATACTCTAAAAACGGACTTGGTTCCGGACAAAAGTACGTCAATTCCTACAGATACATCCCTTGGCTCATATATA
CCTATGCATCAGCCTCGCTTCGGTGATCCGATCTCCGGCCAACCTCGAGCCAAAAATCTGCCGATTGCGGTCTGTGTTTT
CCGAGAAAACGGAACGAGATTTTTTTCGTCGTGGTGCGTAAATTTTTCACTTCCCACGCCAAAACGAAACAGTTTACGCA
CCACGTTTTTAGAGGTCACAAACACGAAAATTTTGGAGCGCAAACCGACCTTGAGCTATCCCGATGCCGGAACATCCTGA
ATGTCGAGCCGGTGCGTTTTGCCACCATTCAAGCCGATAGAAAAAAAGAAAGATCCACAAGAGGGTTTGTCAGGACGACT
CTCCCTCTCATGGATCCGGTCACAGTTTATTAGAGACCCTTGTGTATAAGGGGGTCTTAAACCCTCCCGCAGATCAGACG
AGAGAGTTTGCTGTTCAAGGCTTTGGCCTTGCTACTGTGCTTCATGGCCATAAGATTGCTTCGGTACTCTTGATGAGGTG
CAATCTTATGTAATCTTCCATATCCACGACTAATGCGGATCCGGTGGGCTACTCCAGCTTCGTGAGCAGGGTACTGCCTA
CGAGCTTGCCCTTCTTGTCGTAGCTTTCACTTTTGACGCATCCGACATCCTTGGACATCCATTCCACGGCACTCATCTGT
ACCGTAATCATACTTTCCATGACGATCGAATAGCTGATCTTGTAGCATTCGAAAGTCCCGGCCGGAGTGGTAATGCTCTC
GATGCCCTGCACCTTGCGTCCGATGGTTCGCAGAGTAATCGGGGGCAACGGGAAATCGGCCGCTTCGGCCGTAATCGTCA
CTTCTGCATCGGGCAGGGACTGACCCGCCGACATTCGGGACGGATAGGCGATGTCCACGCCCGTCACTTTGTACTTGATG
TCTTTGAACATCTTAAGCGTTTGCTCGTTGAGCAACGATTGGGCATCGACATAGAATCGGTCGCCGTCGCACCACATGTT
CGCCACATCCGAAAAGATCTGTTTTCCTTTCTTGTCATACATCTCTTGGGCTGTGGTTATTTTCATTCCTTTGGCCGTAT
TCGTTACGCTCTGTACCTGCTGCCGGATCGTGCCGCTTACTTTGCCGTTGGCTTCATAGATAGTCATTTCGCGGCGAGTA
CCCTGCTTCACCGGAAACAGGATCTCACATCCGTTCTTGCCCGTAGCCCTGCCAACGGACTTGCCCGTATTGCCGATGTG
GTGCGTTTTCCGATCGGTCTCTTGTTCCAGTTCTTGCAGGGAGATCGTCTTTCGAGCGGTCTTTGGAGCAGGAGCAGTGG
TCGCTCTCTTTCTTCCTCGGGTGGCCTCCTCTTCTGCCTTGTCCAAAGTCTTGTCCATGGCTTTGTCCACTTTCTCTTCC
ACTCGCTTTTCCACTTTCTCTTTGGCTTTCTGTCCTATTTTTCCGACCCAACTTTGGGGCATACAATATCCCTGCATGTC
CGCAAAGCAATTTGAGACCGGCATCAGCAAAAAGAAAGAGAGGATAATGCTTCTGTATTTCATAGCGTTGTTTTTTAGAG
ACAAGAGAGACAGCAGGACAACCCGACGGTCTGCACCTCTGCCTCTCTTGCCGTTAAGGGGTATCGATGTACTTTTTTCA
GTTCTTTGCCGGATCAGTCTGCCAGTACGGACAGGCTCTCATCCGACAGAGAGACGTCCGGTCATAGCTGCACCTTTATT
CCACGATGAGCTTCTCTACGAAACGCTCCGTATCGGATACGACCTTGAGCATGTACGTACCCTTAGCCAAGTGCTGCACG
TTCAGCCTGTATTCGTTGCCGGAGAAAGAAGCCTCAGCGACTACTCTGCCCTGCATATCGTAAACAACAGCCTTGCAGTT
TGCTGCCGTCGGCAGGCTGATCACAGCATATTCTTGAGCCGGATTCGGGTAGAGCTTCATGCTGCCTTCTTGCATTACGA
TGTCTTCTACACCGTTGGCATGGGTCCACTGCGTATCAGACCAAACGATCCGTTTGCCCGGCAGATATTCCACCCATGAC
CAGCACACGAGACCCTTGGTCGGATTGATGTCTACTTGAGGTGTGTAGAGAGCATTGGCAGATGATGTATACGTAAATGT
GTCGCTCCACAAATCTTTGTTATGAATCTTGTCATAATTGGCCCAGCGGTATTTCAGCGTGTTCGTACCGTTCTCTTCTT
TTTTGGCATAGGTAATCAGGTAGTGATTGGCGTTCTTGTCATACCCCAGCCCCGAGTTGGTCTCACTCTGGTACGAAGCT
GTAAGGAAAGCTTCCACCAGATCATCCATAGTCGGAGTTTTTCCTTTTTCATACTTGAACGATTTCTTGGGATATACATA
CCGAATGTCCCAATCCGAATATTCAGAATCATAATCGCTGTACGTAATCATGAAGTTGTGGCAACTCTCCCCATTGATCG
TATTGTTATCCTCGTCCAGCAACATTTGGATTTTGGGGCTGAACGACATGTCGTTTTCACTCACTTTTATAGGGCCTGAC
CACTGAAATTCGGGATCATTGTCGACAAAGTTCGACAAGAAACCGATATCGCTTTTTCCCCCTTGTTTATTCATTTCGAA
TACCACACCCATTAGCGGCCAGGCATTGTGACCCATGGATTCAGAGGTGCTACCCAATGAGAGATCCACCTTGTCAATTT
TCTTCTCTCCATCTTGACTGAAGAGTAAGTTTTTATTGAAATTTTGCCCTCCATTCAGAGAGAACACATAGTCCACAAAA
CTTATTTTGTGCGTATTGTTGAAGCCGGTGTAAGCGAAAGCCAAAGCAAAAGGGTTGCCACCATTGTTAAGAGAAGAAGG
CGAACGATAGTTGGAGGCTATATCCACATCGTACAACTGCACATTGGAGAAGTCTTCCTTATACACGAGTTTCGCATTCT
GCGCGTTGGCATCGCGACTGAAGACCGCAACTCTACTCTTATATCCTCCGGGCTTATTCATGAGCTCTACCGACCAAATC
TTGATGTCGGATTCATTCTTACCCGTTACCACGATATCGAAGTCTTGAAACTGATAATCATCCGATGGATCCCAATCCCT
CAACTTTTGGTATGTGGCACCTTGGTCTTTGGAGCGGAAGATCTTCACATTGCTATTGCCGGTGTCGTATCCACTGTGGG
TCATTACATAGATCCATCCGTTGTCCGCCACACTCATCCTCGTTTGTACCAGTTTTTCCTGATTGTACTGGACCACCTTA
ACATCATCTCCTCCCATCGTCTGCGCTTGAGCGAGAGGACAGAGGGTTGCGACGGCGAAAGCCGCCACCACGAATTTGCG
TAAAACTTTTGTCTTCATAGTTTTTGTCTTTTTTTCTTTGAGACTCGATCGGACGGGAGCCCTCCAGTCTCTTGAATTGT
TGATTAGCGATTAGTTTGTTATCTTATTTTCACGAGAGCACGATGGCTCATAATTCTCTCTTCACCGTTTTCGTTCCTTG
TTTTTACTTTTTACTGATTGTATTATCGTTTACCCTTGGCTAAGAGTGTCCAAAATCAAAATCGGCAATTCGCACAACGC
GGAACGCATGTTCGGCCTTCTCTGCCACAAAGGAACGGAGTGGCGAGGAGATATACTTGGACAAATCGCGCATTTTCTTG
GACAAATCACGCATTTAGCAATAAGGAGACAACAAAAAACATCTTCGTTTTGGACAAATCGCGCATAAAAAAACGCGTAA
AAGACTAATAAAGAAGATATTACGAGTACAAGTGCTAAAAAGCTCTTTTCGGATGTCTTTTTGAGCGTGGAGAAGTATCC
TTTTGCAAGGAAAAGAGATCGGCCAATTCGCTATCGGATAGAGATGCGGAATGCTCGGACCAAGGAGGGCGGAAGAAACA
AGAAAAGAAAAACAAAAGAGATGTCTTGCGCATGTCAAAAAAACATCTACCTTTGCACCGTCTTAATTAGGGCGACAATG
AATGATGTCACTGTAAGACGATGGCGAGATAGCTCAGCTGGTTAGAGCGCATGATTCATAATCATGAGGTCCCCGGTTCA
ATCCCGGGTCTCGCTACCGAACAAAAAGCATGCCGAGACCAAGTGTTTCGGCATGCTTTTTATGTTATATACCTAACATT
GGGGCAATAGAAACTGCATCTGACTCCAACGGGTAAGAAAACAGGTGCATCGTCCCAAACTGAAATGCAGCAGATTATAT
TATGATTGGAGAGAGTCGGCTCATGCAAACCGAAAGGAAACCACAAATAAGGTTAACGAAAAACCTAAAAACACTCCAAT
GGAATTTTGGTTTATATTTGCCGGCACGTTCACCAAAAAACGAACAAATATGAGAATGATGAAACTTACAGCCATGATGT
TGGCCCTTTTGTCAGCACTGGCATTCTCGTCTTGCAAGAAAGACGAACCGACAACGCTGGAGAAGACCCAATGGGAAAGA
ATGCTGACCGGCGCAGAAATCAATAAAATCATCGCATTGATGGATGGAGAGATCGACGCAGACTCTCAACTACCGGAATC
GGCAAAACTAAAATTGGAACTTGACTTTTTCTCGCAGACGGATGCGAACCTGAACGTAGATATTATGATTACTCCGGGCA
TAACGATCAAAATGAAGATGAAGATGCCCTATATGTATAACGCCTCCACTAAGAGTGTTCTGCTCCGTCTGTCCAAGAGC
CAGGTCCTTTCCGTAGAGCCGATGTTCCCGGCTTTTGAAGACATCGATTTGTCTGAAGCAGAAGATGTTACAGGTGTAGT
CGACTGGAAAAACAAGACTATGAAGCTCACGATGCAGGGAGAGAATCATCCTGTACACATCGAACTGACACAGAAATAAT
CGATCCTAATTCCCTTTATCCCGAAGCCAAAACCGAAAGTTGCTACTATTATTTCGGTTTTGGCTTTTTCTTTTCTCTAC
TTCTCAAGAAAAGGGAGACAAGCACTTCGTTCCAAAGGGGAAAAAGATGTCCGTAATTGAAAAACCTTATATTTGGGGCG
GTTATTATTCATAGAAGTCTAATATAATACAGAAATGAAAATGAAGAAAATGATCTTGATCGCCGCTATGATTTTGGCGG
CTGTCGGTGCCCTTTCGGCACAAGGGAGAATCGCCTTCAGGGCAGATGCAGCTGTCGGTTTCAGTACAGGCGACTATAAG
ATGGAAAGTATCGGTGACCTTACCGGTAAGTCCATCGTGGGCTATCGTATCTCCGGAGGTCTGGATATACCCATAGGTTA
TGGTCTTTATGTTAATCCTAGTTTAGCATTCCATTCCAAAGGGATGAAAACGAATCTTGAGGGAGTTGCTCTAGGTACTT
GGGGGCTAAACTCTTCTCTAAAGGTGAAGACACACTACATTGAGATACCGGTTCATCTGGGTTATCGTCTGAGTCTGCTC
AACTTGGTATCTGTTGCTGTACAGGCAGGGCCCTATTTCTCCTATGCTATCAAGGGTGACGGTACTGTTGTCAGAAAGGA
TGGTCAAGAGACGACCTTCGATATTTATAAAGATGGCTTGAAAGAGATGATCAATGCTAAACGTTTCGATGTCGGTCTCG
GTGCTGCTGCCATGGTCGGCTATTCGAATTTCTATCTGCTCATCGGTGCAGACTTCGGTTTGATCAACACCGTAAAAGAC
ATTAAACCCGAGACTAAAAACTTGGAGGCTACGCTGAAGAATACCTCTTTCCACGTAGGCTTAGGTATTCGCTTGTAGGA
TTCAAACGATAAAAACAAACACGACAAAGGCTGCTTTCCTCGACCGGAGAGCAGCCTTTATTCTTATGAAGATTGCTTCG
CTTCGGATGCGAGGCGTTACGGTACAGAATCTTCTGTTACATGAAAGCATCCCAGTCTTTCCAAACCGGCTCGTAGCCAA
GTCGGCGAAGATCGGCAGCCATTTCGGCCGGACTGCGAGTATCGTTGATGGCGAATTGCTCCAGATCCGCTTTCTCTTCG
GCATATCCTCCGGGTTCGGTCTTGCTGCCGGCACTGACCGAGGTGATACCGAGCGGCATCACGTGGTCTCGAAACTCACG
ACTCTCCCGTGTGGACAGGCTGATCTCGACATCCTTATCCAACAGACGGAAGGCAGTAATAAGCTGTACCATACCGACAT
CATCGATAGAATCTTTAGGCTCCCATCCGCCCGTGGCAGGACGCAGACGAGGCAGCGAGATGGAAAACTTGCTCTTCCAA
TACGTCTGTTCCAGATACCGCAGGTGCAAAGCAGTGAAAACGGAGTCCACACGCCAATTCTCCAGTCCCAGCAGTGCCCC
TATTCCGATCTTTTGCATATTGGCTCGGCCGATTCTGTCGGGAGTCTCCAAGCGGTAGCGATAGTCCGCCTTCCGGCCGG
CAGGGTGATAGGTGGGGTATGCCTGCTCGTTGTATGTCTCCTGATACACATAGACGGCTCCGATACCGGCTTCATGCAGA
CGGGCATATTCTTCCGTGGTCAGGGGCTGAACTTCGAGCGAGAGTTGGGAGAAGAGTGGACGCAGTCGCCGCGTCATTTC
CTCATAGTAGCTTGCCGGAGTGGCTTTCTCGGACTCTCCCGACACGAGAAGGAGGTGTTTGTATCCGAGCCGAAGGATCG
CTTCCGCTTCCCGATCCACCTCTTCGGCAGTGAGTCGGCGGCGATGGATTTTGTTCGACCGACTGAATCCGCAGTATACA
CAGGCATTGCTACAGATATTCGACAGGTAGAGGGGGATATAGAGCTGCATCGTGTGGCCGAATCGCTCTACCGTCAGGGC
ATGCGCCTGCCGGGCCATCTGCTCCAGATAAGGGATGGCTGCAGGCGAAATAAGCGTGATAAAGTCTTGGATGGTGCGGC
GTCGGTATGCCAACGAACGCTCCACATCGGCAGCCGTAGCATCGGCCAAGAGGTTACCCACTCGCTCCCAAGTATAGGGG
GAGGCGTACAAGTGATCATAGAAAGTCATATTCCGGAAGAATTATTTCAGATTGAGGAAAGAGGTAAACGGCGAGCTGGC
TTCGGCTTCGGAGCGGACGCTGCCGAGCTTGGCTTCGAAAGCCATTCGGCCGGCTTCCACGGCAAGGCGGAAAGCCGTCG
CCATGCTTACGGGATCTTCCGCCACGGCTATGGCCGTATTCACTAGAACGGCATCAGCCCCCATCTCCATGGCTTCTGCC
GCTTGGCTGGGCGCACCGATACCTGCATCAATGACGACCGGCACACGACTCTGTTCGATGATGATACGGATCATTTCACG
GGTCTTCAGTCCGCGATTGCTGCCGATGGGAGCACCCAGTGGCATCACCGTGGCTGCGCCGGCTTCTTCCAGATGCTTGC
ACAGCACAGGATCGGCCTGAACGTAAGGGAGCACGATAAAGCCACGACGAACCAACTCCTCCGTGGCACGAAGCGTCTCG
ATAGGGTCAGGGAGCAAATAGCGGGGATCCGGATGTACTTCCAACTTGAGCCAGTTGGTTTGGAGGGCTTCCCGTGCAAG
CTCGGCCGCCAGAATGGCTTCTTTGGCAGAGCGAACACCCGAAGTATTGGGCAGGAGAGTGATTTCCGGATGGCGGACGA
TGCGACTGATCATGTCGTCTTCTTCGCCGCGACCAATTTCCACTCGTTTCAGGGCAACGGTCACCATACGGGATTGCGAT
GCCAAGACCACAGCCTCCATCAGGTCGGAGGAGGCAAACTTACCTGTGCCGACGAATAGGCGTGATTCAAATGTTTTGCC
GGCAATTTGTAACATTTCCATTAGATTTTTTCCTGTTTATCAAAAGATGATCGTTCGATACGGAAGGGAGATCATCCGAT
TAGTTCTTTTTTATTTTCCTGATAAGGCTGCCACTCACGGCAATACCTCCTATGCCACAGTCGCGAATGAGGGGAATGTC
TGCATCCTCTATCCCACCGATGGCAAAGGCCGGCAGCCGGATGCCTTCGGCTTGCATACAGGCGGCGATGGCTTTGTAGC
CTTCGAGTCCGAGGACGGGAGCTAAACGCTGCTTCGTCTCCGTATAGCGATACGGGCCTATACCCACGTAGTCGGCTCCT
TCGGCATATGCTCGGCGCACATCCTCCATCGTATTGCAGGTGCGTCCTATGATCTTATTCGAACCGAGGATGCGACGCGC
TTCGACTATCGCCATATCCTCTTTGCCCAAGTGTACGCCGTCAGCATCTACCTGACGGGCTATTTCGACACGGTCATTGA
CGACAAAAAGCGATCCGTAGTGACGGCAGACAGCCTTGACGGCACAAGCCGTGCGAAGCATCTCTTCGTGCGAAGCCTCC
TTCATCCGAAGCTGTACCCAGCGCACACCCATACGGCAGACGGCCTCCGCTTCTTCGAGTTCGGACAGGTCGGGCTGACG
GTGCGTGATGAACTGCAAATCTATTTCGCTCATCAGCCTGACGACCGGATCGACCGGCAGGTCTTTGTGCATAGCGAGCA
ACCCCGAAGTACGCTCACGTAGTCGACTGACATATAACTGTGCCATCCCGGCAGCCGTAAAAGGTTCTTGTTCCAAGGCC
AAAGCAGCTGCAAAAGCGGTGCTGTGGGCACAACCCGTGCCATGCTTCTCCGTACCGCCGCGTAAGAGTCGGAGAGCTTC
GCATCGACCGTCGTAAACGATCCGATCCGTCACGACCGATTCTCCGGCATGCCCCCCCTTGAGGACGAGGCCGACACCGC
TCCTTCGATAGAAGTCTAACAGGGTCTCATCGTCCGGTTCGCAACCCAAAAGGTGGCGAGCTTCGGGAAGATTCGGCGTG
ATGAAGTCTATCCGGGACAAAGCCGTTATATCTTCAAGATTGAAACGATCCGCTTGTCCCGAGGAGCTGTCGGCCGAAGC
TCTGAGTACGGGATCCCATACGATCCGAATCGAGGGGAAAACCTTTTTCAGACAATCCACTACGAAAGAAAGGGTGTCCG
AGTCGCGGATCAGGCCAATCTTGGCGACGGCAGGCTCCATCTCGGCCGACAGAGTTTCGATCTGCCGGATGATGTCCGCC
GGATCCAGCCATCGCTCCCCCCGATAGCTGCCACTCCCCTGAAAGGTAATAGCCGTAGCCACCGTATAAGCCCGTACGCC
CATGTTTTCGGCCGTCCGCACATCTGCCGTAATGCCGGCTCCGGCCGACGGATCCACTCCTCCGACACAGATAACAGCCG
GCGTACACAATTCCTGCCAACGCATCAACTCCCGGCCTTCGGCCAACCACACATAGCCGAGTGCAGCTGCCGAGGCAAAG
CCTGCTCTACGAAGCTGTGGCAGACGATCGGGCGTAATGCCGCCCAGTGCCACCACGGGCAGATGGAGTCGCTGCAGACG
ATCGCCCAAAGAATCGGGGGAAAATCGTCCTGCGTGGCCCACCTTGCACAGACTGTCGAATATGGGACTCAAGAAACAGT
AGTCGATCCGAAAGGGGAAGGACTCTATATCCTCTATCGTGTGGCACGAAGCTGACACCGTACAACCATCGGGGAGCTGT
GGCCGATCGGTCATGCCTTTCCAGACCCGTTCGGGCAGATGCAAACCGCACAATCCGTAGCGGCCGACGAGCCGGGGATG
GTCGTGCACCACGATTCTCCGGCGATAGCAGGCTGCCACAGCTTCGATGACCAGCGAATACTCCTCTTCGCCGGCATCGG
GCAGGCGAAGATGCAGCCGCTCCAAGCCCCGGTCGAAAAAGTGGTCGAGCAGGCCGATTTGCTCGCTCGTAAGCCTTTCG
GGAGTGATCAGCCACGGTTTCATTTGGAGACTGCCTCTTCGTTTAGCAACTTGCGGAAGTTCTTATTGGCACGCATGGAG
CAGAAGTGTTCGCCGCACATGGAGCAGAAATGCGCCTCTTTGTGGCCTTCGTCCGGCAGCGTGGCATCGTGGAATTGGAT
CGCTTTCTCCGGATCAAGCGAGAGATGGAACTGATCCTTCCAGCGGAATTCGAACCGCGCCTTGCTCATCATATAGTCGC
GCCAGTACGCCGTGGGGTGTCCTTTGGCCAAGTCGGCGGCATGAGCAGCCAGTTTATAGGTTACTACACCTTCACGTACA
TCTTCGCGGTTGGGCAGACCCAAATGCTCCTTTTGCGTCACATAGCAGAGCATGGCTGTGCCGAACCATCCGATCTGTGC
CGCGCCGATGGCCGATGTGATATGGTCGTAGCCGGACGCCACGTCGCTGACCAACGGGCCGAGGGTGTAGAAGGGTGCGC
CATGGCAGGCTTCGAGCTGAATCTCCATATTCTCGCGGATCTTGTGCATGGGCACGTGTCCCGGGCCTTCGATAATGGTT
TGCACGTTGTACTTCCAAGCGATCTCGGTAAGTTCGCCCAGTGTCTTCAGCTCAGCTATCTGCGCAGCATCGTTGGCATC
GTGGATGCAGCCCGGGCGCAAGCCATCGCCGAGGGATATGGCTACGTCGTAGTGTGCGAGGATCCGGCAGATCTCTTCGA
AATGCTCGTAGATGAAACTTTCGCGCTTGTGGGTGGTGCACCAGTTGGCGATGATGGAACCACCGCGGGAGACGATCCCC
GTGAGACGGCGCAAGGTCAGAGGCACGTGGTGCCAACGCAGACCGGCGTGGATGGTGAAGTAGTCCACACCCTGCTCAGC
CTGCTCGATGAGCGTATCGCGGAATATCTCCCAGTTGAGCTTCGTCACATCGCCCTGCACCTTCTCCAGCGTCTGGTAGA
GAGGTACGGTGCCGATGGGCACGGGTGAATTGCGGATGATCCACTCGCGCGTCTCATGGATATGATCCCCCGTGGAGAGA
TCCATGACCGTATCGGCACCCCAGCGTATGGCCCAGACGGCCTTTTCCACCTCCTCCTCGATGGTACTGCTGATGGGCGA
ATTGCCTATGTTCGCATTGATCTTGACGAGGAAATTACGCCCAATGATCATCGGCTCACTCTCCGGATGATTGATATTGG
CCGGAAGGATAGCCCGTCCGGCGGCAATCTCGTCGCGTACAAATTCGGGTGTGATCTTGCGCGGGATAACAGCTCCGAGC
GGCTCACCCTCCTCGGCGCGATAGCGCGTCCTGACCTGATCGATCAACTGATTTTCGCGGATGGCCACGAACTCCATCTC
CGGCGTCACGATCCCCTGACGGGCGTAGTAGAGCTGCGTGGCACAGCCGTCCTTGGCGGCACGGGGACGTGTGCATACAT
GCTCGTAGCGCAGCTCTTCGAGCGAAGCGTCCGACTGCCTCATCCGTCCGTATTCGGAGCTGAGCCCTTCGAGCCGCAGC
GTATCGCCCCGATCCTCTATCCACTGCTCGCGTATCTTCGGTACGCCTCGGTGCAGATTCACCTCATAGGAGGTATCGGT
ATAGGGGCCGCTGGTATCGTATACGACTACATCTTCGTTTTTCTCACGTTCGCCGTTCTCCAATATGGTATCGGACATTC
GGATGCGCCGCATCGGTACACGCAGGAAGGGAAAACGCTCTCCTTCGACATAGATTTTCTCACTGCCGGGCAGAGGGCCG
GTAGTCACTTTGAATTCTTTCATATCAATCGGGTAATGGGTTTGGGTTTTTACTGTTTTGAGACTATCGCCTTGAAGCTG
AAGGCACATCGGTCAGCCTCCGTAGGTGGCTTGGATGATCAGGATCTCATCGCCTTCGGACAGACGGAAGTCTCCCCACG
AGGCACGGGGTACGACTTCTCCGTTTACGGCTATGGCCGTGCGCTCCACTTGGATCCGCTCGGCTTCCAAGAGAGTAGCC
AGTCCCATACCTTCGAGGCATATGATCGGTTGGTTGTTGATAGTAACTTGCATTTGCGTGCTTTTGAGGGATAATATCTG
TTCTTTCGCATGTGGTTGACCGTCCACAATGGGGTGCTTCTCCCGAAGCTGCTGGCACGCATAGTGTGTATTCGATTCTA
CATTCCTCCGCCGGTATTATCCGGATCAGGTCTATGGGTATTATCTCAGCCTGCCGTATCGCAATTCTTGCCGGCAAGCA
CCCCCGTAGCGGTCTGTCGAGGGCAAATGTAGGTATTCTTTCGTACAATCCGGAAAACACACCCGAGAAAAAGAGAAAAC
TGCAAGAAAAAAAAATGTTTTCCTCCAAATCCGGCTCCGTCAATCTTTTAATAATTTGATACCTTCGCTCCCTTTTAGAA
TCGATAACACAAAAAAATCACTGAAATGAAAAAAACTACTTTGACAGGATCGATATGTGCTTTACTCCTGTTTTTGGGTC
TCTCGGCCAATGCCCAATCGAAGTTAAAGATCAAGAGCATTGAGGCAGCTACCACTTTCAGTTCGGCCACGGCCGGAAAT
GGTTTTGGTGGCAATATCTTCGGCATGGACATGAGCATACGGATGAGGGTACACCACAGCATTCTGCCCGAAGGGTTGGA
TTTTTCGGTAGGAATACATGAAAGAAGAGCACACTGGGAAGAGGCCGGAAGTCCGAAGCTCATGTATACGAATGTTCCAA
GTATCATTGGTATTGTTGAAAAGGTAATAGTCTTCGAAGACGCAGAAGACTTTTTTGACAAAAAAGCTCTCGGCCGTTTC
CTCATCAGTCTGGGGATGTCCTATACCAAGCATCTGGGAGCGTATTGGGGATGGGCCAATGACGCCCATATTCTTTTCTC
GCCGATACCCAAGAGCAAGGTCCACTACGACACCTACACAAGAGCAGGCAGTGACCTTGTACTTCAGTCCGAAGATGTTG
CCACAGTGAGCAATGGCTTTTCACCGGGGATCGGACTCAAAAGTTCTATTTGGTGGAAAATGCCCATCAAGAGCAAATAT
GATTTCCGCCTCGGTTTCAGCTTGGGCTATGAGTATCTGAACCTACTATATCCGTATCGTAATTTCAGGCTGGATGGAAA
TAAGCCTCTTTCGGCTCTCTCTCCACGCATGAACCACATCGGCCATGTGGGCTTCAACTTTACCGTGGGCCTTTGAACTA
ATTGAAATAATCAGAGCCACTTATGGCTTTGATTCCAAATTGAACCAAGCGGCTCTGCAAGGGGAAGCGGCACGTATGAG
AGATATGTCCGTCCCGAGTAGAGCCGCTTATTCATGTGTGGAGCTTGTCGCATCATGCCTTTGCATCTCCCTCCTATTGC
ATTTGTGCGAGGGGGAATATGCACCCTGATAAATCTGTATCTTAGCCGTGGTTGATATTAATGACTCCGAATTTGTGAAA
ATAAATGATTGCAGTATGAAAAACAATTTTTACAGAAGAAGCTTATTGGCAATGAGCGTTTTTTTCTTCGGCGCATGCGT
CCTTTTTGGGCAGAAAAACAGCGATAAGCAGGATGATCCGATCTTGCTTTATCCTCTTGGGACTACGTGGTATTACCACA
CAAGTGAAAAAACGAGTATGGACTCACCTTCGTATTTCAGGTATATCCGCCATCGTGTCGAGAAGAATATCCAAATAGGC
GAATACCAAGCTCAAGAGATACAAGTGGTTCATAAAGATTGGACAGGCATTGAGACCCCGATGGAGCCTTTTTACCTATA
TTGAAAAGGGGGTAAGGCTTATGCTGTAGAGTCTGATGGCTTGCGACTGCTCTATGATCTCGCAGCAGAGGTTGGCGACG
TTATACCCCTTCCCGTCAACCAAGGTACAGCCGTCGAGGGCTTTTCTCATGGGACGACAACGGTCATTGAAAATACATTA
TGACCGAAACGGATTTCCGAATATATATTGACGAGACCCTGTACTTCTGTGCAGGGTCTTTTTTCATGCCGATAGGGGAC
GGCCGATTGGCTTTTTGCATGAATCCTTTTCATCCACCGTCCGATTGGCCGTAAGAAACCTGTTTTTCATCTATCCCGAT
CACAGAACCACCCATTCGGCCGTGGCGACAGCGCACGCAGAGATTTAAGGAATGATTGTAGGCTGTTTCTTGCTCCCTGC
ACGGATGCAAGACACGATTGTAGGCCGTTTCTTGCTCGTTGCAGCGATGCAGGAGACCGGAAACGCCGTTTCTGCTCCCA
TCAACACACTCTCTATCTGACATTTACGGACATTTAACGCAAGAAAAAACGAATGCGTGGAAATCGCGTCTCTCTCCCCA
CTATTGCTACTCTATGCAACTCCTCGACCGAAGTTGTAGCGTTACTCGGCACAATGCTTTTCAGTACACGTCACTCCTAA
AAACATGGCGTGGGAACTTTTTGGTTTTGGCGCGGAAAGCAAAAAATTCTCACGCCACAACGAAAAAAATCTCGTTCCAT
TTTTTCAGAAAATTCAAACCAAAATCCGTGTGTTTTTGGTTCGGATCGATGAATCTGAAGTGTACTGTGGTCAGAAAAAA
TATCATCCATAGAAAGATTCGGGAATTAGCAGAGAGACAGGCTATGGCTAATAGGATCATCGAAGTGAATCATCGTCTCA
ACAACTACAAAGCGCAGGCTAAGGATCGGCTCAACTCGGAGTAAGGTCTTGTGCACCGCAAGCGACGATGTATTGAACCC
GAGGCGATCTTTGGGCAACTTAAGGCGAACATGGGGTATCGACGTTTCAGACATATGAGACCGGAGTGGGTGAAGATGGA
CTTTGCCTTTCGGGCTATGGCTTTTAATCCGAAAAAACCGGGCGTCAAATTGGCCCAAAAGGCGAAAAACACCTCGGAGA
GGCATATCAATCCTCAATCTTAACCTGATTTGCTTCTACGTCTTCGAAAAGCTAAAAAGTAGGGTCTCCAAGATGAAGCC
GGTTGCCTAACCGACTGCAAGGAGCAAAAAAAGAGGGCTGTGACAAAACTGAATTTTGTCACAGCCCTCTGTCATTTGGA
AAATTCGTCAGTAATTATTCTGCGCTTTCAGCTGCAGGAGCTTCTTCGGCAGCAGCTTCCATGGGAGTTTCTTCCGTTTC
GGTAGCTTCTTCGGCAGCGGCAGCAGCCTCTGCTTCAGCCTTAGCTTTGGCCTCTGCAGCTTTTTTCTCTGCCACAGCTT
CTGCACGAGCCTTGTTTACGGCCTTCTCTGCTTCGAGCTTAACCTTATCGTCCGCTACAGCGGCTTCTTTCACCTTTGCC
TTCATGTTGTTAAGAGCATCTTTTTTGCCCTTCAACCAAGCCTCGAACTTGCTTTCTGCTGCAGCTTGATCGAAAGCACC
CTTCTTAACACCACCAAGGAGGTGCTTCATCATGAGCACACCCTCACGGGACAAAATATTACGTGCCGTGTCGGTAGGCT
GTGCGCCTACACCGATCCAATACAAAGCGCGCTCGAAATTCAAATCTATTGTAGCAGGATTCGTGTTCGGATTGTATGAA
CCGATCCTTTCAATAAACTTGCCATCTCGTGGCGCCCTGCTGTCTGCGACAACGATCTTATAAAAGGCATAACCTTTGCG
ACCATGTCGTTGCAATCTGATTTTTGTTGCCATTCTTTTGAATTTATTATTTGCGTTCGCTATTGTATTAGCGGCTGCAA
AGATAGATTATTAAAATGGAACAAACAAAGTGGCTTTCTCTTGGCACATACCACAAAAAAACGATCGGGTACAGATAAGC
ACTCAGCCTGTCTGTACCCGATCGGATGGTGGAGCTGGAGGGAATTGAACCCTCGTCCAAACATGGAATCAATATGCTTT
CTACATGTTTAGTTTCAGTTGGAATTTTCGTGAGCGAGCGGAGGCTGAAACGACCCAATGCACGATCCTTATCTTCCGTT
CGATCTGACCACAGGCAGGAAGCATCCTGTAGCGGTTCCCGATTTGTCAGCACCGCACCATCGAGCTACTTCGGGAAAAA
GCTGCTCGGGCGATGTCTCGTCGCTGCCACTTAGGCGGCGATGAAGCGTCTAATCTACTATTCTTCGATTACGCAGCGAG
AGCGTAGTTATTTTCGCCAATTAAACTTTTGATGTCTGAGATTATAGTGCAAGCCACCCACGCACTACATGCTTACATAC
CGCTTCATCACGCTGTCAAAGCCGATCAGCCCCATTGTGTGTATCGATAGTGGGAGCAAATGTAGCATTATTTACCGAAG
CGATGCATCTTTTTTTTTCGAAAGTTTTTCATTGATCATTTACTGACGTGTACTTGCCGTTTGATTCCCTTCGGAGGAAG
GAAGCAATCCTGAGGAGAAAAGAGATGGTTTTCGCCTTTACTCCTTACCTTTGTCCGGATCAGGATGTTTCTGATCGGAT
ATAATGAGGAACAGGACAATGCACAACTTTGCCATCATCGGTGTGGCCGGCTATATTGCTCCGCGCCACCTTCGCGCCAT
CAAGGATACAGGCAACCGCTTGGTATCGGCTATGGATAAGTTCGACAGTGTGGGTATCATGGACAGTTACTTCCCGAAAG
CTGCCTTCTTTACGGAGCAAGAACTGTTCGATCGTCACAACTCCAAGCTACGAGGAACCGATCAGGCTATCGACCACGTG
TCCGTTTGTACACCGAACTATCTGCACGATGCTCATTGTCGCTATGGCCTGCGACTTGGAGCGGATGTGATATGCGAGAA
GCCTTTGGTGCTCAATCCTTGGAATATAGACGCTTTGCAGGAGATCGAGCAAGAGACGGGGCATCGGATCTATAATATTC
TTCAACTGCGACTCCATGAGTCTATCGTGGCCCTGAAGAGAAAGATCGAATCCGGACCGGCCGACAAGATCTATGATGTC
ACGCTGACGTATATTACTTCGCGTGGCAACTGGTACTATACGAGCTGGAAGGGAGACGAGCGTAAGAGCGGCGGTATAGC
AACGAATATCGGTGTCCATTTCTACGACATGCTGTCGTGGATTTTCGGCAGTGTCCGACACAATGTCGTACATGTGTATG
AGCATGACAGGGCTGCCGGCTATCTGGAATTGGAGCGCGCCCGTGTGCGTTACTTCCTCTCGATCAATGAAGAGCTTCTG
CCCGAGAATGCCGTACAGGGAGAGAAGCGAACCTTTCGTACGATAGAAATCGACGGCGAATCATTCGAGTTCAGTGAAGG
GTTTACGGAGCTGCACACCGAGAGTTATCGGCGGATTTTGGCCGGTGAAGGTTTCGGTTTGGACGAAGCTCGCAACAGCA
TTCAGATCGTTCATGACATTCGCAATGCTTCTCCCGTAGGACTGAAGGGCGAATACCACCCCTTTGCACGTTTGCCCCTG
GCCTCTCATCCTTTCGGATGGAGACGCTGAAAAGGAATTTCTATAATCTTATCCGTCACCCTTCTCCTGTAACAATCACA
GTTATGGGAAGGGTACTTATTTGCCGCAGTATATGAAGTGCGAGAAGGGGGGAGGGGTCTCTATAGGTCAGTCCTCTAAA
AGAGTATATAGAGATGAGGGGGATGTACGCTTGAGTACGGTGAGTTCCATATCTTTTCCGACACGAATCCCCTCACTGAA
CAGGCGATATTCGATGGATTTCCAGCACAGGTCGGGGTGATTGTTGTCCTTGCTCAGGTGGCACAGCCATACGTGTTTCA
TCCCCGGATGGAACGTTCTGGCAAGGAAGTCGCCCGTTTCTTGATTGCTCAGATGTCCGTTCGGTCCCGATACTCGCTCT
TTCAGAAACTCCGGATAGGGTCCGCTTAGCAGCATCTCACAGTCATAGTTGGCTTCCATAACGAGATAATCGGCTTTGGA
AGCATAGTGAGAAATGGTGTCGGTGATGTGTCCGACATCGGTGCACAGCGTGAAGCTGAAGCCCGGAGCCGTGATATGGT
ACCCTACGTTTTCTGTGGCATCGTGAGGGATGGGAAAGGCCGTTATATCGAATCCGGCCAGACGAAATGTTTCTTCCTGA
AGGATATTGCGCCGAGAAAGGAGCGGGAGGTGATCCATGTATCTACTGCTGTTGATACCGTTATGTACTCTTTCCGTAGC
GAATACGGGCAGGTGGAATTTTTCTCCCAGGCAGCCGATGGTCCGAATGTGGTCGGCATGGTCATGTGTGACCAATACAC
CTACGACATTGCCTTCGATGGGGAGCTGATGATCTTTGAGGGCTTTGGAAATGCTTCTTAATGGAATGCCTGCGTCGATA
AGCAGTGCCTGATTGCCATTGGAGAGATAGTAGCAGTTGCCACTACTGCCACTGGCGATACTCATGAATTTGATCATCTT
GCTTTCCGTTCTCCTTTGCTCTTTGCCCCGACTGTCCGACTGAAAAAGATCAGCATCGGCATTTGTTGTTTTCGTACCCT
TCGCCCACGCTTATTTCTCCTTTTAGAGAGCGTTTCATCTCTGCTTTTACACGCTCGGGTGTATAGCCACGCCCGAACAG
ATACATGAGCTTGATGATGGCACACTCCGTCGTACTGTCATAACCGCTGATAAGTCCGATGTTTTCGAGTTGATGCCCCG
TTTCGTATCGATGCATATCCACATAGCCCGATACGCATTGGGTAACATTGACGATGACGATTCCACGCTGAACGGCCTTC
TCCAGAGCATTCAGGAACCACGGCTCCATGGGGGCATTGCCACTACCGTATGTCTCCAAGACTACACCCTTCAGTGAGGG
GATGCCGAGAATACTCTCCACTACTTCTCGTGTGATGCCGGGGAATATTTTCAGGATCACAACGTTTCTGTCCATTTCCG
TCTGGACACTGAGGGCGGCATCGGCCCCTCGGTCTGCTATCAGAGCATCCTCGTATCGAATGTCGATACCGGCATAGGCC
AAGGGTGAAAAGTTGTATGAAGCAAAGGCGTCGAACTGGTCTGCACTGACTTTCGATGTACGATTGCCACGCATCAGATA
GTTGTCGAAGAAAATACAAACTTCCGGTACGCGGGCATAGCCGTTTTGTTTGGCTGCAGCAATTTCGATAGCGGTGATGA
GGTTTTCTTTGCCATCCGTACGAAGGGTACCGATAGGCAGCTGTGACCCTGTCAAGATTACGGGTTTCTGCAGATCATCC
AGCATAAAGCTTAGAGCAGAGGCCGTGTAGGCCATCGTATCAGTGCCGTGTAGGATGACAAAACCGTCGTAGGCCCGGTA
ATTCTCCCGAATGGTGTCGGCCAGCCTTACCCACAAATCCGGAGAGATAGCGGCCGAGTCGATGGGAGGATCAAACTGGA
TGGAGTCGATTTTGAAACCGAAATTTTTCAGTTCCGGCACATTGGTTTCCAGATATTTGAAGTCGAAAGCTTCTAATACT
TTCGTCTCCGGATTCTCAATCATACCAATTGTCCCCCCCGTATATATGAGGAGAATCGCAGAACGTCCTGAAGCAGATTT
AGTTTGCATTATGTGGTGAGCTAAACAAAACGGTGGCGGTTTTTTCCTTCCGGCTTCCAAGATCGCACAGCCATCGGACT
ATGGCTTTGGATACGGCCGGTGCGCAAAGATAATAAAAGCTCGTTCAGAGCATGCTTTACGGCCAGAGCAATCGCATTTG
AAGTGTTAACACACATATAAACCTGATGATGCTCCATCCAAAATAAGCTTAGCACGATATTGTCTGAGAGCGTAGAGAGG
AAAACGATCAGGAGTAAAAAGTCAAGAGGATAAACTTCTTTGCTCTCTATCCGTGGGCCCGAGACCATGAAGAGACTTTC
CGAGAATGGCATTCAGCTCAAGGAAAGAAATCTCATCAAGGAATAGCGAACGATCAACAGACGATACGGCTTGCTTACGA
ATGTCCGAGAATGGAGTAGCTTTGTGGTGCAAAAAAAATGTTTTTGTGCAAGAAAATCAGCCGTTTGTGGATTATCTTCC
TTACTTTTGCAGCAAGGTCATTGGAACGCTGTCTATCGGGAAGAATCTCTGCGGATCCTTTTCGGGGGAAAAACAAAGTA
TTCCGGACAAAACAATAATGGTTAACATTAAAATATAAGCACTTAGTTATGACGAAAGTAGGTATTAACGGCTTTGGCCG
TATCGGCCGCTTGGTATTCCGCGCTGCACAAACACAAAACAGAAGCGACATTGAAATTGTAGCCATCAACGACCTGATCG
ATGTGGAATATATGGCGTACATGCTCAAGTACGACAGTGTACACGGTCGTTTCAATGGGACAGTCGAAGTCAAAGATGGT
CAGCTGATAGTAAACGGGAAAGCCATTCGAGTTACAGCTGAGAAGAACCCTGCCGATCTGAAATGGGATCAAGTCGGAGT
GGAATACGTAGTGGAATCCACCGGTCTTTTCCTCACGAAAGAAAAATCCGAAGCACACCTTGCTGCCGGTGCCAAGTATG
TAGTTATGTCGGCTCCCTCTAAAGACGACACGCCTATGTTCGTATGCGGAGTGAATACGGATAAGTACGTAAAAGGCACG
AAGATCGTTTCCAACGCTTCTTGTACCACCAACTGTCTGGCACCCATTGCCAAGGTACTGAATGACAACTGGGGCATGGT
AGGAGGTCTCATGACCACGGTACATGCCACCACAGCTACGCAGAAGACAGTGGACGGCCCCTCTGCAAAAGACTGGCGCG
GCGGTAGAGCAGCAGGCGGCAATATCATCCCCTCTTCCACCGGTGCAGCCAAAGCAGTAGGCAAGGTGATCCCCGAACTG
AACGGCAAACTGACGGGTATGTCATTCCGTGTGCCGACACTGGACGTATCGGTAGTAGACCTGACATGCCAGTTGGCGAA
ACCGGCTAAATACGAAGATATTTGTGCTGCCATGAAGAAAGCTTCGGAAGGAGAACTCAAAGGCATTTTGGGCTACACGG
ACGAAGAAGTGGTTTCCTCCGACTTCATCGGCGAAACCCGTACTTCCGTATTCGATGCCAAGGCCGGTATCGCACTTACG
GATACCTTTGTGAAGATCGTTTCATGGTACGACAACGAAATCGGATACTCCAACAAAGTACTCGATCTCATCGCCTACAT
GGCTAAGGTAAACGCATAAGACTTGTACGAGATCCGATCGGATCTTTCATTACTCCCTCACGGGGCTGTACCGAAGGAAC
TATCCGGGTACAGCCCCGTGTTCTTTTCCGGATTATCGACTAACCAATTCCCCTCCAATATCATCAGATAGTCGCACGTC
AGCTCTCTTCGGACTGTCTATTTCGAGCTTCCTGACTGCGATATTCGCCCGGACTCATACCGGTGTGCTGCTTGAAATAC
TTGCCGAAAAACGACTGGGTGGAGAAGTTCAGCTCATAGCCGATCTCCTGGACCGTCTTATCCGTATAGCGCAGCAAGGA
CTTGGCCTGCTGGATGATGAAGCTGTTGATGACTTTGGAGGCAGACTGTCCCATGACGGTCTTTATCGTCAGTGCCAAAT
GTTTGGAGCTGAGGCATAGCCTGTCTGCATAGAACTTGACCGTATGCTGCTCTTTGTGATGCTCGGAGACGAGGAGCAGA
AAGTCGCGGCAAATAGTCTCCGACCTGGTGTACTTGCAGTCCTTCTCGACCTCGTCGGCAATCATATCGTCAAGAAAGAG
AAAGAGAGAGCTGATCAGATAGATGACAATTTCTTCCTGATGACGCCCCCCGTTTTGCAGGGCGTTGCGGATGAGATCCA
GCGTTGCCGTCAGAAAATCTTTCTCCATGCGTTCCGGACGGAACGGTTCGTTGCTGTGTAGCTTATTGATGATAGAGATA
AAACCGCTGATCCTGATCGCCGATAAAGCAAGAATCTCCTTGTCCAGACATAAATGAAAGGCACGAAAGCAAGAGGATTC
TATCACTTCTATCGTCTTGCGAGGCATGACTACCAATAGCTCGCCCTCCTTCACCTCGATCTCCCTCGAATCGATCAAAA
GTCGCGCATAGCCACGCGTACAAACAGAAAAGAGCATGGATTCGAACAGGAACGGCGTAGCCACAGCTGCAGCCGGGAGG
GATCGCTTGTCATTGCACAGCAAGACCCGGTCTCCAAGCGTATTCATTTTACCCCCCAAGTATCCTGCAAGCTCATTGAT
CGAGAATACCTTTAGCGGAATAGTCATAAAAGAGAATTTAGATATAGGAAACTGCATCGAATCCATTTGCCGGTCGCGAC
GGCAAACATCCGAGACTGTTTAGTACCGATACCGGTAGTAACGTACGAGAGCATGGCTCCGGCTCTTCCCATTCCGGAGC
AAAACCCATTCCCTCTTTCAATAGCGTCGTTCGCCGAAGATCGTAGTTCCGATACGAACGATGGTGCTTCCTTCTTCGAT
GGCCAGCTCGAAATCGCCGCTCATCCCCATCGAAAGCTCACAAAAATCAGCAGAATCGGAGAAGAAGCGCTCTTTCATCT
CTCTGAACAGCGATGCCAACCGGCGAAATTCTCTGCGAATCTGCTCCCTGTCGTCCGTGAATGTAGCCATCCCCATCAGA
CCGGCAATCTTGACTCCGGTATCGGAGCCGCGTGCCAAAACAGCCTCCAAAACTTGTGGCAATTCCTCCGGCGTAAAGCC
GCTTTTGGTATCCTCCGATGCGATATGCACTTCCAATAAAACCGGCACGGTACGCCCTACTTTCGACGCCTGACGGCTGA
TCTCGTCGAACAACTTCAGAGAGGATACGCTCTGGATCATCGAGATGAAAGGGACGATGTACTTCACCTTGTTTGTCTGT
AGGGGCCCAATGAAATGCCACTCCACATCATCAGGCATCGCTTCCACTTTGCTCATCAGTTCCTGTACCCGACTCTCGGC
GAAAACTCTTTGACCGGCCTCATAAGCCTCCATGAGTTCTTCCACGGGATGGAACTTGGAAACAGCCGCCAGACGCACAC
CCTGTGGCAATGAGCGGAGAATGGGGACTAACCGTTCGGCAATGTGCGTCATTGTGCCGGCACGTATTGGAAAACATCCA
TCAGTGCAGTCTCCGCTACTGATGCTATCTCATAGTCGGCCAATCCCTTGCCCATCTGCTTTTCCAGTTCGGCCACCGCA
TTGGGCAAGCTGTCCGACTTGACAAGCATGAACGCCGGCGTCTTTTTCTCCACCCCGTTCTTCTCATCTATCGTCACGTA
TAGCACCTTGCAACGATAGTAGCGATCGCATTTGTCGTCCTCGTTCAGGAAGAGTTCGGCATAGTTTACCTTGCGAATAT
TACTGATGTTGAACTCTCCCATACTGACGAAAGGGGTGATCTCCTCTATCATCTTGGCCTCTGCCAATGTGAAAGAATCG
GCATCTACCAAGTAGCTTTCCACCACCTTCTTAGGCATTCCATTATCGGCCACCTTCTCATACGTGACCTTGCATTCGAA
CCATGCAGCCATAATCTATATGAATTAAACTTATTGGATGGCAAAGATAGCAAAAACGTAAGCCGACGATTTTCATCGGA
GAAGAAATCTCTCACAAAAAACGCACCGAAAAAGCAGAAATTGCGGTTCCGTTTTTCGGCAAAACACGCGCGACTTTTTT
TCTGTTTTGGCGCGAGTTTTTTTTCATTCTCGCGCCAAAACGAAAAACTTCCGGAGCCATGTTTTTTTCGTTTGTCGATT
CTCTATTTTCTCGAACCGGAAGCATCTCTCGATATCACCTTGCAGAGACAAAAAGGCGAAACTAAAAAAACGAGCAATCC
GACATCCACAAAAAAAATAAGTTTCGTTCGCCCATAAAAACGCCTGCAAAACCCCAAAAACACGTATTAATACGTAGAGA
AAATACGTGATTCTCCGTATAAAACTGCGAGTACAGTAGCATAATTTTGCCTTTACAAAGAGAGCAGAAATAGGAGACGG
ATCCAAGACCGCTGCTTTCTTCTGCATTCACATGGCCACATGTAATGTAAACACTGTAAGAATTTATTACACAAAAAGCA
TATGAAAAGGAAAACACGATTGCTGATTATCGGGATCGTCCTCTTTGCAGGGCTGATCCCCACCCTTCGGGCACAGCAGA
TCGGGCTGAAGACCAATCTGCTTTATTGGGGTACGACGACTCCCAATGCAGGATTGGAGTTTCGCATGGGAAAGAAGTGG
ACACTCGATGTTTCGGGAGGTTACAACCCTTTTACATTCAGCCACCATCGCAAACTCAAGCATTGGCTCGTGGCTCCGGA
GCTTCGCTATTGGACGTGCGAAGCTTTTTCCGGCCACTTCTTCGGGCTTCACGGCATCGGAGGTGAGTACAATGTGAATG
ATATCGACATCCCCATCGGCCGGCTCAAAAAGCTCAACAACTACCGATACGAGGGATACGCCATTGGTGCAGGTCTGACC
TATGGCTATCAGTGGCTGCTGGGCAAAAGATGGAACTTGGAGGCATCGATCAGCGGAGGATTCGTCCACTTCGATTATGA
CAAATTCGAATGTGCCAAGTGCGGCAAAAAGATCGCGGAAGGCAAGTACGACTACTTCGGTGTGACGAAAGCCACACTTT
CGCTTATATACATCATTAAGTAATACCTTATTTATACAGACAAGCTATATGAAACAGAGTCGCCATATCATCCTGTCGTT
TCTCTTCGGAATGTCTACGCTTGCCGTGACAGGCCAGACCCATCTCGGGGGCATTAAGGTGAGCGAGAAGCACGTGGTCA
AGAAAACGGGACATACCGCCAACGTAAAGATGGACCTTGATCTGACGGCCATACCGGATATGAACAGCAATCTGCTGATG
GTGGTTACCCCCATTATTCGTTCCAATACATCGAACGATCAAGTCGCTCTCCGCCCGTTCCTCCTGATGGGGAACAGACG
TTATCGCATCATCGACCGTCGTATCGCTCTCGATAAGCACCACATCTACAATCAGCCCGACACCAAGCCTTCTGCGATGG
TAAAGCGTCGCAACGGCAAGGAACAGAGCATGGACTATTCTGCCGCTACTCCATATAGGCCATGGATGCGCCACTCCTCA
ATGATTCTATTGGCCGAGAACTCGGGCTGTGCCGACTGCCCACTCGGATCAGAAGAAACCACACTTACGGACGACGCTTT
GGTGCCACTGTATGAAGCGGACTATCAATACGAGATCATTGTACCCGAGGGAGAGCTGCTGAAAAAACGCGAAGAGACTC
TCTCCGCTCACTTAGCCTATCAGGTAGGGAAATATGTGGTCTTGCCACAGTTCGACGGCAATCCGGCCGAGTTGGCACGT
ATTGACAGCAAACTGAAAGAAATCGGAAACGATAGCGATATCATTTTCGAAAAGCTCTCCATGGTAGGCTATGCTTCGCC
GGAAGGTGGCGTAGAATACAACGCGAAGCTCTCCAAGGATAGGGCGCATTCATTTGCAAGCTATCTCGTTAACAAGTACC
CCATCCTAAAAAGTCGATTCGAATACGATTGGAAAGGGCAGGATTGGGCAGGTCTGCGTGCGGCTGTAACCAAGAGCGAG
CTCTCGCAAAAGGATGCCATACTGGAGATCATCGACCAAAAGCCGGTCGGTGAGCGTACAGCCGCGCTCCGAGCTATCGA
TGGCGGGTCTCTCTATGCCACATTGCTCTCGGACTATTACCCCCCGCTTCGCCGAAGCGAGCTTACATTCCATATCGTGG
TCAAAGGATTTGAGTTGGACAAAGCACGTGAAATTATCAAGACACACCCCTCTCGTCTGAGTCTGGCGGAGGTTTACGCC
GTAGCGCAGAGCTATCCGGAAGGGAGCCACGAACGCTACGAAACGTGGACGATAGCAGAGAAAACTTTCCCGAAAGCGAT
AGAGCCGACAGCTAATGCGGCCATAATAGACCTTCGTGCCGGTAGGTATCCGCAGGCTCTGGCTCGCCTCGAAGCACGCA
AGAGCGAACCCAAGCTATGGATGTTGTTGGGCTTGGCATATGCCTACAGCGAAAAATGGGCTGAAGCCGAGAGCTATCTT
ACTCGCGCTGCGCAGCAAGGCCAGCCCGGAGCACAACACAATCTGAACGAACTGCGACGCTATATGCAAGACAATCTCTA
AATGGGAAAAGATTAGATTTTTAGAAAACAATATTCACTTTTAAAACAAAAACGAGATGAAAAAAACAAAGTTTTTCTTG
TTGGGACTTGCTGCTCTTGCTATGACAGCTTGTAACAAAGACAACGAGGCAGAACCCGTTACAGAAGGTAATGCCACCAT
CAGCGTGGTATTGAAGACCAGCAATTCGAATCGTGCTTTTGGAGTTGGCGATGACGAATCAAAGGTGGCTAAGTTGACCG
TAATGGTTTATAATGGAGAACAGCAGGAAGCCATCAAATCAGCCGAAAATGCGACTAAGGTTGAAGACATCAAATGTAGT
GCAGGCCAACGTACGCTGGTCGTAATGGCCAATACGGGTGCAATGGAACTGGTTGGCAAGACTCTTGCAGAGGTAAAAGC
ATTGACAACTGAACTGACTGCAGAAAACCAAGAGGCTGCAGGGTTGATCATGACAGCAGAGCCAAAAACAATCGTTTTGA
AGGCAGGCAAGAACTACATTGGATACAGTGGAACCGGAGAGGGTAATCACATTGAGAATGATCCTCTTAAGATCAAGCGT
GTTCATGCTCGCATGGCTTTCACCGAAATTAAAGTGCAAATGAGCGCAGCCTACGATAACATTTACACATTCGTCCCTGA
AAAGATTTATGGTCTCATTGCAAAGAAGCAATCTAATTTGTTCGGGGCAACACTCGTAAATGCAGACGCTAATTATCTGA
CAGGTTCTTTGACCACATTTAACGGTGCTTACACACCTGCCAACTATGCCAATGTGCCTTGGCTGAGCCGTAATTACGTT
GCACCTGCCGCCGATGCTCCTCAGGGTTTCTACGTATTAGAAAATGACTACTCAGCTAACGGTGGAACTATTCATCCGAC
AATCCTGTGTGTTTATGGCAAACTTCAGAAAAACGGAGCCGACTTGGCGGGAGCCGATTTAGCAGCTGCTCAGGCCGCCA
ATTGGGTGGATGCAGAAGGCAAGACCTATTACCCTGTATTGGTAAACTTCAACAGCAACAACTATACTTATGACAGCAAT
TATACGCCTAAGAATAAAATTGAGCGTAACCATAAGTATGATATTAAGTTGACAATTACAGGCCCCGGAACGAATAACCC
AGAGAATCCTATCACAGAGTCTGCTCACTTGAATGTACAGTGCACTGTAGCTGAGTGGGTTCTCGTTGGTCAGAATGCTA
CTTGGTAATCGACCCGTCAAACGACTAAAAAACTTTCATAGTTTGTCTATATCGGAATACAGGGAGCGGGGTTCGCTCCA
CTCCCCGTATTCATTCTCTCCAAATCAAATAGGGAAATCACAATCACCAATCAAAGAATCATTGTTATGAACGACGCTAA
GAAATATATCGTATCGGTGCTGATCTTACTCGTGGCCGGAATGTTTGGCGGATGTATCAAAGAGGACTATTCCGATTGTC
CCCGTCCGTTTCGCCTGACCGTCAGGGCTTGGGATGCCGATATGCAAGATATTACCGAAACCGGAGCCGTGCAGCGCGTC
GTTATTTTCGTTTTCGACGAAACCGGCCGCCGCATCGACCGACTGATGATGGACGCCGCACAAGTGGCTGCACGCAAACC
GATACCATTGGAATACGACGGCCCCACTACGGTGTCTTTCGTGGCATGGGCCAACCCCGACGATCACATGCTGGAAGAAA
CAGCCAATGTGCAAAGCGTCTAAGACTTATTCTTCAGGCTTTCCTCTACCGACGGTATAGCCCAATCGCCCGGAGACCTT
TTTTCCGGTGTACTGACCTGCCCAATAGAGTACGGCTCTATCGAACAGGGTACAGACCAAACTGTCGATATCTACCGCCG
TACGGCACAGGTACATATCATCATACGCGGCTATCAAGAGTGGCTGGAAGCTAATGGCCCCAGACAACTGCCAGACTATG
CCGACATCCTTTTGGGAGAAACTACCGACACTTATACCGGCCTGGCCGAGCTCATCGGCAATGCCGTCCAATACCGTCCC
GACGGACAGATACAAAACGGGGATTTCATTTCTCCCATCTTCAGAGTTTATCCCACACTTGATACTACTCCTCTGCATCT
CAAACTCTATGCATACGGACAAGAATTGCTGAATATCAGCACAGGTTCGGATGGAGTACCATTCATACCCGTCATAGGCA
AAATGCTCAATATCTACATAGACCTGCGTGGAGCAAACCTCAATGTACTCGTATCCGTCACCCCTTGGGACGTAGTGCAA
CAATATGCAGAATACTAATCCGACAGCTATTATGAAAATGAAATATTTCCATCATCCTTCGGGACTACTTCCACGCCTTC
TCCTGTTATTACTTTTAACGATGGGGGCGGTAGCATGTACCAAGGAAGATAATCCCGATCAGCCCACCTCGGACGAAGTG
GCAACAGTAAAGATGTCGCTTGACGATGTCGAAATGCGAGGCGGAGACCTCTACAGTGGAGAAGATCTGATCAAGAAAGT
GCGCATATTCGTCTTTCGTGAAGGGCTAAACGGTCTTTGGGTTCTCGACAAGCAAAAACTATTTGCTTCGGGGCAGTCCG
ATTTCCAAAATCCTTTCACGATCAGTGCTCACGCCGGTCCTCGCCAGATATACGTGATCGCCAATGAACCCGATGCCCTT
ACGACAAAGCTGGATAAAATCCTTTTCAAGAAAGAACTTGAGGATATGCAAGCTCCTGATGTGAACGAGCCGATAGTCCG
ACCATTCACCATGACGGGAATGGCTACGGCGACTCTTAATCCGCAAGGCACTGTGCAAGCAAACATCAGCCTCAATCGTA
TTGCCGCCAAGATCACACTGGACATCAAGCAAGTTACTCCCGGCAGCGATGTAATCAAGATTACTAAGGTGCAGATCCTT
CGCAACGCCAAGAACTCGCGCCTGCTCGAAGGCACAAACAAACCTACAGGATATTGGAATTGGGCGAATGCCTGCGATCT
TCCATTGACGAACAACGGCAGCGCCCAGAGCATCATTCAGGCATCCGCTCCTCTCTACGTATATGAGAACATAGGATCAG
ACTCAGACTCTTCCGGACGCGCTACGCAGCTTGTGGTGGAAGCTCTCTACAATGGTATTAAGACCCGCTACTATGCCTAC
GTGAACGATAAGACCACTACGGCCAATCATCACTACTCCATTCGCCGCAACCATCATTACAAACTGGACGGGACGATCAC
AAAAATGGGCGAATTCAGCAGCTTGCTTCTCACGACCACCGTCCTTCCGTGGACAGTAGAGAATTTGGATTACGGCTTCC
TTGTACCCTATGTGGCAGAAATAAATCCGCATGCAGTCATTACGCAAGACAACGTAGTTACTTTCGAAAACTCTTTGTCG
TTTACGGTCAGAATCAAAGGTCGAGATGGTAGCCGTTGGAAAGCGACTTTAGATAATGGATTGGAATTCGGTTTTGATTC
CGGCAGTGCTATTGACGGGGCTGCCGATGGGACTACCGTCTACACTATCAAAGTCAAAGCTTTGAAACCTAACGGCATCG
GTATACAACGAAGAACGAATCTCTTTTTCACGGTAGACGGAAAAAAAGTGATTCTTGACAAGAATATCAACCCCCAACCT
ACCGATATTAAGATCATACAACAAGGACTTTAAGCGGATTATTCATTATGAGAACAAATAGAATTCTAAATATCATTTGC
CCTCCGATACTCTTCCTGCTTGTCGGTTTTCTATTCGGATGCGTGCGTGAAGACATAGAGTCCGATATGAACGAAACGTC
TTCTCTATTTCTGCAAGTACAGCCCTATAACCAGCGAAGCGAAGAGGGAGGTGTTGCGGCATACGATGAGAATACCATAG
AGCGGCTGACCCTTGTTTTTTACAAAAACGGAACTAAGGTATGGCAGGCAGAGCCGGTAGAAACAAGCCCATCCTCAAAC
AGCTACTACGTTCCGGTACCGGAGTCTATGTACGGACAGTTCAATGGCAATAATTCGTTCAAGATCTATTTGGTAGCCAA
TGTCAACTTCTCAGGCTCTTTTGAGCCGAATGCGAGCGAAACTTCTTTCCTCAAAACGCTTGTTCCGAACAGCATCCTAT
TGCAAAACGATGGGAAACCGGAAGATAAATTTGCCATGATCGGATCTGTGGAAAAACAAATCAATATGGCAACATCCGAG
GGAAAACAATTAGGCTCTATCGAGCTCAAGCGAGTCGCGGCCAAATTGCGCCTCAAAAAACCCGTTTTAAATATTTCGGA
CTATGAACTGGTGGGCGATCCCAAAGCCAAATTTCGGAACTGTATGCCCAAGGGCTTCCTCAGTGTAGAAGAAAAACCCG
AAGGTGTCGGATACGAAGCTATTGACTACCGGCCTATGACAGAAGCGAACTCATCCGTACATTTCTACTCCTACTATAAT
GAATGGGCTCTGAACAATGAAGGCAGACCCGAATTCGTTATGATGCTCAAGCTCAAAAAAACGGGCACGGACGACAATAC
GGCTAAACCTTACTACTACCGTATACCGGTGGATGGTTCGGACAAAAAAATCAGAAGCAACCACCTGTACGATATGGCTG
TGACAATAGAAGTACTCGGCTCTCTCAACGAAGAGGATCCTGTAACGATAAACGGCTCTCTCTCTGTGATAGAATGGACG
TCTCATTCAGACGATCAGACGCTCCCTGATGTACAGTATTTAGAGGTCATTCCACAGGAGACAGTAATGAATATGACGAC
AGAGATAGAACTCGATTATTTCAGTTCGCACAGCCTCCTTCCTCCGGCGGATGTGAAAGCCACATGTACTTACGTGAACT
CGAATGGGCAACAGATAACAGACACATATACGGGAGCCAATGTTCCAACAGTCACGATCGATGCGAACACAAAAAAGATA
AAGGTTCGCTCCATACTGCCGATCAACAACATCCCCAAGGACATTTCATTCACGATCAAAAACTCTATAGGGTTTGAAAA
AAAGATAAAGATCAGGCAGAATCCATCGCAATTCATCATCAATACTTTTGGGACAAAGTCATCTTGGCAACCCGAAGGGA
ACTTGGCCCCGAATCTTAACAACAAAGCCATTTACCAAATCGTAGTACTCTCTCCCCCTGCTGATGGCAATATGATTATC
GGATTCCCTCCAACGAAAGAAGTCGGCTTTTACAAGAAATCCGGTTCGAGCTATACATTAAAGCATACGGATAGGATCAC
AGAGCAGGATGAACAGACAGCTAATATGGTTTCTCCTTCTTTCGAATTGGCATCACAGTTAGGGGCAACTCTGGTACAAG
ACCATTGGGAGTATTACACATTGAATCCGCTTAGGCTTATATATCATTCTAATCAACAGAATCGATATGCCCTTATGACT
TGTGCCTTCTATTGGGAGGAAAGGAAGAAAGCAGATGGAACAATAGAGCGCTTGGATGATTGGCGTCTTCCTACAAGGGC
AGAGATCCAATTGGTAGACAAACTGCAACGAGAGCAAGCGGGTGTCGTAAGAGACATTATGACGGGCAGGTATTATTGGA
GCGGACTACCTGATAAGGCAATAAAAATTTTGTTGCCAACAGCATCTGGAAATGCTACCGAACAAAGAGCTCACGTCCGC
TGTGTCCGAGATGTCAAGAATGATAGATTTGTTAAATCTGCAAAAAGACTGAAGAAATGAAAAGTAAAAGCATAATCGCA
CAATTACTGTATGTGCTCATAGCATTCATGGCTGTATCTTGTGTGGCTGACAAGTCGGAACCCTGTCCATCGGGAGAGCC
TACTCGGGTAAGCGGTAGCATTGTTTCATTAGAACATCATGGTTTACGAGGTGCTTCAGCGGACAAAGAGAACAGCGTAG
AGAGGCTCGAGCTTTGGGTTTTCGATGAAGATGGGCACTTTCTGGAAAGAGCTGTAGCCGATCTGTCTGGATCTACATTT
ACAGCCAAAATCATTCCTTCGGAGGTTGAACGCAGAATTCATTTTATTGCAAACTATGAATTGGCAGACCCTTCTGTTTG
GGTCGGTCGTTCCGAACGGGAAATGCTGCCATCGATCTCTGTGGCCGATGATTTGGAAACGATCCGTATGTGGGCGCGTA
TCTCTTATCCGTCCATAGCCCCTAATCAGAATCTCGGTCAGATTCAATTGCTACGCAACATGGCTAAGTTCTCTCTTTCT
GTGACACCTCCTGCAGAAAGCAAGCTCTACGACGCCAGCTATGCTCTGTACAATTCCTGGAACAAAGGGACCTTAGCTCC
ATTTGACCCGAATACAGGCTCTTTTCCTCAGGGACAGATCACCGAGCCGGCAGGCGTGGTGTTTGCAAACCCGACATCGG
AAGCAGCCTTTAAGGAGGCAGACGGTGCCCATTTTTTCTATGGATTCGAACGTGACCAATCCAATATAGGAACAGGGGCA
GGAATCACATGTCTGATTCTAAAAGCACGATACAATCTTCCCAATGCGGACTATACCTATTATAAGCTTGACTTTGTAGA
TACAAACAAGGTGCGTTATAATATTACGCGCAACCACTTCTACAAAATGATTCTTAAGAAAGCCAAGGCTCCGGGAAGAC
CTACGCTACAGGAAGCATTGGACGGAGCCGCCGCAAACAATATATTTCTCTCGGCAGAAGTACAAGCTTTACCTGCTTTT
TCCGATGGGTCCGGTATGCTGACTGTGGATCATACCTATATGGTTTTTGTCCAAGGAGAGCCATCCGGCACTTTTCAAGC
CACATACATTCCTCAGGGACAGAACAATCCGGATTATTCCAAACTGACCGTATCAGTCTCCACCCCTACAGGCCAACAGG
CGGCAGTTACTTCAGCTCAACACGAAGGCAACGGCAAGATCAAGCTCACATTGGCTCAGCAGGAAAACCTTACCAAGAGG
TCCGATGTAGTCATCGGTGTACAAGGCAATCCTGACCTCAAACGTTCGGTTACGGTATTGGTACGCGAGAAATATCAGTA
TGTTTTTTTCAAAGCCAATACATCTTCGGCAGAGAACAACCAAGTAACCACTCAAATTTCGGCCGGACAAGGAAATGAGC
TCCTCATTAGTGCCAAACTGCCGGACGTACTTAATGCGGCCCTTCTGCCTATCACGTTTAAAGTATATACCGAACACTTC
TATCCGAAGACCGGCGGGATGATATTAGGGATAGAAGGAGGAAAGACTTTGTACAAATACGTATTGACGACAATGCCTCA
GAACAAGGAGCTGCAATTTCGCTTTAAGTCGAATAAAGTGAACTCGGCTGAAAACATTGCAGTCAAGATGGATTACTTTC
ATGACCAAACGATTCACGTGACGAATTAGATCATATTTCATTCTCTCCTTATCAATAATCGGGGTGCGGGGTGGCAAGGA
TACGCCACTCCGTACCCCGGTTGCTTTTGGAGAAGTACTTGGAAGATATTCTGCTCAGCCGGAGCAGGGGGTGAAAATCA
CGAGCGTGAAAAGGAGAAAAAGCGGAACCGCTTTTCTGCAAAACACGCGCGACTTTTTTTTCGTTGTGGCGCGAGATTTT
TTTCATTCTCGCGCCAAAAGAAAAATTTTCTCGCGCCACGCTTTCAGGCTTGGGAAACCAAAAAGAAATCGGCTGTAAAT
CAACACAAAGTCAAAACCTTATAAGACCTTGTCGCCGAACGCGCTGTACCCTCTCTCACTCGCGACGATAGCAAAGAGGC
AGACCTCCTCCATAAGATCGAATAAGGGGATCCCCCGATTTTACGGTCGATCGAATGCTTTCGTGAAAAACGACTCGAAG
GCAGACGGGACAAAAGACATGAAACTGTTTGTAATATCATCGTAAAGCGTTACTTTTGCAAAGTTTTTCATCTTACACGA
AATGGCATCATCCGGAAGATACGTACTGAATCTCAAGTCGCTGCCACAAGGCAAGCACCGATTCGATTACGAATTGGATG
ATTCCTTTTTTGAGCAGTCCGGAAGTTACGATATTTTAGGAGGGACATTGGCTGCAAAGGTCGAAGTGGAGCGCAATGGC
GATGTTTTTAATTTTTGCATTGCGCTTGACGGAACAGTCAAGACTGCTTGCGACCGATGTCTCGATGAGGTGGAAATACC
GGTAAAAGAGGAAAATAAATTGGTGGTTCGTTTCGGCGATTCTTATCAAGAGTTGAGCGACGATCTGCTTGTTGTCCCTC
TGTCGGAAGGCACATTGGACCTAAGTTCGCTCCTTTATGAGTATTCCGAATTGGCTATCCTGATGCAGCGTATGCATTCG
GATGGAGAGTGCGACCCCGAGATGATGAATCGAATGTCCGATCTGCTGGCGATAGATGCCGATGAAGCAACAGAAGAATC
CGGTATGACCGCTCACGATTCGAGGTGGGATTCTCTTGGAAAACTATTGGAACAAAAAGAACAATTTAAATAAATAAAAA
TGGCACATCCTAAAAGAAGACAGTCCAAAACGAGAACCGCCAAGCGGAGAACTCATGACAAAGCCGTTATGCCGACTTTG
GCCAAGTGTCCTAATTGTGGAGCATGGCACATCTATCACACAGTATGTGGTGATTGTGGCTACTACCGCGGTAAGTTGGC
AATCGAAAAAGAAGTGGCAGTGTAAAAATTGCTTGCCCTCGGTCGATGCCGGTCGTCGCTTAGGCGGCAAGAACGAGCAA
AAGAGTCCCTTAGACCTGTTCTTTGGGACTTTTTTTTTATTTTAGCGGCCACAAATAATCTTTTCCGGCGGGATATGGTT
TTTAAAAAAGGCCGGAGCCCGTCCATTATGCAACAAATTCGATTATGAATAAAATAAACGCGGCTATAACAGCCGTTGGG
GCCTATCTCCCTGAAGATGTTATTACCAATGACGATCTGGAAAAAATGGTTGATACCAATGACGAATGGATCATGACCCG
TGTGGGGATCAAAGAGCGTCGGATCCTTCGAGACAAGAATAAAGGAGCTTCCTATTTGGCCATCCGCGCGGCACAAGACC
TCTTCGATCGTCATGGTATCGACCCCAAGAGTATCGACGGCTTGATCCTTGCAACCAACTCGAGCGACTATCATTTCCCT
TCCACGGCCAGCATCGTTGCTCATGAAATCGGTTGTGGCGACATCTTTTCTTTCGATATGCAGGCAGCCTGTCCCACGTT
TATTTATGCCCTTGAAGTGGGAGCCAATTTTATCCGTTCGGGGCGTTATTCCAAGATCCTTGTGATCGCTACGGAGAAGA
TGACAGCTTTTACGGATTATACCGATCGAGCCACCTGTCCGCTATTCGGAGATGGTGCCGGTTGTGTTTTGCTCGAGGCT
ACCGAAGAAGAAGTAGGCGTTATGGATGCTGTGCTGCACTCCAATGGCATCGGCAAAGATCATTTGATCATGAAGGCCGG
TGGATCGGCATGTCCTGCTACGCACGAAACGGTGGATAATCGTTGGCACTATGTGTATCAGGAAGGGCAGGTAGTCTTCA
AACATGCTGTCGTAGATATGTGCAACAGCTGTGTGGAGATCATGGAGCGCAACAATCTTTCGCACGATGATATTACTTGG
GTAGTACCTCATCAGGCCAACCTCCGAATCATCGATGCCGTTGCCCGACGTATGGGAGTCCCATATGAGAAAGTGATGGT
CAATATCGAGCGTTATGGCAATACCAGTTCGGCTACAATCCCCATTTGTCTGTGGGAGTGGGAGCATAAATTGAAGAAAG
GCGACGTTCTTGTCATGACGTCATTTGGTGCCGGCTTTACGTGGGGAGCTGTCTATGTCAAGTGGGCATACGATGGCAGC
ACGGTTCGTTGATCATACGCAATAGAAACAGGGGGCTGCTTCGCCGCGAGGCAAACAGCCCCTTATTCGTACATATAACA
AAGCTTCGAAATGCAAGTAGAGGAGTCCGGTCACCGTTCGGGATTTGTCAATATCGTTGGAAACCCCAACGTTGGGAAGA
GTACACTGATGAATCTGCTTGTCGGTGAGCGGATTTCTATCATTACCTCCAAGGCGCAGACTACCAGACATAGAATCATG
GGGATTGTGAATACGCCGGAGATGCAAATCGTTTATTCCGATACACCGGGAGTACTTCGTCCCAATTACAAACTCCAACA
GGAAATGCGGGAGTTCTCCGAATCTGCTCTCGGGGATGCCGATGTGCTGGTTTATGTGACGGACGTGGTGGAGAAGGCTG
ATAAGAATGCTGATTTTCTCGCTCGCGTATCACGAATGGAATGCCCTGTACTTCTGGTCATCAACAAGATCGACCTGAGC
AATCAGGAAGCATTGGAAAAACTTGTGGAGGAGTGGCGTAACATATTGCCCAAAGCAGAAATTCACCCTCTTTCGGCCAC
GAACAACTTTAACGTCGGATTGCTGCAGAAGCGTATCGAAAGCCTCATTCCCCCATCTCCTCCTTACTTTGAAAAAGATG
CACTCACGGACAAGCCGGCACGTTTTTTCGTTACGGAGATCATTCGTGAAAAGATACTGCTGTATTATCAAAAAGAAATT
CCCTATGCGGCAGAAGTGGTCGTGGAGGAATTCAAGGAGGAGAAGACCATTATCCGTATCAAGTCGCTGATCATCGTGGA
GCGTAATTCTCAAAAAGGAATAATCATCGGCCCTAAAGGGGCGGCCATCAAACGTGTAGGGTCAATGGCCCGGCGTGATT
TGGAGCGTTTCTTCGGAAAGAAAATTTTCTTGGAAATCTTTGTGAAGGTCGAAAAAGACTGGCGTAATAGGGATAATCTG
CTTCGTGCCTTCGGCTATCAGTTGGATTAGTCCTTCGTCGGTCGTAGCCTGACAAGCAACAATCAGAACGAAATCATAGA
GTAGGAATAGATATGGGAGCATTAGTCGCCATCGTAGGCCGTCCGAATGTGGGCAAGAGCACATTGTTCAACCGCCTTAC
CCAAAGCCGGCAAGCCATCGTAGCCGAAGAGGCCGGTACTACGCGCGATAGGCAGTACGGCCGGGTGCATTGGAACGGTC
GGGAGTTTTCCATCGTCGATACCGGAGGTTGGGTGGTCAATTCGGAAGATGTTTTCGAGGAAGAAATCAATAAGCAAGTG
TATATTGCTGTCGAGGAAGCAGATGTAGTCCTCTTCGTCGCAGACAACCAGACCGGAGTGACTTCTCTTGACGAACAAGT
CGCCGAGATACTGCGCCGAAGCAAAAAACCGGTTATTGTCGTAGCCAATAAGGTGGACAATACCGAAGATCATTATTCCG
CTTCCGAATTCTATTCCTTTGGCTTGGGCGATCCTTACTGCATTGCAGCTGTCAGCGGTTCGGGAACAGGCGATTTGCTC
GACAGGGTGATGGAGCTATTGCCGGCAGAGAACGGACAATCGGATTTGGACGAAACACTCCCTCGAATAGCCATCGTAGG
CCGCCCCAATGCAGGGAAAAGCTCCTTGCTGAATGCCTTCATCGGAGAGGACAGGCATATCGTGACGGATATTGCAGGCA
CGACAAGGGACTCTATATACACTAAGTACAATAAGTTCGGACTCAATTTTTACCTTGTCGACACAGCCGGTATTCGCAAA
AGGGGTAAAGTGAATGAAGACTTGGAATACTACTCCGTTATTCGATCCATTCGTGCCATCGAAAACTCCGACGTATGTGT
GCTGATGCTGGATGCCACACGAGGTGTGGAGTCGCAGGATCTGAATATCTTTCAGATTATCCAGCGCAATAGCAAGGGAC
TGGTTGTATGTATCAACAAGTGGGACTTGGTGGAAGATAAAAGTCAAGCCGTCATCAAGACGTTTGAGAATGCCATCCGG
CAGCGTTTTGCTCCATTTACGGATTTCCCCCTTCTCTTCATATCGGCTATGACCAAACAAAGGATCTTCAAAGTGTTGGA
GACGGTCAATCAGGTCTATGCACACCGCTCGACTCGTATTCCTACACACAAGCTGAATGAAGTGATGCTACCCATTATCG
AGGCTACGCCACCACCTGCTACCAAAGGTAAATACATCAAGATAAAATATGTGATGCAGCTTCCGACGGCAGTGCCTTCA
TTTGCCTTTTTTGCCAATCTGCCTCAGTGGGTGAAAGAGCCTTATAAGCGTTTTTTGGAGAATCAGATTCGTGCCCACTG
GGATTTTTGCGGTACTCCCATCAACATTTTTATCCGCGAGAAGTAGGGTTTGCCCCTGCTCAATACGTTTAAGTCATCAT
AGAAGAATACAATGATATGGAATGGAAACGTTTTAGATTTCTGAACAATGTCGTCGGTTGGGGCGTTTTTGCAGTTGCAG
CTATCGTCTATCTGATGACAATCGAGCCTACAGCCAGCCTGTGGGACTGTGCCGAGTTCATAGTCTGCGTAAACAAGTTG
GAGATCGGTCATCCGCCCGGAGCACCCTTCTTCATGCTCGTCTATAATATCATATCGCATTTCACAAGCGATCCGTCACA
GGTGGCATGGCTTGCCAATGCTACCAGTGCACTGGCCAGTGCCTTTACCATCCTGTTTTTGTTTTGGACGATTACCCACC
TTGTCCGCCGCGTACTTGTACCGACAGTACGCAATGTATTCGGATTGGAAGAGCCGTCAAGGAAAATATCCGTTCCACGA
GTAATCACGATACTCGGCAGTGGAGTCGTTGGAGCCTTGGTCTATACGTTCAGCGATACGTTCTGGTTCAGTGCCGTCGA
GGCCGAGGTATATGCATTGAGTTCTTTCTTCACGGCTGCCGTTTTCTGGCTGATGTTTAAGTGGGAGGAGCGTGCCGACA
ATGTACGCAGTGACCGCTGGCTCGTTTTGATCGCTTATCTTATGGGCCTCAGCATCGGAGTGCACCTGCTCAATCTCCTT
TGCATCCCTGCCATGGCTTTGGTGTATTACTATCGCCGTGCTGTTAAACCCACAGGCAGGGGAGCTTTGTTGGCACTTTT
GGCTTCCTTCGCCCTTATCGGGGTGATGATGTTCGGTGTGATACAGGGTATCCCTAAGGTTGCCGGCGTATTCGATGTCT
TTGCCGTCAACACCCTTGGTTTGAGCTTCAATAGCGGTTTGTATTTCTATTTCTTCCTGCTGGCTGCCATATTGATTTGG
TCTGTGAGGGAGACTTATTCCGTACAGACCGACGGTGATAAGAAGGGTACAACCAAATCGATGCGCATGCGCTTTGCCGT
GTTGCTGAGCGTTGTTCTGATGGGTATTCCTTTTATCGGCAATGGCATCCTTCTCGGCATAGTCCTTACACTGGCCGTAG
CCTATTGGCTGTTTGCATCCAAGCGGTTGAATGTACGATTCTTGCATACGGCCTTGATGAGTATGCTGGTTATCCTCGTC
GGCTTCTCCTCTTACGGTGTTATCCTCGTTCGTGCCGTTGCCAATCCGCCGATGAATGAGAATGCTCCGTCCAATGCCTT
TTCGCTTCGTAGCTACCTTGCTCGCGAACAATACGGAAGTACCCCGTTGATCTACGGGCCTTCCTTTGCATCCCAACCTG
TCGGTTTGAAGGATGGACAGGAAGTAACAGGGCCTTCGCCCAAGGTAAATCCTACAGATAAGGATCGCTACGAAACGCTC
TATACACAACGCGAATACGATTATGGAGATGGTTCCATGATGCTTTTCCCACGTGTCTATTCCACTACCGATGGACATCC
GCAAAGCTATAATATCTGGATGGGGCGATCCGAAACGGATACCAGTATGCCTACATTCGGAGAGAACCTGAAATTCTTCT
TCAATTATCAGGTCAATTATATGTACTGGCGTTATTTCCTTTGGAATTTTTCCGGCCGTCAGAATGACCTGCAAGGCGAC
GGAGGACTATTGCGTGGCAATGCCGTGACGGGTATTCCCTTCATTGACAAGATTCTTATCGGTCCTACGGATGACATGCC
GGACTTTATGACCAAGAATCGCGGACACAATGTGTACTACATGCTTCCGTTGCTTTTGGGGCTGATCGGTATTTCTTTCC
AGCTGATGCGCAAGGAGAAAGGTGCACAGAGCTTCTGGATCACTTGCTTCCTCTTCTTTATGACCGGTTTGGCCATCGTA
TTGTATCTCAATCAGACGCCCGGCCAACCGCGTGAGCGAGACTATGCCTATGCGGGATCCTTCTATGCTTTCTGTATCTG
GATCGGTTTCGGTGTGGCAGGATTGGTCGATTTCTTGCGTCGAGCCAAACTCAGCCATACCACTGCGGCTATCGTAGCTA
CGGCAGCAGCAGCGCTTGTCCCTATCCAGATGGCCGGCCAGAACTGGGATGATCACGATCGCTCGGGACGCTATGTGGGA
CGCGATTTCGGTGTCAATTACTTGGAGAGCTGCGACCCCAATGCCGTTATTTTCACCTATGGCGATAACGATACCTTCCC
CCTCTGGTATGCTCAGGAGGTAGAAGGCGTTCGTACCGATGTCCGTGTGAGCAATCTCAGTTACTTGGGAGCAGACTGGT
ATGTGCGCCAGATGAAGCAGCAAGCCTATCAGTCCGATCCGCTACCATTGAAGAATATGAATGAAGCCTTCATCAGCCGG
AATGCCTTTGTTCGTATCGAGCCCAATTACTCTGCCAGAGATCCGGAGCTGAACCTCCATTCACTCCCGGGTAGCGGACT
CACGGCCGATGGCAAGCCCATCATGATGCTGTCCGAAGCCATGAAAATAGCCGCTCGTCCGGTTCCTTATGGCAATGGTG
TGATGCCGTCTGAGAACCTGTATCTGCCCGTAGATTCGCAAGCATTGGGGCTGGCGTTTGGCGATTCGGCTAAGGTGCAT
GTCCGTCGAACCATCGATCTGTCTTTGGCCGGTAAGGGCATCCTCTCATTGGCCGACCTGAGCGTTCTCGATCTGATAGC
CAATAACGAATGGAAGCGTCCTATCTATTGGGCTATTACGTCTCCGAGCAATTCCTTCTCCAACCTGCCGGACTACTTGC
GTCAGACCGGTATGGCCAATCAGTTTGTGCCTTTTAAGGCGCGCCGCGTAGGCGATAACATCGATGTGGAAAAGACCTAT
ACTAATGTGATGACCAAGTTCCGCTTCGGAGGAGCCAACAATCCCAAGGTGTACTTCGATGCAGATATTCGCAATTCCAC
CAATACCTATCGTGTAGCAGTGTTTTCTCCGTTGGCAAAGGCTCTGCTCGAAAGAGGCGATACCGTTCGTGCCCGTAAGG
TGCTCACCAAATGCCTCCAAGAGATCAGTCCTGAAGCCGTGCCCTATGATTATCGCTCGCTGGTATTGGCACAAACCCTG
TACGATGCAGATATGGTGGCCGACGCAGACCGGATAGTCAAGGCCGTGGCAGGCTCTTCGATGCGTACGCTTAACTGGTT
CTTCCGCCTGTCGGAATCCAAATTCATGCAAATGCTTTCCGAAGGAGAGATCGACAGGGAGATGAATACGGTTGCTACGG
CTTTTCGGCTGAGTACTGCTTATAATAGCAAGGTACTGGATGAATATCTGCCCGTGTTCCAGAACTATTATAAGATGCTC
TACACTGATGAGCAGGGTAATAGCAAACCGCAATAAATGCAGCTCAGACTCGTAGAACGACTTATCTGCCGTGTGCCCAT
GTGGTACCGGGCTTTGTTCCCCGGTGCCACGTGGCGCATTCCTGCCAAAGAAGGAAAAAGCATCTATCTGACTTTCGATG
ACGGTCCCATACCGGAGATAACACCCTGGGTATTGGATACGCTCGATGAACTCGGGGTGAAGGCCACGTTCTTCTGTGTG
GCGGATAATGTGCGTCGCTATCCCGATCTTTTTGCCGAGATACAGCGCCGTGGTCATCAGGTCGGCAATCACACTTTCCA
CCATCTGCAAGGGCTGAAAGTCCGTACACGTACCTATCTGAAAGATGTGGAAGAGGCTGACCGACTTATCAATTCTCGCT
TCTTTCGACCGCCGCATGGCCATCTTCGCTTCATGCAGACCCTGCTGCTTAGCAATCACTACGACATTATTATGTGGGAT
GTGATCACGCGCGATTATAATGCTCGCCTTTCACCCGATACCGTCTTTGGTTCGGTGGTTCGCTATGCGCGCAACGGCTC
CATTATTACCTTCCACGACTCCCTCAAAGCGGCTCCCAATATGCAGCAGGCCATGCCTCGCGCTGTGCGCTGGCTATTGG
ATGAGGGCTATACCTTCAAATGTCTGGGCGACCCGGCCGACTAAGCTGTTTGCCTGTTTTTTCTGTCCGATGATTGTCCT
TACGGAAGACGGATCTCCCACTATCCTTTCGCCTCATTACGGCGAATACTACCACTCCATACACGGTGCGTGTCGTGAGA
GCGAACATGTATTCGTTCATACGGGGCTGTTGCACCGTTTGGAATCTTTCGATCCTTCCGGTACTTTGTATCTCTTTGAA
GTCGGATTCGGAACGGCTCTCAATGCGCTACTGACTCTCCGCGAACAACGATGTCGGGGTCTCTCCATCCATTACTCTGC
CATTGAGAAATTTCCTCTCGAAAGGGATGTATATGAGCATCTTCGCTTTTCTGTGGGAATGGCCGATGAAGACAAACTCC
TGCAAAGTCTCCACCATGCACCGTGGGGAATGGATTGTGAAATATGTCCCGGCTTCACGTTGCACAAGATAGCATCCGAT
CTGACCGATTTTACATTCCGCAAGCCTATCGATCTCATCTATTTCGATGCTTTCTCTCCAGAAGCTCAGCCGGAGTTGTG
GAGTGAAGAGATCTTCACCCGAATGGTGGCCGCATGTCGATCCGGAGCCGTATTGGCCACCTACTGCGCCAAAGGCGAGA
TCCGCCGTCGGCTCACACGTGCCGGATTCCATATGGAACGCCTGCCCGGACCTCCCGGTAAACGCGAAATCCTGCGTGGC
ACTTATTATCTTGAGGACGGAGGAGACAGTCTCTAAACTGCCGCTCGGCCATATCTGTAGCACGTACTCGGATTCTTGCA
TTATAGAGACCTTCTCTTTTTTCAAAGGACTCAATATGCCTTCCGAATGAGAAACGAAAAGTGGCACGTCTTTATATTCG
GAGAAAAGGGAAGGAAAAAGCAACATCCCGCCCACTGAGCCAGCGGACGGGATGTGTATTGGAATGGTGTATGGTTAGTC
TTCGTTTTCGTCTGCAATAGTTATGCAGCAGTTGTCAAGGCTTCGGATGATCGCAAGCGACTCCACTCTTATACCTCTTT
CCTGTAGAGCCTCTCTTCCGTTCTGAAAGGCTTTCTCTATGATAAAGCCCATACCGACGATCTTAGCACTTGCCTGTTCG
GCCAAGTCGATGATTCCTTGGGCAGCATTGCCATAAGCGAGGAAGTCGTCGATAAACAAAATACGATCATCGTCCGTCAG
AAAGTCGTGGCTGATACAAACGGTGTAGTCTCGGCTTTTGGTAAAGGAATGCACTGTCGTAGTCAGCATATTATCCATCG
TCTTGGGCTGTTTTTTCTTGACGAAGACAACGGGCAGATTCATGATGTAACCCACCATGATGGCGGGTGCTATGCCACTG
GCTTCGATCGTGACGATCTTATTGACTCCGCTGTCGGCAAAGAGACGAGCAAATTCTTCGGCCACATGGTACATCAGCTT
CGAATCCATCTGATGATTGATGAAGCTATCGACTTTCAATATACCGCCGGGATAGCACTTGCCATCTTGCAAGATCCTCT
GTTTAAGCAATTCCATAAGACAAAGATTGGGTTTTCTACTTGTCCGCCGGTTCTATTTGCCACGGATAAGCATATTAGAG
ATTATGGCAGCAAGACCGCCGGTCGTAATTCCCGAAGAGAAGATGCCTCTCAGGTCAAGAGATATGTTGCGCAAGATGTC
CGGCATCAACTCGACACCCAAGCCCAGTGACAGACTGATGGCCAAAATCATCGTAGCCTTCCGGTCTATATCCTGAGCTG
CAATGATGCGTATACCGGCTGCGGCTACAGTTCCGAACATCAGCAGCGTAGCTCCTCCTAATACGGGATCGGGCATCAGA
GAAAAGATAAGACCGATACCCGGGAACAAGCCAAGCACGATGAGCATAGCCGCAATATAGTAGCCCACTCGACGACTGGC
CACACCCGTGAGCTGGATCAACCCGTTGTTTTGGGCGAAGATAGAATTGGGGAAAGAATTGAACACGCCGGCGAGGAGCG
AATTGAAGCCATCGGCCAATACTCCGCCCGATACACGTTTGATGTATTTATCACCCTCCACCGGTTCGCCCGAAATCATC
GAATTGGCCGTAATATCCCCCGTTGCTTCGATGGCTGTAATAAGATAGATCAACCCTATGGCGATAAAGGAAGACAGATT
CAGGCTAAGGCCGTATTTGAATGGAACAGGGATATTCAGCAGTGCGATCTTCGTCGTCTCCATACCGGAGAGATCCACTC
GACCGAGGATGTAAGCCAAAACATAACCGACGAGCAGACCGAGTACGATGGAGCTCATACGAATGTATTTGTTTTTGCTC
TTATTGAAGAAGAGGACGCTTACCAAGACGAGAGCAGCAATGCTGAGATTCTGCCAGTTGCCGAAAGTCCCGTCGCTCAT
CGCCGCATTGCCTCCTCCGCATGAGATAATCCCCACTTTGATCAGACTCAGACCGATCAGCAAGACCACGATTCCCGAAA
CGAGAGGCGTAATGATCTGCTTGAGATAACGGAAGGTACGGCTGACGATCATCTCTACCGGAGCTGCCGCTATCGTACAA
CCGAATATAAGCGGCAGGCCGCCGGCCAGGCCCGCGCTGATAATCGGGCCGATAAAAGAAAAACTTGTGCCCTGCACACA
TAGCAGCCCGGCACCCAAAGGCCCTACTCTTCTACATTGGATAAAGGTGGATACCCCCGAAGCGAAAAGAGCCATGGAGA
CGAGGAAAGAAGTAGTCTCCAGATCCAGATTGAGTGCTCCTGCAATGATAAGTGGGGGCGTAATGATAGCCACAAAGATG
GCAAGGAGGTGTTGGAAAGCAGCAAAGACAGCATCTTTGAAAGAAGGCTTGTCTTCGATTTTGTAGATCAGATCTACCTG
TGGGGTAGCTTCATTCGGTGCGATGGCCATAATAAATTCGGTGTTAGTCGGATAATCCTTATTCCTCGTTGGGAGCAAGA
AAGGCACAAAAATAATAATGAAAATGCACCTGACTACGCTATTGCAGGAATAATTTTCCACGGTAGCACAGAGCTACATC
ATTGGGGGGGTACCCCAAAAGACAACAAACTTAAAGGCCGAAGAGATAGTTGAGCTTGACGCCGAGAGTCAGGTTCGAGG
ATCTGCCGTGAGGGTCTTGCTGCCGGTTGTTGAGGAGATCATGGAAGCCATAGTATAGCCGTCCCTCCAATTCGAAGGCT
CCCAGTCGGCCGGCATCGAATCCGAATCCGGGACCTCCGGCCAACCCCCACTCGAAACGTCCGTGCAGACCTTGGGCATA
GCGTCGCTGCTGCAGTTCGGTGAAGTCCGAGCCTTGCTTGACGGTTTTCTCTGCAATGATGAATCCGAACTGAGGCCCCA
AATTGAGAAAAGCATAGAGACCTCTTTGCCGGATTTTAATGTGTGTGAGCAGAGGTATCGTCACACAATCGAATGTGCGA
CGATAGGCATTGTCCGGCTTTTCGTCAAATTTCTCCTCCCATCCTAAGCGAATGTAGCTCGCTTCGGCTTGAAGGCCCAC
TTTCAAGGTGCCCGTACTCTCCTCATTTACCCGTACAATGAGACCGCTCGAAGGAGCCAACAAGAGCTTTTGGTCCACAG
CGGGATTGAAGAGCACCTTATTGGCCGAAACGCCTCCGGCTACCCCGACCTGTACACGTAGCGACAGCTTGGACGTTTGG
GCTGTGGCCGAGTTTATCAGACATAGGAAAACAAAAAGGCTGATACCTATTCTACGAATCATATTCCTCTTTGGATGAGC
CGGTATGGACAGGGAAAGTATGGAGCAGTGCATAGCAGGAGTTATCGAGATACGGGCACACGATCCACCCCTCCGTCGGA
GCGTAGCGTGACGAGGAAGAGATTCAGATTGACAAAACCACTATCTCCCCTTATCTCGCGGAATTGGAAGTCCGTCTGCA
ACCCCGTAGAGGGAAGCATGGGGAGGTTGTTCCTGAGAGAACGGCCATATGAGGCCAAGCCCCCGATGAAGTAGTTGGCA
ATGTCATAGCCGAGGACACTATACTTGGGGAAGCCTCCTGACACCTTGTGGTTGTACCAGGCGTAGTATTGAGAAAGGAA
TTGTTCGCTTTCGGGCTGTGCCGGATTGAAGAAGAAAGAAGAGTAAAACGAAGAGCCGTATTTCCTCATCCGTCCTTGCA
GGTCTCTGTCGAAGGACTGCCATTCGGGATAGCCGAAGAAAGTAACCAACTCTGCCTTGCCATTGCCATCGGCCAGAGAA
AGCATACGGCGGAGGATGCTCTCGCCTGTCATGCAGGGCATGATGACGATACGCATGTCGGATCGGAGCAGCTTGACCAA
TTCCCCTTGCTCCCTATCGGAAGAGATTTTCGTATAGGGTCTGCCTGCTTTGTCCATCTCCGACATGATGAAGGCGGCAC
AAGGCTCGATCTCTCCGGCACCGGTGATGAACACAGCTGTCCGATCGGCATATCGTTGCATAAAGAGCTTCGCAACCTGC
GGATAGAGGTACTCTTGAGGAGGATTGATTTGGAAGAGGTTGGCCGAAGCCTTTCCTGCTATTTTGCCGGAGCTGAACGG
TACCACATAGTTGATACCTCGTCGATCTGCATAGCGTGATATAGCCGCTATCTGGTCATTGGAAGCTCCTCCGATAATAA
GGTGACAGTCATTGAGCTCACCACTGTGGATCACATCCTCTGCATCAGACGTATTGGACACATCGTAAACGCGCAAAGTC
ACCGACACTCCTCTCTTCTTCAGACGATTCAGCCCCATCAGCATACCCTCGTAGAATTCCACATATCGCTGGGTATTGCC
CGATAGAGGGAGCATCAGTCCGACCTCTATAGCCTCCGACTGCGATGTCGTAGGGGAGGAAGCCATAGCCGTGGAATCGC
TGCCGGGGATGCGTAGTTTGTGGCCTGCAGGGAAGTTGGTAGCAGATATACCCGGATTGGCTTTCATCAGTTCCTCTTCG
CTCAATCCATATTTTCTGCTGATGGAGTAGAGCGTTTCCTGTGGCCGGATAATGTGTTCGCTCGGATGACGAGCGGCGGA
TATTTTGCTATTGGCCCGGACCGGTTTGGACGGAATGAGCAGAGTCTGCCCTTCCTTGATCCCTTGTCTGGCCGAAGGGT
TGAGCGTATAAATATCATCCTCCGACAGACCGTATTGGCGCGCCAGTCCATAAACGGTCTCTTTGGCTTGCACTACGTGT
ACTTTTGTCCTGCTACGCGTCTGACCGGATGCCGATACTACGGACATCAGCACACACGTTATCAGCAGGATATAAAGACC
TTTTATCCGGAATACATGATCTGTCATGGTTTCCCCCTTTCTTTTTTAGTCCTATTTATTATTAGGTGAGATGGGGCAAA
GGTAACAATAACGACTCTGCAGGCAAATGTGTTATCCTCTTTGCAATCTCCATATAAGAGAGCTACGTGGGGTTAATGTC
TTCGTTATAAATCAAGCCATTTCAATATCGAAAGACATGGTTGCTTAAGGTTATCCCGGATTGGTCATTGGAAAAGTAAG
GCCTAACGACAGATTCCCCGGGTTTATCGACTTCAGTCGGTTGCTATTGATTTGGGTTGTGGAGCATTCTTGCGCGTGAG
CATCTTCGAGCCCGTGTAGATGCCTGTACTTGCTGCGAGCTGCAGTATTGCAAAGGTGTGATGGAAGCAGCAATAAGCAA
TGTGCTTCTGAATGCCCGAAGCTGCAATCGAATACCTTAGAAGGCGATGCGTCATAACGAGGCCGGAAACTCCGTATATA
GAGACCATTGCACAAATCCAGCTCACCAATACCGAACAAGTTTCCTTGTGTTTTTGAGCATTTAGATGTGTTCTTCACCT
TGAATATTAGTCCCCAAGCTGCAAAACAGACGAGAATGGTCAAAAACACACCAGGAACAAGCGAGGAAAAAGAACAGCCT
CTTTGTACAATGGTCTCAAGATGGTAACTGTTGGGATTTATGCGTTTATCGTCTCAAAAATATTGTATTAGAAACAAAAA
AGCAAGCGAAAACACAAATTTTAATAAACGAACTTGGCGTTCAAAATTACTTTTCGTAGGATTAGGGGGGCGAATCTAAC
GAATGAGGAGGGACTGCATGCGTATGCATGGGAGCATCGGTGAAGTATCGCCGTGAACTGACAGCATAGGAGAATATGAC
AATTCGATCGACAAAGCTGTTTTAGTGGTTGTGGTTCGCAAACAGGCCTGATTCGCATTTGAAAAAGAGTGGCGCGAGAA
TTTTTTCGTTTTGGCGCGAGAATTAAAAATTTTTGGAACCAAAACGAAAAAATTCTCGCGCGTGTTTTCCCGAAAACACG
AACCGCAATCGGGCCGATTGACGTGTACTGAAAAAAGTTGACACTCGGGGAGGTCAACTTTTTTCAGTACACGTCAACCA
AACAGATCTCCATTATACACAACAAACCGAACCACAGACCAGGAAAGAAACTCGGATTCAGAACGCCGTTCGAATGCTTC
TTCCCAAATTCACCTTAGTGTTGCATTTATTTGTGGAATCTGCACAGCCAACAAAAAGAGAGAAAAACGCAACCGAATAA
GAATAATTGCTATATTTGCGTCCGCTATCGGGATGTAGCACAGTTGGTAGCGCGCCACGTTCGGGACGTGGAGGTCGGAA
GTTCGAGTCTTCTCATCCCGACAACGCCGTCAATATTCCTTTGGGATTATTGACGGCGTTTTTTGTCTGTAACAAATGCA
AATCCTCACCACTCCCTAAACAGAGAGAACTGACGGAGGGGTCTGCAAAAAGGGCAGATAGGTTACATGTTTTTGCCGAA
AAAGAACTGCATCAGCAGCAAATTCAAGACCAGCAAAGCACCTCCCATCAAGACGATCTGGCGCTGTTCAGGCTTGGGAA
GCAGAAAATAGGCCACTATGCCGGCGACGAAGATGACCAATATCAGAAAAGTGATGATACGTGTAATACGTGATTTGCGG
AGCTTCATTATGTCATTGTCAAAAGAGGAAAAAATCAGAGCGAAAGAGCGCGGAGTTTGTAGCCACGAGTGCGAAGCTCC
TGCACCAGTCCTTTTTCGCCGATGAGGTGACCGGCTCCTACAGCTATGAGAGTGGGCTTTGCAGACAGTAGCGCAGGTAT
CTTTTCCATCCATCGTGCATTACGTCTATGGACCAAACGCTCCATATCCTGAGGTGTCATGTATTGACCTTCGAACACGG
CTTCTATCTGCTGAGCCTTATAGTCCCTGACAAGTTTGGCTAAAGGATTCTGCTCCTTTTGTATATCTCGAATAGTCTTA
AGCAGGTCTTTAGCTTGCTCTTTCAGACCTTTGGAAAAGAGGAGATATTGCATAGCATCCCAAGCCTCATCCTGCGTTTC
GAAAAATACGGCCTCTTTTCCGTCAGCGAGTCCATGAACGACAACGCCGACATCCATCGGTTCTTGCCCCTGAAGGCGCA
TAGTCTCGGCCCCCATACTGACAAAGAAAGAAACGATAGAGGGGCGGAGGGGTATCTGGTCGACAGAACCCATGCCGGCG
GATTGGAGGAATTGGTTCAATTCCTCCAGCTCTTCAGGAGAATAGAGCATGGCATAAGTGGTATCGCTCGGTAGCATCAT
GTTTGCTTGCAGGCGCGGCATCAAGGCTGTCAGGGATTCGGGACGAACATCATGCTCGATGATTACCTGACGAACAGATA
CGTATGCATCCTTATAGCCGGGGATACTATCCGTATAAGTATAAGGCACTATATGACAGGTGCCGAGCAAATAGCTCGGT
TCGGTCAGCCCATTTCCGGAAATTTCCCACAGGAGGGCATCGCGTTTGCCTACTTCCTGTGCAAAGACACAGGAACCGAC
GAGGAGAAAGAACCAAAAAAGAATCGTTTGTCTTGTCTTCTTCATAATCTTCATAATTATATCAACGTTGTTAGGAGTTA
TACAATAACATCATTCGCCAATGCGGTAGCAGGCTTGCAGCGTATGTATCCACTGGCAAGCAACGAGACCTGCCGTTTCC
GTTCGCAAGCGGCTCTCTCCAAGAGAAACGGGTGCAAATCCGGCAAGCAAGGCGGACTCCACTTCAGACGGAGAGAAGTC
TCCTTCCGGCCCTATTAGAATCAGTACATCCTGTCCTACGTGGTAGAAATCCGACGGATAGCCTCGGCCTTGGGTTATTT
CGGCTCGAACAGCTTCGTCCACATAAGCGATAAGACGAACAGCTGCCTTCGGAGTGTCGGCAATTACAGTTTGTATGGGG
ATATTGACTCGAATCACGGGAAAGGAGGCTTTGAGCGACTGCTTCATCGCACTAATTGCGATGCGCTCCAAGCGTTCCGC
TTTGATACGCCTACGCTCGGAATGTTCGGATTCGATAAAGACCACTTCGTCCACCCCTATTTCCACCAACTTCTCCAGCA
TCCACTCCATCCGCTCACTCTGTTTGGTGGGGGCAATAGCAATGGTAATCCTGTCTCGCCAAGGTTTTTGCCACGACTCC
TGTCCGCATACGCTTACATAACAGCTCTTGCGATCGGCAGTTTCTATGACGGCATCGAAGAACGAACCTCGCCCGTCGGT
CAGACGGAGACGATCGCCTGCCTGCATACGCAGGACGCGCAAGATATGGCCGGCTTCGTCGTCAGGCAGTCTGTCGGACT
GCTCTATATCGGGCGCATAGAATAAGGGGAGGGACATACTGAATCATTCTACCATGGTTTCTGTACCAAAAGTAGTCCAT
TCTTATCGAATAGAGCCATCGGCAGCGCGAAAGGCGAATCAAGAAACGGGAAAAGGGTACACCCCGGATTCTTCTCGCAT
TATATGCACGTCTATACGCCCATATACCTTGCCATCGACATTGCGGATGGAATTATGTACTTGTTTCTCATAAGCCTTTC
ATTCTTTTAGGATAGATTTAACAACACGCTATAAAGACATAAAAGTTGTGTGCCTATTCATAATTTACGAACGGCAATTC
GTCAAAATTCCCCACCTTTGCCCTGCACTATCAGGGAAAGAACGATATGAAAAGACTGATAACAACAGGAGCAGCCTTTC
TACTGGCTGCTACACTCTCTGCCTGCAACGGCAATAACACAAGTGAAACCCAAGGCGATCGGACTGAACAGGCCGAAACG
GTGCAAGCCGATCTCTTCTCGGCCGACTCGGCTTACACCTTCGTGCAGCGTCAGGTGAACTTTGGCCCTCGCATCCCCGG
CACAGCTCCGCATCGTGCCTGTGGAGATTGGCTCGTGGCCACGCTTCGCAGCTTTGGTGCCGCGGTGCAAGAGCAGACAG
CCGAAATCAAAGCGCATGATGGCACCATGCTGCCCATGCGCAATATCATAGCCTCATACCGCCCCGAAGCCACCGGGCGT
ATGCTACTGATGGCTCACTGGGATACGCGGCCGGTCTCCGATCAGGATGCCAACCCCGCTATGCACACAGAGACCTTCGA
CGGTGCAGACGATGGTGGCAGCGGAGTAGGCGTATTATTGGAGATAGCGCGCTATCTGGGACAACAGAAGGATTTGGGCA
TGGGCATCGATATTGTATTCTTCGACACAGAGGATTACGGTAGCTATGGCGATGACGAATCGTGGTGTCTCGGCTCACAG
TATTGGAGCCGCAATCCGCACGTAGCAGGTTACAAGGCCGAAGCCGGCATCCTGCTGGATATGGTTGGTGCCAAAGGAGC
TACGTTCTATTGGGAGTACTTCTCCAAGAGCTATGCCCCGGGGTTGATCTCTGCCGTATGGCAGACGGCAGCCGCATTAG
GATATGGCAACTACTTCATCCAAGCCGACGGAGGCGCTCTGACAGATGATCATGTACCTGTGATCAAGAATTTGGGGATC
CCCTGCATCGATATTATCAATTACTCGTCCAAGAACGAACATGGCTTCGGCGACCACTGGCATACCCAGAGGGACAATAT
GCAGATCATCGACAAAAATGTACTCGATGCCGTGGGCGAAACCGTCATTCGATATTTGGACGAACAGGTGAAAGCCGCTT
CACACTGACTATTCACTCATTAGCTTATCCCATGCCAAGTATAAACGAAATACAGGATCAGATCATCGAGGAATTCTCCG
CTTTCGATGATTGGATGGATCGTTATCAACTGCTGATCGATATGGGCAGTGCCCTACCCGAACTGGATGCTGCAGATAAG
GTGCCGGAGAACATTATCGAAGGTTGCCAGAGTCGCGTATGGATAGCAGCCTCCCTGCAAGATGGCAAGGTGCACTACCG
CGCCGATAGCGATGCCCTCATCGTCAAAGGGATAGTGGCTCTGCTACTACGGATACTGAACGACCAGAAACCGAAAGACA
TCGTTTCGTCCGATCTCTACTTCATTCGCGAAGTAGGGTTGCAAGATCATCTCTCGCCGACACGCTCCAACGGCCTCGTC
TCCATGCTCAAGCAGATGCGTTTCTATGCCCTTGCCTTTGAAGGAGGGGAGGCCTGATTCATGGATCATCTGACCGTCAT
CATAGGAGCCGGGCTCACCGGACTGACCACAGCCGCTTTCCTCAGAGCTGCCGGCAGGCCTGTTCTGGTTTTGGAGCGAG
CTGCTCATATCGGCGGACAGATACGCACCTACAGAGAGAACGGGTTCGTGTTCGAGACAGGGCCGAATACCGGCACGATC
TCCTCTCCGGAAGTAGCCGAGCTATTCGAACTGCTCGGATTGGAACCTGAGATAGCCACTCCTGCGGCCTCTAACCGTCT
GATATGGAAAGGCAACAAACTGTATCCCCTTCCAAGGAACATCGCCGAGGCAGTCGCTACTCCTCTCTTTTCCCTGTGGG
ACAAATGGCGTATCCTCGGCGAACCCTTCCGCCGGAGAGGCGGACAACCCAATGAGACGGTCGGAGCCTTGGCTCGTCGC
CGGCTGGGCAAAAGTTTTGTGGACTACGCAGTCGATCCTTTCCTCGGAGGTATTTATGCAGGAGATGCCGACCAACTGGT
TACTCGCTTTGCCCTGCCCAAACTATACGATCTGGAGCAGCGATACGGCAGCTTCGTACTGGGTGCCGTTCGAAAAGCCC
GACAGCCACAAAACGAACGCGACCGCAAAGCCTCGCGCAAGGTCTTTTCCGTACAAGGGGGACTCGGTCTTCTGGTCGAA
GCTTTGGCTGACTATATCGGACGCGAACACATCCTGACGGAAACGCAAATCCGATACATCAATCACCCGGGAGCACACAC
CTTCGGCCTTACCTATACGGATGCTTCGGAAGAGGAGCACACCATTCCTTGCCGCCACTTGGTGAGTACGGTGGCAGCGC
ACCATATCCCCACACTGTTCGACCGCTTCCCTGCGGATGAATCAGCCGTGTTCGAGCAGCTCTATTATGCACCCATGATA
GAGGTTGCCGTAGGGTTCCGCCGGAATGTTGCCACACACCTGCCGGCTTTCGGTTGCCTGATCCCTTCGAGGGAAAATCG
TCGCATCCTCGGCATCCTGTTCCCTTCGGACTGTTTCCGTGGCAGAGCACCTGAAGGGGGCGCACTCTATTCCATATTCA
TGGGTGGGGTGCGAAATGCTTCGCTCATAGACCTTTCCGACGAGGAGATCAGCACGATTGCAATGGAAGAGCTGCGCGAT
ATGCTGCACATACCTCACACCTGTAAGCCGGATCTGCTGCACATCTCACGCCACCGCCATGCCATACCGCAGTACTACGC
CGATACGGAACTTCGGCAAGACATCATCCGGCGGATGGAAATGCGCTGGCCGGGCTTGCATTTGGGTGGCAATATGCATG
GGGGAATAGGTATGGCACATCGTATCTCACAAGGTGTGGAAATGGCTCGAAGTATCATAGAAGAGACAGCCATCGCCGAA
CGCTCTGCCAGAGGCTGACCACGACATTTGCTTTTCCCTCATTGCGAGCTACACCCCAATCGGCTCACCCCTCTCTTCGC
CCTGTTCTATTTATTCAGGACAAATTCATAAGCCCGACAAGCCAAGCAAACGACTCTTGATTTGATACTATTTATGTCTA
TATACAGACGCTGAAAAACAGTCAATTGACAATGAAATCTCCCGGAAAATGCCGTGTGACAATCTCATCTATCGGTTTAA
CAGCTCGCACGGAACCTCCCACTCCCCGAACCTGCCATCCGACACAGAGCAGATAGCATCTTCCATCAATAGATCATAGT
ATCCTCTCATGTGAGACCATAGTATCCTCTCATATGAGACCATAGTATCCTCTCATGTGAGACCATAGTATCCTCTCATG
TGAGACCATAGTATCCTCTCGTATGAGACCATAGTATCCTCTCATAGGAGACCATAGTATCCTCTCATGTGAGACCATAA
TATCCTCTCATAGGAGACCATAGTATCCTCTCATATGAGACCATAGTATCCTCTTATACGAGACCATAGTATCCTCTCAT
GCGAGACCATAGTATCCTCTCGTATGAGCATATCGACTTGGTTCGAAAATACATTCCGGGCTTTCCTGTATCGATTCGCT
GACATGACGTCTCTGAATGAGACCTCTTCTCGTCGGATGATTTTCCTTGTCGTGCCATCGTTTTGTGTCATTGAGATCAT
ACCATAAACACACAAAACAATCGACCGACACACTGTAAAATGAATGGATAAAGGGATAAAGTACCTGCTTATTGCCGAAA
GGTCTCATCCGACAAAAGCAATCCTGAAGATCGATCTGCGGCGAATGGAGAAGAAAAAGGAAGGGAGGGGCTTATTTGGG
CTGTTGCCCCATTGCCTTGCGAAGTTGTAGGGGTGTATTGCCGAGCATCTTGCGACAGAAAGCACAGAGATAGCTGACAG
AGGAGAAGAGATTCTTTTCCGCTATTGCCTTGAGAGACAGAGACGGATCGGCCAAGTCCGTGTAGACATGCCTGGCCCTT
TCTTCATGCATCCATTTGAGTGGCGGACAACCGAATTCCTGATTGAAGTGACGTTTGAAAGAACTGAGCGACAGATTCAT
TTTGGCTGCAAGCTCTTCTGCCGATCGGCATTCCAAATGGTGTCGGAATACGAAGGCACGAAAGCCCTTGTTCTGACAGT
GGAATGAGGAGAGAAAGTTGTCTAAAAGCGGCTTTTCGTAGCGTGAGCGGAAGATGCAGAAGAGTTCGCGCAGTTTCAGC
TCGAATATCTCGGACGAAGCGGGCATTTCTGACAAATATCCCATCACAGAGTGGAGCCAGGAGTTCACCATTGTCTCTCG
TTGCAAGGAGGAGATGTGAACGATTTCGGTTCGTCTCCGGCATTCTTTCGTATTGCCCGAAGAGGGACAAATGCCGAGGC
ATAAATGGAGCGTGGGATGGAAATAAAAGCAGATGAGCGTAGCCGGGCCTTTTTCAGCTCTAAGTCTTATACGAAGATTG
GCAGCCAAAAGGACAACATTATCTCCCGACAATTGCGAATTGCCGGATTCCGGCCCGACAAATACGGCCGGCTCTCCTTT
GAGCAGGAAGAGCAAAGCATGGCTGTCTTTGGTCCAGATTTCCAAATCAGCTCCTTGTCCTACCGTGTGGAGTTCGGGCA
ATCCGGACAGAGCAGTGGTCGGTCGGCTGTTGTTCAGGATGCCATTCGGCTTTTCTTTGGGAGAGACAGGCTGACAGATA
TGAATACTCATAAGGAGGATGGTCGGACGTTATCTTTGGCAAAGCGAGCTATTATGTGACGGGCTGCCTTGTCCGAGGTA
TTGTCCGTACCGATGCTTTTGCGGATGGAGTCGTATCCGGACAACTGCGCTTGTCGCTCTGCGGAGGAAGCATCAAGGAG
CGGAGACAGACTTGCGGCCAACCTTTTCTCCGTGAACAAGGCTCCGAAAAGTTCGGGCACTACAGCCCTGCCGGCAATGA
GGTTGGTCAGCGAAATAAAAGGCGTACCAAAGCAATACTTGAAAATCAGATTGGTCAGTCGACCTCCTCGAATATAGTAG
CATACGACCTGTGGCGTACCGATCAGTGCGGTTTCGAGCGTAGCCGTTCCGGAAGTTACGAGGGCTGCTTTGCTCTCTCG
GAGTATTTCATACGTGCGTCCGAATACAACGGGAATGCTGTCGTCGGGCAAAAATGGAGTATAGTCCTGTATCGTCAGTC
CGGGTGCACCGGCTATGACAGGGCGGTAGTCCGGGAATTGCTTCATCACACGCAACATCACAGGCAAATTCTCCTTCACT
TCGAGCAAGCGACTTCCACAGAGAAGGGCTACTTGACGAGAATCTTTGGCCGATCGTTCTTGCTCTTCGATCGTAGGCCG
CATGTGTTGCTTGACGGCATCATAGCACGGATTGCCTACATAGATGACTGGAAAATCGTGTCCGGCAAAAAAATCTTTCT
CGAAAGGCAAGATGCAGAGCATGAGATCGACGTATTTCTTCAACGTCTTGATTCGCCAGGATTTCCATGCCCAAACTTTA
GGAGAGATATAATAGACTATCGGCTTGCCAAGCTCTTCGCGTACAAACGGAAGTACGTAGCGCATATTGAAGCCCGGGTA
GTCCACTGCGATGACAACGTCGGGGTTAAATGCTCGCATCTGCTCCTGCACATGCTCGCCCGCGCGGCGGATGACACCGA
GGTGCGTGAGTACCGGAATGAAGCCCATGAAGGCTACTTCCCTGTAATGAAAGATCGGTCGCTCTCCGGTAGCCTCGGAC
AAGAAATCCCCCCCCATGAATGCAAACACGGCTTCCGGGTCATGCTCTTTCAAGGCACGAACCAGATTGGATGCATGCAG
GTCGCCCGAGGCTTCGCCGGCTACGATGAAATAGCGCATACGCAATAAAGAAAATCAGGGAAAGGGGAGAGGAGATCAGA
CGCTCCTCTTGAGAAGTTCCTCCAAGACAGGCAGATAACGTCTCGAAGTCATATTCAGTTTGATGGGAGATAGTGTAACG
TAGCCCGCATGCATCAGTTCCAAATCACCCTCTATGGTGCCTTTATTGATCTGACGTCCTGTCATCCAATACACAGCATT
GCCCCGTGCATCTTCGGAAGCCATGTATTCGTCGACAAAACGACCGTCCGTAACGGCGCAAGGCTTTAGCCCCAAAGGTT
TTCCCTTCGGAACATTCATGCTTAGCATCGTGTCCTGAGGCAAGCCATTCTTCAGGATCATACGACTGACATGCACGGCA
TAGGCCGTGGCATGACTCATATCGCAAATCTCGCTATGGTCGTCCAGTGAAACGGCCAGAGCCGGTACATCACACACACA
TCCTTCCATCGCAGCACCCACCGTGCCGGAATAGATTACGCAGATGCCGGCATTGTTGCCGTGATTCACACCCGTGACCA
GCAAATCGGGCTTGCGCTCCTTGAAGACTGTGTTCATCGCCAACTTCACACAATCTACCGGCGTCCCCGTACAGCTGTAT
ACCGTATAGCCTTCCTCTCTGTGCCGAAGCTTGAGCTTGATGGGGAGAGTGGAGGTAATGGCAGCCGAAGCCCCGGATCG
TGGCCCGTCGGGAGCTACGATCGTGACATTCCCTAATGGGCGCAGGGCTTCTGCCAGCTCGCGGATACCCTGTGCTCGAA
AACCATCGTCATTCGAAACTAAAATTTCAATCGGATCGGCTTTCATTTCTTGTCTTCTTCAGGAATAATGCCACTTAGTT
TTACGATAAAACGTAGTGCGGAATAGGAGGGGATGGGTACGAGATTTGCGCTCGATGCAGGGACGCCTTTACTTCCATAG
GCTAAATACCAGGGGACGATGAACTCACACTCGTCTCCGATAACCATATTCTGCAAAGCAATACGGAAGCCGGTGATCGA
CTTATCCTTCTCATTCCTGTAAAGTGTAATACGTGCCGGCTTTTCGGAGTTATAGTTTCCGTCTACCATGATATTTCCTA
CCAAACGATACGTTTGATAGTGGACCTCCACACGGGAAGTGGCGATCGGATGCTCTGTGCCCGTACCGTTTGTTATCCAG
CGCATGTAAACGTATGCGGTCGAACCATCGACAGATACTTTCTTGAAGTTGGTGCTGTCCGCATAGGCGTTGAAGGCCAC
TTCGTTGTCGTGACGACGCTGTTTTTCCTCATTCGGTCTTTTCTCGCACGAGGAGAAAACAAGGAGGATGTTTACCAGCA
TCAGCCCAAGGGCCATGATGATATTTTTTTTCGTTTTCATAGGTCTATCTTTTTGAGCAAGCTCTTGAGGCTTACATATT
CCGAGATAATAGCATTCAAACGGCTGATCTCCACACGCTCCTGCTCCATCGTGTCGCGATAGCGGATGGTCACGGTATTG
TCTTCGAGCGATTGGTGATCTACCGTAATACAGAAAGGAGTACCGATTGCATCCTGACGGCGGTAGCGTTTGCCGATAGA
ATCCTTTTCATCGTATTGGCAGGCGAAGTCGAAACGGAGGTCGTGAACAATCTCCCGAGCCTTCGCATCAAGACCATCCT
TCCGAACCAGAGGGAGTACGGCCAGCTTCACGGGAGCCAATGCTGCGGGCAGCTTCAGCACTACGCGCATCTCGCCGTTG
GAAGTCTCTTCTTCGCAATACGATCCGAAGAGAATCGTCAGGAACATCCGATCCAGTCCGATGGAGGTTTCCACTACATA
CGGCACGTAGCTCTTGTTCTGTTCGGGATCGAAATACTGCAGTTTCTTGCCGCTAAACTCTTCGTGGCGAGAGAGGTCGA
AGTCAGTCCGACTATGGATTCCTTCCACTTCTTTGAAACCGAATGGCATCTCGAACTCAATATCGGTGGCAGCATTGGCA
TAGTGTGCCAGCTTGTCATGATCATGGAAACGGTATTTGTCGTCTCCGAAGCCGAGGGCGCGGTGCCACTGCATACGGAG
GTTTTTCCACTTCTCGAACCATTGCAGCTCTTCACCCGGTCGTACGAAGAACTGCATCTCCATTTGTTCGAATTCGCGCA
TCCGGAAGATGAACTGACGGGCTACGATCTCGTTCCGGAAAGCCTTGCCGATCTGGCAAATTCCGAAAGGGATCTTCATT
CGTCCCGTCTTCTGCACATTCAGGAAATTGACAAATATGCCTTGAGCCGTTTCGGGACGAAGATATACCTTCATGGCACC
GTCGGCCGTAGAGCCCATCTCCGTGGCAAACATCAGGTTGAACTGGCGCACCTCTGTCCAGTTACGCGTACCGCTGATCG
GACAGACGATCTCGCAGTCGAGGATAATCTGACGGATTTCCTCCAGATTGTTGTCATTCAGTGCAGTAGCAAAGCGTTCG
TGTATCTGATCTCGCTTCTGTTGATATTCGATCACACGGGCGTTGGTGGCACGGAATTGAGCCTCGTCGAATGCCTCGCC
GAAGCGTTTGGCTGCTTTGACGACTTCTTTTGCTATTTTTTCATCTATTTTGGCCAGATGATCCTCCACGAGTACATCCG
CACGATAACGCTTTTTGGAATCCTTGTTGTCTATGAGCGGATCATTGAACGCATCCACGTGTCCCGAAGCTTTCCAGATC
GAAGGATGCATGAAGATGGCAGAGTCGATGCCCACCACATTATCATGCAGCAGGGTCATACTTTCCCACCAGTAGCGTTT
GATATTGTTCTTCAGTTCAGAACCGTATTGTGCATAGTCGTACACAGCTGCCAGACCGTCGTATATCTCGGACGAAGGAA
AGACGAAGCCGTATTCTTTGCAGTGTGAGACTATTTTTTTGAAGAGATCTTCCTGTTGTGCCATGCTATCTTGATGTGTG
AATCTTATTGTATTCCTACATTTTACCTCGCGAAAATAATCCTTTTTCTTCAATAGTCTCCTAAACGATTTGAGGTACAC
ATCCCACAAATAAACGCAACACTAAGAAAAATTTAGCAAGAAGCACTCGAACGGAGTCCTAAAGTTTAGTTTTTTCTGGG
TCTATGGTTCAGTTTGGTCTGTATAGTATAAGAGACCTTTGCACGGCGATTAGTGTGTATTTTGTTTGTTAATTCATTGT
ATAATAGGGAGTTATTTTGTATATTTGAGTATTAAAAACAGCATAATATTCCTCCCATGGCATACCAATCCAAGAATACC
GATGAACATGTAACATTTGCAGACGCACTCCTTTCAAAGCGTTATCGCAAAGCACAAAACGACTTCCTCAATCAGGTTGA
CACGCTTATCGATTGGCGTCCGATCAGGACGCTGATCAACAAGAAATACACGAAGCGACAAAATGCCATCGGCGCCCCGG
CTTATGACGTGATTCTCTTATTCAAGATGTTGCTTTTGGAGACATGGTACAACCTCAGTGATTGTGCTTTGGAGGAGCGC
ATCAATGATTCAATCACCTTTTCCCGATTCTTGGGGCTGAAGATGGAAGAGGTATCTCCCGACCACAGCACCATCAGTCG
ATTTCGTTCGGCACTGACAGAGTTGGGTCTCATGGACAAACTATTGGCGCAGTTTAACAAACAACTTTCCCGCCATCACA
TTTCGGTCAGGGAAGGGGTGCTTGTGGATGCAAGCCTTGTGGAGACGCCGCATAAACCCAACGGAAGCATTACGATTGAA
GTCGCAGACGACAGAGAAGACAATCGGAGCGAGGCGGAAAAAGAGGCAGAGGAGGATTATCAAAAACAGGTTGTCCGTCA
ACGTAAAGGGACGGATGAAGAAGCCCGTTGGGTGTACAAACAAAAGCGTTATCACTACGGATACAAAAAGCATTGTCTGA
CCAATGTTCAAGGCATTGTTCAAAAGGTGATAACGACAGCAGCGAACCGCAGTGACACAAAGGAGTTTATTCCGCTATTG
GAGGGTGCAAACATACCTCAAGGCACAGCCGTCTTGGCGGACAAAGGATATGCTTGCGGGGAAAATCGTTCCTACCTGCA
AACCCATCACCTTCAAGACGGCATCATGCACAAGGCACAACGCAACAGGGCATTGACCGAGGAAGAGAAGCAACGAAACA
AAGCAATCGGTCCGATACGGAGCACCATCGAACGCACCTTTGGCAGTATTCGCCGGTGGTTTCATGGCGGACGATGTCGA
TACCGGGGACTTGCCAAGACCCATACTCAAAACATTCTTGAAAGCATCGCCTTTAATTTATACAGAACCCCGGGGATAAT
TATGTCCTCATCCGTAGGATAAGGCATAACCACCCTTGAGGAGCTCGTACAAGTAGCTCCTCAAAGGGGGGATTTACAAC
TACTTTCACTCCTTACTGCCACCCCTTTCACTCGCTCCTTTTATGCCAAGAACTCCTCTTCCCTCCATCTCCTTATTTTT
CAAAGGTCTCTTTATAGAAGTTTGAAAAATGGGGCGGGTTATTCGATTCGCATAATTCGGATTAAATAAATACATTTGCA
AGAAAAGCGATTGCCATGAGTAACAGGAAGATAAACCCGTTTGTCGTGACGGGAAAAATCGAACCGGAATATTTCTGCGA
CCGAGAATCCGAGTCGGCGCGCCTCATCAAATCCATTGCAAATGGCAATAACTCGGTGGTTATCTCGCCACGTCGAATGG
GGAAAACGGGACTGATCCAATTCTGCTATGACAAGGAAGAAATCGGCAGGAACTACTATACTTTTTTTATCGACATCCTC
CACACATCGAGCCTGCGCGAATTTACTTACCTGCTCGGCCGCGAGATATACGAGACTCTGCTGCCACAGAGCAAAAAGAT
GATCAACCTCTTCGTCCGCACCCTCAAGTCGATCAGTGGGAGGTTCGGGTTCGATCCCGTAAGCGGAATGCCGACCTTCG
GTATCGAGCTGGGCGACATCGAACATCCCGAATACACGTTGGAGGAGATTTTCCGGTATTTGGCCGATGCGGACAGGCCC
TGTGTTGTTGCCATCGATGAGTTCCAACAGATTGCGAAGTATCCGGAGAAGAATATCGAGGCTCTTCTGCGCACTCATAT
CCAAAAGCTCCGCAACTGCAATTTCATTTTCGCCGGCAGCGAACGGCACATGATGCAGGAGATGTTTGCCTCGGCTGCAC
GCCCGTTTTACCACAGTGCCGATATGCTGGAGCTTAAGGCCATCGAGGCGGATGTTTATATCCCCTTTATCGTAGGGCAT
TTCGAGAAACGCGATCGCAGCATCTCGCCCGATGATGCAGCACGGGTTTACCGGCTCTTCAAAGGGCATACTTTCTATAT
ACAGAAGACCTTTAACGAGGCTTTCGCAGACACGCCCGAGGGCGAAGTATGTACGCCGGAGATCATCGAGTCGGCCATCG
ACAATATGATAGCATCGAACGATACCATATTCCGCGAGATACTCTCCAATATCCCCGAGAAGCAAAAGACCCTCCTCTAT
GCCATCGCCAAGGAGGGAGAAGCCGAGCGTATCACGTCTACCGGATTCATCAAACGTCACAACCTGATCTCCGCCAGCTC
CGTACAGTCGGCTGCAAACAAACTGCTCGACAAGGACATTATCACCGAGATCAACAAGGTCTATTGTGTCACGGACAAAC
TTTTTGCCATGTGGATCAATACCCTCTACGGCACCAAGGACTTTTGGCGAATGACCTCCCGACCATAATACAGGAGACCT
TTGAAAAATAAGGAGATGGAGGGAAGAGGAGTTCTTGGCATAAAAGGAGCGAGTGAAAGGGGTGGCAGTAAGGAGTGAAA
GTAGTTGTAAATCCCCCCTTTGAGGAGCTACTTGTACGAGCTCCTCAAGGGTGGTTATGCCTTATCCTACGGATGAGGAC
ATAATTATCCCCGGGGTTCTGTATAAATTAAAGGCGATGCTTTCAAGAACGTTTTGAGTATGGGTCTTGGCAAGTCCCCG
GTATCGACATCGTCCGCCATGAAACCACCGGCGAATACTGCCAAAGGTGCGTTCGATGCTGCTCCGTATCGGACCGATTG
CTTTGTTTCGTTGCTTCTCTTCCTCGGTCAATGCCCTGTTGCGTTGTGCCTTGTGCATAATGCCGTCTTGAAGGTGATGG
GTTTGCAGGTAGGAACGATTTTCCCCGCAAGCATATCCTTTGTCCGCCAAGACGGCTGTGCCTTGAGGTATGTTTGCACC
CTGCAATAGCGGAATAAACTCCTTCGTGTCACTGCGGTTCGCTGCAGTCGTTATCACCTTTTGAACAATGCCTTGAACAT
TGGTCAGACAATGCTTTTTGTATCCGTAGTGATAACGCTTTTGTTTGTAAACCCAACGGGCTTCTTCATCCGTCCCTTTA
CGCTGACGGACAACCTGTTTTTGATAATCCTCCTCTGCCTCTTTTTCCTCCTCGCTCCGATTGTCTTCTCTGTCGTCTGC
GACTTCAATCGTAATGGTTCCGTTGGGTTTATGTGGCGTCTCCACAAGGCTTGCATCGACAAGCACCCCTTCCCTGACCG
AAATGTGATGGCGCGAAAGTTGTTTGTTAAACTGCGCCAATAGTTTGTCCATGAGACCCAACTCTGTCAGTGCCGAACGA
AATCGACTGATGGTGCTGTGGTCGGGAGATACCTCTTCCATCTTCAGTCCCAAGAATCGGGAAAAGGTGATTGAATCATT
GATGCGCTCCTCCAAAGCACAATCACTGAGGTTGTACCATGTCTCCAAAAGCAACATCTTGAATAAGAGAATCACGTCAT
AAGCCGGGGCGCCGATGGCATTTTGTCGCTTCGTGTATTTCTTGTTGATCAGCGTCCTGATCGGACGCCAATCGATAAGC
CTGTCAACCTGATTGAGGAAGTCGTTTTGTGCTTTGCGATAACGCTTTGAAAGGAGTGCGTCTGCAAATGTTACATGCTC
ATCGGTATTCTTGAATTGGTATGCCATGGGAGGAATATTATGCTGTTTTTACTACTCAAATATACAAAATAACTCCCTAT
TATACAATGAATTAACAGGCAAAATACACACCAATCGCCGTGCAAAGGTCTCATACAGACCATTATTCATAACCTTCAAA
TAAAAAAGTATGATGAGCACATTTTTAAGAAAGAGCCTGATGATCGCTGTATGGGGGCTCATCGGCCTCATGATGACAGC
ACAGTCGCAAACACTCCCCACCGGCAAAAACATCGCGACAGGTTCGAAATGGAACGGTACGGACAAGAGCTTCGTCGAGA
CACTTCCTCCCGCAGGCCCCGTTCGCAGTATAGCAGAGTCCGAACGTTCTGCCGGAGTTCTTATCTCTTATCCTCGGTGC
ATCCCGATGGAGTTGGTCATAGAGCTGTCCAAGGACGACACCGTCTACACCATTGTAGCGAATGAGAGCGAAAAGGCTAT
CGCCGTATCCGAATATACAGCAGCCGGCGTAAACATGTCACTCTTCTCTCCCCTTTGTGTCCTCTTCCTTTCTTAGCCGA
TTGCCGTTTTTCGGTCAAAAAATCTTTTTTCGCGAGGGAAAAAACATCTTCTCATTCTGTTTCTTTTGCGCTCCTTTTGG
GTCTCTCTTACGCGCGCGAACCATAATTATATATCCGCTTCCTTTTGTCTTCTTTCTTGGGAGGGGTCCTTTTCTTCGGG
GGCTGTTTTTTTTGTCGAACCGGTTGAAAAAGAATTTGAAAGATTTGTCTGTAAAGAAAAAAGGCGTACTTTTGTGACCG
CAAAAGCGATTCCTGCCCGATTGATAGAGGAATTGTTCCGCCGAGCGCGTCGGGATTCTTTTTTGGGGGGGATCAGGCGA
CGAGCTTTTTCATGAGCGTCAGCCCTGAAAAAAGAGCCGATTGATTTTGCCGATTCGGAAAAAGGTTTTACTTTTGCACC
CACTGTCCGCCACATGAAGGGTTTCGATCCGGAGATTGGGGAGGGCAGTCGGAGCGCGATCATTGACATTGTTCATACGA
AGAACAAAAGTGTAGTACAAGAAGGAGAGAGAAGGGCTTCGCCATTTCTTGCAGGATTTCTGCCCCCTCGCAGAGAGAGG
AGGGCGGATTTACCGGCTGTTATTGACGAAACCGTCTCTCGACGAGGACATATACTCTGTCAAAGAGAAAAACGAAAAGA
CCGAGAGAGAAAAAGAAACCGAGGTGTACTACCTGATAAATCGAATTATCCAAAGGGTAATAATCGGCGTCTGAGCGATA
ATAACAGAAGCAAACAAACACACAAATATGACAGTGGAGAGTTTGATCCTGGCTCAGGATGAACGCTAGCGATAGGCTTA
ACACATGCAAGTCGAGGGGCAGCATGATCTTAGCTTGCTAAGGTTGATGGCGACCGGCGCACGGGTGCGTAACGCGTATG
CAACTTGCCTTACAGAGGGGGATAACCCGTTGAAAGACGGACTAAAACCGCATACACTTGTATTATTGCATGATATTACA
AGGAAATATTTATAGCTGTAAGATAGGCATGCGTCCCATTAGCTAGTTGGTGAGGTAACGGCTCACCAAGGCGACGATGG
GTAGGGGAACTGAGAGGTTTATCCCCCACACTGGTACTGAGACACGGACCAGACTCCTACGGGAGGCAGCAGTGAGGAAT
ATTGGTCAATGGGCGAGAGCCTGAACCAGCCAAGTCGCGTGAAGGAAGACTGTCCTAAGGATTGTAAACTTCTTTTATAC
GGGAATAACGGGCGATACGAGTATTGCATTGAATGTACCGTAAGAATAAGCATCGGCTAACTCCGTGCCAGCAGCCGCGG
TAATACGGAGGATGCGAGCGTTATCCGGATTTATTGGGTTTAAAGGGTGCGTAGGTTGTTCGGTAAGTCAGCGGTGAAAC
CTGAGCGCTCAACGTTCAGCCTGCCGTTGAAACTGCCGGGCTTGAGTTCAGCGGCGGCAGGCGGAATTCGTGGTGTAGCG
GTGAAATGCATAGATATCACGAGGAACTCCGATTGCGAAGGCAGCTTGCCATACTGCGACTGACACTGAAGCACGAAGGC
GTGGGTATCAAACAGGATTAGATACCCTGGTAGTCCACGCAGTAAACGATGATTACTAGGAGTTTGCGATATACCGTCAA
GCTTCCACAGCGAAAGCGTTAAGTAATCCACCTGGGGAGTACGCCGGCAACGGTGAAACTCAAAGGAATTGACGGGGGCC
CGCACAAGCGGAGGAACATGTGGTTTAATTCGATGATACGCGAGGAACCTTACCCGGGATTGAAATGTAGATGACTGATG
GTGAAAACCGTCTTCCCTTCGGGGCTTCTATGTAGGTGCTGCATGGTTGTCGTCAGCTCGTGCCGTGAGGTGTCGGCTTA
AGTGCCATAACGAGCGCAACCCACATCGGTAGTTGCTAACAGTTTTCGCTGAGGACTCTACCGAGACTGCCGTCGTAAGG
CGTGAGGAAGGTGTGGATGACGTCAAATCAGCACGGCCCTTACATCCGGGGCGACACACGTGTTACAATGGGAGGGACAA
AGGGCAGCTACCGGGCGACCGGATGCGAATCTCTAAACCCTTCCCCAGTTCGGATCGGAGTCTGCAACTCGACTCCGTGA
AGCTGGATTCGCTAGTAATCGCGCATCAGCCATGGCGCGGTGAATACGTTCCCGGGCCTTGTACACACCGCCCGTCAAGC
CATGGGAGTCGGGGGTACCTGAAGGGCGTAACCGCAAGGGGCGCACTAGGGTAATACCGGTGACTGGGGCTAAGTCGTAA
CAAGGTAGCCGTACCGGAAGGTGCGGCTGGAACACCTCCTTTCTGGAGTTCGGACCGATTGACATAAACGGTTGCCCGAA
AAATTAAGGAGAATTGGTTGAAGGTAGGGTTTTTTGCAACGGAACCGGTGTCGGAGATTTATCCGATCGGGGGAAGAAGA
AAAGACCATATATCGCCTTCGGTTTCGGCTCTCGGCTTTTTTTTTATCCGAAAAACTTTACTGCACGGCGAAAAGCCATA
TTTGTTCGACGTATGAATAAAACGAATATAACCTGCGGATATTCCGATGCAATCAATCGGGATGTCCGGGAGGGTGTTCT
CTCTCTTGGATCGAAGATGGAGAGATACCGGAAGATAAGGAGTCTTTCCCTCCCCCGAGGCCTTGGTTCGTTTATCTTTC
GAGCTTTCCCTGCTTCGAACTTTGCTTCTTTTTTTGAAGCGAGGCAAAAAGGGCAAAAAGAAAAAAATAAAGAGAGATAA
GGGGCAACGGTCATGCAGCGCAAGGAGCTGCCACAGGCAGACGGAAGAGTTCGAATAAGAGAGAAGCAGTCCTATAGCTC
AGTTGGTTAGAGCGCTACACTGATAATGTAGAGGTCGGCAGTTCAACTCTGCCTGGGACTACGGGGGATTAGCTCAGCTG
GCTAGAGCACCTGCTTTGCAAGCAGGGGGTCATCGGTTCGAATCCGATATTCTCCACGAAAGAAAACAGGCGATCATTGA
CATATTGGAAGAAAATCAAATAAAGAATTTAAGTAGAGCACAACAAGCTTAAGTATACCGCCGGCGGCAATTGATTGCCG
GGCGAACAAAAGTAAGTAAGGGCAGACGGTGGATGCCTAGGCTCTCGGAGGCGAAGAAGGACGTGATAAGCTGCGAAAAG
CTGCGGGAATCGGCACATACGAATTGATCCGCAGATATCCGAATGGGGCAACCCGTCAGGCCAAGGCCTGACACATGAAT
TGATTTCATGAGCGAACGCGGGGAACTGAAACATCTCATTACCCGTAGGAGAAGAAAACAAAAGTGATTCCCTCAGTAGT
GGCGAGCGAACGGGGATTAGCCCAAACCGGCTTTGTTTCGGCAAAGTCGGGGTAATAGGACTTCGACAAAAGTTTAATGA
TAGATATAGGAGAACCTACTGGAAAGTATGGCCGAAGAGCATGAAAGCTGCGTATCCGACATATCGAACCATAGACGACG
GAGCACCTGAGTAGCGCGGGACACGAGACATCCTGTGTGAATTGGCGGGGCCCATCCCGTAAGGCTAAATACTCCCGAGA
GACCGATAGTGAACCAGTACCGTGAGGGAAAGGTGAAAAGAACCTCGAACAGAGGAGTGCAATAGACCCTGAACCCGTCT
GCCTACAAGCGGTAGGAGCGCCATTAAGGTGTGACTGCGTGCCTTTTGCATAATGAACCTACGAGTTACTGTTTGTGGCA
AGGTTAATTGTTATAATCAAGACAAGGAGCCGAAGCGAAAGCGAGTCTTAAAAGGGCGCCCATTTAGTCACGAGCAGTAG
ACGCGAAACCAAGTGATCTACCCTTGGTCAGGTTGAAGGTTAGGTAACACTAACTGGAGGACCGAATCGGTAAGCGTTGA
AAAGCTTTCGAATGAACTGAGGGTAGGGGTGAAAGGCTAATCAAACTTGGAGATAGCTCGTACTCCCCGAAATGCATTTA
GGTGCAGCCTGTTGGATGTTATCATGAGGTAGAGCGACTGATTGGATGCGAGGGTTTCACCGCCTATCAAGTCCAGATAA
ACTCCGAATGCATGATAATTGACCGATGGAGTGAGGGCATGGGTGCTAAGGTCCATGTCCGAGAGGAGAAGAATCCGGAC
CACCGGCTAAGGTCCCGAAATAATTGCTAAGTTGTAAAAACGAAGTCAAGATGCAGAGACAGCTAGGATGTTGGCTTGGA
AGCAGCCATTCATTTAAAGAGTGCGTAACAGCTCACTAGTCGAGGATTTTGGCATGGATAATACACGGGCATAAGCAATT
TACCGAAGCCGTGGGATATAATATATATCGGTAGGGGAGCATTCCAGCGACGTAGAAGGGAAAAGGGCGACTTTTTCTGG
AGTTTCTGGAAAAGCAAATGTAGGTATAAGTAACGATAAAGGGGGCGAGAACCCCCCTCGCCGAAAGACCAAGGATTCCT
GATCAACGCTAATCGGATCAGGGTTAGTCGGGGCCTAAGGATAAGCCGAACGGCGATTCCGATGGAAGAACCGGTTAATA
TTCCGGTACTGATACAGAGAGCGATGTGGTGACGGAGAAGTGACAGTCCGGCCGTCTGACGGAATAGGCGGTTAAAGGGT
GTAGATGTTGATCGGGGTAGGCAAATCCGCCCTGAGAGTCGAACCTGACAGTACCCGGAGTACATGTACGAAGGGATAAG
GATGTAAACCGGCTCCCAAGAAAACCCGCTAAGCATATTTCTGTGTTACCCGTACCGTAAACCGACACAGGTGGTTGGGT
TGAGTATACTAAGGCGCTCGAGAGATTCGCGGTTAAGGAACTAGGCAAAATGGTCCTGTAACTTCGGGAGAAAGGACGCC
TGTCTCCGGACAGGCCGCAGAAACCAGGCCCAGGCGACTGTTTAACAAAAACACAAGGCTATGCAAAAAAGCAATTTGAG
GTATATAGTCTGACACCTGCCCGGTGCTGGAAGGTTAAGAGGAGGAGTCATCGTCAAGAGAAGCTCTGAATTGAAGCCCC
AGTAAACGGCGGCCGTAACTATAACGGTCCTAAGGTAGCGAAATTCCTTGTCGGGTAAGTTCCGACCTGCACGAATGGTG
TAACGATCTGGGCACTGTCTCAACCGCGATCTCGGTGAAATTGTAGTATCGGTGAAGATGCCGATTACCCGCAACGGGAC
GAAAAGACCCCGTGAACCTTTACTATAGCTTTACATTGTATTTGGGCATCAGATGTGTAGGATAGGCCGGAGGCAGAGAA
GCGGGTACGCCAGTATTCGTGGAGTCGATGTTGAAATACGGCCCTTTTGATGTTTGGATACTAACTCGCGGCGTGCGAGG
ACACTGTATGGTGGGTAGTTTGACTGGGGTGGTCGCCTCCAAAAGCGTAACGGAGGCTTCTAAAGGTACCCTCAGGCCGA
TTGGTAACCGGTCGCAGAGTGTAATGGCACAAGGGTGCTTGACTGGGAGACAAACAAGTCGCACAGGTAGGAAACTAGAG
CATAGTGATCCGGTGGTTCCGCATGGAAGGGCCATCGCTCAAAGGATAAAAGGTACTCCGGGGATAACAGGCTGATCACT
CCCAAGAGCTCATATCGACGGAGTGGTTTGGCACCTCGATGTCGGCTCGTCACATCCTGGGGCTGGAGAAGGTCCCAAGG
GTTGGGCTGTTCGCCCATTAAAGTGGCACGCGAGCTGGGTTCAGAACGTCGTGAGACAGTTCGGTCTCTATCTGTTGTGG
GCGCAGGAAATTTGCGAGGGTCTGACACTAGTACGAGAGGACCGTGTTGGACAGACCCCTGGTTTACCGGTTGTACCGCC
AGGTGCACCGCCGGGTATCCACGTCTGGTAAGGATAAGTGCTGAAAGCATCTAAGCACGAAGCCGGCCTCAAGATAAGAT
TTCCATAAATAGGGTGGTTAAAGACTATGACCTTGATAGGCTGCAGGTGTATGATTGGTAACAATTAAGCCGAGCAGTAC
TAATAGCCCGAAACTTTTGTGCATCCCGAAGGATGCGGTATAGGTTGGTTTGTTGCCGCAAAGCTTGATGAATTATTTGT
TGGCCTTTCGATATGTCGATTGCCTTTTTGAGGTATTCAGGTGGTTATAACGTTGGGGATCCACCTCTTCCCATTCCGAA
CAGAGAAGTTAAGCCCAACGGTGCCGATGGTACTGCGTCACAGTGGGAGAGTAGGACGCCGCCGTTTTTAAGAAACGTGA
GAGAGAGGGGGGGATAGGATCTCACCCTCCTCCCCCGGAAAAAAAAGGTGAAGGAGAGAGTCTCGAGTCCGAGGCTCTCT
CCTTTTTTATTTTCTCTCTCTCCAAAAATCATTTTGTTTTTCTCTCTATTCCTCTATTGCTTCCTCCTTTTCCTTCCTCC
CTTCTTTTTTCCTTCATCTTCCTTTCCTTTTCTCTTCTCATCCTCAGTCGGACACAGCAAAGGATAATCGGCCAATTGCT
TTCCTCCCCCTTGCTGCGCGTTATTCTTATAAGGAGACCATTGCGAGACCATTGCACGGCGATTGGTGTGTATTTTGTTT
ATTAATTCATTGTATAATAGGGAGTTATTTTGTATATTTGAGTATTAAAAACAGCATAATATTCCTCCCATGGCATACCA
ATCCAAGAATACCGATGAGCATGTAACATTTGCAGACGCACTCCTTTCAAAGCGTTATCGCAAAGCACAAAACGACTTCC
TCAATCAGGTTGACAGGCTTATCGATTGGCGTCCGATCAGGACGCTGATCAACAAGAAATACACGAAGCGACAAAATGCC
ATCGGCGCCCCGGCTTATGACGTGATTCTCTTATTCAAGATGTTGCTTTTGGAGACATGGTACAACCTCAGTGATTGTGC
TTTGGAGGAGCGCATCAATGATTCAATCACCTTTTCCCGATTCTTGGGACTGAAGATGGAAGAGGTATCTCCCGACCACA
GCACCATCAGTCGATTTCGTTCGGCACTGACAGAGTTGGGTCTCATGGACAAACTGTTGGCGCAGTTTAACAAACAACTT
TCCCGCCATCACATTTCGGTAAGGGAAGGGGTGCTTGTCGATGCAAGCCTTGTGGAGACGCCGCATAAACCCAACGGAAG
CATTACGATTGAAGTCGCAGACGACAGAGAAGACAATCGGAGCGAGGAGGAAAAAGAGGCAGAGGAGGATTATCAAAAAC
AGGTTGTCCGCCGGCGTAAAGGGACGGATGAAGAAGCCCGTTGGGTGTACAAACAAAAGCGTTATCACTACGGATACAAA
AAGCATTGTCCGGCCAATGTTCAAGGCATTGTTCAAAAGGTGATAACGACAGCAGCGAACCGCAGTGACACGAAGGAGTT
TATTGCGCTATTGCAGGGTGCAAACATACCTCAAGGCACAGCCGTCTTGGCGGACAAAGGATATGCTTGCGGGGAAAATC
GTTCCTACCTGCAAACCCATCACCTTCAAGACGGCATTATGCACAAGGCACAACGCAACAGGGCATTGACCGAGGAAGAG
AAGCAACGAAACAAAGCAATCGGTCCGATACGGAGCACCATCGAACGCACCTTTGGCAGTATTCGGCGGTGGTTTCATGG
CGGACGATGTCGATACCGGGGACTTGCCAAGACCCATACTCAAAACATTCTTGAAAGCATCGCCTTTAATTTATACAGAA
CCCCGGGGATAATTATGTCCTCATCTCTAGGATAAGGTATAACCCCCCTTGAGGAGCTCGTGCAAGCAGCTCCGCAAGGG
GGGATTTACAACTACTTTCACTCCTTACTGCCACCCCTTTCACTCGCTCCTTTTATGCCAAGAACTCCTCTTCCCTCCAT
CTCCTTATTTTTCAAAGGTCTCATTGCACGGCATTTTTGCGACATTTTTTCCTGCATTGCTTGCGTATATCAATGATATT
TAGTATTTTACACGTATAAACAAGAGCATAAATATGGCAACCAAACAAACTGAATCGGCACCAAGCTTTCTGCAAGTCTA
CACTCAGGTTCGCAGAGATCGTATGAAACACTCTTTCTTGCGTCAAATCAATGCCGGTGTTGATTGGCGTGGTATTCGCA
CACTGCTGAACAAGAAATACACCAAGACGCAGAATGCCATAGGTAACCCTGCCTACGATGCACTGTTGATGTTCAAGATT
CTACTCTTGGAGACCCGGTATGGTTTGAGTGATTATGAGGTTGAGGAACGCATCAACGACTCCTTGCTTTTCAGTGAATT
TCTTGGCTTGGACCTCGGCTTCCCTTCCCCCGACCATAGCACGATCAGTCATTTCCGTAGCGAACTCACTCGCTTGGGGA
TTATGGATAAACTCCTTCGGGAGCTGAACAAGCAGTTCAAGAAGCATGGGATTAGCCGTATTGATCAAGGCGCCATCGTT
GATGCGAGCATTGTGGATAGTCCTTACGCCCCTGATGGTAGCGTGGTCATAGAAGTGGCTGAAGATCGAGAGGATACTCG
TTCGGAGGAAGCTCGTACACAGCCAGGAGGCTTATCATTGTGAACTCAAGAGTGGCAAACCGGGAGTAGACTCGGAGGCT
CGTTGGGTACGCAAAGGCAGGCACTATCGGTATGGATACAAGAAGCACGTCTTGACGGACGAGCAGGGTTTGGTAGAAAC
AGTGGTCACGACCTCGGCCAATTGTGCAGACACGGTTGTATTGCCTGAGCTGATCAAGAAGTCCAAGTTGCCGGGAGGAA
TTAGTGTTTTGGCCGACAAAGGCTATTGTAGCAAGGAGAATTCGGAGTATTTGGCCCGTCAAGGTTTGATAGATGGAATT
ATGCTTAAGGCCCATCGAGGTCAAGCCCTCAGTGAAAGTCAGAAACAACTCAATCGGATGATCAGTAAGACGCGCTGCTT
GATAGAACGTACCTTCGGTAGTATTCGACGATGGTTCTGTGGCGGACGATGTCGCTACCGAGGGTTAGCCAAGACACATA
CCCAAAATATCCTTGAAGCTATGGCCTACAATCTCAAGCGTATGCCGGGGCTTCTTGTGCTTCAAGGCGCCAAATAGGCG
TAAAACGCCCGTACCTCGAGGGCAATTGCCCTCGAGGTGCGGGAAAGGGGACTAATCCCCAAGCTGCAAAACAGACGAGA
ATGGTCAAAAATACACCAGGAACAAGCGAGCAGAAAGAACAGCCTCTTTGTGCAATGGTCTCATAAGGTGAGTTCGATGT
AAGTTTATGTGACTAAATCTTAAATCAACTCTGTGAAGAAGCCCAAGTTCAAAGCAATCCGAATGAAGTTTTTAGCTAAC
CTATTTACATCCAAAAACACGTAGGCAAGAAAACTCTGAAGTTGGCTCTGGCTCTGAAGCATAGAATTGCATTTTTAGCA
CTATGGGGAAGAGCTAAATAAATCAAAGGTCCGTGAAAAAGTCTAATGACAAATCTGAGAAAAGAAAATGGCCGATTAAT
AGTTTCAATCAAGGCACAGTGGGTAATGGTCAAAAGTGTACATTTGTTTTTAAGAATCAAGGATAAGCCCATGATAGTCT
GTATTGCCGAAAAGCCCAGTGTGGGGCGTGAGATCGCTGCTGTACTCGGTGCCACCAAAGCCTATAAAGGCTATATGGAG
GGCAACGGTTATCAGGTGACATGGACTTTCGGACATCTCTGTGCCCTCAAAGAACCTCACGACTATGCACCCGAATGGAA
GCGATGGAGTATCAGTTCTCTACCGATGATACCACTGCGATTTGGCATCAAACTCATCGATAGCGATAGTATTCGGGAGC
AATTCGGCACCATCGAAAAGCTTGTCCATGAAGCGGATATGGTCGTGAACTGCGGTGATGCCGGACAGGAGGGAGAGCTG
ATCCAGCGTTGGGTATTGCAGAAAACGGGCTGCACATGTCCCGTGCGGCGACTTTGGATATCTTCTCTTACTGAGGAGTC
TATCCGTGAAGGCTTTGCGAGGCTGCGCGACAGCGAAGAATTTCATTCCCTATATGAGGCCGGACTGGCTCGTGCCATAG
GCGACTGGCTATTGGGTATGAACGCTACGCGTCTTTATACGCTCCGCTTCGGGAGCAACCGACAGGTACTTTCCATCGGA
CGTGTACAGACTCCGACTCTCGCCCTTATTGTCAGGAGACAGCACGAGATCGAGCACTTCACCCCTGAAGTCTACTGGGA
GGTGAAGACCATCTACCGCGATACGGTGTTCAATGCCACCAAGGGACGCTTTTCCTCGATCGAGGATGCTCGTCGGGAAG
TGGAGGTCGTAGCTGGCAGCCCATTTGCTGTTACCTCCGTGGCTACGAAGAAAGGTCGGGAGCTACCGCCTCGACTCTTC
GACCTCACCGGCCTACAGGTAGAATGCAATAAGAGGTTTGCCATGACGGCCGATGCTACGCTACGCACCATCCAGTCGCT
GTATGAGAAGAAGATCACCTCCTATCCCCGCGTGGATACCACCTATCTGAGCGACGATGTATTTGAAAAAGTGCCGAATA
TCCTCCAAGGACTCTCCGACTATACCCTACTCACAGCTCCACTTCGAAGTAGCAAACTGAAAAAAAGCAAGAAGGTATTC
GACAATAGCAAGATCACTGACCACCATGCCATCATTCCCACCGGTCAGCCATCCCATGGTATGTCGGAGGATGAGCGACG
TGTATTCGATCTGGTGGCCCGCCGATTTATAGCTGTTTTCTATCCGGACTGCATATTCAGCCAGACCACGGTCTTGGGAC
AAGCAGCTAAGGTAGAGTTCAAAACCACGGGGAAACAGATACTGGAGCCCGGCTGGCGCACTGTCTTCACCGATCCGCAG
ACGGACGATGATGGAGAGAACAAGGACGAGGAGAAAAAACTGCCAATATTCTCCGAGGGCGAAAGTGGAGTACACACCCC
CGAGGTGCAGGAGAAAACGACACAGCCGCCCAAATTCTATACCGAAGCTACACTCCTGCGTGCCATGGAGACGGCCGGCA
AGTCGGTCAAGGACGAAGAGCTCCGCGATGCCCTCAAAGAAAATGGCATCGGCCGGCCGTCTACGCGAGCAGCCATCATT
GAGACTCTCTTCAAGCGCAACTACATTTATAAAGAGAAGAAGAATCTCAAAGCTACTCCTACGGGTATGTCTTTGATAGC
GACGATCGACTATGAACTGCTCAAGAGTGCCGAGCTGACCGGCCAATGGGAATACAAGCTTCGTCGCATCGAGCGAGGCG
ACTATTCAGCAGCCGATTTTATCAATGAATTGAAAGTACTTCTGACCCATCTGATTCCTAATGTACTCAAGAGCAACTCT
TCCGTACTCCTGTCAGAGCCGATACCTGCTGCTTCGCCTGCTCCCGGCAAAAAGAAAAAGGCTGATAAACCCATGCAGAA
GCAGCTCGATCTCACCTGTCCGGTATGTGGCAAGGGAATCATTGTCCGCGGTCGGGAAGCTTTCGGTTGCAATGCCTTTC
GCGAAGGCTGCACCTTCCGACTTCCATACTCTGAGTATCCTGCATCTCTGTCCGACAACGAATTGGTTGATCTCCTTTCT
TCGCAAAAAGGACACTAATACTCCCTGCTTTAAGAATCCGGAAGAGGTACAGCACATTTGTGTAGGGAGCCATTCGTGTC
CGATAAAAATTGATTGAACATTTCGTCTCTCTTTATCTATCTGTTTTGAGGATGTTTTATGATATAGTTTGATAATTGCA
CTTATTGTAAAAGTATTATGTCACTTTATGAGTGGGTAATCTGTAATAGTATAATAATATATGAAATGATGGCTTTGAGT
GGATGTTTTTCATGCAGATCGGAAAGAATTTTTTGTTGGACATCAATGGCTTGAGGTAATCTGTTTGTTAGTAAATTTCA
GCGTTTTTGTGTCGGCGAGCACTGAAAAGGTCAATTCTTAGAGAAGTCTGTCGATATTGTTATTGGTGTCCCGTATTTTT
TTGCCTCATAGGTGCCCGATTCCTCCCCCCCCCCTTTTTTTGATCGAAAATCTGCACTGGCAATGTAACCTTGTGCGCAA
AGAATGTAATAATTCCACAGGGCAATCGCATTTGAACTGTCAACACACTTATAAACCTAACGATTGCTACACTCGGTTAT
CAAACAAGTACGAATTAATGGGGCCTTTGCACAATAAGCAGGCACTTTTGTTTATTCTTCTTATTGTGTGTCAGGCAACT
ATTTGGTAGACGCCGGATTTCCACAAGTGGAAAGCTATCTTTCCACCAGTGGAAAGTTTATTTTCCACCAGTGGAAAAAG
AATTTTCCATTGGTGGAAATCTACTTCTCTTTAATGAGTGCCCCTTTGAGACATCAAACGACATGACCGGCAACAGCACT
TGTGCTCCTCCAGCCATCGCCTTGCTCCCCGTGTATGTACCTTGTGCGCCACGCTGCGCCGTCTGATTCACATTGCGTCC
ATACGAGCCGATACCACCTCCGGCTCCAATAATCCATCCGGCTACCATCGGCACACAGTAATAGCCAGCAATACCGATTA
GGAGAAACTCGCTCGAATGAAACCGCAAAACCAATTTAATGCGTCGGCCCCGGGGGCAGCCTGTCAGGGCGATCGCGTTT
GAAAATTTTTAGTCTCTTCCCTCTATAATTTGAATCTCTGACATATGGATTCGCACTTGTTTTGGAAATTGAATGTAGCA
ATCATGAGCTTTAGATGTACGTTAGTGGCTGAAATGCGATTGCCCTGAATCATTCCACTGGGATTTAGGAATATAGACGA
TAATTAATTACCTTTGCGCTCTATTAGAGTCTCAAAAATCATCGTTGAAAGGATTTGATTGTCAAAGAAAGTATAATGAG
AATCACTCTTTTTTCTGTTATGTGTAATTTTTAAAATAAGGCGGTTTTGTCATTGGGGAAATTTTATTCAGATCGAAGTG
AAGACGGGCGGATGTGGGGTATGTTATTGAAGATATTGTTGTGATGTGTAAATTTCAGGGATGGGCAGAAGAGATGATTC
TTTTTCTGTTGCTTTTATTTGCGACCTCAATCCTTTCTTACATTGCTTTGCGTCGATTGTCTCGTATGGTGTATGCTCAA
AGTGTTTTTGATCAAGAAAATGAAAGAACGGTACATAAAGGGGCTATACCCAGGTTAGGTGGTGTCATATTCTTTCCTGT
AATAACATTGGCAGTATCCCTTTTCTTAGCAATAAATAGCGTGCTAAGTATATCCATACACTTTCCTTTAGAAGAATTCT
ATGATCTTCTGTTCCTGTTGCCTGCGATGATTTTACTATATGCTATCGGTGTGATAGATGACTTGGTCGGGCTATCTTAT
CGGCAAAAGTTCAAAGCTCAAATTCTCTCTTCCTCTATTTTGTTCTTATCGGGAGTCGGTCTTTCTGGTTTAGATGGTTT
GTTCTTCATAGAAGAGTTGCCTAAGATCTTACAATATCCGATAGTGGTGTTCTTTTTCCTCATGGTAATCAATAGTATAA
ATCTAATTGATGGAATCGATGGATTGGCTACAAGTCTGGTCCTTCTGGGGATGTTATTTTATATACCATTCTTTATCTAT
GTCAATATGTATTTATATGTAATAATCTGTGTGTCTGTTATTGGTTGCTTGGGAGCTTTTCTTCGGATGAATCTTTATGG
TACAACTGAGAAGCGAACAAAGATTTTCATGGGAGATACAGGTTCTTTGACTTTAGGCCTTCTATTGAGCTTTATGGCCT
TACGCTTGCTTACCCCCATTGCAAATACTGCTTTACCTCTTCCATATGTAGTAGCTCCGCTACTAATTCCTTGTTTCGAT
TTATTCCATGTTTTTGTATTGAGAATTTTATCAAAGAAAAATCCTTTTAAACCTGATAAGAGTCATATTCATCATAGACT
TATGGCTTTGGGATTGACACAGAGACAAACACTGGTTGTCATATTACTATACTCTATCGCGTTCTCTTTGTTTAATATCT
TTGGGTACCCATTTTTTAATATCAATGTGCTGCTTCTGCTGGATATCGTCATATGGATCACATCCAATATGCTTATAGCC
AATCTTTCGCGCAAAAGGGGGTGTGTCTGATTTATATTCGAGCGGCGTTTTATAAATATTCAAAAGAGAGAAGTATCCGG
TTTTCTTGGAATCTTGAAAGAAGATAGACAAAGATATTTCACTACCTATATTACTAAGGTGAGAGATGCGATAAAGATAG
ATACTATACAATTAATGAGAGGTGTGAAACCTTCTTTGGGATAATGGATGCGCGAAATTAATTGTAAATATGACTTGTCG
TAAATACAGGAAATTTTTAAGATAAGGTAAAAATAGAATGAAAAAAGCTTGTTTCATGGGCCTGGGGTATATAGGTCTGC
CAACGGCAATTGTAACTGCCAAAAGTGGAATAGAAGTATTGGGGGTAGATATAAACACCAATATCGTTGCAAAAACCAAT
TCAGGACAATTGCACTTTGTGGAAGCAGGTATGGAAGAGCTTTTACAGGAAGTTATACAAAAAGAAACATTCCGTGCTTC
TACAACACCGGAGGACAGCGATGTTTATCTGGTTGTGGTGCCTACACCCTTCAAGGCCAATCATGAGCCGGACATTACAT
GTGTAGAGGCTGCAACAAGATCAATACTTCCCTTGCTCAAGAAGGGCGATTTATTTATTATCGAATCTACCTCTCCGATA
GGAACAACAGAGCAGATGGCTGATCTAATCTATCGAGAGCGTCCCGAACTTAAAGACCAATTATATATTGCTTATTGTCC
GGAGCGTATCCTTCCCGGTAATGTTATTTATGAACTGGAGCACAACGATCGGGTCATCGGGGGCTTAACCGCAGAAGCGA
CCGAACGAGCAAAAGAGTTCTATGCTCATTTTGTTAAAGGAACCTTGCATGGAACTAATGCTCGTACAGCAGAACTCTGC
AAGCTTACAGAGAATGCTAGCCGAGATGTACAGATCGCGTTTGCCAACGAACTTTCTTTCATTTGTGACAAAGCCGGAAT
CAATGTGTGGGAACTTATCGAACTGGCCAATAAGCATCCAAGGGTGAATATTCTTCAGCCCGGTAGTGGAGTAGGGGGGC
ATTGTATTGCGGTGGATCCGTATTTTATCTCTTCGGCTTTCCCTCTGGAGAGTAAACTGATTGCCGGTGCTCGTGAGATT
AATAATTACAAGGCTTTTTGGTGTGCCGAGAAGATTAGTAGGGCTATACAGGACTTTGGAGTTAAGTATGGTCGTATGCC
AGTGGTAGCCATGATGGGACTTGCTTTTAAACCGGACATCGATGATCTCAGGGAGTCGCCTGCAAAATACATTGCCACTC
GAGTAATGCAGGGGTTGAACAATGCCGAGATCTTGATTGTAGAGCCCAACATTTCGAAGCATAATACTTTCAAGCTAACG
GACTACCGTGATGCCTATGAGCAGGCAGACATTGTCGCCTTCTTAACGGCTCATACTCCTTTCAAGTTCCTCGAATACCG
AACCGACAAAGTCATCCTCGACTTCTGCGGTGTCTTCAAGAAGTAGAATATCAGGCTCTATGCTATCAAATAAAACAATA
GCCAAGAATTTCTTATACTTAATATATAAGAATGCTGGCGGTAATGACTCTCAATCTAATCTATATAAGAGTCTTCGTTA
TGCTAGGATAAGAAGATTATGGGCTTTACCTTTGATGTTCTATGTTTAGAATAGGGTTTGTTGAGACTATGTGTAACGAT
GCTCCCTCATTTACGACTGTGTTTTATTTGCTCAAACTGGGAGTTTCGGAAAAGAAATATGTGAAATCTTGGATACAGAA
GAAAATTAATTATGGTGCCTAGGATATCTGTTATTATACCGGTATACAATGCAGAGAAGTTCTTGAAACATTGTCTTGAT
ACCCTTCTTGCCCAAACATTCAAAGATTTTGAGGTCATCTTGATTGATGACGGTAGTCGAGACCGGAGTTCGAATATTTG
TGATGCTTATGCCTATAAAGATACTCGTGTACACGTATATCATAAGGAGAATGGAGGGGTTAGTGCTGCCAGACAAAAAG
GTTTGGAATTAGCCTCCGGGGCTTATATAATTCATGTAGATGCAGATGATTGGGTCGCTCCTAGCTACCTGGAAGTATTG
TATGAAGAAGCTGTTAGGACAAATGCGGATATAACGATTTGTGACTATATCGAGGTTTATCCGGATAAAAAGGTCTATAA
GGTTCAGAAGCCAACGAGTACCTCTGCAGATGATTTTGTTTTGGATCTCTGTACAAAGCTTCATGGGAGTTGCTGGAATA
AATTAATCAAGGCTTCTGTAATACGAGAAAATAAGATCGATTTCCCGGATGGGATCAATTTGCGAGAGGATAAGTTATTT
AATCTTCATGTAGCCTTATGTTCTTCGACTATTTCTTATGCCCCTAAGGCTTTATATTACTATTTTTGTTCGCATTTAGG
AGGTTCGGCATCCTCTCAGGGGTCACTTGAGACTTCTATGAAGTCATATATTTATGGAAATAATCTGTTTGCTCATTTTT
TATCAAATAAAAGTAATTCAGCATTGCTTACAGCTCAAAGGCGATTTAAATACCCTACAATTGCCTACCTCCTTATTTAT
GAGCAAGATTATGTCTCTCATGTCTCTCAAGAGATTTCAAGCCTATCTTTTACTTATATTCCAGACATTTGGGCTACAAG
TCAAATCTCTGCACTGTATCGACTTACTCTGATATTGAGTACTTTTCTTCCTCTAAAGTTTCTCTATTCCATTATCAAAA
TATATAAATGGCTAACTTGTCGCAAAATACAGGGATAGTTGTATTGGGAATCTTTTCCATTTTTTTCCCTGTCTTACTTC
TCCCGTTTTCATTGCTCCTTTTTCGAAAATCGCATAAGGTGGCTATGTTCTGTTTTATTCTCTTTGCCTTTTATTTTGGC
TGGTTCTATCCGCTGCAGCTGGATCTATTGGTTCATTACGAGAATTTTGTTAGAGTGGCTAAATTTTCTTTTTTTAAGTT
GTATAAAGATCCCGAAACATTATACCTTGGTAAGGAGCTGTACCCCATTCTATTTAAATTCATAGTAGGAAAAATTTCCA
TTGAACCTGCTTTTTTCTCTGCTATCGCATGCTCTCTTTATGCTTCGGCTTTTATGTTCTTTATGCGTGCTTTCCGAAAG
GACTATATTAAGCCGATGACTACTCTACAATATATTCTACTGGCAGCATTGTTTGGCATCGTGGAGTATTATTGGTTTCT
GGGTTTACGGTATTGGACAGGTTTTTTTGTATTTATAGGATTCTATACCCGATACTTGAGAGATAATAATCCTAAATACT
TGATTTTTTCACTCTCTTGTCTGCTCTTTCATTTTGCTCATTTAGCTATCGTACTAGCATTACTCTTAGAGTATATACTG
AGGAAGCGTCTATATGTAATATATCTGCTGGCTGCTGTTGGGTTGGTAGTTCGTTTCCTTGATTGGGATATCCCCTCTTT
GATAGTTCCTTACGTAAGTAAATACGGAGTGCTTAATATTTCTTACACAGATCAGTCCATAGCAGAATCAACGAGGGAGT
ATACACAAGAATATAGGGAGGTTCAGAATCTTGTTTATGCTTGGAGAAATGAAATCTTGTTCTTCGTCGGTATAGTAACA
GCTCGTCTATTGTATCGAAAAACTCGAGATATATCTCTGGTTGAGAATAATTTGTGGAGAATAAGTTGGCTTGTATATGC
AATAGCTAATTTTTCATTTGCCAGTATTGTTCTTAATGACAGGCTGACGAAGGTCGCATGTGTACTATTGTATACTTGTT
TGTGGTGCTTTGTTTCAAGGTTTGCTGCTCAGAGAAAAACTCCTATATCTATTCCTCCTTTTGCTCTACTATTCTTGGGG
GTATGCGTTCTGTTTGGGTTTTTAACCACTTTGGTTTCTCAGAGAGAGAGCTTGCTTTCTCTGTCCTTATGGTTTAATAA
TTGGTTTCTATAGTCTCGCAAAATGAAACAAGGCGTTTTTGTAAATATTCTTTCTATCGGCTGTAATTATAAGCCTGTGC
GAGGAGGGGTTGCTCAGGTATTGGATATATATGATAAGTATATATTCAAGGACTTTCGCTTCATCGCAAACTCCGGTGGA
GGGGGATTCAGAAACCTCCGGATACTCTTGGTCTCGATATGCCGGCTGATCAAACAATTATTGAGCAAAAGAGAGATTAA
GATTGTACATATACATACAGCCTCCTACAATAGCTTCTATCGCTCTGCGATTTTTGTGTCACTCTCCAAACTTCTAGGTC
GCAAGGTAATTCTCCATATCCATGGAGGAGGATTTAAGGACTTCTATAAGACTAATCCTAGGCTTATTAGGAAGATTCTG
GAGATAGCAGATTGTCTGATTGTTTTGTCAGGGTCGTGGAAGAATTTCTTCGAAAGTATTACTAAGAAGCCACTTATTCG
TGTAGTTCCTAATCCTGTGATACTACCGAGCAATGAGGACTTAGGCCGTAGGGAGCATTCTCCTCTTCTTAGGCTTCTTT
TCCTTGGCATATTGGATCAACAGAAAGGAATCTATGATTTGCTTCAAGTTCTGGCTGATCATAAGGAAGAGTTTGAGGGC
AGAGCCCTGCTTAATGTCGGAGGCAATGGTGATGTCGCTACTTTTGAGAATACTGTCAAGAAGATGGGTTTGGAGCAACT
TGTTGCTTTTCATGGCTGGGTATCCGGGGATAAGAAAAAGGAGCTTCTGCTTAACTCAGATGTATTTATTCTGCCCTCGT
ATGCCGAAGGTCTGCCAATGGCTATCCTCGAGGCGATGGCTTATGGGCTTGCTATCGTTTCGACGACAGTCGGGGCTATT
CCGGAGGTCGTGAACGAAGACAATGGTTTTTTGATAACGCCGGGAGATAGGCAGATGCTTGCAGATCTACTTGTCAGTCT
CGTTCCCGGAATTTCTCAAAACTTCCTTTTAGAGAAGCAAAGAGCTGCAAAGGAAATAGCCCAAGGGTATTCTGTCGAAA
ATGTGGCAAGGTGTTTGAACAGAATATATTATGAGATCTAAAAGAAAAAGGTAATGGGAATAGCTGATTATATTAAAACT
AAATTGCCTGAGTTGCCTAATTGGTTTAATCTAATCCTACTTAGAGCCAATGTCTTCGGCCCCTGGGTATACGGCTCTTC
ATACAGAAAGTTTTTCAAAGAACTTAGGGCAATCGATCCAGAGAAATATGTGATAGATATGACCAACTATGCAATAGAAC
ATGTCCCTTATTATCGTAAGAGATATGGTAATCTTAGTATAAAATCGATAGAGGAGTTTCAGCAGAAAATAGCCTTTATC
GACAAAAATGAGGTCATGCAGCATTGGGATGACTTTTGTGTGGATGGTATTGATTGGTCTAAATGCATTGTTGGTACGAC
GGGTGGAACCAGTGGCAAACCTCTAAAGATTGTACAGCCTCAAAATCGCTATGTTCAATCCTTAGCCTTTTGGCACAAAG
AAATGATGGCTTATGGCTGGAATTATCATACTCGAGGTGTCATTCGAAATCATAAGCTCCCTCCTGATAGAGTTTATTCG
ATCAACCCTATATTGAAGGAGGTGATATTTGATGCATTTAGGATGACCGCTTCGTACGCCAAGGATGTTTACAATACCTT
ACGACGCATGAAGGTTTGTTATTTGCATGCTTATCCATCTGCCGCCTATCAGTTTTTGAAGTACTGCTATAACCAGAATT
TAGACCTTTCTTTTTTGAAGTTATGTATCCTGGCTTCTGAAGCTGTAACTTCAGAGCAGAGATATTTTATAGAGTCTCAA
CTCAGGGTCCCTATATATGCCATGTATGGTCATAGTGAGAAGTTGGTTATGGCCGGAACATGCCCCGATTGCAATAGCTA
TCATATCGAAGAGCAATATGGTTATTGGGAATTAGTGAATGAGGATAATGTCCTTATCCAGACTGAGGGAATAAAGGGTG
AGATTGTAGGGACAACATTCTACAATTATTATTTCCCTCTGATTCGTTACAAAACCGGAGACTACACATCATACAAGGAG
GTACACTGTTTTGATGGGGCTTCAGGTCGAGGAGTTTGTGAGATTATAGGGCATTGGACTCGTTCCGTTATTTATCGCGC
AGATGGCTCTGAAACTTCGGCAACTGCATTAAACCTACATGGAGAAGTGTATGAGCATATAGATGGGCTACAGTATATAC
AAAAGGAAAAAGGGGAATTGATCGTTTTGATTATACCCAACGCTCTTTATACAGATAAAGATGAGTCGTATTTGCAGAAA
CATTTTAACGGTGCAATGGGAGTCGGAGCTCGGGTAGTAATTCAGTATGTTCAGAACCTGATCTTTGGCGAAAACGGAAA
GTTTGAGCTGCTGATCAGCCATGTTTAAGACCCTGTTTTGTGAAAGACGTCGATTTTTTAGTCAAATTTGCTACATATCC
TCGGTTTTGTTCCGCCCAAGGTCGGGCCAAGTGCCGGGTTGATTTTTATCCATACTTAATAACTGAAATTAAGCTCTCCA
AGGAAGAGCTTGTCGGTGAGAGTCCGACCATCTCAAGAGGAGTATATACTTGTTTGAAAAATAGTACGTACTATTTGCTT
GAATAGTATATACTATCCGGTGAAATAGTATGTGCTATTTTGCTCAATAGTATATACTATTCGAGAGGTGCGACAAAAAG
ACATGGCAGAGAAAGCATTGAATTACACGCTACATCAGCGAAAAGCTGTTGCCGGAAAGTTCAAGGGGCAGATGGTGCAG
GTTGCCTTGCCTTCGGGCAGAAATCGAGTTAACTTTCGTCATTTCTGCGAACGCGTAGCCAAGGCAACTACATTCACCCA
CCATGAAGTTGCTGCAGTACTTAACTATGCCACAGAAATCGCCAAGGATATTGTTTCGCAGGGCGATATGGTTGAGTTCG
GAGATCTCGGAGTCCTTAAGCCTAGCTTCAAAAGTCAACAGGTGCCGGTGGAAGAGAAATTTTTAGCTGCAAAACACATC
CTAAAACCCGTTGTGACTCTAAAGCCCTCTAAAGAATACTTTACCTTGACGAATGTAGAGTACGAACGCATCGAACCTAA
ACCAAAGAAAGGTCCCAAGGATACTCATAAGCCCGAAACACCTACCACGGGAGGACCATCTCAAGAGGACTCAGGGGGAG
GCTTGTAATTAGTTTTTAGAAGCTCACCCCAGTAGAGATAACGAGTTTTGCTGGGGTGAGTATCTTGCTGTTATTGTTTA
GTAATTATGACCCAATAGATGGGCATCATCAAAACTCCATATTAGGTATGCTTAATGCAATTTATTTTTACCGATTGTCT
CATTGGCTTTATCGTCATCATATCCCGATATTGCCAAAGTTAATCACATTGCTCATCTTCCTCATTTATAATAGCAAGAT
ACCTCCTCAAGCTAAGATAGGCAAGGGATCTAAGTTTGGCTATGGGGGAATAAGTGTTGTGGTACATCATGACTCGGTGA
TTGGGGAGAATTGTAGCATTGGGCAGTTAGTTACGATTGGTGGTGGCAATTCTAAATATCCAGGCGTCCCCACTATTGGG
AATAATGTAAGGATTAGCTGTGGTAGTATTGTTGGGGGTATTACCATAGGAAATAATGTTGTTATCGGAGCACATACCGT
GGTTAATTTCCCTGTCCCGGACAATGCTGTTGTTGTTGGTAATCCTGGTCGTATTGTGCGTATTAAGGAAAGTAAATGTT
AGCATCATTCCTCAAACTTAAAACCTATTGTGAGCAAGAAGGCTTCAAGGGTTGGGATCCGTACGATGGATTGAACTCCA
AGGTCTTTCGAGCTTTACCACTGCTCAAGCAATCAGCACTGTGCCGTCTGATTGTTATTCAGGGATTTAAACGTTGCCCA
ATCAATCTGCGACGTCTCGCCTTAGTCCCCAAGGAGTATAATGCTAAGGGTATCGGACTGTTTTTGCAGGGGTATTGCAA
TCTTTATCGCCTTGTAATGCAGTGGCCGGAGCTGTCCGAACAGCTCGGTTCGGGCGAGAAGCTGCTTTGTCGGATCAAGG
AGCTGGCCGATTTGCTTTTAGAGCTTCGTTCTCCTGGCGACTATAGTGGGGCTTGCAGGGGGTACAATTTCGATTGGCAA
GCTCGTCGATTATTCCTTTTTCCCAAATATACGCCGACGGTTGTAGCCACCAATTTCTGTGCTACGGCTCTGATGGAGGC
CTACGAAATTACGCATGAGCAGCGCTATCTCGATGTAGCTCTCTCGGCAGCTCAATTTGTGATCAAGGATCTGCATCGTA
CTGCTTATAGAGATGGTTTCCTGTTTTCGTATAGTCCTCTGGACGGCAACGATACGGTTTTTAATGCTTCTCTGCTTGGA
GCGCGTCTCTTGAGCTATTGCTATCATTATACCAAGGATGAAGAGTATCGTACACTGGCGCGTCAAACGATCTCTGCTTG
CTGTGCGGCTCAAGCAGAGGATGGTTCGTGGGTCTATGGTATGCTACCCGTGCAGTCATGGATTGATAGCTTCCATACCG
GCTACAATTTGGATGCACTGATCGCCTATCAGGAGTTGACGGGGGACACTTCTTTTGCCGACCATATAGAGCGTGGGTTG
GCGTACTATTTAGAGCATTTCTTCGAGGCGGACGGTACGCCCAAGTATTATCACGATCGCACTTATCCGATCGACATTCA
TTGCCCCGGTCAGCTCTTCGTGTCACTGGCCAGACTTCATCGCTATGACGAACATCGTAAATTGCTGGATCGGGTTATGA
CCTGGACAATCGACAATATGCAGGATAAGAAAGGTTATTTTTACTATCAAATGAAGCCCGGCCTTAGCTCCAAGATTCCT
TACATGAGGTGGAGCAATGCCTTTATGTTTTGTGCAATGTCTTATTATTTATTAGACTAAAACTAATTATCATTATTACT
ATGGACAAGTCTTCCAATTTCATTCCCGAGTTATCGATCATTATTCCCGTTTATAATGTGGAGGATTATTTGCACCGATG
TGTGGATAGTATTCTCTCTCAGGACTATGACGCTTACGAAATCATATTGGTAGATGACGGATCTACCGATAGCAGTGGCT
CGCTCTGCGATGAGCTGGTAAGGCAGCATAAGTGTATAAGGGTGATTCATAAGCCCAATGGTGGTCTCAGCAGTGCCAGA
AATGCAGGGCTGAGAGTAGCTCAGGGTAGGTATATCTGGTTTATAGATTCCGATGATTATATCGCCGAGAAGTGTTTGGA
CAAGATTATGACCCAAATTAAATCGGATGGCTCTGAAATAATCTTTTTCTCTCATATCAGAAGTAATGGAGTATCGACTT
TCGGCTCCCCTGTTGGCAAGTATCATCCCGGCTTTTACACCGGTATGGAAGTGTTGCAAGGTCACTTAGCCTATATGACT
GCCTGGTCTTATGTTTCCTCAAAGTCTTTGTGGGATGAGAACAATCTTTTATTCCTCGAGGGGATAAACTTCGAAGATTT
TGAGATATGGCCCAGATTGCTAAAGACCCTGAAGAAGGGTAGTTTCCTAAAATCCGATATACCACCCTACATTTATTACG
TTCGTCCCGGAAGCATTATGAATCAATCAGACCCAAATAAAAGGTTAAAACAAATACAAGATTACTCTCGTATCGAAAAT
TCTTGGAAAAAGTCATTTGATCTGGTTTCTCCCAAGGCTGATAGCTACGATATGCTTGTACTCAAGGAGGGAACAGCGAC
GCTTCATCGTTTTTTACTGGGGTTTACTCTGATTTCCAATCTTCCTATTCGGACAAAACTGAACTTGTATTTACAGTATA
GAAAAAAAGGTGTTTTTTCCGGATATTATAATGGCCATCGTCGCAATCCATACGTTAGCTTTGGAAGATTGAGAATTTTT
TGGAGTATTATAGGCCGATCTTTTATCTTATACTCTTTCTATTCCATTGTAAGAGATATTTCGAAGAAGTGGAAAAAGTA
ATATTACGACATCGGACAAATAACAATTTCTAAAATATTTTTATGCAGCAGATATTATTAGGGGGAGTGGAGGTGTATCC
CTTTACTTCAGCAGAAGAGCTTATTAGCTATGTATCAGGACATCCTGCCATTTTGGTGGCAATCAATGCAGAGAAAATCC
TGCATGCAACGGATGAACTGAAGGCTATTTACAATCGTAACCTTGGCTATTCGGACGGAGCAGGTGCTGTGCTTGCTCTC
AAAAAGAAGGGCCATCAGAATGCCTGTAAAATAGCCGGTTGCGAGCTTTGGCTTAAGATTATAGAGCAATACAGCCGAGA
GAAAAGTTTTTACCTCGTGGGAGGCAAGCCGGAAGTTATTGAAGAGACAATTCAGAAGCTTAGAGCAGATTTCCCCCGGA
TAAATATAGTGGGATACCGAGATGGCTACCTTAAGGGTAATGATGATGAAACCCTGATTGCAGATATTGCGGAGAAAAAG
CCCGATGTGGTTTTCGTCGCTATGGGTTCTCCCAAGCAAGAACTGCTGATGGAGCGTATGCAAAGGGTACATCCTGAGGC
TATCTATCAAGGATTAGGTGGTAGCTTCGATGTATATACGGGGCGCGTAGAGCGTGCACCGGAGTGGTGGATTCGCCACA
ATCTGGAGTTTGCCTATCGCCTTATCAAGCAGCCCAGTCGCATCAAGCGTCAGATACATTTAGTACGATTCCTGTTTAGA
GTATTAACCAATAGAATATAAATTCCATGAAAAAAGTGATGTTGGTCTTCGGGACAAGACCCGAAGCGATCAAAATGGCT
CCGCTGGTGAAGGAATTTCAAGCGAGAGCTAATGAGTTTGATACCATTGTCTGTGTGACGGGTCAGCATAGAGAGATGCT
CAAGCAAGTGCTGGAGCTATTTGATATCAAGCCCGATTATGACTTGGAGATCATGAAGGAGGGGCAGGATCTCTATGACG
TAACTACACGTGTGCTGTTGGGTATGCGTGAAGTACTCAAGAAGACAAAGCCCGATGTAGTACTCGTACACGGCGATACG
ACTACAAGTACTGCCGCTGCATTGGCTGCCTTCTATCAACAGATTCCGGTAGGACATGTGGAGGCAGGGCTTCGCACGCA
CAACATTTACAGCCCATGGCCGGAAGAGATGAACCGTCAACTCACCGGAAGGATGGCTACCTATCACTTTGCTCCTACGG
AATTGAGTCGGGACAATTTACTTGCAGAAGGAATTGCTACAGATCGTATATTTATTACAGGAAATACAGTAATCGATGCT
CTACAACAAGTCGTTACACGAGTTAAGGGTAATGCCGATTTGCGAAATGAAGTGTCTCGAAAGCTACTTCAATTTGGATA
TGATGTGAATCGTTTAGAGGCTGGGCGTAGACTTGTTCTTATCACAGGGCATCGCAGAGAAAACTTTGGCGAAGGATTCC
TTAATATCTGCCGTGCTATTCAAACTCTTAGCAAGCGTTTCTCGGAGGTAGACTTTGTTTATCCCATGCACCTTAACCCC
AATGTGCGTAAGCCTATTCGCGAGATCTTCGGCGATAACCTTGGAGGCTTGGATAATCTCTTTTTTATTGAGCCGCTGGA
GTACTTGCAGTTTGTTACGCTCATGGATCGTTCGTCCATTGTTCTGACTGATAGTGGAGGTATTCAGGAAGAAGCTCCAG
GGTTAGGCAAACCTGTATTGGTAATGCGAGATACTACGGAGCGTCCCGAAGCAGTGAAAGCAGGAACCGTGAAACTTGTA
GGGACAGATTACAATCAAATCGTCGACAATGTCGAAAAACTACTGACAGACAACGCCGCATATGCCGAAATGAGCAGAGC
CAATAATCCGTACGGTGACGGAAAAGCATGCTCATATATAGCGGATGCTCTTACTCGATGTATTTAGCCGAAGATTGTAG
TATAGAATAGAAGTAATTTTTTCTCGATCCGGTAGTATGCAACCTGAAAAATTTAGGACACTACTGCAATTCTACCCCCT
AATAACAAGCGTTTTCTGAGAAAAACTTCTCTGAAAAGGCTAATTTCCGCTTGAAATCATTGTGCAGAAAAAAAAATCGT
TACTTTTGGCTTGTTCATTTCCTATAGCTCTGAGAGCGAATCTCGTTGCTGTTTGTGTCAGAGAAGATAAACTTGCGGGG
CGGTGATATGATCTAACTAAATTTTTTTGTCTAACTAACTAATCGTGAAAAGATGAACAAGACAGATTTTATTGCAGCTG
TAGCTGAAAAGGCCAACCTCACAAAGGCTGATGCCCAGAGAGCAGTAAATGCATTTGCAGAAGTTGTAACAGAACAGATG
AATGCCGGAGAGAAAATCGCTCTCATCGGATTCGGTACTTTCTCAGTGAGCGAGCGTGCTGCTCGCAAAGGCATTAATCC
TAAGACGAAAAAATCTATTTCTATCCCTGCCCGTAAGGTTGTTCGTTTCAAACCGGGCTCTACTTTGGAACTCAAGTAAT
TCGCGCTATTTCTTAATTATACAACGAAGCTACTACCATCTTACCGTGCAGTAGCTTCGTTGTGTATTATATAATAGTAT
CGAACAGCGAACAGCCTTGCCTTGAGAGAGGGGGAGGGCTGTTCGTTTTCTTTTGGATCGGGCCGATTTGAGGACTGATT
AGGAAATAAATGTTTTATAAGGCAAATCAATAAGATGCAGATGAGAACATTTCGTGTCGTTGCGATCGTTTCGCTGATCT
TTTCTTCTTGGATGACGCTTACGGCGCAAAAGAATAGTTGGTGGGTGGGTGCCCATGCCGGACGCGAGTACTTCAACAAC
ACAAGTGAGGATATGAAGAAAGGATGGAATACCGGAGTAGTCCTGCGCTACTATTTCTCCGATCGAATATATTCTTTGGC
TACAGTCAATTATGGATTCACTTCTTCTTTATCCCCTTCCGGCTATTTCGATGAGCTTGGTAACAGTCCCGATGCGCGCT
TCAGACGCCATAGTATTTTGCCGGCAGTGGGATTGGGGTATGAATTTCTCCAAGGCGATTTTTATTCCTGTTATGCTCAA
GGCGGTGTCGGATACGGAATGGAATACAACTCAGTATCCTATCCACAGGAGTATGATGTTTCTGTAAAGCGTTTTGGCTG
GTTGGCAGAGTTGGGCGGCGATTATTTCCTTCGCGACAATTTGTCACTTGGTATCTCTGTTGCACACCTGCGAGTAGGAT
GGAGAAACAATTGGACGGCCAACATTAAGTTGTCGATTTGTCTTCTTTAGAATCTTTGTAGAGGACGTTTTTTTCGCAAT
TGCAGTTTTTTCAGTACACGTCGCTTTTCTCAACCGTTGAGAAAATCTTCGTCTTGGACGAGGGCGACGCCGTAGATGGC
TGAGAGGCGATCTCGCAGGATGGCGGCATCGTTGCCGCGAAGGCTGACGGTAAGCCTGCAATTCTCGACAAAATCCTGCG
AACGGATGGAGGCTCCGGCATCTTTCACCAGTCGCATCACTTCTCCCAGCAAAGGATATTCGAAGGCGATAGTCAGTTCT
TCATACAGGATCTCTTCCTTCCGGTCGGCTGCTTCGAGGGCTTCGCGAGCCGCTTCGCGATAAGCAACGATAAGACCGCT
CGTGCCCAGCTTGACACCTCCGAAGTAGCGCACCACTGCGACGAATACCTGCGTAAGCCCCAATGAGGTGATCTGCCCGA
GGATGGGTTTGCCGGCAGTCCCCGATGGCTCTCCGTCGTCGTTGGATCGTGTGCGTTCGCCTTTGGTTCCCAGCTTGTAT
GCCCAGCATACATGGCGTGCATCGAAGTAGCGGCGACGCAGATCGGCCACAAGCGACAGGGCCTCCTCTTCCGACTTTAC
AGGATAGGCGAAAGCCAGGAAGCGGCTGCGTTTCTCCGTGTACTGTGCTTCCGATGGAGCACTGATCGTGAGGTAGGAAT
CTTCGGCCATGGTTCAAAGGAGAGCCTCATCTGTACCTTCCTCCCGGGCGGCAAACTTTTCGGACAGGACGGAGAGGAGC
GTACTCATTTGTTTGATACTGGCGAGCGTCTCTTCGCTCACTTCCTTTTTCTGCAAACGCAGGGTCAGCAGACCGTATAT
GGCAGTCAGGCAAGTCTCTATCTCTCCCGTATTGCTCCCTGCACTCTTGGCTCTAAGCTGTACGATGGCAGGGAGCACCT
GATAGTAGAGTCCTTGATAAATCATCTCTTTGGGGTCCGCCATCAGTCGTGAGTGTATCTCTTCCATTTGCATGATGGCT
ATGCGAACGATATTGATATGCCCCTGCTTGCGAACTCCCTCGGTCAGCATCATCTCGACCAGCTCGGCATACCAGCGGTC
TATCTCGGCGGTCGTCTTCGTATCTTGCCGGTATTGGGCAATTACAGTGGCGCGAAGCCGCTGCATATTCAGTTCGTTGG
CACGTATAAGATCCTCTATCTGCCACATGTAGAGGACGTACTCGGCGATATTGTTGCGCCGTTTTTCCCTTGCTATGATC
ATGGTCGTTTGTCTCGGATCAGGCCGTTCAGCAACGTTTCGTCCGCATCGTTGGGTGCAGGCTCTATACCCAACAGCCTG
CATATGAGCGGATAGATGGTGATATTCGGCAGGTTTTCCACCCTACTGCCCGGACGGAAATCGGGCCCGACAGCCCGGAG
TAAAGCCCGCATTTCCGGTGCTTGGTTGTCATAGCCATGTGCCGCTCCCGGACGAACGTCTTCATCTATTGCGAAAAAGA
CGGTGGAGCCTATGTCCGGAATCACGACCAGTTCGCCCAAACGAGGATTGGTGCCACAGCGCAAACGCTTGGGTACCTCC
CCCTTGCGGTAAACCGATATATGTGGAATGGCCCGCAGGATCTCATAGGCTCGCTCGGTATAGGAGGGCTTCGGGTACAA
GTGGGTGAAGGCCCCGGTGGCCATGTAGAGGAAGCTGTCTGCAGGCAGATAATGCGACAGATTGACGCATTTCTCATTTT
CGTACGTGGCCATACCGTGATCGGATACTATGATGAAGTCGGTCTGTGCGGCTATGGGCAGAGAGTCCAACCGCTTGCGG
AAATAGCCGACCACACTGTCCAACCGCTCTACCATTGCCAGTGTCAGCGGGCTTTCGGGCGTTTGGCTGTGTCCGATCAT
ATCCGGCTCCTCGATGTACCACATGAGCAAGCGCGGTCGCTCCTTTTCGGGCAGTCCGAGCCACGCGATGACGGAGTCGG
CGCGGTCACGAAACGGAACGGTGGAGGAGAATTTTTTCCACCGCCACGGCCGATTTCCGTTCACAGCCGTTTCGGATCCT
ACCCAAAAGTAGACACCGGTACGGATGCCTTGGCGTGCGGCCGTATTCCAAACCGGCTCGCCGCCCCAAAATCCGGGGGT
CTCCACGGCTTTTCGGTCGGATATACGAAAAACGCCCAGTAGCGAATCCACAAACTCATTGGCTACGATACCGTGATGAT
CGGGGTAAAGCCCCGTAGCCATGCTGTAATGATTGGGAAATGTAAGCGAGGGGAAGCATGGTTGGAGCGACCCGCTCAAT
CCCTCCTGTGCCATCCGATCCAACGCCGGTGTACGTGCCCGATCGGTATAGTCCGGCCGGAAGCCGTCCAATGACAGGAC
TACGACGTACCGTTCCGACTGCTTAGGTGTTTGTCGGACTGTTCTGCAACCGACATAAGAGAAGGCAAGAAGCAGAAACA
GGATGAAAGGAAATAGAGATAAATGCTGTCTCATTTTTATAAAAATCTTTCGATTTGATGCCGTCAAAGGTAAGGGATTC
CTCTTTCATTACTGTAAGCAGATCGGTTTTTGAGCCGATGATTTTCAGCGTGTCGTCGGGAGTGAAACCATACCATCGGG
AGTAAAAAATCACAGGAATACCCACAGCCGACCCTTCCAACCTCTCCAAAAGCCGCACGACAGATCTTTTTGGTCGGGAA
AATGTCATTGTTCGTCGGGAAATCTGCATTTCGGCCCCGCAATGCAGATTTCCTGTCGGACATTCCCTCTTTCGCCGAAA
GTACCCGTATATCCCTTGCAGAGAGTGAGACTGTCGCACGGCCTTTTCGTCGAATCCTTTTGCCGCAGAGTCGATCCCTT
TATTTGTTGCACATCCGGGCTTCGGCAAATACGACTTCCTTACTCCGTTAATGCTCTCATTTATTTAGAGAATGGGATCG
AGAAAAATAAGAGACACGAACGGAATCTTACCTATCTTCGTCCTGAAATTATGGCAGATCGTAGAAGAACCGATGACAAT
AAGGGTGCGAGAGAGGTGGTATTGCTGCTGAATATCGGCTCGCCGGACAGCCCTGAGGTGAAGGACGTGGCGCGCTACCT
CAATTCTTTTCTGACCGACAGGAGGATCATCACCTTGCCTTTTCTCCTGAGACAGCTACTCGTGAGAGGTATCATCACTC
CTTTCAGAAAGAAAAGTTCGGCACAAAAATATCGGACCGTTTGGGACGAAAGCACCCGGTCTTTCCCCCTCATATCGCAT
ACGAAAGCCATAGCCCGGGCACTGGCACATACGGGCAGAGATGTCCATGTAGCCATGCGCTACGGCAAGCCGACTGTGGC
CGATGTGCTGAAGGAGCTGCCACACGGCCGAAGCCTCGTCGTCCTCCCGCTCTTCCCGCACTACGCCATGAGCAGCTACG
AGACGGCCGTGGAGCATTGCAAGGCCGAAATCCGGCGCCTTTGTCCGAATCTTTCCTTCCGCGTCGTGCAGCCTTTCTAC
GCGCACGAAGCCTATATTCGTGTCCTTGCCGATAACATCAGACCCTATCTGACGAAGCCTTTCGACAAGCTCATCCTTTC
CTATCACGGCATCCCTCGCGATCATTTGGACAAGACCACCCGACAGGCTTTGGACCTCCGGCATCCCGAAGGATGCTGCA
CGGAGGAGGATCCTACGGCAAACGTCTGCTACCGCTATCAGACTTACAGGACGACGGCTCTCATCCGCGAGGCACTCTGC
TTGGCCGAGGAGCAGGTGGAGCAGGTGTTCCAGTCACGTGTAGGCCATACCGAATGGCTGCGCCCCTATTTGATCGAACG
ACTGTCCGCTTGGCCTCAAGAGGAAACAAAACGTATCCTCATAGCCTGCCCCTCCTTCGTGTGCGACTGTCTGGAGAGCC
TCGAAGAAGTAGCCGATCATGGACAAAGCATTTTCAAAAAAGCAGGAGGTGCGGACTTCACTTACATCCCCTGTCTCAAT
AGCGGGGCGAATTGGATCGATGCTCTCCGAAACATTTTAGAGGAATAATACAGCATGCTCAGTTATCATACCGATATACC
GACAGACCTGCCCCTCCTGAGGCAAGCCGTCGAAGCCATCCGCCGGGAAGAATCCGGCGGTGCCGTACCCGACTCCGATC
GGCCGAGGGTGATATACGAGGCGCGCAACCGGCTTTACGCCGTCCGTACCGCACAGGGAGAGCAGGTGGTGAAGAGCTTC
CGAATCCCTATTGCCATTCAGCGCGTGGTCTACTCATTTTTCCGCCCCTCGAAGGCTGCTCGCTCTTATCGCAACGCCAT
ACGGCTGGGGCGATGCGGCATCGGCACTCCGCGACCGTCGGGCTATGCCATCGAACGCGAAAAAGGGCTTCTGTGCAGGA
GCTACTACGTCTGCGAAAGCATGCACGACTGTCGGGATATTCGTCTCTCCATGCAGGGAGTGGAAGGAGGCGAGGCCTTG
CTCCGTGCGCTGGCCGGATTCATCGCCCGAATGCACCGAGCAGGCATTCATCACATTGATTTATCGCCGGGCAACGTACT
GTATCGGACAGACGAGAAAGGCGAGTATTCGTTCTACCTCATAGACCTGAACCGGATGAAGTTCTACGACAAGCCGATTG
AGGGACGGAAAGCCTATGCCAATTTTGCACGTCTGAGCTTTTGTCCGGCAGTGAGCAAGCAGCTTGCCGAATTTTATGCA
GAGGCGCAGGGTTTGAATACGGACGGAGTGGTCGAAGGGGTACAAAGCGAATCGGATCGGTTCTTCCGCAGCAAAGTCCG
CAAGTATGCTCGCAAGGCATTGGTGCGCGAACAAAAGCGAATGAGCCGCTCCGCTTTCCGTCGGGCATATATCCGCTATC
GCTCGGTACGCCTTATCCGAAAACTCACGGGCTGCACCCGTCTCTTCCGTATCGAGAACGATCTGTACACATCCTATCTT
GAAGTGGGCGACCTGCGCCATACACTGAAAAGAGCCGAAGGATATTCCTCGCCGAAAAACGTTCAATAAGAAAAAAGGAA
ACCGAATGAATCGTATAGCTTTTGATGCCAAGAGAATCACATCCAACGCCACCGGGTTGGGCAATTACAGCCGCTTCGTG
GTCGAAGCCTTGGCCGCCTTTCACTCCGAACACCGCTACTACCTCTGTTCTCCCGCGAAGGGCAATCCGGCTCTGTACTC
CGCCTTGCAGCAACGCGAGGGTATAGAATGGCTGCTTCCCGAAGGGCGACGTATGGGAGGAACGTTTTGGCGCAACTTCG
GCGTGGTGCCTCGACTGCAAAAAGAGGGCATCGATCTCTTCCACGGTCTGAGCCACGAATTGCCACTCGGTATATACGGC
AAGGGTATCGCCACGGTGGTAACGATCCACGACTTGATCTTCATTCGCTATCCGCACTATTATAAGCCTGTGGACAGGCT
GCTGTATCGGCTCAAATACGGCCATGCTGCCCGTCGTGCCGACAGGGTGATAGCGATAAGCGAACAGACCAAGCGCGATG
TGATGGAATTTTTCCACGTGCCTGCCGATCGGATCGATGTCGTCTATCAGGGTTGTTCGCCGGCTTTCGGACAGGCTACA
GCGGAGGATGAGTCGAGAGCCGGAGAGCGGTATGCTTTGCCTGAGCGTTACCTGCTCTATGTGGGAAGTATCGAGACAAG
GAAGAACCTCCGACTGGCTGTGGAGGCTTTGGCACATTGCCGTGACCGACATATTCGGCTCGTCGCCGTAGGGAAGCGCA
CGCCGTACTGTGCGGAGGTGCAGCAGTGTGCAGAGCGATTAGGTGTGGCAGACCGGCTCATCATGCTGCATGATGTCCCG
TTTGCCTTCCTGCCGGGTATCTATCGCGGAGCAGAGGTATTCGTCTATCCTTCGCGCTTCGAGGGCTTTGGCATCCCGAT
CGTCGAAGCTTTGGCTTCAGGTGTGCCGGTCGTTGCTGCCACGGGTTCGTGTCTGGAAGAAGCCGGAGGCCCTTCGTCCC
TGTACACCGACCCCGACGATGCCGAAATGATGGCATCCATGCTGGACAGGATCCTCTCCGACAGTTCTCTGCGCGAGAAG
ATGATAGCCGACGGACGTGCCTATATAGAACGTTTTTCGCCCGAAGCCGTAGCCCAATCCCTGATGCATGTGTATGACAA
GGTCTTGCAGGAGAAAGACCTCCGGAGCAAATAACATCTGCGACAACCGAGCAAAAAAGATGAAATGAAAAGAGAGCGTT
GCACGACTGTTAGCGGTGCAACGCTCTCTTCTTATTCTTTCTCCTTGCCCTCTATCGAAAAGCAGAATGAAAAAGGCCGG
CGACAGGATTTACTTCTTCTTGCCCTGATTGGCTACTGCCTCCATCAGCTTTTTGATTTCTTCGGGATCGCCGAGGAAAT
AGTCTTTCACCAGCCGGAGATTGTCGTCAAATTCAAAAACGTAAGGCACGGCTGTCGGGAGGTTCAGGCTGATGATGTCT
TCGTCCGAAATGTTTTTCAGCACCTTGATGATACCACGCAGACTGTTGCCGTGAGCCGCTACCAATACCTCGTCATGCTC
CTTGAGTGTAGGGAATATGGTCTCGTTCCAGTAGGGGAGGATACGATTTACCGTGTCGCAGAGAGCTTCTGTCAGTGGCA
GGTCTTTCTCGCACACACCTTTGTAGCGCGGATCCATGAACGGAGAGCGCGGATCCTCTTTCTCCATAGGCGTAGGGGGA
ACATCGTAGCTGCGACGCCAGATGAGTACCTGTTCATCTCCGTACTTCTCGGCAGTCTCGGCCTTGTTGAGGCCTTGCAG
CATGCCGTAGTGCTTCTCGTTCAGACGCCAGGTCTTCTCCACCGGTATCCAATCCAAGTCCATTACATCGAGGACACCGT
TCAGGGTCTTGACGGCACGTTTGAGATAGGAAGTATAGGCTTTGGTAAACTGAAAGCCTTCTTTCTTCATGAGCTCGCCG
GCTTTCTTGGCTTCTTCAATACCTTTTTCGGACAAATCCACATCTGTCCATCCCGTAAAGCGATTTTCCTTGTTCCACAA
GCTTTCGCCGTGGCGAATCAATACTATTCTTTTCATAATTACACTGTAATCAAAGTCCGGTGCGAAAATAATGATTAAAG
TTCAATGCCATGCTTATGGCAAGAACAGCCGATACAAATAGAAGAAAAACGGCATCAAGGCGCAGAGTCATTCCGTCGAT
CAGGGAAAAATACGAGCCGAAAATCGCCCGGACTGCGAACCAAAAGCTGAAAGGAAGTGGCGTGGGAATTTTTTCGTTCT
CGTGCGGGAATTTTTTCATTCCCGAACCAAAACGAAAAAGTTCCCGAACCACGTTTTTGGGCGTGGAGAACCGACGATTT
TACGAACGCGATGTGAGCAAAGTGTCGATGATGACCTCTGAGGCAGTAGCCCCTCGGGGAGGGAGCAAATAGTCCCGGAT
GAAGACCCGACGCCTATCGGCTACTGGATCGGGCCTACGCTCTGCTATCTTTTGGAGAAACGAATCGATGTCTTCCGCAG
AATCTGCCATATCATGCAACGCGAAGGCCTCTTGGGCAGCTCGGTTGAGCCCGTGAGGAAGGCGTCCGTTCTTCCGCATA
AAGAGGGCCGGACGCCCCACGATCTGATATTCCACGGTGAAAGCACTGCAATCATGTACGAGAGCCGAAGAGCGACAAAA
GAGATCGACATAAGCTCCTTCGGCCAATTCGGCATGAGGCATATCTGCCCATTCCCGGTAGTACCGATCTGTTCGTTCGC
GTCCCCACGATTCCGGAGCATAGAGTTTGGTCTTGAGTATCGGATGTGGTTTGAAAGCAAAGCGCAATCGGCCTTCGTAC
TTCCGTGCCAGTCGGAGGAAGGTATCCGCATAATCGAGGAAATTGGACAGGCTATATCCCCAAGGCTCTATCGAATGGTG
CGGAGCGATGATTACGAGGGGTAGCTCCTCATTATTTTTTTCCGTTCGACTCCTCATTTCGGAGGAGAAAGCATCGAACA
AAGGTGCTCCGCTGACCACTCCGTTGTATCCCCTCACGCGAGAGAGTCGCGAGTAGATGCGAAGGTCTTCTTCCGAAACC
AAAAAGTAGTATCCCAGAAGATTGTGAAACAGGAGGTCGTACCAGTCAGGATACTCTTCGAGGGGATAGCCATAAAGGCT
GTAGCAGGTGAGTATATCGGGGAAGGCCCTCTGGCGAAGGGGCGGTGGCAACTGGATGTCGTAAGGTGTGGTATAGAAAA
TGTAATCCGGTGTAAATTCAGCCCGAATGTCTCTCACCTCTCCATTGTCCCGACAAGCCGGCTGTGGATCGAAGCCTTTG
GCCTGAAAGTGAGCAAGCGTCTTTTGCAGGAGTTCGCCCTGTTCGCCGGCCGGCAGATTGTCCGCCGGACAAACGATGAG
TATAGGCCGAACGCGCGGATGCCGGAGCATGGCAGCAAACAGGGCATCGTATTTCCACATGGAGTCGTACACGGCGAGGA
ATACGACATTGATGGTTTCCTTGCCGCATAGTTTCTTTTTTAGCTCATCGTTGCGCTGCTGTGCTTCGCGAATGAGCCGG
GGCTCTACCGTTAGGCGGCACAGGCGTCGTTTTCCCTCTGTGATGATATACTGCATCCGTTTGGGAGCGAGGGCATAAAG
GCGAGAAGAGAATCGACGTAGTAGGCTCATCGGCGACGGAGATATTTGTCTATGGCTCTATTGAACTCGGGAGACAGGCG
CATGGCATAGACTGCCACAAGTGCCCCTACTCCGATGGGGATGGAACGAAGGGGTATATCGAGCCAGGGAGAATCGACAT
GAGGTATCAAGGCATTGGCACCAAAAAGGAGGGCGAAGAGAGCCAACAGACGGAAAAGGGCCGGAGAAAAGGGCGAAGCA
TGCAGCTTCTGGCTGATCATAAACTGCTGTACGCCATAGCTCAGCAGCGTGGTCAGGAGCGTGGCAATGGCCGCTCCGTT
GATTCCCAAAACAGGGATCAGCCACAGATTGGTGAGCACGGCCAGAATGGTGACGAGGAAAGTATAGTAAAGATTCCAGT
GATAATACTTGGAACAGCTCACGATCGGATTGCCGTAGTTCAGCGAGATTTCGATCATCTTAGCGATTCCCAAATAGAAA
ACCACATATTTGCCGGCGGCATAGAGGTGACCGTTCGGGAGGATGGAGAAGATGCTGTCGATATTGAACCAAATAAGCAA
GAAGATAAGGCCACCGGAAAGAAGCTGATGCAACGAGACGCGCTTGAAGAGTTCGTCGGCTTTGACCAGATCGTTCCGTT
TCATGGCGTCGGCCATCAAGGGAGAAGAGACGCTGAGCAGGGATCTGGAGGGTATTTCCACCACGGCTACCATATAGAAA
GCAATAGAGAAAATACCACCCGAATCCAATCCGCCCTTGTCCAGAGAGCTGACCATGAAGAGATCCAAGCGGCTGCTGAG
CTTGCTGCCTATGCTGGCTACGACATAGAAGAGGGTGTAGCGGAGAAAATTGCGCTTCAGCTCCGGTGTCAGAAAGCCCC
GATTGTGACGGAGATTGACCTTGCCGATTCGCCGGATATAAGCCAACAGCAAGAGCATACATGCGGCATAGGCTGCAATA
AATATGGCGATGAAAACTTCCAGACTGACCCATCGAAAGGCATAGAGCAGATAAACGACGATCAGCATCAGCCTGAGCAC
TACCTCGCGGATCAGCTTGGGCACGGCTATTCGCATCAGTTGTGTGGCGTAGAGTTCGAAGACAGACCAAAAGAGCATGA
AGACGAACAAGGGGACGATACTATAGTAAAAGTCCACCAGTTCGGGGCTATTGCGACTGAACATGGTCACGAAGGGGCCT
TTGGCCAGCAGCATCAAAAGGGTCATAAGTACTCCTCCGATAAGGGCTATCGCCATCATGTAGTAGAAGTAACCATTGTC
TCGAACTCCATCGGGGGAGGCTTCTCCGCTCTCACTATGGAAGTAGGGGTAGAATCGGAAGGCAGAGGAGTTAAGCCCGA
GGAGTGCAAAACTGCTGATCAGCGTAGCGGCTTCGACGATATTACGGGTCAGACCGACTTCCTTGGGGGTAAGAAATTCG
GTGATAATAAGGAAAGTGGTCAGGAAGCCGATGAAAGCACCTGCATAGCTGACGAGGGTTCCTTTGATACTCTGGCGTTC
GACAATCCCCATAGCTCGTCCCGTCCGAAATTACAAGGCCTGAGCAAGCAGCGTGGCCACAAGCATATAGATCATCATCC
CGATGAGGTCATTCGTAATGGTGATAAAGGGGCCGGTGGCTATGGCCGGGTCTATCTTCAATCGATCCAGCAGCATCGGC
ACCATAGTCCCGAATATGCTGGCGAACAATACGACGGAAAAGAGGCTGATGGAGACGGCAGACATGACGAGGACGTCACC
GAGGAAAAAGTAGTTGAACAGGAAGACGACAAGGCTGATGATAGAGGCATTGATCAGGGCTACGACGACTTCCTTGGCTA
TGAGACTCCAGAGCTTGGCCTGCTTCAGACTATTGTTTGCCAGCCCCTGTACCACGATGGCCGAAGACTGGATGCCCACA
TTGCCGCCTGTGCCGCCAATGAGCGGAATGAAGAGGGCCATCTTGGGATTGGCGGCAAAGAGGGAGTCGAATCCTCCCAA
GAGGATGGAGTTGGCCAGTCCTCCCGCCATGCCGATGAGAAGCCACGGCAGGCGTGCTGCGGTCTGCATATAGACCTTAT
CCGATGCTTCTATATCTTGCGAAATACCCGATGCAAGCTGATAGTCGCGCTCGTGCTGTTCGCGAATTTCGTCGATCACA
TCGTCGATGGTGATCCGGCCTACCAAACGACCGATACTGTCCACCACCGGCAGAGCCACGAGGTCGTACTTCTCTATCTT
CTCCGCGACTTCTTCGATCGGGTCATTGTCTTTGACGGAAATAGGCTCGGTCTTCATCACATACTTGATCTTGGAAGCGG
AAGGGCTGGTGATCAGTTTCTTCAGTGGCAGCACTCCTTTGAGCCGTTCTTCATCGTCGATGACATAGACGTAGTATATC
TCGTCCACATCCTCTGCCTGCAAACGCATCTCTTCGATACATTTGGGCATACTCCAGTTCTCATTGACGATTATCATCTC
GGTACCCATGAGGCTACCGGCTGTATCGTCTTCGTACTTGAGCAGATCGATAATATCTCCGGCCTGCTCTATATCGGTCA
CCTGACTGAGAATCTCGTCTTGCTGGTCTTCGTCCAGCTCACGAATCAGCTCGGCCGCATCGTCGGTCTCCATGTTGCCG
ACAAATTTTCCGGCGATGGTCTCGGAAGGAATCCTTTCGAGGACCTTGTTTCGCTCATCTTCATCCAGCTCCAAGAGTAC
GAGACCGGCCTTTTCTCCATCGAGCAGGAGGTAGAGGTAGACAGCCTCGTCCAGATCCAGCTCGTCATAGAGAGCCGCAA
TATCCTCGGGGTGGAGCTTGCTCATCAGGTCGAGAGCATCCGCATCGCGCTTTTGGTCGATGATCTCGCGAAGATTGTGA
AGATATTCTTTCGTGAAGTCCATAAGAATTCGTTAATCAGGGGGGATGAAAATGCTATTGCTGCAACAGGAGTGTAAGTG
CGATGAAATCATCCGGAGACAACTGCTCCGGTCGCTTCGAGAAAACGGGTTCGTCGAAACGATCGAAACCGGCCGGCAAG
ATACCGCGAAGAGAGTTCCTAAGCGTTTTCCGACGCTGTCCGAAAGCTGTTTTCACCACTGTTTTCAAGGCTTTCTCGCT
ACATGGAAGTTCCTTGCGGTCATTGCGTGTCAGACGTATTACACCGCTCTGCACTTTGGGCGGGGGGTCGAAAACGGAAG
CGTCTACGGTGAAGAGGTATTCGATATTGTACCAAAGCTGCAATAACACGCTCAATATGCCGTAATCTTTTTTCCCGGGA
GGCGATGCAAGTCGCATAGCCACTTCGCGCTGCAGCATCCCCGAACAACAGGGAATCTGCTCGCGAACGTCCAACAGGCG
GAAGAAAATCTGGCTGGAGATATTGTAGGGATAATTGCCTATCAGGCAGTATTGTCGTCCTCCGGGGAACAGCTCCGACA
AAGGATAGTGCAGAAAATCGCCCTCTATGATCCGATCGGAAAGTTCGGGAAACTCTTCTCGCAAATAGCTGACGGATTCA
CCGTCGATCTCTATGACGCGAACATCATGCCCCTTGCGAAGTAAGAACTGCGTAAGCACTCCCATACCCGGCCCGATCTC
CAGTACAGGCAATGCTTTATGCTCGGAGAGGGTGTCGGCTATTCGCTCTGCAATACTCAGATCGCGAAGGAAGTGTTGCC
CCAGTGCCTTCTTGGCTTTTACTCGCATCATGAAATATAAATTCTTTATATTTGCGTTGTTTAGAAAATGCTAAGGTACG
ATATTTTGATTGTTATTTTAATGGGATCGTACTAAGGGTAATCTAAATAGCAAAATGATTTGTCAAGATAAGAGCAACTA
AATGACTAATAATATAGGGCAAGAAATAATGCCCGCGGATAAGTCTGACAGATGGAAATCAGTAGCTAAGGTCATTATTC
CTCTCGCCATAGGCGGTCTGCTCCTCTGGTTAGTGTACCGCAAAATGGATTTCTCCGCCATCGGCAAGATCGTCCGCGAC
GGTGTCAATTACTACATCATAGCTTTCTCTCTCTTGTTCGGATTGGCCGCCAACTGTATACGCGGCCTGCGCTGGCAACT
CCTCATAGAGCCTTTGGCTTCTCCTCATCCACGGAAAATCAATGCCATTCTGACTACTTTGGGCAATTACACGGTCAATA
TGGCTCTGCCCCGTGCCGGAGAATTTTGGCGATGCGCGGAAGAAAGCCGCTACGAGAAAATACCTTTCCCCCAACTCCTC
GGTACGCTTTTTATGGACAGGATCATGGACTTGGTGATGGTCGGACTTATCACATTGAGTATCATGATGGGCTTTCAAGG
GTTTTTCTCCGCTTTTTTCGCTCGCAATCCACAACTGACACAAGGCTTTTTTACCATTTTCAGTTCCATCTGGCTATACG
TTGCTGTTGTAGGTATCGGGCTACTTTTCTTCTTGCTCTATAAATACCTCTCACACGTAGGCCCCATTCGCAAAGTAGCA
GCACTCATCGGTAGGATACTGGAGGGGCTTCGCTCTATCTGGCATATGGAGCACAAGTGGCTCTTCATCTTATATTCCAT
CCTCTTGTGGGTAGGATATTTCTTTTACTTCTACACCACATTCTTTGCTTTCGACTTTACACGATCGTTGGGGATGGGAG
TGGGGTTGATCAGCTTCGCCATGAGCAGCATAGCCGTAGCCGTACCCGTACAGGGGGGCGTAGGGCCGTGGCACTTCATG
GTTATTGCTACTCTTGTGGCTTTCGGCGTGACGAAAGAAGATGCCGGAGCATTTGCCTTGGTGGTACACACGACTCAAAC
CGTTTGGACTACGGCCGTCGGGTTCGTGGCTATCGGCTTGCTTCCTTTTGTCAATAAGAAATACGATCGCATAAAACAGT
CAAACAATTAACAACAATCATCCAAAACACTTTTCACAGTTATGTCAACAGAGATCAAAACCCTCAAACCACAAGCTGTC
TGGGAGTACTTCTACGACCTGACACAAATACCCCGACCTACCGGACAGATGGACGAGGTGACCAAGTACGTATTCGACTT
CGGTAAGAGGCTTGGTTTGGAGACCGAGCAGGACGAGGTGGGCAATGTCATCATTCGCAAGCCAGCCACACCGGGCATGG
AAAACAAACCGATCGTGACCCTCCAATCGCACTTGGATATGGTGCCTCAAAAGAATTCGGACATCGATCATGATTTCACC
AAAGACCCCATCGATGCATATATCGACGGAGAGTGGGTGAAAGCTCGAGGCACTACTCTGGGAGCCGATAACGGTATCGG
AGTGGCTTATGCCATGGCAGCTATGGCAGACCCAACGCTCAAACATGGTCCGCTGGAAGCTCTTTTCACTATCAACGAAG
AAGTGGGAATGGACGGTGCCAATGGTCTCAAGCCCGGGTTCTCTCGTGGTGACATCCTGCTCAATATAGATTCGGAGGAA
GAAGGCAAGCTTTTCGTAGGCTGTGCGGGAGGTATTGATGTCAATGTCACGCTCGAATATAAGGAGGAAGAGCTGGTTTC
GGACGAAGAAATAGGCGTAAAGATATCTTTGACAGGACTCAAAGGCGGACATTCGGGTGTCGATATTCACCTCGGACGTG
CCAATGCCAATAAACTGATGTTCAGATTCTTGAAAGAGGCTGTAGGATTCTATGGTGCTCGCTTGGCATGGGTAGAGGGA
GGATCGCTCCGCAATGCTATTCCGCGCGAAGCGTTTGCCGTTATCACCATTCAGGAAGAAGAGGCCGAAGCTGTCTGGGA
ACTGGTATCCGACTACCAGGATTTGTTCCGTAAGGAATTCAGCGGCATAGAGGAAAACATCAAGTTCGAGGCAAGTCGTA
TCGAATGTCCCCGAATGATTATTCCCGAAGAGATCCAAGACTGTCTGATCAATGCCGTGGAAGCCTGCGTCAATGGCCCG
CAGTCCATGCTCCAAGACTTCCCCGGTACGGTAGAGTCATCATCCAATCTGGCGTTGATCACGGCTAAGGAAGGAGCAAT
CTCCGTACGTTTCCTGGTGCGTAGCTCTTCCGAATCGCGCAAGATGTGGGTAGCATCGGCCATCGAGAGCGTTTTCTCAT
TGGCAGGAGCACGAGTGGAATTCGACGCCTCGTACAACGGCTGGCAACCTAATATCCGGTCGCACATTCTCGATGTGATG
AGCAAAGTCTTCGAAGAGTATTACGGCCAAAAGCCCGAAGTACAGGTGATGCATGCCGGTCTGGAATGCGGTATCATCCA
AGGCGTAATGCCGGATATGGACATGATCTCGGTAGGTCCCGAACTCCAATCGCCGCACTCTCCGGACGAAAGGATTCATA
TCGAATCCGTAGCTCGCACATGGGAAGTACTGGTAAAAGTACTGGAGCGAGTGTAAGGAGTAGAAGTCGAGTTCGGAGGT
ATCTGCTATCGTTTTTAGGGATAGGTCTTACGAATTAAAGAGGTGAAACAGAACAATCGGAATTATAATCAAAACAATAA
CGAAACAGAGATGAAAGCATTTGTATTCCCCGGTCAGGGAGCACAGTTTGTAGGAATGGGAAAAGACCTGTACGAACAGA
ACCCCGAGGCCAAAGCATATTTTGAAAAAGCCAATGAGATATTAGGCTTTCGCATTACGGACATCCTCTTCAACGGCACG
GCAGAGGAGCTGAAACAAACCAAAGTGACCCAGCCGGCGATCTTCCTCCACTCGGTGATTCTGGCCAAGACGATGGGCGA
AGACTTCCGTCCCGATATGGTGGCAGGCCACTCGCTCGGAGAGTTTTCGGCATTGGTCGCAGCAGGTGCCATGACCTTCG
AAGATGGTCTTCGTCTCGTATCGAAACGTGCCATGGCCATGCAGAAAGCATGCGAAGTACGCCCCTCGACTATGGCGGCT
GTACTGGGTCTGCCTGATGAAAAGGTGGAAGAAATCTGTGCCCAAGTGACCGATGAAGTTGTCGTACCGGCCAACTACAA
CTGCCCGGGACAGATCGTTATATCCGGTTCGGTAGAAGGAGTGGACAGAGCTTGCGAACTGCTCAAGGAAGCCGGAGCCA
AGCGTGCTCTTAAGCTCGCTGTCGGTGGAGCATTCCATTCCCCTCTGATGGAACCGGCTCGTGAAGAGCTGGCAAAAGCC
ATCGAAGAGACTACGATCAGTCAGCCGATCTGCCCCATCTATCAGAACGTAACGGCTTCTGCCGTCACTGATCCGGCAGA
GATTAAAAAGAACCTGATAGCACAGCTGACGGCACCGGTTCGCTGGACACAGAGTGTGCTGAATATGACAGCCGATGGTG
CCGACCACTTTATGGAGTTAGGCCCCGGAAATGTATTGCAGGGTTTGGTGAAGAAAATTACTCCTGAAGCGACAACGGAA
GGACGTCAGTAATCAGGTCTTAAGACCCTTTAAGAGAAACGGTGTGCCGAGATCGCCCAAACAGCGACTCCGGCACACCG
CTTTTTTATTGCTCGCAGGCTTATACGACTACCTTTTTCTCCGGATGCTCCTTGTCATTCGTCTTGGAGAAGATAGGCGG
TTCGGGTCTATTCGGAAGAGGGAGGCGGAGGATTATTTCCTCCTGCGGGACTTTCGCTTGGCACTGTACTTGCTCTTTTT
CTTGGTGCCGGAAGCCGAACTTTTAGTGATTTGCAGCCTCTGACCGGGCTTGACGGAGGAGGACTTCAAGCCGTTTGCCC
TCTTAATGGCTGCTACCGTAGTGCCATAACGTTTGGCGATGGACAAGAGCGTCTCACCTTGCTTGACATTATGGAAGATG
GCGGTTCGTCCCGATCCTCCCGAGTGTTGTCCGCCTTGCTCAGGGAAATCCGATACCGAAGCCTCCAAGTCGGGGGAATA
AAGCGAATCGCGAACCTTGTCCAATTTCTTGATGAAAGCGACGGGAAGGCGTAGTCGGCACAGCTGGGTATTACCGGGGA
TGATCCCCCTTTTGTATTGAGGGTTGAGCAGTTGCAATTCGTCGTTGCTCACACCGGACAATAGACGAATGCGATCGAAA
GATACTTGTCGGGACAGCATGATCGTATCCGTAGCCAAAGGAACGCCTGTCTCTCCGGCACAGATCTCATGTTCGATATG
GTAGTGCATGGCATAGTATGCACCGATGAAGAGCGGGATGTAGTTCCGCGTTTCGCGAGGAAGGTAGGGATAGATCTCCC
AGAAGTCGGTCTTGCCACCGGACATTCGGATGGCTTTGTTCACATTGCCGAGTCCGCAGTTATAAGCCGCGATGCAGAGG
AGCCAGTCGCGATAGAGGTCGTACATGTCCTTGAAGTAGCGGCAGGCAGCCTCTGTACTTTTCTGCAGATCCAGCCGTTC
GTCGACGAGGCTGTTTATAGTGAGTCCGTATATCTTGCCCGTAGCCAGCATGAACTGCCAGATACCGGCTGCTCCGGCCG
GCGATACTGCCGTAGGGTTGAGAGCCGACTCCACGATGGTCAGGTACTTCAGCTCGATCGGGAGGTTATGACGGTCGAGT
GTCTCTTCGATCTGAGGGAAATACAGGTCGGCCAGAGAGAGCATATAGCGGACAAGGCGACGACGTTCCTCGGTGTAGAG
CTTGATGCACTGCTTGACGGCAGGGTTGAATTGTATGGGAACAGCCGATGGCAGGGCGGAAAGTCGCCGGATGTACACGG
AGTCCGATGTATAAGGACCCGTATCGGAATTGACGCACGGACGCTCGCCACGTTTTGTCTTGGTGGAATATCCTTTATGC
CAAGTGCGGAGGAGTCTCTCCAAATCCTTGTCCAAGGAAGAAGAGGGCAGGAGGCGACGGGCTGCATCGCGAAGCTCTTG
GGTAGAGTCTGCCGGGGTGTAACGACCTATGGCATAGGACGATCGGACCGGCAGAAAGGCCAGAAAGGCAATGAGGGCAG
GGAGGAGGCAGTATTTCATCCGGAGCATAAGGAGAGGTCAAAAAGTGAAACCGCAGCTAACTCCATAACGGAAAAAGCCG
GACTTATCGTCTGTGCCCACCATCGGACTGAAATGAAAAGAGAGGTCGGGAGAGATGTTGAAATCGAACAATTCGGCATC
CACATAGGCATCCAACATCGTCAGGAAGTAGACGCCGAGGGTAATGATGATACTCAAATCCCTGTTGCGACGGTAGTACT
CCGTGCCGCGCTTGAGACGAGCTTTGAGCTGCTCGCTATTGACATAATCGGCAGGATCGGCTCCGTAGGGGAGGAAGTTG
TGCCAAGCCGTTTGCGACGGATCGCCGCCCATGAAGTCGGCATAGGCTTTGCGATACTCGGTGTACGTCTTGTTGTTCCA
CAGGATGGCATAAGTGCATCCGGTGAATGCGCCCCATACGATCGGCAGCTTCCAGTACTTGCGATTGTAGATCTGACCCG
ACCCCGGCAGGAGGGCCGAGTAGAGGAGTGCACGGGTGGGATTGGGTTTCCACGCCTTGGCTGTCCGGAGGTCTCGGGGG
GATGCTGTAGAGGCCGGCGGGGAAAGCGTCTGCACTCGGAGCGTATCGGGGAGCTTCGTGGCCGCCGAATCGGCCGCACT
CGCCGCCGGCCGCCCGATACTGTCGGGGACGACGCTCTGTGCCGCTGCCTGAGAAAGACAAAGGCAGAGGAACAAAACGA
CAATTCTCCAACGACTTCCGGACATGACGGCTACGGTGTGAGGATTAGCGGATACGCTCGAGCAGGGCCATGATTCGCTC
CAGCTCTTCTTCCGATGCGAAGGGAATGGTCAGCTTGCCTTTGCCCTTGGCGTCGCAGTCGAGCTTGACTTTCGTCCGGA
AGAATCGGGACAACTGCCCCGTGAGCAGGCGGTATTCTTCCGGCAGAGACTGCTTGGTTTTCTTCTGCTTGGCGGGCGAA
TCGGCACCTTCTTCGCGGTAGTGCGCCGCCAGACTTTCGACGGCACGTACACTCAGTCCCTGCCTGATGATCTCGGCATA
GAGGGCAAGCTGATGCTCGGGATCGGGGATACTGAGCAAGGCGCGGGCATGCCCCATATCTATTTTCTTTTGGGTCAGAC
CTATCTGTATCTCGCCCGGGAGCTTGAGGAGGCGCAGGTAGTTGCTGATCGTGGTGCGCTTCTTGCCCACTCGGGTGCTG
AGTTCCTCCTGTGTGAGGTCGTACGTCTCTATGAGCTTCTGGTAGGCCAGAGAGATTTCGATGGCGTTGAGGTCTTCGCG
CTGGATGTTTTCGATCAGTGCCATCTCCATCACATGTTCGTCCTCTTCCGTCTTGATGTATGCCGGCAGGGTGGTCATAC
CGGCCATTCGGGCCGCACGCCAGCGGCGTTCTCCGGAGATGATCATATAGTCGCCGGCGGACTTCTTCAGTAGTGTGATG
GGCTGTACCAATCCTATCGAACGGAGCGAAGCGGCCAGTTCTTTCAGGGACTCCTCCTCGAAAGTCCGGCGCGGTTGATC
GGGATTGGGGTATATATCGCTGATGGCCACTTCGCTGATGGAAGAAGACCCTATGACCTCCGCATCGAGGAGGGAGTCCA
GGCCGCGACCGAGCGTTTTCTTCGTATGCTTCATATGAGAGTCAGGCTCCTTTCTGTTTGTGCTTTTTGATCAGCTCGGC
CGCCAGCTGCATATGATTGACCGCTCCGCGGCTATCGGCATCGTACAGCAGTGCCGGAATACCGTGGCTGGGGGCCTCGC
TTAGTTTGATGTTGCGCTGGATGACCGTATCGAAGACCAGCTCGCGGAAGTGCTTCTTGACCTCTTCGTATATCTGATTG
GCCAGTCGCAGGCGGCTGTCGTACATGGTCAGCAGGAAACCTTCTATCTCCAGTGTGGGATTGAGCTTGCTTTTGATGAT
ACGGATCGTATTGAGCAGCTTGCTGATCCCTTCGAGAGCGAAGTATTCGCACTGCACGGGGATGATGACGGAATGCGCCG
CCACGAGGGCGTTGACCGTGATAAGGCCCAGCGAGGGGGAGCAGTCGATGAGGACGTAGTCGTACCGATCGGCTATGCCG
CTTAGCAGACGGCGCATCACTTTCTCGCGCTCCGGCAGGTTGAGCATCTCGATCTCTGCACCGACCAGATCGATATGCGA
AGGGATAATGTCCAGCCCCTCCACGGGAGTCGGCTGCACAGCTTCGGCCACCGGCAGATTGCACACGAGACATTCGTATA
CGGTGTTCTGCAGGGAGGCGATGTCCACGCCCAATCCGGAGGAAGCATTGGCTTGCGGATCGGCGTCGACCACCAATACT
TTCTTCTCCAAGGTAGCGAGCGAAGCTGCCAGATTGATAGTCGTTGTAGTCTTGCCTACACCGCCTTTCTGATTGGCCAG
AGCGATTATTTTACCCATATTTCAAGAATATCAATGCGCCAAAACTACGTATTTTCGATCTACTAACGTGGCACAGACGT
GGAACATTGTATTACAACTGTTGAAAACTCCTCTATATTGTTGATAAAGGCTACACTATATATATAGTAGGGAAACGCCC
CACGGGAAGGAACGCCCCGGCTCCTTGTCGGAGGGGGAAGGGACGGACGCCATCCCCCCTCTCGCCATGACGGTCAGCCG
CGAAGGAAACGCTCCGTAAGGCCGGAGAAAGCGTCGATCCGCCGATCCCGGAAGAACGGCCACCAGCGGCGTACCTGCTC
GGTCCGGGAGGGATCTATATCCACTACCTCCACCGCCTCTTCCGTTGCGCTCAGCTCGGCCAGCAGTTCGCCCTGCGGTC
CGGCTACGAATCCGGAGCCCCAGAACGTGATGCCACTGGTGCGGCCTGAAGGGTCTGCCTCGTGGCCGACCCTGTTCACC
GCCACTACGGGAATACCGTTGGCCACGGCATGTCCGCGCTGTACGATCTGCCACGCCTGACGTTGGCGGAGCTGCTCGGC
AGGCAGGTCCGTACTCTCGGTACCGATGGCCGTGGGGTAAATGAGTATATCGGCGCCCTGCAAGGCCATCAGTCGCGCCG
CTTCGGGATACCACTGATCCCAGCAAACCAGTACGCCGAGGCATCCGACGGACGTCGGGATGGGGGTAAAGCCCAAGTCG
CCGGGCGTGAAATAGAACTTTTCGTAATAGGCAGGGTCATCGGGGATGTGCATCTTGCGATACTTCCCTGCGATAGTGCC
GTCCCGCTCCAGCACGACGGCCGTATTGTGGTAAAGCCCGGGAGCGCGCTTCTCGAAGAGGGAGAGCACCAGCACGACGC
CGGCTTCGCGGGCGATGGTGCCGAAGAAATCGGTACTCGGTCCCGGGATGGTCTCTGCCCGGTCGAACACCTGCACGTCT
TCCGTCTGGCAGAAATAAAGCCCGTTGTGCAGTTCCGGGAGTACGACCAGCTCGGCACCGCGTCGGGCGGCTTCGCGGAT
CTTCGCTGCCAGCCGCTCCCGGTTCGAGCAGACGTCCGCCGTGTTGGCTTGCTGAATGAGTGCTACTTTCATAGTTCTTT
GCTGTGGAATTAGCGTATGAATCCTTGGGGGTACTGCATCGTGACGCAGTGGAGACTGCCATGCTGCTTGACGAGCGGAC
GGCAGTCGATGCCGATGACCTCTCTATCGGGAAACAGCCCCTGCATCACCGAGAGGGCGACGGCATCGAGGTGCGAATCG
TAGGTGGGCACGAGTACTGCCCCGTTGATGATGAGGAAATTGGCATAGGTGGCGGGCAGCCTGTCCGCTCCGTCGTACAG
AGCTTCCGCCATGGGCAGCGGCACGAGCCGGTACGGCTGTCCGTCCGGGCGGCGCAGCTCCTTCAGCTCCTGCTCCATGG
CCGTGAGGTCGGAGTAGTGCTCGTCCGAGGGATCTTCCGAGCGGACATAGACGATGGTACGGGTATCGACGAACCGCGCC
AACGTGTCGATGTGCCCGTCGGTGTCGTCGCCGGCCAAGGCTCCGTGGCGGAGCGAGAGTACACGGCTGACGCCGAGGCT
CTCTTTCAGCGTGTCGATAATGGCCGTGCGGCTCAGGCCGGCATTGCGGTTCGGCTCGAAGAGGCAGCTGTCCGTGGTCA
GCAAAGTACCTTCGCCATCCGTCTCCAGTGCTCCTCCTTCGAGGACGAAGGCGAGGCGATTGTCCAGGGTAACTTCTTCG
GCGAACAGGCCCAGCGCATGGAGCCGTCTCGTGATGAGGTTGTCGTGATGGGCGGCAAACTTCATGCCCCAGCCGTTGAA
GGCGAAGTCGGCTATCATCGGACGGCCGTCGGCGAGGAGGGAAATGCCTCCGTGGTCGCGCGCCCATGTATCGTTCGAGG
GCAGCTCGAAGCAGTAGAGCCGGTGGTGCAGCTCGGGAGGCAGCAGGCCGAACACCCGCTTGCGATCGGGGCAAACGACT
ATCAGTCGCTCGTGGCGGAGTATGGCGGTGGCTATGCGGACGAAGCAGGTTTCCACCTCGTCGAGCATATACGCCCAGTC
GGTTCGGTCGTGAGGCCAGGTCAATTGTACGGCCTCTTGCGGTGCCCATTCGGGCAGGAATAGTCTCTTTGTCATCTCTC
TTGTCTTCTGCCAAAAGGTCGGGTCTGTCAAAACGTCTAGACGTTTTTGTCGGAACGTCTAGACGTTTTTTCGGGTACGT
CCGTCCGTTCCGTTCGTAAGGGCTTGTCGTGCCCCTCGGAGGCTCTGTCTGTTCCGCCCCTTGTGTCTTGTCCCGGGGCG
TGCGGCGAGCGGCACCCTGCCAAACAAAACGTCTTTGCCCTCAAGCCTCGGCTCAAAGACAAAGACGTCTGTCGATCCCC
GTATCTCCTGCAAGGGATATGGAAGGGGCCGGTCCTCCTTATTGTGCCTGCCCCTCCTCGGGAGTGGCTTCTCCTGTCGC
GGGCCGGGCGGATTCCGTAGCAGCGGCATCTCCACCGAAGTTGATCACTGCAGAGTTCTTTTCTTCCTTCACCTTCTTGT
CCAGGGTTTCCTTCAGGACGTTTTGGCTCTCATCGACCTTTCCCGTGTGGAGGAAGTGAGTAGAAACGATGGCCAGAACG
GCAATGATACCGGCCGACCACCAAGTGGCCTTCTCGAGGAAATCGGTAGTCTTGCGGACGCCCATGATCTGATTGCTGGA
TGCGAAGCCGGCTGCCAGGCCGCCCCCTTTGGAGTTCTGTACCACTACGACCAGAATAAGGAAGAGCGATATGAGCAGGA
TGAGAATAGTCAGTACGATGTACATCTTTATATTTTGTTTTTGTCGTTAATAATCAACTTTTCTAAGAATCGAATTTGAT
CCGCAAAGTAAAGGTTTTTTTCCGGATAATTCAAACTGATGGTCTTTATTATCCTCAGTGCCTTATCGTAACGTCCCTGC
TTGATGTATATACGTGCGAGGGTCTCGGTGAAGAGCCCTTCGTCCAGCTCGTCCGCCGGGGCGATCGGGGCCGGATCTTT
CTCTGCCGGAGGTGCGCTCTCGGCCGGTGTGCCGGCTGCCTGCACGGACAAGACCGGCATGCTGCGGGACGGTTCGGCCT
GATCGGCCGGCGACGTGGCGGCGAAGTAGTCCGAAGCCGAGGGGATACCGCTCGCTCCTCCGTAAGAAATCTCCGAAGGC
AGGTCGGCTCCGCTTCGGGTCATTTCGTCGAGGAAGTCATCGATGAGCGAGAAGGCGTCCGGCTCCTTTTCGGCCGAGGC
GGGTTGCAGCTGCTCCGGATGCGTATATTGCTCCACGAGCAGGTACAGCTTGCGCCTGTCCGGCAGATAGGGTGCCAGCC
GGCGCAGCTCCGAAGCATAGCGCACGTCCTGCACCACATACATATTATATAGGTATAGGAAGACGAAGGTGGAGCAGTAG
GGATAGGCCTCGTACAGGGCTTTCATCTCGGGCAGCGTGTCAGCCGAAAGCCGCGAGGGGTGCTCCATGTAGGCGTACAG
ATCGTTAGTCGTCATGGTGGGGGAGGATTACCAGTTCTCTACCGTAGCGTTATACACCTGCTTCACCAAGTCGTCGACCA
TATTGGCCAGCAGGGCGTCTTGTACGTCCACCAGCTGCTCGCTGCTGTCGAAGTCCGTGGAAGACGTAAAGTCCCGATCG
AAGTTCTGTTCGGGGAGGGCTTTGTTCTCGTAGTGCACCTGTATGGATAAGGTTACCTTGGTGCGTGCGGCCAGATCGTT
GTCCTGCACGGCGAGGGGAGCGAAGTCGTAATTAGTGATGACCACCTCGATGATCATGTCGGCATCGTTGGTTCGTGCCA
TTTCGAGCTTGGTACGGCGCGTAAAATGGTTTTGGAGGGCTTCGGTCATAGTCTGCGCCAACGGCGGATATACGCGGGTG
GCCTGATTGGTCACATCCGGCATATAAAGTGTTTTGATGCGGCTATAGTCCAGAGCTCCTCCGTTGAAGCTGTAGGAGAT
GCTGCATGCCGAGCAGGTCAGCAGGACGATAAGCACCGTCGCAAGAGCGGAAAGGCTGTATCGCCCGAGGGTTCTATTCC
AGTCCATACTCCTTGATTTTACGGTATAGTGTCCGCTCCGAAATCTTCAGTTCCTCGGCTGTCTGCTTGCGCCTTCCGCC
GTGGCGTTCCAATGCAAGGGAAATCATTTTCTTCTCTACCTCCTCCAGCGAAACCGGATCCTCGGTGTATTCGCTGGCTT
CCTGTATCGGCTCCACGGGTTCTGCCGCGTTCGCGATGGGGGCCTTGTGCGTGCTGACGCCCCACTTCGGATCTGCGGTG
CGCTTGTCGTCGTTGCCCCAGACGTCCGACCCTACAGGCCATGAGGGCTGTTCGTGGTGCGCCAGGCGGTTCATCATCCC
CTTCAAATCGGCTATCTCTTTCTTCATATCGTATAGCACCTGGTAGATGATTTCGCGCTCGTAATGGGGGATTTGTTTGT
CCGCTTCGGTCGTTTCGTTCCGTCGGATCACGACGGGGTGGAGGTCTTGCATCCCCTCAGCGTCCAGGTAGCGAGTGATG
GTCTCTGCCGATACCGTCCGCTCCTCCTCCAGGATGCTCAGCCTGTCGGTTATATTGCGCAGCTCACGTACATTGCCGGG
CCAGCGGTAACGCATTAATATGATACGGGCTTCGTCCGACAGGCGCAGCGGGGGCATCCGATACTTCTCGGCGCTGTCGG
CGGCGAATCGGCGGAAAAGCAAGGGCACGTCGTCCGGTCGCATACGCAGCGCAGGCACCTCGATCGGTACCGTATTGAGC
CGGAAGAAGAGGTCTTCCCGGAACTTCCCGTTCGCTACCGCCTCCTTGAGGTTCACATTCGTCGCCGCTACGATACGGAC
ATCCGTCTTCTGCGACTGGCTGGCTCCTACGGGGATGAACTCGCCCGTCTCCAGCACCCTCAGCAGCCTCGCCTGCGTAG
GCAAAGGCAGTTCGCCCACTTCGTCCAGAAAGATCGTGCCGCCGGATGCTTCTTCGAAGTACCCCTTGCGATCCGATACG
GCTCCGGTAAAGGAACCTTTGCGGTGTCCGAACAGCTCGGAGTCGATGGTTCCTTCGGGGATGGCTCCACAATTGACTGC
AATGTAGCTATGATGTTTCCGGGCGCTGTAGTAGTGGATTATCTGTGGGAAGAACTCTTTCCCCGAACCACTCTCCCCCG
TTACGAGGACGGACATGTCGGTAGGAGCCACCTGTGCTGCCACTCGTATGGCATGTTCCATCAGCGGACTGCTACCGATG
ATGCCGAAACGCTGTTTGATCTGTTGTACATCTATATTGGTGCTCATGGCCACAAAATTAGAAAAACCCCAACGCTACTG
CCGTTCTTTCGCCATTCCTATCCGGAACTGAAGAGCCAAAGCTCTTCTCAACGAAGCCGTATCGGCCGCATCTATCCCGT
ACTTCTCAGGTAAAGGAAGTACCAGCTCCGTACCCAAAGGAATGTTGTTGGGATCTGCGATTTTCTCTTTGTTCTCTTCA
TATATATAGACCCAGAATACGCGGTCGCCATACTTCTCCAAGGCGATACGGGCTAAAATGTCCCCTTTGCGGATAACGAT
CCGGCCGAGATCCGTCGCGGCAGGTACGGTCTTTACCGCATCGACCGTCTTGGCGATCGTATCCACGGGTGAAGACGTCC
GGCCGGAAGGTTCTTGTCGGGCCGGCTCTTTTGTCGAGAGGACAGGCATCCGATACAGTAGCAAGTATGCCGCAGCAGCA
CCCAGTATCAGGACTGCTAAGAAGACAATAGCGGCCGTCCTCGCTCTCTTTCGCCTCCTTGCTTTCTTCTCTGCCGGCTC
TTCGATCGGGACGAAAGGCTCCTCCGCTACCGGCTGTGATACCTCCTCCGTATCGGGAAGCGGCTCCTCCGTCAAGGCTT
TCTCCTCGGCAGGTGTAGGAAGTATATCATCTTCCGTCTGTACCGATGTATCGGTATCGCTTTCGGCTGGGACGGGGATC
TCTTGAGGCTCTGCGACTTCCTCTTGGCCCTCTTCGCGCAATGAAACGAACGAAACCCCTTCTTCGACAAGCGGTTGGGT
AATGGTATCGGGTATCTCTCCGGTCGGCAACAAATCGACTTGGGGGAACATGGAGAAAGGTCTGTTGAGCAACTCCGACA
ACTCTCCTTCCGCGATGAAGCGGTATCCTGTCAGAGCATCGCCTTCTTTCACCGGCTCGAAGCGTCCGAACTGCGACCAG
GATACGGGGTGTCCTCTTCGGAGAAGCTCCGAAAGCAGTTCGGGGATAGCCTTCCACCAGCGCATCACGACTTCCTCCGT
GTAAGGCACCAAGTCTATAAGAGCATGAGGGATCGTCTCTCGGATGGCCGAGGCACCCGAAGACGTCAGCCGGAGTTCTA
TCCTCGGCGGTACCAGCACACGTGAGCCGTCCGGACGGATTCCTACATATTCATCCGCTTTTACAGCCTGCCACAAGCCG
ATACCATCCTGCCGTACGGCGTCTCCTTTGGTGAGGAACTGCCCCATCAAACGACAGTAATGAGACCATAGTTCGTTCGA
GGTCGATACATCGACACCTGAAGCCGTAGCCAACTGTGCAATCCAAAGTTCCTGTTGTATCATCCGGTTCTGCTTTTGGT
TTCGGTAGGAAGGGTGTTATCAGTCCACTATACGTGCGTAGAGATCGAAAGGCTCTGCACCGGTCACTTCCGCCATATAA
AACCGCCCGGGTTTCAACTCTTGACCGGAGACGAACGGGATCAGTACCTCGGGATCGACCTCAGGAGAGTCGTATTCCGT
ACGCCCCACATAGAAGCCATCTTCCGCACGGTCTATGACCACACGCAGGCGGCTGCCGATCTTCGCCTCGTTATGAGCGG
CGGATATACGTTCCTGCACGGCCATCAGTTCGCCAAGACGTTCCTGTTTGACGGATTCGGGTATATCGTCTTGATAGTTC
TTGTCGCAGTAGGTGCCGCTCTCGTGCGAATAGGTGAATGCTCCCAACCGTTCGAACCGGATGTCACGCACGAACTGCAG
CAACTCCTCGAAGTCTCTCTCCGTCTCGCCCGGGTGACCGGTCATGAGCGTAGTACGCAGATGGATGCCGGGTACTTCCG
TTCGGATCCTTTCGATCAGTTCGTAGGTCTCCGCCTTGGTAATGCGCCTGCGCATCCGTCTGAGCATCGGATCGCTAATG
TGCTGCAAAGCCATGTCGAGGTATTTGCAGACGTTAGGCCGCTCACGCATCACAGGCAAGAGATCCAGAGGAAACTGTGC
CGGATAAGCATAATGCAGTCGAAGCCACTCGACACCTTTGATGTCGGACAAACGTGCTGTCAGTTCTGCCAGACGGTTAG
CACCGTACAGGTCGAGGCCGTAGAAGGTAAGATCCTGAGCGATCAGTTGGAACTCCCGAGTCCCATGCTTTACGAGCATC
CGTACCTCTTCGACCAAGTCCTCCATCGGGCGCGACCGATGCCGGCCGGTGATAATCGGTATGGCGCAGTACGAACAGCT
GCGATCGCAGCCCTCGGATATTTTCAGATAGGCATAATGCCGCGGAGTGGTCAGTTTGCGCCTGTTCTCTGCCTCGGCAT
AATAAGACTTCCCCAAATGAGAAATGAGTTGCTTCCAGTCGAATTTGCCGTAGTAAGCATCCACTTCGGGTATCTCCTTC
TTCAGGTCTTCCCGAAACCGCTCGCTCAAGCAGCCCATTACGTACAGGCTGCCGATACGTCCGGCCTTCTTCGCCTCCAC
CATCTCCAGAATGGTATTGACAGACTCCTCCTGTGCATCGCCTATGAATCCGCAGGTATTCACCACCACGATCTCGCCGC
ATACCGAGGCCGGATCGTGATGCACGGTATAGCCGTTGGACAGGAACTGGCGCATCAGCACCTCGCTGTCCACCAGATTC
TTGGAGCACCCAAGCGTAATGACGTCTACTCTGTTTCTTCTCATTCGCCAAAGAGAGAGTCCACGAATTCCTTCTTACGG
AAGATTTGCAGGTCGTCTATGCCCTCACCCAAGCCAATGTACTTCACCGGTATCTTGAACTGATCGGATATGCCGATCAC
CACACCTCCCTTAGCTGTCCCGTCAAGCTTGGTCACGGCGAGGGCATTCACTTCAGTCGCTGCGGTGAACTGCCTTGCCT
GTTCGAAAGCATTCTGACCGGTGGATCCGTCCAATACCAATAAAATCTCATGCGGAGCGTCGGGCACTACCTTCTGCATC
ACACGTTTGATCTTCGTCAGCTCGTTCATCAGATTGACCTTATTGTGCAGACGTCCGGCTGTATCGATGATCACGACATC
GACGCCGTTAGCCACGGCCGAACTGACTGTGTCATAAGCCACCGAAGCCGGATCGCTACCCATCTGCTGCTTGATGATAG
GCACTCCTACTCGCTCGGACCAGATCTCCAACTGCTCTACGGCCGCAGCACGGAAGGTATCGGCAGCCCCGAGCACGACG
CTCTTGCCGGCCTGACGAAAGCGATGTGCCAGCTTGCCGATGGTAGTGGTCTTGCCTACGCCGTTTACGCCCACTACCAT
GATTACATAAGGTTTGGTACCGGAGGGTAGGTCGAAGCTGTCGCCATCGGCCGATCCGTTCTCCGTGAGCAGCGAGGCGA
TCTCTTGACGGAGGATAGTCGTCAGCTCGGAGGTGGAAACATATTTGTCGCGAGCCACTCGTTCCTCTATACGCTTGATG
ATCTTCAATGTGGTATCGACACCCACATCCGAAGTCACCAGCACGTTTTCCAATTCGTCCAAGACCTCATCGTCCACTTT
GCTCTTACCGGCTACGGCACGGGTGATCTTGGCGAATACGTTTTCTTTGGTCTTGGACAGGCCTTCGTCCAAAGTCTCTT
TTTTCTTCTTCGAGAATAATCCGAATAATCCCATATCGTATATACTGTTATATCTCTTCCTTAGTTCATTCTGTTCTTGT
AATCCTCATAATCGAACCGGCGCAACACCTCTTTCTTCCCGTCGGTGCGCAGCAGTACAATGTCCGGATGGCGTACACCG
TTGAACATGGTCGTCTTCACCGTCGTGTAGTGGAGCATGTCCTCGAATATCAGTTCATCGCCCACCTGCAACGGCCGATC
GAAACTCCAGTCACCGATGAAGTCGCCGCTCAGACAGCTGCATCCGCCTATCCTGTATGTGGGCAGGCCGGGTACCGGCT
CCTGATGCGCTCCACGAATGACGGGTTTGTAAGGCATCTCCAGACAGTCCGGCATGTGGCAGGTGAAGGACACATCCACG
ATAGCAGTGGCAATGCCCTGATGCTCTACGATGTCCACCACCGTGCTCTTGAGGAACCCCGTCTGCCAGCCGAAAGCACT
GCCCGGCTCCATGATAAGATGCAGATGGGGGTGGCGGCGGGAGAAGTCGTTCAGCACCTGCACGAGGTGCTCCACGTCAT
AGTCCCGACGGGTCATCAGGTGGCCGCCGCCCATATTGAGCCAACGCGCTTGCTCCAGCACGGAAGCGAAGCGATCCTCA
ATGATCTTGAGGGTCTTCTCCAGTTCGAAGCCGGTGCTCTCGCAAAGCGTATGGAAGTGCAGACCCTCGATACCCTCCGG
CAAAGTGTCGCCCAATTCGGAAGCCGATACACCGAAGCGCGAACCCGGTGCACAAGGATTGTAGAGCGCGGTCTCCACGG
CCGAGTATTCGGGGTTGATTCTGAGTCCGAGCGATACGCCTACGTTCTTCACCATGGGCGAAAGCAGGTAGTACTGGCTG
AGAGAGTTGAATGTGACGTGACTGCTATAACGCAGTATTTCCGGAAACTCCTCCGGCGTATAAGCCGGACTGAATGTATG
AGCCGGCGCGCCCATCTCTTCGAAGGCAAGACGCGCTTCCCATACGGAACTGGCCGTACTGTGGGGTACGTATTCCCTGA
TGATCGGGAAGGTACGCCAGAGGGCATAGGCCTTGAAAGCGAGGATGATCTCCACGCCGGTGCGGTCGGCTACGGACGCG
ATCAGGGATAGATTGCGCCTTAGGAGATCTTCTTCCAGTACGTAGGCCGGAGATGCTATGTCGTGGTATCTTGCCATCTC
TTAGGATTAGTTCTCATTCGGTATCAGTTCCAAGAACAGCTCTTGGAGCTGTGCCTCATCAATGACAGAGGGGGCGTCGA
TCATGACATCCCGACCGGCATTGTTCTTCGGGAAGGCGATGCAGTCGCGGATGCTGTCCAAACCGGCGAAGAGCGATACC
CAGCGGTCTAAGCCGTAAGCCAATCCGCCGTGAGGAGGTGCCCCATACTTGAAAGCATTCATCAGGAAGCCGAACTGCTC
CTGTGCTTTCTCCGGCGTAAAGCCGAGCAACTCGAACATTTTCTGCTGCAGGGCACTGTCGTGAATACGAATGGAACCAC
CTCCGACTTCGACACCGTTGATCACCATATCGTAGGCATTGGCACGCACAGCACCCGGATCGGTATCGAGCAGAGGGATG
TCCTCCGGCTTCGGACTGGTGAAGGGGTGGTGCATGGCGTAGAATCGCTTCGTTTCCTCGTCCCATTCGAAGAGGGGGAA
GTCCACGACCCAGAGGCAGGAGAATTTATTCTTGTCGCGCAGACCGAGCTGAGAACCCACTTCGAGGCGAAGTTCGCACA
GTTGCTTGCGCGTCTTCATGAGGTCGTCTCCGCTGAGGATCAGAATCAGGTCGCCCGGCTCTGCCTCCATCGTCCGGCGA
AGCTCTTGGAGCGTCTCTTGTGTGTAGAATTTGTCCACGCTGCTCTTGACGCTGCCGTCCGATTCCACACGGGCGTATAC
CATCCCTTTGGCTCCTACCTGCGGACGCTTCACGAAGTCCGTCAGTGCATCAAGCTGCTTGCGGGTGTAAGAGCCAGCTC
CCTTGGCACAGATACCTCCGATGTAAGCTGCGGAGTCAAATACGCTGAAGTCGTGGCCTTTCAGCACATCCATCAGTTCT
ACGAAACGCATATCGAAGCGCGTATCGGGCTTGTCCGATCCGTAGTACTTCATGGCGTCGTGCCACGTCATACGGGGGAA
GGCTTCCGAAATCTCCACGTGACGGATGGTACGGAAGAGGTGCTTGGCCATACCCTCGAAGGTGGACAGCACATCCTCTT
GCTCCACGAAGCTCATTTCGCAGTCGATCTGTGTAAACTCAGGCTGGCGGTCGGCGCGGAGGTCTTCGTCGCGGAAGCAC
TTCACGATCTGGAAATAGCGATCGAAGCCGCTTACCATCAGTAGCTGCTTGAAGGTCTGAGGCGACTGGGGGAGAGCGTA
GAACTGGCCGGGATTCATCCGAGAGGGTACGACAAAGTCGCGGGCACCCTCCGGCGTGGACTTGATCAGCATGGGGGTCT
CTACTTCGAGGAATCCCTCGCCGTCGAGATACTTCCTCACCTCCAGAGCCATCCGGTGGCGCAGTTCCATATTGGAGCGC
ACGCAGTGGCGGCGCAGGTCGAGGTAGCGATATTTCATGCGGAGGTCATCGCCTCCGTCGGTCTCGTCTTCGATGGTGAA
AGGCGGCACTTCGGAGCGGTTCAGCACATCCATTTCTCCGACTGCTATCTCTATATCGCCGGTGGGGATATTCGGGTTTT
TGCTGGAGCGCTCCATGACGGTGCCCGTGGCACGGATCACCCACTCACGTCCCAAGTCTTCGGCGCGGTCGCATAGTTCG
GCAGGTGCCGAATCACGGTTGAAAACCAACTGCGTAGTACCGTAACGGTCGCGCAGATCTACAAAGGTCATGCCGCCCAT
GCGGCGCACGCGCTGTACCCAACCGCAGAGGGTAACGGTTTGTTGCAGATGAGAAAGGCGCAACTCGCCACAGGTATTTG
TTCTGTACATAATGATAAGGGGTTCTTCTATTTATGATCGATTTTGTGGAACAAAAGTACGAAACAAAGCGGACTTTTCC
GCCTAAAACACTCGATGCTGCGTGGGGGTAATACCCTAAAAGCAAAGGCCTTGCACATTTGCGGAAAGTCCTATGAAGAA
AACAGGTCTTTGACCCGATTGGGACTTTACGGAGATTACGTAGTGTAAGAGACTCTGTGATTTGACTGCATGCAGTCTGT
TTCCAACATCCGACGGCTCTGCCTTCGTATAGCAGTTCTCAGACCAAAAACGCATGGGGCATGGGGCGAGAAAACGTGGC
GCGGGATTTTTTTCGTTTTGGTTCGGGAATGAAAAATTTCTCGCGCGTAAACGAAGTAATTTACGCGCCTAAATCTCGCA
GAATACGCGCCGCAATTCCATCGATTGCAGTGCGTAAATTCAGTAAGAGGGAAGGTGAGGAGCACGAACTCCCTCGTTTA
AGATAATGGTGCTGCGTTCGATACGTACATCATCGTACAGACCGCTGTCAATGAAAGATCGGAGTATACAGGCACCCCCC
TCCACTAACAGCGACTGTATGCCGCGAGCATGCAGTTCGGCCAGCATCTGCTCCACGGGAGGGCGGGAGGGATCGATCCG
GACGAAAGAGACAGAGGAGGGATAGCCGGAGGGTTGTTCTTTTTCGGTAAAGACCAGTGTGGGCACACTGCCATCGAAGA
GGGTGAGGTGGCGTGGGAGAGCCAGATGGCGATCTGTGACCACACGCAGCGGATTTCGGCCGTACCAATGCCGAACCGTC
AGAGAGGGATTGTCCAAAAGAGCGGTACGGAACCCCACCAATATGGCATCGTGTATCATTCGTCTATGGTGCACAAAGCG
TGTGGTCAGAGGTGTACTCAGCCTGACAGGAGGGGTGGAGGCATCGTCGCGCAGTGCGTCAATGAATCCGTCGCTACTCT
CTGCCCATTTGAGTGTGACATAGGGACGGTGTTGCCGTTGGGCTGTGAGGAAATGCCGATTCAGCTCCTCGGCTTCCTCT
GCAAGTAGTCCCACTTGGACCGATACACTTGCGTCACGCAACATCTTGATGCCTCTTCCTGAAACGGATGGGAAAGGATC
GAGCATGGCCACCACTACATGAGGGATGCCCTCCCGAAGGATCAGCTCGGCACAGGGAGGCGTTTTGCCATAATGAGAGC
AAGGCTCCAGACTGACATAGAGGGTACTTTCTCTGAGCAAAGCCCTGTCTCGCACAGAGTTTATGGCGATGACTTCGGCA
TGGGGCATGCCGGCACAGTGGTGGTAGCCCTCACCGATGATACGCCCATGAGCCACAAGGACTGCTCCGACAAGCGGATT
GGGAGAGGTGAACCCTTCGGCATTCTGTGCTAATTCGATCGCACGGCGCATATACAGAGGATCGGGAGTCATACCTAATT
GCTAATTTTGTTTCTGATGATTACGCTTAACGAAGCTCAACAGCGAATCGAATCGACACTGAACGGTCGATACGACAAGG
ACGAACTGCGCAGCATCATGCGAGAGCTACTGACCGAAGCAACCGGCCTAAGCCGCTCCGCACTTTTGCTTGCAGACAAA
GATACGCTTTTATCGACCGAAGCATCGCAGGCTCTATCTCGCTATCTGGATCGTATGAAGACAGGAATGCCGCTACAGTA
TGCCGTGGGACATGCGCCTTTCTTCGGGTATGAATTTGCGGTAAATCCTTCTGTGCTGATTCCCCGTCCTGAGACGGAGG
AACTGGTGGAGTTGATCCTGCGAAAGGAGAGGCCTGCGGCGGCTCCGCTTTGTCTGCTCGATGTCGGCACGGGCAGCGGA
TGTCTGGCCATCACATTGGCACGAGAACTTCGAGCCAAAGTATGGGCGATGGATATTTCACCCGATGCTTTAGCTACGGC
TCGTACCAATGTCGGAGAAGACGACCGGATATTTTTCTTCGAGGGCGATATTCTTTCTCCCGATAATCGTTGGGACGTAC
TCCCCCCCGTGGACATTATCGTCAGCAATCCTCCGTACATCATGCCTGCGGAAAGTGCCGATATGGCGTATCATGTGCTG
GGACATGAACCGGCCTTGGCTCTCTTTGCGCCCGAGGAGGATCCTCTCCTTTTCTACAAAGCCATTGCCAACCTTTCCGG
CAGCGGTAAACTACGCTCCGGCGGACGGCTTTATGTGGAGCTGAATCCGCTGCTGGCCGAAGCCACATGCGAAGTGTTTT
CGGCCAAAGTGGGATGGTGTGAAGTCCGATTGCACATGGATCTCTCCGGCAAGAGCCGTTTTCTCTCGGCAAAATATTTA
CCCGCTAACAAAGCATGAAGACAGAGGAGGAACTACTGAATCGGATGCAAGCCTACTGCGCCCGTACGGAACATTGCAGA
TCAGAAGTGGCAGCCAAACTGCGGCAGGCAGGGACGGACGAGCTAATGATAGAGCGGCTGCTGCAGCGGCTTGTGGAAGA
TCGGTTCATTGATGAGGATCGTTTTGCCCGTGCTTATGCTCGTGACAAATACCGATTCAATGGCTGGGGCCCCAAGCGCA
TTGCTTCGGAACTGGCCAAACGGCGTATTCCGGATTCGATCATCGGTTCGACCTTATTGGATTTGGAGGAGGGAGAAGAT
AAGATAGAGGATAACCTGCCGCGTCTCTTGGAGCGCAAACTTCGAAGCATAAAGGATACGGACGATCGCGGTCGTCTGCA
CCGCTTGGTGCGCTGGGCTGTGGGACGAGGATTCGAATACGAACAGGTGATGAGGGAGGCATCACGCCTCCTCCGCAAAG
GGTATGAGGAAGACAGCTAACGGTACGGGCCGGCATATCCGATTGCTGATTCGTAAGGTGTTGGATCTGTTTTTCCCTCG
CTATTGTCCTGTATGCGACAGCTTGCTCGCCGAGACGGAGATCGGGGTCTGTCCTCGTTGCATGGTGAGAATGCCGCGGT
ATATCGAAGGGATGCAATATGGATTAGATCGTCTGAATGGGGATGTTTATATCGACGCGCTGTACGGCCTTTTTATTTTC
AAAGAGGACGGGGGTGTAAGGCCTATGATACACGCACTAAAATATGGAGGATACAGTGAGATCGGCGAAATGCTCGGACG
AATGGCCGGCCGATCCTATCCTTTCCTGTCCAAGGATTACGATCTGATAGTACCGGTTCCTTTACACCCACGCAAACAAC
GTAAGCGTGGCTACAATCAGGCACTCCTCATCGCACAAGGATTAAGTCGCGTAACGGGAATACCTGTTCAAGAAGGTTTG
CGCAGAAAGGTATATACGGACAGTCAGACCGGACAGTCCTATTCGGAACGAAAGTCAGCCATGAAAGGGAAGTTTGCCCT
CTCCCCGAATACGCGCGTGGCCGGTATCCGTGTTCTTTTGGTGGACGATGTGCTGACTACCGGAGCTACGGTACAGGCTG
CGGCCGAGCCATTGGCAGAAGCCTTTGCGGCCAAGATCGGTGTACTGGTGGCAGCCGTTACCAAGCGTCCCTCGAATTGG
TCTCATTATTCTGATGAGCGATAGGCCGAGTTTATAGCCCCTCCTTAAGCTCTTTCCTCTCCGATTAGGTTCCTTATTCT
AACGAAAGAGGCTGCGTCCCAAGGAATAATCCTCGGAACGCAGCCTCTTTTCCGTATAGGAGTGTCGGTCAGCTTACCAA
ACGACTACGCGCTTTTCGGGTTGCAAATACATCTTATCAGTAGGCTGTATATTGAAAGCTTCGTAGAAAGCTTCGATATT
GCGCAGTGCTTGATTGACGCGCAGCTCACCCAAACTGTGCACATCGATCTGTGTGAGACGGAGAACCTCTTCCGGACGAA
TATTTTGTCCCCATAGACGGGCATAACCGATAAAGAAACGCTGGTCGGGAGTGAATCCGTCGATTTCTTCCATTACCTCA
CCCTTGGCAGCATTGCGGAAAGCCAGATAAGAGATGAGGAGACCGCCCTGATCTGCGATGTTCTCGCCAAGTGTCATATT
ACCATTGGCACGAACACCATCGGCTACGTAGATCTCGCTGAACTGATCGGCCAGTTTTCGGGCTGTGGTCTCGAACTTCT
GAGCATCTTCAGCAGTCCACCAGTTGATCATATTGCCGTCTTTGTCGAAGTTGCGGCCTTGATCGTCGAATCCATGCGTC
ATCTCGTGTCCGATCACTACGCCGATACCGCCATAATTGACAGCATCGTCTGCATCCATATTGAAGAAAGGAGGTTGGAG
GATGGCTGCAGGGAAACAAATTTCGTTCGTGGTCGGATTGTAGTAGGCATTGACATCCTGCGGATTCATCAGCCAACGCT
CGCGATCTACAGGCTTACCGAGGTCAGCCATATTGTCGTCATGCATCCATTTGCTGGCGCGTTTGATATCGGCATAATAG
CTGTCTCCCTTGATTTCCATCTTGGAATAGTCTTTCCACTTGTCGGGATAACCGATCTTGATGATGAAGGAATTGAGTTT
TTCCTGAGCTTTCATCTTCGTGGAGTCGCCCATCCATGTAAGCATGTTGATGCGCTCTCCGAGAGCCGTTTGCAGGTTCT
TGACGAGTTTGAGCATGCGCTCTTTTGCTTCGGGTGGGAAGTATTGCTTTACATAAACTTCGCCCAGTGCTTCGCCCAGA
AAGCTGCTTACCATACCTACGGAACGTTTCCAGCGAGGATGCATTTCGGTGGTTCCACTCAGCGTCTTGCCGAAAAAGTC
GAAACGGGCTTGCTCGAAGTCATCGCTCAGATAGCTTGCTGCACCGCTGATCGTGCCGGCGAGGAGATAGTCCCTCATTT
CGTTCAGATCGGCTTTGGCAAACCAAGAGTCGAACTTCTTGAAGAAATCGAGTTGCTCCACATCCCACTCTTCGAGGGTG
GTGAGCTGACGATCGGCGAGGTAAGTAGTCCAATCAAAGCCTTGGTACTTATTCGTAAACTCCTTCACTGCCATCTTATT
GTAGTTACGATGGGTATCGCGTAGTTCTTCTTTGCTGTAGCAGATTTGTGCCAGTTCGGTTTCCATCTTCATGGCGTTCT
TGGCAATACGGGTAGCTGCTTCATCGTCGTAGCCGGCCAGCTTAGCAATTTTGTTCAGATAAGCTACATACGCCTCGCGT
ATTTGCTGAGACTTGGCATCCTGCTTGAGATAGTAGTCTCGATTGTCAAGAGCCAAGCCAGTCTGGGTGATATGGAAGAT
GTTCATCTCGCTATTCTTGGCGTCGGCATAAACGTACGATCCGAAGAATGTGCTTCCACCCATATTGTCCTTAGCAGCGG
CATACTTCACCATAGCAGCTCTGTCCGCAATGGCTTCGATCTTCTGAAGATCTTCCTTCAGAGGAGCTGCTCCGTCTTTA
TTCCGTTTGATGCTATCCATAGCTTGACGATAGAGCGTAGCTATACGATACTCATTAGTGCCGACTTCATGCTGTCCTGC
TGCAAGGTTGTCCACAATCAGGTGTACACGCTCGAGGGTGCTGTCGTGCAGGATGTCGAATGAGCCGTAGCGACTATAAG
CAGGTTTGAGCGGATTGTTTTTCATCCAATTGCCGTTGCAGTAGCGATAAAAGTCGTCCTGTGGGCGTACGGATGTATCC
ATGGCACTGAGGTCGATGGCCGGTACCGGCTCGCGCTTCCTGTCAGTATCGTTAGTCTGACCCTTATTGCCATTGCAGCC
GGTCAGCATCAATGCGCCGATTACTGCCGGCGCAAGGCAAAGAAACTTGATTGTCTTGTTCATTGTTTGTGATATTTGGC
ATTAAAACAATTTCGTTGGGTATTCTCCGGCTTCCGTTAGTTCGCGTAGTTTGGCTACGACACCGGGGCGATCATCCGAA
TAAGTGACACCGAACCATCGGGCTGTCGTATCCAGCACTTCCACCGAAGCTCGACCGCTGCGAATAAGATCGTTCACAAC
GAAGGGAATGAAGAACTCGCTCTTCAGCTCCTGCCCATGAGCATTCAGGAAGTTGATGAACAGTTCTTCCGAATAGTCGA
AGTAGTCAGGAGTGAATCCCCACATATTCATCGAAACGGGTGCATCCTCTGCCAGCGTACATATCTTTCCGGTCTCATCT
CGGAATGAGATAGTACCGTCTGTGCGCTCGATGCCGGTACGCTCCACCACACCGGTAAGCAAATGTTTTTCATCTACCTG
GCATACTCCACGCGAAACGCCACCGCTTTCGCTCAGGGTATTACCCACACGGTAGCCGACCATGCAGTATTCGCCTTGCT
TACCTTCCAAAGTCATGAGCTTACGAGCCAGAACTTCAAAACCATTGCGTCCATAGAAATCATCCGCATTGATGACGGCA
AAAGGTTCGCGAATCGCATCTCGTCCCATCAGAACGGCGTGATTCGTTCCCCAAGGTTTCTCGCGCCCTTCCGGACAGGA
GAATCCTTCCGGCAAGCAATCCAATTCCTGAAAAACCAGTTCGACAGGGATACGGCCTTCGTACTTGGTCAGAATTTTTT
CTCGGAATTCTTTCTCGAATGAATGACGGATTACGAAGACCAGCCGACCGAATCCGGCACGAATGGCATCATAGACGGAA
TAGTCCATGATCGTATCGCCACCGGGGCCTATGCCGTCCAATTGCTTGAGACTACCATAGCGGCTGCCCATACCCGCAGC
CAAAACAAAAAGTGTGGGTTTCATCGGTTTCTAAAAACTCTTTTTTATGTGTAATGCTGCAAAGTTACGATTATCCACAA
AGGGATCAGCCGAAACTGTACAGGTTTTCATATCTCTGCACAGTTTCGGCTGCTATATCTTTTCATTAGGGGATACTCCG
AAACGCTATTCCTTATTGCTTGTGCAAAAAAGGAAACAGCTGCTATCACGAGCAACGTGAACGGGCCATAAGTTTGAGCT
TGTCAAGGATTTGTTTGTGTTTGAGGCTGCATCGCTCTTCTGCTGCATCGAAAACGATTTGCAGCTTTTTGCGATCAAGA
ATACGGTAGATGTCTGTCATAAGCATATTCGCCAAAAGGGTTAAGGATGAAAGGAGTCATTTTCCTTTTTTCCATTCTTT
TAGAGAACGCTTACGACTGCTTTATTATTGTATGGAATATCGACTAAGCCGACATGCCCATCATTTTGCGCAGATTGATC
AGCGCATATCGCATTCGGCCGAGTGCCGTATTGATGCTTACTCCGGTAGCATCTGCAATCTCTCGGAAGCTCATGTCCTC
CCAGTAGCGCATTCTCACTACTTCCTGCTGCACTTCGGGCAGGACGCTCAGGTACTGTTCCAGCTCTTCGATAGTAGCCA
GTTCGATCAGTTGTTCTTCCGCCGTCAGATTGCTGTCCGCCACCTTTTCGACAGGAGCGGCGTCGTCATCATCGAAAGAC
TGCAACCTGGCTCCTTCCCCTCTGACCCGGCGGTAGTGATCCATCACGAGGTTGTGCGCAAGGCGTAGCAGCCAAGCTTT
GAACTTGCCGGTGGGGATGTATTGTCCGCGACGAAGCGTATGGATCACCTTGATAAAAGTGTCCTGAAAAATATCCTCCG
CCAAATCGGCATCGCTCACGGAAAAACGGATGTAAGTATGAACTACAGCATCATACCGGGACAGTATGACATCGAAAGCC
TCATCGCATCCTTCTGTATAAAGGCTGACCAATTCATCATCAGTCAGCTTGTGGAAACTGCTCATAGGAGAATCCTCTTT
ATTTATTGTTCAGAAGGTAGATATGCGTCGATAGGCGATTCTTTTAAATGAGACTTATTGCAAAGAAAAACATTTTTTTC
GACAAAACAAACAGAAGCAACTGCTTATCAACCCGACTAATGCAGCGGAAGAGTCAGCGATCGTTCTTTTCCAAGCGGAG
TGTCATCGTGGGGCTATCGCATACATGTTCGGGGCCGAAGAACTGTATCGGGCCGGGGTAAACGTACTCGGTGCTCAACG
CCCATTCGCGACGCATCTCGCGCAATGCTCGGTACGGTTCACCATCCATATCCACCAATGCTTTTCGAATCACGGGCTTC
ATTTTTCCGCTCCGACGCTCCATATTCATCATCATCGTCATGGGCACGCCGCCTGCTTCCCATTCGGATACAGGATCTGC
CGTATTCTTGATCGCAGCCATGTAGCCCGTCTTTCCCGCTGCGATCAGGATAGAAGCTGCACGTCCGAGACAGTAGCAGT
AGTTGGCATCGAAGTTGGAGGGCATGGCACAGCGTCCTTCGTAGCCGAAGAAGTGGGTAAGCGTACTAAACCGCCCCTGA
AATCGTCCTTCTTCCGCCCATTCGGCCAGCTTCTGAGCCGTCATGTCTGCCAAGAGCTTCTCGGTGGCAATGAGTGAAAC
CTGCACATTGCCGTGAGGGTCGCGATCGGCAATCAACTGTCGAGCCACATCCACCGGCAAGCTGTCGTACAGGCGCGAAT
TCTCGGGACTGAGTTTGTTTTTGATATACTGTCTCTGTGCCGAACGTTTGATGAGCTTGAATTCGGCATCATTTTGGGAG
AGAAACTCGTTCAGCTCCTTGATCAACCTCTTCATGGCCGGCAGGAATTCGATCAACCCCTCCGGAATCAGTACCGTCCC
GAAGTTCATTCCTGCCTCCGACCGGCGCACCACGGTCTCGGCGATATAGGTCACCACATCGTCCAGATAGTAATTGTTGG
CCTCCACCTCTTCGGATACGATACAGATATTGGGGTGGGTCTGGAGGGCGCACTCCAGTGTAATATGAGATGCCGAACGC
CCCATCAGCTTGATGAAGTGCCAGTACTTCCGGGCCGAATTGCAATCGCGCTGGATATTACCGATCAGTTCGCTATAGAC
TTTGGCGGCCGTGTCGAAGCCGAAGGAGGTTTCTATCTGTTTGTTTTTCAAGTCGCCGTCGATCGTCTTCGGACAGCCGA
TCACTTGTATTCCGGCTTCGATCGAGGCATAGTACTCGGCCAGGATGCAGGCGTTGGTGTTGGAGTCGTCGCCACCGATG
ATGACCAATGCCTTGATGTCCAACTCTCGCAATATCTCCAGTCCGGCTTCGAACTGTTCGGGCTTGTCCAGCTTGGTGCG
TCCGGATCCGATCATGTCGAAGCCCCCCGTATTGCGGTATTCATCTATTACCTCAGCAGTCAGTTCGCGATACTTATGCT
CGATCAGGCCATCCGGTCCCATAAGAAATCCGAAGAGCCGGCTATCTGGGTTGAGCAGCTTCATCTCATCGAACAGACCG
GCTATCACATTGTGTCCACCCGGAGCCTGTCCGCCCGAAAGGATAACCCCCACATTCGTAGGAGGATACTCCGTCCGCTC
TCCTCCAGGTGCGAAAGAAATAAGCGGCAAGCCGTATGTACGGGGAAAAATAGCAGCAATCTCTTCTTTGTCCGAAACCG
CCTCCGTAGCTTTTCCTTCTATTATCTTCACTGCTCCCTGCAGAGATGCAGGCATTTTAGGCTGGTAGGACATCCGCGCC
AGATGTAGTGCACTCTTTGCCATAATAATAAGCTGAACTTAATGTAACCGTATCTCCGGCGAATAGCATCTCAACACAGC
GGAGACAAAGCAAACTTAATCATTTATTTCCGCCTTGCTGCCGACGAAGGAAGTGCGTCCATCCGTTGCACAAGGTCTAT
TCTTCACTCCTTTCCGACTCGCAGAAGGCAAACCGCCCCGACCGAAGGAGGGGATATTTCAGAGGGGCAGCAGGGTAACG
TAGACGCTATCGCCGGGCTGCTTGCCTATGGCTCGACGAATATCCTGTCGCAAACCGAGTATATGACAGGGCAAGCCCAT
ACGAACGATAGATCCCGTATAGGGATAACCGTCGAAAGTGGCGTTCACCCTCACTCGCCCTTTGCCGTATACCGTCTTGA
CGTCAAATGGAATCTCTACGTATGCGGCATCCATATCGGGTACTTGCCTGATGATGGCATCGAATTCGATCGGACTGTCC
GAACCGTTACCTGCAGAAGAGGGAGCTTCAGACCTCGGCAAAGTCTTCTTCATCCCAGTCGAACGAATCGAACGAGTACG
GCAGATCGGGCATCTCTTCGCTAAACTGCTCCAGCTCTCGCCTGTCCTTTTTGGTCGGACGACCGGTGCCCTTGGCTCTG
TCCACAAAGCCCGAAATGCGTTGCATTTCGAGTATCTCATACTCTTCGGGCGGAGTGATATTTTCCAGAAAGTCCTTCAC
CAGCTTGGCACCCATCCGATTCTGAGCCAAAGCCAGAATACGAAAGGAATAGGTCACCGGTGGCTTCCTTACCTGAACGA
CGTCGCCCACACGTACCATTCGCGAAGGCTTGGCTTGCAGCCCGTTCACAGTTACTCGGCTTTTCTTGCAGGCATCCGTG
GCTATCGTTCGTGTCTTGAAGATACGCGTAGCCCACATCCAACGGTCTATCCTTACCTCTTCCATCTCCTTTAGTTGTAC
CGGTTCATCGTCCTTTGGATACCGGCCAGGCAAAAACTCTTGATGATCTCCACGGCATGCTTGGTCAGCTCCGGCAGCTT
CTCCTCTTCTTCGGGGGTAAAACGGCCGAGGACGAAGTCCACCTGCCTTCCTTTGGAAAACTCGTCGCCCAAGCCGAAAC
GCAGACGGGCATAATCGATCGATCCCATCACCTCGGCAATGTTCTTCAGCCCATTATGCCCCGCATCGCTTCCCTTGGGT
TTCAGCCGCAAAGTGCCGAAAGGCAAAGCCAAATCGTCCACAAGAACAAGCACCTGTTCGCGAGGGATATTCTCCTGTTG
CATCCAGTAGCGAACGGCATTGCCACTCAGATTCATATATGTATTCGGTTTCAGCAGGATCAGCTCCGCATTCTTCACAC
GCATATGCGCTATCGCTCCGTAACGAGCTTCCACGAACTGCACTCCACCGTCTTCGGCCAGAGCATTCACCATCCGGAAA
CCCACATTATGGCGAGTGCCGTTGTACTCTCCGCCGATATTGCCAAGGCCGACGATCAGGTATTTCATACGCTACGACTA
AGATAGGACTCTCGAATATGGAAGAGCCGCCTCCGTTGCCCCACTTCAGGGGTATCAGGGGCGGCTCTCCTTCGTTATGA
GAAAGCCGGAACTTCGATCGAAGCTCCGTCTTGCTTCTGTACGTTTTTTTACTGTTTCTTCACGGCTGCACCACGAGCTG
CACGAGTCAGCTTCACAGCACATACCACGGCGTTCTTTGCATTCATCAGGGTCAGACCTTCGAAGTGAAGTTCGCCCACC
TGTATCGTCTTGCCGAGCTGCAAGTCGGAAACGTCGATATCCAGCTTCTCGGGGATCTCGCTGTAGAGAGCTTTCACCTT
GAGCTTACGCATTTCCAAGCTCAACTTACCCCCAGCCTTCACACCTTCGGCGTGTCCGGTGAGAACTACAGGCACTTCCA
TTACCACGGGCTTTTCGTCCGTTACCTGCAGGAAGTCGATGTGGATGATGCGGTCTGTCACCGGATGGAATTGTATTTCC
TTCAGGATAGCCTTGTATGAGCCACTGCCTTCTACGGTCAGCTCCACGAGGAAGATCTCAGGTGAGTAGATCAGATTGCG
TACGGCATCCTGCGATACGATAAAGTTTACGCCTTCCCCTTTTCCGCCATAGAGAACGGCAGGGATCTGATCTTCTTTGC
GAATGGCTTTGGCAGCCTTCTTTCCGAATTCGGCACGAGGAGTACCGGTCAGTTGAAATGTTTTCATTTTCTTTTTCTGG
TTTGTGTTACTCAAAATTAGTCTTGTCCTAATTTCCCATCACACCTGCCGCCTAAAGCCGGAGGCCATGAGTCATCAAAA
ACGCTGCAAAGATAGGAAAAATAAAGATTCGCACAGAAAACCTGCCGAAGGTGAGCTTTGTTTTTCAGTACTCGTCAAGT
TTATTTGCCGAGAAAGAGCAAATGATTTTTTCGAGCGTAAAACGGACGAATTGCCGTTCGTGTTTTCCGGAAAAATGGAA
CGATAAATTTTTCGTTTTGGTTTGAGAACTTTTTTCTTCCGGCGCGGGAAGTGAAAAATTCTCGCGCCACGTTTTTTCGT
TCCGTTCGAAACAATTTTTTGGAACGTAAAAGCTCGAAGAGGGCGAGGGCGGATCAAAAGAAAATAAGTCCGAATCGGAG
GAAAAAAGCAGCAAGCCAATGCAGGTCAAAGGCAAGTTGTGTCGTTTTTCAGGCTTCTCCGTTTGCTGTATAACTTCCGT
CTAATCCCGATCTTGGCAGCAGTATCGGTGGAGTTGGGACTTTCGGACAATTATCAACGGTGCTCAAATCATTATCTTTG
CAGCAATTTAGATACGAAAAAATAATCTGAACAATAATGGATAGACAATTCAAGCGAACTCTTATTACTACGGCCCTCCC
GTATGCCAACGGGCCTGTACATATCGGACACTTGGCCGGTGTCTACGTTCCGGCCGATATATATGCACGCTATCTGCGAT
TGCGTGGCAGAGACTGCCTGCTGATCGGCGGTTCGGACGAACACGGTGTACCCATCGCCCTGAAAGCCAAAGCCGAGGGA
TGCACTCCGCAGGAGGTGGTAGACCGATACCACGAACTGATCAAGCGTTCGTTCGAGGGGCTGGGTATCTCTTTCGACAT
ATACTCACGTACCACAAGCGACATACATCGTCGTACGGCAAGTGAGTTTTTCAAGACCCTGTATGAAAAGGGTGAGTTCG
TGGAGCAGACGAGTGAGCAGTATTATGACGAAGAAGCCAAGCAATTCCTGGCCGATCGTTATATCATCGGTACCTGTCCG
CACTGTAGCAATGATCGGGCTTACGGCGACCAGTGCGAAGCCTGCGGCACCTCACTCAATGCTACCGATCTGATCGATCC
GCGGAGTACGATCTCGGGTAGTGCTCCCGTGCTGCGCGAGACGAAACACTGGTATCTACCTCTGGACAAGCATGAGCCTT
TCCTGAAAGAGTGGATCCTTGATGGACATAAGGAGTGGAAGAGCAACGTCTACGGCCAGTGCAAGAGTTGGCTGGATATG
GGGCTGCAACCCCGTGCCGTGAGCCGCGATTTGGACTGGGGGATCCCCGTGCCGGTGGAGGGTGCCGAAGGAAAAGTGTT
ATATGTCTGGTTCGATGCTCCGATAGGCTATATCTCCAATACCAAAGAGCTGTGTCCCGATAGTTGGGAGACGTGGTGGA
AGTCGGAAGATACCCGTCTTGTTCATTTTATCGGTAAGGATAATATCGTATTCCACTGCATCGTTTTCCCGGCCATGCTC
CGTGCCGAAGGTTCGTTTATCCTGCCTGACAATGTGCCTGCCAACGAGTTTCTCAACCTTGAAGGAGATAAGATTTCCAC
CAGTCGGAACTGGGCTGTCTGGCTGCATGAATACCTCGAAGAGTTCCCGGGCAAGCAGGATGTACTGCGCTATGTGCTCA
CGGCCAACGCTCCTGAGACGAAGGACAACGACTTCACGTGGCGCGACTTTCAGGCTCGCAACAACAATGAACTGGTAGCC
ATATTCGGCAATTTCGTGAACCGGGCATTGGTCCTTACTCATAAATACTTCGATGGAGCTGTCCCGCCCAAAGGCGAGCT
GACGGATTACGACAGCCGTACGATAGAGGAGTTTGCAGCCGTGAAGCAAGCCTTGGAGCATCAGTTGGATACGTTCCACT
TCCGCGAAGCACTGAAAGAAGCGATGAATCTGGCACGTATAGGCAATAAATATCTGGCCGATACGGAACCTTGGAAGCTG
GCAAAAACGGATATGAACCGTGTGGCTACGATCCTCAATCTGTCCCTGCAGATAACGGCCAATCTGGCTATCGCCTTCGA
ACCGTTCCTGCCTTTCTCCTCGGCAAAACTCATGTCGATGCTCTCCACCGACTGTCCTTTCGGCTGGGATCGTTTGGGTA
GTACGGATCTCTTACCCGAAGGACACGTCTTGGGCAATCCCGAATTGCTCTTCGAAAAGCTGGAGGACAGTGTGATAGAT
GCACAGATTCAGAAATTGCAGGATACCAAGCTGGCCAACGAAAAGGCTGCCCATCAGGCTGCTCCGATAGCCGAAGACAT
TGCATTCGAGGACTTTCTCAAGCTGGATATCCGTGTGGGCACCGTGCTGGAGTGTGAGAAAGTGCCCAAAGCGGACAAGC
TCTTGCGTTTTCGTATCGATGATGGTCTGGGTGGCCGGACGATCGTTTCGGGTATTGCCAAACACTATGCTCCGGAAGAG
CTGGTAGGCAAGCAAGTATGCTTCATTGCCAATTTGCCGCCACGCAAGCTGAAAGGTATCGAGTCCGAGGGCATGATTCT
TTCGGCAGAGGATGCGGACGGTTCGCTCAGGGTCATTATGCCGGCAGCTGAAGTTGCCCCAGGTAGTCAGGTGAAATAGA
CTTTTAGGAGTACTACAGATTGCACGGTATGAAGAAGAGACTTTTCGGTTTGCTGTCCGTCCTGCTTCCGCTGGCGACGT
TTCTCCTCGGTGGATGTGCAAGCAGGCAGGAGCATTCGCTTCGTATTATCCACACTACGGATCTTCACGGGAATGTATTC
CCCACTGATTTCAAAGCTTTAAGACCGACTTCGGGTGGAATGTCGCGCTTGGCTTCCTTTCTGAAAGCTGCCCGGTCGGA
CAGATCGGAGTTGCTGCTCTTCGATGGTGGCGACGTATTGCAGGGCGATCCTACGGCCTACTATTATAACTACATGGACA
CGATGGGTACTCATCTCTTCTCCCGTGCGATGAACTACTTGCGCTATGATGCCGCCATACCGGGCAATCACGACATCGAG
ACCGGCCATGCCGTCTATGACAAATGGGTAGCCGGCTGCGACTTCCCTTTCTTGGCGGCGAACGCTATCGACACCGAGAC
CGGCAAGCCATATTGGGCTCCTTATAAGGTCTTCGATCGGAACGGGCTGAGGGTGGCTCTGTTGGGCTTTATAACTCCGG
CTATTCCTGAGTGGCTGCCGCAAAGTCTGTGGACGGGAATGCGATTCGACGATATAATCGAATCGGCTAAGTACTGGGTA
CCGTTTGTGATCCAAAAGGAAAAACCTGATTTTGTTGTATGCGTACTGCATTCCGGCAGGGAGAATGACAATTCGAACTA
CCTCGAAGATGCCGGTATGACTCTCGCTCGTGAAGTGGCAGGCATAGATGTACTATTGCTGGGACATGATCATCAGGAGT
ACAGCCGCAGGGTGAAAGGAGCAGAAGCCGACTCCGTTCTCGTACTGAATCCGGCCAATCATTTGGACAAAGTGTCCGAT
GTGCAACTCAGTCTCGCTCGCAAAGGAGACAAGGTACTGCATAAAAGAGTGGAAGGTGGCTTGACGGACATATCGCGGCT
TACTCCCGATTCAGCCTTTATGGCGCATTTCTCCTCCGATGAAGCTGCCGTTCGCCGGTTTGTGAACGAGCCTATGTGTG
TTTCTTCCACCGAAATAAGTTCTGCAGACGCTCTGTTCGGCCCGTCTCCTTTCATGGATCTGATTCATCATGTGATGCTG
AGCGAGTCCGGCGCGGATATATCATTTGCAGCTCCTCTCTCCATCAATACGGATTTGCCGGCGGATTCGATCTATATGTA
CCACATGTTCGCCATCTATCCGTACGAGAATTTTCTTTGCACGATGCAAATGACAGGCCGCGAAATACGTGACTATTTGG
AGTTTTCCTATTCCCGATGGGTGGCGGATCCGACTCGGCAGAATGGCCATCTCATCCTGCTGAAAAAGGATGTCGTTGCT
TCCGACCGTTTCAAAACGATGTATCCTTCCTTTAATTATAGTGCGGCGGGAGGACTGCGCTATACCGTAGACGTAACCAA
GCCGATAGGGGAGAGGGTGCTCATCACGGGAGTGAGGGACAAGATGTCCGGCGAAGGGGTATACAAGCCCTTTGTACTTG
ATAGTGTATACACGGTGGCACTCAATTCTTATCGAGCCAATGGTGGGGGCGGACTGATGACGGAAGGAGCCGGTATTGCA
CCCGAAGAATTGCACTCTCGTCTCAAGAACTCTACAGCCGTGGATATTCGGCAAGCTCTGATTCGCTATGTGCGCCGCAC
GGGTAGGGTAGAAGTGCCTCCTGTCTGCGATTGGCAATTTGTGCCGACCGGATCGGTCAAGGAAGCCATCGCACGTGACC
GAAAGTTTCTCTTCGATAAGAGAAAGAAGATTACTCGATGACGCTGTGGATGGCTGTGGCCCTGCTTGTGCTGATTGCAG
GCATGGCTTTTATGACGTTATGGAAACCGAAAGATCCATGGCAGGCCGACAACCTGCCGCCAGAAGGCTCTTCGGATCAA
TTCCGTCGCAAGGGGATTATCGATGCCGATGCCTCGTCTTTGTTGGTGCCTGTGCCTGCCGCTGTGGATAGCCGGCCTTG
TTTTCTCGTTATCGATACGGAGACGACCGGATTGCCTGCCGATGAAACGCAGTTCATTTCCGGAGTAGATGCACCGGCAC
CCGTATCGGTTGGTTGGCAGCTGCTGGACTTTCGTTTCAGATGTATAGAGGAAGTCGTTTGCCGGCTGTCTACCGACGAA
CCGGTATCACCCGAGGCTGCCGCTTTGCACGGCATCACGGATGCTTCGCTACACGGCGATGATCCGCATGAGGTGTACGC
ACGTTTGCTTGGGGCTGTATCGAAAGCAAAAGTACTGTCTGCTCACAATCTGGCCTTTCACCGTTCCGTTCTGGTCTATG
ATATGAGACGGAGGGGATTCGATCCGTCTCCCTTGTTCTCCCTTGATGATTATTGTACAATGGAGGCGGGAGTCGATTTT
ACTCATCTGTACGGAAGCTGTGGAACATGGAAGCTGCCACGCCTGACCGAGCTGTTCGGTGTCCTCTATTTCGGATTGCC
GGGCGTTAGAACGACCTACCGCGAGAAGGTGCGGAACGATATACGTCTCGTAGCAGCATGTTTGCGTCGGATGAATCCGA
CCACACCGTCTTTAGAGTGAAGAGGGGTAATATCCCCTTCACGGAAGATCCGGGAGCCGGGGAAAAGCGAAGGAGGGAGC
GTTTACTCCCTCCTCTTGTCCTCGGATGAATCCAATATGGGTCGGATCAGATCCGGCACATCGATGTTCAGTGCTTTTAC
CTTTTCCAATTGCCTTCGACCTTCTTCCGTCAGATTGAAATAAATCTTTCGCTTGTCGTCATGTCCCAGCCTGCGCATGA
CCCATCCTCTGTCTTCTGCAGCAGCAAGCAACTTGGAGTTTTGGGCCGGCAATACGCCTATTTGCGAGGCTATTTCGGTC
GCTGATAGCGAATCATCGGCTATCACGCACAGGAGCATGGCCTGATTGAGATCGCATCCGGTGGAATCCAAAAGATTGGA
TTCCAATTCCCTGATGGCAGCCATCAACTTCTTCATCGTACAGATACACTCTACATTTTCCATCGGCTGGAAGGCCGTAG
CCTCGATTGATTGTTACTGCACAAATTTAGATGAATAGATTGATGTTGGCCTCTTCTGCTCTATTCATATAGGTGGCAAC
TCCACCGATACTTACCTCGTCGAGCAATTCTTCCCGATTGATCCCCATTACATCCATGGACATCTGACAGGCTATAAACT
CTACACCGTTTTCCAACGCTTGCTTACGCATGCTCTCCAGTGAGTCCACATGCTTTTCCTTCATGACCATACGCATCATC
TTCGCTCCCAAGCCGAACATGTTCATTTTGGACAGTCCTAACCCTTTGCTGTTCTTCGGAAGCATCATACCGAACATCTT
GCCCCAAATGTCTTTCTTCGCTTTGACGGCGTGAGGCTTTTTGATGGCATTCAGACCCCAGAATGTAAAGAATATAGTCA
CCGGCTGTCCCATCGCTGCTGCTCCGTTGGCCAGTACGAATGTGGCCAAAGCCTTGTCCAGATCATCGCTGAAGAGAATG
AATGTCTTGCCTTTGGATGGAGTCTCGCTCACACAAGTGCCCTCCTCCTTGCAAGCAGTCTTTTCGATGGTCACTTTGTA
TTGGCCCTTTATGGTCTCCTGCCGGATCAGATTGTGTCCGGTCGTGTCGCACCAGGCTTGAGCATCACGAGCAAATCCGG
GGTCCGTAGCCAGGATGCAGAGCTGCTCCCCTACAGCTATTTGGTCAATGGATTGTTTGAGCTTGAGGATCGGCCCCGGA
CAGGACATGCCGCAGGCATCCACCTCCGGTACCTGTGTATGGGAAGAAGGACTATCCTTTGCAGGAAGTTGGGCGATGGT
AGGTTTGGCGGCAGAACTGTAGTCCGCCGTTATGGTAGAATACAAGCGATAGCCACCGATCAGGTTTCGCACATTTGAGA
AGCCACATTGTCTCAGGATATTCGAGGCGAAATACCCTCTCATCCCCACGGTGCAATATACGTATATCGGCTTGTCGTGA
GGAATTTCCCCTATGCGTGCCCTTATTTCCTCCACCGGCATGCTGATTGCTCCGGGGATATGCTCTACTTCGTAGGCCTG
TCTGGGACGAGCATCTATAAGGGTTACTCGATTGGGATCGACCTCTTTCATTTCGCGCCAATGCAGAGGTTTCATACGAC
CTGTAATGATATTGTCGGCCACATATCCTGCCAAAGCTACCGGATCCTTGGCCGAAGAGAATGGAGGTGCATAGGCTTGC
TCCGTTTGCATCAGATCGGCGATTCCGCCTTTGCGCTTGATGATTTGAGCGATGGAGTCTATTCGCTTGTCCACGCCTTC
TATGCCTACACACTGAGCACCGTAGAGCATACCGCTCTCTGGGTGGAAGGTGATTTTAAGCGTAAGCGGGTAGGCATTGG
GATAATAGCCGGCGTGGCTGTTGGGCTGTACCGTCACTGACTCATAGGGAAGGCCTTCGCGCTTGAGAGCCTTTGCCGGC
AAACCTGTAGCAGCAACCGTGAGATCGAAAATCTTGGCAATAGCTGTTCCTATGGCTCCTTCATAACTCCGCAATGTTTG
TCCATGCATATTATCCGCTACGATGCGTCCTTGCCGATTGGCCGGCCCTGCCAGGAAATTGGTCCACGGCTTTCCGGTAA
GAGGGTGTGGGTATTCGATGGCGTCTCCGATGGCATAGATGTCCGGATCGGATGTCTGCAGGTATTCATTCACTTGGATT
CCGCGTGCCGGTCCGATAGCCAACTGTGCATCAGCTGCCAGCTTCGTATTCGGACGCACTCCGATAGACAGAAGGATGAG
TTCGGCCTCGATTTTTTCGCCCGAGTCAAGCGAAGCAGTCAATACTTCTCCCCGTTTTTCAATACTTTTCACCGCTTTGC
CCAGATAGAGACCAATACCTTTTTCTTGCAGGTGGGCATGAACGATCGTTGCCATCGAGAAATCCACCGGTGCCATTACC
TGTGGAGCCATCTCGATGACATTGACAGCAATGCCTCGGGCATGTAGATTCTCGGCCATTTCCAAGCCGATAAATCCACC
TCCCACCACGATGGCACGTTTCACCTTGTGGGTGTCCAAATAACTTTTAATGGCATCCGTATCCTCTACGTTGCGCAGCG
TGAATACTCCCGGGCTATCTACCCCCGGCAGTGGAGGGACAAAAGGCAAGGCTCCGGGGGAAAGTAGCAATTTGTCATAG
TGCTCACTATATTCTCTACCATTGGCTTCGCGCACTCTTATCTGTTTGTCGGAGCGATCGATGGACAGCACCTCACTCTG
TACCCGAACATCCAAGTTCAGCAGTCGGCCGAATTTTTCGGGTGTCTGCACGAAAAGATTTTCTCTCTCTTTGATTACCC
CACCTATATAATACGGCAGGCCACAGTTGGCATACGATATATTTTGTCCTTTTTCGAACAAGATGATTTCTGCTTTTTCG
TCTATTCTCCTTAGTCTGGCTGCTGCTGTAGCTCCTCCGGCGACTCCGCCTACGATTACGTATCTCATATTTGATTTCTT
TTTTGTTCGTTTTTCCGGTGCAAACATACAAATAATTTCTAATGGAAAATATATTCAACGGAAATCATATGGCCGAAAAA
TGAAAAATACATAATGAAGAACGGAACGAGAGCTGTGTCGGGATAGACAGGTGGCAGCTCTAAGATGATATGCCTTGGAT
GTATGGTAAAGACGTGATTGTAGGACAGTTCCCAAACGATATGGAAATCATAAGGCTTGGCCATTGCTTCGATGCTCCGG
TCAATAACCTGCTGTCTCAGAAATACGCACCGAAAATCCTCCGATTGCGGCGCGTGTTTCCTGAAAATGTGGAGCGAGAT
TTTTTTCGTTCTCGCGCGTAAATTTTTTGCTTCCCGAACCAAAACAAAAAAAAATCTCGCGCCACCCTTTCAGGCGTCGT
AAACGAGAAAATTTCGGCGCGTAAACTAATCGGTACCCTTTGAGGTAAAATTTAATAGACGATTGGAATTACCTTTCTTA
TTATTACCTTTGCGCCCCAAAAGGCTCAATGTAAAAGGAGAAAAGAAGGTAAGAAGGCTATGCTGCTCTCGTTCAGCGCA
TATGTTTGGGAACCGGTGTCACGTTTTCTATTGCTAAGCAGAGCAAAAAAGCAGATGATATTGAATGTCCAACAGACAGC
TATATAGAAATGAGATTCCGATTAGATGGAGAGATGCCTCGCCTGCCGGCGACAATCTCGTGAATGCTTAAAAATAGGAA
TCCGAATCGGAGATCGGCCTAATTCCATTTTGCCTGAATAACTGGTGGAGCAAAATGGGATTTCCTGAGAAGTATCATTG
AGTGTAGTTCATGACTACATCTCTCGCGAGGGTCAATATCGCGTTTTTTTTATTGAGTAGTGCGGTTTTTTTTCGTTTTT
CTGCGTATAAACACGTAGAAGACAGCAGAATATTGTTAGAATTAATTTTTAGTAGAAAAAAATGCTTTCCTTTGCTATAG
GGAAGCCGGTAAGACGTAGCTGATACTACTCCTTTCGCTTCTTTTTTAGTTATCCGGAAGGATAGTTATGCTGCAGAGAG
TTTGTTTGAAGAGTTTAAGAACAAAACTTGTTAGTGCGTTGTTTTAGTCTCGTGAGTCGAGCGGGAGGTCTTATGTCGAC
CATCTTGTCGATATATTCTGAACACTCTATGTCGTGTCTTTGTTAAGTAAACTGATCACCTTATAATATCAGTACAAGCT
GTTCAGGTGAAGTTCATGCAGAATAGTGTGCAAGAGTATAGAATTGTAGAGATTATGGGTTCGGATATGTGATAACGAGG
ATTCATCGTTAAGTTTATCCGGTTTTATAGTCTTGAGCGTTTTGTGTTTTATAGTCTTTCTTTCGACGTTTTTAGAATCA
ATTTAATATTAATCCTTTTAAACATTTGGCTTATGAAGTTAAACAAAATGTTTTTGGTCGGAGCATTGCTCTCATTGGGC
TTTGCTTCTTGTAGTAAAGAGGGCAATGGCCCCGATCCGGACAATGCGGCGAAGTCGTATATGTCTATGACGTTGTCCAT
GCCTATGGGAAGTGCTCGTGCGGGTGACGGACAGGATCAAGCTAACCCTGACTACCATTATGTAGGAGAGTGGGCAGGAA
AAGACAAAATTGAGAAAGTGAGCATCTACATGGTGCCTCAGGGTGGCCCTGGGCTTGTGGAGAGTGCTGAAGATCTTGAT
TTTGGCACTTATTATGAAAATCCTACTATAGATCCTGCAACCCACAATGCCATTTTGAAACCGAAAAAAGGTATCAAGGT
TAATTCTGCTGTCGGCAAGACGGTTAAAGTATATGTGGTGCTCAATGACATCGCCGGCAAGGCAAAAGCCCTTTTGGCAA
ATGTTAATGCAGCAGACTTTGATGCTAAATTCAAAGAGATAATCGAACTGTCTACTCAGGCTCAGGCTTTAGGTACGGTA
GCCGATGGCCCGAATCCTGCTACAGCGGCTGGAAAGATTGCCAAAAAGAATGGTACTACTGATGAGACAATCATGATGAC
CTGTTTGCAGCCTTCTGATGCTTTGACTATCGAAGCTGCTGTATCCGAGGCCAATGCTATCGCAGGGATTAAGAATCAGG
CCAAGGTTACGGTGGAGCGTTCTGTAGCACGTGCGATGGTTTCAACGAAAGCCCAGAGTTATGAAATTAAAGCCACTACT
CAAATTGGAGAAATTGCCGCAGGTTCTGTTTTGGCTACCATTACGGATATCAGATGGGTTGTTGCTCAAGGAGAACGTCG
CCAATACCTAAGCAAGAAAAGAGGAACTGTTCCAGAAAATACTTGGGTTACTCCGGGTTCTGGTTTCGTTCCTACCAGCA
GCACTTTCCATACAAATGCTACCGAGTATTATGATTATGCCGGTCTGTGGGAAGATCATAATACAAATGAGGCCGTAATC
AGTGGAACTCAAGTGCCGACTTTGGCTGATTATCAGCTTCAGGACGTGACTGGCGAATTGGCAAATGCTCTTTCAGGGAA
ATTCCTGCTGCCTAATACCCATAAGTCAGGTGCTAATGCTGCCTCGTCAGACTATAAGAGAGGTAATACTGCCTATGTAT
TGGTTCGTGCGAAGTTTACTCCCAAGAAAGAAGCCTTTATCGATAGAGGTAAAACTTATTCAGATAATACTGCAGTTCCT
GAATATGTAGCAGGTGAAGATTTCTTCGTTGGTGAGAATGGCCAGTTCTATGTGTCTATGAAATCCGTTACAGACCCCAA
GGTAGGTGGTGTAGCTGGTATGAAGGCACACAAATATGTGAAAGGCAAAGTACTGTACTATGCTTGGTTGAATCCCAGTA
CTACTTCTCCCGATTCATGGTGGAATTCCCCTGTTGTGCGCAACAATATCTACCATATCCACATCAAGAGCATCAAGAAG
TTGGGCTTCAACTGGAATCCTTTGGTGCCGGATCCGGATCCTAGCAACCCGGAAAATCCGAATAACCCTGACCCGAATCC
GGATGAGCCGGGTACTCCCGTTCCTACAGATCCGGAGAACCCCTTGCCTGATCAGGATACGTTCATGTCGGTTGAGGTTA
CAGTTTTGCCTTGGAAAGTTCATTCCTATGAGGTTGATCTCTAATTAGCTATTGTAAAATTTTCTTTTTGAGGGTGGGAT
TTCGGTTCCCACCGTTCTCCCACCCTCTATATTTTTTAAAACAATGAACAAACGGAAGCATATGGATATTCGCAGACTTA
TTATTTCTTTGCCGGCAATAATGGCCCTGTGGGGTGGTTTGGCTTCATGTGATAAGATGATTTATGACAATTACGATGAT
TGTCCTCGAGGAGTATATGTCAACTTCTATTCTCAGACTGAGTGTGCCGAAAATCCTTCTTATCCTGCGGAAGTTGCCCG
ATTGAACGTTTATGCTTTCGATAAGGATGGTATCCTTCGCAGTGCCAATGTGTTTGAGGATGTCCAGTTGTCAGCTGCAA
AAGAATGGCTGATCCCTTTGGAGAAAGACGGCTTATATACGATTTTTGCTTGGGGTAACATCGACGACCACTATAATATA
GGTGAAATAAAAATTGGCGAGACGACCAAGCAGCAGGTTTTGATGCGCTTGAAGCAGGATGGTAAATGGGCGACCAATAT
AGATGGGACGACCCTTTGGTATGCGACGAGTCCTGTCGTTGAGCTGAAGAATATGGAAGATGGCGCGGATCAGTATATCC
ATACGAGAGCCAATCTTCGAGAGTATACCAATCGTGTGACGGTGAGTGTAGATAGTTTGCCTCATCCCGAAAATTATGAA
ATAAAATTGGCCTCGAGCAATGGCTCCTATCGCTTCGATGGTACTGTTGCAAAAGCTGATTCTACTTATTATCCCGGCGA
AACCAAAGTAGTAGGTGATAGCACATGCCGGGCTTTCTTTACGACACTCAAGCTGGAGAGTGGGCATGAAAATACCCTTT
CCGTGACACATAAGCCGACCGGAAGAGAGATATTCCGTACAGACCTTGTAGGTGCTATTCTTTCGAGTCAGTATGCTCAA
AATATCAACTTGCGCTGTATCAATGACTTCGATATAAGGTTGGTGGCACATCATTGCAACTGCCCTGACGATACTTATGT
CGTTGTTCAAATCTGGATAAACGGCTGGTTGATACATAGTTACGAAATAGAACTTTAAGAGAAAAAAGACCGGTTCTTCA
CTCGCTTTCCCCTCTTTCTTTGAGGGTTGAAAGTAAGTCGTGAGGTCTAAGAAGAGATCGGAAGATAATCATAGTCAGGA
GCTTCAGTGTTTGTTCCATAGAACAGATGTTTTTTTGAGGTTTTATTGTTTGGCATTTTGGCTTAATCTCCTTTCGGTCT
GATCAAAGAGATCGAATGAGTTTGAGATGGTGCTTAGCACATAGAAAATCAGTCGGGAAAAACATGTTGTGAAACAAAAT
ATGAATAGCTCCCCCTTATAACCATATACACTTGGAATATGATGCAGCTTAAAAAGAGATACTTTGCACTTATCCTATTG
CTTTTCCTTTGGAGCGGATGCGATAGAGGAGTTGATCCACAGCCGGATCCTTTACAGCCGGATGTTTATCTACTCGTTAA
CGCGAGAGCAGCACATACGAATGGCGAGGAATCCATCAATATGGATGCCGAGGATTTTGAAGATCGTGTACACAGTCTCG
CTATGTTGGTGTTCGATAGCAATACAGGAGAAAAAGTTGCCGAACATTTTTCTTCCTCCATAGGGAGCGGTACTTCTACC
TATGTCTTTACTGTGAAATTGAAACCCGGACAGCGCGATTTCTTTTTCGTGGCAAATATTCCCAATATGCAGACTGCCAT
GGCCTCGATCGTGAACAAATCCGATATGAATCACTTTATGCAGGTTTTCAGAGATTTGGACCCTATTCATTATCACAATG
CAACCAACAATAATGGATTCCCCATGTCGAGAATGTATTCCAATCAGACGGTTACGATCGGGGGAACCATCACTCAGCCT
TTGCCATTCAAGCCGGACGGAGAAAACAATGTGAAGTTGCAGCGTGTGGTTGCAAAGTTGGATGTGAATATCGTGGAAGG
AGTGGAAAATCTGCAGAAGATTGAACTTTGTAATGCTAATGTCCACTATAGATTGGTGCCCAATCAGTCAGAGCCTATTC
AGTTTTACGGCCCGGTAGAACTGAGGCGAGTAGGTGCCACGAACCAATGGCTTGGCTATATGCCGGAGGCGATCGTAGAA
TCAACAAAGTGGTGGGGGAATACCGGCAATGCTGAGAATAAGCCGATCAACTTCTTCCGCCTGACAACTCGCGGTGGACT
TGTATATGACGTGCCGATTATTACGCACGAAGGTGCTATTCCGGGAGGGCAGTACTTACCTTTTGCCAAAGGCTTATTGG
CGGATAAGCCGAGTTATACGGTTTATAGAAATCGTCATTACATATATCGTATCAAGACGCTGCCGGATAAGATAGAAGTG
AAGTATTCTATTTGCGATTGGAATATAGTAACCAACGATACTTATATGGGCTATGGCTACAACGTGGGAGTCGATGAGCA
AGGCAATGTCACCATTACTAATACGATGCAGAATTGTGATCCCCATGTTGTGAGACTCGTTGCTAAAAATGGTGCTTACT
TTGGCTCCCAGCCTACCGATACTTCGGTTGAGTTTACTGAGTTAGCCAACGGTGCTTCGCAAACATTCAAAGTAAATAAA
GATGCTGTGGCGGTCGGCTCTGCCTATCTGGAGGTTTATTATAACCCGGATCTGAATGCAACAGGGGTCGTTCCGGATAA
AGTTTTTATCAAGAAATAGACAGACTTATGAAAAAGTATTTGTTATATGCCTCGTTGTTAACGAGTGTTTTGCTCTTTTC
CTGTTCAAAGAACAATCCTAGCGAGCCGGTGGAAGACAGATCCATCGAAATTTCTATAAGGGTAGATGATTTCACCAAAA
CGGGTGAGACAGTACGCTATGAAAGGAATCAAGGAAGTGCTGCCGAAAGGCTCATTACCAATCTTTACCTCTTGTTGTTC
GATCAGTCAGGGGCAAATCCTGCGAAATACTATATTGCCGGTAACACTTTCTCCGGAGGAATCTGGCTTCCTGATGATAT
GAAGGTGAAGTTGGATATGACACAATCCGAGGCTGGAGAGCGCAAAGTATATGTCGTAGCCAATGTCGATAATGCGGTTA
AAACGGCTCTTGATGCTGTCGCTAACGAAAGCGATTTGCAGACTGTAAAGAGGACGACTGCAATGCCGTGGTCGACCGAT
ATAGCCTCTCCTTTCCTGATGTCCGGAAACAAGACACACGACTTCTTGGCCAATCGTCTTTTGGACAATGTGCCCCTTGT
GCGTGCCATTGCCAAGGTGGAGCTGAATATCTCGCTGAGTGAGAAATTTCAGATTGTGCCGATAATTGTCAATGGTAGTT
TGAGTGAGTTCAAGTTCAGATACGTAAACTTCGACAAGGAGACCTACGTAGTGAAGCCAACGACCAAGCCGGACAATCTC
ATTAGTTCTGCTAATGGTGTTTGGCCTCAGATTACAGATTGGACTGTATGGGGTGCTTCCTTAAATACTTCTCCTGCTCC
GGATGCGGGCACAGGTTATACATTGGATGCAAATGGCAAGGTAACGGCACTACGGATTGTTACCTATCTGAATGAGCGCG
ATAGCAAAGGGGCTACGGTAGAGGTCGCATTGCCTCGTGTGGATGATGGCACCCTCCCTCCTCCCGAATTCGGCCCGGAG
CTTTATCGCTTGCCTTTGCCGGACAAGATCCTGCGCAATCATTGGTACAAGTACGAAGTCGAGATTTGATATTTTTTAGG
TCTTGTTTGATATTGTGGAAGAGACTTAAAAAGATAGTAATCAAGAAAATTTTTAGGTGAAAATGGGAATTGATGGCATG
CGCTTTTGATTGCGCGTGTTGTTTCGATCCATTTGTAGTAACTAACGAGGTAATAATAATGATGAAACGATATACAATAA
TTCTTGCAGTTTTTCTTTTATTCTGCACGGTATTTACCTTTCAAATAAAAGCTCGCCCTTATGAAAGATTTGCAGATGTA
GAGAAGCCTTGGATTCAGAAACATTCAATGGATTCTAAATTGGTGCCTGCAAATAAGGGTAACTTAATTCAAGCTGAAAT
TGTATACCAATCTGTTTCTGAACATAGTGACTTAGTTATTTCGCCTGTGAACGAAATAAGGCCTGCAAATCGTTTCCCTT
CGCATAGGAAGTCTTTTTTTGCAGAAAATCTACGGGCATCTCCCCCCGTAGTTCCCGTTGCCGTCGACAAGTATGCGGTA
CCGGTTGCCAATCCAATGGATCCTGAAAATCCCAATGCCTGGGATGTGACGCTAAAAATCACTACTAAAGCGGTAACAGT
ACCTGTCGATGTGGTGATGGTTATCGACCAGTCTTCGTCAATGGGAGGGCAAAACATTGCCAGATTAAAGTCTGCCATTG
CATCGGGACAGCGTTTTGTAAAAAAAATGTTGCCTAAGGGGATGGCTACAGAAGGGGTGCGTATCGCTCTTGTGAGTTAT
GACCATGAGCCTCATCGCTTATCTGATTTTACCAAAGACACTGCTTTTCTCTGTCAAAAAATCCGGGCTTTGACTCCTAT
TTGGGGAACACATACCCAGGGGGGGCTTAAAATGGCGAGAAACATTATGGCTACTTCTACTGCTGTGGATAAGCATATCA
TATTGATGTCTGACGGGTTAGCGACGGAGCAGTATCCTGTTAAAAATGTAACTACTGCAGATTTCATTGGCGAAACTGGA
AATGCGAATGATCCCATTGATTTGGTTATACAAGGAGCAATTAATTTCCCTACAAATTATGTTTCCAACAATCCATCTAC
ACCTCTTACTCCAAATTATCCAACTCATTCTTCTAAAGTTGGACGGAGAAATCTGCCGGAATCCAAATTCGATTATAGTA
ATCTGAGTGCAAGGATTACTTTTGATGGTGTTGCTGGCGCATTGGTCTATGAACCGAGGTTCCCTCATCCCTATTATTAT
TATTTCCCTTGTAACGCTGCTATCAATGAGGCTCAGTTTGCGAAAAACTCTGGTTATACAATCCATACGATTGGCTATGA
CCTGGGAGATTTTGCCTTGGCCAACAATTCGTTGAAACTAACCGCTACAGACGAGAATCACTTCTTTACGGCGACACCGG
CCAATTTAGCTGCAGCGTTTGATAATATTGCCCAAACTATTAATATAGGTATACAGAGGGGGGAGGTGACGGACTTTGTA
GCTCCTGGTTTCATCGTTAAAAATCTGACGCAATCGGGAGATGTTACTCATTTGCTAAATGTTTCAAATGGAACGGTGCA
CTATGATGTCTCTACTAAAAAACTGACATGGACTACTGGTACTATCCTGAGCTCATCAGAAGCTACCATAACTTATCGTA
TTTATGCCGATTTGGATTATATACAGAACAATGATATTCCGGTAAATACTACTTCTGCTATCGGCCCGGATCTTGGTGGA
TTCGATACCAATACCGAGGCAAAATTGACCTATACCAATTCCAATGGCGAATCGAATCAGCAGTTAATTTTCCCACGTCC
GACGGTTAAGTTAGGTTATGGTGTTATTAAGCGGCACTATGTATTGGTAAATAAAGACGGTCAACCCATACAGGCAAATG
GAACAGTTGTCAGTTCCCTAAGCGAGGCTCATGTTCTACAGTCACAAGATTTCTTTTTGCCCTCAGGTGGAGGTCATATT
GTTCCCAAATGGATAAAGTTGGACAAAACGACCGAAGCATTACAGTACTATTCCGTACCTCCGACTAACACGGTCATCAC
TACTGCCGATGGTAAACGTTATCGTTTTGTCGAAGTCCCAGGCTCCACGCCGAATCCGGGCCAAATCGGTATCAGTTGGA
AAAAACCGGCAGGAAACGCTTACTTCGCTTACAAGCTCCTCAATTATTGGATGGGAGGAACAACAGACCAACAGAGTGAA
TGGGATGTGACGTCCAATTGGACAGGAGCCCAAGTACCACTCACGGGAGAAGATGTAGAGTTTGCAACGACAGAAAATTT
CGGTTCTCCAGCGGTAGCTGATTTGCATGTCCCGACAACCAACCCCAAAATTATCGGTAACCTTATCAATAATTCAGACA
AGGATTTAGTTGTTACCACAAACAGTCAATTGACGATCAACGGCGTGGTTGAGGATAACAATCCGAATGTCGGTACGATC
GTCGTGAAGTCGTCGAAAGACAATCCTACGGGGACATTGCTTTTTGCCAATCCGGGCTATAATCAAAATGTAGGGGGGAC
CGTCGAGTTTTACAATCAGGGATATGATTGTGCCGATTGTGGTATGTATCGCAGGAGCTGGCAGTATTTCGGTATCCCTG
TCAATGAATCAGGTTTTCCAATTAATGATGTGGGCGGAAACGAGACCGTCAACCAATGGGTTGAGCCTTTCAATGGCGAT
AAGTGGCGACCTGCACCTTATGCACCTGATACAAAGCTTCAGAAATTCAAGGGCTATCAGATCACGAATGACGTGCAGGC
ACAGCCTACGGGAGTTTACAGCTTCAAGGGTACGCTTTGTGTGTGCGATGCCTTCCTGAACCTGACACGCACGTCCGGTG
TCAACTACTCGGGCGCCAACTTGATCGGCAACTCATACACTGGAGCCATCGACATCAAGCAAGGTATTGTCTTCCCGCCG
GAAGTCGAGCAGACGGTGTATCTGTTCAACACGGGAACACGCGACCAGTGGCGTAAGCTGAATGGAAGCACGGTTTCAGG
TTTTCGAGCCGGTCAGTACCTCTCTGTACCTAAGAATACAGCGGGTCAGGACAATCTTCCGGATCGTATTCCATCGATGC
ATTCCTTCTTGGTGAAGATGCAGAACGGAGCCTCTTGTACGTTGCAGATCTTGTACGATAAGCTGCTCAAGAACACGACT
GTAAACAACGGTAATGGTACGCAGATCACATGGCGATCCGGCAACTCCGGATCGGCGAATATGCCGTCACTTGTGATGGA
TGTTCTTGGTAATGAGTCGGCCGACCGTTTGTGGATCTTTACCGATGGGGGTCTTTCGTTCGGATTCGACAACGGCTGGG
ATGGTCGCAAGTTGACTGAAAAAGGTTTGTCACAACTTTATGCGATGTCCGACATCGGTAATGATAAATTCCAGGTTGCC
GGGGTTCCGGAATTGAATAACCTGCTGATCGGCTTCGATGCGGATAAGGATGGTCAATACACGTTGGAGTTTGCTCTTTC
GGATCATTTTGCGAAAGGCGGAGTTTTCCTTGAGGATCTTAGCCGTGGAGTTACACGGCGAATAGTCGACGGCGGTTCGT
ATTCATTCGATGCCAAGCGAGGAGATTCCGGGGCTCGTTTCCGTCTCTCTTATGACGAAGAGTGGGTTGAATCGGCAGAG
GTTTCTGTTTTGGTTGGTACGGTCGGGAAGCGAATCCTTATCACGAATAACTGTGAGCATGCCTGTCAGGCCAATGTTTA
TACAACTGACGGAAAACTTCTGATTCGATTGGACGTAAAACCCGGAAGTAAGTCTATGACGGAACCATTGATCGATGGAG
CTTACGTTGTCAGTCTGCAAAGTCCTGCCACGAGTAGCAATGTAAGGAAAGTTGTAGTCAACTAATAATGTGAAGAAGAT
GATGCTATTGCGACTATAGGACTGTTGTTCTTCCATACAGTAGCTTTCAGCATCTGATATTTCTCTCAAACCAAGTAAGG
GGGAGTCGCGAGTATTTCATTTGCGGCTCCCCCTTGATTTTTCTCTTGTGGCAGGAAGTGAGTCGAGATGCCATGGTTTT
CCTTTTTTTGATTCCCGAATCCGTTCCCCGAAAGAGATGTTTGGGTTGAGGAAAATTGACGAATCGTTTTTGCTCTTATG
GGAATCCCTCCGAATCACAGTTCTCGAGGAGAAAAGAACATTACTCATTGCCGGGGATTAATACCTGCGATTTATAGCGA
GTCTGCCGGCATTACAATCTTCCTCTTTAGGATCTTACATCACATGTCACGTTGCAGAAATTTCTGCATTTGTGGTTTCT
AAAAACGTGGCGCGTAAACTTTTTCATTTTGGCGCGAGAAGTAAAAAAATCTCGAGCCAAAACGAAAAAAATCCTGCGCC
ACTTTATTCCATAAAATCGAACCGAAATCGAAGTGTTTTAGGCTCGTACTCCGGAAACAGTAGTTCACAAGCATCAGGAG
AATAGCATTGATGTGGAATCAAGGTATCTCAATATTGAGAGCGTTCGATCGGTCAAAAGAAACACTCTATCTTCCAAAAT
TCAAATTTACATCGGTTTATTGCTGCTCCTTTTGCAAAGTGGATTTGACAAATCGTATGGTGAGCAAATTGCTTAGATGA
AAAAAAGGATAATAGGATTAGTCTGGTTGCATTTTTTTATTTAGTTTTGTGGCTGTCCGTATCATAGGACAGTTGTGGAA
GTTTCGTGACTTGTGTCTAACGCCGGTAGCGGCTTTTTGAGACTTCCCTTGGTTAGGGTAAAACCGGAGAAGAAAAGAAA
ACAACATAACAGTAATAATTTTAAGTTTAACGCAAAAGAAAAGTCTATGAAAAGAATGACGCTATTCTTCCTTTGCTTGC
TGACGAGCATTGGGTGGGCTATGGCCCAGAATAGAACCGTGAAGGGTACAGTTATCTCCTCCGAGGATAATGAGCCCCTG
ATCGGCGCGAATGTCGTGGTTGTCGGAAACACCACGATCGGTGCTGCAACCGACTTGGATGGCAACTTCACGCTTAGCGT
GCCTGCCAATGCCAAAATGTTGAGAGTGTCCTATTCCGGTATGACTACCAAAGAGGTCGCCATCGCTAATGTGATGAAGA
TCGTACTGGATCCGGACTCTAAGGTTCTGGAGCAGGTAGTTGTATTGGGTTACGGTACGGGACAGAAACTCAGCACTGTT
TCCGGTTCTGTGGCCAAAGTGTCCAGCGAAAAGCTCGCGGAAAAGCCTGTTGCCAACATCATGGATGCCCTCCAAGGTCA
GGTAGCCGGTATGCAGGTTATGACCTCTTCGGGAGACCCTACGAAGGTGGCCAACGTAACCATTCACGGTACCGGATCTT
TGGGCGCAAGCTCTTCCCCACCTTATATCGTTGATGGTATGCAGACGGATCTGTCAGTGGTGGCTACGATGAACCCGAAT
GATTTTGACAACGTAACAGTCTTGAAGGATGCTTCTGCAACTTCTATTTACGGTGCGCGTGCTGCCAATGGTGTTGTGAT
TATCACTACCAAGAGAGGTAAAATGGGTGAAGCCGGCCGTATTACATTCAATTACAGCTACGGTGTTTCTTCTATTATCA
GTAAGAAGCCTATGAGCCGAATGATGACTGGAGACGAGCAGCTTAACTATCAGTTTAATAATGGTTATTGGGATACTACT
AAGCCGGAGTATGCAACGATCGAAGCAGTCAAAGCTACTTTGATCAAAAATGCAGAGGATATGTATGCCAAATACCCGGA
GCTTGCTCCTCTTGTGAAATCCGGATATTTAAAGCCAATTGATTTTGATAATGATACCGACTGGCTTGAGTATTTCATTC
GTCCTACGGCTCCGACGCACCAAGGTGATATTTCTTTCACCGGAGGAAGTCAGGGGACCTCTTATTTTGTTTCTTTGGGT
TATTTCAATCAAGAAGGTATTTCCCGTGAGCCTTCTTCTTTCAAGCGCTATAGCGGCCGTATGAATTTGGAAAGCCGTAT
TAAGGAATGGCTGAAATTAGGTCTGAATCTTTCGGGTGCAATCGCTGAAAAGCAAGCATCATCGTTCTCAGGAACCAATT
ATTATAATACAGGAACTTTTGGTGCATTATCTATGCCTAAGTATCTGAATCCTTTAACGAGTGATGGTGAGATTGCCGAC
GTATACTATATCATAGGAACCACTCCTCGCCAAAGTCCATTGCGAATTGCTAAATGGTACCCCGAAGAAGATTATACTTA
TCAAGCAAATGTTGGTGGATATTTGCAGTTCAATCCGATTAAGGGACTTACAATTAAGTCGCAAGCGGGTTTGGACTTTA
CGGACAGCCGTGCTACAGTAAAGACACTTCCGAATAATATTTTTTCTCCTAATCCTCTGGGCAACAGGACAGAGCGCTTC
TATGGCGGACGGTTGTTTACAGTCACAAACACCGGTGAGTATAAAACCAATTTTGAAGAGTTGCACGATGTGACCATCCT
TTTGGGACAAGAATTTATTGATGCAGATGTGGATGTTTTCAGCGCAAGAGCAAATGGCTTCGAGAACAGCAAGGTAATGC
TTTTGTCTCAGGAAAAGACCGGTAATTTCCTTCAGCTTCCTGCTCAGCGAAAAGAAGAATATGCTTATTTGTCTTTCTTC
GGTAGGGGTAGTTATGGATTTGACAAGTGGATGTATCTGGATGTTTCGTTGCGTAATGACCAATCATCTCGTTTTGGTGA
CAACAATCGTAGTGCTTGGTTCTATTCTTTCGGTTCGATGTTCGACATCTACAATAAGTTCATCAAGGAAAGCGATTGGC
TGAGTGACCTCCGATTCAAGCTGAGTTACGGAACTACCGGAAACTCTGAGATCGGAAACTACAACCACCAGGCTCTCGTA
GGAAGCAATAATTATACCGATACAGCATTGGGCCTTACTGTCTCTACAATTGGTAACCCCGATCTTTCTTGGGAAAAGCA
ATCTCAGTTGAATGTGGGTATTGCTTCCGGTTTTTGGAACAATCGTTTGACTGCTGAAGTTGATTTCTACGTTCGTACAA
CGGATGATATGTTGATCAATGTGCCTCTGCAGTATATAAGTGGTTTCACCAACCAGTTCCAGAATGTCGGCTCAATGCAA
AATACGGGAGTTGATGTTAACTTGAGAGGAACTATCTTCCAAAATAAAGATTGGAATGTTTATGCTGCTGCAAACTTCAA
CTACAACAAACAGAAGATTACCAAGCTCTTCTTCGATTTGAAAGAGTATGTACTTCCCAACACCGGAACTATCTGGCAGA
TTGGAAAACCTAATTCATTCTATATAGCTGAGTATGCAGGTATTTATAAGGGTACGGAGCCTTATACCGACCCGGATGGA
AATGTTTATCATGGTGGTGATCAGTTGTGGTATGTTCCCGGCAAAACATGGGCTGATGGTACTCCGGCTACAACGAATGT
CTATTCTGCGGATTTGGAGCAAGCGGTAGATAAGGCAGTCAATCCCCCTATTACCGGTGGTTTCTCTTTGGGGGCTTCTT
GGAAAGGTCTTTCATTGGATGCTGATTTTGCTTATATCATTGGTAAGTGGATGATCAACAATGACCGCTACTTCACTGAA
AACGGTTCTGGCGCTGCAATGAGAACCAATAAGGATAAAATCCTTTTGGATGCATGGACTCCGCAGAATCCTAACTCAGA
TGTTCCAAGACTGGGTCAAGACAATCAGTTCGATAGCCGTTTGCTGGAGAATGCCTCTTTCTTGCGTCTCAAGAATCTGA
AATTGACTTATGTCCTTCCTCAATCTCTATTCAAGACTCAAGGTGTTGTTTCTGGAGCACGTGTTTATTTGATGGCTCGT
AACCTCCTGACCGTTACCAAGTACAAAGGTTTTGACCCCGAAGCCGGTGGTAATGTGGCACTGAATCAATTCCCGAATAC
GAAGCAATTTGTAGGTGGTATTCAGATTTCTTTCTAAACATTGAGTACTAACGATTAACAGTAAATCATTATGAAGAAAA
TATTTTATGCAGTGCTGTCTGCTTTCCTGCTGTTGGGGCTTTTTTCATGCGATCTGCAGCGTGATCCGGATGGAAGTGAT
GAACAGAAAGATCATTTCGCTTCTTTTGTGGAGACAAAACATTTTAGAGATGGTTTGTATGCTACGTTGCGAAGTACAGA
AAACCCTACTCGTTTCGTATGGCAGGATCTTCAATCAGACATGTATGCAGTAACAACGAATGATGGTAATACAAGCTCTC
GTTTTATCACATGGAGTTTGGGTGCACTGGAGTCATCCGGTGAGATTGCTTCATATTATCTCGCTTATTATAGCTTGTTG
CAGCGCGCCAATTATTTTGTGACCAGAATAGAACGTTCTATGGAGTTGAATCTTTATCTGGAGAAAGAACTCAAAGATGT
AAAGATCTTTCAAGCAGAAGGTAAGACTCTTCAGGCATTGGCCCTCTCTCGTTTGATGGAGCGTTTTGCTTATAAGTATG
ATCCTGCGGCCACTACTCATCCGTATGATTTGGGTATTGTACTTGTTAAGGATTACAATCCTATGATTGCTGCACCTCGT
AATACGCAGAAAGAGTGCTACGATTATATCCTTGAATGCTTAAATCAGGCGATTGATGTTTTGCCGAACAAGAGCAATGA
AGGTAATATCAGAGTTTCCAAGCATTATGCTCATGCTTTGCGTGCACGTGTAAATTTTGCAATGGGTAATTATGATGCGG
CAAAAGAAGATGCTAAAGTTCTGGTCGACAATTATCCTCTTATTGATGTGACGACAGCAAAGAAATTTGCTGAGGTTTAC
CGCGATGATGCTAACAACCCCGAAATCGTATTCCGTGCTTTTGCTTCAGGAACTATCGGTACTGTTGCAGAAACGACCCT
AAGCGGATTCTTGTGGCATTCAGGTGCTCAGCTTGTGGTTTCAAGTCCTATTTCAGCTCCTTTCCAATGGGTTGTTGACC
TATATGATGATACCGATTATCGTAAGTCTTGCTATATCACGAAAGATTTCTACGTTATTGGTGGTGGTGTTGATAAGGGT
TATGTAGTTGGAAAATATCTGGGTAACCCCGCTTATCAGTCTAATCCTAACGTACCCGACTTTAAGGTGACCAGCCGCTT
CTTCTCAGTTGCAGAGGCTTATTTGATCATGGCAGAGTCTATGGCCAAGTCCGGTGATGCAGCCGGTGCAAAGGATCTGT
TGAAGACGCTTTGTGAGAAACGTGGTGGCCAGTTGGAAGATGGCGATATCATGGATTTGGTAATGGCAGAACGTACCCGT
GAGCTGATCGGAGAAGGCTCTCGTCTGAACGATATGATTCGTTGGAATTTGCCTAATAACCACGATGATATGGAAAATCA
GCCGGTATTCCTGCAGATCGGTCTTGCAAAAGCTGATAAGCTGAAGCAGCCCGTACCTGCCGGTCACTATGCGTTTACTT
GGGAGTTCCCTGTTAGGGATCGTCAGGTGAATCCGCAGATTATCAAAAACTGGCCGAACTAATTCAATTAGATGTTTCGA
CGCGCTTGGGGTTAATCTTTATAATCCCAAGTGCGTTTGAAACCTTTCTTGACTTTTAGGCGAAAAGAGCTTTCTGTGGT
GTGTTTGGAATCGTGCCAAGAAAGTCCAAAATATAAACGGTTCCGGTCAAACAAAAATCAAATTCAAATTATGAAGAAAA
TTTTCTCTTTGTTGGGTGCTATGTTCTTGATGGGTTCACTCAGTGCTCAAAACACAATCCCCCAATCTTTCTCTTGTGAA
GTAAGCGGATCAGCACGTGCTATCGAGTGTTTGGATGGCTCTGTTTTTTCTCAGGCCCCGGTAGAATTCGATACTGGATA
TCCTTCTAATTCTGGGATAGAACTGATGCAGGCGCAGAATGTGAAAGGTGTAAGCTCTATTTCTGCTATCCGTTTCTTTG
GTATTCAGTTGGTTTATGCAGGTGGCTGGGCAGTTCAAAACGATTTTGACCCTATGACCTTTACTGTAAAGATTTGTGCT
AACGAGAATGGTTTACCCGGTGCAGAAATCTACTCACAGGAAGTCGCTTTGAATCATAACGATACAGGTGAAACTTTTGG
TAATAATCCTATCAGTATTTTCTATTGGGACTTTGAGCCTGCTACTCCTATTAACAACTTGCCGGCCGATTTCTGGCTTG
TAATCTCTAATTCAGATTCCGAAGCATGGTTCCTTTGGATTGATCAGAAAGATGGTGTAGGACCGATTGCTACATTTGGA
ACGCAGCAAGGTGAGCCTGAGGGTACTCCCAGCCACTGGTTCCTGAGAGAGGGAGCTCCAGGCTTAGGTGTTTGCATTAA
GGGAACACCTTCAGGTGTTGATATGATCGAGGCTAATAAGCCATATTCGCTTTCAGTAAGTGGCAATACAATTTCTGTAG
ACGCAGGAGAGGTAACCATTTATGATATGAACGCTCGTCGAGTAGCATATGCTGAAAAGGGAATTTCTTATACTGCTCAA
GCCGGAACATATGTTCTCCGTATTGTAGTAGATGGCATGACATATGTTGAAAAAGCGGTGGTTACCAAGTAAGGACACGT
TTTGTTTAGATATATAGTCTAATTTAATGTTGAGGAGGTATGTCTTTATGGCATACCTCTTCTTTTTTATTTTTTACTTT
GCCACAGCCACAAGCGTATTGCCCGTCATGCATATCTCAAATTGTTCCTCTCCACTATCTTTAATTGCGACATAAGTCGG
CAGATGTCTTATCTTTGTACACTAAATATCAGTAGGTATGTGTAAGAAACATTTCATCCGATACTTCTTTTGGACTATCA
TTGTCTTTTTTGTGGGTGCGGCTATTCACTCTTGTAAAGAGTCTAAGATAGATCTTGAAGAAGTTAGCATAGTCGATCTG
CAAATCCACCGTTTCTACCTTTCCAGTAAGAAGAATCCGGATTTGGAAAAAGTATTTTTCTCTATCGATCATGCAAAAGG
GACAATTATTAATAAGAAATATATGCCCTATGGCACAGTTTTGGATTCTGTAATGATGAAACTCGTTACTGATTTCTCTG
CGAAAAAACTGCGAGTGGCCATCAATGATGGAGAATATAAGGATTGGCATAATAAGGATTCATTGTGGTTGCGCGATTGT
CATACCTTACATTTAATGGTTTTCGACGAAAGTGGCGAGAAAACGAAAAAGTATACCGTTACCCTCAATCGTTATGATTA
TCAACCGACTACGTTCGTTTGGCATATGCTCGATGGAGTAGCTTTACCGGATATCAATGCTTCTTTTGTCGATGTTGTAA
CGCATGCTGACAAGGTTTATTTGGTTGCAGCCACAGGTAATAAGACGCTGTTGTATTCATCTGACAGGAAAAATCCTGTT
CATTGGACTTTACTATCGTCTTCCGGCTTGTCCGGTGCATGTCGGCAGATAGCCGCGACTGAAGATGGACGCGCTTGGAT
TCTAACGGATTCCGGTATTTATCAAAGCGATGACTTCACAAACTGGAGTTTGCTCCCCTCTGAAGTCCCTGTGACAACCC
TGCTGGGTGCCATGGCTTGGCCACAGGGAAGTCATACACTGGCATTACTTGCTGAAAAAGAAGGCTCTCTGTTCTTTGCT
ACCAATATCGATGGAATCCATTCTTGGCAGGAGCAGGCTCCCGAAACTTTCCCTGTTCGCAATTTCAGTACTCAACTATA
TAAAGCAAACAATCATCCAATGCTCCGTTTGGTCGGCGGTGTAACGCATACGGGTGCTCCTGCCACTTCCGTTTGGATCA
CGAGCAATGGAAATGATTGGTTCGGACTTGACTTGGCCGCCGGAGCCATTCCCGCGTCAATGGAAAAAGGGGCTTTGGTG
CAAACTCCATCGGATGGTAACTTGTACTATTATGCCACTGAACAAGCCGAAGGTATAAAGCGAGTGGCTGTGGCCGACTG
ATAAGGGCATCACATGGAAACGTGGAGCCGCCGATATTATGTTGCCGGCCGATCCTTTCTACACAGTCGGCTACCCGTTG
CCGTTCGTCTGTGCTTTTGATGATGGGGCTTACAATATATATCAGTTGGGAGGCGTTAGCTCTTCAGGAACATTCTTTTC
CTCAATATGGAAGGGTATCCTGAAACTGAATGAAAACAATTAGTAAGAACTATGTGGCACGGATCTGTGCCGCCATTGCT
TTGTTTGCTGTGTGTAACGGTCGGATAGCTGCTCAGGAATTTCTCTATGAAATAGGAGGAGGTTTTGGTGCTGCTCAGTA
TTTCGGTGATGCAAACAGAGGCTTGTTCGGTTCATCCGGAGTTGGTTTGGAGTTGGTCGGACGCTACAATTATAATTTTC
GCTGGGCTTTCAGTGCCATGTTGGATTGGCGTACATTGAGAGGCAATACCGATAAGTCCGGGAATGTCTTCCCCGATTTT
GCTCAAGCGGATTTTAAGGTCGGCTTGACTCAGCTCCACGTTAGAAGCGAATTTAACTTTCTCCCTTATAGCGATGGCTA
TAAGTATCTTGGTACAGCTCGGCTGTCTCCTTATGTAGCGGCCGGGTTGTCTTTGGGTTTTGCTTCGGGCGCCAAAGGTT
CGGCTTTTGCTCCCGGGATTACTGCGGGAATGGGGGTGAAGTATAAGCTTAAACCGCGGATCAATGTCGGTATCGAGTAT
TCTTTCACGGGGTTACTTACCGATGCTTTGGATGCGCTGACGGATAAAAGTGTTTGGCTCGAGGATCCATATAAGATCAA
TGACTCCTGGGTCAAAAACAAGGATGCTACAGGGGCCTTAGTGCTTAGGATTACGTATGACTTCGGCCGGCGTAAGACTT
TTTGTAATAAACAATAGGGCCTCGAAACATTCTAAGGGAATAGACCTCTCTTGGAGTGGTCGTTAGGTGAAATATCTTGA
TAGAAAAGAGATAGATGGAAGGTGATGGAGACAAACTCCAGTCAACAGTTATAGTGCCGAGGCATATCGCTTTGGTCATG
GATGGTAATGGCCGTTGGGCAAAGATACGTGGGAAAGAGCGATGCGAAGGACATGCAGCCGGTGTGGATGCTCTGCGCGT
AGCTTTGCGTGCAGCAGCCGGTTGCGGTGTGGAATATCTTACAGCCTACACCTTCAGTACGGAGAATTGGAATCGTCCGG
AAGAGGAAGTCAGGGCGCTGATGGGCCTTTTCGTTACAGCTATCATGAATGAGATGCTGGACTTGATGACCAATAACATT
CGCCTCTTGGCTATCGGCGATTTCAGTCGGCTCCCCGAGGATGTCCGTGAATCGTTAGAAAAGGGTATTCGAGAGACTGC
CGGAAACACGGGGCTGACTTTGGTTTTGGCCCTTAGCTACAGTTCTCGCTGGGAAATGACCGATGCCATCCGTAGATTGG
CTCGAAAGGTTCGGGATGGAAGTGTGGAGCCTGAAGATATAAATGTCGATTTGGTTTCTGATCATCTTTCCACCGCCGGC
ATTCCGGATCCGGATCTCTTCATTCGTACAGGTGGAGAGAAGCGTATCAGCAATTTTCTTATGTGGCAAATGGCCTATAC
GGAATTGTTTTTTACCGATACGCTTTGGCCGGACTTTGATGCCGACTGTCTGAAGGCAGCCATAGAAGAATATTCATCGA
GGGAGCGTCGATTCGGCAAGACCAGCGAGCAAATCGCTCTCAGAGAAAATAAATATTGAATCATTTGAGAAAGACTATGT
ACAAAAAGATTATTGCCGTAGCAGCTCTCTTCTGCGCCAGCATAGGGATCCTGAAAGGACAGTCCTCGGATCTGACCCCT
CAGGATACTATATATAGCCCTGAAATATCCTATGCCAAGCCTATTCATAAGACCATAGCATCTATTGAGATCGAGGGAAT
GAGGTCTTTCGATGACTTTGTCTTGCGCAATCTTTCAGGCTTGGCTGTAGGTGATGAAGTCCTGATTCCCGGAGATGCCA
TGTCTGCTGCCGTGAATAGAATTATGCGTCAGGGCTACTTCTCAAATGTGCGAATCATCGCGGATAAATATGTCGGCAAT
AAAGTCTATCTGAAAATCATTGTCACTGAACGTCCTCGCATCAGTAAGGTTACTTTTAGCGGGGTAAAGAAGTCTGAGAG
AGAAGATCTTGAAATGAAAATCGGTCTTCGCGAGGGGATTCAGATGACCAGAAATAATGAAGACAAGGTCAGGCAAATCG
TACAGAAGTATTTTAGTGAGAAAGGTTATCGCGATGCCAGCATACGGATAACGCAGGAACCGGATCTTTCCAAAGATGGC
TTTGTCAATGTGCTTATCTCGATTGAGAAGAAAAGCAAAACCAAGGTGAATGAAATTTATTTTTCCGGCAACAAGGCCCT
TAGCAATCATAAGCTAAGAATGGCGATGAAGAACACCAATGCCAAATTCAGTCTTAGAAAGCATATTCGCTCATCTTTCT
TGAAACTTTTTAGTACTCATAAGTTTGTGGAAGAGAGCTACCGTGAAGATTTGGTCCGATTGATAGAGAAGTATCAGGAA
TATGGATATCGTGATGCTGAAATACTGACCGACAGTGTCGTGAAGGCTCCTGACGGCAAAAGAGTGGATATTTATCTCAA
CATCGAAGAGGGGCAGAAGTATTATATTAAGGATGTCAACTTTGTGGGCAATTCACAATATCCATCGGAGTATTTGGAAC
GAGTGCTCGGAATAAAATCCGGAGATGTGTACAATCAGAGACGATTGGCTAAGCGTCTCAATGAAGATGAAGATGCTGTG
GGGAACCTGTACTATAACAATGGCTATATTTTTGCGTGGGTCGATCCCGTGGAAACAAATGTAGTGGGGGATTCTGTTTC
GCTTGATATTCGTATAGCGGAGGGGAAGCAGGCCAATATCAATAAGGTGATCATCAAAGGAAATACTGTCGTGTACGAAG
ACGTAGTACGCCGAGAGCTTTACACAAAGCCCGGCCAGCTCTTTAGTCGCGAGGATATCATTAACTCTATTCGTCTCATC
AATCAGCTTGGGCACTTCGATGCCGAAAAATCTATTCCCCGTCCGATTCCCAATCCCGAAACAGGAACAGTGGATATAGA
GTATGATTTGGTGCCGCGTAGCAGTGACCAATTGGAGCTTTCTGTCGGTTGGAGTCAGTCCGGACTTCTGTTCCGAGGAG
CCATTAAGTTCACGAACTTCTCTGTCGGCAACCTGCTCCATCCCTCGATGTATAAGAAAGGGATCATTCCGCAAGGGGAT
GGGCAAACACTATCACTGAGTGCTCAGACCAATGGAAAGTACTATCAGCAGTATAGTGTCACATTTATGGATCCATGGTT
TGGGGGCAAGCGGCCGGATATGTTCAGCTTCAGTGCATTCTATTCCAAGACTACGGCCATTGACTCCAAATTCTACAATA
GCAATGCCGGCAACTACTATAATGCCTACTATAATAGCTACTACAACAACTATAATAGTTATTACAACGGTATGTCGAAC
TATACCGGCGACCTCTATACTCAGGCTAGCGATCCGGATCGTTCGCTTCAGATGTTAGGTACTTCGATCGGTTACGGTAA
GCGTTTGACTTGGCCGGACAATTGGTTCCAGATTTATACTTCTCTGAACTACACCTACTATAGACTGCGAAATTGGAGCT
ACAATACTTTCCAAAATTTCCATCATGGCTCGGCTAATGATCTCAACTTGGAGCTGCGTCTCTCTCGTACTTCCATCGAT
AATCCTATTTATACCAGAAGCGGATCGGATTTCATGGTTTCCGTTGCTGCTACTCTTCCTTATTCTTTGTGGGACAATCA
TGACTATGCCAGCCAGAATCTCAGCGTAAGCGATCGTTACAGATATATCGAGTATCACAAGTGGAAGTTTAGAGGACGAG
TTTTTACTCCATTGCTCAATCCTGCTACGCATAAATATACGCCGGTGCTCATGAGTCGAGTGGAAGGAGCAGTTCTTGGT
TCGTATAATTCCAATAAGAAATCTCCTTTCGGTACTTTCTATATGGGAGGTGATGGCATGTCCAGCTATTATGGTGGCTA
CATGAATGAGACTATAGGTTTGCGTGGTTATAAGAACGGATCTATTGCCGGTAATAACTACGACTATGCATATGCTTATA
TGCGCCTTACGATGGAACTACGTTTCCCGATTCTGTTTGAAAACTCATTCAATGCGTGGCTCTTAGCTTTTGCCGAAGCA
GGCAATGCGTGGCGCAGTATCGACAATTATAATCCCTTTAACCTGAAGCGATCGGCCGGTGTAGGATTGCGTGTAACGTT
ACCGATGGTTGGAATGCTCGGTATCGATTGGGGATATGGCTTTGACCGTCCTGACAATTCTCTACAGCGAGGAGGAAGCA
ATGTCCACTTTGTGCTCGGACAGGAGTTCTGATCGGTTAAACTCCGTTTGAGAGGTATGTCTAATAAAATAGTTACTAAC
AAATAAACATGAATGGCGATATGAAACGGTTTTTGATTTTGATCGGCTTTGCACTGGCGATAGCTTTCTCCGGTTTTTCC
CAGAAGTTTGCTTTGGTAGATATGGAATATATCCTCAAGAATATTCCTGACTATGAGATGATGAACGAACAGCTGGAACA
GGTGTCCAAGAAATGGCAAAATGAAATCGAAGCTCTCGAAAATGAAGCCCAATCTATGTATAAGAAGTATCAGAGCGATC
TCGTATTCTTGTCTGCCGCTCAGAAGAAAGCCCAAGAAGAGGCTATCGTAAAGAAAGAGCAGCAAGCATCCGAGCTCAAG
CGGAAGTATTTCGGTCCGGAGGGGGAGCTGTATAAGAAACGCTCCGATCTGATGAAGCCTATTCAGGATGAGATTTGGAA
TGCTATCAAAGAGATTGCCAAGCGTAACAACTATCAGATGGTGCTTGATAGAGGTACGTCCGGAATTATCTTTGCCAGTC
CGTCTATTGACATTAGCGACCTTGTACTGAGCAAGATGGGCTTTAGCAAGTAAAGAATATTACTAACGAATAAATAAACA
ACACGAAATGAAGAAATTTTTTCTCATGCTTCTGATGGCTCTTCCTTTGAGCCTCTTGGCACAAAAGGTGGCAGTGGTAA
ACACTGAGGAGATCATTTCCAAAATGCCGGAACAAGTAGCTGCTACCAAACAGCTCAACGAATTGGCCGAAAAGTATCGC
CTTGATCTCAAGAGTATGGACGATGAGTTTGCCAAAAAGACAGAAGAATTTGTAAAGGAAAAAGACTCTCTACTGGAGAA
CATCCGCAATCGTCGTCAGCAGGAACTTCAGGATATTCAAACTCGTTATCAGCAGTCATATCAAACGATGCAGGAGGATT
TGCAAAAGCGCCAACAACAGCTTTTTGCTCCTATCCAACAAAAGGTGGCTGATGCCATCAAGAAAGTGGGTGACGAAGAA
AACTGTGCCTACATCATGGAGGCCGGTATGATGCTTTACACCGGTGCTACTGCTATTGACTTGACCGCAAAGGTAAAAGC
GAAACTCGGAATCAAGTAATCACAGGCTTAGAGATATTTGAGAGTGTGCCAAATCGCGATCGTGCGATTGAGGCACACTT
TCTTTTTTATGTATAAGCATAAAGGTATACCCGACTCTTTTACGAAAGATTTTGCCGGTAACCTCTTCTTAATAGATGAG
GTGGACTCTTTGTGTTCCTTTTTCAGTCTTATTGCATGTTTATCTATCTCTCTTTTGGCTTCAAAAAGATACGAGTACCT
ATCTGTAGGTATATTTATCCTTGTTTTTCTTGTTTTATTGAGTGGTAGTACCTATTTTTGTGATGAGAGTCGGACTCTCG
TCATGTCGATTAAAAAAGAAAACAGAAATGAATAAAAGTATTAAAGGCACAAAGACAGAAAAGCATTTGCTCATGGCATT
TGCCGGAGAATCGCAAGCTCGGTCGCGCTATACTTTCTTTGCAAGTGTTGCCAAGAAAGAGGGTTATGAACAGATTGCCG
GAGTTTTCATGGAAACCGCTGAGCAGGAAAAAGAGCATGCCAAAAGGTTTTTCTCTTTCTTGGAAGGCGGCATGCTTGAG
ATAACGGCTTCTTTTCCTGCAGGAATAATCGGTTCCACGGCTGAGAACTTGCGCGCGGCGGCTGCCGGTGAAAATGAAGA
GTGGACAGATCTCTATCCGGCTTTTGCTGAAACAGCCGAAGAAGAGGGATTTAAGGAGATTGCAGCCGTATTTCGTCAGA
TAGCAAAGGTGGAAGCCGAGCATGAACGTCGCTATCTGGCTCTTTTGGCTCATGTGGAAGATGGATCGGTCTTCGAGCGA
ACGGAAGAAATCGCATGGCAATGTCGCAATTGCGGCTATGTCATTACTTCCAAGAAAGCTCCGAAGCTATGTCCCGCTTG
CGCTCATCCGCAGGCTTACTTCGAGCCAATGAAAACGAATTACTGAGGATCATTCATATAGAAACGAAGTAATTATCTGA
TCTCATGTTTTTGAAGGAGGCACCGCTCGGGAGAGTCGTGCCTCTTTTTTGCTCTGTTATTCCCTGCGAAAAGCGTGTGC
GTCATTTTGTTTTTGTCGAACCAAGTATAGAGACCGGTCCTGTAAAGTGGGACTCTCACGGTTTTTCCGGATATACAGCC
GGATCGAAAAGTGCTAATCCGATGAAAAAACCGTACTTTTGGCCGAAATTACTTAATAACCAAACAAGTAACCTAAGATA
CTTATGGAATTGAAAAGATTTTTATCACTTGGTCTTCTGCTTGTGGGATTCATTCCGATGAAGCTTTCTGCCCAACAGGC
TCAGCCACTCCCTACAGATCCGGCTGTTCGTGTCGGTAAGTTGGACAACGGATTGACTTATTTCATCCGTCACAACGAGA
ACCCGAAAGATCGTGCGGATTTCTTTATCGCACAAAAGGTAGGTTCTATTCTTGAAGAAGATAGCCAGTCCGGTTTGGCT
CACTTCTTGGAACACATGGCTTTCAACGGTACGAAGAACTTCCCCGGCAAGAACTTGATCAACTATCTCGAAACGATCGG
TGTACGTTTCGGTCAGAACCTGAACGCTTCTACCGGATTCGACAAGACGGAATATACGATAATGGATGTGCCGACTACAC
GTCAGGGAATCATCGACTCCTGCTTGCTTATCCTGCATGATTGGAGTAACAATATTACCCTCGACGGGCATGAGATCGAC
GAGGAGCGCGGTGTGATCCAGGAAGAGTGGCGTGCTCGTCGCGATGCCAACCTTCGTATGTTCGAGGCTATACTTGCCAA
GGCTATGCCGGGCAATAAATATGCAGAACGCATGCCCATCGGTCTGATGGACGTCGTGCTCAACTTCAAGCATGATGAGC
TGCGCAACTATTATAAGAAATGGTATCGTCCCGACCTGCAAGGTCTGGTGATCGTGGGAGATATCGATGTGGACTATGTG
GAGAACAAGATCAAAGAACTCTTCAAGGACGTTCCTGCTCCCGTGAATCCGGCAGAGCGTATCTATACGCCGGTACAGGA
CAACGATGAGCCTATCGTAGCCATTGCTACCGATGCTGAGGCTACTACCACGCAGCTCTCCATCAGCTTCAAGAGCGACC
CCACTCCTCAAGAGGTGCGAGGATCGATATTCGGACTTGTGGAAGACTATATGAAACAGGTGATCACTACAGCCGTGAAC
GAGCGTCTGTCCGAGATTACTCACAAGCCTAACGCTCCTTTCCTCAGTGCCGGAGCTTTCTTCTCTAACTTCATGTACAT
CACCCAGACTAAGGACGCATTCAATTTTGTTGCCACGGTTCGTGAGGGTGAGGCGGAGAAAGCGATGAACGCATTGGTGG
CAGAGATAGAAAGCCTCCGTCAGTTCGGTATCACCAAAGGCGAATACGATCGTGCACGCACGAATGTGCTCAAGCGATAC
GAGAATCAATACAACGAAAGAGACAAGCGTAAGAACAATGCTTATGCCAATGAATACTCCACCTACTTCACCGATGGTGG
CTATATCCCGGGTATTGAGGTGGAATATCAGACGGTGAATGCTTTTGCTCCTCAGGTTCCTCTGGAGGCATTCAATCAGG
CTATTGCCCAAATGATCGATCCGGTGAAGAATGCTGTCGTTACCCTCACCGGTCCTTCAAAGGCTGAAGCCAAGATTCCG
AGCGAAGCAGACTTCCTCGCTGCTTTCAAAGCTGCTCGTCAGCAGAAAGTAGAAGCCAAGAAAGACGAAGTCTCCGACCA
AAAATTGATGGAGAAAGCTCCTAAGGCCGGAAAGATCGTTTCCGAGAAGAAAGATCAGAAGTTCGGTACCACAGAACTTA
CCCTTAGCAATGGCATCAAAGTATACCTCAAGAAGACCGATTTCAAATCAAACGAAATCTTGATGAGTGCTCTCAGCCCG
GGTGGTATCCTCTCCGGAAAGAATGCTCCCAACCAATCTGTGATGAATTCGTTCATGAACGTGGGTGGCTTGGGCAACTT
CGATGCTATCCAGCTGGATAAGGTGCTGACAGGTCGCTCTGCTTCCGTATCTCCCTCTTTGTCTCTGCTCAGCGAAGGTC
TTTCGGGCAAAACGACTGTAGAGGATATGGAAACTTTCTTCCAGTTGATCTATCTCCAAATGACTGCTAACCGCAAGGAT
CCCGAAGCGTTCAAGGCTACACAGGAGAAGTTGTACAATAACTTGAAAAATCAGGAAGCCAACCCGATGGCTGCGCTTAT
GGACTCTATCCGTCATACCATGTACGGCGATAATCCGATGATGAAACCCATGAAAGCTGCTGACGTGGAGAAAGTAAATT
ACGATCAGGTAATGGCTTTCTACAATGAGCGATTCGCTGATGCCGGCGACTTTATGTTCTTCTTTATCGGTAATCTGGAT
GAAGCCAAGATGAAGCCATTGATCGAAACCTATCTTGCTTCATTGCCCAACCTCAAGCGTGGCGATAAGATGAATAAGGC
TCAGGTGCCGGCTGCCCGTTCGGGAAAGATCGATTGCAAGTTCGAGAAGGAAATGGATACTCCTTCGACTACTATATTCG
ATGTCGTGTCCGGAAATGTGGAATATACACTCAAGAACAGTCTCCTGCTGGAAGTCTTCTCAGCCGTAATGGATCAGGTG
TACACGGCTACCGTTCGCGAGAAGGAAGGCGGTGCATACAGTGTGGCTGCATTCGGCGGTCTCGAGCAATATCCTCAGCC
CAAGGCTCTGATGCAGATCTATTTCCCCACGGATCCTGCTCGTGCCGAGGAAATGAATGCTATCGTGTTTGCTGAGTTGG
AGAAGCTTGCCAAGGAGGGCCCCAATGTGGAATACTTCAAGAAGACTATCGAAAACCTGAATAAGCAGCACAAAGAAAGT
CTGCGTGAGAATCGTTTCTGGCTCGAAGCCATGAAGGCGTCTTTCTTCGAAGGAAATGACTTCATCACAGACTACGAATC
CGTACTGAACGGTCTTACTCCTGCTGAATTGCAAAAGTTTGCGGCAGACCTCTTGAAGCAGCAGAATCGGGTTGTTGTCA
TGATGGCTCCTGTTGCAAAGGCTCAATAGACAAGCATAAATAATACCCCTGAAGATAGGGGCGACTGAAAAGCAGAGGGC
GCATTGGTAAGATGCGCCCTCTTTGTGTTTTTTTCTTTTCTGAGACCTTTCGGCAATAAGCAGGCATTTTATCCATTCAT
TTTACAGTGTGTCGGCCGATTGTTTTGTGTGTTTATGGTATGATCAATGACACAAAACGATGGTACGACAAGGAAAATCA
TCCGACGAGAAGAGGTCTCATTCAGGGACGTCATGTCAACGAATCGATACGGGAAAGCACGGAATGTATTTTTGACCCAA
GTCGATATGCTTACATGAGAGGATACTATGGTCTCACATGAGAGGATACTATGGTCTCACATGAGAGGATACTATGGTCT
CACATGAGAGGATACTATGGTCTCATATGAGAGGATACTATGGTCTCATATGAGAGGATACTATGGTCTCACATGAGAGG
ATACTATGGTCTCACATGAGAGGATACTATGGTCTCATACGAGAGGATACTATGGTCTCCTGTGAGAGGATACTATGGTC
TCACATGAGAGGATACTATGGTCTCGCATGAGAGGATACTATGGTCTATTGATGGAAGATGCTATCTGCTCTGTGTCGGA
TGGCAGGTTCGGGGAGTGGGAGATTCCGTGCGAGCTGTAAAACCGATAGATGAGACTGTCGCACGGCATTTTCCGGGAGA
TTTCATTGTCAATTGACTGATTTTTCAGTGTCTGTACAGATATAAAGAGACCTTTGCACGCCAATTGTCGTGCAAAGGTC
TTCTTTAATTTATACAGAACGCCGGAGATAATTATGTCCTCATCCGTAGGATAAGGCATAACCACCCTTGAGGAGCTCGT
GCAAGTAGCTCCGCAAGGGGGATTTACAACTACTTTCACTCCTTACTGCCACCCTTTTCCCTCCACCTCCTTATTTTTCA
AAGGTCTCTATAGACCGATAATCAGAGTCTCGCCACAAAGAGACTGTAAAGACAAAAGCCTATCCATGTATGCCCTATCG
GCAAAGCATGAACAGGCTTTTTTGTGGTCAATCCTCGGCCACCGTTATATGAGATTTATATTCACAGCTTTTATCTACCC
GCCAAAAAGATATATTTTTGCCGGTGAAATAACTCTCTCCCCCTTCTTATCCTTTTCAGCTATGCGTTGGTTCATACTTT
GTCTCCGCAAATATGTAGACTTCAAGGGCCGTGCCCGTCGCAAAGAGTTCTGGCTCTTCACCCTGTTTTATCTCATTGCC
TTGGTTATACCGCCTGCAGTAATCATCCCTATTGCTGTCATTTATCGCCATACCATCGATATAGCTCTTTGTATAAGGAT
ATGTGTAGTCGTGGAAATACTGGTAATTTTTTCTCTGTTGCTACCGGCTTATGCCGTAACGGTCAGGCGTCTGCATGATA
CGAATAGAAGCGGCCTATGGGTTATTGCGTCGATTGTCCCGAGGGTTTTAGCAGAAGGTTTAGGTGTAATTTTCGGTCAG
AAATGGCTCATTCAGATTGCCGAAGGAGAGTTTCCGACCTTGTTATTGATCAATATGTTCCTTCTCCTTATCGATCTGTG
TGTCTCCATCCTTATTTTGGTCATGATGTGTGAAAGAGGTACAGAAGGCGAAAATCGCTTCGGTCCCGATCCGCTATCGG
ATGGCAGAGAAGTGCTTATGGAGTCTGAGCCGGGGAAATAGGCCTGTCCCCAGTGCAAGAGTATGACGTTGAAGCTCTTG
CAAAGAACAGCCGATACACTCGGCTGCCTCATAATACCACTCCCGAATATCCGTGATGTTCTCATCAGTTTCCAGCAGAG
CGATACCGGATTCATAAGACAGACGGAGTGCTTCGGGACTGAACCGACAACCGAAGCTCAGAAACAGACCTGCTCGAATA
AGCTGCCGGGCTTGTTCTTCACTACCCCGAAAACCATGAACGATCCACGGCTGTGAAGGCTTTACCTGTTTCTTGATCGC
CAAAAGATCATCCCATGCTCGTACTATGTGCAGTAGCACCGGCATGCCAAACTCTTCGCTCAGATCGATTTGATCGAGGA
AAGCTTTTCGTTGCTTTTCATACGGTGTACTGCACACCTTATCCAGCCCACATTCTCCCAGAGCAACAACCTCGTCGCGA
TTCAATCCTTCACGGACAGCAAGCAACTCTCCGCTATAATTTTCAGGTACACTCCACGGATGAATGCCGACGGAGCAAAA
AGTATTCGGAGATATGGTTTCATTCGGTCGTAGATTCCGAACTCGAATGATCTCGCTATCGTTGCGAGCTGCAGAATGAG
TATGAATGTCGAGAAATACCATATAAGAGGAATTAAGTGAAGAAAACTTCTTACGGAACGGGGTCATAGCCACTTCCACC
CCACGGGTGACAGCGGAGAATACGCTTGATGCTCAGCAATAGTCCTTTGCCCGGGCCATATTTACGTAAGGCTTCGATGG
CATAGGACGAACATGAGGGGGTAAACCGGCATGAAGGCGGTGTAAGCGGCGATATAAACCGCTTGTAGAAGAAAATGGGG
AGCAGTAAGAGTTGCACGAGAAAAGCCTTGATCAGTCGCATCGTATTTACTCGTTTTTCAAAGCCGATGAAGGTACATTT
CCGGCAATTCTGATCAGACTCTTTTGCATCGCTCTCTCCACTGTACGAAAGTCAGGAAGTTCATCCGATACTACCATAAA
TGCAATAGTAGCATAGATCTGTCTCTCTTGGAGGACATCGTTCAGAAGGTGTTTGTTGAGCCGATAAGCCTCCCTGACCA
AACGCTTGACCCTATTGCGCTTCACGGCTCGCCTAAACCTTTTCTTTGCTACGCTTACCAGCATGGAGGAATATGCAGCC
CGATGCTCCGATCCCAGACGGTAGACTACGCGTAGAGGATAAACGACAAACGCCTTGCCTTCGCCAAAGACCGTATTGAT
TTCATCGCGAAGATAGAGGCGTTCGCTTTTGGATAGGCCGAATGTAGCCGGAGAGGTCATTTCCCGTTGAGGTAATCCTC
CAATGCCATAGCCATAGAAGGATATTGCTCGGTCGGCGCAGACAGATCGAGCCGCAGACCTGCTTCTTCGACGGCCTTGG
CTGTCGTGGGACCGAAAGCTCCGATCTTGGTCTTACCCTGCTCGAATTTGGGGAAGTTTTTCAGCAAGGCCGTAATACCC
GAAGGGCTGAAAAATAATATCATATCATGGTCCAATGCCTCATCCGGTCCGAAATCATTGCTGACCGTACGATACATAAT
GGCCGGACTGAAACTTACCTTTTTAGCCGTAAGCATATCCAGCAAATCATGCTTATGCTCTTCTGCCAAGGGGACGAAGT
AGGTTTCTTTGTTATGTTTGCTGATAACCGTCAGGAGATCTTCCAGTTTGCCCGTCGCTCCGAAAAAAATCTTCCGTTTG
CGATAAACGATATGCTTCTGCAGGTACACTGCTACCGATTCACTTACGCAGAAGTACTTCATCGTCTCAGGTACGGTGAC
TCTCAATTCTTCGCACAAACTGAAAAAATGGTCGATAGCTGTACGTGCAGTGAAGATGATGGCCGAATGGTCCAGAATAT
TCACTTTCTGATTGCGAAATTCTCTCGCACTGACGGACTCTACTTGGATGAAAGGACGAAACACGACCTCACAGCCATGT
TTCTGAGCAATATCGTAATAAGGCGACCTACCCGCTACGGGTTGTGGCTGTGAAATGAGTATCTTCTTTACTTTTACTGC
CATAGAGCCATTATCTCTTTATTGTTTACCGACCACTCCAATAAGGCAATCAAGTAAACCAACGGTAAAATTTCGTGGGC
ACAAAGGTACAAAGAAAGGTGGAAAAAACCTACTTCCCTGATCGAGAAGAATCGTATCGTTTTAGCGATAAGCACTAATC
TCCACAGCACGAAAATAGCTGGTAACAAGTAGCTTAGCCAATATAATTGTGGCATATAAAGATAGATGACCGCAACGGGA
AAAAGGAGCATCCCCCACATCCATTCGAGCAACGCATAACCCCCTCTCCAGATCATCTTAGTCTCACGATCGGCAAAGAA
ATAGCACCACAAGGCATAAAACATCCTCCACAGCCAAAAGACAAAACAGAACAGGAAGAAGAGCAAAGCCAAGAAAAAAA
GGCTTTCCCACAAATCGAAATCGGTGAGTTGCCCCTTGTCGTCCAATATGAGGAAACAACAGATCGAGAGCAACAATGTG
CTTTGGATTCGGCCAATAAAGACAAAAAGCCGATAACTGATATACCGTGGCATACGGGCCAGAAAGACTCGCTCCTGACC
ATACAAAACGGCATTGGACAAGCGGAGGAAAAAGTGTGGAATACGGGTTGCGACCAAACCGAGGGCACTGAATAGCAAGA
GTATCAGGCTGATCAATACGTCGTATATGATCTGTCCGGTCCAAAAAGGTAGTCCTGTCATCGCCTTTTCCTCATTGATT
ATTCTTCGACTCAGCAGCCACTCCCTGCCGGTCAGGATTTGCCCGAAGCGTCGTTGCGATTGTTCTTCTTCCGAATCAGC
TCTCCTATAAGGCCGGCACCTACGGCCCCGATAGCGATCCAGAGAGCCTCCATCTTGCTACTCAAAAGGCCTGCCCAAAT
CAGGATGAGACCAATGAAAAAGACAAGCAATCCAAAGATCAAGGATGCAATCGTGTGCGCCAGTATTTTACGTCTTTTGT
TCCTGTCCATCTGTTTTTCCGATTTATCCTGTCTCAATGATACTAAAATTCGGAAGTGAAGTGGAAACGTATATCGGGGA
AATCCTGCTGCGCCATATTCAGCACATAGCCGGAGTCGGCCAAATATACATCTCTCCCGGCAATATCTTTTGCCATATAC
TGCGCTTTTCGCTTCTTGAATGCCTCCAAAGCCTCCGGCTTGTCACTGTCTATCCAGCAGGCTTTGTACAGGCTGATCGG
TTCCCAACGACACTGCGCTCCGTATTCATGCAGCAGACGGTATTGGATCACTTCGAACTGTAGCTGCCCCACGGTCCCGA
TAATCTTGCGCCCGTTGAACTGATTGGTGAATAGCTGTGCCACCCCTTCGCCCATGAGCTGGTCGATCCCTTTGGCCAGT
TGCTTGGCTTTCATCGGATCCTGATTTTCAATGTACTTGAATAGCTCCGGCGAGAAGCTTGGCAAACCGCGGAAATGAAG
CTCTTCGCCGGCTGTCAGCGTATCTCCAATCTGAAAATTGCCGGTATCGGGCAGACCGATAATATCACCGGCATAGGCTT
CATCCACCGTCTCCTTGCGCTGCGCCATAAAAGCCGTAGGACTGCTGAATCGGAACTGTTTGCCGAGGCGGATATGCTTG
TAGTTCGTATTTCGTTCGAACCGACCGGAACAAATCTTGACGAAAGCAATACAGCTGCGATGGTTGGGATCCATGTTGGC
ATGTATCTTGAAAACAAAACCCGTAAATTCCTCCTCGTGCGGATCCACTTTCCTCTCCACTGCAGCCACCGGCTGGGGAG
AAGGGGCAATCTCGACGAAGCAGTTCAGCAGCTCCTGCACACCGAAGTTGTTGAGTGCCGAACCGAAAAACACCGGAGCA
AGCTGTCCGGCCAGATATTCCTCTTTGTCGAAAGGCTGATAAACACCATCGATCAATTCGATGTCCGCACGCAACTTCTC
AGCTTGAGTGTCTCCGATGTATTGTTCCAATTCGGGCGAACTCAGATCCTTGAAAGCCACGCTCTCCGTGATACGCTGCT
TGTCCGGGGTAAAGAGATTCAGCTCCTCCTCGTATATGTTGTACACGCCTTTGAATCGGGCACCCATATCGATAGGCCAG
GAGAGTGGCCGCACACGGATCTGAAGCTCTTCCTCCACCTCGTCCAGCAGATCGAAGGGATCCTGTCCCTCACGGTCCAG
CTTATTGATGAAGACGATAACGGGAGTCTTGCGCATACGACAAACTTCCATCAGCTTGCGCGTCTGCGTCTCGACCCCCT
TGGCGCAGTCGATGACGATGATCACACTGTCCACAGCAGTAAGCGTGCGGAATGTATCTTCTGCAAAATCTTGGTGACCG
GGAGTGTCGAGGATGTTGATTTTATAGTCCTTGTAGTTGAATCCCATGACGGACGTTGCCACCGATATACCACGCTGACG
CTCTATCTCCATCCAGTCGCTGGTAGCCGTTTTCTTTATCTTGTTGCTTTTGACCGCTCCTGCCACATGAATGGCACCTC
CGAAGAGCAAGAGTTTTTCCGTCAGAGTCGTTTTCCCCGCATCCGGATGACTGATAATGGCGAAGGTCCGCCGAGTGTTG
ATTTCTTCCGTGTAAGCACTCATATTCTGCTGATTCTATTTAGGTCGCAAAGGTAGTCAAACTTGTCCGTAGGGCAGGAA
ACGGCCTTTTTTATTCTCTCGCAAGGAACATTTAGGATTCCTTTGCAAGGAGCCTTTTACTCCATTTGCATGCCGATAGA
AACTTGCTTTCAGCAAGCATTTATATACACGGATAGAGACTACGGTTCCTTTGTAAAGCCCTTTGACGAATGATTAAATG
ACAATGAATAACTACACTCAGCTCCTATATTGAGACCATCCCTGAATCCATCGCAGCGATGCACTTGATACCGGAATAGG
CAAAACAAATGCCGGCAGATAGGTATTATACTACAGACTGCAAAGGGATATATTTGCAGCTGTAACTTTTTTTTCAACAG
AACCAATTATAAAGAGATCGGAGCGCGAGATGGTAAGAAATCCGGAAGAAGTACTCGAACAGACCTACAGCATGGCTGCA
GGCAAATATGCCAAGACATGGTATCAGATATTTTGGTTGGGCATCATGGCCGGAGCATACATTGCTATCGGAGGCTTTTT
GTCCCTGTTGGTAGGTAAAGGTTTTCCCGAGATGGCAGAAGCCAATCCGGGGTTGGCCAAACTGCTGAGTGGGGCGATGT
TCCCCGTCGGCTTGATTCTTGTGGTGCTCACCGGAGCCGAGTTATTCACCAGCAATAATGCCGTACTGATTCCTGCCGCC
GTCAAAAGTCGCATCCCGCGCCTCTTCCCACTCAAGCTCTGGTCGGTGGTCTATGTGGCCAACTTTATCGGTGCTTTCCT
TTTTACCTATTTCCTTGTCCATTTGGCCGGCTTCACCGATGCGGATCCTTGGCATAGTGCCATCGTCCATCTGTCGGAAG
ACAAAACCTCCCTGCCTTTTCACGTAGCATTTCTTAGGGGAATCGGTGCCAACTGGTTGGTTTGTCTGGCCGTCTGGCTG
GGACTTTCGGCTCATGACTTTACGGGCAAAATGTTCGGTATCTGGTGGCCGGTGATGGCATTCGTGGCTATGGGATTCGA
ACACTCCATTGCCAATATGTTCTATATTCCACTCGGCATACTGCAAGGGGCCTCCGTCAGCTGGGGCAGCTTCGTGATCG
ACAATCTGCTGCCCGTCACCATCGGAAATATCGTCGGCGGTGCACTCTTTGTCGGCTTCTTCCACGTCCATATATTCGAT
AGAGGAGGAAAGTAGAAAAAAGGCTTTGCTCCAAGTGGCATATCAGACACCATCTTGCCTGATGTTTCAAGAGAGAATTG
GCTGAAAAAAAGCTGACGGCTTACCGGAGCTATTCTCCACCGATACGAAAACGAATCGCTCCGGACTCATCGATCAGCAG
GAGTTCTAATTCGGCCGATGGTACCGATGGGCGGCAAGTTTCCCAAGATCGTTCGGCAATCTTTCGTAGCAGTCGATCGC
TGTCCTCCGCACTCGGCATAGTCCATAGCTCACGAGCCAAATTCAGGCTGTCTATTATGGCATGGATGTCTTCCGAACAA
CCTGCCTGACGAGCCAGTTCGTGCAGGAAATCCCGATTCATCACTACCTTTTTACTGTGCGTATCCAGATAGCCTTCGGC
GAGTTTCACTGCTTTGCCGAGCATGATTCCTACCGTTACCGAACGGACGGAAGGGAAGGAAGCTACACAACTGAGTGATT
CGCCGACGAAATTGCCATACTGCACAAAGGCCTGTGGAATGAGTGCCGGATAGGCTCCTTTTACATAACGCTCACTCTTG
GCTCCCGAATTGAGGACGATATGATCGGCTCCCAAGGCGGTGGCAATACCCACTTGCTTGCGGATGGCACCAACGAATGC
TTCGGCCGAAAAAGGTTTCACTACTCCCGATGTTCCGATAATAGAGATGCCGTCCCGTATGCCGAGTCGGGGATTGAATG
TCTGGGTGGCAGCCTTTCGGCCTTCGGGTACGCTAATCGTAATATCCACACCTCCCTGCGCATAGAGTCGGCGTACCTCT
GCTGTCATCATTCGTCGTGGTACGAGGTTGATAGCCGGGCCTCCGACCTCCAGACCGAGGCCGGGGAGCGTCACTACCCC
CACCCCTTCACCCTGCAGGAAGCGGACTTCCTCATGTTCGGGATTGAGCCTGATCGTAGCGCATACCGCCATGCCATTGG
TCACATCCGGATCATCACCTGCATCTTTCAGGACTGCGGATACGACAGCATCTTCTTCCTCTCGAATTTCCGCTATGGGC
AGACTGACTATTTCGCCCGAAGGCAATTCTACGGGAGCTTCGGCAAGAGAGCCAAGCCCCATCAATCGGTACATGGCTGC
TACTACTGCAGCGGTAGCTGTGGTGCCAGTAGTGAATCCGCTTCGGAGTGAAAAGAATCCCGGCACGAGGCGTTCTACCG
CCCGTCTCAAACCGACAGGCCCGCCTACGGGAATGAATGAAGGAGGCAAAGGGGGACGTACGACGGCATATATACGGATG
CCCATCCGTCGGGCAGCTTCTATCTTTTCTCGGAAGTAACCGCTCTCTCCGCTTTCTTTTGTGATAATGGCATCGGGGCG
AACGGCTTGCATCAGCTCCTCGTCCGCATGCGGTTCGAAGAAAACGATGCGCTCCGCAGGAAAGCCGTTCTTCTCTGCCA
AAGCAACCGATTCGTCTCGCTTCAATATGCGGCAAAAGGTGGTGCGCTCTTTCCAGAAAGCAGCCAGCTTGGGGATTGTA
TTCACTCCTGTGAGCATCAGCAGACGCTGCACGCCATCGCCAAGCATCCGCTCGGCAGCCGTATCGTAGTTTGCACACCA
GACGATACCTTCTTCGCGTGGAGGGTATTGTCTCTCGTATCTTACTACGGGGATACCTGTTTGTTCAGTGGCTTCTGCCA
CTGAAGTGTGCAATTCTTCGGCGAAAGGATGAGCGGCGTCCACGATCAGTCGGATCTCTTCTTTCCGACAAAACGAAACC
ATGTCGGCAACCGTCATGGCTCCTGTCAGACGATGGCCGTGGCTGCACCGGATCTCTTGCAGATTGCCTTTGGTGGAGTA
GAAAAACGGACTTCCCGCTTCATCCAGCACGCGAGCTGCTGCACGGCCTTCCGTAGTACCGCCGAAGAGTAGGATCATGT
GCGGAAGAGGTGTTTGAATTCGTCGGCATACAACCGCGACAGCCCTTCTCGATTGTCTATGGCTTCTCCCACGACTATCG
TCGTTGTCAGGGTCAGGTTGTTCCCTTTTACGATTTCTGCCAAATGCCGGAGCGTACCTCGGAAGATTTTTTCATCCGGC
CAGGTCAGTCGATAGCAGGCCGCTACAGGCGTGTCGGGAGAGTAGTGCATCATCAGTTCGCGCTGTACATCGTCCACGAT
GCCGGCACTAAGGAAGATACACATGGTGCTTTGGGACTGTGCCAGCAGATGGAGCTTCTCTTTCTCCGGCATGGGAGTGC
GCCCTTCGCCACGGGTGAGGATAATGGTTTGTGTACGTTCGGGAATGGTAAACTGTGAGCGCAGAGCTGCGGCCGCAGCT
TGAAACGAGGAGATACCCGGCGTGATATGATAGCGCATGCCGTAGTGGTCGAAGAGTGCCATTTGCTCTTGGATAGCACC
GTAGATGCAGGGATCGCCCGTATGCAGGCGTACCACTAATTTGCCTCGGCGGTAAAAGTCCGACATGATCTCGAACTGTT
CTTGCAGATTCATCGCAGCCGAACTTCTGACCGTGGCACCGGCTTTGGCACAAGCAGTCAGTTCGCGAGGGACAAGGCTG
CCGGCATAGAGAATCAGATCGGCCTTTTCCAAGAACTGTCTGCCTCGCACCGATACCAGATCGGGATCGCCCGGACCCGC
TCCCACTATTTCGATATGGCCGGCACGGGTGGAGTCGGCTGTCTGTGCCACGGCAAAGGTAAAATCGTTACCCTCCGATA
GCTGCCCTTTCTGCTTCTCTATCACAAGACTTCCCATATCCGCTGCTTTCCGCGCCGAGGCTTCGGCTACTCCGTAGCAA
CCCGTAACGGCAAATACCTTTTCCGAGGGGTTGGCTACTCCCACCGGCTGTAGGTCTTGTCCCGTATATATATGTAGCGG
TATCCCTCCGAGACGATGTACGAGATCGGCCACAAGCGGCTCTTCGGTTTTGATGTCGATGGTGGCTATCCGGCCGATGG
CTTCGGGGGCATACCCCAATCGCCGTATTTCAGAGAAGATGTGCTTCGCAATACCTTCGGGGGCGCATAGCCTGCGACAA
CCTATTCCGATCGTAAGAACGGGAGGATAGTAGCAGATCATCGGCAACCGGCTCTCCAAGTGCCGGGCAGAAACAACCAA
AAGGAGGTCGAACTCCGCCTGATCGACAGCATCGAATGAGTAGAAAAGGCGGACATGAGGCGGACAAGACCTTTCCAAAA
AATCTTCTCCTCGCCCCGAAGTCTCCAATACCAATGCCGTACGTGCTCCCCCCACGAAGAGCGAAATGGGACGATTCATG
TCGCCTGTATTGGAAACGGCTTTCCATCCATAGGTCGAAGCCAGCGTATCCAATGCCCAGAGTCCTGTTCGGTCGCTTTG
GGTGGTGACCACCGGTTCGCCACCGATGGCAGAGGCGATCAGGCGTGTCAGATCGTTAGCTCCACCCACATGACCGCTCA
GAACGGAAACCACGTACCTGCCCGTGCTGTCTACGTTCACTACGGCCGGATCATGATGTTTGTCCGCTACATAAGGCGCG
ATGCTCCTTATACAGATTCCCATGGCACCGATGAAAACCCAAGCATCGTATCGGGCAAAAGATTCGGCCATCAGCTCCGC
AATGGAAGAGACGCAGGAAACATCCTCTGTGCAGTCGGTAAAACTCGTGCCGACGGCAAAAATCTCTTTCTCTCCCGATA
GTTCGGATGCAATGGTCCACGCCAATGCCAGACCGGCAGCGGATACACAAATTATGGCAGTATGATTCGGTTTCGACATG
ATTGGGTAGTGTCTATTCTTTTTTTCTTGCTTGGAGTATGTCGATAGGATTGTTGCCGTCAGCCGTCAGTCGGATGGATG
AGAGCAGCTCCATCCCACAGACTTCTATTCCGGTCAGGAAGAGGTGCCGACTCTCTTCCGATACGGAGTTGAATACCAGC
AGGCCGCCCTTTGTCATAACGCTGTGCACCTTGGCAATCATTTCTACAAGACGGCCTCCGTGACCGCCGATAAAAACGGC
ATCGGGCGGAGCGAGGGAAGAAATATCCTCCTCCATAAAATCTCCGATCCGGTAGGCTATGCCGGGTGCACCGAAGCGGC
GACTGTTCACAGCCATCAGTTCGGCCCCTTCGGGACGGATCTCAAACGCAGTGATATGCAAATGAGGAAAGTTCAATTTG
GCTTCGATGGAAACGGATCCCGTACAAAAACCTATATCCCAAAAGGATGAGGCTCGGTGCAGTTCGAGACAACTGAGCGA
AACGAGTCGGAACGGCATCTTCGTAATCATCTTCGTTCGCCCGTTGAGCGGCATGAAAGCACTTTCGGACAGTCCGAGCG
GAGCACGACTGCAAACGAATGGCCGAGTAGCCGAGAGTATCACGCAGTTGGGGCGTTCGAAGTCGCGATCGGCTGCCTCC
TGCAGGGAGAGCGTGTCCAAGCATTGCTCTTGGGGGTTTCCCATCCGAGTACCTACGGACATGGTATAGTCCTCATAGCC
GTAATCGAGCATTCGCATTGCGATAGCGGAGGGGGTATGCTCGTGGTCGGTCAGAATGCCGATCTTCTCTGCCCGCTCGA
TCAGTGCCCGGTCGAACTCATGCCATGGCCTGCCCGTAAGCGATACGATACGCATATCGTGGTACGGCATGCAAAGAGCA
TGAGCAAGCATCTGCAAGCTGTTGAACGTGGGATAGACCGTAACCTCAGCATCGGGTAGCCGATTCATCACCGTATTGGC
AAAGCCGAAGAAAAGCGGATCCCCCGAAGCGAAAACAACTATCTCCTCAAACTCCCGATAACGGGCAAATACATCATCCA
GCGGTACTGTAATATCTATCCACTCGGCATCCGCAGGGAGTAGTCCGCGCACGATCTCATGATGCCGTTTACCTCCGCTG
AATACCTTGCCGGAAGCAATAGCTGTCATAGCCGCAGGAGGGAAGAAAGGATGGGGGTCATCGCTCATCCCGAGTATGAC
GAATCGCTGTCGCCGTATCTGAGGAGAAGCTCCTCCGTAAGTAGCTTCACACATCGCGCCCCGGTCTGAGTTGTTCGGCA
TCGTTATAGCAGAGTATGGCATTGACCAGCGTGGCAGCCAGATTGCTGCCGCCTTTACGGCCTTCGACGATAATCTTCGG
AATGGAGCGGAACGGCTTCACGGCATGTTTGGATTCCTGTACGTGGACGAATCCGACCGGTGCCGCAATGATCCCGGCCG
GAGAGGCTTTGCCTCGACGGATCAGATCGGCCACTTCCTGTAAGGCTGTGGGTGCATTGCCGAAGGCGAAAAGAGCATCG
GGGTGCTCCTCCACGGCCAGGCGTATGCCTGCCTGCGTTCGGGTGATGCCGTGACGAGCGGCCAGTTCTGCCACGCGCGG
ATCATGCAGATAGCATTTGGCCTCCACACCCAGACGCTCCTGTGCCCCCTTGCGAATACCGGAGGTAACCATGGTCACAT
CTGTGACAATCGTGCGCAGCCGTCCGGCTTCGATCATTTCATACAGAGAAGCCACCGCACCGGCATCCGTGTAGAGTATA
TTCTCCATATCGAAGTCCGCTGTGGTATGAATGGCATGGAGCAAAGCCCACTTGTGGTCTAAAGGCCAATCCTGACGGTG
CAGCTCTTTCTCGATCGTGCGGAAACTCTTGATCATAATCTCCTGCCCGATACCTTTGGCTTCGATCTCTTCTTCGGGGT
AGTAGCCGCGAGGGGTGATAAAGTGCCCTTCGTAGCAGTACGACTGCGAATTGCCTACGAGTACGACAGTGAACATATCC
ACCACTTCGGGATCGAATTCGCCGAGAGTCGTCACCGTCACCTGCTCCTCTTCCCGACCTGCCTGACGGACAAGTCCGAC
GGGCGTATCGGCCGAACGATACTGCATGAAGATCTCTACGAAACGATAGAGCTGCCAGTATCGGCCCTCGCTCTTAGGAT
TGTATATAGCTGTGACGAAGTCTGCGGAGGCTGCTGCCACTATGCGCTTTTCGATGATCGGCCAAGGGGTCATCAGATCG
CTCAGCGAGATCAGGCAGAGGTCGTGACCGATGGGAGCACCCAGCAGCGAAGCCGCTTTCTGAAAAGCACTGATGCCGGG
CAGCACTTCGATGTCCATCTCCACGCCTTTGGCTCGTTTCATTTCATATATAAGAGGAGCCATACCGTAGATGCCGGCAT
CGCCGGAGCTGATCACGCAGACCGTCTTGCCGCTGAGGGCATACCCGAATGCTTCCTCGGCACGCTGCCGCTCCTTCTTC
ATGCCGGTATCCACGCAGTGGGTATCCGGACGGAGATAAGGTTCGATAAAACGGAAATAGTATTTATAGCCGACGACTAC
GTCGGACCGGCCGATAGCCGATAGCACTGCAGGAGTAATATCCGATGCTCCTCCCGGACCGATGCCGGCTACGATGATTC
GTGCTCGATTCATTTTGCTGAAAACAGATGAAGGTATTGGAAGAATGGAGATGGCGGGCGAATAGTGTTCGCCTGCGCTC
CCCACAAAAGTAAAGAAATAAGACATGCAGCCATAACGCCCCGACATCGATCCGATCGCGCCAATGTCTATAGCCTGCTG
TCATGGAAACACGAACCAAAAATGCGCCGATTGCGGCGCGTGTTTTCTGAAAAAATGGCGCGAGAATTGTTTCGTTGTGG
CGTGAGAATTTTTCATTTCCCGAACCAGAAGCAAAAAATTTACGCGCCACGTTTTGAGGAGCGACGAACACAAAAATTCC
GGCGCGTAAACCGATCCCGATATAAGCCGATGTGTCAATGCTCTTTGGTTTGAGTTCGGTATCGGAAGAGAGTAATAGTA
GTATCGGATGAGGTAACGCTTCGGATCGTCGATGGGGTGCTGAAAGGATGAGATTCGGGGAAGGGCAAAAAAATTGCTCT
ATCGGATGACAGATTCCGGTTTGTTCTGCGTCTCGTAAATAAAGACCTTTGCAACGGAGGTCCTGTCCCGATTACTTAAG
CATGGAAGTAGAAGCATTCGCCCATAGCGTAGCCCCTTTGGCCCCTCGACTCAAACGAGTGGCATATAGCATCCTCGACG
ACGAGGAAGCTGCGGCCGACGTGTCGCAAGAGGCTCTGATGCGTCTGTGGATCAACCGAGAGCGGCTGGGCGGATACGAC
AGCATCGAAGCAGTGGCTGTGACCACTGCTCGGCGAATAGCCTTGGATATGCTCCGCAAAGAAGGACGGATGGAACCGCT
ACAGGACGATCTGCCTTTCTCCGATCATGCCCCTACACCCCAAGGTGTACTGGAGCAATCCGAGACCATGCGTCTGGTGG
AAGCTGCTATCGAAGCACTGCCTCCGTTGCAGCGAATGACTTTCCGGCTGAAAGAGATCGAAGGCTACGAAAGCGAGGTA
ATCGCCCGGCTCGTAGGCGTGAAGGTCGAAGCCGTTTATACCAACTTGAGCCGCGCCCGACGCGCACTGCGTACAGCACT
GGCTCTCCAACTCAAACGATGATGAAACGAATAGGGTTCAACAAAAAAGCTGTTCCGACCGAAGCGGAAATCGGCCAATT
GTTAGATAAGTACTTCGACGGGCTTACCTCCGGAGCAGAAGAGGATCGCCTGCGTCGCTATTTTGCTACGGCCAAGCAGC
CCGAGCAGTGGGAGCACTTGCGCCCCCTCTTCGGTTATGTCAGTTGCAGGCGTGCCGTGGATGGGCGTTTCCTTTCCGAC
ACTCGGAAACTTGCTACCCGCAACTTGCTCTCAAGACGTATCCTGTGGAGTGTAGGAGGAGCCTCCGTAGCAGCGGCCAT
CGCTCTGACGATCGCTCTCCGATCGCCTCATGTGGCGGATCAGCCACTGCCGACTACGGGTTCCTTCGCCGTGGTGAACG
GCGAGCGTGTGAACGATCCCGATCTGGTGCGACTGTATGCACAGGAAGCCTTCGATGCTGTATCCATCGATAGGGAGGAG
TTGGCACAGGAGCTTTTCGACCTTTGACAGATAGATGAGCGAATACATAAATCAGAACAAAACAGTATCAGCAATAAAAA
CGATGAAACAGTACAAACTATATCTGTTCACCCTGCTCCTGTGCCTGACGGCTCTTGCTTCGGCATACGGACAGAGTTCG
GCGCAGCCCCATGTACAAGGGGTATTCGACCACTACGGCCGAGCCAAAGATGTGACAATGGTGGTGATGAACCGTGAGAT
GTTGGTCGAATACGACATCCATCTGTACAAGAGCCTGACCATGCGCGATCCGGGCAAACGCCTGCAGAAGATACAGGCTG
CGGTATCCGCTGATCGAAAGTCTGCCAAGAGTATCAAGGAAGTGATAGACTCCGGTATCCTGACTTCGGGCTACTATGAA
TTGCCTCCGGCCAACGGTCTGAACCGATATGTACTCTATCGCTACAATCCTAAACGCGGTATCACACTCATCTACATCGA
GGGTAAGATCGGTTCCGAGGATCTGGTATCGCTCCTGATGCAAAACAAGAATTGATAAACAACTAACATATAAAATACAG
GATCACTTATGAAAAAAGCATTTCTCTTAGGCCTCGCCGGTATCTTCTTCGCTCAAACGGCTATTGCCGGCAATGCCGCG
CAAGGAGTTCCCGACACGACTGTCCGAATCGAGGACAAAGTACTCGTCATCAACGAAACCGAGGACGACATCGACATCAT
GCTCTATCGTTACAATCCCGACGGCACGCGCGGACGCAGCGAACAAGTATTCAAAGGAGTATATCTCAAAGGGAGGAGTA
TCGAACAGCGTTTCCGCAATACGATCTTCGATGTACCTCTGAATCTTACGAGAAGCAACAAGTGCTCCGGCGACAAACGT
ATTCGTTCCATTGGATCGGGTTCTTTCAAACTCGGATTCGTGAACCTGACAGGTTCTGCAGGCGAGCATATCAATGCCAG
CTCTTCGCTTCGCTATACGCTCGGTTTGATGAGCGTCTCGTACCGACTCAATGACTGGCTGGTGATAGCTCCCAATCTGG
ACATCGAGTTCAACTCCATTCACTTGAAGAACAATTATTCATTTCAGGATGTCGAGGGGCTTACCCAAGTACTCCCGGCT
GCGGAAGGAGTCACTTACGACAACAGCCGACTGCACATCACCTATATGAACGTCGCCGTACCGTTTATGATGAAGAAGTG
CCGCAGCTCCTTTTCCCTCTATGCCGCTCCGGTGCTGAAGTTCAAGACGGCTTCCAGCTCTAAGGTGTGGTTGCCGGACA
ACAAGAGTCACCAGAAACACGGTCGCGATCTGAACCTGAATCCTATCGTCCTCGAAGCTCGTGTCGGTATCAATTACAGT
GCTTTCAATCTCTATGGTTCTTATACGCTTACACCCCTGTTCCGCAGTGGGAAAGGACCTGACACACGCATGTTCGCCAT
CGGCTTCGGTTTTGGCTTCTAAAAACGAAAAAGCAATGAAACGTTTCTTTTTGACCACCGCTATACTGCTGTCCTCCGTG
CTTGCCTCTTACGCCGACAGCCTTCCTTCGGCCGTTCGCGATACGGTGATTCGTGCCGGGGAGAAAACCATTATGATCAA
GGATGGTGAGGACGATTTCGAGGTAATTATACAGGAGTCCATGCCTTCCGGAGATACGATCCGAAACGAAAAGATATTCA
GAGGTGTCTATCGCAATGGTCGCAGCATCGAACAACGCTTTCGGAATACTTTGATCAATCGGCCGAACAGGGATAAGGAA
ATGCCCGTTTGGGGTACCTACGGTTTCGGCTCTTTCGAATGGGGTGAGTTGAAGGTCGATGACTCTCATTCCGACATAGG
TCGGAGTCATTCCTACCGTGTTTCGATTCAGATCTTCGGAGACATCTACCGTCTGAACAAGTATCTGGTGCTTACTTATG
CCCTCGGTTGGGATGCCGACATTTACCGCATCACCGACTCCAAAACGCTGAAGAATATCGACGGAGTGACTACCGTAGTG
GACGTGCCCGGCCGAGCCGAATGTACACTCACTGCTGCATATCTGAAAGCCATGCCGGCATTGGCATTCAATGGGGTCGG
TTCTAACTTGACTGTTTATATAGCTCCTGTATTGAGAGCCAAAGTATATTCTGCTGCTACGACCGATGGCCCCGATGGCC
GGCTGGAAAAGTTGAGGAGGGTCAAACTGAACACCTTCTCGGTCGAAGCCCGTGCCGGTATCAACTATCGCAACGCAGGG
ATTTTCTTCACCTACTCGCTGACACCGCTTTTCCGAAGCGGCAAAGGCCCCAAGCTCCATCCTTACACAATCGGTTTGTC
CTTGAGCTTGTAAATACTCGCCCATATCTATTCGGACAAACCTCAAAAACGGATGCGGGACAGAATAAGGTTTTTAATAC
CTCATCTGTCCCGCATGCTATCTATTGATACACAGGTATCCGATAAAAATAGTCCATCTATATCCTAATTACTCTATCGA
GACCTTTGCAAAATAAGGAGATGGAGGGAAGAGGAGTTCTTGGCATAAAAGGAGCGAGTGAAAGGGGTGGCAGTAAGGAG
TGAAAGTAGTTGTAAATCCCCCCTTGAGGAGCTACTTGCACGAGCTCCTCAAGGGGGGTTATGCCTTATCCTACGGATGA
GGACATAATTATCCCCGGGGTTCTGTATAAATTAAAGGCGATGCTTTCAAGAATGTTTTGAGTATGGGTCTTGGCAAGTC
CCCGGTATCGACATCGTCCGCCATGAAACCACCGGCGAATACTGCCAAAGGTGCGTTCGATGGTGCTCCGTATCGGACCG
ATTGCTTTGTTTCGTTGCTTCTCTTCCTCGGTCAATGCCCTGTTGCGTTGTGCCTTGTGCATGATGCCGTCTTGAAGGTG
ATGGGTTTGCAGGTAGGAACGATTTTCCCCGCAAGCATATCCTTTGTCCGCCAAGACGGCTGTACCTTGAGGTATGTTTG
CACCCTGCAATAGGGGAATAAACTCCTTCGTGTCACTGCGGTTCGCAGCTGTCGTTATCACCTTTTGAACAATGCCTTGA
ACATTGGTCAGACAATGCTTTTTGTATCCGTAGTGATAACGCTTTTGTTTGTACACCCAACGGGCTTCTTCATCCGTCCC
TTTACGCTGACGGACAACCTGTTTTTGATAATCCTCCTCTGCCTCTTTTTCCGCCTCGCTCCGATTGTCTTGCCTGTCGT
CTGCGACTTCAATCGTAATGCTTCCGTTGGGTTTATGCGGCGTCTCCACAAGGCTTGCATCCACAAGCACCCCTTCCCTG
ACCGAAATGTGATGGCGGGAAAGTTGTTTGTTAAACTGCGCCAATAGTTTGTCCATGAGACCCAACTCTGTCAGTGCCGA
ACGAAATCGACTGATGGTGCTGTGGTCGGGAGATACCTCTTCCATCTTCAGCCCCAAGAATCGGGAAAAGGTGATTGAAT
CATTGATGCGCTCCTCCAAAGCACAATCACTGAGGTTGTACCATGTCTCCAAAAGCAACATCTTGAATAAGAGAATCACG
TCATAAGCCGGGGCGCCGATGGCATTTTGTCGCTTCGTGTATTTCTTGTTGATCAGCGTCCTGATCGGACGCCAATCGAT
AAGCGTGTCAACCTGATTGAGGAAGTCGTTTTGTGCTTTGCGATAACGCTTTGAAAGGAGTGCGTCTGCAAATGTTACAT
GCTCATCGGTATTCTTGGATTGGTATGCCATGGGAGGAATATTATGCTGTTTTTAACACTCAAATATACAAAAAACTCCC
TATTACACAATGAATTAACAAACAAAATACACACCAATCGCCGTGCAAAGGTCTCCTATCACATGTCTCCCAGTAGTAAT
CATCATTAAATAAGTCTGGAGCAGATCTCTTCCTAAACTCTATTTTAATACCACTATACCACTTGACACTAATGTTATAA
TTGCAGAGAAATCATAACTGTCGTAAAGTACTCCAAATCGTCCTCTGTACGAATGTGTACCACTGGCTCTAATATTATTC
TCATCTATAACAGAAAAATTTGCTATTGATAATGAATTCTGTACATATGTCCTTCCTTTGAAGCAAGAATTATAATACTC
TCTGCAAAAAGCCTCAAGAAATTTATTGACATCTTGTTTTTTTACGAAGCTAGAAAGAGTATTAGTTTCTTCTACAGAAG
TCTTATTGATTTGTTGTGCTTCTACTTGGATAGAAGAGAAAATTGCTAAAAAAAACATCAATAGTAATGCTTTAGTCTTT
TTCATAACCTAAAAAATGAGTTAAAAATTCCAAAAATAATAATCTTGAAAATCAGTGAACATATGGAACAGGCATCCTAT
CCCTATTGGGCGTATCCACCAAGGCAGATTAAATCTTTTTAGTGGCACGACACAAAGTATCGTATAAAATCCTATTGCCC
AATAAGAATGCAGTGGATGAAATCCGATACTGCATCTGTTTGGGTCGAATATGGGTGTTGCCAATAAATGATCTAAATCT
ACCAACATTGTGGATAGCATGATTAAATAAGCCTTTATGCGTTTGCCTTTCTGAAAGAATAAGGCAAACAATAGAGGTGC
AAAAAAATGGAAAGAATAGTGAACAATAAATTGGATACTCATTTGAGCTTAATAATTTTATTATACTTAAAACGATGCAT
ATTCCACTAAATAGTCTTCATTAGTTGTCTTTTTGCAGATTAGCAATAAGAAAACAAACAATCAGAGAGCATATAGCTGT
CCATAAAGGCAGCTCAGTAAGAAGACCCAAACCATTGGACTCGCTCGGACCATAACGTATTTTAGGAAAGATGACTATAA
TCCTATATAACAGAAATGAAGTTTCAAAAATAGCCTTTTTATTATGTATTTTTAGTTGTTTTATTATTGCTGTATGTGGA
GTCAAGGCGATTTGTTAATCTTTTGAATCAAAAGCTTTACCAATCCCATACATTATTGGTAGAGAAAGCCAAACTAAGAA
TGTATGCTCCCTCTACGAGTAAAACAATAAATAATATTTGATAACAACAAGGGAAATAGCACAACTCGTCTTGCTATTTT
TAAACGATCTGACATGGTAATTTAATTATTATCCGTAGGCTGTCATCAGCCTACGGATGAGAAATTTGCAATTATAGACC
GCCGCTTCCGCCGGTTTGTTCGCCACCGCCTTCGCTCGGAGTGGAGGGAGAGGTGGTGTCATCTACTTTCTGACCGTTGC
GATAGACAGCCAAACGGATATTGTCAGCTACGGCTGAGAGCGTGTTATTGATATAGAAGCGGATTCTGGGCTTTTTGAGG
ATGGAGGCATTCACCTCTTTCTCTGTCTCTACGTACTTCGAGGGAACGGACACGCGGAAGGTGCCGATCTGTCCGAGTCT
GACGGTGTTGCCCTCGGTGAGTTCGCGCTGGAGGTAGTAGGCGAGTCGGTCGATGGCATTGCGCACATCGCCTGTGGTCA
GGGAGGACATCTCTGCAATGTCTTTGATGACGTCCTCGTACTCGATTACTCGGGGTTTGTCCATTTGGGCATAGTACATG
GTCTTGTCCTTGTGCTTGCCGATCTTCATGAGACGGCTCTTGACTGATAGGTTCAGCATTTCGTTTTTTTTTGGTTAAGT
GAATTATGGTGATTATTCTCACGTTGTTCTTTTTCTTGAGCCATGACGATGTGCAACCACGGGGAAAATCTCCCGGGAGG
TACCACGAAGGCCGAAAGGATTGAGATTTGAAGGGCGAAATGCCTCCCGATACGAAGCGTGGGGAGGTAATACTATAAAG
CCCTGAGGGGTTATACTATAAAGGGTAGAGACTTTTAAGTATAAAGTATGGAGACTTGATACTATAAAGTCATGGGGGGT
TATACTATAAAGGGTAGAGGCTTTTAAGTATAAAGTGCGGAGACTTGATATTTGCAGGCCTTCGGCGGTTTTGTTCAGGT
GCGGACAAACGTCTGCCCGATGATGCTCCGAAAAGAGATATGAGTGGGCAAAACCGATACGCTGCGAGACTTCCCGATGG
AGGCCTTGCAGAGGTTGTAACAGGCTGTTTGTCAGCCCTTTACAAATGTAAATAGGGGGGGTAAAATGCCTTTATTCGGC
ATTTCGACAGCTGCTACGGGGCTATCGTCAGTAGTAAGGATTTGAGGGGATTTCAAACGGAAAAAGCGCAAAGAACGACT
TGGTATGCAGTCGTCCGCGAAAGTGGTTTTCTTTGCTTCGATGTCCCGATACATGGTTCCCGATGATAAATGTAATTGAG
AGAGTGCCAAAGTTAGAAAATATATTCAGACGATCGAACTCTTTTTCCGACCTGTATAAGATTAACGACTTTATGTTATG
GAAACGCTTGTAACACCCGGTGGATAAAGAGAGGCATGAAGTTTCCCATGGCAAGTTTTCTACAAGAGCTTCAGGGCGAT
GGCGGCACAGGCTTCTGCATCTGCGAGGGCTTGGTGGTGTTGTGCCAATATATATCCGCAGCATTGGGCTACGGCGGGCA
GACGATGATCGCTGAGGTGTCGCAGTTGGCGGCGTGCTGCCTGGAGCGTGCAGAAGAACGGGTAGTCGGGGTAGTCCATT
CGGTACATCCTGAATACCGCCTTGAGGCAACCTTCGTCGAACGGCTTGTTGTGTGCCACGAGCGGAAGCCCTGCGATCAG
AGGCTCCACTTCGGCCCACACGTCCGGAAAGATCCGTGCCGACTCGGTGTCGGCAGCGGTCAGTCCGTGTACGCGTGTAT
TGTGGTAATTGTAATAGTCCGGTTCGGGGCGAATCAGGCTGTAATAACGGTGTACGATCTCGCCACCTCGTACAACGATG
ATGCCCACGCTGCAGACGCTCGTCCGCTCGGCATTGGCCGTCTCGAAATCTATGGCAGCAAAGTCCAGCATCGCTTACTT
CTGCAAGGCTTCGTTCATCGTCTCGATGATCTTGACGATATTGCCGGTGAAGAACTTCACCGAGATGGCAAGCAGAATGA
CACCGAAGAACTTGCGCAGGATGTATATACCGCCCTTGCCGAAGAAACGCTCCAGTTGGTTTACGAAACGGAGCATGAGG
TAGATCATAGCCACGTTGATAAGGATGGCAATGGCAATGTTGGTCATCGCTATACCGTCGGCACGCAGCGTGAGGATGGT
GGTAAAGGTTGCTGCCCCTGCAAAGAGAGGAAATACCAGCGGCACGATGGTGGCACTGCCGGCAGGCCCGTCGTCCTTGA
ATATCTGCACGCCGAATATCATCTCCACGGCCATCACGAAGAGGACGATAGCCCCTGCCACGCTGAAGGAAGAGACGTCC
ACACCGAAGAAGTTCAGCATAGGCTCTCCGATGAAGAGGAAAGCGAGCATCATGACGCAGGAGAAAGTGGTGGCCTTGCC
GCTATGGAAGGACTGGCCTCTGTCCTTGAGGCTGAGTACTACCGGAATAGCACCGATAATATCGATTGCCACGAATAGAA
TCACGAAGGAGCCTATGATCTCTTTCAGGTCGATAAGGCTCAAATCTTGTAATACTTTGTCTAAAAAATCCATCGTTTCT
GATTTGTTTAGTAGTTAAGGTTGGAAGGTCCGGTTGGTTGTCACGATCTTGACAGTCGCAAAATTAACGTTTTTCGCCCT
ATCGAAAGATAACCATCGGCGAAAAAGGTACTGCCGGCACAGTATCGAGGGATGACTGTGCCGGCAGCAAACACCGAGTA
ACGGCGTGGAGGATCAGAGGCGGTGGATTACTTGCATCATCTGCTCGCCCAGACCGATCGTATAGCCTTGACGGACGAAT
ACGACACGACCGAATGAGTCGGCGATGATGACGATCGGCAGATTGGTCGCATCAGGCAGGTTCGCAGCCTCCCGTATCAT
GGCGGCATTGCGGCCTTGAATATCCAGTCCGAATACGGCTGTCTCGGGCAGGGAGGGGAAGTCTGCCGGTTTGTAACGCT
TGTGTCCGTCGGCATCGGGGAAGAGGAGGATCAGCTTGCGCCCCCACTGCTCGAAGTCGGCTTTCACCTTCTCCAAATCT
TTCAGAGCATGGTTGGTAGGCTCCTGACCGGCTCCGAGTATGGCCATCGCGAAGTAGCCGCGTCCAGTGGTAGAGAGGAG
CGAGCGGTCTTCTGCATGGGAGAGATCGTGGTAGAGCTGTTCGGCATTGATGGAGCCGATCACCTGAATGTCGGTCGAAT
CGTGTAGCAGTTCGAGCGGTTGGCGAGCAGTCTTACCGGCTTCTACCGTGAACTTCCTCATCCGGCACAATACGCTGCCA
CTGGCCATACGCGTACCGGTAACGAGGAAATAATGACCTGCATTCATTTCCTTGGGGCGGTCGAAGAGCGTCTTCAGGTC
AGTCGGTTCATTTTCATCATAATAGAGCGTGCGGATGATGCCCGAAGGTTGCAGCTCGGCCACTGTGAAGCGGCTGTAGT
AGTTGGGATTGGGGGCCAATGCTGTCGGTGTATAATCCAATGCGAGCGAACCCTGCTCCTTGAGGGCGGTCTTGCTCTCG
CGCAGATTCACGTCGCTCCAACGCAGCGGCATCAGTTCCTTGCTGTATTGGATCTTGCCCGTCACCTCGTCGTACCGGGC
CGGTATGCCGAGTGTGCGCGCCATGGCTACGAAGAAGATCCCCATCGAGCGGAGGTCTGCTCGTTTGGCTCGCCATACAC
CGACCGGAGTGATGGTGGTGTACTGTGTGTTGTAGAGGGTGTCCAGACGGATGTTCGAGCTTACCCAGCGAACCAGTTCG
GCCGGATCTTGGCGCATGGCTTCCTGCTCTTTGGCGGTGAGGATGCTGCGGAGTGTAGGGACGAATGAGCTGAGCATCTC
CGTATAGATACGAGGCGATGCCACATAGCGCAGGTGGTGCCGGTACGCTTCACCGCTTGCCGCTTCGGGAGCCGGCTCGG
CCATGTCGCGGAAGATTACTTTGAGGAGCGACTCCGGCGTGTCGGTCAGGTCCTTGGGCGAAACGGTCTGTAGCAGATCC
ATTGCTCTTTGGCGTGCTTTTCCGGCTTCTACGGAGCGTAGGAAACCTTCGATGTCGGCATGGTTGCCGCGGCTCGTTTG
TAAGATGCCTGTCAGCGCAGGCGCATCCACACCCAATTCGGCAGCCAGTGCTGCAGACTGCTCGGCTGTGGCGAATGTGG
CTTCATAGGCTGCCCGAATGGAATCCTCACGCAGGAGACGGGCGTCGTTCGTGCTGATCTGCTGTGGAGAGCAGGTAGTG
GGGATGGGATCTCCTGCAGGTGGTACGATTTTGAAATCGGCCCATTCGGGCTGTGCTTCGAAGCTGTCCAGTGCGATGGC
CAGCGGTTTGCGATCGTCGGCCTTGGACAGGGCATAACCGAAGAGTCCGTCCTTGGCTGCCCAGATGAGCATGTCGCCTT
TGCCTACACGCAGGGAAGCCTGTCCTTGAGCATCGGATTGCTTCGTCACTACGGGATAGAACTCCGAATAGTTGTAGATG
CAGAAACGAATATCGGCCCCTTCCACCACAGCACCGGAGCGGTCGGTGACTTTGACTTCGATCATTTCAGTCGGGGCATA
GTTGTCGATACAGTTGATCTCCGTATAGTTGGCCGTGCGGAACAACTTCTCTTCCGGACCTTCGTAGCGGCCGAAGACCC
GCGTATGCGTCAGCATGGCGCGGACAACGGAGCTGTTGAACCATGCATCGTTCAGCTCGGCTGCCGGTTCGCAGGCTCCG
ATGAAGTACCATTTGCCATCTACCCATACCTCCACCCATGCGTGGTTGTCGTCCGTATGTGCCCAGCGCGGCGTATAGAC
CTGTCTGGCAGGAATACCTACCGAGCGCAGGGCAGCCACCGTGAAGGTGGACTCCTCACCGCAACGTCCGAGAGCGTTCT
TCACCGTTGCAAGCGGAGAGCGAGTGCGTGGATCGCTGGGGCTGTATGTAGCTTTCTCGTGGCACCAGTGGTTCACCTCC
AGAGCGGCTTCTTTCATGCTCATACCTTTTACTCGCTCTTTCAGCTCGGCATAGAACACCATGCGGCTGCTGTCGAGGTT
CTCATTGTTCACGCGTATGGGCAGCACGAAGTGGCGGAAGAGCAGTTCGGGCACTTCCTTACCCCACGACATTTCTTCTC
TTGCGCGGAAGCTCTCGCGTACATTCTGCAAGTAGAAGTCGCCCGAGTAGTCCACGATGTCCGGCAGAGTCATGTAGGCA
TACAGGAACTCCAGTGCTTCGCGCTCTTCGGTACGGAGCGAATCGCGCTCCAGCACTTCGAAGAGATCGCCTTCGGATAG
AGCTTCGCGTTTTACTCTCAGATCTTCTTGCACCTGTTTGCGGAAGTCTGCATCGGTGATAAAATGCGTATCGCTCCCCT
TGCATCCTGTGAGCAAGAGGGCAACGATGGCAAGTATCCCGATGCGGAATAGTTTGTTCTCTTTCATTATTACTTGTATG
TTTTTGGAAATTGTAGCTCTCTCCTGATAGGTGTTTTCTCCGTTCTTTCTATTCTCTTCCTTTCGAGAACAGATGGCGGA
AGGCTTCCTCCACCTTTCTGACCGGCACGAGCCGAATACCGAAGCGGCCGGCATCTTCCTGCCGGAAATTATCGGCCGGC
ACCAATATCTCTTTGAACCCTATGCGACGCGCTTCCGTAATGCGCTGCTCGATGCGACTCACGGGACGTATCTCTCCGGA
GAGTCCGACCTCGCCCGTCATACATACGGCCGGCGGGATAACGATGTCCAGACTCGACGCCAGCACTGCCGAGATAACGG
CCAGATCCGTAGCCGGATCGGCTATTTTGATACCTCCGGCAATGTTCAGAAACACATCCTTCTGTATGAGCTTGAAGCCG
GCACGTTTCTCCAGTACGGCTAAGAGCATGTTCATCCGCCGAATATCGAAGCCCGTGGCCGAACGCTGCGGATTGGCATA
AATGGCTGAGCTGACCAAAGCCTGCGCTTCGATGAGTATCGGGCGAATGCCCTCCATCGCTACGGCTATGGCTATGCCAC
TGAGGTCTTCCCTATTGCGTGTGATGAGATGTTCGCTCGGATTCTCCACGCCACGCAGACCGTCCTGCCGCATCTCGTAT
ATCCCCAGCTCGGAAGTACTGCCATAGCGGTTCTTCTGTCCTCGGAGTATCCGGTAGAGATGATGCTTATCCCCGTCGAA
GAGGAGCACCGTATCCACTATATGCTCCAGCACCTTCGGTCCGGCTATGCTACCTTCTTTGGTGATGTGTCCGATGACGA
TGACGGGGATACCCGTAGTCTTGCAGTATTTGAGCAGTAAGGCGGCACATTCGCGGATCTGCCCCACGCTGCCGGCCGAG
CTTTCCATTTCCTCGGTATAGACCGTCTGTATAGAGTCTATCACGAGGAGATCGGGTGTGAGTTCTTCTGCACGGGAGAG
TATCCTCTCTATATTCGTTTCGCAGTATACGTAGCACTCATTCATGGCTTGCCCCAGTCGTTCGGCGCGCATCTTCAGCT
GTCGGGCACTTTCTTCACCCGACACGTAGAGCGTGCGCAACTGCGGCAGACGCAGCACCGTCTGGAGGATAAGCGTGGAC
TTACCGATTCCCGGCTCGCCGCCAAGTAGGACAAATGCTCCTTTGACAATTCCTCCACCCAGTACGCGGTCGAACTCTTC
ATCGCCGAGGCGAATACGCTCTTCATCGCCGGACTCCACATCCTGTAAGAGTCTTGGCCGGTTGTCCTGCTCCCGAGGCA
TAAAACTCTTGGCTGCATGCTTGCCCGATGCCGGTGCCGGCACCTTTTCCTCATCAATGCAGTTCCACTCTCCACAGGCA
TTGCAGTTGCCTTGCCATTTGGCGTATTTGGTTCCGCACGAACGGCAGACGTAGATCGTTTTCTCCTTAGCCATGCTTCA
GTTGTTGTCGTAGGGTGCTGTATGGGAGTAGGGGAGGATTTATTCGCGAACCAACGGCATCGTGGAGCAGCGGAGTAGTC
CACCCTGCTTGGAGATCTCGGCGTAGGGTACTTCCTCTACGGTCATCCCCCATGCCTCACGCAGGTGGTTGTTCAGACGG
ACAAAGTTCCGTTCGCTTATCACCGTGTCGGGACTGATGGAGAATATATTGGTATTCATCATATAGGCTTCTTCGGGTGT
AATCTCGAACAGGTTGTCCCGGCCACCGAATATCTCTGTGATCAGACCAAAGCTCTCAGAGTGCAGGAATCCTTGGCGGT
AGACTATGGCGCGGCCGCGGCCTACGGGTTGGAAAGCGCAGTCGAGGTGGAGCACCGAGCGCATAGGATCGGTGTCGTGC
TTGATCAGCTCTATCGGTATGATGGTCTTGTGTGGGAAAAATTCGCGGAAGAAGTCTACAGCCCGTGCATTGGTTCGGGC
CGTCTTGAAGGAAGGATAATCCTTCTGAAGGTAGGTGCCTATGAAAAGAATATCGTCATATAACAGGATGTCTCCGCCTT
CGGCATGAATATCTTCGCTAAGGCGTACCAGATGGCTCTCTCCGACACAATCCCAAATGGGCGAAAAGGCTTCGGACTCG
CGGGCACGATCGGCTATCAGGTTCGATACGAAGAGTTTGTCATCGATGGCAAAAGCCACATCGCGGGCAAATATCTGGTT
GTAGTTTGCTATCGGCTCGGGACGGAGCACCTCTATGCCATGACGCACCAGTACATCGAGTACGGCATCCATCTCTATCT
TGATATCCCCGTCCGAAGGATAAGTGCCCCGTAACACGGATTCATAGCTCTTGGCATCGTAGGTGTCGGCGAGAGCAGGT
GCTCCGCCGGTCGAATCCGGCAACCCCAGTACGACAGTGCGCAAGGGAGCCGTTTCGTTGGTAACGTGTGGTAGTATCTT
CATCATTAGGATTGCCTGCAAGGATAAAAAAGGTCAGGCTTCCGGCAAAGATAATAAAGAGAAGAGAGTATTCCGCGCCG
TAACCGGTAGTAAATCCGAATCTTATTTCCCTTTCGGGCATATCCTTATTTTCATTTTCTCACAAGGAGCTACACGAACC
GATGAAAAGAGTTTCCTGTTGTCGGCAGATTACGAGCCGAAAACGGTCGGATTGCGGTGCGTGTTTTGGCGAAAACACGC
GCGAGAAATTTTTCGTTTTGGTTCCAAAAATTTTTACTTCTCGCTCCACAACGAAAAATTTTTCGCGCCACGTCTTTTCC
AACCGTATTCCGTCTTTTTCCCGAACGACAAAAGAGAAAAGATGTCTATGTGCCATCGGTAACTTCGGACACGTGGCGGA
TGCCTCATCGAGTAGGCCAAAAATGCCTACCTTTGGGGCAGTTGTAAAAACTTAATATCAATATCTAACAAAGAGGATAC
AGCGATGAAATTCTTTATCGACACAGCTAATTTGGATCAGATTCGCGAGGCGAACGACATGGGTGTCTTGGACGGCGTTA
CTACCAATCCGTCTCTGATGGCGAAAGAGGGTATTAGTGGGAAAGACAATTGCATGAGGCACTACTTGGCCATCTGTGAG
ATTGTCGATGGAGATGTGAGTGCCGAAGTGATAGCTACGGACTACGAAGGTATGATTCGCGAGGGCGAGGAGTTGGCCGC
TCTGCATCCGCAGATCGTGGTTAAGGTGCCTTGCACGGCCGAAGGTATCAAGGCTATCAAATACTTCAGCGATAAGGGCA
TTCGTACCAACTGTACGCTCATCTTTACCGTAGGCCAGGCCCTGCTCGCCGCCAAAGCCGGAGCTTCGTATGTGTCGCCG
TTCGTCGGCCGATTGGATGACATCGCCAGCGATGGCATCAAGCTGGTGGAGAATATCGTAGCTATGTTCGGATTCTATCG
CTACGAGACGGAGGTGCTTGCTGCCAGCATCCGCCATACGCAGCACATTATTCAGTGCCTCGAAGCCGGTGCCGATGTGG
CTACCTGCCCGCTCAACGCCATCAAGGGTCTGCTCAAGCACCCTCTTACGGATAGTGGATTGAAGGCTTTTTTGGAAGAT
CATCGACGAGTAAACGAAGGCAAATGATCCCTCGCTTTTTCCGGAAATATTCTATCGCATTAGCCTGCATCAGCGGGCTA
ATGTCGTTTTCGGCCTATACCGGTTGCCAAGTTGCAGGGACAGCGCATTCGTCGAGGAGTGAGGAGGTCGGGAGTCAGAC
TGCTCATTCGGAGCAGGAGATTTCGGTTGCAACCCCAAGAGAGGAGGTACGAGTAGTTGTCGGTGCAGAGAGGACAGAGT
TGCTCCTGCCTCTTCTCAGAGACAAGCGTGTGGCACTGGTGGCTAATGCTACGAGTGTGGTGGGGACGGAGCGGGAACAT
CTTCTTGACCATCTGCTTCGGCAGGGAGTCAATGTCGTCAAGATCTTAGGGCCTGAACACGGCTTCCGTGGAGATGCCGA
TGCCGGGGCAACGGTCAAGGATGAACGGGATGTCAGGACGGGAATCCCTATCGTTTCGCTCTACGGCAAAAACAAGAAAC
CTACTCCTCGAATGTTGGCCGACGTCGATGTGCTGCTATTCGATATGCAGGATGTCGGGACTCGCTTCTTTACTTATATC
AGTACGCTGCACTATGTGATGGAGGCTTGTGCCGAGGAGCAGAAAAAGCTGATCGTTACTGATCGGCCGAACCCGAACGA
CTACGTGGATGGTCCCATCTTACAAGATGATTGCCGTTCGTTTGTCGGAGTGGATCCGCTGCCTATTCTTCATGGTCTGA
CGATAGGAGAGCTGGCCAATATGATCAACGGCGAGGGCTGGCTGGGCAAGAAGGAGATGAAGTGCGATCTGACTGTAGTT
CCGATGCTGGGTTGGAAGCATGGACAGGAGTACGCCTTGCCGGTGAAGCCGAGCCCCAATCTCCCTACAGCGAATGCCAT
AGCCTGGTATCCTTCGCTCTGTCTGTTCGAGGCTACGATCATGAGTGTCGGGCGAGGGACCGATTTCCCGTTTGAGGTCT
TGGGTTATCCCAAGAAAGTATTCGGCTCTTTCGTTTTCGTTCCACGACCTATTCGCGGTATGGATAGCAATCCACTCTAT
AAAGGAAGACACTGTTACGGTGTCGATCTCCGAGGCGAAAAAGCTCCACGGGGTCTGTCTCTTCAGTTGCTGATCCGTTA
TTACCGGACTGCTCGACGGGAGGGCATCAAGTTTGTGAACAGGAAACAGATGTTCAATCTTTTGGCAGGAACGAAAGAAT
TGGCACAGCAGATCGAAAAAGGCCGGACAGAAGAGCAGATCCGAGCCTCTTGGCAATCGGATCTCGACAAGTACCACAAA
TTGCGGAAGAAGTATCTGCTTTATCCCACACCGACCGAATAATGCTTCACGAGCTTGCTATGACAAAAAGAAAAGGGATG
CCCCACCGGACATCCCTTTTCTTGTGTAGCAGATCTCGGATTACCCGATATGGATCTTTTCCGTACGAGCGGATTTTTCC
GTTTTGATATTGATGGTGTAGATTCCTTCGGGCAGGATGGAAAGATCTACGGTCGAGCGGAGCTGATTCGGAGTAGTTTT
GAGTACGACCCGTCCATTGATGTCATAGAGGACAATCGCTTTGATAGGAGCGTTGGCTTCTATGAGGATCTGCTTCGTTC
CGTTTTGCGGACGAATGACGATACCCGTCTGTGCCACTATGTCCTCGACACTGTCATCGAGGATAACCTCAATGTAGTCT
TCTGCCTTCTTCACATTGCTTCCGCCCTCGTTCGTGGCAGTCAGCTGGACATCATACTTGCCTGTTTCATTGTAGGTGAC
CACCGGGTTTTGCTCCGTGCTGGTGGCAGGAGAGCCGCCTTCGAACACCCAAAGCCATGAAGTCGGATTGTTCGTAGACA
AGTCTTTGAAAGTAACTGTCTCGCCTTTCTTTACTTTTCGAGGTGTTCCTTCGAAGTCGGCTACCGGAGCAGGGACCGGA
GCTTTCTTGACAGTGATGTATTTTTCTTTCGTCTTCACCGTTTCACCGGAAGCACTGATCGCCTTGAGCGTGACATCGTA
TTGGCCGGCTTTGCTGTAAAGCACAGTCGGGTTTTCGTCTTCACTGGTAGCGGGAGTGCCGCCATCGAATATCCATACGT
AGTTGGTAGCATTGGTGGATTGGTTTTGGAAAGATACCGTCTGGCCCTCTTCTATTTCCGTCGGGGTACCGACGAATTCA
GCTACAGGCATAACGGCATTGACAGTGATGAATTTTTCTTTCGTAATCGTGTTGGAACCACTTGCATTCCACACTTTGAG
CGTAACGTCGTACTGACCGGGATGACTATAGGATACGAGCGGATTCTGCTCTGTACTCATGGCAGGCTGTCCGCCTTCGA
ACGTCCACTCCCAATTCGTGGGGTTATTTGTCGTTTGATCTTGGAATTGGACACTTTCGCCTACTGAGATGGTCATAGGA
GAAGCTGTGAAATCGGGTACAGGCAGAGGAACCGAGTTGCCCAATGCAATGTCCATGATGACGGTTTCTTTGTCCTTGAT
CGTAATGGTACGAGTTGCCTCGGGATAACCCTCGGCTTTGTATTTTACCGTATAAGTGCCGGCTTTGATAGGACGTACAT
AGTAGCCTGTGGTAGCATCGGAGTAAACATCGGAGTTGCGCTTGTCATGGTTTTCTATCAAGATCTGGCATTTGAGAGGC
TGTCCGTTCGCAGCGGAAGTCACTGTACCATGGATGCCGTATAAGGATTCTTCGATCAGAGCAAGCAGAGATTCTTTGTT
CAGATTCCAATACTTTGGAAGTTGAGAGGCCGGCACCAACTTGGTGTTGCTGATTTCAAGGGTAATTTCTCGCAGACGAT
GGAAATAATTTGCATTGTCCTGACGACTTCCGCGAATTACATACCAGTCTGAACCGTTGATGATTCCCGAATTGGTTTCG
GAGGTCATGTAGCTGGCGGAAATACTCTGACAAGCGGCTGCGTAGTTGCGACTGATCAGTTTGTACCACTCATCGTCTGC
ATGTCTTTCTTTTTTGTTATCCCATGGATAGTTCACTACCTCTGTTCCTCCATGTATATTGGCACCGAGCACGAAAGAGG
TGTTTCCTTCCAAATCCATGAATGCAGTTGCCTCCGGCTGCCAAGGTTTTCCATCGGGGTGATCACCGGCTACATCATCC
TTGAAGTTACGGTTCAAATCGACATTGTTGGCATTGTAGCGAGTAGCTCCTTGTACGGTATGGTTTCCGGCTCTGTATGC
TCCGTCCGGATTGGTCAAAGGACAGATCCATACTTCTGTTTTATCCAGAATGTTCTTAATCCTCGGATCGGATTCGTAGT
TCGACAGCAGATGGTCTATGAGTCGGAGCAGTACCACATATCCGGTCGTTTCGTCTCCGTGCATCGTAGAAGTATAGAGC
ACGCGAGGCTTTTTCCCTGTATTGGCAGAGGACGTCAGCTTGCAAATTATCAGTTTACGATCCTTTACGGACTTGCCAAT
GACGGAAGTAGTACAAAGTGATGGATACTTTGTTTGGAACTCTTCCATCATGCTGATATAGGCTTCATAGGTGGGGTAAG
CATTCCATTCGTATTTTTCTCCTGAGCGGTAGTCGAACATCTCGACAGCGCGCTGCATGGATGGAGGAGTCAAGAATGTA
GGCTTGAGCCCATAGCGCAGGAATGCCTCGAACTCCTCTTCGCTGGCATAGGCAATGGCTTCATTGGTTACGGGGTCAAA
CTCGTCGATGGACATGATCAGAGCCAGCTCTTGTAGAACGGCCCTATCAGACACTTTGAATGAGAAGTAGGCTTCGCCCC
GTTCGTCAAAGTTGAAATAATCTTTGGCCTGTTGTGCCTGCATGCTGCCGATGAAAGTCAGCAAAGCAACGAAAATGCCA
AGAAGCAAAAAATTCTTTTTCTTCATAAATAGGATAATTATGTTTGTTATTGGATTCTTGCAGTATCCTTTTGCGAGAAA
AAGGTGCTCGGTTTTTGCATAACGCTATGGCAGTGGGAGCATATTTTTCGGGCTAAATGTACTCGCAAAGATAAAAATAT
TCCTATGCCATTATCTTTTTGAACCTAAAAAGTCAATTGCATATTCCACTTAGTTGATAGTTTCAGGATGGGATGTTCCC
AAAAGGAGATTGTTGCATGGGAGTTTCATTGAGTTCTTTTGCTGCAGAGCTGATTCTTAGTGTCTTCGGGAAAGGTCAAA
CCTTCGGTATATGGGCACCGAGCAAATAGAAATTTCCCCAAGTTTCCATTAGAGAAGTACTCCTTTCCTCGTCAAATAGG
CGAGAAATAAGAAACGATTGTCGGCTGTTTCTTGCTCCCTGCACGATGCAGGACGCGATTGTCAGCTGATTCTTGCTTCC
TGCACGATGCAGGACGCAATTGTCAGCTGATTCTGCTCCCATCAATGCGCTAACTATCAGCTATTTGCAACTATTTTATA
GGACTTTCATTGAAGTCTTTTGCCGCAGAGCTGATTCTTAAGTGTTTTTCAGATTACTTGAGGTTTGCAGAGAGATCGCA
TGAAGCTCTCCTTTCTTCGTCAAATCAATGCATGTATCTGTCTTGATCGATATGAGGGGGGGGAGGGTTATTGTATAACG
GTCTCAAAAGGTGCCTTTCCGGATCAAAGTCCAAATAAAAACCTTGCAGGTCTAACTTCTGCAAGTTTTTTTTGTTTTGT
TACGAAAGCTCGGATTTCGGAGCGATGTCCGATTGAGCCTTGGCAACTAAAAATGAGTGGAGAGCGTGGCCATGGCCGTA
AGCATCTTATTGCCGTGGTCGTACATTACAGCGGCACCCGCCCCCACGTTTTTATGAATTTGATATTCGTAGGCTACACG
TGCTCCGTAACCGATGTAGGTATTCGAATTGGTGTAGATACTGACTTTGGCTCCCTTGTCTCCATAGATGAAATGAATAT
TGTGCTTATTGGACAGGCCGGCTTGTACTGCCAGAAACAAATTGTGCCGGCTATTCTGCCAAAACAGATGGAGAGGATTG
ACTCCGACGACGATCATATAGCAGTTGGCACTGCCTGCATCGAAGAATGACCACTTCTCATTCGGAGAAGACATATTTAC
CTGAAAAGATCCGTCTCCTTCGTTCGATGCAAAGGAGTCTGCATTGTTGGCTGTTTGACGTGTGGAGTTGTACATGGACA
GCCCCACTTCCAGAAAGCTTCCCATACGCTTTCCCAAATAGAAACCATAGGTGAATCCTCCCGGGATGTTCTCCGTATCG
GAGTATCCCGCTCCGACCTGCAATGACCATGGTCTGATAACGTCTTGTGCAGCCAATCGGCCTGCAATTCCATACAATAA
TACAACGAGAAGCAGCAGCATTCTTTTCATACTCTTTCTTTTTTAGTTATTTAATTGTGTTGATTGTCTCCTCAAAATGT
AAAACAGTCACAAAAATATAATGAATAGGCGAGAAAGAGACCTTTGCAAAATCAAGAAGTATCTTTTCGGTATCGTTTTC
ACCCGTAGAGCGTGTCGCACAAGTCATAGAGGAGCTGAGGTATTCATATCTATAACGACACAGAAAAACAGTCAATTGAC
AATGAAATCTCCCGGAAAATGCCGTGCGACAGTCTCATCTATCGGTTTAACAGCTCGCACGGAACCTCCCACTCCCCGAA
CCTGCCATCCGGCAGAGAGCAGATAGCATCTTCCATCAATAGACCATAGTATCCTCTCATGCGAGACCATAGTATCCTCT
CATGTGAGACCATAGTATCCTCTCATGTGAGACCATAGTATCCTCTCATATGAGACCATAGTATCCTCTCATATGAGACC
ATAGTATCCTCTCATGTGAGACCATAGTATCCTCTCGTGGAAGTTCATTCTTTGTATCTCAAGGAAAGATCAATGAGTAG
GTGTATGGCTGCCAAGTGAATAGAGAGCAGCGCCCGAATACGTTGCCAATCGATAAGCATATCGACTTGGTTCGAGAATA
CATTCCGTGCTTTCCTGTATCGATTCGCTGACATGACGTCCCTGAACGAAACCTCTTCGTCGGATGATTTTCCTTGTCGT
GCCATCGTTTTGTGTCATTGATCATACCATAAACACACAAAACAATCGGCCGACACACAATAAAATGAATGGATAAATGG
ATAAAGTGCCTGCTTATTGTGCAAAGGTCTCGAAATGGACTGCCGTTTCGGAATTAGCTGTATTGAGGTGTATAAATACC
AAGCGGAAGCTCCGGATCATAGACTTTTCGTTTGTGCTAAGGTGTGCTATCTTTGGACGCTGAAATAAGAAAGATTTCGT
AAAAAATGAATAAAGCAAGCAAATCGATTATACTCCTGCTCCTACTGGGCTGTTCGGCATCTGCACAGAAACTCAGTAGT
AGTATGAAAGAGGCCCTACGTAAGCTGGAAACGGCTGTGTATGCTATCAGCAGCCTGTATGTGGACAGTGTGGACAACAA
CAAGCTGACCGAATATGCCATTCGGGGGGTCTTGAGCGAATTGGACCCTCACTCTGTTTATTCCGATGCAGAGGAGACAA
AGAGCGAATTGGAGCCTCTAAATGCCGGATTCGACGGTATAGGCGTGCAGTTCAATATGCTCACGGATACGGTCTATGTG
GTACAGGTGATTGCCGGAGGCCCTTCGGAAAAGGCCGGATTGTTGGCCGGTGATCGCATTGTATCAGTGGATGATACTGT
CATTGCAGGAGTCAAGATGAAGACCAATGACGTGATGAAACGCTTGCGTGGTCCGCGAGGAAGCAAGGTCAAACTCGGCG
TATGGCGGGGGAACGACAGACTCAATATCACCGTCAAGCGAGGCCTTGTCCCTGTTCATAGCCGCGAGGCCTGCTATATG
GTCGACGAACGTACAGGATATATCAGACTGAGTAGATTTTCGCGCACTACCTACGATGAGTTTGCCGAGGGCATAGCTCT
TTTGCGAGGACGTGGTATGCAGCAGTTGGTGCTTGATCTGAGATTCAATGGTGGCGGTATACTTGATCAGGCTGTGGAGA
TGGCCGGAACTTTTCTACCCGAAGGAAGTACGGTACTGACCGTCAGAAACAATCGTATGCCACGGATCAGTGAGCGCATG
GAGGCTACGAGCAATAACCTCCTCCCGAAGGACTTGCCTTTGGTCGTTCTCGTCAATGAGTTTTCGGCTTCAGCCAGCGA
GATATTGGCCGGGGCTATACAAGATTGGGACAGAGGAGTCGTTATCGGACGGCGTACTTTCGGCAAAGGACTGGTACAGC
GTCCATTGCCCTTTCAGGATGGTTCGATGATCCGGCTGACTATCGCCCGCTATTATACACCTTCGGGACGTAGCATCCAG
AAACCTTATGCAAAAGGGAATTTCAAAGCATACGAACAGGAATTGATCGGTCGCTTCAAACACGGCGAATCCATCCACAG
CGACAGCATCCGTTTCCCCGATTCTCTTCGCTACAAGACTCTCGTCACGGGGCGCACCGTTTATGGTGGGGGAGGCATTA
TGCCGGATCTTTTCATCCCAACGGATACGGCCTTGTTCAACAAGCTGCATCGTGAGCTGCTGAACAAGGGTATCTTTAAT
CGGGCTGTACTCAAATATGTGGATGCACATCGTCAGAAACTGCGCCAACGCTTCCCCGACAGACAGTCATACGCCACGTT
TAGCATTCCCGAAGAACTGACTGAAAGCCTGAAAGCATTTGCCGAAGCTGAGAAAATCACATGGAGCACCGAACTTTTTG
CTCAAGCCGAAGAGCTTATCAAGTGTCAGCTCCATGCCTATATCGCACGTGATATTCTGGGGGAGAACGACTTCTTCTAT
TTCTTCAATCGCATGGATAAGGAATATATAAAAGCACTCGATCTCCTCAATGATTCCGACGAATACAAACGTCTCCTCGG
AAAGTAATATTTAGCATAAAAGGGGACACCGGAAAGATACCAAACAACCGCTCGGTTACGTTAGCTTTGTAGAGGATTAT
GAAAGAGATAAGTAGATTGACAGCTGTCATATTACTCGCTGTGGGCTTCGTACTTGCCAATGGCAGCTGTTCGGATGACT
TCGACAAATATGCCGAGTCTCCGGAAGATCGTGCCGAATTTTCTGCCGATACCATCAAGTTCGATACCCTTTTCAGCCGA
GTCAGTTCTTCCACTCGGACATTCATGGTATACAACCGGCTCAATCGTTCGCTACGTCTGAGCGAAGTGGAGCTGGTGGG
AGGCAAAAACCGTGGCTACCGTGTGAATGTGGACGGACATGTAGGCACCAAGTTTTCCGATCTGACCATTCTTCCGAAGG
ATAGTATGTTCATCTTCGTCGAAGCTACTTTTCCTGAAGGGGAGAGCGATGATCCGGTCGAGGTTAAAGACTCTCTCCGT
TTCCTTATCAATGGACGTACGGACTATGTCCTGTTGCAGGGTTTTCGTCAGAATGTAGACGAAGTGACCGCTTTGGTTAT
CGATCGGGATACGATATTTGGAGCACAACGTCCCACCTTGCTTCTCGACAGCCTTGTCGTTCAGCAGGGTGCTACCCTTA
CTTTACCTGCCGGATGCCGTCTGCTGATGGCCAATAAGGCCCACATCAAGGTTCGGGGTCGCCTAATGGCGGAGGGCAAT
CCGGCCAAGCGAGTGATGATAGAGAATCTGCGCCACGATCTCCTCGTACAGGATGTACCTTATACCCTCGTTCCCGGACA
GTGGGGCGGGATTCTTTTCTCTGAAGAGAGTCGTGGCAATGAACTTCGTTATACTACTATCCGCAACGGTCGGTGGGGAA
TCATTGCCGAAGGCGGTAAGGATGTCACCACCCCAAAATTGCTTTTGGATGGCTGTATGGTCACCAATACGAAAGGCTCC
GGTCTGGCTGCTTCCGGTGGCTATATCCGTATTCTGAACAGCGAGATCAGCAATACCCTCGGCTATACTGTAGCCCTCTT
CGGCAGCGTATGCGAATTGACCCAAAGCACTGTTTGCAATTTCTATAGATGGGACAACCGCCAAGGGGAAGCCTTGCGCT
ACGTGACGGCATTCGCTCCCGATGTGGCAGGCGGATCCTATACTCCCTCATCGGACAGTCGTCTGATTTTGTCCAACAGC
ATTGTCGATGGCAGTCGGTCTGTGGTCAAACAGGGAGATAAAGAGAGTGGAGGAGAAATCAGTCTGTCCGACGGTTCACC
GTCCGATAATGAAGCCCCGGTACTTGCACGCCTTACGATACGCAACAGCTATGTACGTGCCCGTTCGAGCATCCTCAATG
TCGGATATAATGTGATGGAGGCCGACAAGAACAACCCGACCGACAGTATCTATTATAGTGTAGGGTACGACTTGATCAAA
AAGAAGTACAACTTCCGCTACGACTATCATCCTCTGCCCAATGCCCCATTCGTAGGGAAAGCCGATCCTGCTATCATAGC
GTTGTTCCCCAATGACTTGACCGGAGAACCCCGCCGGACAGCTACCGTGGGGGCTTTCGAAGTAAAGCCCCGTCCTTGAA
AGACAATATACACGTTACATAAACAGAAAAACATGAAAGAGGTACAAATTGAAGCCGGATGGAAAAAGGTTTTACAGGAA
GAATTCGATAAATTTTATTTCGAAAAGCTGACCGACTTTGTGCGTGAAGAGTATCGGCAGAGTCCGATTTACCCCCCGGC
CCGATTTATTTTTCGAGCATTTGACACTTGCCCTTTCGACCGCGTCAAAGTCGTTATTCTTGGACAAGATCCCTATCATG
AACCCGGGCAAGCCGAAGGGTTGGCTTTCTCAGTGCCGACCGGTATACCCATCCCTCCCAGCTTACGCAATATCTGCGAA
GAAATTCGTACCGATACCGGACAGCCGGCTCATATAGATGGAGGAAGTCTTTTGCCGTGGGTAGAGCAAGGAGTATTACT
GCTCAATGCCACGCTTACTGTTCGTGCAAGTCAGGCCGGTAGCCACCAAGGGCATGGATGGGAGACCTTTACGGATGCGG
CCATAGAAGCCTTGGCCAAGCGTAGAGAACACCTTGTCTTTCTCCTCTGGGGAAGTTATGCCCGCCGAAAATCAGCCATG
ATCGATCCTCGCCGTCATCTCATTCTCGAAGCACCTCATCCTTCGCCACTCTCAGCACATCGCGGTTTTTTTGGCTGCAA
GCATTTCAGCCGAACCAACGCATATCTCCGCCAGCACGGCATAGCCCCGATCGTTTGGTAGCACCTTGATTAGAAACGTG
ATTGGCCGGCTTTGTTCCCTTCCGAGGACTACATGTAGGTGGAGTACACCTCGATCGAAGAGGCACACCATAAACAACCC
CTGTTCGGCGTAAGAAAACGCCAATGTATTCGTTCCCTGATTAGCGGGTTACACACTAAGATCTTGGGAGTTATAGGTTG
TTCCGTTCAGGCAATTGTATAGGGGGCAATCCTGCTTCTGCCTGGATCGAACCAACATTGAAATTCGGATTGCTTTTTTG
ACCGAATGTTGCAGTCCGTACAGGAAGATGGGCTATACCACAAGGCAGATGGCGGTACACCGTAGAGGATAACGGGCTAT
CCCGTACGGCTCTTCGAGCTACGCTGTAGAGCTCGGCGAGGTACGCTCTACAGCGTAGCGAGCCGAGCCGTAGAGTTCCG
CTCCGTGAGCCGTAGAGGTGGCCGAGCTGAGCCGTAGAGCCCGGCGCGGTGAGCCCTACAGCGTAGCTCGAAGAGCCGTA
GAGCGCAGCTCAGTACGCTCTACGGCGTAGCCCGAGTCGCTGTAGGGCGTAGCTCGACCCCCTTTCGGAGTATGTTCCGA
ACGGCTATAAAACAATGCGGATTCAATCCAAGAAAAATATGCAATATGCTGTTTGTCAGCGTATTTCATTTCTCAGTTGA
AAGATTTCGACTTCGAGTGGATCCGACGTCCAATGAGACGTCAAACTTTTTCCCTTTCATTTTCTGATCGGTTATAGTCA
ATGCCCCAACAAGAGCTTGATCGATAAGGTGGCTCTTATGAGAATCGACACCATATCGCTTACATCGAACTCACGTTAAA
AAAGAAAACCTGCTTGGAGAAGGATTCCAAACAGGTGATAAGAAAGGTGTACCGATATGCATCCGAATAACCGGAGATGA
GGTTTGTGCCCTCTTTGTCAAGAACAAAACGGCACAAGAGAGTCAGAATATCTGCATCAGCTCGGACAAAGAGGAAATAA
TATGCATGGGTGCTCGTACACCGTCATCAGGTAAGATATGTCTGTTCGGGTTATACCAGACAGATGCCAGACCGGCATTG
GCCGCCCCGACTATATCGGCTTCCCAGCTATCTCCTATCATGATGCTTTCCGTCTTTCTGGCTTTGGCTTTGACGAGTGC
GAAGTCGAATATCTTTTTGTTTGGCTTGTTGATACCCGCATCTTCGGATAGAATCACTCGGTCAATATAGGGTGCCAAAC
CACTATTGGTCAGTTTGGCATGCTGGATTTCTCGAAAGCCGTTGCTAAGGATATAAACCTTGTAGTAACGGTGCAGATAC
TCCATCACCTCCAGAGCATGAGGGCAAAGTCGAGTTTTCCGCCCGGTAATGGACAGAAACTCTGCATTCCATGTTAGTAT
TTGTTCATCAGACAAAGTGAGATATCCGGTGAAAGGCCTTCTGAAACGCTCCAAAGTAAGGGTCGGCTTATCGATTTGCC
CATACCGATACTCAGACCAAAGGGCTTCATTGTGAGGCAAATATATACTGAAGAAAGTTTCGAACGAGTCGAAATATCTA
TCCCAGGCATGTGTATGATACAACTCTTCGAGGCTACTCTTATTATTATGATAAGTGTCCCAAAGCGTATCGTCGAGATC
GATAAAAAGATGTTTTATCATGGAAAAAACGGAATGAGTACATGAGGATGCGGCCAAACCCGAAGTGTCGGAAGGAAGGA
GAAGGGGCAAAACAGCAGAGGCAGCGGTATGCAGTTCTACAGCCGGTGATACAAACATATCCACCTTTACAGAACCACTC
GAGCCTATCCGCTGAAAACCGCACCTCTACCTTTCTGAAACAAGAGAAGAGGGTGTGTCCAACTTACGTTCTGACACACC
CTCTTTATAAATGCCCTATGTGTGAGATTCTAAATGATTCGCCCGATTAATTGGTTTGGATAACGAGCATTTTGGAGTTT
TTCCAGAAAGCCTGGGGATCCTTGATACGAAGGGTGAGCATCTTGTCTGTGCCGCGAATCAATTCGTATGATGATGCAGG
ATGGCTGGTCAGCACATTAGCTTTCTTGGCCATGAGCGGGATCACTTTCAGGTTGCGCATATCGGCCTTCGTGAAGTATG
TATCGTTATGCCCTTCAGTCAATACCTGACCACGACGAACGATATTCATTTCTTTGAGGTCGCTGCTTGTTCCTATACAG
TAGCGCACAGTATTGAGTTCGCGATCCTGACGAGCATTCTGTTCTGCCAAAGTCGCATTTTCTCTTGCACTGCTCTCAAG
TTGCGCTCCCTGTGAGATAACTGTGGAGTCAAGCATGCCGATGGCGATATTCTTGCGCTCCAATTCTTCACGCAGCTGGT
TTACTTCCTGAGTTTTTGCTTCGAGTTGCTGGCGCAACTGTGTCAAAGTCTTCATCAGGCGGCTGTTCTCACGTCCGCTC
TTTTGGAGCTTTTCGGTCAGATCGTCGATGCTCTTGCGGTTGGCTTGGAGCTTTTCGTTGATCAGTCTCATATTGTCATT
GATGCGATCGCGCTGGCTGGCACGAATATCTCCGCTCAGAGGATTGAGATTGATCATGCCTTCCATGGCAGAGATTTCTT
GGAAGTTGGTCAGAACTCCACTGATAATGGAGTCCATCTCTGCCAATTCGGATTCGTGTTGGCTGTTTACTGCTGCAATA
GAGTCATACTGCATTTTCAGCTCTTTATAGGCACTGGAGTTTTTTCCACATGATACCAAGGCAAGAGTTAGCGCTGTGGC
GATAAACAGTTTCTTCTTCATGTTCGTAATACTTTTATTAGCGTGACACTTCATTCATTCATAACTTATTGCTTCTCTTC
TTTTCTCCCTTTCGGGGCGGCTCCACCCACGATGAGAACGAATTCTCCCCTTGGAGGGTGGTTTTCGAAGTGAGCCAGTA
ATTCCGCGAGTGTTCCGCGGATCACCTCTTCGTGGAGTTTGCTCAGCTCCCGGCATGCAGCAGCTGGTCGATCGAGACCG
AAAGTCTCCACAAATTGGGTCAGAGTCCTGAGCACCCGATGGGGCGACTCATAAAATATCATCGTCCGGAGCTCTTCGGC
CAATTCTTTCATTCGAGTTTGGCGGCCTTTCTTGACAGGCAGAAAACCTTCGAAAACAAACCTGTCGGCAGGGAGTCCGC
TTGCTACCAAAGCCGGAATCAATGCTGTAGGTCCGGGCAGACATTCTACCACTACACCCAACTCGGCACATGCTCTGACA
AGCAAAAAACCAGGGTCGCTGATCCCGGGAGTTCCGGCGTCGGAGATCAAAGCTATGCGTTCACCTCCGGATATCCGTTC
GGCCAATGACTTGGCCGTACGATGTTCGTTGAATTTATGATGGCTCTGGAGCGGACAGTGAATGTCGTAATGGTGGAGCA
ATACACTGCTGGTACGCGTGTCCTCTGCCAAAATCAGGTCTGCTTCGCGCAGTACCTTCAAGGCTCTCAAGGTAATATCC
TCCAAATTGCCGATAGGAGTCGGCACGACTGTCAAACGTCCTTCCATCGCAAATCCTACGGTTCAGTTCCTTCTACGGAA
GAAATCCGACACTACTTCCGCAAAGTCATTTACCACCGGATCCTCTGCCTCCCATTGCATCCGCTGATGCAAATAGATCA
TAGCTTCAGCCGCTGACGACAGCAATCCGAGATGGGCAGAGATGTCTCGCATAAGCTTGTCATCGTCTTGAAACAACTCC
CGTCTAAAGCGAAAAAAATCCAACGTAGAGACTATCTTCTGCAAATCGAAGCCTGCAGGAGAGGGTCTCTCCTCTTGTTT
TCCCTCTTGAGGTGTTATTTCCGTTAGCACAACGGGTTGCTTCGTTTGCTCCTTTTGTCTTGACGCTTCACGAATAAGCA
TACCGTTGATACGACTCAGCCTGTCAAAAATCTCAATCGCCTCATTTGGAGTCAATTCCGAGAGTTTCTCTCTATCGCCG
AAGAGACGTTCCAAGTGCGTTAGCACATCAAAAATATCAGCATCATTTGCCGGATTCATCAGGCTGACTCTTGAGTTAAA
ACATATTTGTTCGGCACAAACTTACAGAAAAAAAAATGAGAAATCCGCACTTTGACAGAAATATACATCCTGTAAATATG
CCCAAAAGCATACTTCGCGCAGATAAAAATACGACTTCGGAGGGTAAAAAAAGCACTCCGATGACGGGCTTCCCCCCCCC
CATCCGAACACAGAATCAAACGAAAAAAAGGACTGCCATTCGATACTCGGGCAGTCCTTATGTAGAGGTGTATCTTATCA
GGTCTAAACGGCTCTCTGAAGCAAACAGGAGCTTCTCAGCCGAAAAGCCGGAGAGATTCTAATTGTGCATTACCAAAAGC
GGTGTTCCGGCATGGAAGAGCATTCGTCGTGCCATACTCGGATTGAAGAAGCGAGCGAAGAAATTCCTTCGATAAGTATT
GACCACAATCATATCCACCTTTTCCTGACGAATGAATTTTTCCAAAGCGAGGGAGAAGTCTCCTTCGTCCAGCATGCTCA
CTTTGATCGTGGCATCGGGATAGTGATGCGCATGATACTCCCTGATGGCTTTGAGTTGCACTTGGTTCCATTCCGGTGTG
CCCACTGAGATATTGAAGATGCTGTACGAAGGGTTGTTCTTGTCCAGCAGCTTCATCATGGCATCGAAGAGCACCAGATC
GCGTTGGTCGAAGCTCGTAGCCACTGCTACATGCTTGGCCTGATTCAAATCGCTGAACGGCACTTCTTCCGGAATAACCA
ACACAGGTACCTTGCTCGAATCTATTACTTCGGCTGCAACGCTTCCGATCAGATCCGAATCCTTGCGCGATTTGCCTCGC
GTCCCCATCACGATCATTACGGGTCTGTGTCGCTTGCAGTAACTAAGGATCACATCTTCCGGAGCACCGTCCAAAAGGAC
AGAGGAGAAAGATATTTCGGGAAGTTCTTCTCGCGTTATCCTTTCACGCAGCTCTTTCTTGAGCTTGTTCATCAGACGTT
GTACACGCTGGTATTCTTTGCGCAGGCTGACTTCATTGCTGAGCTGGAACACAGCCGTATCGCCCACCGTAAGAGGTGTG
GAGAAAAACGGACTGATATAGACGTGCATCAATACGACCCGAAGTCCGCGACGGGCTGCAAAGTTGAAGCCCAGTTCGCA
TATCTTCATCGTATATTCGCTGAAGTCCACAGGGATGAGAACATATTCCTCCGTATTTTTCGCTCGTTTCTTGGGATCCT
CCTGATCCCATTTGTTATCCTCTATAATACTGAGAGCACGAGGTAGATCGGTCTCTTTGATCCTCACCCGAACGCCGGCA
GAGATAACGGGTTGTATCTGATTCACATTATGAAGATACGCTTCTATACCCTCAGTTTCGAGGAGAGACTTCAGTATCTG
GGCTTTCTCATAGGAATGAATAGCCAGGGTCACTAATTTTTCTTCTTTCATCTCAATAAAACATGTTGTTGGGTTAGTTC
CTTATTGTGATCATTTTCGCTGTTTTCGTGCTGTGTATCTGTGCGCTATTCGCAAAAAAGCCACTTCGGTCGCTTCTTAT
TGCAGACCGGAAGTGGCTCCGAGTTTATTATTGGGGAAACGCCTGCCTCAAAGGACTATGCATTGGCTTCGCCCAGCATA
GACAAAGCTCTCTCTAAGATAGTTGTGTCATCCAACTCAACAATACCTCCTTCCGGTCCTGCTTCGATATGAACACCGCA
GCTACGACCTTCTCTGAAATTGGCACCGCCGAAATAGTTGCGTACGGTTTCCACTCGCAGCCCCAACTCATCGGCAATGC
GTTGCATAGCGCCATCGGGCAAGCTGTCTTTGATTCTTCTCAGTTCATTGAATGTGATTGTCTTAGTCATGGGAATAATT
TCGTCTTTTTTTGTGGTTCAACAATCAGTTTGTTATTCTGCCCCTAACTTAGACATATTATTTGACAATACCAAAACTCA
AAAGCTTCTATCCGCTCTTTATCCTGCAAAGGCTTGGCTTTGCCTCCGAGGGGAAAGAGCCGAAAAAAAAGACGATGGAT
AAACGCTTGTGCTGTGAAAAAGGGAATACCTAATCACTACTTCACACCATAGTGCAAACTTCGTAGTATCTCTTTCACCT
TTTCGACCTGATTGCCTTGGATGATTATTTCTCCGTCTTTGGCTGCTCCTCCCACTCCGCATCGCTGCTTGAGCAGGCGC
GACAGATCAGTCAGATCGTCGGCGGAACCGACGTATCCGCTCACGAGAGTGACCTCTTTGCCCCGACGCTGCTTCCGATC
CAGCGTGATGCGCAGACGTTGTTTCTCCGGAGGAAGCGTCTCAGCTACCTCTTCGCTGTCTTCATGTTCGTATTGGAAAT
CGGGATTCGTACTGTACATGACCCCCAGTCTGTTCTTCCAGTCACTCATATTTTATATCCTCCATAAATAAAAGCTGCCG
AGGAGATACCACAACCTCCACGACAGCCTTTGTTCCTAATCGAATACCGCGCGTCTTAGTGCGGATTAGTTCTTCTTGGC
CGACTTGGTAATGCGCTTGCGCGGCTCAGGCATGGCTTCGACACGAACGATATGCTCATTCGCACCTTCCCACATGATCT
CCTTTTCAGCTGTGCGCAGATAAGCTATCTCATCGCCTTTTTTCACCACAGTGCCTTGTGCTACTACCTCCGTAATACGG
CCGGTGAATGTACAATAGACTTTCTCGATATAGCCAAATTGGTTTTCGATGTAGCAGAAAGGCTGGCCGGTACGATATTC
GGCACCGATAGCCGGAGCGATGGATTGCTCTTCCGTATCGATTTCCCAATAGAGTCGTCCGGAGCAGGGTGCCACGATCG
GATCACATCCGGCACGCTTAGCTTTTTTGATGTCTTCGTCGCTATATCCCTGCTTAGCCATGCGATCGGCTTTGGCTTTG
TCCAGATCGGCATTGAAGCGCTCCTTGGCTACGCCGCTCTTGTAGTCGCGATATTGACGGTCGTGCATGGCAAGCTCGAA
TAGCTCTTCGTCGTCTGGGCCATACTCCCAACCGTTCTGATCCATTTCCTTGCGAAATTCGTCCAAGGCATCAGGATAAA
ATTGCTGAGGATCGGCATCCGAAAATTCCATTCCCTTCTCTTTTGCCAAAGCGATGATCTCCGGATCGAGTTTGCCGGGC
AAACGGCCCGATTTGCCGAGGATCATACCCCATGTGTTCTGGTCGATGGCTTGCCAACGCCCTTCGCCCCGTATCATGTT
GTACACGTTCATCAGGGCAACATTCTTCACATACTGGCTGAAAGGAGTTACCAAAGGAGGATAGCCAAGGCGCGGCCATA
CATACTCTACCTCTTGGAAGAGACGTACCAGTAGCTGATCGATGGTCATCTCCGGCTCGCCCTTTCCTTTGAGGAACATA
TTGATACCTGCATGTACCCCTTTCAGGTCGGCCATCATGGATCCCATCATACCGCCGGGGAGACCGCATCCCACGAGCAG
CGAGCTCGTCTCTTTGTTCGACGGATCCATGAAATAGCCCAAGAAGTCGTCTATAAACTCCTGTGTCAGGCTTCGAGCTT
TCATGTAGGCATCCATATTGATCTCCGGCACTTTGAAGCCGGCATCCTTGAGCATCTGCTGGATGGTGATCACATCCGGA
TGCACCTTACCCCAAGAGATAGGCTCCATAGCTACGTCGATGATGTCAGCCCCATTCTCGCAAACCTCCAGCATGGAAGC
GACAGAGAAGCCGGGACCTGAGTGGCCGTGATATTCGATGATTACATCGGGGTGCTTGGTCTTGATGGATTTCACCAGCT
GACCGAGGAAATGAGGACGACCGATACCGGCCATATCTTTCAGGCAGATCTCCGGTGCCCCTGCTGCGATCAGCTCATCG
GCCAGATTGGAGTAGTACTCCACCGTGTGTACGGGAGAGAACGTGATACAAAGCGTAGCCTGTGGGATCATGCCGGCTTC
CAGTGCATATTTGATGGATGGAATGATATTGCGAGCATCATTCAGGCCATCGAATATACGTGTGATGTCCACGCCCTGTG
CTTTCTTCACCTTGTACATCAGCCGGCGCACATCAGCCGGTACGGGGAACATACGAAGTCCGTTGAGTCCGCGGTCCAGC
ATGTGGGTCTGAATACCCGCTTCGTTGAGCGGTTTGGTGAAAGCGCGCACTGCTTTGTTGGGGTTCTCCCCATACAGGAG
ATTCACCTGCTCGAATGCACCTCCGTTCGTTTCCACTCGCGCAAAGCAACCCATCTCCACAATAACGGGAGCTATGCGTT
CCAATTGATCTTTTCGTGGTTGGTACTTGCCTGACGACTGCCACATGTCGCGGTACATCAGACTGAATTTGATTTCCTTC
TTCATATTGTTTTCAAGCGATTTCGTGTTGTGTACTTGACTTCTTCCTTTATATAAATACCGACTGTGATATGCTAAACC
ACAAAAGCAAAGGTATCAAATAATTCCATAGTTAATCCGGCCGAAATGAATTTTTCCACACCCCTGTAGCGATGAAGCGG
AGCACCGCCGATCCATCCATTTCCGAACAGCCCGAATCGAAGACCGGCATACCCCGTAATAGACTGATCGAGAGGTCACA
AGCTGATCCATCGCCTCCTATAGAAACGATTCCGGAGAGATTGTTCATTCGGGAGTAGATATCGGTTTGTTTTTTGGTGC
CGAAAGACGGAGAATTGCCGAGCCTAAAATCTCAAAAACTCGAACCACAAGGAAAATCTTTACGCGCGAGATTTTTTTGC
TTTTGGCTCGAGTTTTATTTTTTTCTCGAACCATCTTTTTTCGATCCGCAATTATGCTTTTTCATGCTCCGCAACCGCTC
GGAAAGCAATTCCTGCTACCTGTCGAGAAAGGCTTCGACAGCAGAGGCCGTGGTGCATACCGGCTCCCTTATGTAATAAT
AGGTATGCCTCATGTAATTCTTTCATCGATATAACGACCAAACAGATCTCCATTATACAGAACAAACTGAAGCCATAGAC
CAAGAAAGAAACTCGGATTCAGAACTCCGTTCGAGTGCTTCTTGCTAAAATTATAAAATTACAATTGTGTTGCACATATT
TGTGGGATGTGCAGCGAAGGCAAGTTATTTGCTCCATAGTAAAAAAAGATTACCTTTGCAGCTGTTACGGATGGATGGAG
GAGGCGACCCGATCAAGGTTCCTCCTTTTTGTTTATCCCAATGTCCAATAAGTACAGAGCGAGATGATAGACAGAGAACA
AATCGTTCGGATCGTTTCGGATTATTTGTCCACCGGGGAGACTTTCCTCGTGGAGGTGGCGATACATCCGGGCAACAGGA
TCCTCGTAGAGCTGGATAGCGCACAAGGAGTTTGCATAGATGAGTGCGTAGCACTGAGCCGGCACATCGAATCCCAAGTG
GATCGGGATCTAGAAGACTACGAACTGGAAGTAGGCTCGACCGGGCTGACGTCTCCTCTGAAAGTGATGCGCCAGTGGGA
GAACTGCATTGATAGCGAGCTGTCCGTACTGCTAACCAATGGGATGAAGGAAACCGGTCGCCTTATTACTGTCGCTCCCG
AAGCTATCAAGCTGGAAGTGGTACGCATGGTGAAGCCGGAAGGAGCCAAGCGCAAAAAGCCTGAAACTCAAGAGTTGACA
ATAGTCATGGCCGACATCAAACAGGCCGTGCGTATCATATAAGCAATAGTAAAAAAGAATCAAGAGAATACACCATAAAG
AGAGTCCTATGGCCAAGAAGCAAGAGACGATCAGCATGATAGAATCGCTGGCAGAATTCAAAGAGCTGAAAAACATTGAC
AAAGAGACGATGATCAACGTCCTGGAGGATTCCTTCCGGAACGTTCTGGCAAAAATCTTCGGATCGGACGACAACTTCGA
CGTAATCATCAATCCGGAGAAAGGCGACTTCGAAATATGGCGCACCCGTCAGGTAGTAGAGGACGGTGCCGTAGAGGACG
AAAGTCGCGAAGTGTCTCTGTCGGATGCTCACGAGATCGACCCCGAGGCGGAGGTCGGTGAGGAAGTAACGGACTCCGTG
AACTTCGCTTCATTCGGTCGCCGTGCCATTCTCAATCTTCGCCAAGCTCTCTCCAGCAAGATTATGGAGCTTCAGAAGGA
AAACCTGTTCAATACATTCACGGAACGTATCGGGCAGCTCATTTCGGCTGAAGTATATCAGGTATGGAAGCGTGAGGCTC
TGCTTATCGACGACGACGGCAACGAACTCCTGATGCCGAAGAGCGAGCAGATCCCAAGCGACTTTTTCCGCAAAGGTGAG
ACCGTTCACGCCGTTGTGGAGCGCGTGGAGAACGCCAACAACAATCCCAAGATCATCGTATCGCGTACAAGCGGAGAGTT
CCTCAAGAGGCTTTTCGAGCTGAATGTACCGGAGATTGCCGATGGCCTGATCACCATCCGCTGCGTAGCCCGTATCCCGG
GAGAGAGGGCCAAGATGGCCGTAGAGTCTTACGACGATCGTATCGACCCCGTAGGAGCCTGTGTGGGTATGAACGGTTCG
CGCATACGAGGTATCGTGCGCGAACTGAGAGGCGAGAATATCGACGTTACGCAGTACACGACGAACACCGCCCTCTTCAT
CCAGCGGGCACTCAGCCCTGCACGTATATCTTCGATTCGCCTGCTCGAAGCAGAGCATAAGGCCGAAGTATTCCTGCGCC
CCGAAGAAGTGCCTTTGGCCATCGGAAAGAATGCCTCGAATATCAAGCTGGCATCGGGGCTGACGGGTTATCAGATCGAA
GTGTTCCGTGACATAGACGATATGGACGAAGAAGACATCTATCTGGACGAATTCAACGACGAGATCGACCAGTGGATCAT
CGACCTGTTCAAGAATATCGGTTGCAATACGGCCAAGAGCGTGCTCAGCAAGAACAGAGAAGATCTGATCAAAGAGACGG
ATTTGGAAGACTCCACCATAGACTATGTACTCGGAGTCCTGAGTGCCGAATTTGCCGATGAGGATCAGGTGACTGATAAT
CAAAGTACCGATTCGGATGATTTGGACAATTTCTCTGCCGAAGACGATCTGAAGCAAGAGTAATAAGAAGAACAAAAGCA
GTCTCCTCCCCATCCCTCATCTTATAGTACAATCCTCACAAAGGTGCAGCATAAATCACAGAAGAAGAAAAGGTTAGTAT
GTCAATAAAATTATTCAGCTTAGCTAAAGAGTTAAATGTAGGAGTAGGCTCCCTCGCCGGCTTTCTTCGGAAAAAAGGTT
TCGATGTGGAGGACAACAATCCCAATGTTCGCATTGAGAATGAAGAGTTCGATCTGCTGCTGACCGAATTTGGCAAGTCG
CTGCCCAAGGGTGAGGCCGAGCGCATTCGCAAGAAATTCGTCAAGCAAAAGCAAGGCACTCCTGCATCTGCTCCGTCCGC
CAAAGAGGAAACCGCGGGAATGGCAGCGAAAGAAGCTCAGGTAATAGCTACGGAAGTGCCTCAAGACATGCGACCTCGCT
TTACGATCAAAGGGAAAGTAGAGACCGAAAAGCCGGCTGAACCGGTTCCTTCGCCCAAGGACAAGGAGCCTGACACCGTG
CGTGAGGACAAACCCGCAAGAGAAACTGCACCTGTAAAAGAGGAAACAAAGGTCGTCCCCGTCAAGGAAGATAAGCCCAA
GGAAGAAAAACCAAAGCAAGAAGAGCCTAAACGGGAGGAACCCAAACCGGAGGAGCCTGTACAGGCGGCTCCCGTTGCCA
AGCCGGTCGAAAAACCTGTGGATAAACCACAGCAACCGGTCATGACACAGAAACCTCAAGAAGCTGAAACACCTCCTCCG
GCTCAAGAGATGGAGAAAAAAGAAGACACCGAAGAAGTTTTCCGTCTGAAGACCAACACGCAGGAGCCACAAGTGAAGGT
GGTCGGAAAGATAGACCTCTCCTCGATCAATTCATCCACGCGTCCCAAAAAAAAGACGAAGGAAGACCGCCAGCGCGAGC
AGAACGATGCCGATGGCAAGAAGAAACGCAAGCGCATCAACAAAGCTGCCGTAGATGTCAAGAAAGAGGCGGCAAAGGTG
AGCGGAGAGCAGGGCAAACGTAATGCCGGAGGAGGAAACCATCCGTCCGGCAATAAGAACAACAACCGTCCGGCTCAGCA
GCAGTCCAACGCTTCCGGAGGCCGCAAGAACAACAAGCGTCAGTCTCTCCCACCCAAGGTGGAGATCTCGGACGAAGATG
TACAGAGACAAGTAAAAGAGACGCTGGCACGCCTCACGACGAAAAAAACAAGTACCACGCTCGGGCGTGGAGCCAAATAC
AGGAAGGACAAGCGTGATGCGGCTTCCCGTGCAGCTCAGGATGCCATGGAGCTGAACAGCGAAGAGCAGCACACACTGAA
GCTGACCGAATTCGTTACCGTAAGTGACCTGTCCAATATGATGGACGTCCCCGTGAACGAAGTCATCGCCACTTGCATGA
GTATCGGTATGATGGTCGGTATCAATCAGCGTCTCGATGCCGAAACGATCAATATCGTAGCTGAAGAATTTGGCTTCAAG
ACGGAGTTTGTCAGCGCGGATTTGGTAGAAGCCATTGCCCCCGAAGAGGATAATGAGGAAGACCTCGTTGCGCGTCCTCC
GATCGTTACGGTCATGGGACACGTAGACCACGGTAAGACTTCGCTACTGGACCGCATTAGGAATACGAATGTGATCGAAG
GGGAAGCAGGGGGTATCACCCAGCACATCGGAGCCTATGGTCTGAAACTTCCCAGTGGCCGCCGTATTACATTTTTGGAT
ACGCCGGGACACGAAGCCTTTACGGCTATGCGTGCCCGTGGTGCGAAGATTACGGATATTGCCATCATTATCGTTGCTGC
TGACGACGATGTGATGCCACAGACAGTCGAAGCCATCAATCATGCTTCAGCGGCAGGTGTGCCGATGGTATTCGCCATCA
ATAAGATAGACAAACCGGCTGCCAATCCCGAAAGGATCAAAGAGCAGCTTGCAAACATGAACTACCTCGTTGAGGACTGG
GGTGGCAAATATCAAAGTCAGGAGATCTCGGCCAAGAAAGGCATCAACATCACCGAATTGCTGGAGAAGGTTCTGCTCGA
AGCGGATATCTTAGAGCTGAAAGCCAATCCTAACCGCCGTGCCATCGGTTCGATCATCGAGTCTTCTCTGGACAAGGGAA
GAGGTTATGTCTCCACTGTCATGGTACAGAACGGTACGCTCAATATGGGCGATGTGGTTCTGGCCGGTACCTGTCACGGA
CGCATCAAAGCCATGTTCAACGAACGGAATCAGCGCGTGAAGCAGGCAGGACCGTCCGAACCGGTACTAATCCTCGGTCT
GAACGGCGCGCCGGCTGCCGGTGATACTTTCAATGTATTGGAGACGGAGCAGGAGGCTCGCGAAATAGCTAACCGCCGAG
AGCAACTCCAGCGTGAGCAGGGATTGCGTACACACAAGATACTCACGCTCGAAGACATCAGCCGTCGCCGTGCAATCGGC
AACTTCCAAGAGCTGAACCTCATTGTCAAGGGGGACGTGGACGGCTCGGTAGAAGCTTTGTCCGATTCGCTCATCCGTCT
GTCTACAGAAGAAATCCAAGTCAATGTCATCCACAAAGCTGTGGGGCAGATTTCCGAATCGGATGTGGTGCTCGCAGCAG
CTTCATCTGCTATTATCATCGGATTCCAGGTTCGTCCCAGCGTGGCTGCCCGCAAGCAAGCGGAAACCGATGGCGTAGAG
ATCCGTACCTATTCTATTATCTACGACACGATCGAAGACATCAAGTCTGCCATGGAGGGCATGCTTTCGCCTGAGATTCG
CGAAGAGGTTACCGGCTCTCTGGAAGTATTGCAGACCTTTAAGATCAGTAAGGTCGGTACGATCGCCGGTTGTATGGTCA
AGGAAGGTAAGGTCAAGCGAACAAGCAAGGTTCGTCTCATACGCGACGGTATAGTGATCCACACCGGAGAGCTTGGCTCT
CTGAAACGATTCAAGGACGATGCCAAGGAAGTGGTGGCCGGACTCGAATGCGGTCTTAATCTGGCTCACTCGAACGACAT
CCAAGATGGTGATATAATCGAAGCTTTCGACGAGATCGAAATCAAAAAGACTCTCTAAAGATCGAACCGAGACGGGTTAC
CACCCATGAACGCGATCGATTTAGCCATACTGATAATTTTGGCGATAGGATTACTGAAAGGCCTGTTTGATGGTATCATC
AAACAGGCAGTTTCACTTATAGCCATAGTCGTTGCCACGTATGGTTGTGCCTTACTTGCCGTTCCCATAGAGACGTGGAT
CGGACCTTTTTTCGGCCTTTCACGAGGCGTGGCTCATACTTTTGCTTTGATCGTTGGGTTCTTGGCTATTTTGATTATCA
TCCCGATGGTCGGCAATAAGGTCTCGAAAATCGTTGGCAAGACTCCTATCGGCATTCTCAATCACTTGGCCGGCGGAATA
GTCGGGATAGGTATAGCAGCTATTCTGATGAGCTATCTTTTCCTGATTGCCGACAATGTTTTTTCAAGAGACGAAGCGGA
CAGTGACAATCCGTCCCTTCGCAATACTTCGATGCTGTATGACCATGTAAAAAACATAGTCCCAACTTTTAGCCCCCATC
GGCTGTTTATGAATTGAAATTCGTAAAGAGCTTACTCAGAGACTTCAAATATGCAAGAGAACAATAATATATTGGATGAG
GTTACAGGCAGTGAATATAAATACGGCTTCGTAACCGACATCGAAACAGAAACTATAGGACGCGGACTTTCCGAAGATAC
AGTTCGTCTCATATCTGCGAAGAAGGAAGAGCCGGAATGGCTTCTCGAATTCCGCCTGAATGCCTATAGGCACTGGCTCT
CTATGAAAGAGCCCGACTGGGCACACCTCAATATTCCACCGATAGACTACCAAGATATTATCTATTATGCAGCTCCGAAA
AAGAAAAAGGGGCCCAAGAGTTTGGACGAAGTGGATCCCGAACTACTGAAGACATTCGACAAGCTCGGCATTCCACTCGA
AGAGCAGAAGATTTTGAGTGGAATGGCTGTGGATGCAGTGATGGACAGTGTATCAGTGAAAACAACTTTCAAAGAAAAAC
TGGCAGAGAAAGGAATCATCTTCTGTTCTTTCAGCGAGGCTGTGAAGGATTTCCCCGATTTGGTCAAGAAATATCTGGGT
ACAGTCGTTAGCAGTAAGGACAACTTCTTTGCAGCTCTCAACTCTGCCGTATTTAGCGACGGCTCCTTTGTGTATATCCC
CAAAGGCGTCAGATGTCCGATGGAGCTTTCTACTTATTTCCGAATCAATGCAGCCAATACAGGACAGTTCGAACGAACGC
TGATCGTTGCCGATGAGGATTCTTATGTGAGCTATCTTGAAGGCTGTACGGCTCCCCAGCGGGATGAAAATCAACTTCAT
GCTGCAATCGTGGAGATCATTGCCGAGACCAATGCGGAAGTCAAGTATTCTACGGTACAGAATTGGTATCCCGGAGACAA
AGAGGGTAAAGGCGGTATCTACAACTTCGTGACCAAGCGAGGTGTCTGCAAAGGCGACAATTCAAAAATATCTTGGACGC
AGGTCGAGACAGGTTCTGCCATCACATGGAAATATCCCAGCTGTGTCCTGCGTGGCGACAATTCGATAGCGGAGTTTTAC
TCCGTTGCTGTTACCAATAATTTCCAGCAGGCAGATACGGGTACGAAGATGATCCATCTCGGCAAAAATACCCGTAGCCG
TATCGTATCGAAAGGTATATCGGCCGGTTCAAGTCAGAACAGCTACCGAGGATTGGTCAAGATCTCCAAGAATGCGGTCA
ATGCTCGTAACCATTCGCAATGCGACAGTCTACTGCTTAGCGATCACTGCGGTGCTCATACATACCCTTATGCGGATGTC
CAAAACGATACGGCTATCATCGAGCATGAAGCTACGACATCCAAGATCAGTGAAGAGCAGATATTCTACTGCAACCAAAG
AGGAATCGGTACGGAAGAGGCCGTAGGGCTGATCGTCAACGGTTATGCCAAAGAAGTGATGAATAAACTGCCTATGGAAT
TTGCCGTAGAGGCACAGAAACTACTTAGTATCTCTCTCGAAGGATCGGTGGGATAAAGATCTCTGCAATCATTTCAAAAT
AAAAAACACTCAAGTATGCTTAAGATAAAGAACCTCCACGCCACAGTACAGGGCAAAGAGATATTGAAAGGAATCGATCT
GGAGATCAATGCCGGAGAGATTCATGCTATCATGGGGCCGAACGGATCGGGGAAAAGTACGCTCTCTTCCGTTTTGGTGG
GACATCCCTCTTTTGAAGTCACGGAAGGAGAGGTGACATTCAATGGAATCGATCTGCTCGAACTCGAACCGGAAGAACGT
GCACACCTCGGACTCTTTCTCAGTTTCCAATATCCGGTCGAGATCCCGGGCGTCAGCATGGTGAATTTCATGAGGGCAGC
TGTCAATGAACATAGGAAAGCGATCGGAGCAGAACCCGTATCGGCAAGCGACTTCCTCAAGATGATGCGAGAGAAGCGTG
CCATTGTGGAGCTGGACAACAAATTGGCCAGCCGTTCTGTGAACGAAGGCTTCTCCGGTGGAGAAAAAAAGAGGAACGAA
ATCTTCCAAATGGCTATGCTCGAACCCAAGCTGGCTATTTTGGACGAAACCGATAGCGGACTCGATATCGACGCTCTCCG
CATCGTAGCAGGCGGGGTAAACCGACTCCGCTCTCCGGAGAATGCTGCTATTGTGATCACACACTATCAGCGTTTGCTCG
AGTATATCAAGCCGGACTTCGTACACGTCCTTTACAAGGGACGCATCGTCAAGTCGGGAGGAGCCGAGCTGGCTCTCACG
CTAGAAGAAAAAGGTTACGACTGGATCAAGGAAGAGATAGGAGAATAATCGGATATGAAGGTAGAAGAACAATATCTGCA
ACTCTTCCGAGAGAATCGCGAAGCAATAGACAGCCACTCTCCCCGAGTGCTCAATGAGCAACGGGAGAAGGCGTCGATGG
CTTTCGCCTCGAAGGGATTGCCTCGGTATGGCATCGAGAACTATCAGCGTACCGATTTGTCTGAACTATTCGGTTATGAC
TACGGAGTAAACCTGAATCGTGTCAATTTCCCAATCAGACAGAAAGAAGCTTTTCATTGTACGCTGCCGGATTTGGACAC
GGACCTTTGCTACATTGTCAATGATGCATACGACAACGAATGGAGTCGCGTATCCGAATTGCCGGAAGGAGCATTTGTCG
GCAGTCTGAGCGATTTTGTCCTCAGCCATCCGGAGATAGCAGCTCGTTATTATGCTCAAGCCGCTGCACCCGATCACGAT
GGCATCATAGCTTTCAGTACGATGTTTGCTCAAGATGGATTCGTCATATATCTGCCGGATGGAGCTGTGCTGAAGAATCC
GATCCAGCTCGTGCAACTGCTCAGAGCCGACATGGAGATCCTCGCCAATCGTCGCTTGCTCATTATCTTGGGCAAAGATG
CCGAAGCCTCTCTGCTGATATGCGAACACACGCTGGATACGCATTCTTTCCTCGTAACGGAAGTTGTAGAGATATTCGCT
GCGGAGAACAGTCGATTCGCCTTGTACGATCTTGAAGAAAGCAGCAAAAACACCAAGCGTATAGCTTCAGTCCATGTACG
CCAAGCCGCGAATTCGAATGTGACGATCAACTGCATGACGATTCACAACGGTCTGACACGCAATAACTACTACTGCCATC
TTGAAGGGGAAGGGGCTGATCTGACCTTGGGCGGAATGGCGATTGCCGAAGGGAAACAGCATGTCGATAACTACAGCCGG
ATAGAGCACCTCGTTCCCAACTGCCAAAGCAATGAACTCTTCAAATACATTCTCAGCCGGCAGGCGCAGGGAGCTTTCTC
CGGACGAATCTATGTGGCGAAAGGGGCACAGAAAACGGCAGCTTATCAGAACAATCGCAACCTCCTTCTGGATGATACGG
CTCGCATGTACTCCAAGCCGCAGTTGGAGATCTATGCCGATGATGTGAAGTGTTCGCATGGTATGACTACGGGGCAGCTG
GACGACGACGCTCTCTTCTATCTGCGTCAGCGCGGCATTCCTCTGGCTGAAGCCAAGACTATGCTTAGCGTGGCCTTTAC
CGATGATGTAGTCAAGCTGGTTCATATCGAGCAGCTTCGTGAACGTCTGCGCGACATTATCGAACATCGGTTCCGCGGAG
GCTGCATGCGGTGTGGCTCCTGCAATATCTGCTACTAAAAATACTTTCGTCTCGTCCTACAAAAGCTTTACAGCTATTAG
GACAAGAAAAGATTGGTTTCTTATCCATCAGCAAGGCCGTCCTTGCTGATGGATTTGTTTTTCCGGAGGAGGGTCGAGCT
ACGCTCTACAGCTCTTCGAGTTACGCTGTAGGGATAGCTCATCATCCTCTACGGAATACCGCCATCTGCCTTGTGGCATA
GTTAGTCGTCAGTTCGACCCAGACCCAACTTCCCTATTTGCGCTTAGATCGAACTGACATCTCTGATCTTAATGCGGTAA
AATCTGCCACTTCGATAAATTACGAACCGAAAAAGTTCGGATTGTGGTCTGTAAATCCAGAGAAAACGGCGCGAGAATTT
TTTCGCTTTGGCGCGTAAAATTTTTACCTCCCGAACCAAAACGTAAAAAATCACACGCCACTCTTTCATGGCTGTAAAGC
CGGCAATTTTTGGAGCCTAAACCATCGCGGGGAGAGGGAGTAGCGATGTCTACTTTCTCGGACTTCCGAGTACAGATTCA
GGCACTGTATTGAGCAGGTTGCCCCGGTGTCTCAGGTATTGGTTGTCTTAGGGCGAAAACGCCGATTGCGTGGCATTAAG
TCACCGGCTCTTAGCAGTCGGCATAACCTATACCGACCGATCGAAACCTCTCTCCGAAGCACTGCTTGCAGTGTGTAATG
AATAACTCTCTAAAGCCGGCTTTCGGTAGGCTTTCTTTGCACCTGAGGTACTGATAATAATGGACTATACTCGTATTTAA
TGTCAGTTCGATCTAAGCGCAAATAGGGGAGTTGGGTCTGGATCGAACTGACGTTATAGTTAAGGCAATAAGGTTTGCGA
CATCCTCGTTTAGTTTAGGAACAGCAATATGTGCATTATGCTTACCTTTGCTCGTCAAGGAGCCGCAACCGCATGGCTGT
AGGCTTCGGATGCATTTCCAATAATACACATACGACAAACAAATGAACTTTGTAGAAGAACTGCGTTGGCGGGGTATGAT
CCACGATATTATGCCCGGTACAGAGGAACACTTGAACAAGGGTATGACCTCGGCATACGTAGGCATTGACCCTACGGCTG
ATTCGTTGCACATCGGCCACCTCGTGGGTGTGATGATGCTGCGCCATTTCCAGCGTGCCGGCCATCGGCCCATCGCTCTT
ATAGGTGGTGCTACGGGAATGATAGGCGATCCTTCGATGAAGTCGGCCGAACGAGTTCTCTTGGACGAAGCCACTCTTCG
GCATAATCAGGACTGCATCAAGCAGCAACTGGCCAAGTTCCTCGATTTCGATAGCGATGCACCCAATGCCGCGAAGCTCG
TGAACAATTACGATTGGATGAAGGACTATTCTTTCCTCGGTTTCATTCGGGACATCGGCAAGCATATTACCGTCAATTAT
ATGATGGCAAAGGATTCTGTGAAGAAACGCCTTAGTGCCGAGAGCAGCACCGGTCTGTCCTTTACCGAATTTTCCTACCA
GCTTCTGCAAGGCTACGACTATCTCTATCTGTATCGGAATGAGGGCTGCCGCTTGCAGATGGGCGGTTCGGATCAGTGGG
GCAACATTACCACCGGAACGGAGCTTATCAGGCGCAAAGACGGAGGAGAGGCCTTTGCCCTTACTTGTCCGCTTATTACC
AAAGCCGACGGTGGCAAGTTTGGAAAAACGGAGAGCGGCAACATCTGGCTGGATCCTGCCAGAACTTCTCCTTATGCCTT
CTACCAGTTCTGGCTCAACGTGAGCGATGCCGATGCCGAAAAGTATATCAAAATCTTCACGGGACTGAATCAGGACGAGA
TAGCAGAACTGGCAACTCGTCAGGCCGAGGCTCCGCATCTACGCCCCTTGCAGAAGAGATTGGCAGAAGAGATCACCGTC
[truncated: 1,984,427 more chars]
